# Supplementary material for: Iron‐Catalyzed Tunable Double Bond Migration and Geometrical Isomerization in Olefins via a Spin‐Accelerated Alkyl Mechanism
Source: Angew Chem Int Ed Engl. 2025 Oct 16;64(50):e202519729. doi: 10.1002/anie.202519729 (PMC12684360; doi:10.1002/anie.202519729)
Supplement: Supplementary file 3 — Supporting Information [file ANIE-64-e202519729-s002.zip]

Archive with 8 entries (8 files):
- 1f.cif
- 2a.cif
- 2b2.cif
- 2c.cif
- 2f.cif
- 2g.cif
- 2h.cif
- 2i.cif
