# Supplementary material for: Iron‐Catalyzed Tunable Double Bond Migration and Geometrical Isomerization in Olefins via a Spin‐Accelerated Alkyl Mechanism
Source: Angew Chem Int Ed Engl. 2025 Oct 16;64(50):e202519729. doi: 10.1002/anie.202519729 (PMC12684360; doi:10.1002/anie.202519729)
Supplement: Supplementary file 3 — Supporting Information [file ANIE-64-e202519729-s002.zip › 1f.cif]

 
data_1f
#mo_v1421_GuillotICMM0_T200K


_publ_contact_author_name        "J\'er\^ome Hannedouche"
_publ_contact_author_address     
;Universit\'e Paris-Saclay, 
UMR CNRS 8182, 
Institut de Chimie Mol\'eculaire et des Mat\'eriaux d'Orsay, 
17 avenue des Sciences,
91400, Orsay, 
France. 
;
_publ_contact_author_email       jerome.hannedouche@universite-paris-saclay.fr
loop_
_publ_author_name
_publ_author_address
'Obeid, Abdul Halim '
;Universit\'e Paris-Saclay, 
UMR CNRS 8182, 
Institut de Chimie Mol\'eculaire et des Mat\'eriaux d'Orsay, 
17 avenue des Sciences,
91400, Orsay, 
France. 
;
'Herrero, Christian'
;Universit\'e Paris-Saclay, 
UMR CNRS 8182, 
Institut de Chimie Mol\'eculaire et des Mat\'eriaux d'Orsay, 
17 avenue des Sciences,
91400, Orsay, 
France. 
;
"Guillot, R\'egis"
;Universit\'e Paris-Saclay, 
UMR CNRS 8182, 
Institut de Chimie Mol\'eculaire et des Mat\'eriaux d'Orsay, 
17 avenue des Sciences,
91400, Orsay, 
France. 
;
'Gil, Richard'
;Universit\'e Paris-Saclay, 
UMR CNRS 8182, 
Institut de Chimie Mol\'eculaire et des Mat\'eriaux d'Orsay, 
17 avenue des Sciences,
91400, Orsay, 
France. 
;
'Bezzenine, Sophie'
;Universit\'e Paris-Saclay, 
UMR CNRS 8182, 
Institut de Chimie Mol\'eculaire et des Mat\'eriaux d'Orsay, 
17 avenue des Sciences,
91400, Orsay, 
France. 
;
'Gandon, Vincent'
;Universit\'e Paris-Saclay, 
UMR CNRS 8182, 
Institut de Chimie Mol\'eculaire et des Mat\'eriaux d'Orsay, 
17 avenue des Sciences,
91400, Orsay, 
France. 
;
"Hannedouche, J\'er\^ome"
;Universit\'e Paris-Saclay, 
UMR CNRS 8182, 
Institut de Chimie Mol\'eculaire et des Mat\'eriaux d'Orsay, 
17 avenue des Sciences,
91400, Orsay, 
France. 
;


_audit_creation_method           SHELXL-2019/3
_chemical_name_systematic        ?
_chemical_name_common            ?
_chemical_melting_point          ?
_chemical_formula_moiety         'C39 H54 Cl2 F Fe Li N2 O2 '
_chemical_formula_sum            'C39 H54 Cl2 F Fe Li N2 O2'
_chemical_formula_weight         735.53

loop_
_atom_type_symbol
_atom_type_description
_atom_type_scat_dispersion_real
_atom_type_scat_dispersion_imag
_atom_type_scat_source
C C 0.0034 0.0017 'International Tables Vol C Tables 4.2.6.8 and 6.1.1.4'
H H 0.0000 0.0000 'International Tables Vol C Tables 4.2.6.8 and 6.1.1.4'
Cl Cl 0.1484 0.1585 'International Tables Vol C Tables 4.2.6.8 and 6.1.1.4'
F F 0.0180 0.0106 'International Tables Vol C Tables 4.2.6.8 and 6.1.1.4'
Fe Fe 0.3463 0.8444 'International Tables Vol C Tables 4.2.6.8 and 6.1.1.4'
Li Li -0.0001 0.0001 'International Tables Vol C Tables 4.2.6.8 and 6.1.1.4'
N N 0.0066 0.0034 'International Tables Vol C Tables 4.2.6.8 and 6.1.1.4'
O O 0.0114 0.0062 'International Tables Vol C Tables 4.2.6.8 and 6.1.1.4'

_space_group_crystal_system      monoclinic
_space_group_IT_number           14
_space_group_name_H-M_alt        'P 21/n'
_space_group_name_Hall           '-P 2yn'

_shelx_space_group_comment       
;
The symmetry employed for this shelxl refinement is uniquely defined
by the following loop, which should always be used as a source of
symmetry information in preference to the above space-group names.
They are only intended as comments.
;

loop_
_space_group_symop_operation_xyz
'x, y, z'
'-x+1/2, y+1/2, -z+1/2'
'-x, -y, -z'
'x-1/2, -y-1/2, z-1/2'

_cell_length_a                   12.916(3)
_cell_length_b                   17.668(4)
_cell_length_c                   18.468(4)
_cell_angle_alpha                90
_cell_angle_beta                 101.496(8)
_cell_angle_gamma                90
_cell_volume                     4129.7(15)
_cell_formula_units_Z            4
_cell_measurement_temperature    200(1)
_cell_measurement_reflns_used    9872
_cell_measurement_theta_min      2.25
_cell_measurement_theta_max      22.17


_exptl_crystal_description       plate
_exptl_crystal_colour            red
_exptl_crystal_density_meas      ?
_exptl_crystal_density_method    ?
_exptl_crystal_density_diffrn    1.183
_exptl_crystal_F_000             1560
_exptl_transmission_factor_min   ?
_exptl_transmission_factor_max   ?
_exptl_crystal_size_max          0.110
_exptl_crystal_size_mid          0.060
_exptl_crystal_size_min          0.015
_exptl_absorpt_coefficient_mu    0.531
_shelx_estimated_absorpt_T_min   0.944
_shelx_estimated_absorpt_T_max   0.992
_exptl_absorpt_correction_type   multi-scan
_exptl_absorpt_correction_T_min  0.8682
_exptl_absorpt_correction_T_max  0.9461
_exptl_absorpt_process_details   'Bruker APEX4'
_diffrn_ambient_temperature      200(1)
_diffrn_radiation_wavelength     0.71073
_diffrn_radiation_type           MoK\a
_diffrn_source                   ?
_diffrn_measurement_device_type  'Bruker VENTURE PHOTONIII c7'
_diffrn_measurement_method       '\f and \w scans'

_diffrn_detector_area_resol_mean ?
_diffrn_reflns_number            251102
_diffrn_reflns_av_unetI/netI     0.1712
_diffrn_reflns_av_R_equivalents  0.3195
_diffrn_reflns_limit_h_min       -18
_diffrn_reflns_limit_h_max       18
_diffrn_reflns_limit_k_min       -25
_diffrn_reflns_limit_k_max       25
_diffrn_reflns_limit_l_min       -26
_diffrn_reflns_limit_l_max       26
_diffrn_reflns_theta_min         2.112
_diffrn_reflns_theta_max         30.557
_diffrn_reflns_theta_full        25.000
_diffrn_measured_fraction_theta_max 0.997
_diffrn_measured_fraction_theta_full 1.000
_diffrn_reflns_Laue_measured_fraction_max 0.997
_diffrn_reflns_Laue_measured_fraction_full 1.000
_diffrn_reflns_point_group_measured_fraction_max 0.997
_diffrn_reflns_point_group_measured_fraction_full 1.000
_reflns_number_total             12628
_reflns_number_gt                4705
_reflns_threshold_expression     'I > 2\s(I)'
_reflns_Friedel_coverage         0.000
_reflns_Friedel_fraction_max     .
_reflns_Friedel_fraction_full    .

_reflns_special_details          
;
 Reflections were merged by SHELXL according to the crystal
 class for the calculation of statistics and refinement.
 
 _reflns_Friedel_fraction is defined as the number of unique
 Friedel pairs measured divided by the number that would be
 possible theoretically, ignoring centric projections and
 systematic absences.
;

_computing_data_collection       'Bruker APEX4'
_computing_cell_refinement       'Bruker SAINT'
_computing_data_reduction        'Bruker SAINT'
_computing_structure_solution    'SHELXS-97 (Sheldrick 2008)'

_computing_structure_refinement  'SHELXL-2019/2 (Sheldrick, 2019)'
_computing_molecular_graphics    ?
_computing_publication_material  ?
_refine_special_details          ?
_refine_ls_structure_factor_coef Fsqd
_refine_ls_matrix_type           full
_refine_ls_weighting_scheme      calc
_refine_ls_weighting_details     
'w=1/[\s^2^(Fo^2^)+(0.0587P)^2^] where P=(Fo^2^+2Fc^2^)/3'
_atom_sites_solution_primary     difmap
_atom_sites_solution_secondary   ?
_atom_sites_solution_hydrogens   geom
_refine_ls_hydrogen_treatment    constr
_refine_ls_extinction_method     none
_refine_ls_extinction_coef       .
_refine_ls_number_reflns         12628
_refine_ls_number_parameters     436
_refine_ls_number_restraints     3
_refine_ls_R_factor_all          0.1939
_refine_ls_R_factor_gt           0.0603
_refine_ls_wR_factor_ref         0.1502
_refine_ls_wR_factor_gt          0.1126
_refine_ls_goodness_of_fit_ref   0.923
_refine_ls_restrained_S_all      0.926
_refine_ls_shift/su_max          0.001
_refine_ls_shift/su_mean         0.000

# start Validation Reply Form
_vrf_RINTA01_1f                  
;
PROBLEM: The value of Rint is greater than 0.25
RESPONSE: Crystals diffracted extremely weakly. 
Multiple attempts were made to grow better diffracting crystals. 
;
# end Validation Reply Form


loop_
_atom_site_label
_atom_site_type_symbol
_atom_site_fract_x
_atom_site_fract_y
_atom_site_fract_z
_atom_site_U_iso_or_equiv
_atom_site_adp_type
_atom_site_occupancy
_atom_site_site_symmetry_order
_atom_site_calc_flag
_atom_site_refinement_flags_posn
_atom_site_refinement_flags_adp
_atom_site_refinement_flags_occupancy
_atom_site_disorder_assembly
_atom_site_disorder_group
C1 C 0.4236(2) 0.38224(14) 0.33052(16) 0.0392(7) Uani 1 1 d . . . . .
H1 H 0.353198 0.400796 0.318912 0.047 Uiso 1 1 calc R U . . .
C2 C 0.4975(2) 0.41702(13) 0.29356(15) 0.0347(6) Uani 1 1 d . . . . .
C3 C 0.6034(2) 0.39264(13) 0.29750(14) 0.0313(6) Uani 1 1 d . . . . .
C4 C 0.6615(2) 0.43228(14) 0.25172(16) 0.0414(7) Uani 1 1 d . . . . .
H4 H 0.732223 0.417142 0.252152 0.050 Uiso 1 1 calc R U . . .
C5 C 0.6202(2) 0.49142(15) 0.20692(16) 0.0470(8) Uani 1 1 d . . . . .
H5 H 0.661698 0.516987 0.177506 0.056 Uiso 1 1 calc R U . . .
C6 C 0.5168(2) 0.51300(14) 0.20551(17) 0.0462(8) Uani 1 1 d . . . . .
C7 C 0.4561(2) 0.47815(14) 0.24574(16) 0.0442(7) Uani 1 1 d . . . . .
H7 H 0.385083 0.494003 0.242619 0.053 Uiso 1 1 calc R U . . .
C8 C 0.3541(2) 0.30011(14) 0.40834(16) 0.0394(7) Uani 1 1 d . . . . .
C9 C 0.3003(2) 0.23530(16) 0.37682(17) 0.0446(8) Uani 1 1 d . . . . .
C10 C 0.2180(2) 0.20832(18) 0.40870(19) 0.0552(9) Uani 1 1 d . . . . .
H10 H 0.180186 0.164411 0.388967 0.066 Uiso 1 1 calc R U . . .
C11 C 0.1911(3) 0.2444(2) 0.4682(2) 0.0617(10) Uani 1 1 d . . . . .
H11 H 0.135290 0.224904 0.489283 0.074 Uiso 1 1 calc R U . . .
C12 C 0.2433(3) 0.30766(19) 0.4973(2) 0.0624(10) Uani 1 1 d . . . . .
H12 H 0.221988 0.332356 0.537584 0.075 Uiso 1 1 calc R U . . .
C13 C 0.3275(2) 0.33714(16) 0.46914(19) 0.0517(8) Uani 1 1 d . . . . .
C14 C 0.3262(3) 0.19903(17) 0.30840(18) 0.0566(9) Uani 1 1 d . . . . .
H00S H 0.401462 0.211582 0.307465 0.068 Uiso 1 1 calc R U . . .
C15 C 0.3167(3) 0.11262(19) 0.3080(2) 0.0904(13) Uani 1 1 d . . . . .
H01F H 0.341817 0.092121 0.265271 0.136 Uiso 1 1 calc R U . . .
H01G H 0.242673 0.098334 0.304904 0.136 Uiso 1 1 calc R U . . .
H01H H 0.359661 0.092111 0.353546 0.136 Uiso 1 1 calc R U . . .
C16 C 0.2582(3) 0.2328(2) 0.23890(19) 0.0936(14) Uani 1 1 d . . . . .
H01I H 0.277088 0.209493 0.195149 0.140 Uiso 1 1 calc R U . . .
H01J H 0.270172 0.287489 0.237991 0.140 Uiso 1 1 calc R U . . .
H01K H 0.183480 0.222967 0.238913 0.140 Uiso 1 1 calc R U . . .
C17 C 0.3840(3) 0.40774(19) 0.5021(2) 0.0753(12) Uani 1 1 d . . . . .
H17 H 0.453215 0.410109 0.485703 0.090 Uiso 1 1 calc R U . . .
C18 C 0.4071(4) 0.4087(3) 0.5858(2) 0.1201(19) Uani 1 1 d . . . . .
H18A H 0.340546 0.410625 0.603527 0.180 Uiso 1 1 calc R U . . .
H18B H 0.449895 0.453237 0.603563 0.180 Uiso 1 1 calc R U . . .
H18C H 0.445967 0.362715 0.604490 0.180 Uiso 1 1 calc R U . . .
C19 C 0.3197(4) 0.4783(2) 0.4711(3) 0.126(2) Uani 1 1 d . . . . .
H19A H 0.247508 0.473759 0.479832 0.188 Uiso 1 1 calc R U . . .
H19B H 0.317570 0.482127 0.417907 0.188 Uiso 1 1 calc R U . . .
H19C H 0.353020 0.523653 0.495928 0.188 Uiso 1 1 calc R U . . .
C20 C 0.7450(2) 0.30338(13) 0.33106(15) 0.0351(6) Uani 1 1 d . . . . .
C21 C 0.8408(2) 0.33042(14) 0.37201(17) 0.0412(7) Uani 1 1 d . . . . .
C22 C 0.9340(2) 0.29762(16) 0.3600(2) 0.0577(9) Uani 1 1 d . . . . .
H22 H 0.999804 0.315864 0.386663 0.069 Uiso 1 1 calc R U . . .
C23 C 0.9329(3) 0.23986(19) 0.3108(2) 0.0665(10) Uani 1 1 d . . . . .
H23 H 0.997619 0.218503 0.303631 0.080 Uiso 1 1 calc R U . . .
C24 C 0.8379(3) 0.21218(17) 0.2711(2) 0.0595(9) Uani 1 1 d . . . . .
H24 H 0.838124 0.171637 0.237365 0.071 Uiso 1 1 calc R U . . .
C25 C 0.7427(2) 0.24303(15) 0.28025(16) 0.0425(7) Uani 1 1 d . . . . .
C26 C 0.8465(2) 0.39370(15) 0.42738(17) 0.0478(8) Uani 1 1 d . . . . .
H26 H 0.772538 0.407497 0.430712 0.057 Uiso 1 1 calc R U . . .
C27 C 0.9044(3) 0.37040(18) 0.50452(19) 0.0724(11) Uani 1 1 d . . . . .
H27A H 0.872563 0.324120 0.519524 0.109 Uiso 1 1 calc R U . . .
H27B H 0.898846 0.411030 0.539665 0.109 Uiso 1 1 calc R U . . .
H27C H 0.979048 0.361116 0.503857 0.109 Uiso 1 1 calc R U . . .
C28 C 0.8989(3) 0.46412(17) 0.4031(2) 0.0745(11) Uani 1 1 d . . . . .
H28A H 0.899381 0.504468 0.439549 0.112 Uiso 1 1 calc R U . . .
H28B H 0.859319 0.480990 0.354902 0.112 Uiso 1 1 calc R U . . .
H28C H 0.971674 0.452126 0.399157 0.112 Uiso 1 1 calc R U . . .
C29 C 0.6387(2) 0.21459(16) 0.23484(17) 0.0514(8) Uani 1 1 d . . . . .
H29 H 0.581177 0.230835 0.260493 0.062 Uiso 1 1 calc R U . . .
C30 C 0.6348(3) 0.12795(17) 0.2290(2) 0.0786(12) Uani 1 1 d . . . . .
H30A H 0.650019 0.105882 0.278668 0.118 Uiso 1 1 calc R U . . .
H30B H 0.687591 0.110530 0.201283 0.118 Uiso 1 1 calc R U . . .
H30C H 0.564308 0.112120 0.203294 0.118 Uiso 1 1 calc R U . . .
C31 C 0.6166(3) 0.2498(2) 0.15851(19) 0.0778(11) Uani 1 1 d . . . . .
H31A H 0.674664 0.238070 0.133361 0.117 Uiso 1 1 calc R U . . .
H31B H 0.610346 0.304841 0.162941 0.117 Uiso 1 1 calc R U . . .
H31C H 0.550430 0.229380 0.129867 0.117 Uiso 1 1 calc R U . . .
C32A C 0.4337(6) 0.1634(5) 0.5923(5) 0.1103(16) Uani 0.654(7) 1 d . . P A 1
H32A H 0.439287 0.215850 0.611587 0.132 Uiso 0.654(7) 1 calc R U P A 1
H32B H 0.402177 0.165528 0.538927 0.132 Uiso 0.654(7) 1 calc R U P A 1
C33A C 0.3682(6) 0.1219(5) 0.6285(5) 0.1103(16) Uani 0.654(7) 1 d . . P A 1
H33A H 0.312484 0.095468 0.592815 0.132 Uiso 0.654(7) 1 calc R U P A 1
H33B H 0.334604 0.154672 0.660653 0.132 Uiso 0.654(7) 1 calc R U P A 1
C34A C 0.4471(7) 0.0636(6) 0.6756(6) 0.1103(16) Uani 0.654(7) 1 d D . P A 1
H34A H 0.434004 0.058215 0.726356 0.132 Uiso 0.654(7) 1 calc R U P A 1
H34B H 0.443370 0.013255 0.651658 0.132 Uiso 0.654(7) 1 calc R U P A 1
C35A C 0.5473(6) 0.1014(5) 0.6749(5) 0.1103(16) Uani 0.654(7) 1 d D . P A 1
H35A H 0.559985 0.142473 0.712030 0.132 Uiso 0.654(7) 1 calc R U P A 1
H35B H 0.606644 0.064975 0.685590 0.132 Uiso 0.654(7) 1 calc R U P A 1
C36 C 0.7757(3) 0.0418(2) 0.5492(2) 0.0813(12) Uani 1 1 d . . . . .
H36A H 0.705113 0.024605 0.523163 0.098 Uiso 1 1 calc R U . . .
H36B H 0.803895 0.004857 0.588489 0.098 Uiso 1 1 calc R U . . .
C37 C 0.8488(5) 0.0499(3) 0.4964(3) 0.133(2) Uani 1 1 d . . . . .
H37A H 0.896830 0.005827 0.499763 0.160 Uiso 1 1 calc R U . . .
H37B H 0.808595 0.054214 0.445032 0.160 Uiso 1 1 calc R U . . .
C38 C 0.9089(5) 0.1197(4) 0.5190(4) 0.147(2) Uani 1 1 d . . . . .
H38A H 0.985061 0.108273 0.535219 0.177 Uiso 1 1 calc R U . . .
H38B H 0.900241 0.155967 0.477286 0.177 Uiso 1 1 calc R U . . .
C39 C 0.8662(3) 0.1513(2) 0.5798(3) 0.0962(15) Uani 1 1 d . . . . .
H39A H 0.915680 0.142491 0.627365 0.115 Uiso 1 1 calc R U . . .
H39B H 0.855178 0.206521 0.573060 0.115 Uiso 1 1 calc R U . . .
Cl1 Cl 0.58312(7) 0.14872(4) 0.42029(5) 0.0627(3) Uani 1 1 d . . . . .
Cl2 Cl 0.64377(7) 0.30054(4) 0.54106(4) 0.0648(3) Uani 1 1 d . . . . .
F F 0.47602(14) 0.57118(9) 0.15876(11) 0.0698(6) Uani 1 1 d . . . . .
Fe Fe 0.58468(3) 0.27984(2) 0.41605(2) 0.03717(12) Uani 1 1 d . . . . .
Li Li 0.6377(4) 0.1672(3) 0.5504(3) 0.0563(14) Uani 1 1 d . . . . .
N1 N 0.44216(17) 0.32734(11) 0.37886(12) 0.0354(5) Uani 1 1 d . . . . .
N2 N 0.64595(16) 0.33408(11) 0.34166(12) 0.0323(5) Uani 1 1 d . . . . .
O1 O 0.53638(19) 0.13105(14) 0.60221(16) 0.0843(8) Uani 1 1 d . . . . .
O2 O 0.76943(17) 0.11473(12) 0.57953(13) 0.0616(6) Uani 1 1 d . . . . .
C32B C 0.4263(11) 0.1120(10) 0.5593(9) 0.1103(16) Uani 0.346(7) 1 d D . P A 2
H32C H 0.389947 0.157656 0.535669 0.132 Uiso 0.346(7) 1 calc R U P A 2
H32D H 0.429162 0.073404 0.520886 0.132 Uiso 0.346(7) 1 calc R U P A 2
C33B C 0.3728(13) 0.0820(10) 0.6174(9) 0.1103(16) Uani 0.346(7) 1 d D . P A 2
H33C H 0.305566 0.109816 0.614594 0.132 Uiso 0.346(7) 1 calc R U P A 2
H33D H 0.354880 0.028219 0.606203 0.132 Uiso 0.346(7) 1 calc R U P A 2
C34B C 0.4272(13) 0.0865(11) 0.6858(10) 0.1103(16) Uani 0.346(7) 1 d D . P A 2
H34C H 0.411806 0.046021 0.719200 0.132 Uiso 0.346(7) 1 calc R U P A 2
H34D H 0.427606 0.137168 0.708642 0.132 Uiso 0.346(7) 1 calc R U P A 2
C35B C 0.5401(13) 0.0673(9) 0.6419(11) 0.1103(16) Uani 0.346(7) 1 d . . P A 2
H35C H 0.607062 0.062523 0.678549 0.132 Uiso 0.346(7) 1 calc R U P A 2
H35D H 0.528970 0.021636 0.610246 0.132 Uiso 0.346(7) 1 calc R U P A 2

loop_
_atom_site_aniso_label
_atom_site_aniso_U_11
_atom_site_aniso_U_22
_atom_site_aniso_U_33
_atom_site_aniso_U_23
_atom_site_aniso_U_13
_atom_site_aniso_U_12
C1 0.0354(18) 0.0403(14) 0.0434(18) 0.0020(13) 0.0115(15) 0.0059(13)
C2 0.0385(18) 0.0282(12) 0.0379(17) -0.0011(12) 0.0088(14) 0.0031(12)
C3 0.0356(17) 0.0317(12) 0.0259(15) -0.0041(11) 0.0042(13) -0.0023(12)
C4 0.0360(18) 0.0443(15) 0.0460(19) 0.0056(14) 0.0130(15) 0.0052(13)
C5 0.050(2) 0.0447(16) 0.046(2) 0.0103(14) 0.0103(16) -0.0027(14)
C6 0.046(2) 0.0343(14) 0.053(2) 0.0105(14) -0.0028(16) 0.0057(13)
C7 0.0447(19) 0.0361(14) 0.052(2) 0.0084(14) 0.0087(16) 0.0048(13)
C8 0.0373(18) 0.0397(15) 0.0431(18) 0.0048(13) 0.0129(15) 0.0015(12)
C9 0.0360(18) 0.0512(17) 0.0443(19) 0.0050(14) 0.0026(15) -0.0022(13)
C10 0.044(2) 0.061(2) 0.058(2) 0.0107(17) 0.0024(17) -0.0094(16)
C11 0.047(2) 0.069(2) 0.075(3) 0.018(2) 0.027(2) -0.0016(18)
C12 0.062(2) 0.067(2) 0.067(3) 0.0027(19) 0.035(2) 0.0015(19)
C13 0.053(2) 0.0460(16) 0.063(2) 0.0015(16) 0.0290(19) -0.0021(15)
C14 0.053(2) 0.066(2) 0.049(2) -0.0101(17) 0.0048(17) -0.0183(17)
C15 0.113(3) 0.066(2) 0.096(3) -0.030(2) 0.030(3) -0.032(2)
C16 0.097(3) 0.131(4) 0.044(2) 0.001(2) -0.007(2) -0.021(3)
C17 0.098(3) 0.061(2) 0.084(3) -0.026(2) 0.059(3) -0.019(2)
C18 0.156(5) 0.126(4) 0.094(4) -0.062(3) 0.062(3) -0.060(3)
C19 0.182(5) 0.050(2) 0.176(5) -0.013(3) 0.114(4) 0.000(3)
C20 0.0347(18) 0.0333(13) 0.0374(17) 0.0058(12) 0.0074(14) 0.0018(12)
C21 0.0314(18) 0.0384(14) 0.0509(19) 0.0126(14) 0.0010(15) 0.0018(13)
C22 0.039(2) 0.0471(18) 0.082(3) 0.0124(17) -0.0005(18) 0.0013(14)
C23 0.039(2) 0.058(2) 0.102(3) 0.011(2) 0.016(2) 0.0129(17)
C24 0.056(2) 0.0505(17) 0.076(3) -0.0076(18) 0.024(2) 0.0131(17)
C25 0.040(2) 0.0416(14) 0.0465(19) 0.0027(14) 0.0111(16) 0.0030(13)
C26 0.0431(19) 0.0394(15) 0.055(2) 0.0003(14) -0.0051(16) -0.0059(13)
C27 0.077(3) 0.063(2) 0.066(3) 0.0116(19) -0.012(2) -0.0158(19)
C28 0.092(3) 0.0491(18) 0.075(3) 0.0064(18) -0.001(2) -0.0213(18)
C29 0.046(2) 0.0585(18) 0.050(2) -0.0208(16) 0.0103(16) 0.0027(16)
C30 0.081(3) 0.057(2) 0.097(3) -0.024(2) 0.015(2) -0.0063(19)
C31 0.087(3) 0.083(2) 0.055(3) -0.015(2) -0.005(2) 0.011(2)
C32A 0.101(3) 0.109(4) 0.139(4) 0.035(3) 0.068(3) 0.012(3)
C33A 0.101(3) 0.109(4) 0.139(4) 0.035(3) 0.068(3) 0.012(3)
C34A 0.101(3) 0.109(4) 0.139(4) 0.035(3) 0.068(3) 0.012(3)
C35A 0.101(3) 0.109(4) 0.139(4) 0.035(3) 0.068(3) 0.012(3)
C36 0.074(3) 0.063(2) 0.100(3) 0.008(2) 0.001(3) 0.013(2)
C37 0.125(5) 0.163(5) 0.123(5) -0.043(4) 0.051(4) 0.030(4)
C38 0.132(5) 0.180(6) 0.153(6) -0.001(5) 0.084(5) -0.016(5)
C39 0.060(3) 0.077(3) 0.154(5) 0.023(3) 0.027(3) -0.002(2)
Cl1 0.0826(7) 0.0391(4) 0.0597(6) 0.0069(4) -0.0016(5) 0.0022(4)
Cl2 0.0936(7) 0.0604(5) 0.0354(4) 0.0038(4) 0.0009(4) -0.0073(4)
F 0.0649(13) 0.0525(10) 0.0852(15) 0.0349(10) -0.0009(11) 0.0043(9)
Fe 0.0392(3) 0.0384(2) 0.0333(2) 0.00671(18) 0.00599(18) 0.00075(19)
Li 0.044(3) 0.067(3) 0.056(4) 0.024(3) 0.006(3) 0.005(3)
N1 0.0368(14) 0.0342(11) 0.0375(14) -0.0001(10) 0.0129(12) 0.0010(10)
N2 0.0311(14) 0.0329(10) 0.0326(13) 0.0000(10) 0.0058(11) 0.0016(9)
O1 0.0576(18) 0.0993(18) 0.102(2) 0.0558(16) 0.0309(16) 0.0095(14)
O2 0.0501(15) 0.0596(13) 0.0749(17) 0.0096(12) 0.0120(13) 0.0040(11)
C32B 0.101(3) 0.109(4) 0.139(4) 0.035(3) 0.068(3) 0.012(3)
C33B 0.101(3) 0.109(4) 0.139(4) 0.035(3) 0.068(3) 0.012(3)
C34B 0.101(3) 0.109(4) 0.139(4) 0.035(3) 0.068(3) 0.012(3)
C35B 0.101(3) 0.109(4) 0.139(4) 0.035(3) 0.068(3) 0.012(3)

_geom_special_details            
;
 All esds (except the esd in the dihedral angle between two l.s. planes)
 are estimated using the full covariance matrix.  The cell esds are taken
 into account individually in the estimation of esds in distances, angles
 and torsion angles; correlations between esds in cell parameters are only
 used when they are defined by crystal symmetry.  An approximate (isotropic)
 treatment of cell esds is used for estimating esds involving l.s. planes.
;

loop_
_geom_bond_atom_site_label_1
_geom_bond_atom_site_label_2
_geom_bond_distance
_geom_bond_site_symmetry_2
_geom_bond_publ_flag
C1 N1 1.308(3) . ?
C1 C2 1.419(4) . ?
C2 C3 1.422(3) . ?
C2 C7 1.430(3) . ?
C3 N2 1.363(3) . ?
C3 C4 1.422(3) . ?
C4 C5 1.373(4) . ?
C5 C6 1.384(4) . ?
C6 C7 1.333(4) . ?
C6 F 1.378(3) . ?
C8 C13 1.400(4) . ?
C8 C9 1.404(4) . ?
C8 N1 1.438(3) . ?
C9 C10 1.397(4) . ?
C9 C14 1.513(4) . ?
C10 C11 1.373(4) . ?
C11 C12 1.359(4) . ?
C12 C13 1.396(4) . ?
C13 C17 1.511(4) . ?
C14 C16 1.525(5) . ?
C14 C15 1.532(4) . ?
C17 C18 1.515(5) . ?
C17 C19 1.543(5) . ?
C20 C21 1.399(4) . ?
C20 C25 1.417(4) . ?
C20 N2 1.439(3) . ?
C21 C22 1.393(4) . ?
C21 C26 1.507(4) . ?
C22 C23 1.365(4) . ?
C23 C24 1.386(4) . ?
C24 C25 1.386(4) . ?
C25 C29 1.520(4) . ?
C26 C28 1.526(4) . ?
C26 C27 1.528(4) . ?
C29 C31 1.515(4) . ?
C29 C30 1.535(4) . ?
C32A C33A 1.387(8) . ?
C32A O1 1.422(7) . ?
C33A C34A 1.582(12) . ?
C34A C35A 1.458(11) . ?
C35A O1 1.422(8) . ?
C36 O2 1.413(4) . ?
C36 C37 1.494(6) . ?
C37 C38 1.472(6) . ?
C38 C39 1.458(6) . ?
C39 O2 1.406(4) . ?
Cl1 Fe 2.3182(9) . ?
Cl1 Li 2.387(6) . ?
Cl2 Fe 2.3117(10) . ?
Cl2 Li 2.365(5) . ?
Fe N2 1.966(2) . ?
Fe N1 2.015(2) . ?
Fe Li 3.148(5) . ?
Li O1 1.881(6) . ?
Li O2 1.918(6) . ?
O1 C35B 1.340(15) . ?
O1 C32B 1.521(17) . ?
C32B C33B 1.485(13) . ?
C33B C34B 1.320(17) . ?
C34B C35B 1.83(2) . ?

loop_
_geom_angle_atom_site_label_1
_geom_angle_atom_site_label_2
_geom_angle_atom_site_label_3
_geom_angle
_geom_angle_site_symmetry_1
_geom_angle_site_symmetry_3
_geom_angle_publ_flag
N1 C1 C2 126.9(3) . . ?
C1 C2 C3 125.2(2) . . ?
C1 C2 C7 114.8(3) . . ?
C3 C2 C7 119.8(2) . . ?
N2 C3 C4 122.1(2) . . ?
N2 C3 C2 121.9(2) . . ?
C4 C3 C2 115.9(2) . . ?
C5 C4 C3 123.0(3) . . ?
C4 C5 C6 118.6(3) . . ?
C7 C6 F 120.0(3) . . ?
C7 C6 C5 122.3(3) . . ?
F C6 C5 117.7(3) . . ?
C6 C7 C2 120.3(3) . . ?
C13 C8 C9 122.2(3) . . ?
C13 C8 N1 119.1(2) . . ?
C9 C8 N1 118.6(2) . . ?
C10 C9 C8 117.3(3) . . ?
C10 C9 C14 121.4(3) . . ?
C8 C9 C14 121.2(3) . . ?
C11 C10 C9 120.9(3) . . ?
C12 C11 C10 120.9(3) . . ?
C11 C12 C13 121.4(3) . . ?
C12 C13 C8 117.2(3) . . ?
C12 C13 C17 120.5(3) . . ?
C8 C13 C17 122.2(3) . . ?
C9 C14 C16 110.6(3) . . ?
C9 C14 C15 113.3(3) . . ?
C16 C14 C15 110.7(3) . . ?
C13 C17 C18 113.6(3) . . ?
C13 C17 C19 109.6(3) . . ?
C18 C17 C19 110.6(3) . . ?
C21 C20 C25 121.0(3) . . ?
C21 C20 N2 120.8(2) . . ?
C25 C20 N2 118.2(2) . . ?
C22 C21 C20 118.1(3) . . ?
C22 C21 C26 119.3(3) . . ?
C20 C21 C26 122.6(3) . . ?
C23 C22 C21 121.5(3) . . ?
C22 C23 C24 120.4(3) . . ?
C25 C24 C23 120.7(3) . . ?
C24 C25 C20 118.3(3) . . ?
C24 C25 C29 120.7(3) . . ?
C20 C25 C29 120.9(3) . . ?
C21 C26 C28 111.7(3) . . ?
C21 C26 C27 112.4(2) . . ?
C28 C26 C27 109.3(3) . . ?
C31 C29 C25 111.1(3) . . ?
C31 C29 C30 110.3(3) . . ?
C25 C29 C30 112.4(3) . . ?
C33A C32A O1 111.6(6) . . ?
C32A C33A C34A 102.8(6) . . ?
C35A C34A C33A 99.9(8) . . ?
O1 C35A C34A 104.8(7) . . ?
O2 C36 C37 105.4(3) . . ?
C38 C37 C36 105.2(4) . . ?
C39 C38 C37 106.2(4) . . ?
O2 C39 C38 107.1(4) . . ?
Fe Cl1 Li 83.95(13) . . ?
Fe Cl2 Li 84.60(14) . . ?
N2 Fe N1 91.51(9) . . ?
N2 Fe Cl2 121.47(7) . . ?
N1 Fe Cl2 111.83(7) . . ?
N2 Fe Cl1 121.20(6) . . ?
N1 Fe Cl1 114.47(6) . . ?
Cl2 Fe Cl1 97.34(3) . . ?
N2 Fe Li 143.54(11) . . ?
N1 Fe Li 124.93(12) . . ?
Cl2 Fe Li 48.41(11) . . ?
Cl1 Fe Li 48.96(11) . . ?
O1 Li O2 111.2(3) . . ?
O1 Li Cl2 114.3(3) . . ?
O2 Li Cl2 117.5(3) . . ?
O1 Li Cl1 111.7(3) . . ?
O2 Li Cl1 106.5(3) . . ?
Cl2 Li Cl1 94.03(18) . . ?
O1 Li Fe 123.5(2) . . ?
O2 Li Fe 124.6(2) . . ?
Cl2 Li Fe 46.98(9) . . ?
Cl1 Li Fe 47.09(9) . . ?
C1 N1 C8 117.1(2) . . ?
C1 N1 Fe 124.92(19) . . ?
C8 N1 Fe 118.00(17) . . ?
C3 N2 C20 117.9(2) . . ?
C3 N2 Fe 128.14(18) . . ?
C20 N2 Fe 113.83(16) . . ?
C35A O1 C32A 100.6(5) . . ?
C35B O1 C32B 91.5(11) . . ?
C35B O1 Li 127.7(6) . . ?
C35A O1 Li 131.1(4) . . ?
C32A O1 Li 121.6(3) . . ?
C32B O1 Li 118.9(5) . . ?
C39 O2 C36 107.4(3) . . ?
C39 O2 Li 121.1(3) . . ?
C36 O2 Li 116.5(3) . . ?
C33B C32B O1 102.9(12) . . ?
C34B C33B C32B 115.7(16) . . ?
C33B C34B C35B 83.4(14) . . ?
O1 C35B C34B 98.2(11) . . ?

_refine_diff_density_max         0.371
_refine_diff_density_min         -0.336
_refine_diff_density_rms         0.052

_shelx_res_file                  
;
TITL mo_v1421_GuillotICMMO_T200K.res in P2(1)/n
    shelx.res
    created by SHELXL-2019/3 at 10:34:00 on 25-Jun-2024
CELL  0.71073  12.9156  17.6679  18.4678   90.000  101.496   90.000
ZERR     4.00   0.0026   0.0036   0.0038    0.000    0.008    0.000
LATT   1
SYMM  1/2 - X, 1/2 + Y, 1/2 - Z
SFAC  C    H    CL   F    FE   LI   N    O
DISP $C  0.00341  0.00169 11.32113
DISP $H -0.00002  0.00000  0.66638
DISP $Cl  0.14840  0.15850 668.70837
DISP $F  0.01796  0.01064 50.80270
DISP $Fe  0.34630  0.84440 3471.86072
DISP $Li -0.00005  0.00006  2.23337
DISP $N  0.00664  0.00342 19.38436
DISP $O  0.01140  0.00623 32.03669
UNIT  156 216 8 4 4 4 8 8
MERG   2
OMIT     1   1   0
EADP C32A C33A C34A C35A C32B C33B C34B C35B
DFIX     1.500   0.020 C34B C33B
DFIX     1.500   0.020 C33B C32B
DFIX     1.500   0.020 C34A C35A
FMAP   2
PLAN   20
SIZE     0.015   0.060   0.110
ACTA    50.00
BOND
LIST   6
WPDB  -2
L.S.  10
TEMP   -73.00
WGHT    0.058700
FVAR       0.21285   0.65426
C1    1    0.423596    0.382237    0.330519    11.00000    0.03541    0.04031 =
         0.04341    0.00204    0.01148    0.00594
AFIX  43
H1    2    0.353198    0.400796    0.318912    11.00000   -1.20000
AFIX   0
C2    1    0.497491    0.417022    0.293558    11.00000    0.03848    0.02821 =
         0.03793   -0.00111    0.00881    0.00308
C3    1    0.603424    0.392642    0.297495    11.00000    0.03558    0.03165 =
         0.02594   -0.00406    0.00418   -0.00229
C4    1    0.661523    0.432277    0.251723    11.00000    0.03598    0.04434 =
         0.04596    0.00558    0.01300    0.00525
AFIX  43
H4    2    0.732223    0.417142    0.252152    11.00000   -1.20000
AFIX   0
C5    1    0.620196    0.491420    0.206920    11.00000    0.05026    0.04471 =
         0.04637    0.01030    0.01034   -0.00266
AFIX  43
H5    2    0.661698    0.516987    0.177506    11.00000   -1.20000
AFIX   0
C6    1    0.516792    0.513002    0.205515    11.00000    0.04631    0.03433 =
         0.05268    0.01047   -0.00283    0.00574
C7    1    0.456121    0.478149    0.245742    11.00000    0.04470    0.03606 =
         0.05160    0.00837    0.00873    0.00478
AFIX  43
H7    2    0.385083    0.494003    0.242619    11.00000   -1.20000
AFIX   0
C8    1    0.354071    0.300112    0.408336    11.00000    0.03734    0.03973 =
         0.04307    0.00476    0.01289    0.00150
C9    1    0.300317    0.235297    0.376819    11.00000    0.03602    0.05118 =
         0.04426    0.00495    0.00256   -0.00221
C10   1    0.218027    0.208318    0.408704    11.00000    0.04353    0.06091 =
         0.05806    0.01071    0.00236   -0.00941
AFIX  43
H10   2    0.180186    0.164411    0.388967    11.00000   -1.20000
AFIX   0
C11   1    0.191115    0.244411    0.468182    11.00000    0.04666    0.06924 =
         0.07510    0.01841    0.02660   -0.00160
AFIX  43
H11   2    0.135290    0.224904    0.489283    11.00000   -1.20000
AFIX   0
C12   1    0.243286    0.307664    0.497250    11.00000    0.06177    0.06716 =
         0.06746    0.00271    0.03526    0.00152
AFIX  43
H12   2    0.221988    0.332356    0.537584    11.00000   -1.20000
AFIX   0
C13   1    0.327475    0.337137    0.469138    11.00000    0.05291    0.04602 =
         0.06346    0.00145    0.02897   -0.00214
C14   1    0.326241    0.199034    0.308399    11.00000    0.05312    0.06581 =
         0.04869   -0.01012    0.00482   -0.01827
AFIX  13
H00S  2    0.401462    0.211582    0.307465    11.00000   -1.20000
AFIX   0
C15   1    0.316743    0.112620    0.307994    11.00000    0.11309    0.06641 =
         0.09573   -0.02999    0.03034   -0.03156
AFIX 137
H01F  2    0.341817    0.092121    0.265271    11.00000   -1.50000
H01G  2    0.242673    0.098334    0.304904    11.00000   -1.50000
H01H  2    0.359661    0.092111    0.353546    11.00000   -1.50000
AFIX   0
C16   1    0.258163    0.232759    0.238904    11.00000    0.09716    0.13139 =
         0.04362    0.00134   -0.00690   -0.02142
AFIX 137
H01I  2    0.277088    0.209493    0.195149    11.00000   -1.50000
H01J  2    0.270172    0.287489    0.237991    11.00000   -1.50000
H01K  2    0.183480    0.222967    0.238913    11.00000   -1.50000
AFIX   0
C17   1    0.384013    0.407743    0.502091    11.00000    0.09768    0.06147 =
         0.08401   -0.02633    0.05934   -0.01898
AFIX  13
H17   2    0.453215    0.410109    0.485703    11.00000   -1.20000
AFIX   0
C18   1    0.407148    0.408661    0.585810    11.00000    0.15626    0.12590 =
         0.09374   -0.06248    0.06217   -0.05951
AFIX 137
H18A  2    0.340546    0.410625    0.603527    11.00000   -1.50000
H18B  2    0.449895    0.453237    0.603563    11.00000   -1.50000
H18C  2    0.445967    0.362715    0.604490    11.00000   -1.50000
AFIX   0
C19   1    0.319658    0.478251    0.471114    11.00000    0.18218    0.05047 =
         0.17644   -0.01252    0.11357    0.00042
AFIX 137
H19A  2    0.247508    0.473759    0.479832    11.00000   -1.50000
H19B  2    0.317570    0.482127    0.417907    11.00000   -1.50000
H19C  2    0.353020    0.523653    0.495928    11.00000   -1.50000
AFIX   0
C20   1    0.745017    0.303383    0.331056    11.00000    0.03468    0.03328 =
         0.03735    0.00576    0.00742    0.00185
C21   1    0.840814    0.330419    0.372005    11.00000    0.03142    0.03841 =
         0.05089    0.01258    0.00098    0.00183
C22   1    0.933979    0.297616    0.359986    11.00000    0.03880    0.04712 =
         0.08206    0.01236   -0.00054    0.00134
AFIX  43
H22   2    0.999804    0.315864    0.386663    11.00000   -1.20000
AFIX   0
C23   1    0.932897    0.239864    0.310770    11.00000    0.03944    0.05829 =
         0.10225    0.01096    0.01563    0.01286
AFIX  43
H23   2    0.997619    0.218503    0.303631    11.00000   -1.20000
AFIX   0
C24   1    0.837929    0.212178    0.271130    11.00000    0.05621    0.05054 =
         0.07607   -0.00757    0.02367    0.01314
AFIX  43
H24   2    0.838124    0.171637    0.237365    11.00000   -1.20000
AFIX   0
C25   1    0.742720    0.243028    0.280249    11.00000    0.04027    0.04164 =
         0.04647    0.00273    0.01108    0.00301
C26   1    0.846531    0.393697    0.427377    11.00000    0.04309    0.03941 =
         0.05470    0.00033   -0.00511   -0.00585
AFIX  13
H26   2    0.772538    0.407497    0.430712    11.00000   -1.20000
AFIX   0
C27   1    0.904436    0.370403    0.504519    11.00000    0.07690    0.06337 =
         0.06608    0.01165   -0.01197   -0.01584
AFIX 137
H27A  2    0.872563    0.324120    0.519524    11.00000   -1.50000
H27B  2    0.898846    0.411030    0.539665    11.00000   -1.50000
H27C  2    0.979048    0.361116    0.503857    11.00000   -1.50000
AFIX   0
C28   1    0.898911    0.464118    0.403073    11.00000    0.09238    0.04908 =
         0.07469    0.00643   -0.00091   -0.02127
AFIX 137
H28A  2    0.899381    0.504468    0.439549    11.00000   -1.50000
H28B  2    0.859319    0.480990    0.354902    11.00000   -1.50000
H28C  2    0.971674    0.452126    0.399157    11.00000   -1.50000
AFIX   0
C29   1    0.638744    0.214588    0.234843    11.00000    0.04638    0.05850 =
         0.04962   -0.02081    0.01034    0.00272
AFIX  13
H29   2    0.581177    0.230835    0.260493    11.00000   -1.20000
AFIX   0
C30   1    0.634810    0.127953    0.228994    11.00000    0.08069    0.05668 =
         0.09710   -0.02355    0.01485   -0.00626
AFIX 137
H30A  2    0.650019    0.105882    0.278668    11.00000   -1.50000
H30B  2    0.687591    0.110530    0.201283    11.00000   -1.50000
H30C  2    0.564308    0.112120    0.203294    11.00000   -1.50000
AFIX   0
C31   1    0.616589    0.249832    0.158512    11.00000    0.08705    0.08328 =
         0.05530   -0.01513   -0.00488    0.01061
AFIX 137
H31A  2    0.674664    0.238070    0.133361    11.00000   -1.50000
H31B  2    0.610346    0.304841    0.162941    11.00000   -1.50000
H31C  2    0.550430    0.229380    0.129867    11.00000   -1.50000
PART  1
AFIX   0
C32A  1    0.433676    0.163398    0.592344    21.00000    0.10126    0.10904 =
         0.13861    0.03461    0.06756    0.01250
AFIX  23
H32A  2    0.439287    0.215850    0.611587    21.00000   -1.20000
H32B  2    0.402177    0.165528    0.538927    21.00000   -1.20000
AFIX   0
C33A  1    0.368195    0.121889    0.628456    21.00000    0.10126    0.10904 =
         0.13861    0.03461    0.06756    0.01250
AFIX  23
H33A  2    0.312484    0.095468    0.592815    21.00000   -1.20000
H33B  2    0.334604    0.154672    0.660653    21.00000   -1.20000
AFIX   0
C34A  1    0.447060    0.063599    0.675572    21.00000    0.10126    0.10904 =
         0.13861    0.03461    0.06756    0.01250
AFIX  23
H34A  2    0.434004    0.058215    0.726356    21.00000   -1.20000
H34B  2    0.443370    0.013255    0.651658    21.00000   -1.20000
AFIX   0
C35A  1    0.547260    0.101358    0.674894    21.00000    0.10126    0.10904 =
         0.13861    0.03461    0.06756    0.01250
AFIX  23
H35A  2    0.559985    0.142473    0.712030    21.00000   -1.20000
H35B  2    0.606644    0.064975    0.685590    21.00000   -1.20000
PART  0
AFIX   0
C36   1    0.775681    0.041832    0.549222    11.00000    0.07413    0.06322 =
         0.09966    0.00804    0.00068    0.01322
AFIX  23
H36A  2    0.705113    0.024605    0.523163    11.00000   -1.20000
H36B  2    0.803895    0.004857    0.588489    11.00000   -1.20000
AFIX   0
C37   1    0.848842    0.049938    0.496426    11.00000    0.12451    0.16328 =
         0.12262   -0.04302    0.05136    0.03011
AFIX  23
H37A  2    0.896830    0.005827    0.499763    11.00000   -1.20000
H37B  2    0.808595    0.054214    0.445032    11.00000   -1.20000
AFIX   0
C38   1    0.908941    0.119740    0.518958    11.00000    0.13201    0.17997 =
         0.15268   -0.00068    0.08386   -0.01628
AFIX  23
H38A  2    0.985061    0.108273    0.535219    11.00000   -1.20000
H38B  2    0.900241    0.155967    0.477286    11.00000   -1.20000
AFIX   0
C39   1    0.866209    0.151316    0.579813    11.00000    0.05953    0.07732 =
         0.15388    0.02328    0.02672   -0.00197
AFIX  23
H39A  2    0.915680    0.142491    0.627365    11.00000   -1.20000
H39B  2    0.855178    0.206521    0.573060    11.00000   -1.20000
AFIX   0
CL1   3    0.583125    0.148723    0.420287    11.00000    0.08261    0.03913 =
         0.05970    0.00687   -0.00160    0.00223
CL2   3    0.643768    0.300536    0.541061    11.00000    0.09361    0.06040 =
         0.03540    0.00379    0.00086   -0.00732
F     4    0.476018    0.571184    0.158764    11.00000    0.06492    0.05255 =
         0.08522    0.03493   -0.00090    0.00434
FE    5    0.584683    0.279844    0.416050    11.00000    0.03922    0.03844 =
         0.03332    0.00671    0.00599    0.00075
LI    6    0.637730    0.167186    0.550374    11.00000    0.04366    0.06732 =
         0.05615    0.02417    0.00570    0.00490
N1    7    0.442165    0.327342    0.378862    11.00000    0.03680    0.03420 =
         0.03746   -0.00014    0.01287    0.00099
N2    7    0.645950    0.334082    0.341656    11.00000    0.03107    0.03294 =
         0.03258   -0.00002    0.00576    0.00160
O1    8    0.536381    0.131051    0.602209    11.00000    0.05758    0.09929 =
         0.10212    0.05578    0.03088    0.00951
O2    8    0.769428    0.114727    0.579532    11.00000    0.05005    0.05963 =
         0.07494    0.00959    0.01198    0.00400
PART  2
C32B  1    0.426300    0.111995    0.559305   -21.00000    0.10126    0.10904 =
         0.13861    0.03461    0.06756    0.01250
AFIX  23
H32C  2    0.389947    0.157656    0.535669   -21.00000   -1.20000
H32D  2    0.429162    0.073404    0.520886   -21.00000   -1.20000
AFIX   0
C33B  1    0.372790    0.082002    0.617392   -21.00000    0.10126    0.10904 =
         0.13861    0.03461    0.06756    0.01250
AFIX  23
H33C  2    0.305566    0.109816    0.614594   -21.00000   -1.20000
H33D  2    0.354880    0.028219    0.606203   -21.00000   -1.20000
AFIX   0
C34B  1    0.427233    0.086460    0.685781   -21.00000    0.10126    0.10904 =
         0.13861    0.03461    0.06756    0.01250
AFIX  23
H34C  2    0.411806    0.046021    0.719200   -21.00000   -1.20000
H34D  2    0.427606    0.137168    0.708642   -21.00000   -1.20000
AFIX   0
C35B  1    0.540079    0.067304    0.641909   -21.00000    0.10126    0.10904 =
         0.13861    0.03461    0.06756    0.01250
AFIX  23
H35C  2    0.607062    0.062523    0.678549   -21.00000   -1.20000
H35D  2    0.528970    0.021636    0.610246   -21.00000   -1.20000
AFIX   0
HKLF    4


REM  mo_v1421_GuillotICMMO_T200K.res in P2(1)/n
REM wR2 = 0.1502, GooF = S = 0.923, Restrained GooF = 0.926 for all data
REM R1 = 0.0603 for 4705 Fo > 4sig(Fo) and 0.1939 for all 12628 data
REM 436 parameters refined using 3 restraints

END

WGHT      0.0587      0.0000

REM Highest difference peak  0.371,  deepest hole -0.336,  1-sigma level  0.052
Q1    1   0.7235  0.2794  0.5373  11.00000  0.05    0.37
Q2    1   0.4510  0.0625  0.5680  11.00000  0.05    0.34
Q3    1   0.4163  0.1379  0.5642  11.00000  0.05    0.34
Q4    1   0.4200  0.5968  0.2288  11.00000  0.05    0.32
Q5    1   0.4982  0.0569  0.6983  11.00000  0.05    0.28
Q6    1   0.3652  0.1172  0.5926  11.00000  0.05    0.26
Q7    1   0.5084  0.1649  0.6703  11.00000  0.05    0.26
Q8    1   0.5330  0.2778  0.3884  11.00000  0.05    0.25
Q9    1   0.6182  0.2152  0.4356  11.00000  0.05    0.23
Q10   1   0.3962  0.0606  0.6488  11.00000  0.05    0.23
Q11   1   0.6280  0.3407  0.3732  11.00000  0.05    0.23
Q12   1   0.4292  0.5263  0.2679  11.00000  0.05    0.22
Q13   1   0.3642  0.4395  0.3383  11.00000  0.05    0.22
Q14   1   0.8620  0.0977  0.4706  11.00000  0.05    0.22
Q15   1   0.4996  0.3270  0.4012  11.00000  0.05    0.21
Q16   1   0.3395  0.5041  0.2801  11.00000  0.05    0.21
Q17   1   0.9544  0.0024  0.5486  11.00000  0.05    0.20
Q18   1   0.6013  0.3239  0.3380  11.00000  0.05    0.20
Q19   1   0.2997  0.3585  0.4054  11.00000  0.05    0.19
Q20   1   0.9265  0.1218  0.5370  11.00000  0.05    0.19
;
_shelx_res_checksum              11159

_shelx_hkl_file                  
;
   2   0   0   27.98    3.21
   2   0   0   26.15    3.10
   2   0   0   20.48    4.75
   2   0   0   23.72    3.71
   2   0   0   26.09    4.88
   2   0   0   28.26    4.10
   2   0   0   20.70    2.81
   2   0   0   20.44    2.36
   2   0   0   22.39    1.52
   2   0   0   23.51    2.78
   2   0   0   20.06   15.73
   2   0   0   22.24    2.71
  -2   0   0   23.84    3.09
  -2   0   0   27.07    2.96
  -2   0   0   28.08   16.30
  -2   0   0   19.45    2.87
  -2   0   0   24.73    3.01
  -2   0   0   23.15    4.96
  -2   0   0   26.19    4.13
  -2   0   0   26.47    3.76
   3   0   0   -0.28    0.72
   3   0   0    1.68    2.57
   3   0   0   -0.80    1.84
   3   0   0   -1.17    3.98
   3   0   0    0.15    3.05
  -3   0   0    0.34    1.63
  -3   0   0    1.03    0.74
   3   0   0    1.71    2.13
   3   0   0   -0.17    2.34
   3   0   0  -24.14   19.54
   3   0   0    1.73    2.53
   3   0   0   -0.44    4.45
   3   0   0   -4.32    2.88
  -3   0   0    4.18    2.94
  -3   0   0   31.59   23.19
  -3   0   0    0.89    2.51
  -3   0   0   -7.37    2.36
  -3   0   0   -2.45    4.40
  -3   0   0    1.70    3.53
  -3   0   0    0.55    3.43
  -3   0   0   -0.95    2.72
  -3   0   0    0.30    2.30
   4   0   0 1789.91   90.10
   4   0   0 1895.20   93.50
   4   0   0 1795.18   89.44
   4   0   0 1800.59   88.24
   4   0   0 1816.63   86.16
  -4   0   0 1847.55   88.24
  -4   0   0 1894.58  135.10
  -4   0   0 1902.42   88.54
  -4   0   0 1785.46   88.33
  -4   0   0 1818.53   88.00
  -4   0   0 1853.47   90.79
  -4   0   0 1575.97   87.44
  -4   0   0 1845.73   86.17
   4   0   0 1739.81   88.00
   4   0   0 1786.19   88.13
   4   0   0 1941.82  137.18
   4   0   0 1835.29   88.44
   4   0   0 1772.66   92.63
  -4   0   0 1865.08   88.46
  -4   0   0 1850.99   89.78
   4   0   0 1748.22   87.57
   5   0   0    0.30    3.66
   5   0   0   -3.36    5.39
   5   0   0   -3.39    2.28
   5   0   0    0.84    2.76
   5   0   0   -3.02    2.90
   5   0   0   -7.00   32.69
  -5   0   0   -3.30    2.88
   5   0   0    0.22    4.97
   5   0   0   -0.94    3.48
   5   0   0   -0.93    2.89
   5   0   0   -0.16    2.19
  -5   0   0   -0.55    0.88
  -5   0   0    1.98    3.17
  -5   0   0   -3.40    3.85
  -5   0   0   -1.84    3.62
  -5   0   0   -2.15    3.64
  -5   0   0    0.89    2.79
   5   0   0   -0.19    0.82
  -5   0   0   -4.47    2.57
  -5   0   0   61.62   36.02
  -6   0   0  206.41   13.84
  -6   0   0  190.67   16.33
  -6   0   0  217.60   16.03
  -6   0   0  211.94   14.66
  -6   0   0  210.99   13.19
   6   0   0  208.00   13.84
  -6   0   0  219.67   10.58
  -6   0   0  205.53   14.55
  -6   0   0  277.71   67.59
  -6   0   0  228.37   14.29
   6   0   0  215.46   16.05
   6   0   0  200.91   13.74
   6   0   0  146.14   19.32
  -6   0   0  216.20   13.61
   6   0   0  201.24   21.54
   6   0   0  210.22   15.51
   6   0   0   96.67   59.69
   6   0   0  191.75   12.72
   6   0   0  212.09   10.55
   6   0   0  194.68   13.53
   6   0   0  196.60   13.45
   7   0   0   -2.78    2.62
   7   0   0    0.31    1.01
  -7   0   0   -3.14    2.81
   7   0   0    3.95    4.07
  -7   0   0    6.08    3.76
   7   0   0 -101.20   47.05
  -7   0   0   13.10   53.91
  -7   0   0    0.55    3.86
  -7   0   0   -2.96    3.33
  -7   0   0   -0.73    0.92
   7   0   0    2.73    3.61
   7   0   0    2.10    1.74
   7   0   0    1.48    3.68
  -7   0   0    5.01    4.88
   7   0   0  -10.81    4.63
   7   0   0    5.14    5.21
   7   0   0    2.35    3.86
   7   0   0    3.33    7.90
   7   0   0   -2.27    4.41
  -7   0   0    1.68    5.03
  -7   0   0    2.18    5.00
   8   0   0   -0.73    3.98
  -8   0   0   18.28    7.41
   8   0   0   10.72    4.31
  -8   0   0   -0.24    3.39
   8   0   0    2.19    8.61
  -8   0   0   98.39   71.00
  -8   0   0   -3.27    5.31
   8   0   0    2.86    3.88
   8   0   0  -15.76   60.57
   8   0   0    0.48    1.77
   8   0   0   -1.81    6.20
   8   0   0    2.40    5.37
   8   0   0    5.45    4.40
  -8   0   0    2.68    3.79
  -8   0   0   -0.58    3.42
  -8   0   0    1.57    5.31
   8   0   0   -1.40    4.71
  -8   0   0    0.92    1.10
   8   0   0    1.29    1.13
  -8   0   0   -4.27    3.63
   8   0   0   -2.24    2.86
  -8   0   0   -0.17    3.96
  -9   0   0  -59.89   71.57
  -9   0   0    0.21    1.21
  -9   0   0   -5.28    3.99
   9   0   0    1.86    4.46
  -9   0   0    5.46    4.32
   9   0   0   -4.52    2.94
   9   0   0   -0.29    1.14
   9   0   0    5.31    4.21
  -9   0   0    3.35    2.95
  -9   0   0   -0.27    1.46
  -9   0   0   -6.28    3.27
   9   0   0   -2.98    4.14
   9   0   0    7.61    9.08
  -9   0   0    4.99    7.00
  -9   0   0   -1.83    5.60
   9   0   0    4.77    4.90
   9   0   0   -5.03    6.11
   9   0   0   -3.27    1.72
   9   0   0   -5.77    4.34
  -9   0   0   -5.02    3.45
  -9   0   0    0.32    3.77
  10   0   0   23.34    7.19
 -10   0   0   25.55    2.75
 -10   0   0   30.89    6.69
 -10   0   0   34.81    9.77
 -10   0   0   31.00    6.81
 -10   0   0   31.04    6.84
  10   0   0   23.70    7.21
  10   0   0   31.04    6.25
 -10   0   0   29.20    7.71
  10   0   0    7.99    9.76
  10   0   0   19.98    8.64
 -10   0   0   43.14   85.71
 -10   0   0   28.61    6.58
 -10   0   0   29.59    7.37
 -10   0   0   25.82    3.11
 -10   0   0   48.50   11.98
 -10   0   0   39.00    5.37
  10   0   0   25.04    6.60
  10   0   0   30.01    2.80
  10   0   0   27.47    6.63
  10   0   0  140.79  104.93
  10   0   0   39.16    3.86
  10   0   0   36.79    9.47
  10   0   0   22.71   13.03
  11   0   0  -12.24    5.30
  11   0   0   -4.54    9.50
  11   0   0   -2.53    4.74
 -11   0   0   -4.90    6.48
 -11   0   0    2.20    5.31
 -11   0   0   -0.50    1.75
  11   0   0    1.21    4.71
 -11   0   0    0.18    5.57
 -11   0   0   10.75    5.63
 -11   0   0    2.48    5.49
  11   0   0   40.17  104.04
 -11   0   0   -7.09    3.31
 -11   0   0   34.49  102.88
  11   0   0   -7.96    4.15
  11   0   0    6.09    5.34
 -11   0   0   -0.93    5.24
 -11   0   0    5.63    8.82
  11   0   0   12.98    8.79
  12   0   0   69.95   13.71
  12   0   0   54.46   10.01
 -12   0   0    1.55  121.33
  12   0   0   72.64   14.03
 -12   0   0   64.77    9.97
 -12   0   0   80.04    5.71
 -12   0   0   78.71    8.23
  12   0   0  108.54   23.48
 -12   0   0   61.06   12.45
 -12   0   0   79.76   11.92
  12   0   0  281.61  160.47
 -13   0   0   -2.39    2.00
  13   0   0  -39.36  150.87
  13   0   0   -0.84   11.43
 -13   0   0 -209.15  129.03
  13   0   0   22.34   10.50
 -13   0   0   -3.04    4.24
  13   0   0   -9.49    6.81
 -13   0   0    3.20    5.63
 -14   0   0 -505.52  168.66
  14   0   0   37.97   13.98
 -14   0   0   18.75    4.57
 -14   0   0   14.80    7.29
 -14   0   0   24.37    6.51
  14   0   0   69.27  198.65
 -15   0   0   -1.97    4.99
 -15   0   0    7.95    4.36
 -15   0   0   -6.93    5.63
  15   0   0    9.55   11.43
  15   0   0   -2.65   14.31
 -16   0   0   -1.31    4.20
 -16   0   0   -0.84    5.96
 -16   0   0   -2.17    5.37
  16   0   0   28.59   18.86
  16   0   0    1.25   11.09
  17   0   0    5.64   16.80
 -17   0   0    2.19    6.02
 -17   0   0   -3.76    7.50
  17   0   0    2.08   11.93
 -18   0   0   10.47    6.68
  18   0   0   -8.77   11.94
  18   0   0   -9.44   14.43
 -18   0   0    6.29    5.82
  -1  -1   0   19.63   12.60
  -2  -1   0   37.99    4.24
   2  -1   0   40.63    3.31
   2  -1   0   27.20    1.74
  -2  -1   0   35.46    3.94
   2  -1   0   29.15    2.19
  -2  -1   0   34.48    3.42
   2  -1   0   25.68    2.71
  -2  -1   0   38.71    4.44
  -2  -1   0   10.62   18.98
   2  -1   0   35.42    2.86
   2  -1   0   27.84    2.16
  -2  -1   0   31.35    3.56
  -2  -1   0   31.59    5.16
   2  -1   0   30.67    4.30
  -2  -1   0   32.75    4.17
  -2  -1   0   34.02    3.58
   2  -1   0   24.26    5.20
   2  -1   0   30.92    3.89
   2  -1   0   27.75    2.72
   2  -1   0   40.49   15.22
   2  -1   0   34.77    3.19
  -2  -1   0   29.65    5.54
   2  -1   0   25.75    2.74
  -2  -1   0   32.35    1.91
  -2   1   0   29.78    2.37
   2   1   0   34.53    3.61
  -2   1   0   33.54    4.12
   2   1   0   33.39    3.55
  -2   1   0   32.98    2.88
  -2   1   0   31.18    2.10
  -2   1   0   29.98    2.67
  -2   1   0   23.58    3.54
   2   1   0   33.05    3.33
   2   1   0   29.48    1.89
  -2   1   0   32.00    2.75
   2   1   0   38.94    4.10
   2   1   0   30.63    3.78
  -2   1   0   33.67    2.86
   2   1   0   36.38    4.28
   2   1   0   30.08    5.44
   2   1   0   26.86    5.68
  -2   1   0   43.82   15.38
   2   1   0   35.84   20.40
  -2   1   0   19.58    5.04
  -2   1   0   29.10    2.22
  -3  -1   0   57.82    5.05
  -3  -1   0   49.06    5.15
   3  -1   0   49.03    3.34
   3  -1   0   49.56    4.42
   3  -1   0   53.91    8.42
   3  -1   0   52.88   26.25
  -3  -1   0   61.76    7.98
  -3  -1   0   68.58   30.99
   3  -1   0   60.01    4.40
   3  -1   0   58.15    4.97
  -3  -1   0   43.78    5.29
  -3  -1   0   54.49    5.33
  -3  -1   0   51.60    5.86
  -3  -1   0   58.58    3.10
  -3  -1   0   55.27    8.47
   3  -1   0   47.67    5.56
   3  -1   0   53.62    4.89
   3  -1   0   63.07    6.49
  -3  -1   0   57.83    6.68
   3  -1   0   52.83    2.96
  -3  -1   0   64.37    6.19
   3  -1   0   54.07    4.76
   3   1   0   49.68    5.53
   3   1   0   48.31    5.10
  -3   1   0   45.03    6.18
   3   1   0   66.64    8.94
  -3   1   0   61.99   22.52
  -3   1   0   50.00    3.66
   3   1   0   60.57    3.17
  -3   1   0   53.03    4.46
   3   1   0   52.09   31.39
   3   1   0   56.85    4.87
  -3   1   0   58.27    6.41
   3   1   0   43.88    5.25
   3   1   0   53.67    5.32
  -3   1   0   50.61    4.95
  -3   1   0   59.55    4.98
  -3   1   0   41.31    8.16
   3   1   0   56.22    7.53
  -3   1   0   45.14    4.50
   3   1   0   50.21    6.23
   3   1   0   58.29    8.94
  -4  -1   0  163.64    9.65
  -4  -1   0  154.89   10.02
  -4  -1   0  153.98    9.89
   4  -1   0  146.94    8.97
   4  -1   0  148.10   10.74
   4  -1   0  178.85   16.88
   4  -1   0  138.10    9.51
   4  -1   0  136.99    9.19
  -4  -1   0  135.37   11.16
  -4  -1   0  162.03   10.60
  -4  -1   0  151.03   10.44
  -4  -1   0  153.68   10.42
   4  -1   0  154.33    7.45
  -4  -1   0  136.04   12.11
   4  -1   0  143.33    9.66
   4  -1   0  144.46   10.69
  -4  -1   0  152.91    7.55
  -4  -1   0  130.67   14.47
   4  -1   0  104.19   35.22
   4  -1   0  149.51    9.42
  -4   1   0  154.88   10.05
   4   1   0  152.15    7.58
  -4   1   0  138.77   10.95
   4   1   0  145.64   15.66
   4   1   0  162.33   10.71
   4   1   0  134.16   10.98
   4   1   0  128.48    9.87
   4   1   0  138.40   14.87
  -4   1   0  141.96    9.34
   4   1   0  323.17   64.67
   4   1   0  146.15    9.35
  -4   1   0  164.48    9.67
  -4   1   0  218.63   48.26
   4   1   0  127.80    9.67
   4   1   0  152.18   12.19
  -4   1   0  130.43   14.65
  -4   1   0  139.89   11.31
  -4   1   0  144.82    9.16
   4   1   0  140.60   10.03
  -4   1   0  147.64    8.26
  -5  -1   0   63.13    7.02
  -5  -1   0   80.59    7.03
  -5  -1   0   63.73    9.77
  -5  -1   0   75.49    7.41
   5  -1   0   67.27    8.48
  -5  -1   0   79.82    8.37
  -5  -1   0   58.93   10.86
  -5  -1   0  138.39   55.14
  -5  -1   0   71.54    7.81
   5  -1   0  117.49   46.76
  -5  -1   0   74.25    4.25
   5  -1   0  100.66   13.59
   5  -1   0   64.85    5.98
   5  -1   0   81.16    4.18
  -5  -1   0   79.01    8.03
   5  -1   0   72.22    4.60
   5  -1   0   76.49   11.75
   5  -1   0   86.59    7.19
  -5  -1   0   69.21    8.95
   5  -1   0   81.23    6.64
   5  -1   0   89.18    7.03
   5  -1   0   73.88    8.85
   5  -1   0   68.09    6.98
   5   1   0   58.78    8.07
  -5   1   0   66.64    8.69
   5   1   0   71.90    4.30
   5   1   0   63.72    9.56
  -5   1   0   75.77    5.22
  -5   1   0   32.82   32.61
  -5   1   0   74.07    9.26
   5   1   0   72.73    7.80
  -5   1   0   77.25    6.59
   5   1   0   88.47    8.22
   5   1   0   75.14    7.63
  -5   1   0   77.24    6.80
   5   1   0   74.33    6.44
  -5   1   0   81.60    6.66
   5   1   0   87.49   46.62
   5   1   0   74.86    7.84
   5   1   0   81.63   12.43
   5   1   0   67.39   11.73
   6  -1   0   64.62    9.23
   6  -1   0   80.20   10.00
  -6  -1   0   52.64   11.47
   6  -1   0   72.59    4.66
  -6  -1   0   81.45    8.04
   6  -1   0   72.47    7.62
   6  -1   0   59.40   12.08
   6  -1   0   68.32    7.31
   6  -1   0  129.31   53.19
   6  -1   0   50.71   11.19
   6  -1   0   70.45    4.13
   6  -1   0   74.11    7.15
  -6  -1   0   69.95    6.27
  -6  -1   0   66.52    7.27
  -6  -1   0   72.94    7.82
   6  -1   0   66.77    6.53
  -6  -1   0   78.68   10.27
  -6  -1   0   66.71    8.06
  -6  -1   0   71.49    4.25
  -6  -1   0   92.82    9.29
  -6  -1   0   61.31    5.82
   6  -1   0   81.88    8.35
  -6  -1   0   13.33   51.10
  -6  -1   0  104.89   10.05
   6   1   0   67.25   12.60
  -6   1   0   80.06   10.83
  -6   1   0   73.22    7.84
  -6   1   0   73.37   44.81
  -6   1   0   75.04    7.33
  -6   1   0   63.05    7.35
  -6   1   0   74.91    4.56
   6   1   0   80.29    8.74
   6   1   0   87.84    8.55
  -6   1   0   69.64    5.31
  -6   1   0   86.15    7.96
   6   1   0   59.46   12.46
   6   1   0   56.12    8.63
   6   1   0   77.92    8.28
   6   1   0   76.16    4.34
   6   1   0   56.56    9.86
   6   1   0   59.00    6.66
  -6   1   0   75.28    9.74
   6   1   0   64.50    8.00
   6   1   0   40.09   44.10
  -7  -1   0   23.45    3.59
   7  -1   0   27.92    2.33
   7  -1   0   27.61    5.07
  -7  -1   0   28.86    5.62
  -7  -1   0   30.73    6.50
   7  -1   0   31.19    6.00
  -7  -1   0   24.79    2.37
  -7  -1   0   26.45    6.69
   7  -1   0   13.73    8.57
   7  -1   0   36.04    7.80
   7  -1   0   24.98    5.12
  -7  -1   0   26.91    3.32
   7  -1   0   38.36    7.72
   7  -1   0   31.36    3.16
  -7  -1   0   61.74   63.32
   7  -1   0   38.27   49.50
  -7  -1   0   28.44    5.80
  -7  -1   0   33.54    6.34
  -7  -1   0   21.59    8.06
   7  -1   0   26.26   10.02
  -7  -1   0   23.65    7.10
   7  -1   0   21.56    4.19
   7  -1   0   20.21    4.84
  -7  -1   0   25.06    5.12
  -7   1   0   30.33    3.74
   7   1   0   25.53    8.16
   7   1   0   20.18    9.91
   7   1   0   33.59    5.43
   7   1   0    5.31    5.52
  -7   1   0   22.70    5.07
   7   1   0  -48.15   52.58
  -7   1   0   18.98    4.67
  -7   1   0   71.54   53.67
   7   1   0   33.98    5.96
   7   1   0   20.21   10.21
   7   1   0   18.80    5.04
  -7   1   0   25.44    2.67
   7   1   0   28.51    6.06
  -7   1   0   27.02    7.14
  -7   1   0   33.09    6.48
   7   1   0   33.20    6.47
  -7   1   0   24.48    5.02
  -7   1   0   19.06    7.44
   7   1   0   29.15    2.45
  -7   1   0   24.02    2.17
  -8  -1   0   94.29   12.71
  -8  -1   0   77.07    8.76
   8  -1   0   55.07   62.16
   8  -1   0   87.24   16.38
  -8  -1   0   91.13   13.86
   8  -1   0   81.11   15.49
   8  -1   0   85.29    9.64
  -8  -1   0   77.16    9.51
  -8  -1   0   74.53    9.77
   8  -1   0   81.73    8.58
  -8  -1   0   69.92    8.58
  -8  -1   0   61.72    9.12
   8  -1   0   75.25    4.50
  -8  -1   0   76.41    4.64
   8  -1   0   71.82    7.76
   8  -1   0   84.51    9.67
  -8  -1   0   25.48   75.98
   8  -1   0   74.53    5.04
   8  -1   0   73.09    8.70
   8  -1   0   77.30   11.26
   8  -1   0   82.19   11.63
  -8  -1   0   74.95    9.14
  -8   1   0   74.22    4.51
  -8   1   0   71.06    8.13
   8   1   0   62.51    8.52
   8   1   0   60.09   75.99
  -8   1   0   54.70    8.27
   8   1   0   72.99   12.48
   8   1   0   73.00   10.75
  -8   1   0   77.73    6.17
  -8   1   0   73.49   11.84
  -8   1   0   68.28    4.94
  -8   1   0   -7.82   57.60
   8   1   0   99.98   11.02
   8   1   0   72.06    4.60
   8   1   0   75.36    9.49
   8   1   0  106.39   18.25
   8   1   0   61.67    7.64
  -8   1   0   58.88   10.58
  -8   1   0   71.02    7.97
   8   1   0   75.79   15.49
  -8   1   0   81.31    8.69
   8   1   0   67.79    9.01
   9  -1   0   19.86    4.73
   9  -1   0   18.28    1.97
   9  -1   0   13.46    4.87
  -9  -1   0   11.15    1.89
  -9  -1   0    1.79    6.78
   9  -1   0   22.16    7.65
   9  -1   0  -15.98   77.37
   9  -1   0   15.57    5.26
   9  -1   0   17.61    5.09
  -9  -1   0   22.23    6.38
   9  -1   0   17.15    2.76
  -9  -1   0   14.36    5.34
  -9  -1   0  -22.59   75.31
  -9  -1   0   23.13    7.45
  -9  -1   0   17.80    5.47
  -9  -1   0   13.40    5.39
  -9  -1   0   14.06    5.80
   9  -1   0   16.35    5.87
   9  -1   0    0.14   10.17
  -9  -1   0    9.92    7.27
  -9   1   0   12.82    1.86
  -9   1   0   16.36    6.55
   9   1   0   14.77   11.19
  -9   1   0   19.16    3.66
   9   1   0    8.26    6.99
   9   1   0   16.72    2.08
   9   1   0   18.10   12.28
  -9   1   0   17.41    2.54
  -9   1   0   10.72    7.47
  -9   1   0  -22.63   66.25
   9   1   0   20.74    6.21
   9   1   0   18.22    4.86
  -9   1   0   19.48    5.44
  -9   1   0   13.34    4.98
  -9   1   0   30.58    9.42
   9   1   0   14.22    5.32
   9   1   0  148.52   96.13
   9   1   0   23.96    8.16
   9   1   0   10.32    5.34
   9   1   0   18.17    5.85
  10  -1   0    0.16    6.32
  10  -1   0    4.46    4.41
 -10  -1   0    2.79    6.67
 -10  -1   0    4.77    5.45
  10  -1   0   -2.30    4.63
 -10  -1   0    4.04    6.68
 -10  -1   0    7.05    5.51
  10  -1   0    9.42    2.35
 -10  -1   0    7.47    7.76
  10  -1   0   37.95   84.88
  10  -1   0    4.43    3.76
  10  -1   0    4.85    1.37
  10  -1   0   30.03   12.54
  10  -1   0    4.57    5.18
 -10  -1   0   -2.12    4.50
  10  -1   0   16.93   11.08
 -10  -1   0    1.00    4.14
 -10  -1   0    2.75    5.03
 -10  -1   0   67.99   97.16
  10  -1   0   10.84    6.88
 -10  -1   0    3.93    1.81
 -10  -1   0    3.58    1.68
  10  -1   0    1.86    4.43
  10   1   0    9.44    7.41
 -10   1   0    2.87    1.93
  10   1   0    8.01    2.41
  10   1   0   -0.42    8.36
  10   1   0    1.80    1.49
  10   1   0    2.73    4.07
  10   1   0    1.98    4.33
  10   1   0   11.10    5.60
  10   1   0 -253.61   89.09
 -10   1   0   -0.59    3.93
 -10   1   0    8.94    6.66
  10   1   0   10.83    5.63
 -10   1   0    7.95    3.55
 -10   1   0   90.79   77.16
 -10   1   0    2.71    1.51
 -10   1   0   -2.60    5.75
 -10   1   0    2.10    6.70
  10   1   0    9.89    7.40
  10   1   0    9.93   10.85
 -10   1   0   -0.11    4.17
 -10   1   0    5.03    4.09
  10   1   0    2.60    5.17
  11  -1   0    1.36    5.07
  11  -1   0    5.95    5.16
 -11  -1   0   10.09    6.24
  11  -1   0   19.53   12.52
 -11  -1   0    4.13    5.00
 -11  -1   0    1.57    3.72
  11  -1   0    5.02    6.22
 -11  -1   0    0.14    5.49
  11  -1   0   95.89  115.57
 -11  -1   0    1.51    7.24
 -11  -1   0    4.14    8.62
  11  -1   0   -5.30    5.77
  11  -1   0   -2.09    4.05
 -11  -1   0    3.75    5.02
 -11  -1   0   20.63  110.97
 -11  -1   0    2.53    1.90
 -11  -1   0    5.91    6.20
  11  -1   0    0.79    7.19
 -11   1   0    9.96    5.37
  11   1   0    5.89    7.83
  11   1   0    3.80    8.13
 -11   1   0    3.05    2.14
 -11   1   0   67.16   94.04
 -11   1   0    0.22    3.79
  11   1   0    1.23    5.31
 -11   1   0    0.22    7.54
  11   1   0    2.97    5.42
  11   1   0   -2.40   10.50
 -11   1   0   -7.95    6.21
  11   1   0   25.59  115.56
  11   1   0    0.61    1.40
  11   1   0    0.90    5.06
  11   1   0    5.73    5.86
 -11   1   0    1.44    4.71
 -12  -1   0   -0.23    6.04
  12  -1   0   93.61  130.96
 -12  -1   0    3.34    3.98
 -12  -1   0   -5.25    5.17
 -12  -1   0    5.54    2.17
 -12  -1   0  -16.34    7.17
 -12  -1   0  104.53  135.04
  12  -1   0   14.32    8.27
  12  -1   0    2.86    4.92
  12  -1   0    7.57    8.45
  12  -1   0    8.94   13.84
 -12   1   0    0.90    3.90
 -12   1   0   48.18  110.93
  12   1   0  -96.26  137.99
 -12   1   0    0.76    5.06
 -12   1   0   11.53    8.59
 -12   1   0    5.04    4.89
  12   1   0    4.12    5.32
  12   1   0    7.36    8.29
 -12   1   0    2.87    2.44
  12   1   0   -2.47   10.13
  12   1   0   13.14    8.70
 -12   1   0    1.98    3.03
  13  -1   0   -7.35    7.92
  13  -1   0   -6.57    6.45
 -13  -1   0  -98.40  150.51
  13  -1   0 -236.94  241.02
 -13  -1   0    1.39    2.10
  13  -1   0  -13.63    9.24
 -13  -1   0   10.49    7.13
 -13  -1   0    0.04    5.93
 -13  -1   0    4.29    4.69
  13   1   0   18.13   10.27
 -13   1   0    2.89    5.07
  13   1   0   -9.93    7.50
 -13   1   0    0.27    4.72
  13   1   0  -11.16   12.05
 -13   1   0 -154.90  137.14
 -13   1   0    0.06    2.36
  13   1   0  120.05  179.40
 -13   1   0    2.60    3.40
  14  -1   0   13.35   10.27
  14  -1   0   30.25  185.04
 -14  -1   0  288.37  201.53
 -14  -1   0   18.53    5.66
 -14  -1   0   18.22    7.96
  14   1   0   13.68   10.54
 -14   1   0  -61.89  166.40
  14   1   0   17.23   25.62
 -14   1   0   19.19    6.89
 -14   1   0   16.15    4.37
  14   1   0  433.29  227.06
 -14   1   0   14.35    5.58
 -15  -1   0   -3.76    5.56
 -15  -1   0   -3.61    6.13
  15  -1   0   -1.57    9.83
  15  -1   0    6.79   14.21
 -15  -1   0   -1.68    3.97
 -15   1   0    9.81    6.77
 -15   1   0   -2.45    3.55
  15   1   0   -7.70    9.44
  15   1   0    4.74   13.97
 -15   1   0   -6.73    4.87
 -16  -1   0    1.09    4.15
 -16  -1   0    3.96    6.23
  16  -1   0    6.57   11.14
  16  -1   0    4.58   15.74
 -16  -1   0   -4.07    6.98
 -16   1   0    6.38    5.73
  16   1   0   -5.02   10.16
 -16   1   0    0.95    4.37
  16   1   0   -4.93   15.05
 -16   1   0   14.42    7.14
  17  -1   0   -4.59   16.18
 -17  -1   0    2.72    6.41
 -17  -1   0    0.67    4.90
  17  -1   0  -14.81    9.47
  17   1   0  -27.24    9.92
  17   1   0    7.45   16.27
 -17   1   0    4.46    6.18
  18  -1   0  -12.93   11.11
 -18  -1   0    7.01    7.26
 -18  -1   0   12.56    5.85
  18  -1   0   16.33   19.03
 -18   1   0    0.37    5.03
 -18   1   0   -1.36    6.10
  18   1   0  -21.65   12.40
  18   1   0    8.51   23.37
   0  -2   0 2633.51  143.78
   1  -2   0   -2.38    1.05
  -1  -2   0   -2.38    1.71
  -1  -2   0   -1.92    1.35
  -1  -2   0   -9.70   14.93
   1  -2   0    0.53    0.78
  -1  -2   0   -3.39    2.13
   1  -2   0    0.18    0.72
  -1  -2   0    0.54    1.59
   1  -2   0   11.50    6.78
  -1  -2   0    3.21    2.75
  -1  -2   0    1.78    1.87
   1  -2   0    0.36    1.12
   1  -2   0   -0.51    1.15
   1  -2   0    0.90    0.82
   1  -2   0   -0.14    0.78
  -1  -2   0   -0.11    0.66
  -1  -2   0    0.26    1.44
   1  -2   0    0.54    0.84
  -1  -2   0   -1.90    1.39
   1  -2   0    0.12    0.63
  -1  -2   0    0.49    0.38
   1  -2   0    2.59    1.97
  -1  -2   0   -1.57    1.43
  -1   2   0    0.70    0.72
  -1   2   0   -0.25    0.77
  -1   2   0    0.03    0.72
   1   2   0   -1.92    1.24
   1   2   0   -3.36   14.85
  -1   2   0   -1.28    0.76
   1   2   0    0.78    0.43
  -1   2   0    0.13    0.85
   1   2   0    3.19    1.73
   1   2   0   -1.62    1.76
  -1   2   0    2.01    6.15
   1   2   0    0.18    1.86
   1   2   0   -0.39    1.56
   1   2   0    0.46    1.56
   1   2   0   -1.75    2.43
   1   2   0   -0.35    1.32
  -1   2   0    3.58    2.15
   2  -2   0  581.20   28.22
   2  -2   0  592.92   28.20
  -2  -2   0  614.61   31.73
   2  -2   0  562.47   31.26
   2  -2   0  560.13   29.43
  -2  -2   0  531.22   65.58
  -2  -2   0  568.25   29.87
   2  -2   0  604.21   28.00
   2  -2   0  574.40   28.20
  -2  -2   0  597.82   29.42
   2  -2   0  589.11   28.18
   2  -2   0  578.19   27.66
  -2  -2   0  610.03   30.05
  -2  -2   0  579.07   29.62
  -2  -2   0  582.21   29.09
  -2  -2   0  569.35   27.82
  -2  -2   0  571.91   29.67
   2  -2   0  551.69   41.21
   2  -2   0  596.21   28.49
   2  -2   0  595.02   29.28
  -2  -2   0  577.52   29.46
  -2  -2   0  596.44   32.89
   2  -2   0  584.88   28.00
  -2   2   0  584.55   28.22
  -2   2   0  575.56   27.66
   2   2   0  575.40   31.08
   2   2   0  588.91   29.66
  -2   2   0  586.82   28.23
   2   2   0  586.24   27.83
  -2   2   0  576.71   27.98
  -2   2   0  587.01   31.38
  -2   2   0  564.25   41.59
   2   2   0  557.34   29.31
   2   2   0  553.28   28.97
   2   2   0  513.18   65.08
  -2   2   0  595.81   28.06
   2   2   0  599.20   29.56
   2   2   0  562.17   29.65
  -2   2   0  580.48   29.36
   2   2   0  580.54   29.90
  -2   2   0  567.72   28.01
  -2   2   0  570.41   28.15
   2   2   0  551.44   31.32
   2   2   0  576.31   29.03
   2   2   0  541.57   32.45
  -2   2   0  573.76   28.36
  -3  -2   0   34.13    4.81
   3  -2   0   37.92    3.73
   3  -2   0   42.34    5.28
   3  -2   0   37.10    3.71
   3  -2   0   33.83    4.70
  -3  -2   0   33.04    5.11
  -3  -2   0   41.83    5.04
   3  -2   0   29.41    6.69
  -3  -2   0   27.91    7.07
   3  -2   0   28.36    2.55
  -3  -2   0    7.17   28.24
   3  -2   0   31.23    3.14
  -3  -2   0   29.89    4.47
   3  -2   0   39.97    3.13
   3  -2   0   16.58   15.62
   3  -2   0   27.44    3.18
  -3  -2   0   38.53    5.34
  -3  -2   0   31.42    2.17
   3  -2   0   33.10    1.92
  -3  -2   0   32.21    5.32
  -3  -2   0   31.05    6.47
   3  -2   0   37.32    3.32
  -3  -2   0   32.66    4.63
   3   2   0   32.82    4.97
  -3   2   0   30.11    6.89
  -3   2   0   31.47    4.75
  -3   2   0   31.17    2.48
   3   2   0   39.97    7.81
  -3   2   0   25.96    2.33
  -3   2   0   33.10    2.58
   3   2   0   10.53   25.24
   3   2   0   33.15    6.42
   3   2   0   34.16    4.56
   3   2   0   22.74    4.17
  -3   2   0   40.08    3.46
   3   2   0   31.13    4.98
  -3   2   0   45.91    5.54
   3   2   0   37.83    5.84
  -3   2   0   24.33   15.88
  -3   2   0   30.35    1.95
  -3   2   0   32.42    2.75
   3   2   0   34.66    2.24
  -3   2   0   37.76    3.31
  -3   2   0   27.35    2.84
   3   2   0   28.04    3.82
   3   2   0   33.04    6.67
  -3   2   0   34.86    3.56
   4  -2   0  284.58   15.15
  -4  -2   0  277.77   16.35
  -4  -2   0  297.38   16.65
   4  -2   0  268.52   16.25
  -4  -2   0  238.19   16.23
   4  -2   0  273.18   13.11
  -4  -2   0  249.13   20.25
  -4  -2   0  226.56   61.36
   4  -2   0  263.06   14.84
   4  -2   0  280.68   14.46
   4  -2   0  200.71   40.89
   4  -2   0  267.71   13.53
  -4  -2   0  269.43   15.79
  -4  -2   0  272.98   18.74
  -4  -2   0  261.73   16.16
   4  -2   0  217.08   18.81
   4  -2   0  262.92   14.17
   4  -2   0  249.65   14.48
   4  -2   0  256.47   14.75
  -4  -2   0  277.27   13.32
  -4  -2   0  260.65   15.91
   4   2   0  279.36   13.34
  -4   2   0  269.87   14.11
  -4   2   0  265.57   13.58
  -4   2   0  281.64   14.93
  -4   2   0  268.30   13.12
   4   2   0  284.86   16.08
  -4   2   0  257.21   14.38
   4   2   0  303.28   67.11
  -4   2   0  276.71   15.20
   4   2   0  259.79   19.10
   4   2   0  246.81   16.23
   4   2   0  297.21   19.15
   4   2   0  275.83   23.03
  -4   2   0  276.00   13.63
   4   2   0  286.83   17.23
  -4   2   0  283.88   13.62
  -4   2   0  253.02   16.56
   4   2   0  253.17   15.16
  -4   2   0  269.72   14.58
   4   2   0  274.39   15.99
  -4   2   0  281.95   14.00
   4   2   0  269.92   16.40
  -4   2   0  233.55   19.57
  -4   2   0  321.22   46.62
  -4   2   0  262.70   14.22
  -4   2   0  258.04   16.46
   5  -2   0  229.70   11.12
   5  -2   0  214.73   14.87
  -5  -2   0  189.69   20.57
  -5  -2   0  236.99   14.47
  -5  -2   0  229.71   11.35
  -5  -2   0  274.09   69.23
   5  -2   0  216.90   15.00
  -5  -2   0  227.46   14.94
  -5  -2   0  228.39   15.26
  -5  -2   0  228.80   13.94
   5  -2   0  239.98   12.94
  -5  -2   0  243.65   15.51
   5  -2   0  244.34   19.49
   5  -2   0  230.63   11.62
  -5  -2   0  219.68   14.18
   5  -2   0  219.23   13.28
   5  -2   0  213.32   13.01
   5  -2   0  191.82   46.68
   5  -2   0  230.07   13.73
  -5  -2   0  221.27   15.94
   5  -2   0  234.03   13.63
  -5   2   0  219.49   13.12
   5   2   0  204.86   14.41
  -5   2   0  246.85   13.50
  -5   2   0  225.03   11.64
   5   2   0  212.46   13.52
  -5   2   0  234.47   12.97
   5   2   0  221.18   11.35
   5   2   0  202.08   18.03
  -5   2   0  265.31   53.44
  -5   2   0  229.11   12.68
  -5   2   0  213.05   15.24
   5   2   0  193.13   16.43
  -5   2   0  235.76   13.13
   5   2   0  217.32   14.60
   5   2   0  133.03   58.57
   5   2   0  222.10   14.42
   5   2   0  227.31   15.91
   5   2   0  209.85   19.19
  -5   2   0  216.70   18.93
  -5   2   0  226.48   15.70
  -5   2   0  229.47   12.18
  -5   2   0  223.33   11.66
  -5   2   0  232.86   13.94
   5   2   0  194.69   14.18
  -6  -2   0  241.01   16.83
  -6  -2   0  268.13   23.48
   6  -2   0  279.17   25.92
  -6  -2   0  258.13   17.32
   6  -2   0  229.18   15.03
   6  -2   0  258.15   12.57
   6  -2   0  238.81   15.45
  -6  -2   0  246.08   16.22
  -6  -2   0  301.12   85.65
  -6  -2   0  257.64   12.80
   6  -2   0  270.52   17.51
  -6  -2   0  248.45   16.07
   6  -2   0  252.94   14.67
  -6  -2   0  250.81   18.25
   6  -2   0  259.81   15.06
  -6  -2   0  212.93   19.18
   6  -2   0  323.73   69.64
  -6  -2   0  245.38   16.67
  -6  -2   0  274.39   15.87
   6  -2   0  271.28   17.33
   6  -2   0  264.12   13.11
  -6   2   0  260.40   14.79
  -6   2   0  179.77   51.64
   6   2   0  250.34   15.55
   6   2   0  239.75   16.26
   6   2   0  263.74   25.45
   6   2   0  247.99   25.21
  -6   2   0  257.22   14.61
   6   2   0  231.41   19.26
  -6   2   0  244.42   15.09
  -6   2   0  259.23   13.15
   6   2   0  254.77   12.82
   6   2   0  275.45   16.81
   6   2   0  306.78   81.36
   6   2   0  225.54   17.14
   6   2   0  244.34   16.57
  -6   2   0  238.27   17.89
   6   2   0  272.56   18.43
  -6   2   0  246.83   17.90
  -6   2   0  264.30   13.84
  -6   2   0  245.72   13.14
  -6   2   0  242.47   14.66
   7  -2   0    1.01    1.70
  -7  -2   0   -4.81    3.88
  -7  -2   0    1.93    3.92
  -7  -2   0   -0.50    1.09
   7  -2   0   -1.49    2.49
   7  -2   0   -1.39    0.85
  -7  -2   0    2.69    4.78
  -7  -2   0   -0.61    2.47
  -7  -2   0    0.34    3.81
  -7  -2   0    5.57    3.53
  -7  -2   0   -1.33    5.12
   7  -2   0    3.33    3.81
   7  -2   0  -14.55    4.25
   7  -2   0    3.74    3.60
   7  -2   0   -2.79    5.63
  -7  -2   0    1.96    6.28
   7  -2   0   62.90   46.85
   7  -2   0    3.45    4.75
   7  -2   0    4.50    3.28
  -7  -2   0    4.52    5.00
   7  -2   0    1.55    2.90
  -7  -2   0    9.88    7.50
  -7  -2   0   36.55   58.14
  -7  -2   0    1.48    3.64
   7  -2   0   -1.42    3.70
  -7   2   0   22.45   41.81
  -7   2   0   -3.26    4.51
  -7   2   0   -0.14    2.16
   7   2   0    1.42    4.00
   7   2   0    2.82    4.13
  -7   2   0    0.90    2.81
   7   2   0   -4.21    4.57
  -7   2   0   -0.94    1.64
   7   2   0   -2.09    6.46
   7   2   0   -2.05    2.68
   7   2   0  -45.78   58.57
  -7   2   0   -1.56    4.07
   7   2   0   -1.26    4.73
  -7   2   0    2.01    2.86
  -7   2   0   -1.10    1.42
   7   2   0    4.27    6.61
   7   2   0   -1.10    3.56
  -7   2   0   -1.29    4.13
   7   2   0   -1.17    1.01
  -7   2   0   -0.84    2.66
  -7   2   0    2.62    2.92
   7   2   0    7.64    4.36
  -7   2   0   -6.60    2.55
   8  -2   0   45.68    5.74
  -8  -2   0   46.25    8.56
   8  -2   0   40.97    3.62
  -8  -2   0   35.02    7.68
   8  -2   0   81.11   61.48
   8  -2   0   39.92    7.93
  -8  -2   0   38.45    6.87
   8  -2   0   34.97    5.72
   8  -2   0   40.83    7.97
  -8  -2   0   46.31    3.24
  -8  -2   0   29.79    6.53
   8  -2   0   37.72    6.50
   8  -2   0   36.99   11.60
   8  -2   0   37.58    2.88
  -8  -2   0   32.99    6.44
  -8  -2   0   40.53    5.27
  -8  -2   0   49.77    9.84
  -8  -2   0   39.45    6.51
  -8  -2   0   36.88    9.99
  -8  -2   0   36.10    7.57
   8  -2   0   43.57    7.15
   8  -2   0   44.21   13.04
  -8  -2   0   28.11   71.08
   8  -2   0   32.00    5.74
   8   2   0   46.09    7.38
   8   2   0   49.58    9.32
   8   2   0   32.09   11.33
   8   2   0   41.98    3.23
  -8   2   0   48.56    6.03
   8   2   0   44.53    6.66
   8   2   0  131.20   81.69
   8   2   0   20.16    6.29
   8   2   0   33.98   11.86
  -8   2   0   44.69    9.42
  -8   2   0   38.27    5.40
  -8   2   0   31.75    5.53
  -8   2   0   38.21    5.94
  -8   2   0   43.66   13.98
  -8   2   0   82.89   54.92
   8   2   0   35.42    9.83
  -8   2   0   39.13    7.20
   8   2   0   37.27    7.15
   8   2   0   40.45    7.48
  -8   2   0   35.74    4.67
  -8   2   0   35.26    3.83
  -8   2   0   31.71    5.48
  -8   2   0   38.17    3.59
   9  -2   0    8.11    3.44
  -9  -2   0   -2.94    4.39
  -9  -2   0  -45.20   81.46
   9  -2   0   78.04   67.27
  -9  -2   0    2.84    4.91
  -9  -2   0    0.65    4.63
  -9  -2   0    8.34    6.12
   9  -2   0   -2.62    3.58
  -9  -2   0    3.21    7.14
   9  -2   0    6.65    9.07
  -9  -2   0   -3.26    3.55
  -9  -2   0    1.72    2.45
  -9  -2   0    1.04    3.53
   9  -2   0    6.33    5.25
   9  -2   0    2.75    4.77
   9  -2   0   -4.48    3.07
   9  -2   0    1.52    1.90
  -9  -2   0   -3.56    5.08
  -9  -2   0    5.12    6.69
   9  -2   0    5.61    4.36
   9  -2   0    0.26    6.11
   9  -2   0    1.42    1.14
   9   2   0    0.46    1.43
   9   2   0    5.19    9.46
  -9   2   0   16.37    7.35
   9   2   0   -0.25    4.64
   9   2   0   -3.88    4.15
   9   2   0    3.66    4.93
   9   2   0   -6.16    3.71
   9   2   0   -2.31    7.11
  -9   2   0    3.93    1.92
  -9   2   0   50.65   63.20
  -9   2   0   -4.06    3.24
  -9   2   0    0.95    3.25
  -9   2   0   -1.56    2.03
   9   2   0    4.10    6.61
   9   2   0   -0.32    3.53
  -9   2   0   -4.76    2.78
  -9   2   0   -2.75    3.31
  -9   2   0  -13.50    4.34
  -9   2   0   -6.83    5.04
   9   2   0   28.29   85.89
  -9   2   0    4.70    3.03
  -9   2   0    2.20    3.19
 -10  -2   0    6.19    1.88
  10  -2   0   17.10    8.17
 -10  -2   0    3.24    5.05
 -10  -2   0   -3.34    4.58
  10  -2   0    9.60    1.61
  10  -2   0    7.02    5.73
 -10  -2   0   11.65    6.39
  10  -2   0    2.30    4.37
  10  -2   0    4.63    3.78
  10  -2   0  -51.57   77.89
  10  -2   0    3.81    2.25
  10  -2   0    6.72    4.33
 -10  -2   0   11.99    7.09
 -10  -2   0    0.40    5.26
 -10  -2   0   12.22    8.98
  10  -2   0   24.95   11.33
  10  -2   0   11.81    5.17
  10  -2   0    3.47    5.66
  10  -2   0    8.78   10.64
 -10  -2   0    4.07    5.98
 -10  -2   0    1.21    7.31
 -10  -2   0   67.88  100.17
 -10   2   0    9.51    3.78
 -10   2   0  -17.40   80.91
 -10   2   0    1.72    2.47
  10   2   0   15.85    6.83
 -10   2   0    6.59    3.96
 -10   2   0    0.15    4.18
  10   2   0    3.28    1.49
  10   2   0  -44.49   97.67
  10   2   0    3.52    7.77
 -10   2   0    4.74    2.20
  10   2   0   -2.01    4.76
 -10   2   0    4.25    3.88
  10   2   0   11.96    6.07
 -10   2   0    9.11    6.70
 -10   2   0   -3.69    5.87
 -10   2   0    1.78    4.05
  10   2   0    8.85    5.05
  10   2   0   14.60    8.65
  10   2   0    8.52    6.03
 -10   2   0   11.33    7.39
  10   2   0    9.04    9.32
 -10   2   0    9.56    4.01
  11  -2   0   -7.25    4.93
 -11  -2   0    3.09    5.67
 -11  -2   0    0.82    1.69
 -11  -2   0    2.07    6.05
  11  -2   0    1.42   10.58
 -11  -2   0    3.10    7.66
 -11  -2   0    0.64    8.15
 -11  -2   0   -1.10    5.47
  11  -2   0    0.14    4.15
 -11  -2   0    3.41    5.60
 -11  -2   0    4.56  117.05
  11  -2   0   -8.75    6.90
  11  -2   0   -3.40    4.20
  11  -2   0   46.54  109.07
 -11  -2   0    4.41    5.40
  11  -2   0   -1.32    5.49
 -11   2   0    3.32    2.71
  11   2   0    0.46    5.48
  11   2   0  250.41  139.94
  11   2   0    0.80    5.29
 -11   2   0   -7.00    4.09
 -11   2   0   -0.87   95.02
 -11   2   0    2.34    2.16
 -11   2   0    3.33    3.80
 -11   2   0   -3.76    6.38
  11   2   0    1.03    7.74
 -11   2   0   11.18   12.10
  11   2   0    0.26    1.61
 -11   2   0   -3.79    3.19
  11   2   0    6.43    7.77
  11   2   0    0.05    4.89
  11   2   0   15.47   13.08
 -11   2   0   -3.38    3.39
  12  -2   0   54.43   12.58
  12  -2   0   39.47    7.93
 -12  -2   0   60.38  145.30
  12  -2   0   53.06   11.59
  12  -2   0  -46.46  126.67
 -12  -2   0   55.05   11.58
  12  -2   0   14.09   13.89
 -12  -2   0   45.82    4.19
 -12  -2   0   53.11   10.57
 -12  -2   0   42.78   11.69
  12   2   0   52.28   13.34
  12   2   0   56.74   18.73
 -12   2   0   45.97    8.04
 -12   2   0   41.20    5.22
 -12   2   0   50.50    4.83
  12   2   0   24.52    7.96
 -12   2   0   69.41  110.10
  12   2   0   13.92  148.73
 -12   2   0   53.89    7.02
  12   2   0   51.44   12.72
 -13  -2   0   10.75   10.05
 -13  -2   0    5.13    4.55
 -13  -2   0    2.98    7.36
  13  -2   0  -13.19   10.56
 -13  -2   0  -67.90  174.24
 -13  -2   0    2.28    6.13
  13  -2   0   -6.25    8.46
 -13   2   0 -257.70  120.07
 -13   2   0   -3.25    4.47
  13   2   0    2.10    8.84
  13   2   0   17.07   14.56
  13   2   0   -2.98    8.48
  13   2   0 -271.03  172.10
 -13   2   0    1.42    4.96
 -13   2   0    1.87    3.12
 -13   2   0    6.09    2.69
 -14  -2   0   22.33    5.85
  14  -2   0   21.04   11.80
 -14  -2   0    4.31    7.13
 -14  -2   0  168.99  202.85
  14  -2   0  -24.28  180.20
 -14   2   0 -318.00  156.89
  14   2   0   12.67   11.19
 -14   2   0   12.99    6.32
  14   2   0  -83.24  213.10
  14   2   0   22.02   18.79
  14   2   0   18.08   11.60
 -14   2   0    4.25    5.10
 -14   2   0   20.15    4.56
 -14   2   0   10.12    3.50
  15  -2   0  -12.24   10.31
 -15  -2   0   -5.41    4.93
  15  -2   0   -2.37   13.12
 -15  -2   0   -2.77    5.91
 -15   2   0    5.66    5.88
 -15   2   0    0.32    5.12
 -15   2   0   -0.74    3.91
  15   2   0    7.02   14.68
  15   2   0   -6.18   10.56
 -16  -2   0    4.62    4.30
  16  -2   0  -15.21   13.92
 -16  -2   0    6.58    8.09
 -16  -2   0   -2.49    5.56
  16  -2   0   -5.22   10.70
 -16   2   0   11.71    6.75
  16   2   0   -9.49    9.85
  16   2   0  -21.94   10.59
 -16   2   0   -7.89    5.16
 -16   2   0   -6.19    4.08
  17  -2   0   -1.87   11.52
 -17  -2   0   -6.56    4.35
 -17  -2   0   -5.50    5.62
  17  -2   0   12.21   15.91
 -17   2   0    3.13    6.14
  17   2   0   -1.78   12.64
  17   2   0   16.11   19.70
 -17   2   0    3.06    5.21
 -18  -2   0   12.72    5.72
  18  -2   0  -19.30   11.84
 -18  -2   0    8.70    6.40
  18  -2   0   19.07   19.75
 -18   2   0    6.89    5.36
 -18   2   0   10.59    6.83
  18   2   0   14.54   20.36
   0  -3   0   -0.61    1.59
   0  -3   0   -0.59    1.43
   0  -3   0   -0.89    1.63
   0  -3   0    2.81    1.97
   0  -3   0    0.36    0.47
   0  -3   0   -1.81    1.30
   0  -3   0   -0.30    0.86
   0  -3   0    1.06    2.08
   0  -3   0    0.73    0.96
   0  -3   0    0.22    1.35
   0  -3   0   -2.29    3.18
   0  -3   0   -2.86    1.51
   0  -3   0   -1.17    1.22
   0  -3   0    2.14    1.99
   0  -3   0   11.58   14.60
   0  -3   0    1.15    1.96
   0  -3   0    6.12    3.35
   0   3   0   -1.34    1.33
   0   3   0    0.10    0.47
   0   3   0   -0.71    0.95
   0   3   0  -16.85   13.07
   0   3   0    0.81    1.34
   0   3   0    0.35    0.85
   0   3   0    0.81    1.68
   0   3   0   -0.73    1.40
   0   3   0    0.64    3.31
   1  -3   0  101.58    5.96
  -1  -3   0   70.88   27.73
   1  -3   0  105.58    5.80
   1  -3   0   99.45    5.82
  -1  -3   0  101.17    5.24
   1  -3   0   89.19    7.25
   1  -3   0  103.57    5.80
  -1  -3   0  110.41    7.44
   1  -3   0   80.57   20.38
   1  -3   0   92.08    9.59
  -1  -3   0  103.53    6.65
  -1  -3   0  100.28    7.34
   1  -3   0  111.00    5.50
   1  -3   0  100.51    6.02
  -1  -3   0  119.09    7.16
   1  -3   0  107.60    6.55
   1  -3   0  103.18    5.59
  -1  -3   0  109.46    7.20
  -1  -3   0  105.87    6.87
  -1  -3   0  109.94    9.30
  -1  -3   0  107.04    5.49
  -1  -3   0  136.26   12.45
   1  -3   0  107.09    5.66
   1  -3   0  105.70    6.53
  -1  -3   0  103.52    7.32
  -1   3   0  102.68    5.75
  -1   3   0  101.11    5.63
   1   3   0   95.20    6.56
  -1   3   0  117.45    7.77
   1   3   0   87.32    7.28
   1   3   0  131.02   11.97
   1   3   0   97.45    7.03
  -1   3   0  101.33    5.67
  -1   3   0  100.21    5.46
   1   3   0   99.83    6.53
  -1   3   0   99.78    6.31
  -1   3   0  110.04    5.95
   1   3   0   99.96    7.60
   1   3   0  108.08    9.95
  -1   3   0  100.79    6.14
   1   3   0  104.10    5.25
   1   3   0   37.04   24.03
   1   3   0   98.59    7.26
   1   3   0  107.10    6.98
  -1   3   0  100.02    5.84
   1   3   0  107.68    5.47
  -2  -3   0 1813.14   85.79
   2  -3   0 1755.57   85.68
  -2  -3   0 1796.22   86.94
   2  -3   0 1728.39   84.73
  -2  -3   0 1874.92   90.92
   2  -3   0 1804.54   84.75
  -2  -3   0 1802.00   86.69
  -2  -3   0 1870.42   86.59
  -2  -3   0 1792.75   84.54
   2  -3   0 1684.83   85.46
   2  -3   0 1758.69   88.02
   2  -3   0 1814.23   84.87
  -2  -3   0 1764.27   89.05
  -2  -3   0 1772.43   84.46
   2  -3   0 1714.99   99.86
  -2  -3   0 1768.35   85.82
   2  -3   0 1746.61   85.08
  -2  -3   0 1789.58   86.22
  -2  -3   0 1812.83   86.44
   2  -3   0 1712.75   84.61
  -2  -3   0 2121.60  134.84
  -2  -3   0 1788.89   86.69
   2  -3   0 1827.26   84.92
   2  -3   0 1755.61   84.87
   2   3   0 1809.59   90.70
  -2   3   0 1753.08   87.97
  -2   3   0 1847.15  101.55
  -2   3   0 1747.21   84.63
   2   3   0 1804.63   86.58
   2   3   0 1806.36   86.73
  -2   3   0 1771.33   85.83
  -2   3   0 1793.77   84.84
  -2   3   0 1721.98   84.74
  -2   3   0 1722.61   84.26
   2   3   0 1726.38   88.84
   2   3   0 1784.02   85.86
   2   3   0 1773.58   84.46
  -2   3   0 1706.86   84.69
   2   3   0 1526.74  126.84
  -2   3   0 1747.37   84.80
  -2   3   0 1749.68   84.82
   2   3   0 1762.49   86.41
   2   3   0 1786.71   86.64
   2   3   0 1664.44   85.66
   2   3   0 1840.44   86.30
  -3  -3   0   86.97    7.64
   3  -3   0   82.61    7.12
  -3  -3   0   81.81    8.42
   3  -3   0   82.10    4.98
  -3  -3   0   98.25   11.04
   3  -3   0   84.28    5.34
   3  -3   0   81.48    6.78
   3  -3   0   77.44   10.10
   3  -3   0   80.85    4.96
  -3  -3   0   85.45   41.23
  -3  -3   0   85.97    7.37
   3  -3   0   85.66    5.25
   3  -3   0   79.72    5.81
   3  -3   0   90.92    5.58
   3  -3   0   82.19   20.72
  -3  -3   0   83.85    4.64
  -3  -3   0   91.85    7.96
   3  -3   0   84.88    4.87
   3  -3   0   91.57    5.31
  -3  -3   0   67.86   10.62
   3  -3   0   90.36    4.35
  -3  -3   0   78.91    6.95
  -3  -3   0   78.28    8.31
  -3  -3   0   65.65    7.05
  -3   3   0   80.35    5.09
   3   3   0   44.98   36.17
  -3   3   0   96.43    7.45
   3   3   0   96.48    7.46
  -3   3   0   89.75    5.06
  -3   3   0   90.62    5.66
  -3   3   0   88.06    4.94
  -3   3   0   89.65   11.14
   3   3   0   86.42    7.37
   3   3   0   88.21    8.65
   3   3   0   84.94    6.71
  -3   3   0   90.87    4.37
  -3   3   0   79.66    5.61
   3   3   0   95.31    8.49
  -3   3   0   86.67    5.39
   3   3   0   76.25   10.03
   3   3   0   86.39   11.60
  -3   3   0   91.93    5.39
   3   3   0   87.42    6.79
   3   3   0   84.15    4.65
   3   3   0   78.13    7.97
   3   3   0   93.40   10.29
   4  -3   0    1.38    2.18
  -4  -3   0   -0.48    5.24
  -4  -3   0    5.31    4.23
  -4  -3   0    2.59    1.03
  -4  -3   0    0.60    3.01
   4  -3   0    2.58    1.73
   4  -3   0    4.24    2.33
   4  -3   0   -0.76    2.61
   4  -3   0    0.76    1.51
   4  -3   0    9.14   19.04
  -4  -3   0   -0.97    3.83
  -4  -3   0    3.71    4.33
   4  -3   0    5.46    5.77
  -4  -3   0   -1.95    4.48
   4  -3   0    2.47    1.81
  -4  -3   0    3.07    3.03
  -4  -3   0   -0.37    3.14
   4  -3   0    2.52    1.78
  -4  -3   0  -15.98   36.30
   4  -3   0    1.95    0.68
  -4  -3   0    2.79    3.52
   4  -3   0    2.78    3.23
  -4   3   0   14.47   18.77
   4   3   0    2.07    3.06
   4   3   0    2.64    4.84
  -4   3   0    1.49    1.83
  -4   3   0    2.64    0.73
   4   3   0   -1.52    3.69
   4   3   0    2.68    0.94
  -4   3   0    1.03    2.09
   4   3   0    0.33    4.61
  -4   3   0    2.56    1.77
   4   3   0    0.62    3.22
   4   3   0    0.61    3.55
  -4   3   0    2.08    1.83
  -4   3   0    0.99    1.41
  -4   3   0    6.05    6.35
  -4   3   0   -1.35    3.15
  -4   3   0    0.65    1.51
  -4   3   0   -0.69    3.21
   4   3   0    1.58    2.59
   4   3   0    1.42    4.81
  -4   3   0    3.96    1.89
   4   3   0    0.49    3.22
   4   3   0    5.91   40.72
   5  -3   0   72.65    8.11
  -5  -3   0   78.20   11.65
  -5  -3   0   87.31   10.08
  -5  -3   0   32.72   47.81
  -5  -3   0   75.19    8.59
   5  -3   0   73.43    5.89
  -5  -3   0   69.91    4.53
   5  -3   0   75.04   12.27
   5  -3   0   64.67    5.03
   5  -3   0   70.31    5.81
   5  -3   0   75.31    6.49
  -5  -3   0   73.32    8.43
   5  -3   0   70.73    8.21
  -5  -3   0   74.89    7.90
  -5  -3   0   71.42    9.09
   5  -3   0   67.31    5.97
   5  -3   0   70.34    5.76
  -5  -3   0   71.65   12.73
  -5  -3   0   63.55    7.16
  -5  -3   0   81.74    8.16
   5  -3   0  -20.90   23.70
   5  -3   0   68.08    4.67
   5  -3   0   78.36    3.99
   5  -3   0   79.20    6.55
   5   3   0   87.47   56.62
  -5   3   0   79.22    4.86
  -5   3   0   79.75    8.88
   5   3   0   74.58    4.37
   5   3   0   85.38    9.08
   5   3   0   65.49    8.71
  -5   3   0   72.68    6.24
  -5   3   0   76.49    4.03
  -5   3   0   65.78    5.68
   5   3   0   76.32   13.15
  -5   3   0   82.57   12.75
   5   3   0   77.28   11.12
  -5   3   0   83.37    7.20
  -5   3   0   69.82    4.63
  -5   3   0   67.46    5.77
  -5   3   0   77.29    4.81
   5   3   0   85.88   12.78
  -5   3   0   70.32    5.21
   5   3   0   69.13    7.16
  -5   3   0   81.76   29.43
   5   3   0   71.64    8.00
   5   3   0   68.61    7.87
   6  -3   0   61.10    6.08
   6  -3   0   58.62    7.99
  -6  -3   0   56.39    8.65
  -6  -3   0   86.73    8.30
   6  -3   0   72.62    9.04
   6  -3   0   60.56    4.73
  -6  -3   0   84.04   10.85
  -6  -3   0   69.76    9.00
   6  -3   0   63.25    4.58
  -6  -3   0   65.69    8.01
   6  -3   0   88.83    7.94
  -6  -3   0   64.62   11.23
  -6  -3   0   86.46   14.44
   6  -3   0   66.95    3.83
   6  -3   0   75.01    6.91
   6  -3   0   74.39    6.10
   6  -3   0   66.84    6.84
  -6  -3   0   61.89    8.49
   6  -3   0   86.14   14.92
  -6  -3   0   55.59    7.64
   6  -3   0   63.50    4.90
   6  -3   0    2.64   31.76
  -6  -3   0   67.65    4.21
  -6  -3   0  184.51   66.15
   6   3   0   69.64    8.35
   6   3   0  133.97   71.58
   6   3   0   51.79   11.82
   6   3   0   74.01    9.25
  -6   3   0   74.70    7.58
   6   3   0   68.26    4.30
  -6   3   0   68.20    6.01
   6   3   0   70.61    7.45
  -6   3   0  122.51   41.36
  -6   3   0   67.07    4.57
  -6   3   0   52.70    6.60
   6   3   0   61.75    8.42
  -6   3   0   64.37    6.69
  -6   3   0   70.40    5.33
  -6   3   0   68.58    3.91
  -6   3   0   80.37    9.62
   6   3   0   74.41   13.84
   6   3   0   75.20   10.08
  -6   3   0   80.24    9.97
  -6   3   0   68.00    4.66
   6   3   0   62.63    8.02
   6   3   0   80.15   12.30
  -6   3   0   70.36    4.21
   7  -3   0  -26.22   41.33
  -7  -3   0   -7.23    4.01
   7  -3   0    3.49    2.72
  -7  -3   0   -0.03    1.12
   7  -3   0   -3.64    1.56
  -7  -3   0   34.69   69.63
  -7  -3   0    3.58    5.35
  -7  -3   0   -0.92    4.44
   7  -3   0    0.61    4.08
   7  -3   0   -0.89    2.81
   7  -3   0    2.29    3.29
  -7  -3   0    3.66    4.35
  -7  -3   0   -5.34    4.63
   7  -3   0   -0.68    0.82
   7  -3   0    0.76    2.68
   7  -3   0   -5.06    6.94
  -7  -3   0   13.81    8.79
  -7  -3   0   -0.29    3.46
   7  -3   0    0.58    3.38
   7  -3   0    1.62    3.87
  -7  -3   0   -0.29    5.06
  -7  -3   0    2.27    4.05
   7   3   0    0.83    7.03
  -7   3   0   -0.51    1.59
   7   3   0    8.83    7.00
   7   3   0    2.59    3.39
  -7   3   0   -5.30    3.43
  -7   3   0    2.92    2.81
  -7   3   0    1.64    4.74
   7   3   0    0.36    3.76
  -7   3   0   11.31    3.52
  -7   3   0    1.78    1.66
   7   3   0    0.28    3.78
  -7   3   0    4.03    2.98
  -7   3   0    1.52    1.00
  -7   3   0   -0.30    2.81
   7   3   0  -54.33   63.38
  -7   3   0   -1.16    2.17
   7   3   0    1.56    1.24
   7   3   0   -5.30    4.67
   7   3   0   -0.18    5.80
  -7   3   0    1.06    1.69
   7   3   0   -1.42    4.02
  -7   3   0    6.29    4.88
   7   3   0   -1.43    3.91
  -7   3   0   93.45   35.74
   8  -3   0  164.25   11.47
  -8  -3   0  159.17   13.60
   8  -3   0  160.91   12.12
  -8  -3   0  190.41   18.87
   8  -3   0  156.45    9.49
  -8  -3   0  152.82   13.27
  -8  -3   0  202.40   16.06
   8  -3   0  155.05   12.33
  -8  -3   0  189.40   21.80
  -8  -3   0  344.70  100.56
   8  -3   0  181.94   15.47
  -8  -3   0  162.53   12.69
  -8  -3   0  180.73    9.29
  -8  -3   0  169.71   13.61
  -8  -3   0  183.41   14.61
  -8  -3   0  185.36   13.70
  -8  -3   0  178.65   14.98
  -8  -3   0  127.74   20.27
   8  -3   0  128.82   66.49
   8  -3   0  167.46   12.79
   8  -3   0  175.08   12.07
   8  -3   0  206.82   25.43
   8  -3   0  169.88    8.88
   8  -3   0  168.78   14.01
  -8   3   0  169.12    9.72
   8   3   0  206.76   24.06
   8   3   0  168.42    9.25
  -8   3   0  187.44   10.75
  -8   3   0  179.00   17.45
   8   3   0  189.11   14.37
   8   3   0  157.05   14.08
  -8   3   0  171.93   12.27
   8   3   0  141.48   18.32
   8   3   0  159.88   17.33
  -8   3   0  161.43    9.75
   8   3   0  183.78   12.94
  -8   3   0  176.12    8.96
  -8   3   0  195.04   59.99
   8   3   0  227.82   27.15
   8   3   0  182.33   14.14
  -8   3   0  179.90   16.00
  -8   3   0  185.44   11.85
  -8   3   0  169.81   11.91
   8   3   0  154.09   14.14
  -8   3   0  177.59    9.84
  -8   3   0  173.33   13.37
   8   3   0  -43.13   79.06
  -9  -3   0    4.45    4.83
  -9  -3   0   -0.73    4.91
  -9  -3   0    1.68    1.34
  -9  -3   0    0.44    5.53
  -9  -3   0   -0.89    4.18
   9  -3   0   -4.85    3.90
   9  -3   0   -0.35    1.88
  -9  -3   0   -2.25    5.89
   9  -3   0   18.27   10.69
   9  -3   0   -2.04    4.09
   9  -3   0   -1.06    3.15
  -9  -3   0    1.15    3.95
  -9  -3   0   -0.07    5.80
   9  -3   0   -2.14    2.52
   9  -3   0    3.34    4.04
  -9  -3   0   30.50   89.02
  -9  -3   0   -0.79    3.24
  -9  -3   0   -3.66    7.28
  -9  -3   0    3.43    5.08
   9  -3   0    0.75    1.05
   9  -3   0    2.04    5.53
   9  -3   0    2.65    3.51
   9  -3   0  -38.89   61.37
   9  -3   0   -5.39    9.12
  -9   3   0    6.58    3.92
  -9   3   0   -3.59    5.79
   9   3   0    3.95    3.95
  -9   3   0   -4.36    2.05
   9   3   0    3.53    8.30
  -9   3   0   -4.33    4.80
  -9   3   0    1.55    1.89
   9   3   0   -0.77    4.54
   9   3   0   -3.29    4.56
   9   3   0    0.13    7.48
  -9   3   0   -0.02    1.90
  -9   3   0   -2.46    2.70
   9   3   0   -1.52    4.65
   9   3   0    1.74    1.48
   9   3   0   -0.19    9.35
  -9   3   0    2.44    3.75
   9   3   0    8.33    5.01
   9   3   0   10.35    7.50
  -9   3   0    1.81    1.12
   9   3   0  -17.94   87.17
  -9   3   0   -1.83    3.04
 -10  -3   0  -12.18    5.77
 -10  -3   0   -3.22    3.95
 -10  -3   0    1.79    5.41
 -10  -3   0    3.98    7.59
  10  -3   0   -6.14    7.67
  10  -3   0   -8.89    8.94
 -10  -3   0   11.67    5.73
 -10  -3   0    3.09    3.21
 -10  -3   0    2.71    6.20
  10  -3   0  -50.87   77.19
  10  -3   0   -1.10    6.27
 -10  -3   0    3.15    4.30
  10  -3   0    5.60    5.32
 -10  -3   0    1.20    1.64
  10  -3   0   -2.01    4.67
  10  -3   0    0.59    3.85
 -10  -3   0  -18.23  111.26
  10  -3   0    2.71    2.21
  10  -3   0    3.64    3.56
  10  -3   0    1.97    1.25
  10  -3   0    5.68    4.44
  10  -3   0    0.29    3.80
 -10  -3   0    7.25    6.30
 -10   3   0    4.72    6.93
 -10   3   0    2.10    1.31
 -10   3   0   -0.27    3.23
  10   3   0    6.10    4.51
 -10   3   0    3.14    2.29
 -10   3   0    6.86    6.06
  10   3   0    4.78    5.88
  10   3   0   -6.52    5.85
 -10   3   0    8.38    4.37
  10   3   0    4.99    7.51
 -10   3   0    0.17    3.68
  10   3   0   -0.56    5.10
  10   3   0    1.55    1.50
 -10   3   0  103.74   75.81
  10   3   0   17.35   10.86
 -10   3   0   -2.29    6.25
  10   3   0    7.40    5.49
 -10   3   0   -1.77    2.37
  10   3   0   92.81  124.08
 -10   3   0    2.16    3.91
  10   3   0   -6.65    9.31
  10   3   0    2.38    4.97
 -11  -3   0    1.57    6.33
  11  -3   0   13.82    8.21
  11  -3   0   -1.21    4.13
  11  -3   0    1.47   10.43
 -11  -3   0    8.58   11.22
  11  -3   0   -9.47    4.59
 -11  -3   0   -9.10    5.87
 -11  -3   0    2.11    8.30
  11  -3   0    9.31    5.51
 -11  -3   0    0.08    5.71
 -11  -3   0   -8.63    5.21
  11  -3   0   -1.86    5.32
 -11  -3   0  237.36  135.74
  11  -3   0   37.06   98.81
 -11   3   0    7.10    4.75
  11   3   0   -3.96    5.71
 -11   3   0   -5.44    3.93
  11   3   0   -2.21    5.62
 -11   3   0   -0.67    2.56
  11   3   0   -8.60    9.23
  11   3   0   -3.75    7.22
  11   3   0   -0.27    1.61
 -11   3   0   -1.06    3.57
 -11   3   0  -64.13   81.22
  11   3   0   15.29    7.09
 -11   3   0    1.00    6.33
  11   3   0  -99.24  118.55
 -11   3   0   -0.34    2.26
  11   3   0   -5.55    7.30
 -12  -3   0    7.39    8.58
  12  -3   0    1.85    5.75
 -12  -3   0   42.25  160.15
 -12  -3   0    4.61    8.39
  12  -3   0    9.88    6.97
 -12  -3   0   -2.38    6.73
 -12  -3   0    2.02    1.81
  12  -3   0    1.09    4.37
  12  -3   0  -12.00    9.10
  12  -3   0    8.11    8.12
  12  -3   0   13.82  118.34
 -12   3   0    1.70    4.99
  12   3   0   78.24  158.70
  12   3   0    6.13    6.21
 -12   3   0   -4.15    2.73
  12   3   0    1.03    7.78
 -12   3   0    9.58    4.38
 -12   3   0  -56.03  104.18
  12   3   0    0.49    8.41
 -12   3   0    3.38    2.61
  12   3   0    7.94   13.11
  13  -3   0    4.66    8.48
 -13  -3   0 -209.98  172.60
 -13  -3   0    7.07   10.08
 -13  -3   0    5.66    6.72
  13  -3   0   37.79  146.42
  13  -3   0   34.66   16.20
 -13  -3   0   18.94    8.73
  13   3   0    9.43   10.43
  13   3   0   22.85   11.14
 -13   3   0    9.47    5.18
 -13   3   0   14.78    5.98
  13   3   0  309.52  199.02
  13   3   0   30.99   16.68
 -13   3   0   14.08    3.92
 -13   3   0    9.83    3.08
 -14  -3   0   -3.19  208.52
  14  -3   0   17.51   10.99
  14  -3   0    9.44  176.33
 -14  -3   0   15.64    5.81
  14  -3   0    6.04   14.46
 -14  -3   0   -2.67    6.21
 -14  -3   0    2.11    7.73
  14   3   0    8.91   15.86
 -14   3   0   57.08  154.64
 -14   3   0    6.90    4.01
  14   3   0  -24.14  236.99
 -14   3   0   10.77    5.69
  14   3   0   24.31   13.11
 -14   3   0   15.49    5.81
 -15  -3   0   -2.16    6.60
 -15  -3   0   -0.22    5.13
  15  -3   0   14.26   13.24
  15  -3   0    2.49   15.05
 -15   3   0    7.96    5.33
  15   3   0   -3.82   10.21
 -15   3   0   -1.34    5.25
 -15   3   0   -4.96    4.34
  15   3   0   21.07   16.73
 -16  -3   0   11.13    9.22
  16  -3   0    8.18   15.93
  16  -3   0    8.76   11.84
 -16  -3   0    9.38    6.90
 -16   3   0    7.69    5.69
 -16   3   0    3.83    4.56
 -16   3   0   -1.33    5.73
  16   3   0   -1.13   11.19
  16   3   0    6.46   15.15
 -17  -3   0    5.17    6.50
  17  -3   0  -11.12    6.59
  17  -3   0   22.58   17.97
  17  -3   0  -22.30   10.18
 -17   3   0    5.61    6.34
  17   3   0  -11.70   15.24
  17   3   0    0.06   11.47
 -17   3   0   -2.92    5.24
   0  -4   0   26.35   17.79
   0  -4   0   41.44    6.62
   0  -4   0   54.62    8.15
   0   4   0   19.03    5.83
   0   4   0   43.82    2.36
   0   4   0    7.10   18.51
   0   4   0   34.90    3.68
  -1  -4   0  288.71   16.29
  -1  -4   0  297.40   16.25
  -1  -4   0  282.85   18.55
   1  -4   0  293.30   14.35
  -1  -4   0  289.47   14.43
  -1  -4   0  288.16   15.91
   1  -4   0  291.30   14.91
   1  -4   0  273.72   19.18
  -1  -4   0  263.84   19.70
  -1  -4   0  300.61   15.41
  -1  -4   0  279.18   15.58
   1  -4   0  285.10   14.86
  -1  -4   0  285.33   14.07
   1  -4   0  286.74   14.38
   1  -4   0  287.34   15.10
   1  -4   0  294.06   15.00
  -1  -4   0  339.76   58.66
  -1  -4   0  294.37   15.75
   1  -4   0  276.81   14.70
  -1  -4   0  280.14   15.37
   1  -4   0  274.85   15.42
   1  -4   0  284.45   14.19
  -1  -4   0  271.57   15.96
   1  -4   0  351.94   44.18
   1  -4   0  291.38   16.08
   1   4   0  295.42   15.38
  -1   4   0  269.14   14.35
  -1   4   0  285.83   14.35
   1   4   0  272.77   14.21
  -1   4   0  269.87   14.96
   1   4   0  289.14   15.68
  -1   4   0  271.53   18.90
  -1   4   0  231.30   36.98
   1   4   0  293.98   13.94
  -1   4   0  306.56   14.40
  -1   4   0  275.42   14.16
  -1   4   0  277.11   16.05
   1   4   0  423.26   64.75
   1   4   0  287.62   15.98
   1   4   0  271.64   16.14
  -1   4   0  285.27   15.07
  -1   4   0  283.47   14.75
   1   4   0  286.55   18.53
   1   4   0  284.84   16.04
  -1   4   0  301.31   13.80
   1   4   0  280.28   15.24
  -1   4   0  296.59   14.80
   1   4   0  298.95   15.71
   1   4   0  278.59   20.01
   2  -4   0  311.57   16.58
   2  -4   0  315.18   15.48
  -2  -4   0  298.54   17.94
  -2  -4   0  308.81   15.42
  -2  -4   0  302.21   20.51
  -2  -4   0  298.14   17.77
  -2  -4   0  315.88   16.97
   2  -4   0  306.44   15.59
  -2  -4   0  296.41   17.26
   2  -4   0  314.07   15.71
   2  -4   0  306.41   15.65
  -2  -4   0  409.36   68.49
   2  -4   0  319.30   16.29
   2  -4   0  314.40   15.62
  -2  -4   0  299.65   18.23
   2  -4   0  313.73   15.56
  -2  -4   0  311.77   17.56
   2  -4   0  317.73   16.56
   2  -4   0  299.71   35.13
  -2  -4   0  312.22   17.75
  -2  -4   0  293.54   16.69
   2  -4   0  332.07   19.07
   2  -4   0  330.95   15.92
  -2  -4   0  313.02   22.15
  -2  -4   0  305.57   15.23
   2  -4   0  308.90   15.92
  -2   4   0  307.59   15.71
  -2   4   0  312.22   15.65
   2   4   0  317.16   16.98
  -2   4   0  309.26   15.48
   2   4   0  288.48   17.23
  -2   4   0  315.73   15.71
   2   4   0  297.00   21.84
  -2   4   0  302.57   18.90
   2   4   0  320.00   17.93
   2   4   0  415.48   68.70
  -2   4   0  277.30   16.40
   2   4   0  348.27   18.00
   2   4   0  317.21   17.86
  -2   4   0  325.78   15.71
   2   4   0  323.97   16.87
  -2   4   0  321.31   15.80
   2   4   0  311.79   15.23
   2   4   0  329.13   20.81
   2   4   0  297.63   17.81
  -3  -4   0    3.97    1.02
   3  -4   0    2.64    1.52
  -3  -4   0   -8.72   36.26
  -3  -4   0    5.02    3.74
  -3  -4   0    4.85    3.01
   3  -4   0    1.85    1.26
   3  -4   0   31.89   14.66
  -3  -4   0   -2.15    3.06
  -3  -4   0   -0.20    2.74
   3  -4   0    1.38    1.86
   3  -4   0    4.59    1.66
   3  -4   0    2.68    1.47
  -3  -4   0    1.06    3.66
   3  -4   0    0.22    2.29
   3  -4   0    1.38    1.57
   3  -4   0    1.88    1.36
   3  -4   0    1.15    1.23
  -3  -4   0    5.67    5.26
  -3  -4   0    0.46    4.46
  -3  -4   0    5.34    4.16
   3  -4   0    4.33    4.98
  -3  -4   0   -3.06    3.26
   3  -4   0   -2.37    2.25
  -3   4   0    5.25    1.61
   3   4   0    3.28    1.00
   3   4   0    9.02    5.28
  -3   4   0    8.00    1.89
   3   4   0   19.89   35.48
   3   4   0   -3.27    3.97
  -3   4   0    0.40    1.74
  -3   4   0    7.66    4.92
   3   4   0    2.14    6.00
  -3   4   0    1.90    0.64
  -3   4   0    3.39    1.42
  -3   4   0   12.82   15.79
   3   4   0    5.39    3.54
   3   4   0    2.74    2.70
  -3   4   0    3.36    1.47
   3   4   0    2.68    3.57
  -3   4   0    3.00    1.55
   3   4   0    3.71    3.82
   3   4   0    4.25    2.99
  -3   4   0   -2.07    2.49
   3   4   0    6.16    3.31
   3   4   0    2.76    3.40
  -4  -4   0   63.81    7.45
  -4  -4   0   54.10    7.08
   4  -4   0   65.56    4.57
   4  -4   0   24.05   20.12
  -4  -4   0  107.17   49.71
  -4  -4   0   64.44    3.74
   4  -4   0   67.51    8.45
  -4  -4   0   74.38    8.66
  -4  -4   0   69.71    7.51
   4  -4   0   63.04    4.04
   4  -4   0   60.98    6.34
  -4  -4   0   53.51    6.23
  -4  -4   0   56.28   10.56
   4  -4   0   60.02    3.29
  -4  -4   0   75.04    8.19
   4  -4   0   54.21    4.98
  -4  -4   0   53.79    9.89
   4  -4   0   58.59    4.19
   4  -4   0   59.29    4.60
   4  -4   0   64.14    4.52
   4  -4   0   67.65   10.68
  -4  -4   0   66.78    8.35
   4  -4   0   58.00    6.51
   4  -4   0   59.81    5.16
  -4   4   0   58.67    4.17
   4   4   0   80.10    7.16
  -4   4   0   55.13   22.73
   4   4   0   54.67    9.22
   4   4   0   72.87   10.81
  -4   4   0   58.06    4.09
   4   4   0   73.09    7.79
   4   4   0   75.19   50.50
  -4   4   0   63.27    3.35
   4   4   0   86.26    8.31
   4   4   0   65.60    6.50
  -4   4   0   60.43    4.56
   4   4   0   68.92   11.90
  -4   4   0   59.97    4.46
   4   4   0   63.57    7.89
  -4   4   0   60.38    4.60
   4   4   0   60.54    7.98
  -4   4   0   59.89    4.33
   4   4   0   69.40    7.85
  -4   4   0   75.53    7.61
  -4   4   0   61.26    4.90
  -5  -4   0    3.98    4.70
  -5  -4   0    5.33    3.92
   5  -4   0    1.24    2.58
   5  -4   0    2.71    1.96
  -5  -4   0  -37.88   48.08
  -5  -4   0    2.43    1.04
   5  -4   0   -0.64    3.00
  -5  -4   0    9.50    6.25
   5  -4   0    2.00    1.72
   5  -4   0    5.60    2.06
  -5  -4   0    4.78    4.16
  -5  -4   0    7.32    4.96
   5  -4   0   -1.19    2.48
   5  -4   0   -9.42    4.93
  -5  -4   0    6.05    4.78
   5  -4   0   -2.40    2.16
  -5  -4   0    0.42    3.19
  -5  -4   0   -1.53    3.52
  -5  -4   0   -8.52    5.63
   5  -4   0   43.49   25.49
   5  -4   0    3.21    0.80
   5  -4   0    0.90    2.00
   5  -4   0    1.54    3.79
   5   4   0   -6.80    4.28
   5   4   0    1.58    3.73
  -5   4   0   10.62    7.13
  -5   4   0    5.30    2.17
   5   4   0    6.28    4.88
   5   4   0   14.71    6.88
  -5   4   0    2.18    1.80
   5   4   0    4.95    3.85
  -5   4   0   -5.79   24.75
   5   4   0  -14.57   45.87
   5   4   0   -5.58    4.27
  -5   4   0    2.25    2.02
  -5   4   0    2.22    0.82
  -5   4   0    4.02    2.60
  -5   4   0   -0.14    1.82
  -5   4   0    0.98    1.53
   5   4   0    4.21    1.18
  -5   4   0    5.75    4.17
   5   4   0   -1.66    3.10
   5   4   0    0.52    3.67
   5   4   0   10.14    4.46
   5   4   0    0.92    3.53
   6  -4   0   10.17    1.14
   6  -4   0   13.41    3.87
  -6  -4   0   13.86    5.53
   6  -4   0   11.70    2.91
  -6  -4   0    6.32    5.09
  -6  -4   0    7.55    4.29
   6  -4   0    5.20    4.09
   6  -4   0   56.86   40.71
   6  -4   0    4.72    7.76
  -6  -4   0   15.54    9.49
  -6  -4   0   10.90    4.71
  -6  -4   0    8.23    1.45
  -6  -4   0   11.18    6.70
   6  -4   0    8.45    3.23
   6  -4   0   12.69    2.81
  -6  -4   0    7.82    4.73
   6  -4   0    8.06    2.94
  -6  -4   0   10.77   66.19
   6  -4   0    9.90    4.37
   6  -4   0    8.08    2.19
  -6  -4   0    5.75    4.97
  -6  -4   0   15.65    6.30
  -6   4   0    6.13    1.97
  -6   4   0    0.33    4.12
  -6   4   0   14.54    4.12
   6   4   0    6.37    4.56
   6   4   0    1.69    6.71
   6   4   0    8.90    5.18
   6   4   0    5.99    4.55
  -6   4   0    9.13    2.91
   6   4   0  -37.24   65.29
  -6   4   0    9.54    2.30
  -6   4   0    7.27    3.10
   6   4   0    7.56    6.88
  -6   4   0    8.51    1.22
   6   4   0    5.11    5.66
  -6   4   0    8.34    2.14
   6   4   0    7.47    3.96
  -6   4   0   11.93    2.65
  -6   4   0    1.62   29.99
  -6   4   0   14.49    4.87
   6   4   0    8.09    4.94
  -6   4   0   10.82    2.81
   6   4   0   -4.21    5.70
   6   4   0    5.10    1.40
   7  -4   0   23.30    4.95
   7  -4   0   17.72    5.71
  -7  -4   0   14.14    6.20
   7  -4   0   24.92    3.40
  -7  -4   0    7.58    9.22
   7  -4   0   19.56    3.33
   7  -4   0    6.97   40.04
  -7  -4   0   15.80    6.22
  -7  -4   0   11.32    7.62
   7  -4   0   25.06    4.03
   7  -4   0   29.43   10.70
  -7  -4   0   16.47    6.72
   7  -4   0   25.66    5.76
   7  -4   0   23.79    2.92
   7  -4   0   21.81    4.05
  -7  -4   0   19.24    2.02
   7  -4   0   22.68    1.86
  -7  -4   0   25.52    5.80
  -7  -4   0   25.62    6.76
   7  -4   0   23.73    4.66
  -7  -4   0   47.11   79.70
  -7  -4   0   16.83    5.28
  -7  -4   0   26.75    6.19
  -7   4   0   20.14    3.73
   7   4   0   26.89    6.48
   7   4   0   20.66    6.24
   7   4   0   13.50    8.00
   7   4   0  131.31   86.97
  -7   4   0   20.59    2.84
  -7   4   0   30.18   39.31
   7   4   0   15.67    9.11
   7   4   0   23.07    6.20
  -7   4   0   24.75    4.14
   7   4   0   24.65    5.16
  -7   4   0   20.48    2.86
   7   4   0   24.27    7.21
   7   4   0   22.27    6.06
   7   4   0   25.18    9.67
  -7   4   0   18.91    4.14
   7   4   0   18.44    2.27
  -7   4   0   27.73    7.37
  -7   4   0   19.95    5.02
  -7   4   0   25.93    6.37
  -7   4   0   22.21    3.67
  -7   4   0   20.79    1.95
  -8  -4   0  -53.88   75.48
  -8  -4   0   13.11    6.57
   8  -4   0   -0.10    3.75
  -8  -4   0    0.76    4.48
  -8  -4   0   10.21    4.98
   8  -4   0    2.55    1.97
   8  -4   0  -50.07   48.33
  -8  -4   0    5.16    5.90
  -8  -4   0    2.30    1.23
  -8  -4   0    5.06    6.42
   8  -4   0    3.76    3.65
   8  -4   0   15.61   10.04
   8  -4   0   14.76    6.58
   8  -4   0   -1.97    2.31
   8  -4   0    3.87    2.96
   8  -4   0    2.16    3.88
  -8  -4   0   14.91    8.67
   8  -4   0    3.97    1.10
  -8  -4   0   19.45   10.80
  -8  -4   0   19.25    5.87
   8   4   0   13.14    5.54
  -8   4   0    4.27    1.24
  -8   4   0    5.41   45.78
  -8   4   0    5.89    2.85
  -8   4   0   -4.42    4.20
  -8   4   0   -3.74    4.25
  -8   4   0    8.31    5.63
   8   4   0   11.44    7.12
   8   4   0   -6.06    8.10
   8   4   0    0.78    4.81
  -8   4   0    6.34    2.21
  -8   4   0    5.28    3.18
  -8   4   0    6.01    2.13
   8   4   0    3.11    1.39
  -8   4   0    3.82    3.28
  -8   4   0    1.01    2.73
   8   4   0 -112.76   73.85
   8   4   0    2.84    5.12
   8   4   0    9.93    5.64
   8   4   0    0.03    6.54
  -9  -4   0   22.01    6.10
   9  -4   0   22.34    4.96
  -9  -4   0   11.86    7.08
   9  -4   0   22.24    3.21
   9  -4   0   15.77   10.47
  -9  -4   0   28.11    6.98
   9  -4   0   24.05    6.24
  -9  -4   0   29.22   11.04
  -9  -4   0   15.88    8.31
  -9  -4   0   26.46    7.04
  -9  -4   0   24.41    6.87
  -9  -4   0   16.75    6.51
   9  -4   0   22.55    4.57
  -9  -4   0   27.77    3.00
  -9  -4   0   17.43    6.88
  -9  -4   0   13.01    7.06
   9  -4   0  -16.25   61.10
  -9  -4   0  202.99  106.47
   9  -4   0   26.17    6.51
  -9  -4   0   35.19   12.74
   9  -4   0   21.65    5.55
   9  -4   0   26.12    2.24
   9  -4   0   24.23    7.49
  -9   4   0   16.94    7.11
  -9   4   0   27.85    8.54
   9   4   0   26.02    6.14
  -9   4   0  -13.38   54.73
  -9   4   0   23.04    4.23
  -9   4   0   20.37    6.82
  -9   4   0   20.98    4.63
   9   4   0   28.91    7.46
   9   4   0   18.83    2.57
   9   4   0   22.11    6.92
   9   4   0   11.20    9.42
   9   4   0   27.34    7.47
   9   4   0   29.13   10.84
   9   4   0   14.38   11.38
  -9   4   0   21.83    3.31
   9   4   0  140.75  109.80
  -9   4   0   12.73    4.51
   9   4   0   42.01    8.56
   9   4   0   12.40    7.53
  -9   4   0   17.94    3.24
  -9   4   0   20.58    4.82
  -9   4   0   22.93    2.20
  10  -4   0  -22.35   69.02
 -10  -4   0   -0.42    4.61
  10  -4   0  -13.40    7.93
  10  -4   0    0.99    4.74
 -10  -4   0   10.22    6.19
 -10  -4   0   15.01   10.96
  10  -4   0   11.54    2.72
 -10  -4   0    3.70   10.32
  10  -4   0   -2.84    4.86
  10  -4   0    3.41    4.63
 -10  -4   0   12.11    5.24
 -10  -4   0    3.75    5.17
  10  -4   0   10.81    7.87
  10  -4   0   12.79    4.05
 -10  -4   0    7.88    7.63
 -10  -4   0    8.12    2.20
  10  -4   0   10.76    2.40
  10  -4   0    2.23    3.49
 -10  -4   0    7.91    6.24
 -10  -4   0   11.59    7.70
  10  -4   0    0.48    9.56
 -10   4   0  -75.69   66.93
  10   4   0   12.71    6.77
  10   4   0  -80.79  120.02
 -10   4   0    3.59    6.02
  10   4   0   17.12   11.57
  10   4   0    6.63    4.73
 -10   4   0    9.61    4.43
 -10   4   0    2.10    3.78
  10   4   0    4.53    6.33
 -10   4   0    5.58    2.83
 -10   4   0    6.84    1.56
 -10   4   0    6.10    2.59
 -10   4   0    4.41    8.98
  10   4   0   10.06    7.77
  10   4   0    9.69    6.43
 -10   4   0   -1.39    5.41
  10   4   0    3.65    1.71
 -10   4   0   -0.15    3.83
 -11  -4   0  230.01  142.02
  11  -4   0    5.36    5.23
  11  -4   0  -47.52   93.20
  11  -4   0    2.47    7.73
 -11  -4   0   11.13    6.72
 -11  -4   0    0.97    4.75
 -11  -4   0   -0.71    5.87
 -11  -4   0   -2.35    8.25
 -11  -4   0   -8.75    6.26
  11  -4   0    7.27   12.85
  11  -4   0    1.24    4.10
 -11  -4   0   -5.96    5.95
 -11  -4   0   -4.13    8.65
  11   4   0   -1.47    7.90
 -11   4   0    6.74    6.42
  11   4   0   20.88    8.20
 -11   4   0   19.92    8.53
 -11   4   0  -40.87   81.81
 -11   4   0    2.81    4.13
  11   4   0   -0.42   10.92
  11   4   0   -0.01    1.64
  11   4   0    5.31    6.82
 -11   4   0    1.53    3.38
 -11   4   0   -0.72    4.55
  11   4   0    2.70    5.80
  11   4   0   12.78  139.23
  11   4   0   -2.02    8.74
 -11   4   0   -5.23    3.34
 -11   4   0    3.18    2.57
  12  -4   0    6.37    8.08
 -12  -4   0   -4.39    6.79
 -12  -4   0   18.10   11.26
  12  -4   0   -7.18   10.72
 -12  -4   0   -2.50    5.77
  12  -4   0   -0.17    8.72
  12  -4   0    2.52    4.45
 -12  -4   0  -20.52  169.77
 -12  -4   0   -0.32    7.88
  12  -4   0  -41.28  115.51
 -12   4   0   -1.64    2.48
  12   4   0    7.02    9.44
 -12   4   0    2.42  103.96
 -12   4   0    8.36    4.44
  12   4   0   -1.05    8.89
  12   4   0  -17.69  159.35
  12   4   0    7.01   12.14
 -12   4   0    1.98    3.25
 -12   4   0    2.48    4.63
  12   4   0   -2.88    5.51
 -13  -4   0    4.09    6.71
 -13  -4   0  186.88  192.57
 -13  -4   0   -5.93    6.56
  13  -4   0   -2.32    7.71
  13  -4   0  -16.46  137.49
  13  -4   0   10.51   13.75
 -13  -4   0    0.15    9.97
  13   4   0    2.87   10.12
 -13   4   0    4.22    3.47
  13   4   0  -11.26    8.50
 -13   4   0   -0.69    2.75
 -13   4   0   -1.94    4.25
 -13   4   0  157.62  222.82
  13   4   0  100.81  201.67
 -13   4   0    0.15    4.35
  13   4   0   -1.16   12.44
 -14  -4   0  419.30  238.67
  14  -4   0 -128.66  162.90
 -14  -4   0    7.83    8.10
  14  -4   0    4.19   13.09
 -14  -4   0   -4.11    6.00
  14  -4   0  -16.02    7.07
 -14   4   0   -0.92    2.66
 -14   4   0   -0.85    3.57
  14   4   0  -94.55  252.63
  14   4   0  -19.67    8.18
 -14   4   0   11.91    5.41
  14   4   0   -1.63    9.37
 -14   4   0   -4.50    5.12
 -14   4   0 -214.49  147.13
  15  -4   0   11.20   17.27
 -15  -4   0    8.20    6.07
 -15  -4   0    0.82    7.75
  15   4   0  -14.61    8.67
  15   4   0    5.58   15.37
 -15   4   0    5.02    4.37
 -15   4   0    9.61    5.67
 -15   4   0   10.02    5.95
  16  -4   0   -8.29   13.42
  16  -4   0   -7.70   11.29
  16  -4   0   -9.91    7.57
 -16  -4   0   -3.14    5.93
 -16  -4   0    3.13    7.44
 -16   4   0    2.43    5.32
 -16   4   0   -2.81    5.03
  16   4   0   -3.23   11.02
 -16   4   0   -4.31    4.50
  16   4   0   28.72   19.84
  17  -4   0   13.44   18.04
  17  -4   0    0.86    9.20
 -17  -4   0    1.73    6.28
  17  -4   0   -3.90   12.47
 -17   4   0    5.85    5.19
  17   4   0   -0.25   16.12
  17   4   0  -17.04   11.40
 -17   4   0    3.87    5.99
   0  -5   0    8.89    4.48
   0  -5   0   -1.32    2.83
   0  -5   0    1.45    1.29
   0  -5   0    1.61    2.76
   0  -5   0    6.32    1.94
   0  -5   0    3.59    2.26
   0  -5   0    4.97    2.59
   0  -5   0    1.62    3.08
   0  -5   0   -1.69   23.57
   0  -5   0   -0.93    2.04
   0  -5   0    4.38    1.42
   0  -5   0    4.28    2.14
   0  -5   0    2.58    2.06
   0  -5   0    3.56    0.77
   0  -5   0    4.38    4.88
   0  -5   0    0.89    1.87
   0  -5   0    0.45    2.81
   0   5   0    3.64    2.25
   0   5   0    3.46    4.85
   0   5   0    5.49    1.63
   0   5   0    3.08    0.71
   0   5   0    4.13    2.27
   0   5   0    0.85    1.87
   0   5   0    2.90    1.36
   0   5   0    1.66    1.70
   0   5   0  -18.97   23.14
   1  -5   0  573.12   29.58
  -1  -5   0  587.53   30.13
  -1  -5   0  594.57   30.20
   1  -5   0  566.98   29.43
   1  -5   0  607.13   29.66
  -1  -5   0  596.17   80.67
   1  -5   0  580.67   34.95
   1  -5   0  564.43   32.09
  -1  -5   0  561.56   35.61
  -1  -5   0  626.32   30.86
   1  -5   0  577.71   29.30
  -1  -5   0  594.09   28.26
   1  -5   0  584.86   30.33
   1  -5   0  605.54   70.09
   1  -5   0  573.07   30.10
  -1  -5   0  582.26   33.75
  -1  -5   0  569.38   30.73
  -1  -5   0  571.22   30.38
  -1  -5   0  609.37   29.92
   1  -5   0  609.14   28.97
  -1  -5   0  589.95   31.02
  -1  -5   0  583.70   28.60
  -1  -5   0  576.79   29.79
   1  -5   0  592.77   28.80
   1  -5   0  586.18   29.54
   1  -5   0  574.06   28.68
   1  -5   0  620.41   28.59
  -1   5   0  526.20   34.13
   1   5   0  591.47   28.26
   1   5   0  604.29   35.85
  -1   5   0  623.84   28.13
   1   5   0  595.02   30.60
   1   5   0  568.08   30.11
   1   5   0  554.73   29.62
  -1   5   0  592.63   28.56
   1   5   0  604.06   30.89
  -1   5   0  595.83   68.29
  -1   5   0  583.61   30.44
  -1   5   0  563.44   29.45
   1   5   0  576.74   29.74
  -1   5   0  584.29   29.07
   1   5   0  587.14   28.65
  -1   5   0  582.57   29.71
   1   5   0  577.21   30.02
  -1   5   0  579.02   28.78
  -1   5   0  615.55   29.42
   1   5   0  580.53   33.60
   1   5   0  578.78   30.67
  -2  -5   0   25.66    3.99
   2  -5   0   24.00    2.49
   2  -5   0   21.77    2.42
   2  -5   0   28.58    2.84
  -2  -5   0   30.28    5.10
   2  -5   0   22.64    2.80
   2  -5   0   18.28    2.20
  -2  -5   0   23.46    1.89
   2  -5   0   35.38   18.16
  -2  -5   0   20.45    3.61
  -2  -5   0   24.70    6.97
   2  -5   0  -18.83   16.64
   2  -5   0   25.84    5.11
  -2  -5   0   20.22    4.34
   2  -5   0   23.53    3.60
   2  -5   0   14.35    5.73
  -2  -5   0   20.20    4.27
   2  -5   0   20.00    2.67
   2  -5   0   26.05    2.69
   2  -5   0   25.13    3.32
  -2  -5   0   20.40    7.16
  -2  -5   0   23.20    5.08
  -2  -5   0   21.14    2.12
  -2  -5   0   17.07    4.61
  -2  -5   0   19.71    3.98
   2  -5   0   20.83    2.64
  -2  -5   0   13.20   33.75
   2  -5   0   18.07    3.25
   2   5   0   16.94    5.89
   2   5   0   17.92    3.55
   2   5   0   23.39    1.93
  -2   5   0   19.15    5.30
  -2   5   0   26.53    2.56
   2   5   0   24.49    4.85
  -2   5   0   24.03    2.73
   2   5   0   22.04    4.05
   2   5   0   20.16    7.58
  -2   5   0   25.06    3.12
   2   5   0   56.93   36.54
  -2   5   0   25.66    3.61
  -2   5   0   23.02    2.38
   2   5   0    9.12    3.96
  -2   5   0   22.55    2.68
  -2   5   0   24.22    2.52
   2   5   0   27.05    4.08
   2   5   0   26.18    4.65
   2   5   0   17.82    4.00
   3  -5   0  310.42   17.48
   3  -5   0  305.50   17.48
  -3  -5   0  310.18   24.29
   3  -5   0  334.56   16.53
  -3  -5   0  299.37   22.41
  -3  -5   0  313.28   19.10
   3  -5   0  329.46   16.35
   3  -5   0  319.56   40.53
   3  -5   0  313.35   16.17
  -3  -5   0  339.63   18.18
   3  -5   0  315.43   16.01
   3  -5   0  321.23   16.18
  -3  -5   0  318.55   17.96
   3  -5   0  322.81   20.81
  -3  -5   0  290.48   18.96
  -3  -5   0  457.65   82.14
   3  -5   0  325.72   16.40
   3  -5   0  326.92   16.15
   3  -5   0  344.17   16.88
  -3  -5   0  342.90   18.70
  -3  -5   0  311.34   19.12
  -3  -5   0  329.62   15.90
  -3  -5   0  309.90   15.73
  -3  -5   0  301.82   19.44
  -3  -5   0  321.40   18.92
   3   5   0  317.37   19.04
  -3   5   0  306.01   16.53
   3   5   0  312.23   19.16
   3   5   0  324.74   19.19
  -3   5   0  259.14   37.89
   3   5   0  302.99   17.82
   3   5   0  328.81   24.64
  -3   5   0  329.45   16.36
  -3   5   0  287.84   17.17
  -3   5   0  327.91   16.39
   3   5   0  256.92   68.79
   3   5   0  312.62   15.72
  -3   5   0  333.10   15.41
   3   5   0  313.58   18.97
   3   5   0  312.39   17.91
  -3   5   0  321.54   16.22
  -3   5   0  334.45   16.29
   3   5   0  291.11   21.84
   3   5   0  287.32   19.83
  -3   5   0  343.64   21.26
  -3   5   0  313.96   16.04
   3   5   0  297.77   18.36
  -4  -5   0    9.04    6.07
  -4  -5   0   -3.37    5.56
   4  -5   0    2.03    2.63
   4  -5   0    2.46    1.76
  -4  -5   0    5.42    3.88
   4  -5   0    6.05   18.77
  -4  -5   0    6.66    4.61
   4  -5   0    4.13    1.57
  -4  -5   0   47.76   46.38
  -4  -5   0    6.91    4.95
   4  -5   0    2.19    1.46
   4  -5   0    0.13    3.17
   4  -5   0   -1.78    2.02
  -4  -5   0    2.19    4.29
  -4  -5   0    5.67    3.33
  -4  -5   0    2.37    1.02
   4  -5   0    1.64    1.87
  -4  -5   0    1.33    3.42
  -4  -5   0    1.84    4.11
   4  -5   0    3.10    1.48
   4  -5   0    1.90    1.62
   4  -5   0    4.49    2.07
   4  -5   0   -0.70    2.87
   4  -5   0   -4.41    4.17
  -4   5   0   -0.49    3.00
   4   5   0   -0.05    2.83
   4   5   0   53.42   55.06
   4   5   0   -0.85    5.37
  -4   5   0   -0.62    5.82
  -4   5   0    1.13    2.06
   4   5   0   -2.15    3.83
  -4   5   0    3.09    1.67
   4   5   0    1.04    5.94
   4   5   0    0.95    0.82
   4   5   0    3.26    3.34
  -4   5   0    5.94    3.01
   4   5   0    1.18    4.66
   4   5   0   -1.92    2.85
  -4   5   0    1.20    1.93
  -4   5   0   22.04   21.64
   4   5   0    7.60    4.03
   4   5   0   -2.20    3.75
   4   5   0    4.07    3.82
  -4   5   0    2.28    0.68
  -4   5   0    1.41    1.63
  -4   5   0   -0.38    1.79
  -4   5   0    1.73    1.62
  -4   5   0    1.80    1.52
  -5  -5   0   34.46    6.72
   5  -5   0   37.69    4.03
   5  -5   0   43.86    9.64
   5  -5   0   36.87    4.39
   5  -5   0   37.24    3.86
  -5  -5   0   39.24    7.80
   5  -5   0   33.34    3.57
  -5  -5   0   33.01    6.15
   5  -5   0   31.36    5.56
   5  -5   0   44.61    6.04
   5  -5   0   34.16    4.57
   5  -5   0   40.63    3.86
  -5  -5   0   35.92    6.44
  -5  -5   0   23.31   55.17
   5  -5   0   11.18   27.85
  -5  -5   0   31.54    6.68
  -5  -5   0   35.36    6.07
  -5  -5   0   39.21    2.88
  -5  -5   0   39.76   10.27
   5  -5   0   42.83    3.77
  -5  -5   0   36.53    7.47
  -5  -5   0   36.63   10.51
   5  -5   0   41.45    6.47
   5   5   0   44.22   10.02
   5   5   0   36.95    9.17
   5   5   0   47.21   11.13
   5   5   0   43.08    6.60
  -5   5   0   33.47    2.36
   5   5   0   54.71    7.57
  -5   5   0   47.98    4.15
   5   5   0   34.77    2.92
   5   5   0   49.32    6.81
  -5   5   0   31.97    6.08
   5   5   0   39.13    7.34
  -5   5   0   33.63    3.50
  -5   5   0   39.57    3.79
   5   5   0   36.46    7.07
  -5   5   0   36.02    3.90
  -5   5   0   39.11    3.89
  -5   5   0   42.71    3.70
  -5   5   0   39.38    4.30
  -5   5   0   41.63    9.78
   5   5   0   82.04   56.96
   5   5   0   45.25    7.49
  -5   5   0   54.94   30.66
  -6  -5   0   -5.24    4.00
  -6  -5   0  -27.00   69.24
   6  -5   0    0.90    1.95
   6  -5   0    4.01   32.14
  -6  -5   0    0.68    7.41
   6  -5   0    0.53    3.40
  -6  -5   0    0.81    1.05
  -6  -5   0   -4.99    5.82
   6  -5   0    3.23    2.28
  -6  -5   0    5.48    5.24
  -6  -5   0   -0.38    4.14
   6  -5   0   -1.41    1.84
   6  -5   0   -1.65    2.49
  -6  -5   0    5.25    5.55
   6  -5   0    1.19    0.75
  -6  -5   0   -3.68    4.76
  -6  -5   0   -0.32    3.74
   6  -5   0    2.14    3.33
   6  -5   0    0.57    3.73
   6  -5   0   -0.88    2.49
   6  -5   0    0.53    2.52
  -6  -5   0   -3.47    3.98
   6  -5   0   -3.06    6.36
  -6   5   0   -0.17    2.03
   6   5   0   -4.61    3.86
  -6   5   0   -1.20    1.70
  -6   5   0    5.66    4.47
   6   5   0   -1.63    6.24
   6   5   0   66.75   66.85
   6   5   0   -3.00    3.93
   6   5   0    2.13    1.31
   6   5   0   -9.00    4.07
  -6   5   0    3.10    2.20
   6   5   0    7.10    3.81
  -6   5   0    0.41    1.99
   6   5   0   -1.98    5.86
  -6   5   0   -1.57    2.08
  -6   5   0    0.93   27.91
   6   5   0    6.15    6.51
  -6   5   0   -1.04    2.44
   6   5   0    4.79    5.46
   6   5   0    1.09    4.11
  -6   5   0    4.90    1.84
   6   5   0    3.26    4.47
  -6   5   0    1.25    0.93
   7  -5   0    2.03    0.85
  -7  -5   0    0.52    5.05
  -7  -5   0    7.64    5.99
  -7  -5   0    6.63    4.73
  -7  -5   0   -1.15    8.23
   7  -5   0    1.14    2.37
   7  -5   0  -21.45   39.57
  -7  -5   0    2.15    5.12
  -7  -5   0    2.36    5.10
  -7  -5   0   -0.84    4.03
   7  -5   0   -4.29    1.71
   7  -5   0    8.80    2.30
  -7  -5   0    5.70    4.40
   7  -5   0   -0.13    2.85
   7  -5   0   -0.71    2.09
  -7  -5   0    6.47    7.85
  -7  -5   0    2.74    1.38
   7  -5   0   -4.92    6.75
   7  -5   0    0.60    3.27
  -7  -5   0  147.72   90.19
   7  -5   0    5.61    2.81
   7  -5   0    2.53    4.52
   7   5   0    2.20    5.21
  -7   5   0    3.44    2.37
  -7   5   0   -0.40    2.36
   7   5   0   -3.89    5.83
   7   5   0   44.26   83.70
   7   5   0    3.26    7.48
  -7   5   0    4.83   41.49
  -7   5   0    1.85    1.94
   7   5   0    8.93    5.18
  -7   5   0    0.61    1.81
   7   5   0    8.75    4.47
   7   5   0    0.29    4.41
   7   5   0   -0.82    6.90
  -7   5   0   -0.13    2.28
   7   5   0    5.46    5.03
  -7   5   0   -0.85    2.94
   7   5   0   -0.05    3.32
  -7   5   0    2.66    1.06
   7   5   0    0.80    1.24
  -7   5   0   -1.88    2.57
  -7   5   0   -2.26    3.91
   7   5   0    2.85    4.60
  -7   5   0    0.68    2.35
  -8  -5   0   16.05    5.66
  -8  -5   0   -8.13    5.22
  -8  -5   0   -2.73    3.81
   8  -5   0    7.77    5.18
   8  -5   0    1.74    2.80
   8  -5   0    1.45    3.56
  -8  -5   0    8.15    9.82
  -8  -5   0    2.45    5.34
   8  -5   0   -2.88    3.05
   8  -5   0    2.46    2.22
   8  -5   0    4.02    1.06
   8  -5   0    0.96    2.24
  -8  -5   0    3.13    1.39
  -8  -5   0   15.35    8.22
  -8  -5   0    5.67    5.09
   8  -5   0    3.54    2.98
   8  -5   0    7.58    4.16
   8  -5   0   93.44   57.25
  -8  -5   0   -2.49    5.62
   8  -5   0    2.59    2.20
   8  -5   0   16.55    9.52
  -8  -5   0    4.37    6.27
  -8  -5   0   47.37   92.17
   8   5   0   -8.12    7.20
  -8   5   0    3.69    2.87
  -8   5   0    1.48    2.87
  -8   5   0    6.57    3.20
  -8   5   0    2.31    3.18
  -8   5   0   23.10   46.14
   8   5   0    6.72    5.14
  -8   5   0   -2.04    2.01
   8   5   0    3.05    4.45
   8   5   0    4.28    1.55
   8   5   0 -130.85   80.58
   8   5   0   -5.84    2.95
   8   5   0    3.94    6.27
   8   5   0    3.72    8.40
  -8   5   0    4.05    4.30
   8   5   0    1.37    7.08
   8   5   0   -1.27    4.80
  -8   5   0    5.11    1.26
   8   5   0    5.09    5.10
   8   5   0   -3.95    4.70
  -8   5   0    7.11    5.94
  -8   5   0    3.52    2.09
  -9  -5   0   22.03    7.90
  -9  -5   0    8.88    5.43
  -9  -5   0   23.00    6.65
   9  -5   0   23.98    6.07
  -9  -5   0   26.87    8.83
  -9  -5   0   14.29    6.34
   9  -5   0   14.36    7.03
   9  -5   0    1.74    9.32
   9  -5   0   25.27    2.05
  -9  -5   0   -0.53    9.03
  -9  -5   0   16.91    7.96
   9  -5   0   14.02    5.30
   9  -5   0   15.69    4.29
   9  -5   0   21.76    3.26
  -9  -5   0   -5.31  107.23
   9  -5   0    7.32    4.30
   9  -5   0   21.65    4.69
   9  -5   0  -36.11   59.80
  -9  -5   0    9.28    8.70
  -9  -5   0   17.65    2.27
  -9  -5   0   26.84    6.91
  -9   5   0   32.66   60.40
   9   5   0   25.44    7.21
  -9   5   0   19.42    3.38
   9   5   0   13.93    2.24
   9   5   0   27.61   12.52
  -9   5   0   18.56    2.01
  -9   5   0   23.17    4.91
   9   5   0    6.39    5.60
   9   5   0   15.84   10.20
   9   5   0   25.98   12.13
  -9   5   0   18.89    5.92
   9   5   0   13.94  107.03
   9   5   0   36.48    8.73
   9   5   0   23.74    8.96
  -9   5   0   18.12    4.29
  -9   5   0   19.54    3.25
  -9   5   0   31.51    8.61
   9   5   0   24.93    6.24
   9   5   0   13.39    6.29
  -9   5   0   15.33    3.86
   9   5   0   23.33    6.69
  -9   5   0   16.90    4.22
  10  -5   0   11.33    6.99
 -10  -5   0   15.67    7.52
  10  -5   0   14.20    4.46
 -10  -5   0   20.16    7.21
 -10  -5   0    4.53    5.76
  10  -5   0   19.68    6.05
 -10  -5   0   14.97    3.28
 -10  -5   0   17.33    7.11
 -10  -5   0   22.66    8.53
 -10  -5   0    8.98    8.17
 -10  -5   0   12.01    6.59
  10  -5   0  -12.76   69.06
  10  -5   0    7.41    5.71
  10  -5   0   13.84    4.74
 -10  -5   0   12.79    7.30
 -10  -5   0   27.62   12.38
  10  -5   0   16.02    2.78
 -10  -5   0    7.54   11.20
  10  -5   0   15.97    3.12
  10  -5   0   12.25    4.93
  10  -5   0   22.79   13.08
 -10   5   0   12.32    4.84
 -10   5   0   11.58    2.98
  10   5   0   32.02    8.50
 -10   5   0  -59.01   60.43
  10   5   0  -39.15  124.12
 -10   5   0   13.84    4.51
 -10   5   0   13.29    4.10
  10   5   0   12.31    2.26
 -10   5   0   28.59    7.59
  10   5   0   26.25    8.10
  10   5   0    3.72    6.40
 -10   5   0    9.48    3.16
 -10   5   0   27.72    8.70
  10   5   0    6.10    8.23
  10   5   0   17.67   12.68
 -10   5   0   13.32    1.90
  10   5   0   11.03    9.87
  10   5   0   20.31    5.89
 -10   5   0   10.66    4.17
 -11  -5   0    0.95    7.15
 -11  -5   0  -11.80    7.36
 -11  -5   0    1.96    8.61
  11  -5   0   -4.30    9.79
 -11  -5   0   10.42    7.51
 -11  -5   0   -3.10    5.67
 -11  -5   0    4.66    6.61
 -11  -5   0    3.43    5.77
 -11  -5   0   54.58  146.08
  11  -5   0   -0.83    5.42
  11  -5   0   -3.03    4.65
  11  -5   0  -45.39   90.09
  11  -5   0   -3.29    3.49
  11  -5   0   10.29    8.19
  11   5   0    5.08    6.80
  11   5   0   16.30    9.48
  11   5   0   -3.98    6.52
  11   5   0  136.68  146.35
  11   5   0   -7.20    4.79
 -11   5   0    2.26    3.86
 -11   5   0   -1.11    2.83
  11   5   0    2.44    7.10
 -11   5   0   -6.51    3.44
  11   5   0    1.37    1.89
 -11   5   0   11.50    7.23
 -11   5   0   -4.25    2.38
 -11   5   0  -30.40   84.06
  11   5   0   -5.40    9.18
  12  -5   0 -148.06  109.71
  12  -5   0    2.15   12.82
 -12  -5   0   -4.24    9.63
 -12  -5   0  103.58  180.03
 -12  -5   0    2.63    8.35
  12  -5   0   -0.44    7.48
 -12  -5   0    3.70    6.14
  12  -5   0   -5.49    3.44
 -12   5   0   -4.41    3.79
  12   5   0    3.49    6.66
  12   5   0  113.24  188.31
 -12   5   0   -2.00    3.84
 -12   5   0   -4.88    2.46
  12   5   0   -1.66    9.47
 -12   5   0 -175.96   89.55
 -12   5   0    3.27    3.50
  12   5   0    9.00   12.41
  12   5   0    2.10    9.00
 -13  -5   0    2.05    9.44
 -13  -5   0    0.86    6.96
 -13  -5   0  125.16  204.98
  13  -5   0   59.76  133.36
  13  -5   0    1.71   14.03
  13  -5   0   -6.93    7.06
 -13  -5   0   -4.31    7.45
  13   5   0 -448.56  196.15
  13   5   0    2.62   11.98
 -13   5   0    2.55    4.50
 -13   5   0    5.88    4.87
 -13   5   0    2.45    3.59
  13   5   0   -5.10    9.87
  13   5   0    5.64    9.00
 -13   5   0  -84.31  113.90
 -13   5   0    4.94    3.25
 -14  -5   0   17.15    9.99
 -14  -5   0    5.78    7.14
  14  -5   0   11.17    8.82
  14  -5   0  -12.30    7.41
  14  -5   0  -14.49   11.17
 -14  -5   0   85.80  234.60
 -14   5   0    2.31    4.81
 -14   5   0    0.82    4.52
 -14   5   0   29.03  150.69
  14   5   0    5.36   10.35
 -14   5   0   11.27    4.31
 -14   5   0    5.18    3.38
  14   5   0    7.72   11.97
  14   5   0 -153.27  277.18
  15  -5   0  -14.93    6.40
  15  -5   0  -18.24   14.63
 -15  -5   0   -4.82    7.09
  15  -5   0   14.06   16.30
 -15   5   0   -1.26    3.97
 -15   5   0    5.68    5.09
  15   5   0   -3.93    9.99
  15   5   0  -13.34   10.46
 -15   5   0    2.38    5.17
 -16  -5   0   10.94    8.80
  16  -5   0    1.74    8.86
  16  -5   0  -15.82   11.36
  16  -5   0   -1.01   10.98
 -16  -5   0   -4.99    5.52
 -16   5   0   -1.50    5.22
 -16   5   0    0.52    4.99
  16   5   0   12.21   12.54
 -16   5   0    5.30    4.85
  16   5   0   -5.02   15.56
 -17  -5   0   10.13    6.89
  17  -5   0   -2.78   12.25
  17  -5   0   13.88   18.80
  17  -5   0   -2.28    8.33
  17   5   0   29.08   20.95
 -17   5   0    4.15    6.10
  17   5   0   -1.30   12.00
 -17   5   0   11.50    5.98
   0  -6   0   56.66    2.98
   0  -6   0   51.47    5.92
   0  -6   0   60.11    3.85
   0  -6   0   45.76    5.04
   0  -6   0   38.74    4.48
   0  -6   0   65.93   10.94
   0  -6   0   40.29    4.94
   0  -6   0   25.87   31.24
   0  -6   0   44.37    5.69
   0  -6   0   71.29    5.10
   0  -6   0   46.59    5.86
   0  -6   0   53.33    5.11
   0  -6   0   50.20    3.49
   0  -6   0   40.65    5.27
   0  -6   0   40.81    4.90
   0  -6   0   45.29    8.10
   0   6   0   51.54    5.16
   0   6   0   47.53    5.01
   0   6   0   51.72    3.72
   0   6   0   37.70    9.91
   0   6   0   46.55    4.29
   0   6   0   84.13   37.75
   0   6   0   55.47    3.00
   0   6   0   49.54    3.71
   1  -6   0  393.53   19.63
   1  -6   0  401.71   20.90
   1  -6   0  408.81   20.94
  -1  -6   0  411.26   21.82
  -1  -6   0  373.18   22.18
   1  -6   0  390.07   20.09
   1  -6   0  402.86   20.94
   1  -6   0  384.87   21.40
  -1  -6   0  401.92   21.16
   1  -6   0  373.96   26.75
  -1  -6   0  472.15   79.26
  -1  -6   0  389.07   19.26
   1  -6   0  403.97   24.25
   1  -6   0  383.50   21.02
   1  -6   0  395.81   20.66
  -1  -6   0  396.38   19.71
   1  -6   0  550.22   68.83
  -1  -6   0  418.38   22.14
  -1  -6   0  387.37   21.38
  -1  -6   0  365.10   27.28
  -1  -6   0  384.58   21.69
  -1  -6   0  381.72   21.08
   1  -6   0  409.84   21.21
   1  -6   0  389.09   19.80
  -1  -6   0  393.95   19.58
  -1  -6   0  405.32   21.54
  -1  -6   0  382.38   22.19
   1  -6   0  387.58   19.88
   1  -6   0  373.19   21.52
   1   6   0  397.11   20.86
  -1   6   0  403.54   19.89
  -1   6   0  421.47   19.15
  -1   6   0  372.77   21.05
   1   6   0  387.37   22.16
   1   6   0  390.32   20.99
   1   6   0  384.69   27.52
  -1   6   0  377.20   20.70
  -1   6   0  394.56   19.66
   1   6   0  411.39   21.57
   1   6   0  381.13   21.21
  -1   6   0  418.02   20.05
  -1   6   0  382.71   20.63
   1   6   0  403.90   19.29
   1   6   0  422.28   22.20
   1   6   0  404.21   19.80
  -1   6   0  407.42   21.64
  -1   6   0  404.52   64.49
  -1   6   0  429.63   29.68
   1   6   0  387.06   22.10
   2  -6   0    1.39    1.51
  -2  -6   0   -1.07    3.01
  -2  -6   0   -0.85    3.57
   2  -6   0    3.32    3.35
   2  -6   0    4.26    1.76
  -2  -6   0    3.65    3.06
  -2  -6   0    2.59    2.96
   2  -6   0    2.23    1.99
   2  -6   0   -5.10    4.00
   2  -6   0   -4.64   20.55
   2  -6   0    2.03    2.06
  -2  -6   0    2.02    0.91
  -2  -6   0    1.77    2.72
   2  -6   0    3.08    1.55
  -2  -6   0   -1.51    3.51
   2  -6   0    3.25    1.87
  -2  -6   0   -0.36    2.76
  -2  -6   0    1.63    1.29
   2  -6   0    4.76    2.77
   2  -6   0    2.34    2.24
  -2  -6   0  -16.27   34.38
  -2  -6   0    0.67    4.98
  -2  -6   0    7.07    6.24
   2  -6   0    1.56    2.01
   2  -6   0    7.64   23.22
  -2  -6   0    9.54    4.39
   2  -6   0    4.57    1.57
   2   6   0   -1.08    3.21
  -2   6   0    1.35    2.38
   2   6   0    5.74    5.99
  -2   6   0    1.17    1.57
   2   6   0    0.27    3.23
   2   6   0    1.40    0.87
  -2   6   0    5.41    2.19
  -2   6   0    2.36    0.64
   2   6   0    4.90    5.29
  -2   6   0    1.58    1.51
   2   6   0    8.71    2.91
   2   6   0   46.36   46.31
   2   6   0    1.64    2.98
  -2   6   0    1.05    3.49
  -2   6   0    3.79    1.75
  -2   6   0    1.56    1.67
   2   6   0    4.19    2.84
   2   6   0   -0.92    1.43
   2   6   0   -1.78    3.01
   2   6   0    0.59    3.68
   3  -6   0  605.01   55.62
  -3  -6   0  570.04   28.39
  -3  -6   0  581.86   32.15
  -3  -6   0  585.12   28.60
  -3  -6   0  591.28   36.64
  -3  -6   0  495.00   32.21
   3  -6   0  624.17   37.61
   3  -6   0  597.70   29.13
   3  -6   0  590.31   28.95
   3  -6   0  579.75   29.26
  -3  -6   0  588.39   31.47
   3  -6   0  599.33   30.08
  -3  -6   0  567.95   30.77
   3  -6   0  586.46   30.31
   3  -6   0  585.40   29.28
  -3  -6   0  732.33  110.67
   3  -6   0  635.89   33.89
   3  -6   0  571.81   28.72
   3  -6   0  631.82   29.84
   3  -6   0  586.39   28.91
   3  -6   0  484.67   61.33
  -3  -6   0  558.69   31.63
  -3  -6   0  596.66   30.69
  -3  -6   0  561.11   38.23
  -3  -6   0  564.37   32.24
   3  -6   0  583.65   29.26
  -3  -6   0  546.56   31.80
   3  -6   0  559.88   28.85
  -3   6   0  598.85   29.21
  -3   6   0  596.02   28.78
   3   6   0  570.42   30.81
   3   6   0  588.80   32.31
   3   6   0  571.63   31.81
   3   6   0  569.12   38.30
   3   6   0  574.98   31.91
   3   6   0  571.97   32.67
  -3   6   0  590.04   30.43
  -3   6   0  600.21   33.89
   3   6   0  565.14   31.96
  -3   6   0  601.68   28.94
  -3   6   0  594.56   29.08
  -3   6   0  595.85   28.99
   3   6   0  603.18   28.41
   3   6   0  575.85   31.42
   3   6   0  614.31   36.49
   3   6   0  844.85  129.50
  -3   6   0  606.14   29.07
  -3   6   0  564.24   30.19
  -4  -6   0   94.01   10.42
   4  -6   0   88.66    5.97
  -4  -6   0   76.45    9.49
   4  -6   0   85.44    7.53
  -4  -6   0   90.03    9.16
  -4  -6   0   96.65    8.44
  -4  -6   0   97.55    5.39
   4  -6   0   97.70   12.48
   4  -6   0  122.68   27.28
   4  -6   0   91.23    5.71
   4  -6   0   93.41    5.73
   4  -6   0   84.24    5.91
  -4  -6   0  218.83   70.54
  -4  -6   0  110.38   14.93
   4  -6   0   93.60    5.57
   4  -6   0   85.75    5.53
   4  -6   0   89.36    6.02
  -4  -6   0   99.90    9.72
  -4  -6   0   87.45   10.35
  -4  -6   0   94.43   10.77
  -4  -6   0   86.70    5.16
   4  -6   0   89.09    6.48
   4  -6   0   79.40    6.22
  -4  -6   0   76.27   13.64
   4  -6   0  103.00    8.66
   4   6   0   87.20    5.16
   4   6   0   93.86    8.63
   4   6   0   85.50   14.77
   4   6   0  112.04   14.62
  -4   6   0   90.75    5.98
  -4   6   0  108.96   13.70
   4   6   0  100.70    9.04
   4   6   0   93.25   10.36
  -4   6   0   86.09    5.93
  -4   6   0   92.88    4.69
  -4   6   0   84.87    6.96
  -4   6   0   82.21    5.54
  -4   6   0   96.97   27.03
  -4   6   0   94.87    6.05
  -4   6   0   86.34    5.81
   4   6   0  117.62   10.94
   4   6   0   83.22    8.92
   4   6   0  105.26   10.96
  -4   6   0   93.85    5.73
   4   6   0   87.44    9.92
   4   6   0   92.48   11.66
   5  -6   0  198.24   10.99
   5  -6   0  215.87   14.58
  -5  -6   0  202.55   10.54
   5  -6   0  190.93   10.79
   5  -6   0  192.65   11.32
   5  -6   0  209.48   13.17
  -5  -6   0  201.55   16.02
  -5  -6   0  217.70   16.07
   5  -6   0  191.01   13.34
  -5  -6   0  231.74   14.26
   5  -6   0  226.63   18.48
  -5  -6   0  181.61   14.47
   5  -6   0  199.18   11.02
  -5  -6   0  209.05   24.16
  -5  -6   0  219.33   15.76
  -5  -6   0  284.67   89.33
  -5  -6   0  201.13   14.35
  -5  -6   0  194.62   10.48
  -5  -6   0  223.68   23.25
   5  -6   0  212.65   11.90
  -5  -6   0  212.61   15.83
   5  -6   0  127.49   34.89
   5  -6   0  192.68   11.94
  -5   6   0  175.18   13.78
   5   6   0  194.50   14.99
   5   6   0  255.25   85.34
   5   6   0  163.81   13.93
  -5   6   0  220.82   11.79
  -5   6   0  207.85   11.23
   5   6   0  188.49   15.39
   5   6   0  196.39   13.61
   5   6   0  207.61   15.28
  -5   6   0  207.84   11.46
   5   6   0  202.22   23.67
  -5   6   0  203.38   40.47
  -5   6   0  206.93   11.12
   5   6   0  203.71   21.54
   5   6   0  187.04   14.74
   5   6   0  197.37   17.16
  -5   6   0  230.07   22.23
  -5   6   0  205.36    9.95
   5   6   0  206.49   13.92
   5   6   0  196.12   10.47
  -5   6   0  204.56   11.16
  -5   6   0  203.97   12.42
  -5   6   0  207.40   11.43
  -5   6   0  196.91   10.88
   6  -6   0   35.89    6.29
   6  -6   0   73.61   31.34
   6  -6   0   35.33    4.23
   6  -6   0   31.58    3.62
   6  -6   0   45.61    6.93
  -6  -6   0   47.71    8.78
   6  -6   0   37.18    3.82
  -6  -6   0   11.52    8.71
  -6  -6   0   17.11    5.84
   6  -6   0   36.68    4.55
  -6  -6   0   32.36    7.74
  -6  -6   0   29.43    6.41
   6  -6   0   31.42    4.97
   6  -6   0   37.51    6.21
  -6  -6   0   40.55   10.77
  -6  -6   0  223.46   95.25
   6  -6   0   34.79    4.06
  -6  -6   0   34.63    2.89
   6  -6   0   21.65    5.56
   6  -6   0   34.60   10.35
  -6  -6   0   32.80    7.44
  -6  -6   0   18.66    7.38
  -6  -6   0   36.34    6.68
   6   6   0   28.10    2.81
  -6   6   0   32.37    6.72
  -6   6   0   35.30    2.31
   6   6   0   29.52    9.68
   6   6   0   20.84    8.92
  -6   6   0   32.41    3.66
   6   6   0   22.14    6.69
   6   6   0   37.87    6.49
   6   6   0   30.27    5.90
   6   6   0   33.03    6.96
  -6   6   0   42.41    3.79
   6   6   0   38.21    7.74
  -6   6   0   28.74    3.76
   6   6   0   29.99   11.09
   6   6   0   17.71    6.16
  -6   6   0   36.97    3.80
  -6   6   0   41.27    4.21
   6   6   0   70.37   86.28
  -6   6   0   36.48    4.40
  -6   6   0   35.49    4.08
   6   6   0   49.13    8.29
  -6   6   0   10.54   31.39
  -7  -6   0   43.02    7.45
  -7  -6   0   41.64    8.70
   7  -6   0   47.00    7.46
  -7  -6   0   62.56   15.23
  -7  -6   0   49.24    3.53
   7  -6   0   42.31    7.35
   7  -6   0   15.20   42.99
  -7  -6   0   46.65    9.53
   7  -6   0   32.43   11.11
  -7  -6   0   48.20    8.02
  -7  -6   0   37.59   10.89
   7  -6   0   47.19    5.02
  -7  -6   0   50.77    8.39
   7  -6   0   40.44    6.67
   7  -6   0   49.28    4.51
   7  -6   0   41.80    4.71
  -7  -6   0   28.75    7.81
   7  -6   0   39.59    6.40
   7  -6   0   44.03    5.54
  -7  -6   0   55.35    9.95
   7  -6   0   52.71    7.44
  -7  -6   0  109.14   94.02
   7   6   0   49.77    8.99
  -7   6   0   38.89    4.46
   7   6   0   39.61    7.88
  -7   6   0   37.09    4.70
  -7   6   0   46.33    2.91
   7   6   0   40.25    3.51
   7   6   0   41.46    8.32
   7   6   0   46.52   11.82
  -7   6   0   75.47   37.47
   7   6   0   63.12   93.67
   7   6   0   44.41    8.13
   7   6   0   42.81    6.90
  -7   6   0   41.29    5.30
  -7   6   0   28.29    7.19
  -7   6   0   41.95    4.33
  -7   6   0   40.64    4.49
   7   6   0   59.22    8.40
   7   6   0   47.25   14.05
   7   6   0   45.80   12.70
  -7   6   0   46.36    4.93
   7   6   0   37.66    8.74
  -7   6   0   53.79    4.30
  -8  -6   0   -2.12    4.11
   8  -6   0    1.55    2.13
   8  -6   0   -3.86    3.88
   8  -6   0   -0.10    2.28
   8  -6   0   -0.33    2.62
   8  -6   0    2.61    2.70
   8  -6   0    1.79    4.68
  -8  -6   0    2.98    5.07
  -8  -6   0   -1.51    8.30
  -8  -6   0  180.88  104.48
  -8  -6   0    0.80    6.52
   8  -6   0   -1.25    3.19
  -8  -6   0   -4.31    6.15
  -8  -6   0    8.59    6.48
  -8  -6   0    7.74    6.78
   8  -6   0    1.45    3.52
   8  -6   0   -4.72    2.89
   8  -6   0    1.04    0.84
  -8  -6   0    1.82    1.54
  -8  -6   0    0.58    4.75
   8  -6   0    0.07    8.22
  -8  -6   0  -10.16    5.50
   8  -6   0   34.02   48.97
  -8   6   0   -0.40    4.93
  -8   6   0    3.01    2.31
  -8   6   0   -4.11    2.90
   8   6   0    2.80    5.14
   8   6   0   -5.15    5.33
  -8   6   0    0.56    2.82
   8   6   0   -8.42    6.62
   8   6   0    0.72    5.20
  -8   6   0    1.04    2.01
   8   6   0   61.00  104.47
  -8   6   0    0.50    2.40
   8   6   0    9.70    4.67
  -8   6   0   -1.27    2.34
   8   6   0    8.31    8.73
   8   6   0   -2.33    4.49
  -8   6   0    3.26    2.67
   8   6   0    0.80    4.45
   8   6   0   -0.18    1.30
  -8   6   0   -9.53   41.64
  -8   6   0    0.68    1.02
   8   6   0    1.91    7.49
   9  -6   0   60.30    8.44
  -9  -6   0   49.40  117.10
   9  -6   0    5.78   58.82
   9  -6   0   54.87    5.91
   9  -6   0   62.67    6.68
  -9  -6   0   50.94   15.80
  -9  -6   0   71.11   12.25
   9  -6   0   55.84    3.69
   9  -6   0   55.37    6.39
  -9  -6   0   96.57   18.08
   9  -6   0   89.70   10.66
   9  -6   0   58.69    6.45
   9  -6   0   51.27    7.05
  -9  -6   0   42.05    9.92
  -9  -6   0   85.10   11.16
  -9  -6   0   76.93   12.23
   9  -6   0   70.11    8.82
   9  -6   0   68.24   16.22
   9  -6   0   65.45   10.67
  -9  -6   0   94.26   14.54
   9  -6   0   69.83    5.18
  -9  -6   0   62.99   10.28
  -9  -6   0   45.73    8.72
  -9  -6   0   63.20    4.65
  -9   6   0   57.21    6.26
  -9   6   0   69.24    5.60
   9   6   0   57.71    4.69
   9   6   0   68.61   11.27
   9   6   0   69.56   12.35
   9   6   0   74.34   11.86
  -9   6   0   63.86    4.05
   9   6   0   67.73   16.54
   9   6   0    3.68  109.22
  -9   6   0   58.57    8.10
   9   6   0   75.84   12.02
  -9   6   0   62.77    6.86
   9   6   0   60.74   16.17
  -9   6   0   82.82   56.27
   9   6   0   73.91   11.48
   9   6   0   48.51   13.19
  -9   6   0   68.51    7.55
  -9   6   0   69.86    5.72
  -9   6   0   75.48   11.84
   9   6   0   69.45    9.54
   9   6   0   59.34    9.44
 -10  -6   0   39.88    8.71
  10  -6   0  -91.95   63.63
 -10  -6   0   48.35   11.24
 -10  -6   0   39.26   10.32
  10  -6   0   34.81    8.75
 -10  -6   0   35.26    8.79
 -10  -6   0   45.15    9.35
  10  -6   0   35.29    5.69
 -10  -6   0   37.87    8.86
 -10  -6   0   42.23   14.13
  10  -6   0   37.86    6.55
 -10  -6   0   43.88  138.21
  10  -6   0   37.63    7.92
  10  -6   0   30.31    6.53
 -10  -6   0   42.59   10.91
  10  -6   0   41.32    8.31
  10  -6   0   30.90    5.51
  10  -6   0   30.82   13.50
 -10  -6   0   42.10   15.93
 -10   6   0   45.50    5.11
 -10   6   0   34.24    4.58
 -10   6   0    7.81   63.86
 -10   6   0   22.49    7.24
  10   6   0   23.82   11.63
  10   6   0   46.55   11.66
  10   6   0   18.65   12.57
 -10   6   0   51.53    6.86
  10   6   0   49.38    8.63
  10   6   0   41.74    4.04
 -10   6   0   31.55    7.21
  10   6   0   25.94    8.79
 -10   6   0   41.07    5.64
  10   6   0   42.56    9.55
  10   6   0   62.66   10.81
  10   6   0   54.69  136.95
 -10   6   0   36.07    5.59
 -10   6   0   38.31    3.13
  11  -6   0    3.55    3.89
 -11  -6   0   -7.43    5.13
 -11  -6   0    0.41    9.40
  11  -6   0   17.84    8.49
 -11  -6   0   -1.25    6.72
 -11  -6   0    8.14   12.63
  11  -6   0    6.42    6.02
 -11  -6   0   -4.47    5.94
  11  -6   0  -11.38   91.67
 -11  -6   0  214.67  156.68
 -11  -6   0   -2.71    7.77
  11  -6   0   13.11   12.54
  11   6   0   -3.04    8.83
  11   6   0   -1.64   11.73
 -11   6   0    6.66    4.18
  11   6   0  185.92  172.30
  11   6   0    6.27    2.14
 -11   6   0    7.81    4.18
 -11   6   0    8.87    3.25
 -11   6   0  -94.69   81.91
  11   6   0   -7.63    7.56
 -11   6   0    9.88    3.73
 -11   6   0   23.94    8.19
  11   6   0   15.72    7.58
  11   6   0    3.98    7.79
  11   6   0    4.13    7.18
  12  -6   0    4.89    7.90
  12  -6   0   62.85  111.70
 -12  -6   0   -0.97    8.24
  12  -6   0   19.55   15.05
 -12  -6   0  -78.64  183.68
  12  -6   0    4.91    6.61
 -12  -6   0    2.98    9.24
 -12  -6   0   -1.60    6.35
  12   6   0 -177.26  191.43
  12   6   0   -0.27    6.34
  12   6   0    2.78    9.42
 -12   6   0 -135.95  100.66
 -12   6   0   -0.78    4.13
  12   6   0    2.75   13.37
 -12   6   0    7.19    3.58
 -12   6   0    7.13    3.28
  12   6   0   -0.42    8.44
 -12   6   0   13.81    4.52
 -13  -6   0    2.67    9.06
 -13  -6   0    0.41    9.78
 -13  -6   0   -0.62    6.55
  13  -6   0 -185.91  129.59
 -13  -6   0  -78.75  221.55
  13  -6   0    1.78    6.11
  13  -6   0    1.70   14.17
  13  -6   0    5.73    8.12
  13   6   0   -2.44   10.83
 -13   6   0   -0.62  114.21
 -13   6   0   10.07    3.68
  13   6   0  -11.17   11.30
  13   6   0 -247.15  215.17
 -13   6   0   14.29    5.23
  13   6   0   -1.27   10.31
 -13   6   0    0.91    4.03
 -13   6   0    2.45    3.91
 -14  -6   0  313.50  270.38
  14   6   0  200.85  292.30
 -15  -6   0    5.77    7.97
  15  -6   0    7.40    7.96
  15  -6   0   -1.85   12.90
  15  -6   0   -3.99    9.70
 -15  -6   0    8.15   10.06
 -15   6   0    0.20    3.48
  15   6   0   13.84   12.12
 -15   6   0    3.72    4.82
  15   6   0   10.43   14.81
 -15   6   0   12.84    5.67
 -15   6   0    6.69    5.50
 -16  -6   0   -8.96    7.03
  16  -6   0   -5.63   14.67
  16  -6   0  -21.03    9.34
  16  -6   0   -0.40    7.72
 -16   6   0    5.15    5.12
 -16   6   0    4.94    6.13
  16   6   0  -12.61    8.62
  16   6   0   16.19   15.50
 -16   6   0    3.42    5.67
  17  -6   0  -23.61   12.32
  17  -6   0   -2.89    7.62
  17  -6   0    0.95   14.07
 -17  -6   0    1.48    6.40
 -17   6   0   10.68    5.67
  17   6   0   13.81   18.19
 -17   6   0    2.15    6.23
  17   6   0    4.07   12.40
   0  -7   0    5.94    3.78
   0  -7   0   14.51    7.03
   0  -7   0    5.05    2.93
   0  -7   0   13.39    3.08
   0  -7   0   13.13    3.05
   0  -7   0    9.33    1.77
   0  -7   0    6.19    2.64
   0  -7   0   13.48    3.69
   0  -7   0   16.64    6.69
   0  -7   0   11.59    3.76
   0  -7   0   11.84    2.03
   0  -7   0   36.47   38.26
   0  -7   0   10.04    3.08
   0  -7   0    7.52    3.58
   0  -7   0    9.20    3.22
   0   7   0    8.67    2.52
   0   7   0   15.39    3.30
   0   7   0    6.77   34.10
   0   7   0    9.99    2.28
   0   7   0    8.15    2.83
   0   7   0   15.39    1.34
   0   7   0   12.57    6.39
   1  -7   0  701.39   36.69
   1  -7   0  751.18   40.82
  -1  -7   0  723.44   37.45
   1  -7   0  731.36   37.74
  -1  -7   0  737.55   34.89
   1  -7   0  750.27   35.54
   1  -7   0  710.92   37.14
  -1  -7   0  669.94   37.37
  -1  -7   0  714.79   37.17
  -1  -7   0  715.21   35.37
   1  -7   0  672.65   43.81
  -1  -7   0  745.14   38.06
  -1  -7   0  727.06   38.50
   1  -7   0  705.26   36.48
  -1  -7   0  760.65   42.56
  -1  -7   0  739.43   45.28
   1  -7   0  734.11   35.86
  -1  -7   0  710.18   37.56
   1  -7   0  717.13   36.74
  -1  -7   0  790.23  105.07
   1  -7   0  730.12   36.96
   1  -7   0  739.57   35.66
  -1  -7   0  704.70   38.19
   1  -7   0  704.74   35.28
   1  -7   0  759.03   37.24
   1  -7   0  725.52   36.81
  -1  -7   0  700.18   36.84
  -1  -7   0  726.50   36.97
  -1  -7   0  700.71   35.22
   1  -7   0  671.72   85.23
  -1  -7   0  769.53   38.74
  -1   7   0  775.47   34.76
  -1   7   0  729.93   35.65
  -1   7   0  597.58   85.94
  -1   7   0  718.25   36.53
   1   7   0  710.38   36.21
   1   7   0  725.80   34.88
  -1   7   0  728.87   35.59
   1   7   0  723.58   35.46
  -1   7   0  719.71   43.70
  -1   7   0  740.52   37.22
   1   7   0  718.24   37.03
   1   7   0  713.38   37.93
   1   7   0  730.10   38.06
  -1   7   0  716.29   35.29
   1   7   0  689.85   36.68
   1   7   0  705.24   37.34
  -1   7   0  736.47   37.14
   1   7   0  741.73   45.19
  -1   7   0  722.58   36.56
  -2  -7   0   18.30    5.28
  -2  -7   0    5.01    3.18
  -2  -7   0   10.21    4.08
  -2  -7   0    8.40    3.47
  -2  -7   0   12.49    3.48
  -2  -7   0    7.08    4.40
  -2  -7   0   11.92    7.15
  -2  -7   0    5.77    1.67
  -2  -7   0    5.05    3.77
  -2  -7   0   16.54    7.37
  -2  -7   0   10.56    4.42
   2  -7   0    8.02    2.23
   2  -7   0   10.32    5.16
   2  -7   0   10.45    2.19
   2  -7   0    9.30    3.41
   2  -7   0    6.52    2.41
   2  -7   0   13.58    2.02
   2  -7   0   13.72   26.35
   2  -7   0    9.38    3.99
   2  -7   0    6.96    2.63
   2  -7   0   14.87    6.69
   2  -7   0  -49.30   24.61
   2  -7   0   16.02    3.20
  -2  -7   0   10.46    1.34
   2  -7   0    8.02    2.92
  -2  -7   0  -41.20   37.31
   2  -7   0    7.30    2.00
  -2   7   0    9.29    4.24
  -2   7   0    9.16    2.23
   2   7   0   12.96    4.05
   2   7   0    9.40    1.30
   2   7   0    4.38    3.11
  -2   7   0    8.78    2.19
  -2   7   0    9.63    1.96
  -2   7   0   10.39    1.06
   2   7   0    8.68    4.59
   2   7   0    8.76    3.20
   2   7   0   12.38   46.28
   2   7   0   10.48    4.52
  -2   7   0   13.84    2.66
  -2   7   0   11.51    2.77
   2   7   0   -3.10    5.43
   2   7   0    1.40    5.46
   2   7   0    8.74    1.95
   2   7   0    8.96    4.21
   2   7   0   14.12    3.77
  -3  -7   0   10.68    5.05
  -3  -7   0   26.73   61.96
  -3  -7   0   12.64    5.59
  -3  -7   0   17.45    7.57
  -3  -7   0    3.11    3.54
   3  -7   0   12.94    2.26
   3  -7   0    9.83    3.54
  -3  -7   0   12.95    1.99
   3  -7   0   13.37    2.21
   3  -7   0    9.82    2.44
  -3  -7   0    9.82    4.12
   3  -7   0   10.40    2.05
   3  -7   0   15.31    3.23
  -3  -7   0    9.09    1.38
   3  -7   0   15.58    3.38
   3  -7   0   14.49    2.62
  -3  -7   0   12.47    7.87
  -3  -7   0    8.86    4.67
   3  -7   0   11.88    2.56
   3  -7   0   12.97    2.95
  -3  -7   0   14.66    4.76
  -3  -7   0   12.33    5.04
   3  -7   0   17.14    5.51
   3  -7   0   12.59   28.57
  -3  -7   0    7.91    3.95
   3  -7   0   11.52    6.69
   3  -7   0   -1.82   22.69
   3   7   0    4.93    6.69
   3   7   0   15.57    4.89
  -3   7   0   11.96    2.30
  -3   7   0    6.73    1.95
   3   7   0   22.83    5.59
  -3   7   0   12.68    3.57
   3   7   0   10.76    1.60
  -3   7   0    8.31    2.13
   3   7   0   10.84    4.09
   3   7   0   12.23    4.54
  -3   7   0    8.40    5.21
   3   7   0   34.08   10.06
  -3   7   0   17.68    2.60
   3   7   0  -38.78   54.41
   3   7   0    7.09    4.53
  -3   7   0   10.50    2.38
  -3   7   0   11.06    2.64
   3   7   0   10.47    4.27
   3   7   0   10.49    5.22
   3   7   0   11.28    3.80
  -4  -7   0   24.29    2.66
  -4  -7   0   27.49    2.46
   4  -7   0   32.00    3.42
   4  -7   0   34.77    3.51
   4  -7   0   35.02   21.28
   4  -7   0   19.71    4.40
  -4  -7   0   45.93   63.72
   4  -7   0   33.34    3.35
  -4  -7   0   28.02    6.70
   4  -7   0   26.57    3.73
   4  -7   0  -12.21   28.81
   4  -7   0   37.30    3.89
  -4  -7   0   13.99    5.63
   4  -7   0   30.66    4.53
   4  -7   0   27.54    2.99
  -4  -7   0   21.97    5.72
  -4  -7   0   32.74    9.71
  -4  -7   0   21.34    6.51
  -4  -7   0   29.96   10.11
   4  -7   0   27.66    8.54
   4  -7   0   30.07    3.45
   4  -7   0   26.17    2.86
  -4  -7   0   32.86    6.86
  -4  -7   0   34.27    6.02
   4  -7   0   27.14    7.51
  -4  -7   0   26.36    5.60
   4  -7   0   31.94    3.95
   4   7   0   24.52    9.40
  -4   7   0   30.88    2.99
  -4   7   0   29.37    3.19
   4   7   0   30.59    5.43
   4   7   0   26.28    5.69
   4   7   0   28.70    2.63
   4   7   0   36.16    7.34
  -4   7   0   29.13    3.68
   4   7   0   32.70    6.74
   4   7   0   23.66    5.97
  -4   7   0   28.56    3.42
   4   7   0   24.31    5.89
   4   7   0   27.37    5.30
  -4   7   0   30.79    8.47
  -4   7   0   25.17    4.05
   4   7   0   34.28    7.63
  -4   7   0   27.14    1.96
   4   7   0   18.19   64.70
  -4   7   0   29.73    3.58
   4   7   0   21.29    8.69
  -4   7   0   32.05    3.37
   5  -7   0  138.89   10.43
   5  -7   0  136.67    8.85
   5  -7   0  132.94    8.12
  -5  -7   0  131.53   18.18
  -5  -7   0  116.37   12.81
   5  -7   0  143.79    8.58
  -5  -7   0  137.37    7.67
   5  -7   0  146.37    8.53
   5  -7   0  138.91    8.10
  -5  -7   0  203.16   82.96
   5  -7   0  135.23    9.17
   5  -7   0  138.54   13.35
  -5  -7   0  148.54   13.11
  -5  -7   0  138.21   11.33
  -5  -7   0  114.98   18.56
   5  -7   0   69.33   28.24
   5  -7   0  131.64    7.88
  -5  -7   0  139.81   12.04
   5  -7   0  125.14   10.07
   5  -7   0  123.46   16.18
   5  -7   0  134.37    7.94
  -5  -7   0  136.91    7.56
  -5  -7   0  163.40   15.67
   5  -7   0  123.67    8.21
  -5  -7   0  148.60   11.91
  -5  -7   0  128.00   13.40
  -5   7   0  153.55    8.91
  -5   7   0  136.91    9.58
  -5   7   0  142.96    7.93
   5   7   0  130.98   13.45
   5   7   0  150.96   12.62
   5   7   0  160.09   16.86
   5   7   0  146.67   11.97
  -5   7   0  142.23    8.48
  -5   7   0  154.49   38.32
   5   7   0  -31.69   63.92
   5   7   0  110.73   16.73
   5   7   0  134.25   20.01
   5   7   0  143.39   12.63
  -5   7   0  130.63    8.28
   5   7   0  145.49   14.14
   5   7   0  154.04   11.04
  -5   7   0  130.66   16.83
  -5   7   0  134.64    8.47
  -5   7   0  137.55    8.04
  -5   7   0  138.96    6.97
  -5   7   0  136.95    8.42
   5   7   0  126.97   10.71
   5   7   0  139.74    7.59
   6  -7   0   35.43    5.09
  -6  -7   0   27.49    7.70
  -6  -7   0   22.01    2.38
  -6  -7   0   39.55    7.24
  -6  -7   0   41.91    8.32
  -6  -7   0   37.65    7.79
   6  -7   0   36.72    6.79
   6  -7   0   30.13    4.23
  -6  -7   0    5.27    8.49
   6  -7   0   31.52    3.39
   6  -7   0   51.04    4.77
   6  -7   0   83.89   35.03
  -6  -7   0   26.91    6.25
  -6  -7   0   35.24    3.02
   6  -7   0   24.01    8.79
   6  -7   0   42.00    6.20
   6  -7   0   28.06    5.62
   6  -7   0   36.68    3.87
   6  -7   0   32.08    3.85
  -6  -7   0   27.22    7.89
  -6  -7   0  -38.14   75.50
  -6  -7   0   29.55   10.36
  -6  -7   0   25.59    6.46
   6   7   0   37.28   10.40
   6   7   0   30.62    6.17
   6   7   0   26.06    2.53
  -6   7   0   24.94    3.93
   6   7   0  -27.81   78.26
  -6   7   0   31.33    3.01
   6   7   0   31.11    8.13
   6   7   0   41.15    6.50
  -6   7   0   34.37    3.83
   6   7   0   28.43    7.08
  -6   7   0   28.16    3.42
  -6   7   0   46.44   34.75
  -6   7   0   32.92    3.85
   6   7   0   19.45    9.87
   6   7   0   37.08    7.28
  -6   7   0   29.17    4.82
   6   7   0   43.93    8.28
   6   7   0   25.26    8.48
  -6   7   0   31.84    4.12
  -6   7   0   27.08    3.80
   6   7   0   45.52    8.53
  -7  -7   0   10.76    5.95
   7  -7   0   12.76    2.77
  -7  -7   0   14.98    2.20
  -7  -7   0   10.13    7.00
  -7  -7   0   20.60    6.11
   7  -7   0   18.90    3.14
   7  -7   0   14.16    3.48
   7  -7   0   14.22    3.16
  -7  -7   0   11.43   10.47
  -7  -7   0   15.15    5.72
  -7  -7   0  -12.45   96.52
   7  -7   0   12.71    5.34
   7  -7   0  -15.51   36.03
   7  -7   0   19.25    5.41
   7  -7   0   20.39    4.55
   7  -7   0   10.35    8.20
  -7  -7   0   17.22    2.35
  -7  -7   0   16.36    7.29
  -7  -7   0   25.56   10.29
   7  -7   0   13.60    4.76
  -7  -7   0    3.79    5.77
   7  -7   0   10.25    4.51
   7   7   0    7.81    7.62
  -7   7   0   11.09    2.92
  -7   7   0   14.41    3.35
  -7   7   0   12.95    1.66
  -7   7   0   15.48    2.87
   7   7   0  -27.97   95.24
  -7   7   0   15.97    4.39
   7   7   0    6.93    6.07
   7   7   0   14.52    8.73
  -7   7   0   14.15    3.48
   7   7   0   14.22    5.98
   7   7   0   12.02    1.98
   7   7   0   19.78    5.27
  -7   7   0   16.53    3.20
   7   7   0   17.41    6.64
   7   7   0   27.04    7.12
   7   7   0   25.59    5.95
  -7   7   0    8.22   35.55
  -7   7   0   14.74    5.40
  -7   7   0   16.58    3.70
  -7   7   0   16.30    2.82
   7   7   0    7.92    6.55
   8  -7   0   -0.24    3.57
   8  -7   0    2.46    2.70
   8  -7   0   -8.36   44.55
  -8  -7   0    5.56    6.52
  -8  -7   0 -136.04   99.21
  -8  -7   0   -0.71    5.84
  -8  -7   0   -3.85    4.50
  -8  -7   0    9.26    5.84
   8  -7   0    0.89    3.43
  -8  -7   0    1.74    5.79
   8  -7   0    2.08    2.36
   8  -7   0   -1.94    2.25
   8  -7   0    1.77    2.98
  -8  -7   0   11.33    9.68
   8  -7   0    4.97    4.83
  -8  -7   0   -1.01    4.38
   8  -7   0    5.81    4.50
  -8  -7   0    1.70    1.48
  -8  -7   0   -4.40    5.55
  -8  -7   0    2.26    9.03
   8  -7   0    0.26    3.69
   8   7   0   -2.84    7.40
   8   7   0   54.74  116.40
  -8   7   0    5.14    2.78
   8   7   0   -2.90    4.97
  -8   7   0   34.83   55.89
  -8   7   0    3.66    2.42
  -8   7   0   -1.80    2.88
   8   7   0   -4.02    6.17
  -8   7   0    1.41    2.82
   8   7   0   -9.52    5.24
   8   7   0   10.34    8.98
   8   7   0   14.50    5.04
   8   7   0    3.10    4.95
  -8   7   0    5.89    3.01
   8   7   0    1.16    1.57
  -8   7   0   -1.33    2.29
  -8   7   0    2.98    4.96
   8   7   0    9.59    6.09
   8   7   0    3.58    5.61
  -8   7   0    2.44    1.20
   8   7   0    1.56    5.85
  -8   7   0    2.91    2.63
   9  -7   0   -0.68    3.39
  -9  -7   0    7.29    6.83
   9  -7   0   99.42   62.54
  -9  -7   0   -3.02    9.88
  -9  -7   0    8.77    7.51
   9  -7   0   -5.78    4.77
  -9  -7   0   -2.03    1.61
  -9  -7   0    5.99    5.52
  -9  -7   0    9.74    6.26
   9  -7   0   -1.93    2.45
   9  -7   0    5.11    4.45
   9  -7   0    0.57    2.95
   9  -7   0   -1.11    3.10
  -9  -7   0  127.54  126.19
  -9  -7   0    3.64    6.93
   9  -7   0    0.71    4.69
   9  -7   0    6.01    3.84
   9  -7   0   -1.60    2.95
  -9  -7   0    0.33    7.53
   9  -7   0   10.84    9.74
   9  -7   0    0.38    2.50
  -9  -7   0   -2.57    5.26
   9   7   0   -0.31    7.88
  -9   7   0    1.02    2.34
  -9   7   0   -3.28    2.67
   9   7   0    4.18    5.89
  -9   7   0    1.38    1.25
  -9   7   0    7.95    4.06
   9   7   0    4.33    9.46
   9   7   0  -97.99  129.23
   9   7   0    0.35    4.22
  -9   7   0    7.69    3.93
  -9   7   0   -3.50   58.32
  -9   7   0   -1.32    2.65
   9   7   0   -0.03    4.98
  -9   7   0    5.71    2.81
   9   7   0    1.82    6.04
   9   7   0    8.62    6.51
   9   7   0    1.57    1.98
   9   7   0    6.96    7.43
  -9   7   0    9.58    6.44
  -9   7   0    1.24    2.62
  10  -7   0   -4.15   65.84
 -10  -7   0   32.96  155.04
 -10  -7   0   -0.82    5.52
  10  -7   0    3.76    3.78
 -10  -7   0    2.55   11.12
 -10  -7   0   -4.68    5.61
  10  -7   0    5.98    3.44
  10  -7   0   -0.11    5.42
  10  -7   0    3.93    3.17
  10  -7   0    0.51    4.55
  10  -7   0   -3.14    9.32
 -10  -7   0   11.45    8.33
 -10  -7   0   -2.59    7.69
 -10  -7   0    6.37    7.01
 -10   7   0   11.61    3.87
 -10   7   0   10.81    3.30
 -10   7   0   15.41    4.37
  10   7   0   -5.22    7.36
  10   7   0   10.35   10.93
 -10   7   0    1.60    2.97
 -10   7   0    8.44    1.66
 -10   7   0    6.65    4.09
  10   7   0   15.88    9.45
 -10   7   0    8.30   70.98
  10   7   0    4.28    6.84
 -10   7   0   18.66    8.74
  10   7   0  -97.79  139.77
  10   7   0   10.23    7.79
  10   7   0   -0.33    8.16
  10   7   0    4.23    2.35
  10   7   0   10.32    5.30
  11  -7   0  -27.16   81.86
 -11  -7   0   38.06   16.53
 -11  -7   0   38.86    9.80
 -11  -7   0   20.37    9.72
  11  -7   0   45.56    8.95
 -11  -7   0   18.56    9.05
 -11  -7   0   23.17    8.25
  11  -7   0   33.38    5.65
 -11  -7   0  -38.73  158.96
  11  -7   0   18.53    8.37
  11  -7   0   24.77   14.39
 -11  -7   0   20.48   11.11
  11   7   0   62.61   16.91
  11   7   0   39.29   12.19
  11   7   0   28.76    3.54
 -11   7   0   42.65   10.56
  11   7   0   26.79    9.08
  11   7   0   43.09   15.53
 -11   7   0   35.69    5.88
 -11   7   0   -4.97   83.03
  11   7   0   37.59   12.10
 -11   7   0   32.29    4.88
  11   7   0  387.45  214.71
 -11   7   0   23.20    5.08
 -12  -7   0   14.03    9.59
  12  -7   0   -8.28  118.17
 -12  -7   0   21.40   10.44
 -12  -7   0   -2.78   11.55
  12  -7   0    3.66    6.74
  12  -7   0   18.93   14.38
 -12  -7   0   32.48  184.91
 -12  -7   0    1.31    6.50
  12  -7   0    8.04    7.40
  12   7   0 -499.21  181.32
  12   7   0   13.67   13.69
 -12   7   0  -68.54   96.97
 -12   7   0   10.94    4.77
 -12   7   0   10.00    4.33
  12   7   0   -6.64    8.57
 -12   7   0    9.40    3.51
 -12   7   0    5.83    3.69
  12   7   0   25.22   12.80
  12   7   0   11.02   10.43
  13  -7   0   18.00    7.79
 -13  -7   0   38.45   13.99
  13  -7   0   86.54  126.31
 -13  -7   0 -281.86  216.24
 -13  -7   0   40.78   12.12
  13  -7   0   22.42   10.64
 -13  -7   0   21.77    8.92
  13  -7   0   15.96   14.72
  13   7   0   85.99   21.76
 -13   7   0   75.71  123.11
 -13   7   0   38.05    5.21
 -13   7   0   40.43    5.82
 -13   7   0   31.20    6.22
  13   7   0 -630.95  221.05
 -13   7   0   28.25    6.52
  13   7   0   42.02   16.26
 -14  -7   0   -7.61    9.02
  14  -7   0   16.89   16.40
  14  -7   0    1.28    7.09
 -14  -7   0    7.73    7.76
  14  -7   0    6.82    9.37
 -14  -7   0  314.17  286.18
 -14  -7   0   -6.48   10.35
 -14   7   0    2.16    4.21
  14   7   0   -3.40    9.75
 -14   7   0    3.29    4.46
  14   7   0 -129.05  285.04
 -14   7   0   -2.01    4.42
 -14   7   0   -1.94    3.48
 -15  -7   0    7.14   10.69
  15  -7   0    3.55    7.55
 -15  -7   0    3.59    7.84
  15  -7   0   -1.22   15.60
  15  -7   0  -10.89    8.80
 -15   7   0   -1.71    3.56
  15   7   0  -12.34   13.00
 -15   7   0    8.89    4.81
 -15   7   0    5.76    4.89
  15   7   0   -3.20   10.17
  16  -7   0    7.41   16.14
  16  -7   0  -10.09    6.65
 -16  -7   0   -2.66    8.42
  16  -7   0   20.42   17.37
  16   7   0  -19.51   12.62
 -16   7   0    5.87    5.68
 -16   7   0    9.12    5.48
  16   7   0   -1.22   11.01
 -16   7   0    3.30    5.54
  17  -7   0   -3.98    7.64
 -17  -7   0   -1.78    6.54
  17  -7   0   36.59   19.97
 -17   7   0   14.23    5.77
  17   7   0   16.96   18.14
 -17   7   0   -1.78    6.22
   0  -8   0   31.13    5.89
   0  -8   0   39.44   10.38
   0  -8   0   34.04    4.87
   0  -8   0   30.18    5.18
   0  -8   0   33.60    6.16
   0  -8   0   24.08    5.01
   0  -8   0   26.30    4.03
   0  -8   0   26.65    4.54
   0  -8   0   21.80    7.54
   0  -8   0   21.21    3.77
   0  -8   0   27.16    3.00
   0  -8   0   29.76    4.22
   0  -8   0   28.92    2.86
   0  -8   0   30.31    2.16
   0  -8   0   20.73    4.29
   0  -8   0   -4.62   38.52
   0   8   0   36.06    3.91
   0   8   0   30.74    8.90
   0   8   0   26.31    4.24
   0   8   0   31.30    2.19
   0   8   0   41.57   50.00
   0   8   0   24.88    3.29
   0   8   0   25.30    3.01
   0   8   0   24.90    3.96
  -1  -8   0  473.19   26.71
  -1  -8   0  454.71   27.47
  -1  -8   0  484.80   34.76
   1  -8   0  483.49   25.26
   1  -8   0  474.99   25.98
   1  -8   0  503.45   24.57
   1  -8   0  505.99   26.07
   1  -8   0  490.98   25.65
  -1  -8   0  553.50   95.47
  -1  -8   0  508.32   26.18
  -1  -8   0  470.79   26.99
  -1  -8   0  464.59   27.39
  -1  -8   0  489.52   26.78
   1  -8   0  515.12   26.70
   1  -8   0  516.40   26.31
  -1  -8   0  464.96   31.44
  -1  -8   0  512.18   26.26
  -1  -8   0  436.21   26.19
  -1  -8   0  484.46   24.28
   1  -8   0  412.58   70.35
  -1  -8   0  502.99   23.71
  -1  -8   0  475.10   24.14
   1  -8   0  469.70   26.88
   1  -8   0  498.43   25.99
   1  -8   0  490.51   24.86
   1  -8   0  478.29   24.38
   1  -8   0  479.29   34.05
  -1  -8   0  482.26   27.65
   1  -8   0  464.10   24.14
   1  -8   0  477.73   25.88
   1  -8   0  460.05   29.79
  -1  -8   0  508.27   26.40
   1   8   0  469.93   26.43
   1   8   0  441.40   33.61
   1   8   0  500.56   24.88
   1   8   0  487.81   23.69
  -1   8   0  499.74   24.65
  -1   8   0  490.49   24.20
  -1   8   0  477.54   25.95
  -1   8   0  481.46   25.61
  -1   8   0  475.71   25.61
   1   8   0  498.17   24.41
   1   8   0  463.55   27.05
   1   8   0  481.55   26.01
  -1   8   0  518.71   23.57
  -1   8   0  486.88   26.31
  -1   8   0  483.89   33.59
  -1   8   0  368.65   74.22
  -1   8   0  485.07   24.49
   2  -8   0    9.43    2.84
  -2  -8   0    6.79    3.47
  -2  -8   0   21.94    5.04
   2  -8   0   10.79    2.41
   2  -8   0   14.07    3.63
  -2  -8   0   10.35    5.15
  -2  -8   0   12.97    3.97
  -2  -8   0    7.46    3.54
   2  -8   0   12.78    3.59
  -2  -8   0   10.56    4.26
  -2  -8   0    8.03    7.17
   2  -8   0  -31.50   30.35
  -2  -8   0   -1.75   43.18
  -2  -8   0    9.00    4.83
  -2  -8   0   10.40    4.25
  -2  -8   0   10.97    1.49
  -2  -8   0   12.72    2.03
   2  -8   0   10.90    2.26
  -2  -8   0   17.14    7.15
   2  -8   0   10.59    3.33
   2  -8   0    9.95    3.02
   2  -8   0   20.24    8.79
  -2  -8   0   10.00    4.89
   2  -8   0   12.05    2.48
   2  -8   0    7.73    2.45
   2  -8   0    9.77    4.10
   2  -8   0   13.09    4.10
   2  -8   0    9.71    2.32
   2  -8   0   22.45    7.19
   2   8   0    3.48    6.30
   2   8   0   59.03   56.95
  -2   8   0    8.35    2.32
   2   8   0   10.34    4.62
  -2   8   0    8.86    2.52
   2   8   0    7.72    4.32
   2   8   0    6.79    1.29
  -2   8   0    7.70    1.06
   2   8   0   12.37    2.26
  -2   8   0    5.79    3.01
  -2   8   0    7.69    2.02
   2   8   0    8.32    3.49
  -2   8   0    5.05    4.18
   2   8   0    7.48    3.85
   2   8   0   11.18    4.61
  -2   8   0   12.35    2.85
  -2   8   0   10.76    3.19
   2   8   0   10.66    3.75
  -3  -8   0  200.09   14.11
   3  -8   0  185.79   12.19
   3  -8   0  179.38   10.66
   3  -8   0  198.45   10.97
   3  -8   0  194.58   10.95
   3  -8   0  194.21   21.98
  -3  -8   0  183.14   10.33
  -3  -8   0  185.81   14.83
   3  -8   0  184.80   11.76
  -3  -8   0  185.72   14.67
   3  -8   0  247.31   43.44
   3  -8   0  176.87   12.28
  -3  -8   0  109.97   64.99
  -3  -8   0  198.24   14.63
  -3  -8   0  180.85   12.73
  -3  -8   0  212.93   14.06
  -3  -8   0  184.37   14.10
  -3  -8   0  192.68   10.02
   3  -8   0  200.30   11.34
   3  -8   0  185.01   11.87
  -3  -8   0  182.91   22.80
  -3  -8   0  190.12   13.00
   3  -8   0  203.40   10.54
  -3  -8   0  194.48   21.39
   3  -8   0  198.47   15.10
   3  -8   0  182.85   11.38
   3  -8   0  177.73   46.31
   3   8   0  186.28   12.53
   3   8   0  196.09   10.02
  -3   8   0  188.25   11.24
   3   8   0  212.20   14.53
  -3   8   0  210.85   11.20
  -3   8   0  196.71   10.61
   3   8   0  197.76   13.73
  -3   8   0  185.60   12.33
   3   8   0  212.53   14.11
   3   8   0  165.95   79.95
   3   8   0  185.73   14.31
  -3   8   0  187.70   10.85
  -3   8   0  217.77   15.93
   3   8   0  220.11   22.27
  -3   8   0  177.27   10.79
   3   8   0  195.18   14.37
   3   8   0  213.24   24.32
   3   8   0  196.23   13.93
  -3   8   0  201.78    9.60
   3   8   0  204.93   13.07
   4  -8   0   -1.95    1.85
   4  -8   0   -1.41    2.87
  -4  -8   0    1.46    4.44
   4  -8   0  -34.74   22.12
   4  -8   0    2.60    5.76
  -4  -8   0    7.01    4.53
   4  -8   0   -1.07    1.67
   4  -8   0   -8.48   30.90
  -4  -8   0    5.09    7.50
  -4  -8   0    7.03    5.23
  -4  -8   0    7.63    4.11
   4  -8   0    5.38    2.62
   4  -8   0    0.40    1.34
  -4  -8   0    0.28    5.97
   4  -8   0    1.85    5.03
  -4  -8   0    4.71    1.63
  -4  -8   0    6.08    4.00
   4  -8   0    0.50    1.85
   4  -8   0    2.94    2.44
   4  -8   0    4.75    1.89
  -4  -8   0    3.07    4.90
  -4  -8   0    5.05    1.41
   4  -8   0    1.61    2.72
  -4  -8   0    2.78    3.84
   4  -8   0   -0.60    1.53
  -4  -8   0    8.18    5.20
  -4  -8   0  -31.16   58.57
   4   8   0    5.23    4.79
  -4   8   0   -0.98    1.90
  -4   8   0    3.15    1.95
   4   8   0   -5.28    5.81
  -4   8   0    6.64    5.91
   4   8   0    0.53    1.05
   4   8   0   49.54   72.84
   4   8   0    7.75    3.73
  -4   8   0    3.07    2.91
   4   8   0    3.55    3.25
  -4   8   0    0.98    2.32
   4   8   0    4.47    4.92
   4   8   0    6.01    4.49
  -4   8   0    0.74    0.88
   4   8   0   17.26    8.17
  -4   8   0   -1.36    1.69
   4   8   0    9.63    5.18
   4   8   0    3.21    4.69
   4   8   0    8.09    4.32
  -4   8   0    1.90    1.84
  -5  -8   0  130.96   18.14
  -5  -8   0   98.46   12.94
  -5  -8   0  108.99    6.37
  -5  -8   0   87.65   10.84
   5  -8   0  119.07    8.25
   5  -8   0  120.37    9.22
  -5  -8   0   90.91   11.70
   5  -8   0  101.16    6.93
  -5  -8   0  106.19   81.63
  -5  -8   0  123.10   11.76
   5  -8   0  120.50    9.68
  -5  -8   0  117.60    6.59
   5  -8   0  120.35    7.15
   5  -8   0  104.17    7.09
   5  -8   0   51.02   40.27
   5  -8   0  111.33    7.32
   5  -8   0  101.63    6.93
  -5  -8   0  111.43   12.67
   5  -8   0  111.11    7.34
   5  -8   0   68.14   31.83
  -5  -8   0   93.48   11.52
   5  -8   0  129.69   15.98
  -5  -8   0   86.42   16.87
   5  -8   0  113.20    6.84
   5  -8   0  124.90   13.14
  -5  -8   0  112.93   10.77
   5  -8   0   95.70    7.55
   5   8   0  115.68   10.88
  -5   8   0  109.72    6.97
   5   8   0  110.85    6.40
  -5   8   0  111.97    6.46
  -5   8   0  108.64    7.24
   5   8   0  111.19   12.45
  -5   8   0  113.61    5.76
  -5   8   0  103.21    7.34
   5   8   0  116.02   12.75
   5   8   0  116.75    9.95
  -5   8   0  104.37    7.16
   5   8   0   89.26   83.35
  -5   8   0  110.87    8.28
   5   8   0  117.57   19.03
   5   8   0  134.56   13.17
   5   8   0  143.52   16.04
   5   8   0  119.70   16.93
  -5   8   0  107.34    7.23
   5   8   0  114.18   12.86
  -5   8   0  119.94   16.26
   5   8   0  110.94   12.58
   6  -8   0  124.02    8.24
  -6  -8   0  107.50   12.18
   6  -8   0  114.35   16.54
   6  -8   0  126.23   10.38
   6  -8   0  128.42    8.02
   6  -8   0  145.45   14.00
   6  -8   0  146.17    9.72
  -6  -8   0  156.51   20.94
  -6  -8   0  113.34   13.20
  -6  -8   0  127.55   14.62
  -6  -8   0  116.37   13.56
   6  -8   0  128.08    8.69
  -6  -8   0  124.35   13.02
  -6  -8   0  151.59   12.06
   6  -8   0  123.55    7.54
  -6  -8   0  122.43    7.32
  -6  -8   0   86.13   17.82
   6  -8   0  124.13    7.89
  -6  -8   0  130.45    7.42
   6  -8   0  141.67   10.69
  -6  -8   0  146.85  101.73
   6  -8   0  265.01   48.68
  -6  -8   0  135.17   15.58
   6   8   0  128.82   19.05
   6   8   0  120.62   16.09
  -6   8   0  116.51    8.12
  -6   8   0  132.74    9.47
  -6   8   0  147.67    8.75
   6   8   0  140.29   14.77
   6   8   0  132.65   14.44
   6   8   0  138.94   22.12
  -6   8   0  125.80    8.30
  -6   8   0  119.69    8.53
  -6   8   0  120.00    7.24
  -6   8   0  139.25    8.03
   6   8   0  132.03   12.37
  -6   8   0  133.44    6.60
   6   8   0  132.58    7.38
   6   8   0   93.73  102.59
   6   8   0  120.47   10.83
   6   8   0  148.48   14.68
  -6   8   0  123.27    8.24
   6   8   0  140.86   14.58
   7  -8   0    0.03    3.85
  -7  -8   0  -67.32   99.96
  -7  -8   0    0.74    4.95
  -7  -8   0    0.28    8.11
   7  -8   0    2.83    3.22
   7  -8   0   15.90   35.62
  -7  -8   0    2.11    1.63
   7  -8   0    1.43    2.48
   7  -8   0    4.03    2.35
   7  -8   0    5.51    3.59
   7  -8   0    3.23    2.77
   7  -8   0   -3.10    3.42
  -7  -8   0    3.85    1.76
  -7  -8   0   -3.60    4.89
  -7  -8   0   23.35    9.96
   7  -8   0    7.81    4.87
  -7  -8   0   -7.65    5.20
   7  -8   0    5.32    8.18
   7  -8   0    0.08    1.76
  -7  -8   0   10.86    7.02
  -7  -8   0    7.49    6.45
   7   8   0  -64.15   95.97
   7   8   0    1.24    1.56
  -7   8   0  -15.41   36.99
   7   8   0   -2.09    6.03
  -7   8   0   -0.58    2.74
   7   8   0   -4.45    4.69
  -7   8   0    1.59    2.26
  -7   8   0    1.06    0.85
  -7   8   0    2.33    2.87
   7   8   0    3.19    8.14
   7   8   0    7.24    5.87
   7   8   0    2.19    4.64
   7   8   0   -0.53    4.75
   7   8   0    1.68    6.57
   7   8   0   -6.45    6.45
  -7   8   0    0.27    3.31
  -7   8   0    1.80    2.68
   7   8   0   -5.40    4.03
   7   8   0    1.06    3.93
  -7   8   0    3.39    2.34
  -7   8   0    5.24    2.33
  -7   8   0    2.64    1.78
  -8  -8   0    0.79    5.52
   8  -8   0    0.23    4.19
   8  -8   0    5.74    2.93
   8  -8   0    6.69    2.51
  -8  -8   0    5.37    5.53
   8  -8   0    0.35    7.85
  -8  -8   0    3.27    6.39
   8  -8   0   10.50    3.03
   8  -8   0    6.47    3.27
  -8  -8   0    4.82    1.82
  -8  -8   0    7.03   10.92
   8  -8   0    5.75    5.02
   8  -8   0   18.55    4.82
   8  -8   0    8.91    5.27
   8  -8   0    7.40    4.17
  -8  -8   0    8.72    7.74
  -8  -8   0    4.58    5.61
  -8  -8   0  -21.65  120.30
   8  -8   0  -49.32   45.43
  -8  -8   0    3.87    7.53
  -8  -8   0    5.07    1.94
  -8  -8   0   16.35    8.17
  -8  -8   0    6.67    9.69
   8   8   0    3.27    4.82
  -8   8   0    6.48    3.27
   8   8   0    2.39    4.03
  -8   8   0    8.08    2.85
   8   8   0   13.42    9.70
   8   8   0    5.38    7.14
  -8   8   0    9.28    1.37
   8   8   0   16.27    7.19
  -8   8   0    7.15    4.01
  -8   8   0    7.89    3.50
   8   8   0   16.00    7.15
   8   8   0   19.35   11.38
   8   8   0   77.19  127.42
  -8   8   0   10.61    2.47
   8   8   0    6.11    1.70
  -8   8   0    1.80    3.19
   8   8   0   16.03   10.74
   8   8   0   12.08    6.72
  -8   8   0   -9.00   45.47
   8   8   0    6.77    5.67
  -8   8   0   11.44    3.02
  -8   8   0    5.59    2.68
   9  -8   0   85.60    9.45
   9  -8   0   93.00   10.85
   9  -8   0  233.16   68.77
   9  -8   0   73.22    6.55
  -9  -8   0   61.35   12.15
  -9  -8   0  244.31  150.57
   9  -8   0   76.47    7.80
   9  -8   0   73.67    6.41
  -9  -8   0   89.03    5.97
  -9  -8   0   80.99   11.45
   9  -8   0   75.58   10.99
  -9  -8   0   98.77   22.29
  -9  -8   0   64.84   19.01
   9  -8   0   66.49   17.10
  -9  -8   0   70.28   11.42
  -9  -8   0   73.30   11.32
   9  -8   0   92.04   10.09
  -9  -8   0   95.14   14.35
   9  -8   0   90.43    7.65
   9  -8   0  108.54   11.88
  -9   8   0   88.54    9.13
   9   8   0   90.72   14.31
   9   8   0   89.33   13.52
   9   8   0  104.10  136.59
   9   8   0   81.42    5.93
  -9   8   0   80.77    4.94
  -9   8   0   86.14    7.49
   9   8   0   58.95   15.69
  -9   8   0   23.44   60.10
  -9   8   0  103.23    7.31
  -9   8   0   89.95    6.52
   9   8   0   72.90   16.57
   9   8   0   74.95   12.32
  -9   8   0   99.92    8.31
  -9   8   0   93.32    6.85
   9   8   0   78.96   10.63
  -9   8   0   63.95   10.90
  -9   8   0   93.18    7.78
   9   8   0  105.79   12.41
  -9   8   0   97.20    7.01
   9   8   0   92.79   13.24
  10  -8   0   34.34    4.91
  10  -8   0   -3.28   69.98
 -10  -8   0   29.69    9.22
 -10  -8   0   49.53   11.66
 -10  -8   0   43.09    9.65
 -10  -8   0   44.54   16.95
  10  -8   0   13.89   11.80
  10  -8   0   44.25    9.61
  10  -8   0   38.17    5.48
 -10  -8   0   32.15  152.05
  10  -8   0   34.28    7.94
 -10  -8   0   43.92   10.01
 -10  -8   0   39.78   11.69
 -10   8   0   43.74    5.63
  10   8   0   47.08   11.02
 -10   8   0   36.95    5.92
  10   8   0   89.73  168.88
  10   8   0   28.30    3.36
  10   8   0   65.41   13.08
  10   8   0   42.67   15.11
 -10   8   0   53.45   10.97
 -10   8   0   41.18    3.15
  10   8   0   42.07   10.31
  10   8   0   44.30    8.59
  10   8   0   30.81   12.60
 -10   8   0   44.47    6.21
  10   8   0   41.33   10.57
 -10   8   0   93.63   62.82
 -10   8   0   44.52    5.37
 -11  -8   0   -1.83    8.87
  11  -8   0   -5.42    5.76
 -11  -8   0  -16.91   11.06
 -11  -8   0  202.83  187.27
 -11  -8   0   -3.94    8.16
 -11  -8   0   -7.51    6.84
 -11  -8   0   -3.74    6.02
  11  -8   0   68.36   84.95
  11  -8   0   -0.42    6.38
  11  -8   0    1.59   11.40
  11  -8   0    2.76    3.03
  11   8   0    4.56   10.31
  11   8   0   14.39    9.77
  11   8   0   -0.15    7.12
  11   8   0   12.90    9.17
  11   8   0    0.62    2.07
 -11   8   0 -107.58   77.45
 -11   8   0    4.78    3.28
  11   8   0   -2.06   11.77
 -11   8   0    5.44    4.51
  11   8   0  -61.87  197.47
 -11   8   0    2.86    3.53
 -12  -8   0    8.60   13.97
  12  -8   0  254.10  122.49
 -12  -8   0   10.67    9.49
 -12  -8   0  152.21  229.49
  12  -8   0    8.48   12.24
  12  -8   0   -0.31    5.54
  12  -8   0   -2.88    6.84
 -12  -8   0   -0.86    9.09
 -12  -8   0    2.88    7.05
  12   8   0 -182.92  222.62
 -12   8   0    1.68    3.54
  12   8   0    9.77   12.27
 -12   8   0    2.53    4.20
  12   8   0   20.09   13.72
 -12   8   0    2.88    3.51
 -12   8   0   66.54  104.72
  12   8   0    4.61    9.58
 -12   8   0    9.36    3.91
  13  -8   0   -3.18    7.48
 -13  -8   0 -229.01  239.37
  13  -8   0  -37.72  120.69
 -13  -8   0    5.61    7.57
 -13  -8   0    3.40   10.02
 -13  -8   0    0.86    9.79
  13  -8   0  -12.13   11.79
  13  -8   0    1.00   11.53
 -13   8   0    7.13    3.87
 -13   8   0   10.70    5.75
 -13   8   0    6.90    4.30
  13   8   0   -3.36   11.06
 -13   8   0  -61.34  121.10
  13   8   0    8.01   11.52
  13   8   0 -182.61  285.90
 -13   8   0    1.75    3.95
  13   8   0   11.65   12.99
  14  -8   0  -11.54    7.33
  14  -8   0    7.77   15.07
  14  -8   0   20.54    8.39
 -14  -8   0    4.05   10.82
 -14  -8   0    6.72    8.06
 -14  -8   0  -16.43    9.75
 -14  -8   0 -487.31  285.63
 -14   8   0   -0.83    3.61
  14   8   0   19.22   12.24
 -14   8   0   -0.59    4.14
 -14   8   0   -3.16    4.68
 -14   8   0    5.16    4.51
  14   8   0   75.70  311.22
  15  -8   0    8.41   13.92
 -15  -8   0   -7.92    6.93
 -15  -8   0   -3.85   10.27
  15  -8   0  -19.55   11.64
  15  -8   0    2.40    7.43
 -15   8   0    4.84    4.84
 -15   8   0    1.74    4.54
  15   8   0   -8.87   11.35
 -15   8   0    1.35    3.85
 -15   8   0    7.41    5.99
  15   8   0   -1.07   13.15
 -16  -8   0   10.30    8.60
  16  -8   0   -9.72    6.25
  16  -8   0    6.04   16.44
 -16   8   0   -9.23    5.95
 -16   8   0    6.17    4.97
  16   8   0    3.36   16.82
 -16   8   0    3.96    5.33
  16   8   0   -7.40   10.75
  17  -8   0   36.75   25.50
  17   8   0  -15.64   17.14
  17   8   0  -26.56   10.36
 -17   8   0    4.13    6.19
 -17   8   0    2.66    5.78
   0  -9   0   -2.15    2.88
   0  -9   0    0.70    0.80
   0  -9   0   -1.94    3.00
   0  -9   0    2.65    3.09
   0  -9   0   -2.59    5.25
   0  -9   0    5.57    4.18
   0  -9   0   -0.73    2.57
   0  -9   0   -1.48    3.59
   0  -9   0   -1.94    5.88
   0  -9   0    0.70    2.59
   0  -9   0   -1.98    3.41
   0  -9   0    1.47    1.67
   0  -9   0    0.12    2.81
   0  -9   0   -4.86    3.32
   0  -9   0    9.99   40.10
   0   9   0    0.57    1.96
   0   9   0   -4.06    2.40
   0   9   0    0.33    1.76
   0   9   0   29.12   52.19
   0   9   0   -1.48    2.09
   0   9   0   -6.29    4.73
   0   9   0   -0.81    2.62
   0   9   0    0.47    0.84
   1  -9   0  230.10   24.71
  -1  -9   0  195.21   14.74
   1  -9   0  198.10   12.19
  -1  -9   0  190.66   13.89
  -1  -9   0  178.26   13.29
   1  -9   0  207.85   14.55
  -1  -9   0  198.68   14.67
   1  -9   0  201.55   12.92
  -1  -9   0  194.37   12.91
   1  -9   0  208.09   13.33
   1  -9   0  193.84   11.58
   1  -9   0  223.83   11.85
  -1  -9   0  194.15   13.69
   1  -9   0  192.19   12.56
   1  -9   0  175.97   13.92
   1  -9   0  216.40   12.99
   1  -9   0  196.48   10.79
  -1  -9   0  212.92   24.13
  -1  -9   0  194.94   10.19
  -1  -9   0  229.36   22.59
  -1  -9   0  266.85   71.84
   1  -9   0  275.98   65.20
  -1  -9   0  204.23   10.92
   1  -9   0  215.30   13.11
   1  -9   0  189.60   19.06
   1  -9   0  204.74   11.14
   1  -9   0  193.65   13.53
  -1  -9   0  185.84   12.90
   1  -9   0  182.91   13.04
  -1  -9   0  207.32   13.09
  -1  -9   0  195.12   14.60
  -1   9   0  181.93   12.27
   1   9   0  181.72   12.68
  -1   9   0  220.58   11.40
  -1   9   0  213.82   13.46
   1   9   0  194.52   13.20
  -1   9   0   64.37   55.00
   1   9   0  196.88   10.95
  -1   9   0  193.58   10.77
  -1   9   0  224.61   12.79
  -1   9   0  207.07   11.52
  -1   9   0  215.92   10.09
  -1   9   0  170.20   21.13
   1   9   0  182.91   13.70
  -1   9   0  219.75   12.70
   1   9   0  201.15   11.05
   1   9   0  179.05   12.39
   1   9   0  207.16   23.39
   1   9   0  189.49   10.17
   2  -9   0   -0.53    3.26
  -2  -9   0    0.14    0.88
  -2  -9   0   -3.59    3.59
  -2  -9   0   -0.33    2.98
   2  -9   0    1.72    1.75
  -2  -9   0  -71.40   49.97
   2  -9   0    2.00    2.56
   2  -9   0    1.18    1.91
  -2  -9   0   -0.61    1.70
   2  -9   0   -2.43    3.04
   2  -9   0    3.12    2.50
  -2  -9   0    1.36    1.75
  -2  -9   0   11.86    8.67
  -2  -9   0    2.87    5.06
   2  -9   0   -3.96    2.98
  -2  -9   0   11.92    6.27
   2  -9   0   -0.39    5.32
   2  -9   0    1.18    5.66
   2  -9   0   -1.62    1.66
  -2  -9   0   -1.36    3.10
  -2  -9   0    0.85    3.82
  -2  -9   0   -1.08    3.99
   2  -9   0   -3.69    2.63
  -2  -9   0   -6.59    5.75
   2  -9   0   -0.48    2.96
  -2  -9   0   -1.08    3.45
   2  -9   0  -19.25   40.12
  -2  -9   0   -0.46    4.27
   2   9   0   -2.85    3.54
   2   9   0    1.35    1.81
   2   9   0   15.01    8.29
  -2   9   0    1.73    1.74
  -2   9   0    1.84    2.76
   2   9   0  -38.91   58.13
  -2   9   0    0.41    0.76
   2   9   0   -1.10    3.32
   2   9   0    2.02    3.13
  -2   9   0    3.31    3.77
   2   9   0   -3.47    2.77
  -2   9   0    2.18    2.24
  -2   9   0   -0.23    2.50
  -2   9   0   -3.78    2.45
  -2   9   0    0.07    1.79
   2   9   0    0.75    1.04
   2   9   0   -0.68    3.82
   2   9   0   -0.71    3.37
   3  -9   0    7.65    4.76
  -3  -9   0   18.77    9.10
   3  -9   0   15.24    4.90
   3  -9   0   11.72    4.00
  -3  -9   0   13.07    5.26
  -3  -9   0    5.17    4.15
   3  -9   0    9.22    2.34
  -3  -9   0   10.28    1.52
  -3  -9   0   -0.53    6.40
   3  -9   0   12.49   38.49
  -3  -9   0    6.42    4.42
   3  -9   0   16.58    2.88
  -3  -9   0   11.17    4.42
   3  -9   0   12.62    2.81
   3  -9   0   -1.39    6.74
  -3  -9   0    9.62    5.35
   3  -9   0    8.57    5.42
   3  -9   0   11.60    2.31
   3  -9   0   18.00   30.75
  -3  -9   0   44.08   64.25
   3  -9   0   10.63    2.73
  -3  -9   0   11.99    5.65
   3  -9   0   12.57    3.78
  -3  -9   0   14.40    5.15
  -3  -9   0   13.20    2.22
  -3  -9   0   15.10    5.36
   3  -9   0    9.16    3.45
  -3  -9   0    6.45    5.12
   3  -9   0   13.62    3.16
   3   9   0   14.36    5.48
   3   9   0   11.30    4.31
  -3   9   0   12.75    3.13
  -3   9   0   16.21    3.08
  -3   9   0    6.49    5.18
   3   9   0   12.91    4.96
  -3   9   0   11.72    2.61
   3   9   0   12.13    4.36
  -3   9   0   13.40    3.73
   3   9   0   13.29    5.20
  -3   9   0   13.75    2.82
   3   9   0    6.88    3.75
   3   9   0   22.46    5.66
   3   9   0   18.76    9.20
  -3   9   0   11.07    2.36
   3   9   0   12.89    1.83
   3   9   0    5.16    7.19
   3   9   0  -35.70   70.73
   3   9   0   14.04    4.08
  -3   9   0   11.73    1.24
  -4  -9   0    7.38    8.34
   4  -9   0   12.17    2.53
   4  -9   0   14.38    2.88
   4  -9   0   54.73   28.76
  -4  -9   0   11.68    6.01
  -4  -9   0   17.59    5.11
   4  -9   0    9.88    2.06
  -4  -9   0   13.11    4.97
   4  -9   0   10.45    2.28
   4  -9   0    6.20    2.24
   4  -9   0   28.66   37.89
  -4  -9   0   17.03    2.39
   4  -9   0    9.58    2.76
  -4  -9   0   10.73    1.59
   4  -9   0   14.31    3.66
  -4  -9   0   11.86    5.80
   4  -9   0   10.92    3.21
  -4  -9   0    8.72    4.56
   4  -9   0   10.71    5.99
  -4  -9   0   18.96    9.16
  -4  -9   0   13.52    5.46
  -4  -9   0   12.68    5.74
   4  -9   0   10.58    3.24
   4  -9   0   11.36    4.15
  -4  -9   0 -131.67   62.24
   4  -9   0    2.46    6.26
  -4  -9   0   15.97    6.31
  -4   9   0   21.50    7.40
   4   9   0    6.78    5.40
  -4   9   0   12.52    2.91
  -4   9   0   10.89    3.22
  -4   9   0   13.07    2.86
   4   9   0    9.83    8.17
  -4   9   0   14.41    3.16
   4   9   0   13.84    4.31
   4   9   0   20.13    6.12
   4   9   0    9.15    4.97
   4   9   0   11.32    5.71
  -4   9   0   10.56    2.65
   4   9   0   10.19    1.86
   4   9   0   20.54    9.73
   4   9   0   10.23    5.26
   4   9   0   12.66    4.42
  -4   9   0   10.10    2.44
   4   9   0   14.02    5.70
   4   9   0   15.22   79.31
   5  -9   0  240.84   14.25
   5  -9   0  251.33   15.05
  -5  -9   0  230.18   16.69
  -5  -9   0  287.50   19.89
  -5  -9   0  248.41   13.16
  -5  -9   0  249.98   17.74
   5  -9   0  266.75   14.17
   5  -9   0  254.43   14.24
  -5  -9   0  250.06   18.66
  -5  -9   0  229.78   27.91
   5  -9   0  235.94   13.51
  -5  -9   0  260.28   18.18
   5  -9   0  261.69   15.45
   5  -9   0  249.03   15.88
   5  -9   0  295.63   57.04
  -5  -9   0  262.96   28.30
   5  -9   0  232.54   20.12
  -5  -9   0  227.64   18.26
  -5  -9   0  238.66   12.94
  -5  -9   0  265.16   19.73
   5  -9   0  272.17   47.48
   5  -9   0  246.11   27.50
  -5   9   0  239.52   13.90
   5   9   0  389.53  123.73
  -5   9   0  261.61   12.33
   5   9   0  224.46   18.18
  -5   9   0  254.60   13.95
  -5   9   0  256.93   14.72
  -5   9   0  243.87   13.50
  -5   9   0  245.64   13.85
   5   9   0  258.84   18.61
   5   9   0  228.50   16.41
   5   9   0  254.65   12.97
  -5   9   0  260.31   14.14
   5   9   0  248.90   16.39
   5   9   0  222.23   25.13
   5   9   0  227.78   19.09
   5   9   0  248.11   18.49
   5   9   0  257.62   29.73
   5   9   0  243.36   18.27
   5   9   0  254.36   17.92
   6  -9   0  -25.13   39.12
   6  -9   0    9.76    2.70
   6  -9   0    7.02    2.83
   6  -9   0    7.03    2.34
  -6  -9   0  147.31   96.88
   6  -9   0    6.88    1.91
   6  -9   0   -2.60    3.11
   6  -9   0    9.80   27.69
   6  -9   0    7.74    7.54
  -6  -9   0    7.26    2.04
  -6  -9   0    7.33    4.68
  -6  -9   0   10.55    5.81
  -6  -9   0   12.54    6.59
   6  -9   0    3.62    3.10
  -6  -9   0    4.57    1.79
  -6  -9   0    9.13    9.59
   6  -9   0    5.84    1.75
   6  -9   0   10.82    5.18
  -6  -9   0    0.20    4.80
  -6  -9   0    4.92    5.80
   6  -9   0    6.30    4.09
  -6  -9   0   -3.28    6.96
  -6  -9   0   11.65    7.20
   6   9   0    5.57    1.73
  -6   9   0   13.49    3.12
   6   9   0    7.02    6.33
   6   9   0   -1.99    4.68
  -6   9   0   10.85    3.45
   6   9   0    7.31    6.62
   6   9   0   18.76    9.64
  -6   9   0    5.49    2.88
  -6   9   0    7.54    3.34
  -6   9   0    8.85    2.65
   6   9   0   -4.16    4.77
   6   9   0   16.67    7.14
   6   9   0    3.86    4.26
   6   9   0   20.05   10.73
  -6   9   0    8.64    1.13
   6   9   0   10.58    4.73
  -6   9   0    8.00    2.74
   6   9   0 -103.14   88.07
  -6   9   0   10.09    2.49
   7  -9   0  127.29    8.21
   7  -9   0  112.95    7.35
  -7  -9   0  166.09   23.45
  -7  -9   0  137.02   13.52
   7  -9   0  117.91   14.58
   7  -9   0  127.89   13.13
   7  -9   0  157.56   41.30
  -7  -9   0  120.04   15.79
   7  -9   0  126.79   15.83
   7  -9   0  120.99   11.80
  -7  -9   0  122.24   15.90
  -7  -9   0  121.33    7.42
   7  -9   0  124.45    7.59
  -7  -9   0  137.44   15.17
  -7  -9   0  124.02   21.52
   7  -9   0  138.75   19.36
  -7  -9   0  -12.60  109.88
   7  -9   0  133.35    8.85
  -7  -9   0  118.46   14.90
  -7  -9   0  125.66   13.85
  -7  -9   0  119.94    7.39
  -7  -9   0  149.03   14.53
   7  -9   0  124.78   11.12
   7  -9   0  111.30    8.30
  -7   9   0  130.40    6.55
   7   9   0   22.31  125.47
   7   9   0  118.23   22.65
   7   9   0  156.85   16.55
   7   9   0  176.70   16.81
   7   9   0  115.29   13.43
  -7   9   0  133.68    9.71
  -7   9   0  122.40    8.75
   7   9   0  156.14   16.93
  -7   9   0  117.81    8.48
   7   9   0  120.11    7.41
  -7   9   0  130.84    8.24
   7   9   0  144.11   21.56
   7   9   0  112.18   16.79
  -7   9   0  128.96    8.76
   7   9   0  120.85   14.44
  -7   9   0  125.57    8.38
  -7   9   0  124.42    8.44
   7   9   0  139.40   13.09
   7   9   0  136.37   13.12
   8  -9   0   -0.48    2.52
  -8  -9   0    3.59    8.39
  -8  -9   0   -1.75    1.48
   8  -9   0   -1.44    4.25
  -8  -9   0    5.41   10.29
   8  -9   0   -2.38    4.30
   8  -9   0   -1.95    3.39
  -8  -9   0   -0.07    1.84
  -8  -9   0   15.47    8.35
  -8  -9   0    2.52    5.94
   8  -9   0    2.50    2.96
   8  -9   0  -11.49   46.29
   8  -9   0   10.63    9.27
  -8  -9   0    6.69    7.49
   8  -9   0   -2.14    3.36
  -8  -9   0    7.18    7.36
  -8  -9   0   10.40    6.09
   8  -9   0    1.24    2.57
   8  -9   0    0.75    1.79
  -8  -9   0   -2.48    4.82
  -8  -9   0  145.99  130.84
   8  -9   0   -0.16    4.38
  -8   9   0   -3.49    2.31
   8   9   0    6.05    6.31
   8   9   0   -0.04    9.17
  -8   9   0   -2.69    2.95
  -8   9   0   35.14   43.17
   8   9   0    0.42    6.54
   8   9   0    7.61    6.69
  -8   9   0   -1.62    3.32
  -8   9   0    1.39    3.24
   8   9   0   -1.03    6.90
   8   9   0    2.63    4.53
  -8   9   0   -1.13    1.06
  -8   9   0    5.41    3.95
  -8   9   0   -4.92    2.47
  -8   9   0    1.99    2.40
   8   9   0   12.04  132.95
   8   9   0   -0.19    1.60
   8   9   0   -7.01    4.69
   8   9   0   -9.83    6.05
  -9  -9   0    3.84    6.14
  -9  -9   0   14.20    2.44
   9  -9   0   22.04    5.40
   9  -9   0   17.42    2.97
  -9  -9   0   11.83    6.62
  -9  -9   0   11.62    8.42
   9  -9   0   37.00   14.18
   9  -9   0    9.58    5.59
  -9  -9   0   -0.22    7.62
   9  -9   0   10.66    3.68
   9  -9   0    9.49    6.05
  -9  -9   0   19.44    7.73
   9  -9   0    9.96    4.93
  -9  -9   0    5.51  152.21
   9  -9   0   60.49   56.27
   9  -9   0   12.15    3.81
   9  -9   0   13.43    3.56
  -9  -9   0   25.06   13.93
  -9   9   0   14.43    4.12
  -9   9   0   11.90    4.26
   9   9   0   -5.25  151.22
   9   9   0   18.48   11.25
  -9   9   0   16.63    3.76
   9   9   0   25.41    9.72
   9   9   0   10.55    5.37
  -9   9   0   15.33    1.86
  -9   9   0   17.97    4.33
  -9   9   0   17.47    1.84
  -9   9   0   18.90    3.70
   9   9   0   15.22    8.06
   9   9   0   16.07    2.71
  -9   9   0  -20.27   50.67
   9   9   0   11.09   10.67
   9   9   0   19.33    7.93
  -9   9   0   19.68    4.27
  10  -9   0    9.78    6.20
 -10  -9   0    8.46    7.28
 -10  -9   0   18.55    9.70
 -10  -9   0   15.38    7.14
 -10  -9   0   27.16   16.35
  10  -9   0  -35.49   65.57
  10  -9   0   14.16   11.54
  10  -9   0   11.36    3.82
  10  -9   0   11.03    2.95
 -10  -9   0   25.20   10.92
  10  -9   0    0.53    6.72
 -10  -9   0    4.64  163.14
 -10  -9   0    0.54    7.41
  10   9   0    5.88   10.20
  10   9   0   22.82    9.50
 -10   9   0   12.79    1.83
  10   9   0   15.62    8.30
  10   9   0 -187.99  171.46
 -10   9   0    8.36    4.65
 -10   9   0   15.69    2.01
  10   9   0   12.80    2.39
  10   9   0   13.92   12.31
 -10   9   0   12.79    4.21
 -10   9   0   15.96    3.85
 -10   9   0    6.48   67.58
 -10   9   0    8.22    3.24
 -10   9   0   15.33    4.93
 -10   9   0   17.80    4.21
  10   9   0   18.33   10.54
  11  -9   0   35.35    9.41
 -11  -9   0   13.32   10.17
 -11  -9   0   55.94   13.59
  11  -9   0   23.93    8.16
  11  -9   0   42.15   15.75
  11  -9   0  -31.02   78.22
 -11  -9   0   35.62   17.57
  11  -9   0   27.99    4.09
 -11  -9   0  224.39  207.75
 -11  -9   0   32.29    9.91
 -11  -9   0   41.71   10.14
 -11   9   0   41.01    5.45
  11   9   0   34.59   15.02
 -11   9   0   43.43    5.67
  11   9   0   22.29   11.41
  11   9   0   22.21   10.24
 -11   9   0   36.80    5.24
 -11   9   0   32.39    6.46
  11   9   0   44.65   11.87
  11   9   0   57.93   16.62
  11   9   0  130.43  223.79
  11   9   0   38.09    4.26
 -11   9   0   -3.35   79.33
  12  -9   0  -45.36   93.18
 -12  -9   0    5.79   10.76
 -12  -9   0   -1.64    9.36
  12  -9   0    1.81    5.87
  12  -9   0   -1.72    3.02
 -12  -9   0  -24.31  233.22
 -12  -9   0    1.97   13.92
  12  -9   0   -9.17    6.15
  12  -9   0  -10.36    9.17
 -12  -9   0    8.60    7.71
 -12   9   0    2.20    3.47
 -12   9   0    1.63    3.12
  12   9   0  -13.30    8.22
 -12   9   0   -0.81    4.45
 -12   9   0   -3.92    3.57
  12   9   0   -2.10   12.46
  12   9   0   -0.10    8.56
  12   9   0   75.79  248.68
 -13  -9   0   -0.26   10.71
 -13  -9   0   20.92   12.47
  13  -9   0   12.16   14.49
  13  -9   0   16.54    8.50
 -13  -9   0   10.16    7.97
  13  -9   0  -86.17  117.12
  13  -9   0    6.89    8.56
 -13  -9   0   10.68  265.48
 -13  -9   0   11.49   15.88
 -13   9   0   18.64    5.10
 -13   9   0   24.36    6.16
 -13   9   0   21.87  117.71
  13   9   0   32.31   15.99
  13   9   0   23.49   11.55
 -13   9   0   23.72    5.28
 -13   9   0    9.59    4.27
  13   9   0  189.23  303.71
 -14  -9   0   -5.52    7.02
 -14  -9   0  -24.36   11.35
  14  -9   0    8.34    8.11
  14  -9   0    8.50   13.58
 -14  -9   0  -15.94    9.22
 -14   9   0   11.74    4.58
 -14   9   0   -8.44    4.16
 -14   9   0   -0.64    3.85
 -14   9   0    1.93    4.43
  14   9   0    1.22   10.27
  14   9   0    5.73   22.24
 -15  -9   0  -13.57   10.44
  15  -9   0  -13.47    5.59
  15  -9   0    8.47   16.31
 -15  -9   0   -2.68    7.97
 -15   9   0    3.43    6.07
 -15   9   0    6.05    4.81
 -15   9   0    7.73    5.45
  15   9   0   -3.88   10.20
  15   9   0   12.67   16.41
 -15   9   0   -0.65    3.93
  16  -9   0  -14.07   13.44
 -16  -9   0   -2.46    7.67
  16  -9   0    8.55    9.27
 -16   9   0    3.78    4.60
 -16   9   0    3.19    5.05
  16   9   0   -1.62   11.16
  16   9   0   -6.35   13.65
 -16   9   0    1.84    5.77
   0 -10   0  178.12   19.81
   0 -10   0  141.34   12.06
   0 -10   0   94.13   62.60
   0 -10   0  150.80    9.01
   0 -10   0  147.08   10.82
   0 -10   0  165.01   12.97
   0 -10   0  148.89   12.23
   0 -10   0  151.96   11.88
   0 -10   0  153.16   10.84
   0 -10   0  133.89   10.91
   0 -10   0  138.92   10.72
   0 -10   0  143.59   10.13
   0 -10   0  151.64   11.38
   0 -10   0  148.80   10.45
   0 -10   0  145.59    8.55
   0 -10   0  124.25   19.73
   0  10   0  159.26    9.32
   0  10   0  155.75    9.03
   0  10   0  153.86   20.54
   0  10   0  183.37   65.70
   0  10   0  151.33   10.89
   0  10   0  154.60    7.88
   0  10   0  148.62   10.37
  -1 -10   0    2.87    3.20
   1 -10   0   -0.99    2.39
  -1 -10   0    4.12    3.83
   1 -10   0   -0.83    2.86
   1 -10   0   -0.26    1.91
   1 -10   0   -2.53    3.76
   1 -10   0   -9.44    4.67
   1 -10   0    6.77    4.31
  -1 -10   0   -3.36    2.93
  -1 -10   0   -6.38   60.39
   1 -10   0  -80.56   43.54
   1 -10   0   -0.16    1.59
   1 -10   0    2.67    2.44
  -1 -10   0   -2.78    3.07
  -1 -10   0    1.03    1.67
   1 -10   0   -0.88    2.52
   1 -10   0   -0.75    2.29
  -1 -10   0    1.75    1.73
  -1 -10   0   -3.08    3.89
   1 -10   0   -5.84    3.16
  -1 -10   0  -11.51    5.65
  -1 -10   0    1.42    4.18
  -1 -10   0   -1.96    2.48
  -1 -10   0   -0.85    3.98
   1 -10   0   -4.91    1.44
  -1 -10   0   -0.46    3.39
   1 -10   0   -0.38    2.26
   1 -10   0    3.00    3.82
  -1 -10   0    2.54    4.17
   1 -10   0   -6.27    5.42
   1 -10   0    6.07    3.41
  -1 -10   0    0.85    5.98
  -1  10   0   -1.45    2.37
   1  10   0   43.61   62.64
  -1  10   0    2.27    2.60
  -1  10   0   -0.29    0.81
  -1  10   0   -3.52    2.25
   1  10   0   -6.59    4.63
  -1  10   0   39.38   60.25
  -1  10   0   -5.10    4.49
  -1  10   0    2.71    3.17
   1  10   0    0.67    0.99
   1  10   0   -0.16    2.61
   1  10   0    0.91    2.93
  -1  10   0   -0.37    1.65
   1  10   0    3.89    3.25
   1  10   0    0.74    2.00
  -1  10   0   -0.33    2.90
  -1  10   0    0.25    2.01
   1  10   0   -0.05    3.57
  -2 -10   0   16.16    1.95
  -2 -10   0   17.90    4.59
  -2 -10   0   19.55    5.36
   2 -10   0   15.18    2.53
   2 -10   0    8.56    2.38
  -2 -10   0   10.82    8.13
  -2 -10   0   14.57    4.73
   2 -10   0   17.76    4.53
  -2 -10   0   15.35    2.54
   2 -10   0   13.85    3.27
   2 -10   0   14.31    3.73
   2 -10   0   13.75    2.73
   2 -10   0  -59.35   37.18
   2 -10   0    4.00    3.69
   2 -10   0   13.28    3.80
  -2 -10   0   17.89    6.16
   2 -10   0    9.23    2.82
   2 -10   0   14.61    4.08
   2 -10   0   25.34    9.63
  -2 -10   0   16.86    6.04
  -2 -10   0   18.60    2.63
  -2 -10   0  -66.15   54.61
  -2 -10   0   27.71    6.81
   2 -10   0   14.73    2.87
  -2 -10   0   13.47    4.33
  -2 -10   0   26.48    6.88
  -2 -10   0    9.72    5.04
  -2 -10   0    3.12    7.00
   2 -10   0    5.97    4.19
  -2 -10   0   17.60    4.64
   2 -10   0   26.64    7.68
   2 -10   0    6.03    4.05
   2  10   0   11.80    2.69
   2  10   0   76.38   75.44
   2  10   0   14.64    8.98
   2  10   0   14.98    3.52
  -2  10   0   16.76    1.55
   2  10   0    6.34    3.72
  -2  10   0   18.56    5.08
   2  10   0   18.67    1.99
   2  10   0   14.00    5.12
  -2  10   0   17.31    4.17
  -2  10   0   12.28    3.30
  -2  10   0   19.38    3.08
   2  10   0   12.92    5.00
   2  10   0   16.39    3.66
   2  10   0   15.92    4.60
  -2  10   0   19.81    8.26
  -2  10   0   14.16    2.62
  -2  10   0   14.98    3.52
   2  10   0   17.05    4.27
  -2  10   0   17.75    4.29
  -3 -10   0   48.18    3.59
   3 -10   0   49.71   12.44
   3 -10   0   50.68    6.67
   3 -10   0   55.28    4.53
   3 -10   0   55.98    9.70
  -3 -10   0   43.79    8.54
   3 -10   0   45.09    5.53
  -3 -10   0   45.29    7.54
  -3 -10   0   53.18   12.55
  -3 -10   0   52.21    6.97
   3 -10   0   55.49    4.65
  -3 -10   0   58.14    4.36
   3 -10   0   33.21   38.36
  -3 -10   0   53.91    7.15
   3 -10   0   60.26    5.40
  -3 -10   0   36.65   11.92
  -3 -10   0   46.70    7.70
  -3 -10   0   35.76   67.66
  -3 -10   0   46.51    7.53
  -3 -10   0   45.88    8.75
  -3 -10   0   57.34    9.10
   3 -10   0   58.93    7.05
  -3 -10   0   47.91    7.43
  -3 -10   0   68.93    9.92
   3 -10   0   60.23    9.07
   3 -10   0   52.28    6.72
   3 -10   0   67.45    6.08
   3 -10   0   51.83    6.07
   3 -10   0    3.14   42.55
   3 -10   0   50.38    5.13
   3  10   0   45.60    7.27
   3  10   0   48.07    8.17
   3  10   0   12.02   80.03
  -3  10   0   54.16    3.18
  -3  10   0   53.85    5.58
  -3  10   0   57.31    5.30
  -3  10   0   56.98    9.25
   3  10   0   52.13    8.83
   3  10   0   64.94    7.88
   3  10   0   54.77    6.93
  -3  10   0   41.86    4.38
  -3  10   0   60.37    5.77
   3  10   0   50.31    8.13
   3  10   0   56.49   14.27
  -3  10   0   58.22    6.79
   3  10   0   39.51    7.00
   3  10   0   53.44    3.66
  -4 -10   0   18.22    2.29
  -4 -10   0    9.32    5.01
   4 -10   0   19.00    3.21
   4 -10   0    0.31   34.31
   4 -10   0   15.17    6.11
   4 -10   0   10.30    3.14
  -4 -10   0   16.91    5.16
   4 -10   0   12.59    3.87
  -4 -10   0   16.61    6.54
   4 -10   0   14.17    3.17
   4 -10   0   13.97    2.45
   4 -10   0   20.45    4.69
  -4 -10   0    3.11    7.62
  -4 -10   0   10.33    4.66
  -4 -10   0   12.31    5.12
  -4 -10   0   16.66    6.90
   4 -10   0   13.58    3.72
  -4 -10   0   15.59    2.55
  -4 -10   0    6.33    6.08
   4 -10   0    1.38    7.34
   4 -10   0   38.71   39.02
   4 -10   0    6.01    5.44
  -4 -10   0   30.84   10.33
  -4 -10   0   50.64   79.63
  -4 -10   0    3.02    4.47
   4  10   0   10.25    5.18
  -4  10   0   15.04    3.43
   4  10   0   11.09    1.72
  -4  10   0   15.33    2.91
   4  10   0   19.53    9.42
  -4  10   0   13.85    4.61
  -4  10   0   10.21    2.80
   4  10   0   20.05    6.03
  -4  10   0    9.27    2.76
  -4  10   0   14.37    3.05
  -4  10   0   15.64    1.44
   4  10   0   16.49    4.60
   4  10   0   11.28    5.45
   4  10   0    6.06    5.16
   4  10   0  324.23   97.72
   4  10   0   17.06    5.40
   4  10   0   12.03    5.54
   4  10   0   22.28    5.27
   4  10   0    8.05    8.59
  -5 -10   0    7.20    6.16
   5 -10   0    3.75    7.34
  -5 -10   0   -2.38    6.03
   5 -10   0    0.42    3.94
   5 -10   0  -47.33   29.41
   5 -10   0    4.10    2.28
   5 -10   0    2.32    2.87
  -5 -10   0    0.15    5.27
   5 -10   0    4.50    2.73
  -5 -10   0   -0.28    4.15
  -5 -10   0    1.29    6.01
  -5 -10   0    3.41    5.36
   5 -10   0   -4.67    4.96
   5 -10   0    1.15    2.80
  -5 -10   0    8.13    7.52
  -5 -10   0   -1.20    4.69
   5 -10   0  -22.87   39.87
  -5 -10   0   -3.25    7.19
  -5 -10   0  -15.87  105.58
   5 -10   0    2.78    1.87
   5 -10   0    4.20    1.63
  -5 -10   0    2.10    1.42
  -5 -10   0    2.92    1.86
  -5 -10   0    1.64    4.53
   5  10   0   -4.20    3.28
  -5  10   0   -0.09    2.40
   5  10   0    1.64    4.75
  -5  10   0    2.47    2.08
   5  10   0  -37.24   93.54
  -5  10   0    2.39    2.31
   5  10   0   -0.37    4.93
   5  10   0    2.91    1.30
   5  10   0    0.39    7.63
  -5  10   0    2.13    2.33
  -5  10   0    3.94    3.01
  -5  10   0    1.15    0.90
   5  10   0    6.93    6.00
   5  10   0    1.42    4.25
   5  10   0    2.07    4.67
   5  10   0    1.63    4.89
  -5  10   0   -0.68    2.70
   5  10   0   -0.60    7.39
   5  10   0   -0.34    4.78
  -6 -10   0    5.32    2.03
  -6 -10   0   12.91    7.14
  -6 -10   0    4.62    1.65
   6 -10   0    3.39    3.63
  -6 -10   0   -2.77    4.78
  -6 -10   0   20.92    7.37
  -6 -10   0 -105.63   96.98
  -6 -10   0    0.57    8.33
   6 -10   0    0.23    3.15
   6 -10   0    4.35    2.33
  -6 -10   0    7.22    5.40
   6 -10   0    5.99    1.77
   6 -10   0   13.93    5.98
   6 -10   0    3.42    4.07
   6 -10   0    7.68    1.80
   6 -10   0   12.41   10.42
  -6 -10   0    9.52    6.93
  -6 -10   0    2.64    4.54
  -6 -10   0   13.06    8.92
   6 -10   0    8.78    5.12
   6 -10   0   -9.80   43.04
  -6 -10   0   10.65    6.19
  -6 -10   0   -6.66    4.71
   6 -10   0    4.26    6.72
   6  10   0   12.97    6.75
   6  10   0    2.02    3.98
   6  10   0    8.89    6.97
  -6  10   0    4.69    2.83
   6  10   0   13.78    6.57
   6  10   0   70.48  112.05
  -6  10   0    9.01    2.90
  -6  10   0    9.46    3.13
   6  10   0    9.91    4.62
   6  10   0    3.66    5.12
  -6  10   0    9.50    2.77
   6  10   0    7.25    5.83
   6  10   0   -2.56    7.97
  -6  10   0    7.14    1.16
  -6  10   0    9.44    3.70
  -6  10   0    5.26    2.33
   6  10   0    7.23    1.98
   6  10   0   15.41    9.21
  -6  10   0    8.07    3.15
   6  10   0    5.19    5.66
   7 -10   0   78.38   12.61
   7 -10   0   87.48   17.90
  -7 -10   0  205.38  133.19
  -7 -10   0   57.66   11.55
  -7 -10   0   94.31   18.85
  -7 -10   0   62.71   10.34
  -7 -10   0   63.10    9.92
   7 -10   0   71.94   11.87
   7 -10   0  123.99   42.41
  -7 -10   0   61.28    4.91
   7 -10   0   61.44    6.09
   7 -10   0   50.56   49.19
   7 -10   0   67.31    4.45
   7 -10   0   72.05    9.19
   7 -10   0   60.81   13.88
  -7 -10   0   68.74   12.80
   7 -10   0   72.49    4.81
  -7 -10   0   77.70   12.59
   7 -10   0   68.54    8.53
  -7 -10   0   66.40   10.81
   7 -10   0   74.59   10.66
  -7 -10   0   66.90    4.98
  -7 -10   0   66.81   17.92
  -7 -10   0   86.49   15.51
   7  10   0   81.90   17.54
   7  10   0   80.10  133.60
   7  10   0   64.15    4.95
  -7  10   0   72.50    5.90
   7  10   0   67.63   13.30
   7  10   0   84.69   11.50
   7  10   0   62.53   11.04
  -7  10   0   72.97    6.90
   7  10   0   75.96   12.31
   7  10   0   96.06   12.15
   7  10   0   81.23   21.95
   7  10   0   42.51    9.49
  -7  10   0   67.21    3.97
   7  10   0   71.51   11.46
  -7  10   0   74.35    5.96
  -7  10   0   75.72    6.62
  -7  10   0   79.79    7.06
   7  10   0   72.54    9.89
  -7  10   0   77.10    6.43
  -7  10   0   67.81    6.83
  -8 -10   0  126.35  140.95
   8 -10   0   14.60    5.05
  -8 -10   0   20.36    2.86
  -8 -10   0    0.08   10.40
   8 -10   0   11.69    5.21
   8 -10   0   33.61    6.79
   8 -10   0   21.41    3.93
   8 -10   0  -56.92   49.82
  -8 -10   0   23.57    7.81
   8 -10   0   27.70   11.75
   8 -10   0   20.30    7.49
  -8 -10   0   36.94   10.14
   8 -10   0   19.38    2.10
  -8 -10   0    9.56    8.62
   8 -10   0   21.44    3.71
  -8 -10   0   29.30    9.46
  -8 -10   0   20.71    7.60
   8 -10   0   22.11    6.75
   8 -10   0   19.65    2.03
  -8 -10   0   15.34    7.27
   8 -10   0   30.52   44.27
   8  10   0   20.88   11.99
   8  10   0   18.79    8.03
  -8  10   0   21.74    4.19
   8  10   0   42.87    8.96
   8  10   0   19.96   10.19
   8  10   0 -189.67  132.57
   8  10   0   15.78    2.45
  -8  10   0   21.82    3.98
  -8  10   0   17.98    5.23
  -8  10   0   26.89    4.62
   8  10   0   22.96    7.45
   8  10   0   15.28    7.67
  -8  10   0   23.57    1.97
  -8  10   0   28.65    5.08
   8  10   0   18.08    8.40
  -8  10   0   26.35    5.07
  -8  10   0   21.07    3.59
  -9 -10   0  143.55   27.22
  -9 -10   0   92.17   13.22
   9 -10   0   96.05   12.20
  -9 -10   0   97.61   15.49
  -9 -10   0  120.39   15.03
   9 -10   0  106.17    8.48
  -9 -10   0   99.85   15.06
   9 -10   0  104.27   55.13
  -9 -10   0  -44.76  156.18
   9 -10   0   65.50   16.76
  -9 -10   0  124.77   16.89
   9 -10   0  118.06   12.94
  -9 -10   0   89.53   15.18
   9  10   0  108.05   19.41
  -9  10   0  122.19    9.58
  -9  10   0  118.06    8.30
   9  10   0  111.07   15.71
  -9  10   0  108.95    8.49
  -9  10   0  119.71    8.35
   9  10   0  142.95   24.33
   9  10   0  137.85  167.59
  -9  10   0  110.79    6.07
  -9  10   0  109.06   12.62
   9  10   0  113.10   15.67
   9  10   0  100.28   15.75
   9  10   0  103.95    7.19
  -9  10   0  111.45    8.43
   9  10   0  126.76   13.88
  10 -10   0   12.10   63.34
 -10 -10   0   -2.88    5.83
 -10 -10   0  114.06  187.17
  10 -10   0   -1.85    5.72
  10 -10   0   -0.04    3.14
 -10 -10   0   15.29   13.60
 -10 -10   0   -4.07    6.01
  10 -10   0    9.83   11.17
 -10 -10   0   10.84    8.72
 -10 -10   0  -16.95    5.86
  10 -10   0    1.55    6.01
 -10 -10   0   -0.25    8.72
  10  10   0    7.78    8.92
 -10  10   0    6.89    3.94
  10  10   0  -10.35    7.28
 -10  10   0   70.01   63.28
  10  10   0    7.86   12.25
 -10  10   0    2.88    3.88
 -10  10   0    6.23    3.12
 -10  10   0    5.55    3.49
  10  10   0    5.62    2.58
 -10  10   0    2.20    3.51
  10  10   0    5.28    7.77
 -10  10   0    2.76    3.62
  10  10   0   -4.54    7.42
 -10  10   0    2.44    1.57
  10  10   0  -47.24  216.55
  11 -10   0   -0.67    6.37
 -11 -10   0    7.58   10.77
  11 -10   0  -68.33   74.18
  11 -10   0    0.80    5.82
 -11 -10   0  133.03  207.99
 -11 -10   0  -13.50    7.59
 -11 -10   0   -3.83   12.07
 -11 -10   0   -3.79    6.11
 -11 -10   0   13.36    8.90
  11 -10   0    2.12   12.04
  11  10   0   -9.83    8.13
 -11  10   0   -0.80    3.68
 -11  10   0    0.54    3.02
  11  10   0   -2.45    8.46
 -11  10   0    2.27    3.50
  11  10   0    4.58    8.06
  11  10   0 -149.79  213.04
  11  10   0   -0.28   10.06
  11  10   0  -13.29    9.09
 -11  10   0   68.13   74.24
  11  10   0   -2.55    1.74
 -11  10   0    7.66    4.59
 -12 -10   0   29.14  251.27
 -12 -10   0  -24.28    7.78
 -12 -10   0    6.46   10.19
  12 -10   0  -57.94   86.92
 -12 -10   0   -1.23   14.40
 -12 -10   0  -12.22    5.19
  12 -10   0  -14.30    5.86
  12 -10   0    1.82   11.35
  12 -10   0   -0.72    6.03
  12  10   0 -160.26  290.97
  12  10   0   19.05   10.75
 -12  10   0   -1.03    4.58
  12  10   0    6.70   12.37
 -12  10   0    0.38    3.83
 -12  10   0    1.60    3.47
 -12  10   0  190.95   92.23
 -12  10   0    4.01    3.42
 -13 -10   0  -12.36   14.81
 -13 -10   0   -3.56   11.03
  13 -10   0  267.24  111.83
 -13 -10   0   -2.40    6.95
  13 -10   0   -0.96   13.41
  13 -10   0    8.93    7.18
  13  10   0   -3.42   11.09
 -13  10   0 -116.81  104.84
 -13  10   0    0.45    4.47
 -13  10   0   -0.91    3.20
 -13  10   0    2.14    3.68
  13  10   0    3.01   10.57
 -13  10   0    2.11    4.84
  14 -10   0   -3.91   11.64
 -14 -10   0   -5.70    6.92
 -14 -10   0    6.00   12.32
 -14 -10   0   -9.85   10.98
  14 -10   0   -5.47    5.93
 -14 -10   0   -9.05   12.42
  14  10   0   19.86   17.65
 -14  10   0    5.35    3.87
 -14  10   0    1.42    4.06
 -14  10   0   -2.33    8.54
  14  10   0  -13.79    9.56
 -14  10   0   -2.10    4.57
 -15 -10   0   -8.40   11.23
  15 -10   0  -12.04    6.63
 -15 -10   0   -2.04    9.07
  15 -10   0  -12.77   12.99
 -15  10   0    5.67    4.41
 -15  10   0    5.22    6.84
  15  10   0    8.81   12.78
 -15  10   0   -2.38    6.02
 -15  10   0    1.73    5.51
  15  10   0    2.23   15.14
  16 -10   0   -3.05    7.44
 -16 -10   0   12.25   10.23
 -16 -10   0   12.55   14.51
  16 -10   0   -6.17   14.69
 -16  10   0   -1.78    5.49
  16  10   0  -11.65   11.62
 -16  10   0    3.38    4.32
 -16  10   0    1.21    6.13
  16  10   0   12.04   12.96
   0 -11   0   -0.21    2.98
   0 -11   0    4.66    5.02
   0 -11   0   -0.36    6.80
   0 -11   0    3.65    3.07
   0 -11   0   -1.44    3.27
   0 -11   0   -3.77    3.96
   0 -11   0    1.96    5.95
   0 -11   0    4.73    4.25
   0 -11   0   -1.12    4.24
   0 -11   0   -2.18    2.37
   0 -11   0    3.34    2.10
   0 -11   0   -2.81    3.09
   0 -11   0    1.24    3.27
   0 -11   0    1.39    1.72
   0 -11   0   -0.93    1.91
   0 -11   0    0.85    0.93
   0 -11   0  -63.40   57.06
   0  11   0   -0.67    0.85
   0  11   0   -6.48    1.64
   0  11   0    0.47    2.53
   0  11   0   -1.03    2.54
   0  11   0    6.60    7.88
   0  11   0    4.15   73.10
   0  11   0    1.16    2.97
   1 -11   0   24.84    5.82
  -1 -11   0   21.27    4.94
   1 -11   0   23.37    5.07
   1 -11   0   26.07    4.55
  -1 -11   0   24.40    6.50
   1 -11   0   26.48    4.07
   1 -11   0   30.97    3.67
   1 -11   0   24.94    4.80
   1 -11   0   39.23    7.10
  -1 -11   0   27.20    5.35
   1 -11   0   35.64   11.89
  -1 -11   0   17.31    4.71
  -1 -11   0  -19.66   59.50
  -1 -11   0   28.97    3.60
  -1 -11   0   21.96    9.44
   1 -11   0   23.60    3.60
   1 -11   0   32.34    4.88
   1 -11   0   30.42    6.24
  -1 -11   0   33.35    6.13
   1 -11   0   26.58    9.52
  -1 -11   0   23.14    6.50
  -1 -11   0   21.06    5.40
   1 -11   0   25.54    5.55
  -1 -11   0   31.01    6.71
  -1 -11   0   20.40    4.79
  -1 -11   0   35.53    7.37
   1 -11   0   25.34    4.21
  -1 -11   0   49.97   13.30
  -1 -11   0   26.33    3.15
   1 -11   0   26.16    5.15
   1 -11   0   65.06   53.96
  -1 -11   0   30.84    2.55
   1  11   0   22.22    3.51
   1  11   0   28.72    5.07
  -1  11   0  179.29   79.21
  -1  11   0   25.16    4.17
   1  11   0   30.97    4.39
   1  11   0   18.34    5.43
   1  11   0   27.89    4.96
  -1  11   0   32.12    3.88
  -1  11   0   38.45   11.59
  -1  11   0   26.41    4.67
   1  11   0  167.78   70.61
  -1  11   0   26.62    4.89
  -1  11   0   28.56    2.37
   1  11   0   27.89    2.51
   1  11   0   33.72   11.81
  -1  11   0   30.12    5.52
   1  11   0   34.91    5.86
  -1  11   0   25.31    3.33
   2 -11   0   11.22    2.62
  -2 -11   0    7.91    6.30
  -2 -11   0   17.47    2.06
  -2 -11   0   11.37    6.19
  -2 -11   0    3.39    4.10
   2 -11   0   61.93   55.41
  -2 -11   0    4.96    4.26
   2 -11   0    9.88    3.13
   2 -11   0   12.06    3.75
   2 -11   0    8.91    3.36
  -2 -11   0   13.40    4.64
  -2 -11   0  -22.03   66.83
  -2 -11   0   17.70    5.34
  -2 -11   0   17.96    4.93
  -2 -11   0   13.92    5.20
   2 -11   0   19.87    5.37
  -2 -11   0    4.27    4.82
   2 -11   0   18.00    5.03
  -2 -11   0   -3.58    6.64
   2 -11   0    8.48    2.95
   2 -11   0   10.62    2.68
   2 -11   0    2.02    6.70
  -2 -11   0   13.63    5.84
   2 -11   0   10.17    4.22
   2 -11   0   16.80    4.52
  -2 -11   0    3.60    7.52
  -2 -11   0   14.68    2.51
   2 -11   0    3.23    5.97
   2 -11   0   12.79    4.25
  -2  11   0   10.90    3.21
   2  11   0    7.43    2.72
  -2  11   0    8.61    7.25
   2  11   0   13.37    4.66
   2  11   0   16.94    9.09
  -2  11   0    8.02    2.75
  -2  11   0    8.53    3.71
   2  11   0    7.58    2.70
   2  11   0   12.33    1.64
  -2  11   0   10.93    3.55
   2  11   0   15.29    5.39
  -2  11   0   13.01    1.45
   2  11   0   11.97    2.77
   2  11   0   11.66    4.25
   2  11   0    9.88    4.11
  -2  11   0   10.59    2.55
  -2  11   0   14.15    4.12
   2  11   0    5.15   81.33
  -3 -11   0    4.87    4.87
   3 -11   0    3.36    6.96
  -3 -11   0   -2.17    5.00
  -3 -11   0    5.81    6.02
  -3 -11   0    6.37    4.85
   3 -11   0    3.64    4.19
   3 -11   0    0.04    1.85
   3 -11   0    3.25    3.41
   3 -11   0    0.80    2.55
  -3 -11   0   12.64    8.68
  -3 -11   0    3.99    1.38
   3 -11   0   -2.07    3.37
   3 -11   0   -0.64    2.33
   3 -11   0   -3.03    5.29
  -3 -11   0    8.75    4.53
  -3 -11   0    1.64    3.66
  -3 -11   0    2.40    3.84
   3 -11   0   -0.28    3.27
  -3 -11   0   -5.19   67.89
  -3 -11   0    9.10    4.87
   3 -11   0   38.12   42.37
   3 -11   0   -0.61    3.28
  -3 -11   0    2.31    1.92
  -3 -11   0   -1.74    4.96
   3 -11   0    8.40   49.05
  -3 -11   0    0.42    7.95
   3 -11   0   -1.22    2.04
  -3  11   0   -1.09    2.77
   3  11   0    6.13    3.59
   3  11   0    6.53    1.51
   3  11   0    4.16    4.06
  -3  11   0   -1.25    3.13
   3  11   0    1.59    4.46
   3  11   0    1.04    3.96
  -3  11   0    5.06    2.19
  -3  11   0    2.47    2.37
  -3  11   0   -0.81    2.36
  -3  11   0    4.67    1.04
   3  11   0   -2.17    3.62
   3  11   0    0.07    4.25
   3  11   0    0.34    3.60
   3  11   0   23.17   79.58
   3  11   0   11.69    9.22
   4 -11   0   -0.81    4.09
  -4 -11   0   -0.98    5.59
   4 -11   0    1.39    1.73
  -4 -11   0    0.06    1.84
  -4 -11   0   -0.13    4.15
  -4 -11   0   -4.58    4.85
   4 -11   0    3.78    3.53
  -4 -11   0   11.82    6.39
   4 -11   0   -4.43    4.05
  -4 -11   0    1.61    8.19
  -4 -11   0   -3.50    4.14
  -4 -11   0    4.92    4.26
   4 -11   0    0.11    2.39
  -4 -11   0  -30.52   85.15
   4 -11   0    4.17    2.52
  -4 -11   0    0.05    4.13
   4 -11   0  -33.36   43.46
  -4 -11   0    0.82    5.98
   4 -11   0   -5.35    4.72
   4 -11   0   10.11   41.27
  -4 -11   0   -0.49    1.23
  -4 -11   0    3.70    4.49
   4 -11   0    2.15    3.24
   4 -11   0   -3.21    2.56
   4 -11   0   -6.23    6.42
   4 -11   0    1.71    2.23
  -4  11   0    2.50    2.43
   4  11   0    6.82    4.71
   4  11   0    1.71    5.13
   4  11   0   12.15    5.40
   4  11   0  135.66  110.86
  -4  11   0    2.29    3.25
  -4  11   0    2.91    2.24
   4  11   0    3.49    4.17
  -4  11   0    2.07    0.88
   4  11   0   -1.40    3.30
  -4  11   0   -0.40    2.48
   4  11   0    4.31    7.89
   4  11   0   -1.46    4.42
   4  11   0    1.20    1.36
   4  11   0    8.02    4.82
  -4  11   0   -1.02    3.48
  -4  11   0   -1.79    2.10
  -5 -11   0   13.63    7.02
  -5 -11   0    4.34    9.36
   5 -11   0    8.40    2.09
  -5 -11   0    3.97    6.21
  -5 -11   0    0.47    5.48
   5 -11   0   -3.93    4.79
   5 -11   0    2.64    3.00
  -5 -11   0    7.02    6.52
  -5 -11   0    6.78    4.75
  -5 -11   0    1.95    1.44
  -5 -11   0    4.35    5.07
   5 -11   0    7.59    3.11
   5 -11   0  -11.27   31.95
   5 -11   0    7.52    6.42
   5 -11   0    4.97    2.50
   5 -11   0    0.00    7.18
  -5 -11   0    6.23    5.08
  -5 -11   0    0.42    5.33
  -5 -11   0   34.39  101.17
   5 -11   0    2.07    2.03
  -5 -11   0   18.38    9.86
   5 -11   0  -47.40   41.99
  -5 -11   0    2.82    2.09
   5 -11   0   -1.46    3.87
   5  11   0   10.30    5.55
  -5  11   0    5.56    2.61
   5  11   0    2.56    5.40
   5  11   0   -0.22    4.96
   5  11   0    0.58    1.26
  -5  11   0    3.22    2.31
   5  11   0    4.72    9.22
   5  11   0   -0.42    4.77
  -5  11   0   -0.89    3.12
   5  11   0    3.01    5.19
   5  11   0    2.06    4.12
  -5  11   0    1.77    0.98
  -5  11   0    4.69    1.00
  -5  11   0    6.97    2.93
   5  11   0  156.55  131.01
  -5  11   0    8.16    3.20
  -6 -11   0   15.40    9.70
   6 -11   0   18.86    8.48
   6 -11   0    5.04   34.97
  -6 -11   0   10.12    7.20
   6 -11   0    4.14    5.56
   6 -11   0   12.66    6.49
   6 -11   0   18.30    5.59
  -6 -11   0   15.66    7.71
   6 -11   0   12.44    3.01
   6 -11   0    9.77   10.39
  -6 -11   0    4.49    4.94
  -6 -11   0   18.53    7.64
   6 -11   0   21.08    4.62
  -6 -11   0   18.66    6.80
  -6 -11   0   11.98   11.26
   6 -11   0   19.25    2.32
   6 -11   0   24.80   43.11
  -6 -11   0    9.91    6.79
  -6 -11   0   21.19    2.91
  -6 -11   0  -15.28  115.28
   6 -11   0   24.19    7.42
   6  11   0    8.34    6.01
   6  11   0   11.02    5.01
   6  11   0  192.23  124.12
   6  11   0   17.77    7.43
  -6  11   0   19.74    3.94
  -6  11   0   20.26    3.87
   6  11   0   24.85    6.69
   6  11   0   -1.05    8.60
   6  11   0    9.29    6.18
   6  11   0   18.92    2.50
  -6  11   0   18.85    3.42
   6  11   0   20.53    6.54
  -6  11   0   19.64    3.28
  -6  11   0    7.16    3.34
  -6  11   0   14.53    3.92
   6  11   0   11.67   10.80
   6  11   0   21.37    8.22
  -7 -11   0   73.63  147.90
   7 -11   0   23.98    7.40
   7 -11   0   16.43    8.40
   7 -11   0   29.44    4.13
  -7 -11   0   30.72    8.00
  -7 -11   0   17.79    7.15
  -7 -11   0   33.62   14.36
   7 -11   0   18.80   37.97
  -7 -11   0   32.28    9.73
  -7 -11   0   23.39    9.71
   7 -11   0   28.64    4.21
   7 -11   0   18.87   10.64
   7 -11   0    1.92   43.53
   7 -11   0   33.93   11.45
  -7 -11   0   23.59    8.45
   7 -11   0   22.16    7.01
  -7 -11   0   35.12    9.75
   7 -11   0   34.11    6.13
   7 -11   0   33.20    7.25
  -7 -11   0   39.70    8.57
   7 -11   0   38.09    6.40
  -7  11   0   34.69    5.17
   7  11   0   49.86   15.87
   7  11   0  198.83  149.26
  -7  11   0   39.12    4.33
   7  11   0   32.56    9.65
  -7  11   0   36.11    4.70
   7  11   0   25.03    3.14
   7  11   0   29.46    6.96
  -7  11   0   28.27    4.33
   7  11   0   36.16    9.15
  -7  11   0   35.41    4.86
  -7  11   0   33.03    5.34
   7  11   0   51.58   10.00
   7  11   0   36.47    7.91
   7  11   0   32.93   10.60
  -8 -11   0   -3.12    7.67
  -8 -11   0   -2.30    5.92
   8 -11   0   26.66   10.91
  -8 -11   0  143.78  150.56
  -8 -11   0   12.12    7.14
   8 -11   0    9.15    3.05
  -8 -11   0    2.22    7.63
  -8 -11   0    6.59   11.65
   8 -11   0   10.42    6.86
   8 -11   0   11.88    5.70
   8 -11   0  -26.13   59.31
   8 -11   0    8.64    3.03
   8 -11   0   39.44   43.47
  -8 -11   0    8.25    6.49
   8 -11   0    8.32    5.08
   8 -11   0    3.98    5.11
   8 -11   0   21.30   11.28
  -8  11   0   16.15    4.42
   8  11   0    7.84    1.96
  -8  11   0    7.28    3.43
   8  11   0   18.90    8.37
  -8  11   0   14.74    3.85
   8  11   0   29.67   10.68
  -8  11   0   10.47    2.86
   8  11   0  -44.77  150.94
   8  11   0    8.28    6.83
   8  11   0   14.80    8.06
  -8  11   0   14.40    4.48
   8  11   0    2.86    6.10
  -8  11   0   11.70    3.61
   8  11   0   20.80    6.59
   8  11   0   14.60   11.18
  -8  11   0    9.03    1.36
   9 -11   0   11.00   10.47
  -9 -11   0    1.87    7.21
  -9 -11   0    6.55    8.41
  -9 -11   0   12.24    9.25
  -9 -11   0    3.90    6.10
   9 -11   0   62.86   55.78
   9 -11   0    6.73    3.27
  -9 -11   0   10.98   12.25
  -9 -11   0 -270.90  159.95
   9 -11   0   11.63    5.73
   9 -11   0   17.75    6.27
  -9 -11   0    0.01    6.19
  -9 -11   0   18.88    9.81
   9 -11   0  -73.91   43.64
   9  11   0    4.21    9.01
  -9  11   0   13.13    4.02
   9  11   0    2.38    7.22
  -9  11   0    6.11    4.08
  -9  11   0   13.26    3.92
  -9  11   0   10.17    4.54
   9  11   0    5.46    2.42
   9  11   0  -11.61    6.44
  -9  11   0   10.94    1.60
   9  11   0    5.79    8.22
   9  11   0   11.55   12.28
   9  11   0   13.83    6.08
  -9  11   0   14.98    3.30
  -9  11   0    9.47    3.54
   9  11   0  -87.97  184.15
  10 -11   0    5.93   10.72
 -10 -11   0   -4.30    8.07
  10 -11   0    3.68    5.88
 -10 -11   0   -8.31    8.25
 -10 -11   0  200.21  207.70
 -10 -11   0   -2.48    6.16
 -10 -11   0   -3.65    7.36
  10 -11   0   -3.33    5.32
 -10 -11   0    0.33    6.65
  10 -11   0  -32.17   63.78
 -10 -11   0    4.10   11.82
  10 -11   0  -59.14   52.18
  10  11   0   -1.60    2.11
 -10  11   0    2.66    4.18
  10  11   0 -446.28  215.12
 -10  11   0    8.45    3.88
 -10  11   0   -4.08    2.25
  10  11   0    2.10    7.30
  10  11   0   -1.06    8.80
 -10  11   0   -2.54    3.06
 -10  11   0   -4.29    3.66
 -10  11   0   -0.50    3.03
  10  11   0   -5.24    7.04
  10  11   0   22.00    9.97
  11 -11   0   18.56    7.36
 -11 -11   0   -8.89    8.77
 -11 -11   0   14.19   13.66
 -11 -11   0    1.26    9.93
 -11 -11   0   -2.77    8.00
  11 -11   0    1.75    6.69
 -11 -11   0    1.90    7.21
  11 -11   0   15.90   13.43
  11 -11   0  -49.92   60.82
  11  11   0   16.75   11.75
 -11  11   0    9.90    4.93
  11  11   0   27.43   12.45
  11  11   0   16.31   10.22
  11  11   0   -3.17    8.51
  11  11   0    2.88    2.25
 -11  11   0   10.81    4.48
 -11  11   0   13.11    3.53
 -11  11   0    8.24    4.02
 -11  11   0    0.19    3.31
 -12 -11   0   16.23    8.54
  12 -11   0    1.21    5.86
  12 -11   0   -5.43   10.41
 -12 -11   0  -12.24   11.73
 -12 -11   0  -15.77    9.33
 -12 -11   0    2.56   11.89
  12 -11   0  -48.59   75.11
 -12  11   0    5.09    4.35
 -12  11   0   -1.11    4.57
 -12  11   0    1.47    2.94
  12  11   0   -6.51    9.91
 -12  11   0    0.77    4.37
  13 -11   0   13.33   92.93
 -13 -11   0  -13.20   10.11
 -13 -11   0    0.84    7.35
 -13 -11   0    3.38   10.36
  13 -11   0    4.55    6.42
 -13 -11   0    5.27   15.38
 -13  11   0    3.37    4.12
  13  11   0   10.69   11.37
  13  11   0    0.37   13.28
 -13  11   0    3.82    4.49
 -13  11   0   11.65    5.50
 -13  11   0    9.80    3.82
  14 -11   0   -4.32   14.67
 -14 -11   0  -20.12   12.21
 -14 -11   0  -27.31   10.62
 -14 -11   0  -14.35    9.59
  14 -11   0    3.78    7.24
 -14 -11   0   -5.59    7.01
  14  11   0    2.34   12.56
 -14  11   0   -2.34    3.15
 -14  11   0   -5.04    4.45
  14  11   0   -1.34   11.67
 -14  11   0   -1.93    3.81
 -14  11   0   -2.20    5.03
 -15 -11   0  -13.32   12.86
 -15 -11   0   -9.76   11.21
  15 -11   0    4.03    7.61
  15 -11   0   56.24   23.49
 -15  11   0    4.84    6.36
 -15  11   0   -2.42    5.24
 -15  11   0    2.31    4.82
  15  11   0    7.26   15.61
  15  11   0  -11.05   11.60
 -15  11   0    1.90    5.78
 -16 -11   0  -12.86    7.91
  16 -11   0    1.40    8.86
 -16 -11   0    2.62   13.68
  16 -11   0   -4.41   17.13
  16  11   0  -23.24   12.36
 -16  11   0   -2.22    6.74
 -16  11   0   -4.98    4.65
 -16  11   0   -2.33    4.90
   0 -12   0   41.74    7.40
   0 -12   0   42.73    6.36
   0 -12   0   49.89    6.85
   0 -12   0   54.14    8.92
   0 -12   0   39.20   11.38
   0 -12   0   42.46    7.80
   0 -12   0   44.15    6.66
   0 -12   0   49.25    8.34
   0 -12   0   43.12    6.14
   0 -12   0   48.21    6.08
   0 -12   0   29.75   12.19
   0 -12   0   36.93    6.53
   0 -12   0   44.89    4.47
   0 -12   0   49.21   69.45
   0  12   0   47.44    3.23
   0  12   0   45.68    4.96
   0  12   0   50.00    6.88
   0  12   0   36.07    5.00
   0  12   0   41.81   12.26
   0  12   0  -33.32   76.33
   0  12   0   47.16    6.26
   1 -12   0   39.06   63.02
   1 -12   0    0.13    4.16
   1 -12   0   -0.94    3.62
  -1 -12   0  -10.73    5.17
   1 -12   0   -0.75    2.53
  -1 -12   0   -5.92    3.06
  -1 -12   0   -4.33    6.31
  -1 -12   0    1.01    1.08
   1 -12   0    3.66    3.68
   1 -12   0    1.64    8.30
  -1 -12   0    1.55    3.64
   1 -12   0   -3.02    2.23
  -1 -12   0   -1.74    4.09
   1 -12   0   -2.64    3.70
   1 -12   0    0.36    4.55
  -1 -12   0   -6.28    3.33
   1 -12   0    0.99    2.83
   1 -12   0   -0.94    6.85
  -1 -12   0   71.51   71.03
  -1 -12   0    0.58    3.26
  -1 -12   0   -2.43    3.08
  -1 -12   0   -1.24    5.22
  -1 -12   0   -6.22    4.19
   1 -12   0   -2.60    2.88
   1 -12   0    2.32    3.34
  -1 -12   0    0.68    2.01
  -1 -12   0    0.58    3.95
   1  12   0   -3.89    3.70
  -1  12   0    4.31    2.61
   1  12   0   -0.16    0.95
   1  12   0   -2.65    2.92
  -1  12   0    1.30    2.84
   1  12   0    0.95    2.13
   1  12   0   -7.31    7.05
   1  12   0   -0.15    2.76
   1  12   0   -2.65    2.90
  -1  12   0    0.18    3.05
  -1  12   0   -2.93    6.14
  -1  12   0    3.51    3.75
  -1  12   0    0.43    0.99
  -1  12   0   -2.62    2.93
   1  12   0   62.15   85.21
  -1  12   0   83.61   76.23
   1  12   0   -0.78    3.36
  -2 -12   0   13.41    5.09
   2 -12   0   11.41    5.01
  -2 -12   0    2.68    7.33
  -2 -12   0   15.47    6.16
  -2 -12   0  -14.61   76.23
  -2 -12   0    9.03    5.16
   2 -12   0   10.65   10.69
  -2 -12   0    8.02    2.46
   2 -12   0    9.79    4.76
   2 -12   0   13.57    4.21
  -2 -12   0   10.52    9.43
   2 -12   0    9.44    3.62
  -2 -12   0   14.97    5.37
   2 -12   0   18.12    4.85
  -2 -12   0   -0.99    5.53
   2 -12   0    9.01    7.88
  -2 -12   0   -1.64    3.84
  -2 -12   0    9.71    6.19
  -2 -12   0    7.62    4.16
  -2 -12   0   17.17    6.53
   2 -12   0    8.71    4.69
   2 -12   0    9.31    4.52
   2 -12   0    8.31    3.01
   2 -12   0   12.93    4.41
   2 -12   0   35.97   58.21
   2 -12   0    7.28    2.64
   2 -12   0    8.79    3.31
  -2 -12   0    6.45    4.29
   2  12   0    0.63    4.72
   2  12   0   -3.50    6.88
  -2  12   0   10.98    2.85
  -2  12   0   14.58    3.74
   2  12   0    7.95    4.14
   2  12   0    7.00    2.43
  -2  12   0    8.00    3.19
   2  12   0    8.68    4.54
   2  12   0    8.87    4.34
  -2  12   0   12.85    1.51
  -2  12   0   16.67    4.53
  -2  12   0   13.21    4.63
  -2  12   0    8.73    2.92
  -2  12   0   12.73    8.16
   2  12   0    7.79    1.74
   3 -12   0    1.40    2.51
  -3 -12   0    2.36    4.47
   3 -12   0    1.61    3.86
   3 -12   0    0.65    3.68
  -3 -12   0    9.61    5.48
  -3 -12   0   -1.07    5.74
   3 -12   0   -0.14    5.56
  -3 -12   0   57.05   86.97
   3 -12   0    1.75    1.96
  -3 -12   0    0.29    4.27
   3 -12   0   -1.03    3.34
   3 -12   0   31.48   46.72
  -3 -12   0    0.39    5.54
  -3 -12   0   -4.72    1.76
   3 -12   0    3.32    2.78
  -3 -12   0    4.86    5.76
   3 -12   0   -2.44    2.59
  -3 -12   0   -4.04    4.93
  -3 -12   0   -2.37    3.16
   3 -12   0    0.65    3.33
  -3 -12   0   -3.56    4.12
   3 -12   0   13.05   10.60
  -3 -12   0   -9.68    5.95
  -3 -12   0   -0.04    5.54
   3 -12   0    1.18    3.57
  -3 -12   0   -1.20    3.97
   3 -12   0    2.33    2.35
   3 -12   0   51.37   51.89
   3  12   0   -1.18    1.23
   3  12   0    0.00    3.18
   3  12   0   -1.31    4.06
   3  12   0 -168.92   97.25
   3  12   0   -1.26    4.97
  -3  12   0   -0.31    0.89
   3  12   0    2.06    3.20
  -3  12   0    1.89    2.65
  -3  12   0    1.19    3.27
   3  12   0    1.55    3.85
  -3  12   0    2.01    3.25
   3  12   0   -7.98    5.44
   3  12   0    0.99    3.55
  -3  12   0    0.24    2.42
  -3  12   0   -1.44    2.03
   3  12   0    7.76    5.13
   4 -12   0   23.61    3.24
  -4 -12   0    8.34    5.01
   4 -12   0   24.89    4.34
   4 -12   0   16.62    4.13
  -4 -12   0  -65.81  102.47
   4 -12   0    1.01   48.98
  -4 -12   0   28.66    8.27
   4 -12   0   25.15   11.22
  -4 -12   0   28.06    8.78
   4 -12   0   27.82    6.14
  -4 -12   0   14.46    9.49
   4 -12   0   23.15    5.38
  -4 -12   0   19.91    5.66
  -4 -12   0   11.66    6.14
  -4 -12   0   12.06    5.47
   4 -12   0   18.49    3.53
  -4 -12   0   13.33    7.06
   4 -12   0   11.85    4.23
  -4 -12   0   11.52    7.19
   4 -12   0   26.36    3.66
  -4 -12   0   15.65    2.90
   4 -12   0   46.08   47.08
   4 -12   0   18.94    7.81
   4 -12   0   17.76    6.78
  -4 -12   0   14.51    5.90
  -4 -12   0   15.79   11.40
  -4 -12   0    6.47    6.97
   4  12   0   31.28   12.13
   4  12   0   18.30    6.94
  -4  12   0   19.10    4.13
   4  12   0   26.96    5.56
  -4  12   0   20.04    1.77
   4  12   0   13.71    6.03
   4  12   0   12.58    1.94
  -4  12   0   17.58    4.95
   4  12   0   19.82    6.06
   4  12   0    8.44    5.89
   4  12   0    5.94    5.09
  -4  12   0   21.75    3.52
   4  12   0  294.33  132.38
  -4  12   0   21.40    3.82
  -4  12   0   15.68    3.52
   5 -12   0   73.91    5.28
   5 -12   0   73.63    7.46
  -5 -12   0   61.20   11.85
  -5 -12   0   73.86   18.76
   5 -12   0   76.25   12.42
  -5 -12   0  113.90  124.37
  -5 -12   0   65.27   10.67
   5 -12   0   71.70    6.70
   5 -12   0   79.16   17.27
  -5 -12   0   79.09   18.35
  -5 -12   0   65.28   11.65
  -5 -12   0   88.11   13.42
   5 -12   0   72.87    5.76
  -5 -12   0   85.48   10.99
   5 -12   0   64.65   39.99
   5 -12   0   74.61    7.00
   5 -12   0   57.64    6.43
   5 -12   0   68.81    8.49
  -5 -12   0   87.41   12.32
   5 -12   0  -22.11   47.85
   5 -12   0   62.84   11.16
  -5 -12   0   62.78    9.38
  -5 -12   0   63.51   10.28
   5 -12   0   82.65   10.75
  -5 -12   0   77.52   11.68
   5  12   0   70.25   11.43
   5  12   0   84.09   11.20
  -5  12   0   63.33    6.80
   5  12   0   68.99   10.56
  -5  12   0   74.13    5.88
   5  12   0   69.99   18.50
  -5  12   0   71.93    4.06
   5  12   0   70.85    9.19
   5  12   0   68.49   10.57
   5  12   0   70.19    4.96
   5  12   0  103.14  121.43
   5  12   0   63.90   11.54
  -5  12   0   69.86    4.19
  -5  12   0   65.57    6.34
  -5  12   0   64.27    6.54
  -5  12   0   78.84    7.09
   5  12   0   69.54   10.89
  -6 -12   0 -135.50  127.34
   6 -12   0   50.46    5.89
  -6 -12   0   45.72    9.53
  -6 -12   0   45.26    8.65
  -6 -12   0   38.54   14.97
  -6 -12   0   49.66   10.60
  -6 -12   0   52.72   10.61
   6 -12   0   43.98    5.98
   6 -12   0   56.26    7.77
  -6 -12   0   39.72   10.64
   6 -12   0   34.55   37.40
   6 -12   0   78.67   13.65
   6 -12   0   57.16   10.26
   6 -12   0   43.56    7.42
  -6 -12   0   60.18    9.67
  -6 -12   0   42.22    5.15
  -6 -12   0   58.64   11.90
   6 -12   0   33.85   13.13
   6 -12   0   20.89   49.46
   6 -12   0   53.49    5.70
   6 -12   0   44.96    3.67
   6 -12   0   49.80    3.93
   6  12   0   70.28   11.08
   6  12   0   51.39    4.23
   6  12   0   34.95    9.62
  -6  12   0   56.92    6.93
   6  12   0   60.00   11.59
   6  12   0   38.10    9.50
  -6  12   0   48.44    3.18
  -6  12   0   46.64    5.94
   6  12   0  198.87  158.18
  -6  12   0   57.01    5.44
  -6  12   0   49.08    5.36
   6  12   0   48.63   10.14
   6  12   0   65.17    8.88
  -7 -12   0   28.56  153.63
  -7 -12   0    3.37    7.47
  -7 -12   0    8.99    6.64
   7 -12   0  -69.51   37.14
  -7 -12   0   -1.08    6.97
   7 -12   0    5.60    7.47
   7 -12   0    4.01    3.76
   7 -12   0    5.62    2.67
   7 -12   0    4.73    9.60
  -7 -12   0    8.00    6.60
   7 -12   0    4.85    5.45
   7 -12   0    2.75    4.90
   7 -12   0    2.46    2.64
   7 -12   0  -14.85   43.63
  -7 -12   0   -4.64    5.95
  -7 -12   0   24.89   14.19
   7 -12   0   -0.01    7.65
  -7 -12   0    0.33    6.02
  -7 -12   0    5.62    7.76
   7  12   0   12.02    8.23
  -7  12   0    7.20    3.34
   7  12   0    6.49    1.87
  -7  12   0    8.25    4.28
  -7  12   0    6.98    3.89
   7  12   0   -7.18    5.40
   7  12   0   16.54    6.86
  -7  12   0    2.73    3.42
   7  12   0    8.41    7.57
   7  12   0   -3.45    6.01
   7  12   0  -31.64  140.76
  -7  12   0   11.25    4.26
   7  12   0   11.17    4.81
  -7  12   0    2.29    2.37
  -8 -12   0   19.10    9.07
   8 -12   0    1.23    2.51
  -8 -12   0  -51.21  172.39
   8 -12   0   10.74   37.72
  -8 -12   0    4.45   12.07
   8 -12   0    5.71    5.78
   8 -12   0    3.82    5.38
  -8 -12   0    4.68    6.20
   8 -12   0  -23.90   40.88
   8 -12   0    2.34    2.81
  -8 -12   0   -0.75    7.48
  -8 -12   0   -2.06    5.84
   8 -12   0    3.59    8.94
  -8 -12   0    8.64    8.63
   8 -12   0    5.63    4.71
   8 -12   0   19.81   10.87
  -8 -12   0    6.08    6.93
   8  12   0  -28.93  182.58
   8  12   0   -0.15    2.31
  -8  12   0    3.40    3.03
  -8  12   0    4.89    3.99
  -8  12   0   12.86    4.28
   8  12   0    0.23    8.03
  -8  12   0    5.38    3.41
  -8  12   0   -2.02    2.00
   8  12   0   -0.18    6.48
   8  12   0   10.54    7.79
   8  12   0   -3.86    6.09
  -8  12   0    3.79    3.45
  -9 -12   0 -176.83  184.61
  -9 -12   0   14.13    9.46
  -9 -12   0   15.72    7.90
  -9 -12   0    4.67    7.14
   9 -12   0   27.70   13.51
   9 -12   0    8.20    5.69
   9 -12   0   11.13    3.38
   9 -12   0   78.35   36.73
  -9 -12   0   14.05   14.04
   9 -12   0   -3.42    9.66
  -9 -12   0   15.22    9.65
   9 -12   0   13.38    6.94
  -9 -12   0   15.01    8.22
   9 -12   0    0.56   36.35
  -9  12   0    9.23    4.36
   9  12   0 -223.05  228.53
  -9  12   0   12.67    2.90
   9  12   0   18.44    9.36
  -9  12   0   15.12    4.50
  -9  12   0    8.21    3.81
   9  12   0    6.46    2.39
  -9  12   0    7.85    3.86
   9  12   0   11.27    8.96
  -9  12   0    6.18    3.36
   9  12   0   10.84    9.30
   9  12   0   14.69    8.85
  10 -12   0    6.57    5.87
 -10 -12   0   -5.50    5.70
 -10 -12   0   -9.71   11.36
  10 -12   0   -0.57    8.99
 -10 -12   0    0.09    7.92
  10 -12   0   -7.81    8.38
 -10 -12   0  -11.91    6.96
 -10 -12   0    4.44    9.60
 -10  12   0    2.54    2.37
 -10  12   0   -4.55    3.47
  10  12   0    4.28    8.72
 -10  12   0   -0.73    3.39
  10  12   0   -4.66    8.73
 -10  12   0    4.57    4.17
 -10  12   0    0.51    2.96
  10  12   0   -1.66    7.52
  10  12   0   -2.09    2.48
  10  12   0   -9.99    7.92
 -10  12   0    2.75    3.97
  11 -12   0   -5.85    8.57
 -11 -12   0   -2.17   10.81
 -11 -12   0  -10.91    6.92
 -11 -12   0  -15.65    8.58
 -11 -12   0  -14.25    5.01
  11 -12   0   -1.89    5.31
 -11 -12   0   20.37   18.86
  11  12   0  -14.89    8.85
  11  12   0   -1.49    1.87
 -11  12   0   -3.35    4.69
  11  12   0  -10.40    7.64
 -11  12   0   -0.79    2.32
 -11  12   0    2.55    4.13
  11  12   0  -10.44    8.08
 -11  12   0    0.78    3.83
 -11  12   0   -6.07    4.36
 -12 -12   0   -5.44    6.23
 -12 -12   0  -12.94    9.63
  12 -12   0    8.79   12.17
 -12 -12   0  -14.85   12.31
 -12 -12   0   -2.36    9.32
 -12  12   0   -1.71    3.75
 -12  12   0    1.46    4.18
  12  12   0    7.28   11.69
 -12  12   0    4.28    5.17
  12  12   0   11.07   11.01
 -12  12   0    2.03    2.60
  13 -12   0    1.78    7.52
 -13 -12   0   -6.28    7.07
  13 -12   0   -3.15   13.39
 -13 -12   0  -19.41   15.94
 -13 -12   0  -16.69   10.55
 -13 -12   0   -8.86   10.60
  13  12   0    6.93   12.21
 -13  12   0    3.44    5.17
 -13  12   0    2.12    4.00
 -13  12   0   -0.65    4.55
  13  12   0   11.06   13.58
 -13  12   0    3.05    2.65
 -14 -12   0  -23.28   12.82
  14 -12   0   -7.97   12.56
 -14 -12   0   -2.99   12.69
  14 -12   0   -0.83    7.55
 -14 -12   0   11.79   14.54
 -14 -12   0   -9.22    6.94
 -14  12   0    4.31    4.65
  14  12   0   -8.71    9.22
  14  12   0    6.52   14.67
 -14  12   0   -0.96    5.31
  15 -12   0    2.99    8.31
 -15 -12   0    9.12   11.40
 -15 -12   0   -9.99   16.94
 -15 -12   0   -7.74   12.41
 -15 -12   0  -17.52   14.89
  15 -12   0  -14.17   13.00
  15  12   0   22.22   13.70
 -15  12   0   -8.50    5.22
 -15  12   0   -1.25    5.02
 -15  12   0   -2.42    4.77
   0 -13   0    7.76    4.29
   0 -13   0    7.85    5.01
   0 -13   0    8.02    4.81
   0 -13   0   -3.58    5.40
   0 -13   0    1.48    3.30
   0 -13   0    1.70    3.70
   0 -13   0   -8.61    6.56
   0 -13   0   56.36   73.03
   0 -13   0   -2.63    4.49
   0 -13   0    2.16    3.62
   0 -13   0   -0.91    4.77
   0 -13   0    2.76    5.34
   0 -13   0   -2.68    2.95
   0  13   0    0.99    3.07
   0  13   0    0.27    1.12
   0  13   0    0.85    3.20
   0  13   0   -1.22    2.34
   0  13   0   -2.06    2.93
   0  13   0 -165.26   79.98
   0  13   0    6.47    9.04
  -1 -13   0   27.45    6.25
   1 -13   0   26.26    7.13
   1 -13   0   21.76   11.34
  -1 -13   0  -53.98   72.55
  -1 -13   0   41.46    8.74
   1 -13   0   19.98    4.04
   1 -13   0   22.88    4.94
  -1 -13   0   39.93   13.93
   1 -13   0  -11.45   70.84
  -1 -13   0   21.09    5.53
  -1 -13   0   35.18    6.38
  -1 -13   0   25.53    5.65
  -1 -13   0   23.29    5.31
   1 -13   0   31.38    6.15
   1 -13   0   19.67    6.58
   1 -13   0   22.01    5.37
  -1 -13   0   11.03    5.84
  -1 -13   0   23.73    5.91
   1 -13   0   25.60    9.39
   1 -13   0   28.84    6.22
  -1 -13   0   30.10    7.66
   1 -13   0   30.92    5.44
   1 -13   0   36.76    7.56
  -1 -13   0   38.88    9.05
   1 -13   0   35.58    7.83
   1  13   0   26.77    2.67
  -1  13   0   28.09    5.24
   1  13   0   25.09    3.87
  -1  13   0   43.33   13.10
  -1  13   0   20.50    3.89
   1  13   0   20.72    6.29
   1  13   0   24.00   10.73
   1  13   0   37.37    5.91
  -1  13   0   -9.97   89.24
   1  13   0   23.55    5.59
  -1  13   0   25.11    6.12
  -1  13   0   27.50    5.43
   1  13   0  169.07  106.20
  -1  13   0   27.11    4.81
  -1  13   0   29.88    2.52
   1  13   0   28.22    4.61
  -2 -13   0  118.79   12.09
   2 -13   0  111.09    9.78
  -2 -13   0  112.17   11.33
  -2 -13   0  126.17   12.20
   2 -13   0  128.16   11.85
   2 -13   0  163.29   76.39
  -2 -13   0  128.08    7.97
   2 -13   0  125.36   12.90
  -2 -13   0  117.43   14.37
   2 -13   0  128.51   10.93
   2 -13   0  122.06   13.07
   2 -13   0  125.85    9.60
   2 -13   0  122.29    8.05
  -2 -13   0  121.53   11.67
  -2 -13   0  138.67   21.33
  -2 -13   0  125.94   13.37
  -2 -13   0  135.83   23.64
   2 -13   0  126.68   22.53
  -2 -13   0  102.61   13.29
   2 -13   0  149.36   19.01
  -2 -13   0   99.94   11.60
   2 -13   0  124.84    9.55
  -2 -13   0  262.06  111.32
  -2 -13   0  130.07   13.82
   2 -13   0  125.06   10.02
   2 -13   0  118.72   12.56
  -2 -13   0  126.99   20.02
  -2  13   0  118.78   19.87
  -2  13   0  134.06   11.07
   2  13   0  124.69   13.54
   2  13   0  111.52   20.34
   2  13   0  122.25    8.26
  -2  13   0  128.38   10.11
   2  13   0  118.54    8.73
  -2  13   0  116.83    7.98
  -2  13   0  105.93    9.54
  -2  13   0  128.26    9.17
  -2  13   0  123.68    8.53
   2  13   0  115.02   12.18
   2  13   0  126.89   10.37
   2  13   0  119.15    6.93
  -2  13   0  119.76    6.59
   2  13   0  103.55   10.93
   3 -13   0    3.03    3.36
   3 -13   0   10.30    2.46
  -3 -13   0   12.50    7.10
   3 -13   0    6.19    4.10
   3 -13   0   11.02    5.08
   3 -13   0  148.88   65.12
  -3 -13   0   11.72    7.18
  -3 -13   0    8.06    5.52
   3 -13   0    3.34    2.68
  -3 -13   0    6.12    2.38
  -3 -13   0    7.77    5.21
   3 -13   0   18.24   10.64
  -3 -13   0   36.33  102.95
   3 -13   0    6.06    4.49
  -3 -13   0    4.85    5.35
   3 -13   0    6.55    2.49
  -3 -13   0   11.00   10.46
  -3 -13   0    7.01    6.05
   3 -13   0    0.79    2.96
   3 -13   0    4.56    4.34
  -3 -13   0   -0.81    3.88
  -3 -13   0   13.01    4.94
  -3 -13   0    3.69    6.71
   3 -13   0    9.71    3.27
   3 -13   0    3.72    4.59
   3 -13   0   51.68   55.93
  -3 -13   0   10.13    5.42
  -3 -13   0    2.48    7.88
   3 -13   0   -1.67    6.64
   3  13   0   14.88    5.27
   3  13   0   15.61    6.59
   3  13   0   10.61    3.36
   3  13   0    8.11    4.56
  -3  13   0    9.76    2.83
  -3  13   0    4.69    3.03
  -3  13   0    8.04    3.24
  -3  13   0    8.28    1.36
  -3  13   0    2.79    3.67
   3  13   0    9.80    4.90
   3  13   0  136.29  124.62
   3  13   0    7.05    1.76
   3  13   0   16.83   10.34
  -3  13   0    2.76    3.25
  -4 -13   0   26.61    9.37
   4 -13   0   53.23    9.58
   4 -13   0   33.99   13.72
  -4 -13   0   35.02    8.79
  -4 -13   0   41.54    9.94
  -4 -13   0  104.01  115.58
  -4 -13   0   39.37   14.18
  -4 -13   0   40.12    7.33
   4 -13   0   44.91    7.41
   4 -13   0   75.93   13.05
   4 -13   0    0.77   53.80
   4 -13   0   42.55    4.04
  -4 -13   0   48.84    8.31
   4 -13   0   42.37    4.89
  -4 -13   0   42.71    4.50
   4 -13   0   39.01    5.81
   4 -13   0   43.16    5.85
   4 -13   0   36.52    5.52
  -4 -13   0   49.71    8.72
   4 -13   0   40.02    5.16
   4 -13   0    9.45   55.78
  -4 -13   0   45.22    8.80
   4 -13   0   43.41    5.29
  -4 -13   0   31.21    8.33
   4 -13   0   51.50    7.21
   4 -13   0   45.35    7.37
  -4 -13   0   20.13    7.95
  -4 -13   0   38.44    8.77
   4  13   0   39.96    8.33
   4  13   0   39.40    8.16
   4  13   0   50.53    3.81
  -4  13   0   46.28    5.58
   4  13   0  -42.46  120.40
  -4  13   0   36.49    5.18
  -4  13   0   32.37    6.79
   4  13   0   42.51    7.14
  -4  13   0   47.52    5.94
   4  13   0   41.24    7.62
  -4  13   0   39.96    2.90
   4  13   0   49.26    9.37
  -4  13   0   38.73    4.83
   4  13   0   33.62    6.98
   4  13   0   28.14    8.32
   5 -13   0    0.38    3.11
  -5 -13   0    5.29   10.82
   5 -13   0    0.83    5.08
  -5 -13   0   -0.63    5.23
  -5 -13   0   -6.13    5.27
   5 -13   0  -38.01   44.15
  -5 -13   0   -3.44    4.43
   5 -13   0   -8.40   52.95
   5 -13   0   -5.77    5.17
   5 -13   0    2.23    3.98
   5 -13   0   -3.91    2.06
   5 -13   0   -6.38    7.44
  -5 -13   0   46.88  132.18
   5 -13   0   -0.17    1.95
  -5 -13   0    1.61    5.77
   5 -13   0   -0.43    2.53
  -5 -13   0  -11.37    6.02
   5 -13   0    3.77    1.94
   5 -13   0   -0.31    3.31
   5 -13   0   -0.48    2.11
  -5 -13   0   -5.31    5.54
  -5 -13   0    1.97    6.60
  -5 -13   0    3.58    2.38
   5 -13   0    0.14    3.97
  -5 -13   0    0.38    6.21
  -5  13   0    0.13    3.17
   5  13   0    2.91    5.02
   5  13   0    0.83    4.22
  -5  13   0   -2.55    2.64
  -5  13   0    2.92    3.78
   5  13   0   -2.95    5.67
  -5  13   0    1.85    3.33
   5  13   0   -2.77    1.46
  -5  13   0   -1.35    0.92
   5  13   0    3.72    5.76
   5  13   0 -179.81  118.04
  -5  13   0   -1.36    2.18
   5  13   0    1.17    5.67
   5  13   0    4.24    6.12
  -6 -13   0 -186.55  132.47
  -6 -13   0   16.10    6.85
   6 -13   0    6.31    3.03
   6 -13   0    2.89    4.86
   6 -13   0   17.56   11.30
  -6 -13   0   17.73    7.91
   6 -13   0   14.02    7.80
   6 -13   0    3.46    3.09
   6 -13   0  -26.99   40.77
  -6 -13   0    1.86    7.41
   6 -13   0   11.85    2.01
  -6 -13   0   -1.87    7.37
  -6 -13   0   27.80   14.46
   6 -13   0   22.46    6.57
   6 -13   0   -1.59   51.82
  -6 -13   0    8.79    7.17
   6 -13   0    9.92    3.56
   6 -13   0   14.13    2.25
   6 -13   0    5.23    7.03
  -6 -13   0   13.84    8.23
  -6 -13   0   -0.61    6.85
  -6 -13   0    6.18    5.88
   6 -13   0    9.66    3.33
  -6  13   0   10.13    1.49
  -6  13   0    9.15    1.33
   6  13   0  -56.15  139.66
   6  13   0    7.18    6.89
   6  13   0    9.68    6.79
  -6  13   0   13.70    3.64
  -6  13   0   11.30    3.25
  -6  13   0   13.36    4.58
   6  13   0   12.71    3.04
   6  13   0    0.12    6.51
  -6  13   0   17.40    4.08
   6  13   0    0.69    6.24
   6  13   0    8.12    5.92
  -6  13   0    9.86    3.83
   7 -13   0   15.70    8.83
   7 -13   0    4.27    2.83
   7 -13   0   40.77   40.87
  -7 -13   0    4.10    6.55
  -7 -13   0    7.03    7.98
   7 -13   0    8.12    6.71
  -7 -13   0   12.05    9.52
   7 -13   0   12.99    5.58
   7 -13   0   -6.08    8.35
  -7 -13   0    2.30    6.13
   7 -13   0    4.84    2.67
  -7 -13   0   12.90   13.50
   7 -13   0    6.11    8.83
   7 -13   0    4.95    4.00
  -7 -13   0    1.25    8.55
   7 -13   0   15.41    3.09
  -7 -13   0   13.73    7.34
  -7 -13   0  169.19  165.68
   7 -13   0   28.18   44.00
   7  13   0    1.81    6.81
  -7  13   0    9.36    1.30
   7  13   0    6.60    1.89
   7  13   0    7.30    7.10
  -7  13   0   14.46    3.76
  -7  13   0    1.33    3.67
   7  13   0  -47.36  169.95
  -7  13   0    8.42    4.08
   7  13   0    8.73    6.30
  -7  13   0    4.11    2.53
  -7  13   0    9.98    4.60
   7  13   0    0.85    6.81
  -7  13   0    5.30    3.36
   7  13   0   -5.87    6.44
   8 -13   0   -2.14    2.54
   8 -13   0    1.84    7.80
   8 -13   0   -3.23    8.26
  -8 -13   0    1.18    6.38
  -8 -13   0  -12.05    8.18
   8 -13   0   -3.72    4.77
  -8 -13   0   -3.66    8.60
   8 -13   0    1.25    1.86
  -8 -13   0   -5.71    5.12
  -8 -13   0   -0.44    8.47
  -8 -13   0   -9.59    6.15
  -8  13   0   -4.23    4.28
  -8  13   0    3.55    3.48
   8  13   0    0.84    7.40
   8  13   0    7.19    8.12
  -8  13   0   -1.58    3.10
  -8  13   0   -0.64    3.66
   8  13   0    4.09    7.41
  -8  13   0   -0.44    2.11
   8  13   0    0.13    2.06
   8  13   0    5.80    8.62
  -8  13   0    1.02    2.79
  -9 -13   0   10.91    8.23
  -9 -13   0   -4.39   11.50
   9 -13   0    7.50   10.20
  -9 -13   0   -2.79    8.01
  -9 -13   0    7.69    7.20
   9 -13   0    5.69    5.51
   9 -13   0   13.42   11.25
  -9 -13   0   -6.19    7.90
   9 -13   0    3.59    3.02
  -9  13   0    1.16    4.07
  -9  13   0    1.67    3.64
   9  13   0   -0.15    2.23
  -9  13   0    2.20    2.16
   9  13   0   -1.54    8.10
  -9  13   0    5.60    4.13
  -9  13   0    2.73    3.66
   9  13   0    3.04    7.88
   9  13   0   12.70    9.17
  -9  13   0   -4.39    2.52
 -10 -13   0   -1.56    6.72
  10 -13   0   -5.83    8.71
 -10 -13   0   -0.18    8.78
 -10 -13   0    5.46    8.53
 -10 -13   0  -21.31    8.99
  10 -13   0   -9.07    7.39
  10 -13   0    4.88    6.04
 -10 -13   0    6.70    9.88
 -10  13   0    6.47    3.67
  10  13   0    1.42    2.06
  10  13   0   13.57   10.37
 -10  13   0    0.98    4.29
  10  13   0    7.09    9.24
 -10  13   0   13.86    5.00
 -10  13   0   12.56    4.45
  10  13   0   11.42   10.79
 -10  13   0    2.02    3.95
  11 -13   0   -0.78   10.72
 -11 -13   0    5.65   10.58
  11 -13   0    8.43    6.69
 -11 -13   0    0.52    7.12
  11 -13   0   -3.92   10.26
 -11 -13   0    6.46   15.59
 -11 -13   0    7.18   11.75
 -11 -13   0   -0.96    9.24
  11  13   0   12.84   10.64
 -11  13   0   12.66    4.47
  11  13   0    4.45    2.83
  11  13   0   -2.15   10.73
 -11  13   0   11.61    4.79
  11  13   0   12.88   11.24
 -11  13   0   11.05    2.28
 -11  13   0   10.47    5.12
 -11  13   0    8.68    4.54
 -12 -13   0  -12.79   14.74
  12 -13   0   -7.40   10.11
 -12 -13   0    1.72    7.20
  12 -13   0   16.51   17.02
 -12 -13   0    1.04   10.46
 -12 -13   0    5.91   12.45
  12 -13   0   -7.81    6.46
 -12  13   0    0.03    3.63
 -12  13   0   -7.55    4.14
 -12  13   0    0.75    4.85
  12  13   0    1.76    9.78
  12  13   0   -0.32   11.33
  13 -13   0   -0.03    7.01
 -13 -13   0  -17.60   12.06
  13 -13   0   -7.83   10.62
 -13 -13   0   -5.17    9.55
 -13 -13   0  -11.29   10.69
  13 -13   0   22.20   17.64
 -13 -13   0  -16.36   14.96
  13  13   0  -16.20    8.37
 -13  13   0    0.90    5.71
 -13  13   0   -2.60    4.26
 -13  13   0    1.69    5.08
  14 -13   0   -5.59   11.67
 -14 -13   0  -25.08   11.38
  14 -13   0    6.30    7.49
 -14 -13   0  -27.99   16.24
  14 -13   0    5.50   15.60
 -14 -13   0   -9.38   11.62
 -14  13   0   -3.20    4.73
 -14  13   0   11.16    6.41
  14  13   0    8.42   11.85
 -15 -13   0  -15.73   16.12
 -15 -13   0  -24.21   12.64
 -15 -13   0   -5.63   12.79
  15 -13   0    3.62    8.02
  15 -13   0   -4.88   14.60
  15 -13   0  -11.60   10.45
 -15  13   0   -2.32    5.46
 -15  13   0    3.52    4.72
 -15  13   0    1.89    6.02
  15  13   0   -0.96   12.41
   0 -14   0  -77.84   79.90
   0 -14   0   41.81   12.40
   0 -14   0   47.25    6.73
   0 -14   0   58.02    9.77
   0 -14   0   59.01    8.10
   0 -14   0   41.60    8.10
   0 -14   0   58.56   10.23
   0 -14   0   66.14    7.90
   0 -14   0   40.03   14.71
   0 -14   0   55.00    8.29
   0 -14   0   58.02   10.05
   0 -14   0   62.33    8.13
   0  14   0   54.90    3.81
   0  14   0 -172.27   96.74
   0  14   0   31.32   12.81
   0  14   0   46.99    5.60
   0  14   0   49.66    7.41
   0  14   0   56.86    7.41
   0  14   0   66.89    6.93
   1 -14   0   -0.76    5.00
  -1 -14   0    7.55    6.75
   1 -14   0    3.67    5.81
   1 -14   0   -0.31    3.44
  -1 -14   0   10.48    6.74
   1 -14   0    2.04    2.95
   1 -14   0   13.25    9.37
  -1 -14   0   -5.86    7.68
   1 -14   0  182.12   82.46
   1 -14   0   -4.88    6.92
   1 -14   0    9.92    4.76
  -1 -14   0    1.97    3.93
   1 -14   0    1.59    3.71
  -1 -14   0    3.22    4.31
  -1 -14   0   12.75    5.14
  -1 -14   0    3.08    5.51
   1 -14   0   -2.47    3.80
  -1 -14   0    7.19    4.47
   1 -14   0    7.20    5.85
  -1 -14   0    2.96    4.59
  -1 -14   0 -142.28   89.08
  -1 -14   0    4.95    4.38
   1 -14   0    8.51    3.88
   1 -14   0    2.77    4.80
  -1 -14   0  -10.46    8.85
  -1 -14   0   13.53    6.57
  -1  14   0    2.67    3.78
  -1  14   0    7.28    1.49
  -1  14   0   36.02  106.01
  -1  14   0   -3.24    3.38
  -1  14   0    9.06    3.84
   1  14   0    8.62    5.61
   1  14   0    8.86    4.34
   1  14   0 -130.85  109.50
   1  14   0    7.90    4.09
   1  14   0    1.23    2.85
  -1  14   0    6.49    7.83
   1  14   0   10.83    9.69
  -1  14   0    3.77    4.17
   1  14   0    1.59    3.83
  -1  14   0    7.12    3.37
   1  14   0    3.53    1.40
   2 -14   0   77.98    5.97
  -2 -14   0   65.26   10.84
   2 -14   0   72.61   10.22
  -2 -14   0   56.06    8.95
  -2 -14   0   80.45   10.94
  -2 -14   0   70.29   10.01
  -2 -14   0   86.61   12.42
   2 -14   0   81.94    8.58
   2 -14   0   57.63   15.94
  -2 -14   0   73.23    9.50
  -2 -14   0   80.32   12.47
  -2 -14   0   77.09    9.35
  -2 -14   0   40.18   14.80
   2 -14   0   71.41    7.77
  -2 -14   0   73.45   16.53
   2 -14   0   63.57   79.31
   2 -14   0   55.50    9.68
  -2 -14   0   63.63    9.29
   2 -14   0   65.64   14.54
   2 -14   0   78.81   10.91
   2 -14   0   71.41    9.40
   2 -14   0   68.45    7.74
  -2 -14   0   86.91   13.31
  -2 -14   0   91.69  105.61
   2 -14   0   74.37    9.07
  -2  14   0   86.42    7.52
   2  14   0   83.44   10.68
   2  14   0   88.74    7.15
  -2  14   0   71.38    4.54
   2  14   0   78.34    4.96
   2  14   0   68.23    9.03
  -2  14   0   69.60    8.05
  -2  14   0   70.12    9.35
   2  14   0   69.43    8.71
   2  14   0   66.45   10.37
  -2  14   0   71.13    6.43
  -2  14   0   85.22    7.21
   2  14   0   66.40    6.41
  -2  14   0   80.49    9.16
   3 -14   0    4.74    4.55
  -3 -14   0    1.82    5.61
  -3 -14   0   -9.73    4.50
  -3 -14   0   11.02    5.25
  -3 -14   0   14.94   12.22
   3 -14   0    1.60    3.09
   3 -14   0    8.54    4.98
  -3 -14   0   17.31    7.90
   3 -14   0    1.99    4.43
   3 -14   0    1.70    2.81
  -3 -14   0    9.11    8.03
   3 -14   0    6.41    4.68
  -3 -14   0   11.43    5.63
  -3 -14   0   -2.39    4.85
   3 -14   0    2.29    7.24
   3 -14   0    7.03    3.72
  -3 -14   0   -3.21    5.30
   3 -14   0   -1.28    4.68
  -3 -14   0    7.24    5.37
   3 -14   0    1.97    1.70
   3 -14   0   -2.66   62.38
   3 -14   0    2.44    4.97
   3 -14   0    4.05    3.57
   3 -14   0    6.46    9.55
   3 -14   0  -65.51   67.82
  -3 -14   0  111.86  107.19
  -3 -14   0   -0.12    4.78
   3 -14   0    5.57    1.76
  -3  14   0    6.60    3.88
   3  14   0 -130.36  109.69
   3  14   0    6.66    5.01
   3  14   0    6.13    4.12
   3  14   0    4.86    1.64
   3  14   0   -0.81    4.46
  -3  14   0    3.07    3.38
   3  14   0    1.36    3.89
  -3  14   0    4.49    1.27
  -3  14   0    2.54    4.14
   3  14   0    3.47    5.36
  -3  14   0    5.63    2.89
   4 -14   0   21.73    9.17
   4 -14   0   11.76    3.71
   4 -14   0   87.59   60.32
  -4 -14   0   24.06    9.34
  -4 -14   0    8.82    8.24
   4 -14   0   13.96    5.37
   4 -14   0   14.51    4.28
  -4 -14   0   94.94  137.77
   4 -14   0   21.63    5.73
  -4 -14   0   21.17    6.62
   4 -14   0    8.72    5.57
  -4 -14   0    9.12    5.71
   4 -14   0   12.91    3.69
  -4 -14   0   14.01    6.01
  -4 -14   0   12.21    7.77
   4 -14   0   13.95    5.46
  -4 -14   0   16.15    7.20
   4 -14   0   -4.59   67.87
   4 -14   0   31.98   14.15
  -4 -14   0    4.02    6.17
  -4 -14   0   15.86    6.70
   4 -14   0   14.16    5.91
   4 -14   0   12.47    3.31
  -4 -14   0   10.91   11.89
   4  14   0    5.10    5.43
  -4  14   0   16.94    4.08
  -4  14   0    8.35    4.15
   4  14   0   12.96    2.08
  -4  14   0   10.71    3.79
   4  14   0   11.26    4.18
   4  14   0   10.02    5.25
   4  14   0   15.51    6.53
  -4  14   0   16.80    1.84
   4  14   0   56.64  153.10
  -4  14   0   23.91    6.62
   4  14   0   30.79    8.63
   4  14   0   10.00    6.79
   5 -14   0   16.69   11.65
  -5 -14   0   -0.51    6.47
   5 -14   0    1.20    5.28
   5 -14   0  -30.39   58.85
   5 -14   0    3.60    4.85
   5 -14   0   -1.37    2.44
   5 -14   0   39.29   54.72
   5 -14   0   -2.65    4.35
  -5 -14   0   10.02    6.42
  -5 -14   0    0.78    5.79
   5 -14   0    5.19    3.35
   5 -14   0   -2.67    6.61
  -5 -14   0  -11.33    5.75
  -5 -14   0 -108.35  135.84
  -5 -14   0   -0.82    9.88
   5 -14   0    3.30    2.06
  -5 -14   0    1.67    5.67
   5 -14   0   -3.43    3.26
  -5 -14   0   -3.58    5.32
   5 -14   0   -3.02    3.06
   5  14   0   -1.91    4.57
  -5  14   0   -4.12    2.72
  -5  14   0    4.55    2.98
   5  14   0    7.41    5.14
   5  14   0  -82.46  181.58
  -5  14   0   -0.41    1.02
  -5  14   0   -1.80    2.80
   5  14   0    0.67    1.94
   5  14   0    5.19    6.02
   5  14   0   10.18    6.82
   5  14   0   -2.52    5.20
   5  14   0    4.57    6.10
   6 -14   0    5.78    3.38
  -6 -14   0    1.28    7.04
  -6 -14   0   -8.17    6.47
  -6 -14   0    3.11    6.47
  -6 -14   0   -7.76    8.02
   6 -14   0    7.26    3.27
   6 -14   0   13.56    5.85
   6 -14   0    9.48    1.88
  -6 -14   0    5.41    7.89
  -6 -14   0   12.75    7.86
   6 -14   0   18.30    8.53
   6 -14   0   17.04   11.40
  -6 -14   0    2.95    6.49
  -6 -14   0    6.73   12.03
   6 -14   0   14.61   76.37
   6 -14   0   18.43   45.69
   6 -14   0    6.99    1.98
  -6  14   0    7.81    3.70
   6  14   0    6.06    5.81
  -6  14   0    8.85    4.26
  -6  14   0   14.01    3.79
   6  14   0    9.60    6.18
  -6  14   0    8.49    3.96
  -6  14   0    3.97    2.84
   6  14   0    6.39    1.94
   6  14   0    2.50    6.35
   6  14   0    5.24    7.00
  -6  14   0    8.71    1.31
   7 -14   0  -24.00   46.82
  -7 -14   0   -3.42    5.68
   7 -14   0    5.94    2.65
   7 -14   0    7.80    7.75
   7 -14   0    2.33    5.26
  -7 -14   0    3.60    8.20
   7 -14   0    0.21    6.64
  -7 -14   0   14.21    7.32
   7 -14   0   14.06   13.00
  -7 -14   0    1.52    7.61
   7 -14   0    8.54   10.88
  -7 -14   0    6.15    6.07
   7 -14   0    3.75    2.81
  -7 -14   0   16.61   13.37
   7 -14   0  -15.82   40.17
  -7  14   0    8.74    3.82
   7  14   0   -1.29    6.01
  -7  14   0    2.20    4.49
   7  14   0    3.74    2.07
  -7  14   0    6.74    3.97
  -7  14   0    2.47    3.39
  -7  14   0    4.62    2.55
  -7  14   0    4.49    3.19
   7  14   0   -6.36    6.18
   7  14   0   -1.31    6.72
   8 -14   0    1.16    5.46
   8 -14   0   -1.63    2.49
  -8 -14   0    2.85    8.77
   8 -14   0   -7.69    6.56
   8 -14   0    9.40   11.48
  -8 -14   0   -5.04    5.57
  -8 -14   0   -6.75    7.19
  -8 -14   0  -12.16   10.52
  -8 -14   0   -2.98    6.17
  -8 -14   0    2.88    9.78
  -8  14   0    2.82    4.06
   8  14   0   -6.62    7.04
  -8  14   0   -1.97    3.68
  -8  14   0    2.05    4.52
   8  14   0   -1.59    2.33
  -8  14   0   -1.72    3.59
  -8  14   0    2.04    2.26
   8  14   0   -1.39    6.64
  -8  14   0    0.91    2.78
   8  14   0   -3.10    6.66
   9 -14   0   -1.08   10.15
   9 -14   0    0.77    8.63
  -9 -14   0   -2.91    8.36
  -9 -14   0    5.38    7.56
  -9 -14   0    7.19    8.19
   9 -14   0    9.38    6.35
  -9 -14   0   17.70   15.26
  -9 -14   0    5.04    7.51
  -9 -14   0    6.32   10.37
   9  14   0   -8.76    7.50
  -9  14   0    9.88    4.81
  -9  14   0    6.97    4.22
   9  14   0    6.45    2.95
  -9  14   0    4.65    4.45
   9  14   0    9.30    8.80
  -9  14   0    8.03    4.76
   9  14   0  -12.20    8.16
  -9  14   0    5.00    2.57
  -9  14   0    3.45    1.91
 -10 -14   0   11.07   16.02
  10 -14   0    0.37    9.22
  10 -14   0   39.01   15.81
 -10 -14   0    2.71   10.76
 -10 -14   0    5.46   10.34
 -10 -14   0    0.97    6.98
 -10 -14   0    0.39    8.52
  10 -14   0    7.64    7.37
 -10  14   0   21.74    5.72
 -10  14   0   19.07    4.87
 -10  14   0    4.13    4.52
  10  14   0    3.88    2.74
  10  14   0   -4.50    9.34
  10  14   0   19.45   11.15
 -10  14   0   15.23    5.04
  11 -14   0   -3.75    6.58
 -11 -14   0   -8.51    8.52
 -11 -14   0   -5.16   10.83
  11 -14   0   13.59   13.20
 -11 -14   0   -6.40   13.67
 -11 -14   0   -1.99   10.69
  11 -14   0    2.27   10.10
 -11  14   0    3.34    4.76
 -11  14   0   -0.89    4.43
  11  14   0    0.65    2.23
  11  14   0    9.67   16.62
 -11  14   0    5.28    4.37
 -11  14   0   -2.03    3.90
  12 -14   0    8.36    7.03
  12 -14   0   12.27   13.25
 -12 -14   0   -9.94   10.78
  12 -14   0    8.78   14.44
 -12 -14   0   -9.08   11.16
 -12 -14   0   -7.56   16.86
 -12  14   0    5.46    5.05
  12  14   0    6.16   11.03
 -12  14   0   14.90    5.59
 -12  14   0    7.49    5.47
  13 -14   0   10.37   13.18
 -13 -14   0   -5.45   16.80
 -13 -14   0  -16.10   11.70
  13 -14   0    7.42   13.68
 -13 -14   0   -1.34   14.71
  13 -14   0   -0.51    7.33
 -13  14   0    0.08    5.36
 -13  14   0   -9.38    3.95
 -13  14   0    1.14    5.29
  13  14   0    4.60   10.64
  14 -14   0  -11.04   10.18
 -14 -14   0  -14.35   12.85
 -14 -14   0   -1.82   20.16
  14 -14   0   13.99    8.71
  14 -14   0   -9.06   12.11
 -14 -14   0   30.41   16.77
 -14  14   0    5.92    5.06
  14  14   0    2.04   12.69
 -14  14   0    7.11    5.24
 -14  14   0    2.58    5.70
  15 -14   0   10.98   15.98
  15 -14   0   -2.98    7.88
 -15 -14   0  -19.40   13.75
 -15 -14   0  -20.44   12.50
  15 -14   0  -26.43   16.27
 -15 -14   0    9.76   23.76
 -15  14   0   -6.11    4.67
 -15  14   0    1.31    6.08
 -15  14   0   -0.39    5.19
   0 -15   0   -2.39    3.99
   0 -15   0    0.82    5.48
   0 -15   0  -40.76  101.22
   0 -15   0   -0.64    7.59
   0 -15   0    2.75    9.72
   0 -15   0    0.80    4.13
   0 -15   0   -5.48    4.17
   0 -15   0   -0.78    5.03
   0 -15   0    1.43    4.40
   0 -15   0    3.53    5.63
   0 -15   0   -4.61    4.10
   0 -15   0    2.55    5.69
   0 -15   0   -2.03    6.13
   0  15   0   -1.81    3.68
   0  15   0   -4.60    2.91
   0  15   0   -5.34    3.47
   0  15   0    3.20    3.86
   0  15   0    0.51    1.20
   0  15   0  -17.48  107.77
   1 -15   0   -2.28    2.76
  -1 -15   0    4.76    4.41
  -1 -15   0 -238.61   91.43
   1 -15   0   -1.72    7.70
  -1 -15   0    1.97    4.40
   1 -15   0   -0.77    3.31
   1 -15   0   10.41    6.46
  -1 -15   0    4.03    6.48
   1 -15   0   -0.26    5.68
   1 -15   0   -3.69    4.80
   1 -15   0    7.42    4.09
  -1 -15   0    8.03    5.54
  -1 -15   0   -4.73    4.35
   1 -15   0    3.90    4.33
  -1 -15   0   15.78    7.50
  -1 -15   0    5.95    7.06
  -1 -15   0   15.23   10.97
  -1 -15   0   22.39    7.62
  -1 -15   0    4.22    4.91
  -1 -15   0    1.69    8.32
   1 -15   0   -4.71    4.40
   1 -15   0    4.67    4.57
   1 -15   0  -48.93   85.05
   1 -15   0   13.49    6.65
   1 -15   0   -1.45    9.33
   1  15   0   -0.25    4.17
  -1  15   0    0.75    3.61
  -1  15   0   -1.04    3.34
   1  15   0    2.47    3.98
  -1  15   0    1.94    4.14
  -1  15   0   10.58    4.39
   1  15   0   -0.40    3.91
   1  15   0    5.27    3.26
  -1  15   0    1.57    4.84
   1  15   0    0.99  146.65
  -1  15   0    4.07    1.39
   1  15   0    4.23    1.50
   1  15   0   -2.63    4.40
  -2 -15   0   74.48    9.66
  -2 -15   0   66.13    9.43
  -2 -15   0   81.22   20.50
  -2 -15   0   61.61   10.27
  -2 -15   0   95.07   11.73
  -2 -15   0   66.12    9.63
   2 -15   0   61.51    8.55
   2 -15   0   55.33    9.28
  -2 -15   0   76.86   12.85
   2 -15   0   68.49    9.14
  -2 -15   0  199.41  116.15
  -2 -15   0   59.80   11.43
   2 -15   0   84.58   11.53
   2 -15   0   65.06    7.62
   2 -15   0   77.32   19.76
   2 -15   0   68.14   10.72
   2 -15   0   71.42    8.72
   2 -15   0   86.04   11.74
   2 -15   0   73.18   85.18
  -2 -15   0   50.83   11.44
   2  15   0   67.03    6.57
  -2  15   0   69.34    8.23
   2  15   0   75.14   10.15
  -2  15   0   63.56    6.83
   2  15   0   59.80  145.42
  -2  15   0   68.03    4.48
   2  15   0   65.81    4.84
   2  15   0   94.17    7.90
  -2  15   0   84.40    9.19
   2  15   0   86.89    9.86
   2  15   0   68.02   10.77
  -2  15   0   71.08    7.68
   2  15   0   83.73    9.48
   3 -15   0   24.50    5.90
   3 -15   0   16.72   12.46
  -3 -15   0   14.47    6.24
   3 -15   0   17.06    4.49
   3 -15   0   25.02    5.35
   3 -15   0   18.49    5.61
   3 -15   0   30.04    7.54
  -3 -15   0   11.66    7.86
   3 -15   0   58.14   78.68
   3 -15   0   10.04    5.51
   3 -15   0   22.25   10.16
   3 -15   0   17.65    6.27
  -3 -15   0   12.96    6.56
   3 -15   0   17.69    4.72
  -3 -15   0   17.26    6.23
  -3 -15   0   14.18    8.57
   3 -15   0   12.22   72.23
  -3 -15   0  110.91  145.66
  -3 -15   0   14.65    6.63
   3 -15   0   10.36    5.30
  -3 -15   0   10.48   12.71
  -3 -15   0   17.21    7.70
   3  15   0   20.22    8.11
   3  15   0   21.44    6.14
  -3  15   0   19.88    4.95
   3  15   0   18.35    2.41
   3  15   0   26.16    6.99
  -3  15   0   15.71    5.53
   3  15   0   15.87    6.25
  -3  15   0   24.17    4.14
   3  15   0   30.76    5.60
  -3  15   0   21.83    2.20
  -3  15   0   17.26    4.23
  -3  15   0   16.17    5.20
   4 -15   0   63.96    7.87
  -4 -15   0   68.93   19.19
  -4 -15   0   57.90    9.13
   4 -15   0   63.95    7.91
   4 -15   0   64.77    7.18
  -4 -15   0   61.05   10.80
  -4 -15   0   55.02   10.28
   4 -15   0   70.61    7.24
   4 -15   0   59.73   13.38
  -4 -15   0   51.29    9.63
  -4 -15   0   46.06   10.40
   4 -15   0  150.31   82.37
  -4 -15   0   69.72   10.31
   4 -15   0   59.53   10.25
  -4 -15   0   67.85   12.23
   4 -15   0   67.61    9.40
   4 -15   0   59.16   14.28
  -4 -15   0   56.52   12.84
   4 -15   0   76.77   19.63
   4 -15   0   53.51   70.16
   4 -15   0   63.62    6.92
   4  15   0   57.82   10.35
  -4  15   0   66.79    7.85
   4  15   0   52.85    9.49
   4  15   0   55.96    8.78
  -4  15   0   45.35    8.43
  -4  15   0   61.12    4.03
  -4  15   0   77.66    6.65
  -4  15   0   58.59    6.74
  -4  15   0   60.83    7.24
   4  15   0   67.31    4.94
   5 -15   0   23.09    4.83
  -5 -15   0   22.02    9.29
  -5 -15   0   14.40    8.38
   5 -15   0   24.77    8.55
   5 -15   0   13.15   11.95
   5 -15   0   27.64   62.03
  -5 -15   0   18.42    7.37
   5 -15   0   54.45   68.30
   5 -15   0    9.96    5.57
  -5 -15   0    3.12   12.22
  -5 -15   0   27.30    7.52
  -5 -15   0   10.55    6.62
  -5 -15   0   16.05    7.32
   5 -15   0   24.73    4.51
  -5 -15   0   16.70    8.03
   5 -15   0   16.74    4.61
   5 -15   0   18.99    3.55
  -5 -15   0    6.68    8.97
   5 -15   0   22.53    3.91
  -5  15   0   18.85    4.23
   5  15   0   20.79    6.81
   5  15   0   26.09    7.72
   5  15   0   20.24    7.69
  -5  15   0   14.54    4.22
   5  15   0   20.51    3.27
  -5  15   0   25.90    5.68
  -5  15   0   18.36    1.97
  -5  15   0   21.89    4.42
   5  15   0   25.99    8.49
   6 -15   0    2.57    6.13
   6 -15   0    4.82    5.15
   6 -15   0    0.65    2.90
  -6 -15   0    0.38    8.71
  -6 -15   0   -1.12    7.62
  -6 -15   0   -9.45    8.67
  -6 -15   0   -1.41    5.43
  -6 -15   0    4.28    7.93
   6 -15   0   33.15   55.27
  -6 -15   0    1.32    7.45
   6 -15   0  -40.87   61.77
   6 -15   0    3.60    1.55
   6 -15   0   -0.59    1.49
   6 -15   0  -10.70    8.39
  -6 -15   0   -2.52    5.86
   6 -15   0   -3.38    2.43
  -6  15   0   -0.68    3.36
   6  15   0   -1.15    6.66
  -6  15   0    2.08    1.21
   6  15   0   -1.37    4.60
   6  15   0   -9.37    5.11
   6  15   0    3.77    2.10
  -6  15   0   -1.04    3.50
  -6  15   0   -0.39    4.38
  -6  15   0    1.15    1.09
  -6  15   0    2.84    2.96
   7 -15   0   51.67   42.09
   7 -15   0   34.76    5.23
   7 -15   0   27.14    7.43
   7 -15   0   35.16    3.99
   7 -15   0   36.10   10.82
  -7 -15   0   33.21    9.70
  -7 -15   0   23.53    9.02
  -7 -15   0   48.33   12.30
   7 -15   0   17.77   13.55
   7 -15   0  -18.45   47.31
  -7 -15   0   50.70   12.35
  -7 -15   0   22.07   10.25
  -7 -15   0   16.31   14.31
  -7  15   0   34.58    5.07
   7  15   0   25.10    3.61
  -7  15   0   29.61    5.49
   7  15   0   50.83   10.78
  -7  15   0   41.74    6.54
  -7  15   0   42.79    4.80
  -7  15   0   33.41    5.85
  -7  15   0   46.45    5.76
   7  15   0   48.24   11.42
  -8 -15   0   27.97   11.49
  -8 -15   0   40.86   12.55
   8 -15   0   35.66    8.64
  -8 -15   0   24.49    9.12
  -8 -15   0   43.29   10.41
  -8 -15   0   44.35   18.52
   8 -15   0   31.74   11.21
   8 -15   0   36.16   15.20
  -8  15   0   39.74    6.49
  -8  15   0   48.91    5.36
   8  15   0   39.76    4.38
  -8  15   0   37.89    6.66
  -8  15   0   47.18    4.49
  -8  15   0   59.38    7.61
   8  15   0   32.96   11.26
  -8  15   0   43.73    5.96
   9 -15   0    1.58    6.06
  -9 -15   0  -26.69    7.16
   9 -15   0   -0.57    8.02
  -9 -15   0   -4.08    7.68
   9 -15   0    5.77   11.28
  -9  15   0    5.83    4.30
  -9  15   0    1.35    4.38
  -9  15   0    5.35    4.10
   9  15   0   10.50    9.45
   9  15   0   -1.11    2.08
  -9  15   0    4.00    4.67
   9  15   0   -4.99    8.82
  10 -15   0   25.88   12.89
 -10 -15   0    8.23   10.95
 -10 -15   0   25.56   11.36
 -10 -15   0   13.48   11.93
 -10 -15   0    4.87   14.35
  10 -15   0   21.29   15.77
  10 -15   0   12.34    7.67
 -10  15   0   20.26    5.71
 -10  15   0   18.78    5.12
  10  15   0   35.25   12.22
 -10  15   0   18.80    5.23
 -10  15   0   28.95    6.49
  10  15   0   -0.99    9.67
  10  15   0   14.84    3.36
 -11 -15   0    8.55   17.00
 -11 -15   0    8.67   11.57
  11 -15   0    9.09   13.05
 -11 -15   0  -17.40    8.62
  11 -15   0   22.16   12.92
 -11 -15   0    2.13   11.51
  11 -15   0   -1.53    5.80
 -11  15   0   -0.83    4.28
 -11  15   0   -1.66    4.09
 -11  15   0    9.97    5.34
  11  15   0   -2.70    2.23
 -11  15   0   -4.60    4.73
  11  15   0    2.40   10.84
 -12 -15   0  -36.71   14.50
 -12 -15   0  -12.16   11.59
 -12 -15   0  -22.21   10.30
  12 -15   0    0.02    5.99
  12 -15   0   12.05   15.14
  12 -15   0    0.11   11.85
 -12  15   0    6.34    5.59
 -12  15   0    8.28    4.73
 -12  15   0   10.23    5.06
  12  15   0   -9.52    9.58
  13 -15   0    1.87    7.72
 -13 -15   0  -20.26   10.51
 -13 -15   0   37.02   23.40
 -13 -15   0  -19.62   13.14
  13 -15   0   -9.39    9.75
 -13  15   0    8.63    6.19
  13  15   0   -6.04    9.66
 -13  15   0    3.99    5.27
 -13  15   0    1.19    5.65
 -14 -15   0   16.28   25.53
 -14 -15   0  -21.39   13.57
  14 -15   0    7.46    8.87
  14 -15   0   -4.83   11.75
 -14 -15   0  -25.34   12.53
 -14  15   0    2.83    5.29
 -14  15   0   -2.71    5.34
  14  15   0    3.43   12.85
 -14  15   0   11.14    5.86
   0 -16   0   52.85    9.36
   0 -16   0   41.20    9.56
   0 -16   0   36.63    7.15
   0 -16   0   56.11   17.57
   0 -16   0   34.49    6.94
   0 -16   0   59.84   11.39
   0 -16   0   29.67    7.66
   0  16   0   39.02    7.49
   0  16   0   46.91    5.76
   0  16   0   44.14    6.46
   0  16   0   38.98    3.48
   1 -16   0   -8.00    3.95
  -1 -16   0   -3.54    6.28
   1 -16   0    5.47   11.26
  -1 -16   0    2.60    5.21
   1 -16   0    5.27    9.17
  -1 -16   0   11.75   11.96
   1 -16   0 -104.35   96.81
  -1 -16   0    1.21    4.34
  -1 -16   0    6.22    4.87
   1 -16   0    1.68    3.54
  -1 -16   0   -0.14    5.56
   1 -16   0    6.95    6.43
   1 -16   0    5.62    5.91
   1 -16   0   -0.64    4.01
  -1  16   0   -0.76    3.40
   1  16   0   -2.86    4.02
  -1  16   0    1.73    3.96
   1  16   0    2.85    3.77
   1  16   0   -0.23    1.43
  -1  16   0    2.98    4.85
  -1  16   0    1.48    3.94
  -1  16   0   -0.97    1.22
  -2 -16   0    5.79    7.26
  -2 -16   0   10.46    5.75
  -2 -16   0   24.90    8.54
   2 -16   0   29.95    6.90
   2 -16   0  -55.49   80.52
  -2 -16   0   16.43    6.12
   2 -16   0   15.21    6.12
   2 -16   0    6.57    8.51
  -2 -16   0   14.50    5.61
   2 -16   0   18.84    5.00
   2 -16   0   21.90    5.07
   2 -16   0  -59.86   89.52
   2 -16   0   17.93    7.26
   2 -16   0   19.23   14.15
  -2 -16   0   18.10   13.12
   2  16   0    8.88    5.48
   2  16   0   14.61    5.50
  -2  16   0   19.98    5.14
  -2  16   0   16.33    2.08
  -2  16   0    6.14    4.54
   2  16   0   17.63    2.41
   2  16   0   15.82    4.77
  -2  16   0   13.68    4.14
  -2  16   0    9.58    5.00
   2  16   0   19.83    4.01
   3 -16   0   16.46    9.85
  -3 -16   0    8.52    5.93
  -3 -16   0    9.10    5.94
   3 -16   0   19.77    6.53
  -3 -16   0    5.29    5.48
  -3 -16   0   14.23    7.62
   3 -16   0  -45.65   85.47
   3 -16   0   27.49   13.59
   3 -16   0    6.20    3.66
  -3 -16   0   17.94   13.09
   3 -16   0   14.59    5.40
   3 -16   0  -64.32   83.54
   3 -16   0   10.00    5.87
  -3 -16   0    8.48    7.97
   3 -16   0    9.44    4.07
  -3  16   0   12.70    4.89
   3  16   0   12.65    4.59
   3  16   0    9.44    2.01
   3  16   0   11.65    5.50
   3  16   0    7.54    5.55
  -3  16   0   13.31    1.89
  -3  16   0    6.92    4.22
  -3  16   0    4.06    3.84
  -3  16   0   10.82    3.58
   3  16   0    9.98    6.06
  -3  16   0    5.66    5.19
   4 -16   0   41.47   16.32
   4 -16   0   32.39    5.42
   4 -16   0   23.91    5.73
   4 -16   0   38.59    5.20
  -4 -16   0   20.36    6.83
   4 -16   0   36.08    7.69
  -4 -16   0   46.22   11.32
   4 -16   0  -26.83   83.98
   4 -16   0   31.72    8.10
  -4 -16   0   26.55    8.01
   4 -16   0  -38.48   81.03
  -4 -16   0   35.16    8.26
  -4 -16   0   27.35   16.24
  -4 -16   0   15.86    8.61
  -4  16   0   39.38    6.26
  -4  16   0   34.99    5.81
  -4  16   0   21.72    6.78
   4  16   0   35.83    6.29
  -4  16   0   36.74    2.92
   4  16   0   40.95    8.81
   4  16   0   25.75    3.10
   4  16   0   37.14    7.91
  -4  16   0   46.04    5.58
  -4  16   0   25.68    5.46
   4  16   0   24.49    9.06
  -5 -16   0    5.90   12.49
   5 -16   0    1.10   10.95
   5 -16   0    0.22    3.62
   5 -16   0    5.06    3.29
  -5 -16   0    6.31    8.96
   5 -16   0  -62.33   74.14
  -5 -16   0   10.81    7.07
  -5 -16   0    9.16    8.35
   5 -16   0    7.70    2.52
  -5 -16   0    2.71    5.39
   5 -16   0  -36.04   68.83
   5 -16   0   16.92    6.39
  -5 -16   0    7.46    5.96
  -5  16   0    3.51    3.47
   5  16   0    1.66    4.02
  -5  16   0    9.17    1.53
  -5  16   0    7.24    4.23
  -5  16   0    8.11    4.99
   5  16   0   -3.11    5.40
  -5  16   0    4.83    3.70
   5  16   0    6.21    2.03
  -6 -16   0   13.23    7.67
  -6 -16   0    0.02   11.96
   6 -16   0   30.26    4.76
   6 -16   0   30.52   16.35
  -6 -16   0   33.52   10.71
  -6 -16   0    4.73    9.81
   6 -16   0  -15.18   56.55
   6 -16   0   36.16   65.72
  -6 -16   0   14.53    8.17
   6 -16   0   12.88    6.18
   6 -16   0   24.64    4.47
  -6  16   0   17.68    4.28
   6  16   0   15.03    2.90
  -6  16   0   20.69    2.04
   6  16   0   17.85    7.84
  -6  16   0   27.14    5.50
   6  16   0   13.93    8.19
  -6  16   0   21.80    5.70
  -7 -16   0    1.22    8.57
  -7 -16   0    3.19   12.61
   7 -16   0   -7.41   10.38
  -7 -16   0    9.02   10.45
  -7 -16   0   -1.12    7.08
   7 -16   0    0.68    5.51
   7 -16   0    1.64   49.66
   7 -16   0  -26.90   37.22
   7 -16   0    2.44    2.67
   7  16   0   -6.51    7.02
  -7  16   0   -4.89    3.45
  -7  16   0    2.48    3.85
  -7  16   0    0.12    4.15
  -7  16   0    3.34    2.86
   7  16   0    3.18    2.61
   7  16   0    1.36    6.68
   8 -16   0   12.93   12.73
  -8 -16   0   21.56   12.90
   8 -16   0   11.56    6.96
   8 -16   0    8.59    2.85
  -8 -16   0   -0.85    7.53
  -8 -16   0   -1.50   10.80
   8  16   0    6.30    3.02
   8  16   0   10.32    8.13
  -8  16   0    6.20    2.70
  -8  16   0    9.14    4.48
   8  16   0   -2.05    7.90
  -8  16   0   16.91    5.23
  -8  16   0    4.23    3.96
  -8  16   0   19.46    5.63
  -9 -16   0    2.03    9.14
  -9 -16   0    8.27   11.29
   9 -16   0   -3.43   10.11
   9 -16   0    6.67    6.74
  -9 -16   0   -0.36    9.00
  -9 -16   0   -7.28   10.14
  -9  16   0   -5.79    3.76
  -9  16   0    5.81    4.47
  -9  16   0    6.69    4.70
   9  16   0    7.50    8.62
   9  16   0    1.27    2.61
  -9  16   0    1.14    4.46
   9  16   0  -12.18    8.50
  10 -16   0   33.31   17.88
 -10 -16   0   -1.09   12.81
 -10 -16   0    8.65   18.09
  10 -16   0   11.49    8.46
 -10 -16   0   32.53   13.99
 -10 -16   0   -1.59    9.55
 -10  16   0   11.62    5.24
 -10  16   0   14.78    5.38
  10  16   0    5.75    9.86
 -10  16   0    2.94    4.99
  10  16   0   -4.91    9.82
 -10  16   0   10.36    4.90
  10  16   0    0.44    2.32
 -11 -16   0   15.96   18.43
  11 -16   0   -0.49    6.50
  11 -16   0   -4.90    9.67
 -11 -16   0  -13.43   10.96
 -11 -16   0    0.89   10.42
 -11 -16   0   13.33   14.60
 -11  16   0   -1.02    4.41
  11  16   0   -1.27    2.16
 -11  16   0    2.69    5.80
 -11  16   0    4.88    5.17
 -11  16   0    2.93    4.84
  11  16   0    6.68    9.72
 -12 -16   0  -16.33   12.74
  12 -16   0   -8.10    9.48
 -12 -16   0  -36.19    9.14
  12 -16   0    7.33    7.26
 -12 -16   0   -2.88   12.92
 -12  16   0    3.18    5.19
 -12  16   0    7.61    6.26
 -12  16   0    4.90    5.24
  12  16   0    8.34   11.78
 -13 -16   0   -1.82   13.87
  13 -16   0    9.58    8.19
 -13 -16   0  -20.62   17.17
  13 -16   0   -9.88    9.80
 -13 -16   0  -21.44   12.77
  13  16   0   -5.10   10.18
 -13  16   0    2.55    5.50
 -13  16   0   14.23    5.76
 -13  16   0    0.50    5.08
   0 -17   0   -0.89    4.40
   0 -17   0    3.59    6.50
   0 -17   0   -2.92    3.44
   0 -17   0    0.16    4.98
   0 -17   0   -5.77    8.46
   0 -17   0    2.63    6.08
   0  17   0   -3.40    3.84
   0  17   0   -2.93    3.90
   0  17   0    2.27    1.47
   0  17   0    8.35    3.64
   1 -17   0    3.39    6.62
   1 -17   0   -0.07   11.33
  -1 -17   0    1.48    5.37
  -1 -17   0   14.06   12.92
  -1 -17   0   -2.71    6.12
  -1 -17   0    2.48    4.84
  -1 -17   0    9.45    7.00
  -1 -17   0    9.80    7.79
   1 -17   0    7.09    7.06
   1 -17   0   10.96    5.67
   1 -17   0    2.91    3.64
   1 -17   0    1.82    5.72
   1 -17   0    0.66    4.24
   1  17   0   -4.01    3.12
  -1  17   0    0.55    4.06
  -1  17   0    5.48    1.65
   1  17   0    4.65    4.28
  -1  17   0   -1.70    3.48
   1  17   0    8.02    1.84
   1  17   0    5.48    5.24
  -1  17   0    2.39    4.36
   2 -17   0    0.75    3.10
  -2 -17   0    8.85   11.15
   2 -17   0    3.72    5.56
  -2 -17   0    7.47    8.03
  -2 -17   0   11.11    5.97
  -2 -17   0   -2.31    6.76
   2 -17   0   17.12  104.89
   2 -17   0   -3.67    3.57
  -2 -17   0    4.95    5.48
   2 -17   0    2.05   12.07
   2 -17   0   -3.06    4.75
   2 -17   0   14.26    8.22
   2 -17   0    8.21    9.63
   2  17   0   12.45    3.87
   2  17   0    7.93    2.12
  -2  17   0    8.39    4.70
   2  17   0   -5.19    5.23
  -2  17   0    7.92    1.65
   2  17   0    6.98    4.91
  -2  17   0    5.32    3.93
  -2  17   0   10.95    4.94
  -3 -17   0   21.24    7.34
   3 -17   0   16.71    7.15
  -3 -17   0   -1.29    5.80
   3 -17   0    3.50    3.91
   3 -17   0    0.98   11.94
   3 -17   0   89.65  101.50
  -3 -17   0    1.29    7.35
  -3 -17   0   11.35   12.94
   3 -17   0   16.62    5.81
   3 -17   0   14.24    6.19
   3 -17   0    8.08    3.54
  -3 -17   0   -0.98    7.12
   3  17   0    7.02    4.39
   3  17   0    6.83    2.04
  -3  17   0   12.13    4.96
  -3  17   0    7.62    1.67
  -3  17   0   13.22    4.54
   3  17   0   10.23    5.86
  -3  17   0    2.98    4.28
   3  17   0   -0.58    5.12
  -4 -17   0   50.90    9.19
   4 -17   0   46.11   91.31
  -4 -17   0   65.26   12.24
   4 -17   0   63.00   20.47
   4 -17   0   48.29    5.82
   4 -17   0   51.98    9.77
  -4 -17   0   63.57   13.36
   4 -17   0   38.61    6.09
   4 -17   0   50.64    9.05
  -4 -17   0   53.29    9.90
  -4 -17   0   62.23   20.48
   4 -17   0   38.74    6.96
  -4  17   0   53.94    6.28
   4  17   0   40.49    4.28
   4  17   0   41.90    9.29
  -4  17   0   46.29    7.28
  -4  17   0   48.87    6.62
   4  17   0   46.41    6.76
  -4  17   0   46.21    3.52
  -4  17   0   38.90    6.57
   5 -17   0   18.97    5.05
   5 -17   0   22.61    3.59
  -5 -17   0   13.50    7.12
   5 -17   0   21.82    4.60
  -5 -17   0   17.17    9.99
   5 -17   0   33.15    7.96
  -5 -17   0   15.04   15.75
  -5 -17   0   24.32    8.33
  -5 -17   0  -10.24    7.93
   5 -17   0  -10.44    8.12
   5 -17   0  -72.92   78.57
  -5  17   0   20.29    2.18
  -5  17   0   18.54    4.94
   5  17   0   18.19    3.08
  -5  17   0   27.68    5.12
   5  17   0   14.68    8.12
  -5  17   0   20.14    5.57
   5  17   0   17.26    5.24
   5  17   0   17.33    7.42
  -5  17   0   29.25    5.55
  -6 -17   0    0.38    6.87
   6 -17   0    4.58    2.98
  -6 -17   0    6.31    8.54
   6 -17   0   -3.54    3.11
   6 -17   0 -125.39   73.50
   6 -17   0  -19.26    5.62
   6 -17   0   29.53   76.80
   6 -17   0    0.24    5.51
  -6 -17   0   -7.99    7.76
  -6 -17   0   -5.43   12.05
   6  17   0    0.33    1.88
   6  17   0   -2.66    4.32
  -6  17   0   -1.49    1.07
  -6  17   0   -3.96    4.32
  -6  17   0   -4.19    3.20
   6  17   0   -0.16    5.82
  -6  17   0   -1.79    3.97
   6  17   0   -5.04    7.11
  -6  17   0   -3.31    3.36
   7 -17   0   23.17    4.07
   7 -17   0   12.13    6.64
  -7 -17   0   24.08    9.09
  -7 -17   0   20.95   12.39
   7 -17   0   19.64   12.20
  -7  17   0   17.53    4.11
   7  17   0   20.66    5.42
  -7  17   0   22.72    5.35
   7  17   0   18.75   10.23
   7  17   0   23.79    4.02
   7  17   0   13.30    8.45
  -7  17   0   14.99    5.85
  -7  17   0   25.04    4.98
  -8 -17   0    9.00   10.09
   8 -17   0   15.03    3.29
  -8 -17   0   11.41   15.23
  -8 -17   0    9.25   11.42
   8 -17   0    7.58   13.62
  -8 -17   0    3.83    8.62
   8 -17   0   22.69    8.49
  -8  17   0   16.82    3.04
  -8  17   0   22.46    5.17
  -8  17   0   15.98    5.44
  -8  17   0   26.22    6.22
   8  17   0    7.80   10.27
   8  17   0    8.56    3.08
   8  17   0   12.35    9.04
  -9 -17   0   -3.39    9.71
  -9 -17   0   -4.40    9.40
  -9 -17   0   -6.48    8.14
   9 -17   0    3.01    2.15
   9 -17   0   -7.04    5.57
  -9 -17   0    8.54   14.84
   9 -17   0    6.14   13.83
  -9  17   0    0.96    4.58
   9  17   0    7.28    9.10
   9  17   0   -6.69    9.08
  -9  17   0   -0.42    4.69
  -9  17   0    6.62    5.30
  -9  17   0    2.63    4.40
   9  17   0   -0.72    2.14
  10 -17   0    4.29    7.16
 -10 -17   0  -17.25   10.41
 -10 -17   0   13.21   16.95
  10 -17   0    4.38   14.17
 -10 -17   0    1.09   10.99
  10 -17   0   10.63    2.43
  10  17   0    4.67    3.40
  10  17   0   -7.62    9.90
 -10  17   0    5.72    5.17
  10  17   0    2.36    8.51
 -10  17   0    5.01    4.88
 -10  17   0    1.43    4.35
 -11 -17   0   16.50   22.05
  11 -17   0   -7.50   12.55
  11 -17   0   -1.89    6.59
 -11 -17   0  -19.78   10.50
 -11 -17   0   -7.69   10.54
 -11 -17   0   16.15   14.40
  11  17   0    4.09    3.54
 -11  17   0    7.05    5.04
 -11  17   0   10.42    5.67
 -11  17   0    8.05    5.07
 -11  17   0    3.60    5.74
  11  17   0   -0.36    9.12
  12 -17   0    7.76    7.62
  12 -17   0    3.58   14.37
 -12 -17   0    1.74   18.65
 -12 -17   0    8.76   15.32
 -12 -17   0  -27.27   10.84
  12  17   0   -6.48    4.22
 -12  17   0   -3.50    4.81
 -12  17   0   -5.47    4.28
  12  17   0    7.39   10.57
 -12  17   0    0.97    5.21
  13 -17   0    7.60    8.11
 -13 -17   0  -14.58   13.43
 -13 -17   0    2.68   16.68
  13 -17   0   -1.76   13.99
 -13  17   0    6.86    6.16
 -13  17   0   -5.03    5.44
  13  17   0    2.26   10.60
 -13  17   0    1.20    4.95
   0 -18   0    2.38    5.54
   0 -18   0    2.01    6.37
   0 -18   0    9.13   12.70
   0 -18   0    9.88    5.12
   0 -18   0    8.75    6.95
   0  18   0    8.44    5.46
   0  18   0   -2.47    3.50
   0  18   0    4.60    1.82
   0  18   0   -1.64    4.79
  -1 -18   0   -2.48    5.74
  -1 -18   0    3.77   11.26
   1 -18   0  -13.27    4.51
  -1 -18   0    4.52    7.32
   1 -18   0   -6.94    5.33
   1 -18   0  -20.16    7.61
   1 -18   0   -1.83    5.50
   1 -18   0   -6.88    3.75
  -1 -18   0    2.84    5.39
  -1 -18   0   -8.60    4.47
   1  18   0   -1.01    4.26
  -1  18   0    0.77    4.03
   1  18   0   -0.16    1.55
   1  18   0    0.06    5.09
  -1  18   0   -4.74    4.18
  -1  18   0    0.70    1.46
  -1  18   0   -3.20    4.12
   1  18   0   -5.88    2.77
   2 -18   0    6.44    6.42
  -2 -18   0   -2.86    5.19
   2 -18   0   -6.44   10.87
   2 -18   0    4.64    6.02
  -2 -18   0    9.60    7.71
   2 -18   0   -3.40    3.87
  -2 -18   0   -2.09   11.94
   2 -18   0    0.26    5.53
  -2 -18   0   -3.90    5.42
  -2 -18   0    0.94    6.94
  -2  18   0    5.84    4.04
   2  18   0    8.39    4.96
   2  18   0    0.72    1.68
   2  18   0   -1.72    5.20
  -2  18   0   -2.55    4.36
  -2  18   0    1.99    4.18
  -2  18   0    1.02    1.41
   2  18   0   -1.90    2.88
   3 -18   0    0.83   11.48
  -3 -18   0    6.97    7.73
   3 -18   0   -2.66    3.58
   3 -18   0  -99.70  107.75
   3 -18   0    1.43    5.68
   3 -18   0   -3.01    5.06
  -3 -18   0    1.15    5.72
   3 -18   0    1.97    5.14
  -3 -18   0   -0.88    6.05
  -3 -18   0   -6.69    7.23
  -3 -18   0    4.56   12.17
  -3  18   0   -2.60    4.03
  -3  18   0   -0.54    1.21
  -3  18   0    4.83    4.67
   3  18   0    1.26    1.93
   3  18   0   -0.31    4.12
   3  18   0    3.95    6.10
  -3  18   0    6.44    3.84
  -4 -18   0   16.83    9.14
   4 -18   0   16.33    7.13
  -4 -18   0   15.15    7.68
   4 -18   0  111.63  109.51
   4 -18   0   10.25    4.49
   4 -18   0   13.45    5.48
  -4 -18   0    9.23    6.20
  -4 -18   0   -8.86    9.99
  -4 -18   0   25.38   10.44
   4 -18   0   -7.00    8.51
   4  18   0   15.07    2.94
  -4  18   0   14.29    4.87
   4  18   0   13.65    7.57
   4  18   0   20.02    5.56
  -4  18   0   14.37    5.47
  -4  18   0   20.26    5.42
   4  18   0    9.86    6.82
  -4  18   0   14.06    4.31
  -4  18   0   14.01    2.05
  -5 -18   0   13.08    9.65
   5 -18   0  -92.95   90.82
   5 -18   0    5.23    4.26
   5 -18   0    1.28   12.40
  -5 -18   0    6.92    6.90
  -5 -18   0   22.73    8.90
  -5 -18   0   19.06    9.96
   5 -18   0    8.81    3.87
   5 -18   0    4.03    6.17
  -5 -18   0   18.63   15.15
   5  18   0    0.64    1.91
  -5  18   0   -2.12    3.89
  -5  18   0   -0.13    3.68
  -5  18   0    6.28    3.95
  -5  18   0    5.01    1.46
   5  18   0   10.04    5.30
   5  18   0    9.51    6.64
  -5  18   0    5.59    5.16
   5  18   0   -0.19    6.87
   6 -18   0    2.66   13.66
  -6 -18   0   -7.23    9.14
  -6 -18   0    1.69    8.94
   6 -18   0  -12.92   72.40
  -6 -18   0   -5.72    7.19
   6 -18   0    1.84    3.13
   6 -18   0   -9.79    5.00
  -6 -18   0  -11.98   11.97
   6  18   0    4.55    2.65
  -6  18   0   -4.34    3.65
  -6  18   0    3.04    3.76
   6  18   0    0.25    7.92
   6  18   0    9.18    7.22
   6  18   0    6.45    5.27
  -6  18   0    4.90    1.48
  -6  18   0    7.09    4.70
  -6  18   0    4.28    4.86
  -7 -18   0   -2.28    8.51
  -7 -18   0    8.06    8.52
  -7 -18   0   -2.78    8.79
   7 -18   0    2.21    6.00
   7 -18   0   -1.43   10.49
   7 -18   0    2.81    2.79
  -7 -18   0   -3.44   10.76
  -7  18   0   -4.92    2.89
   7  18   0   -0.37    2.20
  -7  18   0    6.58    4.79
   7  18   0  -18.35    7.01
   7  18   0    5.43    4.70
  -7  18   0   -1.44    4.44
   7  18   0    6.98    7.25
  -7  18   0    8.66    4.87
   8 -18   0    9.32    7.05
  -8 -18   0    2.59   10.41
  -8 -18   0   -8.58   11.97
  -8 -18   0   -4.30    9.72
   8 -18   0   26.46   16.19
   8 -18   0    9.60    2.91
   8  18   0    6.39    5.08
   8  18   0   -3.91    9.80
  -8  18   0   12.50    5.60
  -8  18   0    7.67    5.00
   8  18   0    6.17    2.75
   8  18   0   11.57    8.85
  -8  18   0    4.43    4.79
  -9 -18   0  -18.17    7.70
  -9 -18   0   -2.23   10.13
   9 -18   0    3.22   11.79
  -9 -18   0  -17.24   10.05
  -9 -18   0    0.83   12.00
  -9  18   0   -1.03    5.40
  -9  18   0    0.58    4.85
  -9  18   0    2.01    4.46
   9  18   0   -3.83    4.06
   9  18   0  -25.70    8.39
   9  18   0    4.75    8.32
   9  18   0   -0.29    2.58
 -10 -18   0   -1.98   11.04
 -10 -18   0  -10.50    9.90
 -10 -18   0  -22.54   12.70
  10 -18   0    7.15    7.18
 -10 -18   0  -17.82   11.65
  10 -18   0  -14.10   11.13
  10  18   0   -8.23    7.22
  10  18   0  -23.92    9.63
 -10  18   0   -0.10    7.43
 -10  18   0    2.33    5.14
  10  18   0   -0.91    2.95
  10  18   0   -0.15    4.35
 -10  18   0   -6.39    4.85
 -11 -18   0  -20.61    9.55
 -11 -18   0  -13.10   14.21
  11 -18   0    5.33    7.90
  11 -18   0   17.04   16.09
 -11 -18   0   -8.95   13.11
 -11 -18   0   -1.10   11.46
  11  18   0    1.00    9.99
  11  18   0   -3.52    4.79
 -11  18   0    6.29    5.69
  11  18   0   -4.57    2.22
 -11  18   0   -2.49    5.14
 -11  18   0   -7.59    4.28
  12 -18   0    2.64    7.40
 -12 -18   0    7.21   15.09
 -12 -18   0  -15.01   18.55
  12 -18   0   -1.16   15.97
 -12 -18   0   -4.93   14.99
 -12  18   0  -10.48    4.45
 -12  18   0    9.11    6.11
 -12  18   0    1.13    5.25
  12  18   0    8.81   10.49
   0 -19   0  -11.48   10.57
   0 -19   0    0.39    6.51
   0 -19   0    4.34    5.41
   0 -19   0    2.17    5.87
   0 -19   0    5.82    7.55
   0  19   0    0.31    3.65
   0  19   0  -11.11    4.10
   0  19   0    0.64    1.65
   0  19   0   -4.83    4.17
   1 -19   0    6.64    6.89
  -1 -19   0   -0.23    5.69
  -1 -19   0   -3.76    6.64
  -1 -19   0   10.02   14.57
  -1 -19   0    9.95    6.21
   1 -19   0    1.67    4.53
   1 -19   0   -1.51    5.34
  -1 -19   0    6.89    8.36
   1 -19   0   -4.53    5.55
   1 -19   0  -18.82    9.66
  -1  19   0    8.27    4.15
   1  19   0   -6.75    2.86
  -1  19   0    3.97    5.08
   1  19   0   -2.69    4.69
  -1  19   0   -4.43    4.50
  -1  19   0    2.05    1.63
   1  19   0   -5.91    4.45
   1  19   0   -1.65    1.51
  -2 -19   0    4.63    5.96
   2 -19   0  -58.05  131.08
   2 -19   0    5.20   11.71
   2 -19   0    4.23    6.79
  -2 -19   0   -5.78    6.96
   2 -19   0    2.89    5.76
  -2 -19   0    5.46   13.89
  -2 -19   0    0.37    5.56
   2 -19   0    1.55    4.21
   2 -19   0   -0.27    5.37
  -2 -19   0   -4.67    7.08
   2  19   0   10.13    5.24
   2  19   0   -5.75    5.26
   2  19   0    2.76    1.87
  -2  19   0   14.91    5.49
  -2  19   0   -4.47    4.06
  -2  19   0    0.92    1.51
  -2  19   0    3.56    4.27
   3 -19   0    6.01    6.97
  -3 -19   0   -4.57    7.76
  -3 -19   0   21.17    9.46
  -3 -19   0   25.18    7.91
  -3 -19   0   -1.41   12.26
   3 -19   0  -11.46  132.99
   3 -19   0    4.41   14.42
  -3 -19   0    3.67    6.52
   3 -19   0   12.11    6.67
   3 -19   0   16.60    5.27
   3 -19   0   12.50    6.05
  -3  19   0    5.70    4.73
  -3  19   0    8.90    1.82
   3  19   0   11.24    2.59
   3  19   0    8.01    6.78
  -3  19   0    4.25    4.92
   3  19   0    4.81    5.05
  -3  19   0   13.68    5.99
   4 -19   0   -6.06    5.12
   4 -19   0    5.04    3.98
   4 -19   0  102.17  121.84
  -4 -19   0   -0.57   10.85
   4 -19   0    4.47    4.74
  -4 -19   0   -1.08    8.19
  -4 -19   0   -5.87    5.36
   4 -19   0   11.05   14.20
   4  19   0    6.02    7.39
  -4  19   0    2.27    4.40
   4  19   0   14.09    5.56
  -4  19   0    3.33    1.56
  -4  19   0   -4.49    4.95
  -4  19   0    6.85    4.79
   4  19   0    4.16    2.22
  -5 -19   0   18.40   12.45
   5 -19   0    3.32    4.62
   5 -19   0    1.74    3.89
   5 -19   0    1.86   11.08
  -5 -19   0    3.67    9.57
  -5 -19   0  -18.74    9.73
   5 -19   0  -26.36   99.15
   5 -19   0   11.83    6.74
  -5  19   0    6.41    4.07
  -5  19   0    0.34    1.34
  -5  19   0    4.98    4.96
  -5  19   0    1.29    4.64
   5  19   0   -1.80    7.19
   5  19   0   -4.74    4.44
   5  19   0   -0.34    1.94
  -5  19   0   -3.81    3.85
  -6 -19   0    7.89    9.29
   6 -19   0    5.33   14.29
  -6 -19   0   -4.73    8.37
   6 -19   0  135.91   84.98
  -6 -19   0   -3.32    7.93
  -6 -19   0   -3.56   13.63
   6 -19   0    8.67    6.70
  -6  19   0    8.16    4.96
   6  19   0    2.54    2.27
   6  19   0  -17.86    6.82
  -6  19   0   -0.41    5.30
   6  19   0    9.46    5.00
  -6  19   0   -2.91    3.55
  -6  19   0    2.69    4.06
  -6  19   0    2.60    1.36
  -7 -19   0   -1.40   14.22
   7 -19   0    4.49    2.94
  -7 -19   0  -11.42    8.19
   7 -19   0    1.35    6.69
  -7 -19   0    0.40    9.98
   7 -19   0   -5.36   11.20
  -7 -19   0    2.35    8.36
  -7  19   0    2.41    4.82
  -7  19   0   -4.81    3.23
   7  19   0   -3.31    2.24
   7  19   0    3.06    5.18
  -7  19   0   -0.84    4.13
   7  19   0   -4.15    8.69
  -7  19   0   -3.13    4.55
   8 -19   0   -1.61   13.55
   8 -19   0    9.02    3.11
  -8 -19   0   -5.85    8.22
   8 -19   0    6.26    7.34
  -8 -19   0    0.66   11.66
  -8 -19   0  -30.07    8.48
  -8 -19   0   -1.07   11.50
   8  19   0   -1.44    3.16
  -8  19   0    0.57    4.25
   8  19   0  -11.52    9.10
   8  19   0   -1.71    4.40
  -8  19   0   -2.34    4.74
  -9 -19   0  -10.47   14.19
  -9 -19   0   10.28   11.53
   9 -19   0    9.63    7.18
   9 -19   0    4.25    2.24
  -9 -19   0    4.10   11.38
   9 -19   0   -6.89   10.93
  -9 -19   0  -11.13    8.16
   9  19   0  -23.08    9.03
  -9  19   0    3.66    5.58
  -9  19   0    5.41    5.05
   9  19   0   -4.41    4.62
  -9  19   0    5.79    5.21
   9  19   0    0.92    2.56
 -10 -19   0   -4.14   14.55
 -10 -19   0   -4.29   11.93
 -10 -19   0   -8.78   10.91
  10 -19   0   12.35   13.80
  10 -19   0    1.95    6.81
 -10 -19   0  -18.87    8.97
  10  19   0   -4.35    2.67
  10  19   0   26.72   12.39
  10  19   0  -26.98    9.89
 -10  19   0    4.81    5.28
  10  19   0    0.11    5.40
 -10  19   0   -7.20    4.51
 -10  19   0    7.08    5.62
  11 -19   0    7.36    8.22
 -11 -19   0  -13.30   11.90
 -11 -19   0   -6.77   12.00
 -11 -19   0  -12.13   17.52
 -11 -19   0   -5.46   17.53
  11 -19   0  -12.02   13.95
  11  19   0   -1.39    9.08
  11  19   0   -3.17    2.97
 -11  19   0    3.80    5.81
 -11  19   0   -5.09    4.76
  11  19   0    2.05    5.33
   0 -20   0   -2.38    6.87
   0 -20   0    5.30    5.59
   0 -20   0    6.10    6.30
   0 -20   0    3.13    7.25
   0  20   0    1.55    1.75
   0  20   0   -0.19    4.09
   0  20   0   -8.19    4.60
   0  20   0   -7.33    4.44
  -1 -20   0    2.09    5.73
   1 -20   0   -6.86    5.07
   1 -20   0    8.21    8.07
  -1 -20   0   11.56    7.11
   1 -20   0    3.01    6.20
  -1 -20   0   11.98    8.04
   1 -20   0    2.25    4.92
  -1 -20   0    7.27    8.23
  -1  20   0    6.27    4.57
   1  20   0    4.15    2.05
  -1  20   0    3.64    4.97
   1  20   0    1.57    4.03
  -1  20   0    0.88    1.72
   1  20   0   12.43    5.86
  -1  20   0   -4.75    4.42
   1  20   0    8.82    6.71
   2 -20   0    4.47    4.94
  -2 -20   0   10.30    8.89
   2 -20   0   14.34    7.77
  -2 -20   0    8.18    6.56
  -2 -20   0   15.83    7.53
   2 -20   0   13.96    7.04
  -2 -20   0    0.97   11.32
   2 -20   0   13.07    6.92
  -2  20   0    8.44    2.02
   2  20   0    0.59    6.26
  -2  20   0    9.57    4.78
   2  20   0    2.56    4.90
   2  20   0   13.80    2.78
  -2  20   0   13.25    5.85
  -2  20   0    2.95    5.18
  -3 -20   0   27.08   18.05
  -3 -20   0   17.95   10.15
  -3 -20   0    4.19    6.76
  -3 -20   0    3.81    6.41
   3 -20   0    1.24    5.58
  -3 -20   0   17.15    9.51
   3 -20   0    5.22    6.44
   3 -20   0   12.25    5.22
   3  20   0   12.51    7.50
  -3  20   0   -0.95    4.63
   3  20   0    2.17    2.25
  -3  20   0   14.30    5.24
   3  20   0   22.96    6.29
  -3  20   0    6.08    1.93
  -3  20   0    6.96    6.05
  -4 -20   0   -6.39    6.29
  -4 -20   0   11.66   10.18
  -4 -20   0   13.60   15.34
   4 -20   0   -1.11    3.71
   4 -20   0   -0.24    4.87
  -4 -20   0  -11.06    5.24
   4 -20   0   -0.74    5.78
   4 -20   0   -1.36   12.74
   4  20   0  -10.61    6.75
  -4  20   0    4.40    5.91
  -4  20   0   -4.32    4.34
  -4  20   0   -1.27    1.44
  -4  20   0    2.18    4.39
   4  20   0   -4.49    4.34
   4  20   0    0.80    2.18
   5 -20   0   -0.33   12.15
  -5 -20   0  -11.57   10.50
   5 -20   0    3.23    6.40
   5 -20   0   -4.47    2.96
  -5 -20   0    8.56    9.94
  -5 -20   0   -6.92    6.93
  -5 -20   0    0.34    8.62
   5  20   0    0.79    4.59
  -5  20   0   -2.11    1.26
  -5  20   0    1.16    5.42
  -5  20   0    4.13    4.80
   5  20   0    0.99    2.22
   5  20   0   -1.87    7.57
  -5  20   0   -3.95    4.21
   6 -20   0    2.66   13.20
  -6 -20   0   14.10   11.19
   6 -20   0    2.59    3.35
  -6 -20   0   17.08   18.67
  -6 -20   0    6.73    8.47
   6 -20   0    0.75    6.75
  -6 -20   0    2.94   10.90
   6  20   0   -6.64    4.06
  -6  20   0   -0.22    4.14
  -6  20   0    5.24    4.88
  -6  20   0   -2.97    1.20
  -6  20   0   -3.21    3.95
  -6  20   0    4.02    5.30
   6  20   0  -10.52    8.02
   6  20   0   -6.04    2.03
   7 -20   0   -8.18   11.38
  -7 -20   0   -7.52    9.86
  -7 -20   0   10.00    9.66
  -7 -20   0   24.74   19.31
   7 -20   0    3.11    6.77
   7 -20   0    3.54    3.00
  -7 -20   0    7.29    9.75
   7  20   0    1.26    5.33
  -7  20   0   14.71    5.11
  -7  20   0    8.91    6.03
   7  20   0   -1.24    2.71
  -7  20   0   -4.21    4.58
  -7  20   0   -0.18    3.70
   7  20   0  -11.22    8.98
  -8 -20   0  -11.17   11.13
   8 -20   0    6.88   16.80
   8 -20   0    5.65    2.77
  -8 -20   0   -5.65   11.11
  -8 -20   0    6.16   10.15
  -8 -20   0    1.36    9.89
   8 -20   0   10.46    7.90
  -8  20   0   10.90    6.03
   8  20   0  -12.23    9.97
  -8  20   0    4.33    5.10
  -8  20   0   -0.23    4.75
   8  20   0   -1.59    2.32
   8  20   0   -1.27    5.28
   9 -20   0   -6.94   11.34
  -9 -20   0   -8.42   17.19
   9 -20   0    6.11   17.37
  -9 -20   0  -15.82    9.19
  -9 -20   0  -14.70    9.97
  -9 -20   0    0.33   10.40
  -9  20   0    6.92    5.47
   9  20   0   -4.96    2.37
   9  20   0    1.85    5.53
  -9  20   0    0.36    5.23
   9  20   0  -27.77    8.96
  -9  20   0    6.09    5.71
  10 -20   0   11.89   16.50
 -10 -20   0   -3.88   12.87
 -10 -20   0  -20.81    9.78
 -10 -20   0  -26.52   12.11
 -10 -20   0  -22.15    9.90
 -10  20   0   -0.61    5.39
  10  20   0  -10.26    4.75
  10  20   0   -4.51    3.27
 -10  20   0    1.29    5.06
  10  20   0  -10.98   12.01
  11 -20   0   -5.17   15.79
 -11 -20   0  -26.43   11.28
 -11 -20   0  -24.50   11.55
 -11 -20   0    0.12   20.53
 -11  20   0    7.16    5.54
  11  20   0   -9.30    2.91
   0 -21   0    1.77    5.48
   0 -21   0   -9.08   10.00
   0 -21   0   -6.21    9.91
   0 -21   0   -8.63    6.61
   0  21   0   -9.83    4.48
   0  21   0   -0.29    5.66
   0  21   0   -1.97    1.84
   0  21   0    5.89    4.60
   1 -21   0   28.64    7.31
  -1 -21   0   15.12    6.63
  -1 -21   0   15.98    9.13
  -1 -21   0   29.85   17.19
  -1 -21   0   19.54   10.13
   1 -21   0   20.25    8.21
   1 -21   0    6.69   14.09
   1 -21   0   34.32   10.74
  -1  21   0   20.98    6.81
   1  21   0   15.20    7.88
  -1  21   0   21.22    2.91
   1  21   0   19.34    5.04
  -1  21   0   13.88    6.96
  -1  21   0   16.77    5.44
   1  21   0   15.70    6.18
   1  21   0   21.63    3.33
  -2 -21   0    2.80    6.47
   2 -21   0   16.32   15.00
   2 -21   0    0.76    6.01
   2 -21   0   -0.84    4.56
  -2 -21   0    7.93    9.13
  -2 -21   0   -8.99    7.26
  -2 -21   0   16.20   15.82
   2  21   0   -1.88    2.06
  -2  21   0    4.51    5.46
  -2  21   0   -1.01    1.65
  -2  21   0   -7.15    4.67
   2  21   0   -1.28    6.43
   2  21   0    0.97    5.45
  -2  21   0   -5.18    4.12
   3 -21   0   -3.26   12.98
  -3 -21   0    7.22    8.54
   3 -21   0   -0.90    4.21
  -3 -21   0   -2.11    6.39
  -3 -21   0   11.84   16.38
  -3 -21   0   -2.11    8.74
   3 -21   0    5.69    6.30
  -3  21   0   -1.02    1.53
   3  21   0  -10.19    7.19
  -3  21   0   -1.27    5.38
   3  21   0   -4.12    5.22
  -3  21   0    4.21    5.53
   3  21   0   -1.35    3.56
  -3  21   0    1.13    5.08
   4 -21   0   -7.37    6.44
  -4 -21   0   -9.32    8.00
  -4 -21   0    3.03    6.95
   4 -21   0   12.95    4.69
   4 -21   0   30.69   18.13
  -4 -21   0   10.40   17.98
  -4 -21   0    3.60    8.67
  -4  21   0    6.98    5.97
  -4  21   0   -6.00    4.26
   4  21   0   -8.54    7.20
  -4  21   0    2.51    5.45
  -4  21   0   -1.61    1.70
   4  21   0   -5.34    5.28
   4  21   0   -2.90    2.86
  -5 -21   0    6.04    9.81
  -5 -21   0   10.74   17.09
   5 -21   0    2.46    3.83
  -5 -21   0    1.79    7.85
   5 -21   0    3.83   14.53
  -5 -21   0   -4.37    8.82
  -5  21   0    0.69    5.00
   5  21   0   -5.66    8.38
   5  21   0    3.31    5.80
   5  21   0    0.00    2.38
  -5  21   0    4.22    5.73
  -6 -21   0   12.20   16.95
  -6 -21   0  -16.38    9.60
  -6 -21   0   -1.89    9.73
  -6 -21   0    0.20    8.68
   6 -21   0  -10.53   11.93
   6 -21   0    3.10    3.48
  -6  21   0    2.58    5.07
  -6  21   0   10.67    6.71
  -6  21   0    1.10    5.67
   6  21   0   -3.39    2.57
   7 -21   0   10.04    3.66
  -7 -21   0   20.18   12.52
  -7 -21   0   12.02   19.16
  -7 -21   0   13.53   10.51
  -7 -21   0    7.36   11.17
   7 -21   0   15.10   15.03
   7  21   0    3.93    5.11
   7  21   0  -22.43    8.60
  -7  21   0   19.37    5.89
   7  21   0    9.63    4.05
  -7  21   0   15.16    6.77
  -8 -21   0   20.96   13.00
   8 -21   0   -6.61   13.54
   8 -21   0    2.11    2.69
  -8 -21   0    2.54   16.92
  -8 -21   0   -6.59    9.31
  -8 -21   0   -0.41   11.80
   8  21   0    0.01   11.02
  -8  21   0    7.60    5.14
   8  21   0    1.88    5.59
  -8  21   0   14.42    6.05
   8  21   0   -1.14    3.58
  -8  21   0   15.16    7.69
  -9 -21   0  -17.84   14.53
   9 -21   0  -11.28   11.49
  -9 -21   0   -1.28   12.31
  -9 -21   0   -2.73   10.77
  -9 -21   0    5.37   13.41
  -9  21   0    2.92    6.02
   9  21   0   -2.41    3.66
   9  21   0  -16.24   11.73
   9  21   0    7.56    6.25
  -9  21   0   -0.18    5.88
  -9  21   0   -0.58    5.50
 -10 -21   0   -2.61   13.83
 -10 -21   0  -16.93   13.24
  10 -21   0    2.39   17.69
 -10 -21   0   -6.59   11.57
 -10 -21   0  -23.77   13.15
 -10  21   0   -3.96    5.07
  10  21   0   -3.94    3.56
   0 -22   0   11.49    6.92
   0 -22   0    4.14   16.31
   0 -22   0    9.29    9.14
   0 -22   0   16.48    9.03
   0  22   0   13.46    2.74
   0  22   0    8.64    4.72
   1 -22   0   12.58    6.24
  -1 -22   0    5.57    6.69
  -1 -22   0   10.00   15.06
   1 -22   0   -8.33   11.71
   1 -22   0   -4.42    7.06
  -1 -22   0    2.48    8.28
   1  22   0   -1.88    2.02
  -1  22   0    0.51    4.77
  -1  22   0   -2.07    9.39
  -1  22   0   -1.70    1.83
  -2 -22   0    2.57    9.85
  -2 -22   0   -0.94    8.65
   2 -22   0   -1.31   13.42
   2 -22   0   -5.47    6.25
   2 -22   0    1.33    5.30
  -2 -22   0    2.67    6.30
  -2 -22   0   -0.62   15.74
  -2  22   0   -0.51    1.84
  -2  22   0    4.32    4.59
   2  22   0   -0.37    8.65
   2  22   0   -0.24    2.31
  -3 -22   0   39.87   12.77
   3 -22   0   23.02   18.39
  -3 -22   0    6.13    7.75
  -3 -22   0    7.44   10.01
  -3 -22   0   20.71   17.11
   3 -22   0   -5.69    6.02
   3 -22   0   15.17    5.77
   3  22   0    9.60    6.85
  -3  22   0    7.67    2.15
   3  22   0   -5.98    7.01
   3  22   0    8.15    2.85
  -3  22   0   10.34    6.23
  -4 -22   0   10.98   10.03
  -4 -22   0   -5.77    9.71
   4 -22   0   -1.92   12.63
  -4 -22   0   25.52   19.51
  -4 -22   0   -3.64    7.41
   4 -22   0   11.70    5.06
  -4  22   0   -5.53    5.79
   4  22   0   -5.64    7.62
   4  22   0   -1.97    2.37
  -4  22   0   -1.66    5.48
  -4  22   0   -2.23    1.61
   4  22   0   -0.11    5.66
  -5 -22   0   25.98   11.93
   5 -22   0    5.94   17.26
  -5 -22   0   -6.68    7.84
  -5 -22   0    2.73   10.52
  -5 -22   0  -10.27   11.49
   5 -22   0    8.69    4.56
   5  22   0    0.66    5.63
  -5  22   0    2.37    1.71
  -5  22   0    9.71    5.95
   5  22   0    4.94    3.19
   5  22   0    3.31   10.11
  -5  22   0   -5.26    4.85
   6 -22   0    5.59    3.94
  -6 -22   0   -4.94    8.62
  -6 -22   0   14.04   11.36
   6 -22   0    7.12   14.77
  -6 -22   0   -2.42   15.13
  -6 -22   0   -3.55   11.03
  -6  22   0    1.65    1.65
   6  22   0   -1.03    2.57
  -6  22   0    3.60    5.26
   6  22   0  -15.78    9.23
  -6  22   0   10.51    6.32
   6  22   0   -2.96    5.80
  -7 -22   0   -9.80    8.99
  -7 -22   0  -23.90    9.71
   7 -22   0    4.91    3.61
   7 -22   0    2.97   16.04
  -7 -22   0    1.05   11.17
  -7 -22   0   -0.03   11.46
  -7  22   0    1.29    5.25
   7  22   0    1.84    3.66
   7  22   0   15.54    6.64
  -7  22   0    4.25    4.81
  -7  22   0    2.70    6.40
   7  22   0  -15.00   10.11
  -8 -22   0   -0.10    9.64
  -8 -22   0    1.84   14.44
  -8 -22   0    3.40   17.41
  -8 -22   0  -16.66    9.91
   8 -22   0  -14.00   12.00
   8  22   0   -2.77    5.89
  -8  22   0   -0.29    5.39
  -8  22   0   -1.13    6.30
  -8  22   0    9.40    6.49
   8  22   0   -6.64    2.67
   0 -23   0    7.46    6.58
   0 -23   0   20.39   13.28
   0 -23   0   -3.38   12.08
   0 -23   0  -16.58    6.98
   0  23   0  -14.69    6.02
   0  23   0    1.45    5.51
   0  23   0   -1.62    4.84
   0  23   0    0.08    2.24
   1 -23   0    3.95    8.03
  -1 -23   0    4.54    9.14
   1 -23   0   11.03   17.97
  -1 -23   0    8.72    9.80
   1 -23   0   -1.15    5.64
  -1 -23   0   14.09   17.34
  -1 -23   0    3.76    6.95
  -1  23   0   -5.03    5.16
   1  23   0    0.29    5.82
   1  23   0    3.44    2.51
  -1  23   0    2.26    2.29
   1  23   0   -6.98    6.86
  -1  23   0   -7.76    6.14
  -2 -23   0   21.40   11.46
   2 -23   0    6.02   15.68
  -2 -23   0   14.90    7.99
   2 -23   0   10.30    6.22
   2 -23   0  -10.74    6.26
  -2 -23   0    4.50    9.22
  -2 -23   0   -2.91   15.67
  -2  23   0   -4.31    5.76
  -2  23   0   -2.78    1.93
   2  23   0   -4.12    5.78
  -2  23   0   -0.94    4.38
  -2  23   0   -0.27    6.91
   2  23   0   -7.87    7.53
   2  23   0    2.25    2.47
  -3 -23   0    4.46    7.42
   3 -23   0    4.88    5.35
  -3 -23   0   -4.20    9.21
  -3 -23   0  -14.05   10.85
  -3 -23   0   -1.91   10.04
   3 -23   0    3.53   13.56
  -3  23   0   -5.03    6.13
   3  23   0   -6.26    2.16
   3  23   0    1.58    6.01
  -3  23   0    3.58    6.81
   3  23   0  -13.91    7.54
  -3  23   0    0.44    1.92
  -3  23   0    8.83    5.60
   4 -23   0   13.44    5.42
   4 -23   0  -28.18    8.21
  -4 -23   0   15.12    9.64
  -4 -23   0   -1.75    9.52
  -4 -23   0    8.87   11.05
  -4 -23   0   11.78   17.21
   4  23   0  -15.28    7.57
  -4  23   0   12.91    6.76
  -4  23   0    3.20    1.98
  -4  23   0   -5.37    5.82
  -4  23   0   -0.45    5.10
   4  23   0    0.88    3.00
   4  23   0    4.86    6.26
  -5 -23   0    7.96   10.03
   5 -23   0    7.62   16.77
   5 -23   0    1.96    4.19
  -5 -23   0    3.01    8.33
  -5 -23   0    5.60   10.60
  -5 -23   0   10.38   19.75
   5  23   0   -5.59    5.78
  -5  23   0    5.84    5.88
   5  23   0   -1.58    2.73
  -5  23   0    1.82    1.86
  -5  23   0   -8.47    6.00
  -5  23   0    0.85    6.40
   6 -23   0    3.19    3.94
  -6 -23   0   -4.76   14.25
  -6 -23   0  -15.43    8.88
  -6 -23   0   -2.02   10.08
   6 -23   0   -5.35   14.48
  -6 -23   0  -19.82    7.69
  -6  23   0    3.13    7.04
   6  23   0    2.66    5.87
   6  23   0   -4.29    2.57
  -6  23   0   -1.52    5.42
  -7 -23   0  -17.40    9.41
   7 -23   0   10.77    4.02
  -7 -23   0   15.93   15.58
   7 -23   0   -0.60   13.74
   7  23   0  -13.57    5.75
  -7  23   0    5.31    6.46
  -7  23   0    3.99    5.93
   7  23   0   13.37    4.56
   0 -24   0    9.56    7.02
   0 -24   0   11.58   18.76
   0 -24   0   -2.39    8.32
   0  24   0    1.07    5.77
   0  24   0   -4.36    2.07
  -1 -24   0   -5.13    6.47
   1 -24   0    2.64    5.62
   1 -24   0    6.23    8.89
  -1 -24   0    5.89   16.72
  -1 -24   0    3.89    8.95
  -1 -24   0    7.55    9.88
   1 -24   0   16.92   18.33
  -1  24   0   -3.93    2.16
  -1  24   0   -0.45    5.61
   1  24   0   -5.64    2.14
  -1  24   0   -7.42    5.46
   1  24   0    7.41    6.74
  -2 -24   0  -22.47   11.38
  -2 -24   0    5.33    7.96
   2 -24   0    3.82    5.73
  -2 -24   0   -7.31    8.11
  -2 -24   0   -5.07    9.20
   2 -24   0    1.77   14.99
  -2  24   0   -5.74    5.21
  -2  24   0   -0.21    2.25
  -2  24   0   -3.11    5.90
   2  24   0    7.07    6.40
   2  24   0   -2.65    2.50
  -3 -24   0   -4.77    9.66
  -3 -24   0   -6.99   16.70
   3 -24   0    4.10   16.15
   3 -24   0    1.92    5.49
  -3 -24   0   10.09   10.90
  -3 -24   0    5.23    8.05
  -3  24   0    0.29    2.04
  -3  24   0    2.63    7.02
   3  24   0    3.75    7.07
   3  24   0    0.20    2.81
  -3  24   0    4.13    6.02
   4 -24   0   -1.65    4.68
  -4 -24   0    3.58    8.32
  -4 -24   0   -6.05   16.79
   4 -24   0   -6.76   14.57
  -4 -24   0    2.80   10.62
  -4 -24   0  -20.80    8.78
   4  24   0    1.26    6.66
  -4  24   0    7.83    6.53
   4  24   0   -0.21    3.04
  -4  24   0    0.10    2.00
  -4  24   0    1.95    5.57
  -5 -24   0    7.55   10.38
   5 -24   0    2.40    4.64
   5 -24   0   30.88   21.46
   5  24   0   -7.64    2.54
  -5  24   0   -0.33    6.40
  -5  24   0    1.18    1.93
   5  24   0    0.87    6.67
  -5  24   0    1.78    6.25
   0 -25   0  -14.13    7.98
   0 -25   0   -2.91    9.93
   0 -25   0    6.98   18.18
   0  25   0   12.86    7.37
   0  25   0   -8.50    2.23
  -1 -25   0   -4.36    7.72
   1 -25   0   -0.56   12.49
   1 -25   0    9.01   19.36
  -1 -25   0   -1.21   16.63
  -1 -25   0  -21.21    8.24
  -1  25   0   -7.58    5.62
   1  25   0    8.51    6.75
   1  25   0   -1.27    2.44
  -1  25   0    2.97    5.39
  -1  25   0   -2.80    2.23
   2 -25   0   -8.14   14.22
  -2 -25   0   -9.22    9.11
  -2 -25   0    2.33    8.53
  -2 -25   0   13.37   12.20
  -2  25   0   -5.93    2.06
   2  25   0   -5.36    2.66
  -2  25   0    2.05    5.53
  -2  25   0   -0.76    6.89
   2  25   0   11.65    6.96
 -18   0   1    9.20    7.02
  18   0  -1  -26.05   11.67
 -18   0   1    6.27    5.25
 -17   0   1    7.10    7.65
 -17   0   1    6.23    4.77
  17   0  -1   -4.54   15.96
 -17   0   1   13.48    7.18
  17   0  -1  -16.63   12.84
 -16   0   1    2.51    6.72
  16   0  -1    0.06   13.18
 -16   0   1    2.71    4.41
  16   0  -1    0.48   11.77
 -16   0   1    8.56    6.47
  15   0  -1   -4.01    9.79
 -15   0   1   -3.96    3.69
 -15   0   1   -6.97    5.36
  15   0  -1   -6.44   12.29
 -15   0   1   -3.23    5.07
 -14   0   1    5.06    6.14
  14   0  -1    5.66   13.15
 -14   0   1   34.12  161.69
 -14   0   1    1.08    5.03
  14   0  -1 -218.86  186.79
 -14   0   1    4.78    3.74
  14   0  -1    8.29    9.62
  13   0  -1    2.99    9.00
 -13   0   1  177.38  148.67
 -13   0   1   -3.76    2.60
 -13   0   1   -3.20    1.84
  13   0  -1   -0.04    8.32
  13   0  -1   -5.19  158.50
 -13   0   1   -3.90    3.84
 -13   0   1   -3.78    5.31
  13   0  -1    5.63   13.50
 -12   0   1  143.00  122.74
  12   0  -1  145.49  136.11
 -11   0   1  110.65   12.73
 -11   0   1   50.21  108.94
  11   0  -1  258.32  122.63
 -11   0   1  168.59   13.56
  11   0  -1  154.42   12.87
  11   0  -1  175.90   27.43
 -11   0   1  155.77   10.61
  11   0  -1  163.95   15.21
 -11   0   1  134.64    8.30
  11   0  -1  118.71   16.58
  11   0  -1  157.16   19.73
  11   0  -1  116.88   13.98
  11   0  -1  158.78    9.36
 -11   0   1  141.17   14.01
 -11   0   1  101.31   12.07
 -11   0   1  150.29   21.54
 -11   0   1  163.19   16.06
  11   0  -1  139.73   15.60
  11   0  -1  129.65   17.06
 -10   0   1   -2.56    5.58
  10   0  -1   -0.55    6.54
  10   0  -1   -5.93    8.75
 -10   0   1   -0.62    1.49
  10   0  -1    9.30    7.13
 -10   0   1   -4.05    3.79
  10   0  -1    3.46    4.34
 -10   0   1   -3.38    6.70
  10   0  -1    3.25    3.52
  10   0  -1   -1.94    4.63
 -10   0   1    2.50    3.30
  10   0  -1   -1.16    4.00
 -10   0   1   -3.02    3.77
  10   0  -1  -10.88    7.47
  10   0  -1    1.38    1.27
  10   0  -1    7.52    5.53
 -10   0   1    0.80    6.43
 -10   0   1   -1.84    2.96
 -10   0   1   94.85   99.84
 -10   0   1   -0.93    1.15
 -10   0   1    6.58    4.85
 -10   0   1   -1.41    4.44
  10   0  -1    6.38    2.48
  10   0  -1    1.54   89.67
   9   0  -1   25.16    8.40
   9   0  -1   14.06    2.81
   9   0  -1  -58.85   75.84
  -9   0   1   14.86    4.93
   9   0  -1   20.44   11.69
  -9   0   1    7.47    4.72
   9   0  -1    9.51    5.09
  -9   0   1   14.52    3.51
  -9   0   1  -10.08   69.51
  -9   0   1   13.43    5.74
  -9   0   1   11.94    1.72
   9   0  -1   15.79    5.46
  -9   0   1   17.46    2.33
   9   0  -1   24.57    8.34
   9   0  -1   11.96    1.82
  -9   0   1   11.09    3.91
   9   0  -1    3.87    4.22
   9   0  -1    3.47    8.60
   9   0  -1   17.37    5.49
  -9   0   1   22.17    5.17
  -9   0   1    7.28    7.42
   9   0  -1   11.88    4.30
   8   0  -1    0.12    2.80
  -8   0   1  -85.34   58.05
   8   0  -1    9.09    9.73
  -8   0   1    1.89    6.45
   8   0  -1   -0.38    1.07
   8   0  -1   -2.97    3.30
   8   0  -1   -0.18    1.90
  -8   0   1   -1.01    0.98
   8   0  -1    2.83    6.14
  -8   0   1   -1.71    3.18
   8   0  -1   -3.28    3.93
   8   0  -1    1.30    3.44
  -8   0   1    2.10    3.72
  -8   0   1   -2.42    2.55
  -8   0   1   -4.48    4.97
  -8   0   1   -3.79    3.54
   8   0  -1   -3.67    3.13
   8   0  -1   -5.15    4.03
  -8   0   1    4.39    4.58
   8   0  -1   -1.20    6.18
   8   0  -1   49.98   60.23
  -8   0   1    0.94    1.34
   7   0  -1  125.32   14.68
   7   0  -1  111.09    6.03
   7   0  -1  119.53   12.86
  -7   0   1  105.77    9.48
   7   0  -1   22.91   55.32
  -7   0   1  116.44    9.61
   7   0  -1  134.78   18.14
  -7   0   1  102.45   14.56
  -7   0   1  111.57    9.21
   7   0  -1  107.36   10.70
  -7   0   1  110.55    9.19
  -7   0   1  114.13    6.45
  -7   0   1   78.04   58.41
   7   0  -1  104.43    9.33
   7   0  -1  115.94   10.27
   7   0  -1  112.08    9.45
   7   0  -1  128.08   18.04
  -7   0   1   98.46    9.99
  -7   0   1  108.04    6.00
   7   0  -1   99.64    8.46
  -7   0   1   88.60   12.03
  -6   0   1    1.25    1.11
   6   0  -1    2.94    6.44
  -6   0   1   -4.85    4.57
   6   0  -1   -0.62    2.46
   6   0  -1   -0.12    0.92
   6   0  -1    1.59    2.95
  -6   0   1    3.32    3.26
   6   0  -1  -11.37    3.73
   6   0  -1    4.05    3.53
   6   0  -1   -2.69    4.06
   6   0  -1    0.77    3.25
   6   0  -1    6.17    4.34
  -6   0   1    1.03    3.29
   6   0  -1   34.24   47.13
   6   0  -1    1.66    3.63
  -6   0   1   -2.26    3.10
  -6   0   1   10.80    4.18
  -6   0   1    1.04    3.11
  -6   0   1    0.04    1.60
   6   0  -1    1.74    3.12
  -6   0   1   -0.86    4.12
  -6   0   1   56.35   47.52
  -6   0   1   -0.08    0.88
   5   0  -1  108.45   14.30
  -5   0   1  129.66    6.68
  -5   0   1  122.85    9.38
   5   0  -1  114.83    9.13
  -5   0   1  124.72   12.30
   5   0  -1  147.92    9.38
  -5   0   1  124.83    7.13
  -5   0   1  127.40    6.56
  -5   0   1  133.70   48.30
   5   0  -1  111.08   42.79
   5   0  -1  127.06    9.26
   5   0  -1  114.21    9.47
  -5   0   1  118.89    8.77
  -5   0   1  106.75   13.01
   5   0  -1  131.63    8.57
   5   0  -1  124.77    8.92
  -5   0   1  115.48    9.53
   5   0  -1  133.75    6.60
   5   0  -1  163.85   16.89
   5   0  -1  135.80   13.48
   5   0  -1  125.43   11.03
  -5   0   1  116.70    9.12
   4   0  -1    2.87    3.07
   4   0  -1    0.89    2.05
   4   0  -1    2.86    2.29
   4   0  -1    0.52    4.88
   4   0  -1    0.65    0.73
  -4   0   1   -4.31    2.43
   4   0  -1    2.02    2.90
   4   0  -1    0.32    4.00
  -4   0   1    0.12    4.56
   4   0  -1   -1.06    2.45
   4   0  -1    1.91    2.40
  -4   0   1    0.06    1.53
   4   0  -1    1.05   25.07
  -4   0   1   17.20   26.61
  -4   0   1   -3.52    3.15
  -4   0   1    0.47    3.05
  -4   0   1    0.68    0.87
   4   0  -1   -0.54    5.00
  -4   0   1    1.11    2.64
   4   0  -1   -2.86    3.45
  -4   0   1   -1.03    2.38
  -3   0   1 1634.74   79.07
  -3   0   1 1614.50   82.16
  -3   0   1 1654.97   79.54
  -3   0   1 1716.27   80.03
  -3   0   1 1444.52  108.44
   3   0  -1 1665.12   79.87
   3   0  -1 1631.43   78.07
   3   0  -1 1667.30   79.09
   3   0  -1 1635.72   79.55
  -3   0   1 1625.82   80.90
   3   0  -1 1625.15   79.33
   3   0  -1 1651.76   78.94
   3   0  -1 1688.93   82.18
   3   0  -1 1608.18   79.57
  -3   0   1 1679.47   79.71
   3   0  -1 1663.92   79.51
   3   0  -1 1620.04   80.77
  -3   0   1 1626.39   78.11
  -3   0   1 1607.05   79.41
   3   0  -1 1402.55  119.70
   3   0  -1 1643.73   82.85
  -2   0   1   -2.41    1.69
  -2   0   1   -5.14    2.45
   2   0  -1    0.73    1.34
  -2   0   1   -0.47   13.22
  -2   0   1    0.19    1.46
   2   0  -1    2.92    2.71
  -2   0   1    7.01    3.17
   2   0  -1    0.52    0.48
   2   0  -1    0.81    0.44
  -2   0   1   -0.80    1.47
   2   0  -1    2.63    1.42
   2   0  -1   -0.30    1.74
  -2   0   1    1.07    1.58
   2   0  -1   -0.38    1.31
   2   0  -1   -0.66    1.82
   2   0  -1   -1.77    1.33
  -2   0   1   -2.55    1.64
  -2   0   1    2.27    1.56
   2   0  -1   -2.57    2.42
  -2   0   1    0.07    2.46
   2   0  -1    1.55    2.40
   2   0  -1    2.17    1.58
   2   0  -1   -2.51   13.57
  -2   0   1   -0.46    0.51
  -1   0  -1 2509.02  148.73
   1   0   1 3043.67  151.06
  -2   0  -1   -0.57    1.93
   2   0   1   -0.08    2.25
   2   0   1    1.93    2.51
  -2   0  -1   -1.76    1.97
   2   0   1    3.88    2.19
   2   0   1   -2.02    2.21
  -2   0  -1    0.59    0.68
   2   0   1   -0.48    0.64
  -2   0  -1    4.89    4.22
   2   0   1   13.27   18.35
  -2   0  -1    2.52    2.91
  -2   0  -1    2.20    2.76
   2   0   1    4.39    2.46
   2   0   1    1.37    3.75
   2   0   1   -0.87    1.80
   2   0   1    1.42    2.51
  -2   0  -1   -4.84    2.11
  -2   0  -1   -0.95   14.71
  -2   0  -1    1.48    2.70
  -2   0  -1    0.71    2.32
   2   0   1    2.39    2.11
  -2   0  -1   -1.00    1.90
   3   0   1 1059.03   56.26
  -3   0  -1 1029.28   52.12
  -3   0  -1 1039.92   52.66
  -3   0  -1 1021.04   53.10
  -3   0  -1 1081.78   52.43
   3   0   1 1075.45   56.00
  -3   0  -1 1013.27   55.87
   3   0   1 1078.61   51.91
  -3   0  -1 1078.63   52.06
   3   0   1 1042.40   53.09
  -3   0  -1 1036.05   87.85
  -3   0  -1 1031.29   51.92
   3   0   1 1117.47   52.53
   3   0   1 1057.76   51.90
  -3   0  -1 1084.18   50.59
  -3   0  -1 1053.45   53.36
   3   0   1 1041.12   52.13
   3   0   1 1044.02   52.36
   3   0   1 1039.15   50.57
   3   0   1 1108.99   52.77
  -4   0  -1   -1.32    2.98
   4   0   1    1.24    5.83
  -4   0  -1   -1.46    2.61
   4   0   1   -7.76    2.79
  -4   0  -1    0.19    3.45
  -4   0  -1   34.17   34.31
   4   0   1    2.43    2.56
  -4   0  -1   -2.23    2.41
   4   0   1   -1.36    2.39
   4   0   1    1.25    3.18
   4   0   1   29.12   32.53
  -4   0  -1   -0.59    1.97
   4   0   1   -0.63    2.95
  -4   0  -1    8.17    3.94
   4   0   1    1.87    2.90
  -4   0  -1    0.98    3.20
   4   0   1   -2.33    4.96
  -4   0  -1   -1.47    3.31
  -4   0  -1    3.40    3.09
   4   0   1    2.28    3.40
   4   0   1   -0.57    0.87
  -4   0  -1   -0.76    0.78
   5   0   1 1038.35   59.98
  -5   0  -1  958.88   55.62
  -5   0  -1 1095.13   52.89
   5   0   1 1111.37   60.95
  -5   0  -1 1052.87   53.75
  -5   0  -1 1094.19   54.79
  -5   0  -1 1138.52   55.14
   5   0   1 1187.50  131.56
  -5   0  -1  983.03  122.89
   5   0   1 1046.89   53.66
   5   0   1 1097.21   54.56
   5   0   1 1077.78   54.27
   5   0   1 1064.86   51.65
  -5   0  -1 1076.22   54.82
   5   0   1 1044.33   54.32
   5   0   1 1069.61   54.70
   5   0   1 1082.03   55.82
  -5   0  -1 1094.65   51.69
  -5   0  -1 1068.44   60.27
  -5   0  -1 1134.72   54.58
   5   0   1 1050.48   55.91
  -5   0  -1 1078.66   56.70
  -5   0  -1 1118.16   54.27
   6   0   1   -6.67    3.09
   6   0   1   -0.48    4.36
   6   0   1    4.13    4.63
   6   0   1   -0.17    0.98
  -6   0  -1   13.93   44.38
   6   0   1    2.90    3.04
  -6   0  -1    5.36    4.75
   6   0   1   -5.82    5.58
   6   0   1   -2.33   47.50
  -6   0  -1   -5.27    3.86
  -6   0  -1    0.97    0.99
  -6   0  -1   -1.04    3.30
   6   0   1   -1.97    2.84
  -6   0  -1   -0.09    1.45
   6   0   1   11.02    7.76
   6   0   1   -3.94    3.20
   6   0   1    0.08    1.35
  -6   0  -1    2.78    3.47
  -6   0  -1   -1.87    4.08
   6   0   1   -2.83    3.35
  -6   0  -1    4.85    3.59
  -6   0  -1    2.65    6.94
  -6   0  -1   -6.83    3.88
   7   0   1  557.34  107.14
   7   0   1  450.14   26.29
   7   0   1  440.45   33.67
   7   0   1  469.13   25.08
  -7   0  -1  454.44   26.32
  -7   0  -1  246.75   81.94
   7   0   1  427.31   32.51
   7   0   1  430.13   25.83
  -7   0  -1  436.10   22.05
  -7   0  -1  464.27   26.98
   7   0   1  443.58   27.87
  -7   0  -1  442.33   25.48
   7   0   1  449.99   27.85
   7   0   1  458.19   22.06
   7   0   1  466.97   25.73
   7   0   1  447.20   25.84
  -7   0  -1  457.59   26.24
   7   0   1  448.71   22.19
  -7   0  -1  449.79   25.73
  -7   0  -1  434.42   25.11
  -7   0  -1  427.28   27.96
  -8   0  -1    6.02    5.79
  -8   0  -1    3.27    2.81
  -8   0  -1   -3.14    3.66
  -8   0  -1  -63.41   57.37
   8   0   1   -2.44    7.36
   8   0   1   -0.28    3.67
   8   0   1    8.27    5.95
   8   0   1   -6.00    3.53
   8   0   1   -0.49    1.09
  -8   0  -1    0.93    4.27
   8   0   1   -1.15    4.56
  -8   0  -1   -1.56    0.96
  -8   0  -1    2.23    4.00
  -8   0  -1    0.36    4.90
   8   0   1    5.65    8.18
   8   0   1  -11.97   64.16
  -8   0  -1    0.38    5.28
  -8   0  -1    5.44    4.11
   8   0   1    0.12    1.62
   8   0   1    0.12    4.18
   8   0   1   -0.02    3.98
  -8   0  -1   -0.71    4.38
   8   0   1    1.81    3.27
   9   0   1   81.77   10.08
  -9   0  -1   74.44   10.04
  -9   0  -1   93.61   10.14
  -9   0  -1   80.45    6.81
  -9   0  -1  102.63   11.37
   9   0   1   84.51    5.11
   9   0   1   95.80   11.27
  -9   0  -1   75.48    5.07
   9   0   1   81.66    5.33
   9   0   1   67.96   11.51
  -9   0  -1   74.86    9.12
   9   0   1   72.40   10.26
   9   0   1   76.37    8.70
   9   0   1  116.74   20.30
  -9   0  -1  113.69   15.54
  -9   0  -1  139.16   91.00
   9   0   1   97.97   18.16
  -9   0  -1   97.67   13.73
   9   0   1   75.88   11.89
  -9   0  -1   69.33   10.94
  -9   0  -1   65.97    9.23
   9   0   1  109.93   11.23
  10   0   1   -1.04    1.14
 -10   0  -1  -10.22    3.21
 -10   0  -1   51.11   95.63
  10   0   1   -1.39    4.38
  10   0   1    3.11    1.96
  10   0   1   -3.33    7.04
 -10   0  -1   -2.57    1.27
  10   0   1    3.19    4.78
  10   0   1   -0.67    3.81
 -10   0  -1  -11.53    5.51
  10   0   1   -0.51    5.49
  10   0   1  -15.43    7.13
 -10   0  -1    2.11    3.38
  10   0   1   -5.47    4.69
 -10   0  -1  -12.62    3.77
  10   0   1  -60.51   87.70
 -10   0  -1   -9.92    5.36
 -10   0  -1    2.56    1.84
  10   0   1    4.32    5.76
 -10   0  -1    1.66    4.59
 -10   0  -1   -4.49    4.91
 -10   0  -1   -1.46    4.52
  10   0   1   -4.08    7.73
 -10   0  -1    4.40    6.93
 -11   0  -1  -37.08   95.59
  11   0   1  -12.15    6.12
 -11   0  -1    1.51    2.06
  11   0   1 -156.47  108.71
  11   0   1   -0.16    5.50
  11   0   1    0.02    7.61
 -11   0  -1   -3.08    7.63
  11   0   1   -7.76    5.74
  11   0   1    4.28    5.20
  11   0   1   -1.16    9.23
 -11   0  -1   -3.06    6.17
 -11   0  -1   -1.13    3.71
 -11   0  -1   -0.30    4.70
 -11   0  -1    1.11    5.53
  11   0   1    0.97    4.66
 -11   0  -1    4.83    6.88
 -12   0  -1    7.70    6.15
  12   0   1   -0.99    6.60
  12   0   1  -79.18  132.99
  12   0   1   -0.61    8.43
 -12   0  -1    0.85    2.24
 -12   0  -1   12.36    9.30
 -12   0  -1 -161.34  121.22
 -12   0  -1   -3.05    5.21
  12   0   1   -3.11    4.54
  12   0   1   -3.31   11.85
 -12   0  -1    7.49    4.41
  13   0   1  -53.22  176.42
  13   0   1   33.38   11.24
  13   0   1   15.03   10.29
 -13   0  -1   29.81    6.13
 -13   0  -1 -223.40  138.80
 -13   0  -1   29.00    7.98
  13   0   1    3.44   12.70
 -14   0  -1    9.72    5.59
  14   0   1    1.57   14.42
 -14   0  -1    3.38    4.03
  14   0   1   -3.46    8.25
 -14   0  -1  183.79  193.66
  14   0   1 -158.75  191.89
 -14   0  -1   -1.78    5.82
 -15   0  -1   18.03    7.74
  15   0   1    4.26   11.05
  15   0   1   -9.02   14.53
 -15   0  -1    9.51    5.00
 -15   0  -1   19.33    6.21
 -16   0  -1  -10.78    4.02
  16   0   1  -10.64    9.38
 -16   0  -1    4.55    6.50
 -16   0  -1   -0.72    5.97
  16   0   1   19.01   17.66
 -17   0  -1    1.58    5.44
  17   0   1   19.39   16.40
  17   0   1  -15.43    9.41
 -17   0  -1   -3.06    5.88
 -18  -1   1   -1.66    4.76
  18  -1  -1   -6.97   13.22
 -18  -1   1   -3.44    6.38
  18   1  -1   -5.89   12.58
 -18   1   1    9.01    7.28
 -18   1   1   -0.15    4.57
 -17  -1   1   -8.72    5.23
 -17  -1   1    1.71    4.49
 -17  -1   1  -14.60    5.36
  17  -1  -1    9.12   16.25
  17  -1  -1   -7.15   11.88
 -17   1   1    5.40    6.24
 -17   1   1    1.21    4.39
 -17   1   1    4.11    6.29
  17   1  -1   -1.61   14.28
  17   1  -1   -4.29   11.79
  16  -1  -1  -17.27   12.26
 -16  -1   1   -4.49    6.13
 -16  -1   1    7.14    6.89
 -16  -1   1   -4.50    3.45
  16  -1  -1   -1.12   11.32
  16   1  -1   17.15   17.52
 -16   1   1    5.20    6.35
 -16   1   1   -1.44    3.62
 -16   1   1    4.51    6.66
  16   1  -1   -9.31   10.39
 -15  -1   1   -2.47    6.24
 -15  -1   1   20.93    4.59
  15  -1  -1   14.25   12.22
 -15  -1   1   25.98    6.93
  15  -1  -1   43.00   19.41
  15   1  -1   18.01   12.29
  15   1  -1   10.49   15.66
 -15   1   1   18.52    4.74
 -15   1   1   12.20    5.97
 -15   1   1   11.98    6.97
  14  -1  -1 -185.40  183.68
  14  -1  -1   -9.09    7.94
 -14  -1   1    7.91    5.34
 -14  -1   1    5.83    6.73
  14  -1  -1   12.38   17.53
 -14  -1   1   -2.60    2.83
 -14  -1   1   67.95  182.57
 -14   1   1    1.00    5.03
 -14   1   1    4.06    3.58
  14   1  -1 -471.64  182.78
  14   1  -1  -14.63    8.96
  14   1  -1  -14.88    8.34
 -14   1   1   -3.40    5.19
 -14   1   1   41.92  176.67
  14   1  -1    4.26    8.77
 -13  -1   1   10.69    6.49
  13  -1  -1    7.45   14.59
  13  -1  -1   23.13   10.00
 -13  -1   1   17.14    5.45
 -13  -1   1   13.69    6.44
  13  -1  -1   16.98   10.70
  13  -1  -1   31.70  149.18
 -13  -1   1  -70.80  150.75
 -13   1   1   95.22  139.97
 -13   1   1   23.16    4.14
  13   1  -1  -60.40  157.84
  13   1  -1   19.84   15.02
  13   1  -1   15.27   10.14
  13   1  -1   21.49   11.07
 -13   1   1   35.28    6.37
 -13   1   1   21.29    6.79
 -13   1   1   17.52    3.28
 -12  -1   1    2.68    5.91
  12  -1  -1   -0.33    4.65
  12  -1  -1   -4.97    6.45
 -12  -1   1    0.52    4.14
 -12  -1   1    0.60    7.41
 -12  -1   1 -178.54  112.50
  12  -1  -1  102.59  124.97
 -12  -1   1   -1.17    1.74
  12  -1  -1  -14.65   12.31
  12  -1  -1   -1.96    8.42
  12   1  -1   10.22   13.43
 -12   1   1   -0.01    4.91
  12   1  -1   -0.97    7.70
 -12   1   1   -2.80    6.99
 -12   1   1    4.96    3.24
  12   1  -1  -79.97  137.14
 -12   1   1    0.54    2.23
 -12   1   1    0.65    4.18
 -12   1   1   15.50  113.00
  12   1  -1    8.88    5.96
 -11  -1   1    2.75    5.58
 -11  -1   1    9.43    2.19
 -11  -1   1    5.42    5.14
  11  -1  -1    6.53    5.23
 -11  -1   1  119.40  111.35
 -11  -1   1   10.01    7.99
 -11  -1   1   -1.43    5.10
  11  -1  -1   15.73    6.55
 -11  -1   1   12.83    5.43
 -11  -1   1    6.58    9.62
  11  -1  -1  129.12  107.39
  11  -1  -1   12.29    6.17
  11  -1  -1    1.50    7.42
  11  -1  -1    5.68    4.33
 -11  -1   1   -2.57    5.38
 -11  -1   1    9.13    4.22
  11  -1  -1   -1.82    9.92
  11  -1  -1   13.51    6.21
  11  -1  -1    3.70    6.89
 -11   1   1   10.34    4.70
  11   1  -1   -4.18   10.73
  11   1  -1   15.62    8.43
 -11   1   1    9.72    2.42
 -11   1   1    8.08    2.92
  11   1  -1   10.00    8.34
 -11   1   1    8.99    5.46
  11   1  -1    9.77    6.51
 -11   1   1  -13.91   93.68
  11   1  -1    6.93    1.83
  11   1  -1   91.20  120.85
  11   1  -1   13.12    8.47
 -11   1   1   13.21    7.26
 -11   1   1   -5.69    7.14
 -11   1   1    6.18    4.07
  11   1  -1    8.53    5.88
  11   1  -1    6.64    5.34
  11   1  -1    8.76    5.65
  10  -1  -1  -10.02    4.26
 -10  -1   1   -3.72    3.96
  10  -1  -1    1.17    1.21
 -10  -1   1   -0.36    6.37
  10  -1  -1   -4.37    3.46
  10  -1  -1   -2.47    9.23
  10  -1  -1    4.08    9.27
 -10  -1   1    3.28   86.67
  10  -1  -1    0.58    2.06
 -10  -1   1   -1.73    1.33
  10  -1  -1   -6.36    5.74
 -10  -1   1   -3.72    4.55
  10  -1  -1   -2.49    3.02
 -10  -1   1   -1.74    1.15
  10  -1  -1   -2.05    3.98
 -10  -1   1    6.64    8.06
  10  -1  -1    6.25    5.38
 -10  -1   1   -3.90    4.10
  10  -1  -1   46.90   92.96
 -10  -1   1    8.73    5.35
 -10  -1   1   -0.11    4.78
 -10  -1   1   -1.09    6.01
 -10   1   1   -0.36    3.02
 -10   1   1   -1.28    4.23
  10   1  -1   -4.16    4.08
  10   1  -1    2.96    4.64
 -10   1   1  -47.72   78.43
  10   1  -1   10.79   10.39
  10   1  -1   -6.25    4.40
 -10   1   1    2.89    3.89
 -10   1   1    0.92    2.24
  10   1  -1    2.64    2.24
 -10   1   1   -2.71    3.34
 -10   1   1   -0.50    1.16
  10   1  -1    6.46    5.66
 -10   1   1    0.21    1.67
  10   1  -1   -0.64    1.27
 -10   1   1   11.39    7.01
 -10   1   1    3.87    7.38
 -10   1   1    0.32    4.05
  10   1  -1    5.31    3.97
  10   1  -1  -25.31  100.50
  10   1  -1   -7.13    5.05
 -10   1   1   -5.64    6.19
  10   1  -1   -1.47    8.15
  10   1  -1    3.69    6.63
  -9  -1   1    0.23    4.48
  -9  -1   1    1.58    4.17
  -9  -1   1    1.49    6.63
   9  -1  -1   -0.30    3.00
   9  -1  -1   -9.90    5.58
  -9  -1   1  -61.93   72.32
  -9  -1   1    4.70    3.87
  -9  -1   1   13.19    6.58
  -9  -1   1   10.06    4.93
  -9  -1   1    5.72    5.30
   9  -1  -1    3.74    1.34
   9  -1  -1    6.75    2.35
   9  -1  -1    9.58    6.27
   9  -1  -1   -0.96    3.68
  -9  -1   1    5.54    1.62
   9  -1  -1    2.59    4.42
  -9  -1   1   -1.01    6.88
   9  -1  -1   -0.34    4.23
   9  -1  -1   -5.18    7.62
  -9  -1   1    2.23    1.33
   9   1  -1    5.05    4.82
   9   1  -1   -1.24    4.63
   9   1  -1    4.34    8.58
   9   1  -1    9.80    6.77
  -9   1   1   -0.15    5.11
  -9   1   1    6.91    1.89
  -9   1   1    4.19    2.99
   9   1  -1    7.56    6.89
   9   1  -1    6.55    4.59
  -9   1   1    2.50    1.37
  -9   1   1    4.22    4.05
   9   1  -1    5.34    3.80
   9   1  -1    3.45    1.38
   9   1  -1   50.36   75.42
   9   1  -1   16.91   10.08
  -9   1   1   -5.15    4.26
  -9   1   1    5.62    3.73
   9   1  -1    6.03    4.69
  -9   1   1    0.34    6.32
  -9   1   1    6.45    6.52
  -9   1   1   45.89   71.64
  -9   1   1    2.38    3.76
   8  -1  -1    1.20    3.64
  -8  -1   1   -1.15    0.90
  -8  -1   1    1.14    5.03
   8  -1  -1   -1.81    1.74
  -8  -1   1    4.22    5.51
   8  -1  -1    2.59    4.70
  -8  -1   1  -42.27   62.52
   8  -1  -1    1.19    8.20
  -8  -1   1    8.94    4.21
   8  -1  -1    4.48    5.51
   8  -1  -1   -1.47    1.01
  -8  -1   1    1.48    4.27
   8  -1  -1   -4.51    2.91
  -8  -1   1   -0.35    1.21
   8  -1  -1  -33.69   61.07
   8  -1  -1   -1.34    7.03
  -8  -1   1    1.82    3.33
  -8  -1   1   -3.03    4.15
   8  -1  -1    0.20    3.23
  -8  -1   1   -1.93    3.82
   8  -1  -1   -0.40    2.98
  -8  -1   1    3.71    6.77
   8   1  -1   -3.32    4.96
   8   1  -1    0.98    5.88
  -8   1   1    5.95    4.96
  -8   1   1    8.30    6.19
  -8   1   1    4.47    6.31
  -8   1   1  -84.08   51.01
   8   1  -1   -3.23    3.52
   8   1  -1   -0.87    3.58
  -8   1   1   -1.39    1.36
  -8   1   1    0.94    3.34
  -8   1   1   -4.15    3.64
   8   1  -1   -5.10    3.16
   8   1  -1   -9.08   71.43
   8   1  -1    6.56    8.04
  -8   1   1   -0.28    2.34
  -8   1   1   -0.67    3.35
   8   1  -1   -0.20    3.01
  -8   1   1    0.69    3.27
   8   1  -1   -0.56    1.19
   8   1  -1   -3.24    6.17
  -7  -1   1  268.29   19.28
   7  -1  -1  225.59   14.62
  -7  -1   1  238.45   15.41
  -7  -1   1  236.17   75.81
   7  -1  -1  276.18   26.39
  -7  -1   1  244.55   15.92
  -7  -1   1  244.08   16.64
  -7  -1   1  256.56   17.16
   7  -1  -1  257.07   13.17
   7  -1  -1  250.44   18.02
   7  -1  -1  274.45   27.77
   7  -1  -1  243.72   15.94
  -7  -1   1  255.33   12.55
   7  -1  -1  265.82   16.21
   7  -1  -1  243.79   15.47
  -7  -1   1  240.18   13.88
   7  -1  -1  242.06   12.39
  -7  -1   1  244.65   15.83
  -7  -1   1  240.73   20.17
   7  -1  -1  263.10   19.02
  -7  -1   1  245.49   16.52
   7  -1  -1  155.49   54.60
   7   1  -1  245.41   16.65
  -7   1   1  257.15   15.38
   7   1  -1  367.76   88.66
  -7   1   1  267.05   12.86
  -7   1   1  233.08   16.10
   7   1  -1  235.77   15.25
   7   1  -1  242.61   25.33
  -7   1   1  264.02   15.57
   7   1  -1  252.05   16.23
   7   1  -1  253.44   19.94
   7   1  -1  224.37   16.05
  -7   1   1  255.69   68.70
   7   1  -1  238.26   12.54
  -7   1   1  226.88   15.06
   7   1  -1  245.90   16.62
  -7   1   1  257.56   25.44
  -7   1   1  252.26   18.65
  -7   1   1  260.74   16.46
  -7   1   1  243.27   13.70
   7   1  -1  270.73   23.41
   7   1  -1  234.29   18.17
   6  -1  -1   44.42    5.55
   6  -1  -1   44.89   10.61
  -6  -1   1   63.06    8.64
   6  -1  -1   40.94    6.19
  -6  -1   1   46.65    6.27
   6  -1  -1   34.03    4.67
   6  -1  -1   39.45    3.67
  -6  -1   1   40.45    5.83
  -6  -1   1   34.14    8.76
   6  -1  -1   42.32    5.70
  -6  -1   1   45.07    4.91
   6  -1  -1   50.70    2.91
  -6  -1   1   35.12    7.47
  -6  -1   1   21.69   47.74
  -6  -1   1   45.16    5.76
  -6  -1   1   43.31    6.46
  -6  -1   1   41.03    6.48
   6  -1  -1   49.63   10.30
   6  -1  -1   16.03   40.43
   6  -1  -1   41.59    7.64
  -6  -1   1   43.16    2.95
   6  -1  -1   50.60    8.82
  -6   1   1   45.45    5.48
  -6   1   1   45.23    4.28
  -6   1   1   43.98    8.18
   6   1  -1   36.67   10.32
   6   1  -1   15.20   48.63
   6   1  -1   47.59    7.72
  -6   1   1   48.56    5.54
   6   1  -1   29.62    5.81
  -6   1   1   46.75    5.45
  -6   1   1   32.79   38.26
   6   1  -1   55.82    6.76
  -6   1   1   38.07    5.17
   6   1  -1   41.41    6.17
   6   1  -1   42.27    3.02
  -6   1   1   58.67    6.81
   6   1  -1   45.56    7.18
  -6   1   1   37.47    8.49
   6   1  -1   42.99   11.04
   6   1  -1   44.05    5.46
   6   1  -1   43.81    6.73
   6   1  -1   39.03    8.42
  -5  -1   1   58.41    6.33
  -5  -1   1   58.18    3.39
   5  -1  -1   43.51    9.35
   5  -1  -1   50.96    7.49
  -5  -1   1   44.16    5.71
  -5  -1   1   57.30    7.15
  -5  -1   1   83.35   46.52
   5  -1  -1   54.32    5.90
  -5  -1   1   50.61    6.34
   5  -1  -1   61.63   39.31
   5  -1  -1   60.48    6.51
  -5  -1   1   55.61    9.96
  -5  -1   1   51.28    5.62
  -5  -1   1   57.95    5.51
   5  -1  -1   44.28    9.88
  -5  -1   1   64.58    8.74
   5  -1  -1   54.00    4.03
   5  -1  -1   54.98    8.65
   5  -1  -1   53.89    5.63
   5  -1  -1   63.25    6.41
   5  -1  -1   60.06    3.29
  -5  -1   1   57.84    6.85
   5  -1  -1   63.38    5.21
  -5  -1   1   45.58    9.43
   5   1  -1   68.86    7.28
  -5   1   1   61.82   34.19
  -5   1   1   66.39    8.51
  -5   1   1   53.38    5.60
   5   1  -1   56.87   10.79
  -5   1   1   66.12    5.99
  -5   1   1   58.83    6.21
   5   1  -1    1.76   35.18
  -5   1   1   66.62    5.46
   5   1  -1   40.81    8.50
  -5   1   1   55.06    5.60
  -5   1   1   55.02    3.57
   5   1  -1   57.42    5.88
   5   1  -1   58.86    8.00
   5   1  -1   55.89    7.88
   5   1  -1   55.79    6.17
   5   1  -1   77.64   11.42
   5   1  -1   54.85    3.43
  -5   1   1   49.70    8.83
   5   1  -1   42.19    6.56
  -5   1   1   56.21    4.36
   5   1  -1   62.78    6.62
  -4  -1   1   26.78    3.76
   4  -1  -1   24.61    3.69
  -4  -1   1   24.15    3.94
  -4  -1   1   22.27    3.53
   4  -1  -1   47.58   25.77
  -4  -1   1   29.43    4.83
  -4  -1   1   38.42    7.33
  -4  -1   1   25.07    1.90
  -4  -1   1   31.02    7.66
  -4  -1   1   44.43   39.70
  -4  -1   1   14.87    3.61
   4  -1  -1   28.00    4.04
   4  -1  -1   25.29    2.61
   4  -1  -1   19.67    2.93
   4  -1  -1   33.77    6.10
   4  -1  -1   31.89    7.70
  -4  -1   1   24.15    4.50
   4  -1  -1   27.03    4.19
  -4  -1   1   21.34    4.58
   4  -1  -1   24.06    1.78
  -4  -1   1   24.15    5.67
   4  -1  -1   29.20    3.62
   4  -1  -1   14.07    4.53
   4  -1  -1   29.96    3.95
   4   1  -1   26.04    1.94
  -4   1   1   17.44    5.21
  -4   1   1   21.27    5.97
  -4   1   1   23.12    3.47
   4   1  -1   20.43    6.68
   4   1  -1   19.43    6.60
   4   1  -1   20.59   31.61
  -4   1   1   -6.30   21.67
  -4   1   1   24.21    2.13
  -4   1   1   24.14    3.95
  -4   1   1   28.01    2.83
   4   1  -1   23.88    4.34
  -4   1   1   25.40    3.31
  -4   1   1   26.97    3.42
   4   1  -1   23.51    3.99
   4   1  -1   17.12    5.71
   4   1  -1   25.05    3.78
   4   1  -1   26.81    4.09
  -4   1   1   18.94    3.06
   4   1  -1   25.14    4.85
   4   1  -1   24.17    5.43
   4   1  -1   35.81    5.36
   3  -1  -1  183.74    9.74
   3  -1  -1  203.49   10.32
   3  -1  -1  191.91    8.96
   3  -1  -1  166.52   10.31
   3  -1  -1  165.08   11.65
   3  -1  -1  196.16    9.98
  -3  -1   1  171.19   11.11
  -3  -1   1  193.09   11.10
  -3  -1   1  154.03   13.24
  -3  -1   1  181.44   10.58
   3  -1  -1  177.31   10.36
   3  -1  -1  190.48   10.18
  -3  -1   1  188.09   12.31
   3  -1  -1  198.22   10.28
  -3  -1   1  195.84   10.96
   3  -1  -1  143.42   33.87
  -3  -1   1  174.29   10.98
   3  -1  -1  182.93    9.18
   3  -1  -1  182.81   14.22
  -3  -1   1  174.01   11.31
  -3  -1   1  186.39    9.08
  -3  -1   1  177.42   39.65
  -3  -1   1  179.70   14.10
   3  -1  -1  185.37   10.07
   3  -1  -1  176.43   12.68
  -3   1   1  186.64   12.15
   3   1  -1  162.08   12.99
   3   1  -1  192.23    9.09
  -3   1   1  185.04    9.59
  -3   1   1  181.26    9.21
   3   1  -1  178.43   11.10
  -3   1   1  181.28   10.05
  -3   1   1  179.67   10.15
   3   1  -1  201.60   10.67
  -3   1   1  195.48   10.45
   3   1  -1  159.50   11.86
   3   1  -1  163.54   11.35
  -3   1   1  200.15   34.53
   3   1  -1  178.37   10.72
  -3   1   1  175.18    9.88
  -3   1   1  178.32    9.25
  -3   1   1  195.76    9.98
  -3   1   1  192.57    9.90
   3   1  -1  188.91   11.33
  -3   1   1  178.35    8.94
   3   1  -1  160.02   10.90
  -3   1   1  174.11   13.04
   3   1  -1  232.83   46.98
   3   1  -1  190.06   14.18
   2  -1  -1   29.48    4.87
  -2  -1   1   26.02    3.42
   2  -1  -1   23.88    1.72
  -2  -1   1   22.07    3.41
  -2  -1   1   16.84    3.47
   2  -1  -1   18.07    2.81
   2  -1  -1   21.07    2.06
   2  -1  -1   19.57    1.88
   2  -1  -1   30.63    2.33
  -2  -1   1   20.85    2.74
  -2  -1   1   23.26    3.04
  -2  -1   1    5.38   17.28
  -2  -1   1   27.80    3.21
   2  -1  -1   22.63    2.12
  -2  -1   1   21.64    3.11
  -2  -1   1   15.44    3.19
   2  -1  -1   24.83    1.36
  -2  -1   1   20.27    4.86
   2  -1  -1   24.71    2.13
   2  -1  -1   23.64    2.03
   2  -1  -1   19.52    2.36
   2  -1  -1   22.97    2.03
   2  -1  -1   24.52   11.00
  -2  -1   1   18.49    3.65
  -2  -1   1   22.09    1.53
  -2   1   1   24.97    2.20
   2   1  -1   22.96    3.11
   2   1  -1   20.40    3.60
  -2   1   1   26.59    2.26
   2   1  -1   18.50    4.62
   2   1  -1   27.94    5.19
   2   1  -1   24.16    3.48
  -2   1   1   26.03    1.67
  -2   1   1   27.30    2.29
   2   1  -1   20.01    1.50
   2   1  -1   23.77    2.72
  -2   1   1   23.67    1.97
  -2   1   1   23.13    2.02
   2   1  -1   10.80   15.62
  -2   1   1   23.19    4.65
  -2   1   1   23.92    1.34
  -2   1   1   21.43   11.59
  -2   1   1   20.19    1.62
  -2   1   1   21.41    2.07
   2   1  -1   21.68    3.38
  -2   1   1   25.78    3.17
  -2   1   1   15.81    3.39
   2   1  -1   19.19    2.71
  -1  -1   1  893.53   40.22
  -1  -1   1  870.20   40.65
  -1  -1   1  880.14   40.32
  -1  -1   1  820.12   40.31
  -1  -1   1  755.21   41.12
  -1  -1   1  923.14   42.38
  -1  -1   1  718.80   40.55
  -1  -1   1  821.92   39.55
   1   1  -1  765.28   61.25
   1   1  -1  765.93   40.70
  -1   1   1  863.00   39.62
   1   1  -1  823.29   41.10
  -1   1   1  901.76   39.85
   1   1  -1  796.27   40.60
   1   1  -1  814.84   41.90
   1   1  -1  881.51   41.03
  -1   1   1  857.14   39.72
  -1   1   1  722.74   40.88
   1  -1   1    1.10    0.35
  -1  -1  -1    1.84    2.31
   1  -1   1    3.94    1.30
  -1  -1  -1    1.94    1.68
  -1  -1  -1    2.62    2.00
   1  -1   1    2.44    1.38
  -1  -1  -1   -0.17    1.17
   1  -1   1    2.94    1.15
   1  -1   1    1.30    0.93
  -1  -1  -1    0.69    1.20
  -1  -1  -1   -0.02    1.43
  -1  -1  -1    0.59    1.43
   1  -1   1    0.62    1.26
   1  -1   1    1.00    1.43
   1  -1   1    2.03    0.74
  -1  -1  -1    1.18    0.49
  -1  -1  -1    3.96    1.64
   1  -1   1    2.16    2.22
  -1  -1  -1   10.87   12.24
   1  -1   1    2.63    1.21
   1  -1   1   -0.05    8.43
  -1  -1  -1   -0.83    1.99
  -1   1  -1    2.70    1.27
  -1   1  -1    2.29    2.13
   1   1   1    0.17    1.20
  -1   1  -1   -0.12    1.34
  -1   1  -1    1.06    0.94
   1   1   1    1.42    1.58
  -1   1  -1    1.11    0.73
   1   1   1    1.36    1.50
   1   1   1    1.83    1.18
   1   1   1    0.86    0.40
   1   1   1   -2.31    2.04
  -1   1  -1    4.58    1.76
   1   1   1    0.77    1.55
   1   1   1   -1.96    1.28
   1   1   1    3.06    2.10
   1   1   1  -11.53   12.42
  -1   1  -1    1.26    1.50
  -1   1  -1   -1.51    7.89
  -1   1  -1    2.59    1.20
  -2  -1  -1  166.29    9.44
  -2  -1  -1  144.47    9.56
   2  -1   1  154.33    8.33
  -2  -1  -1  147.93    9.91
   2  -1   1  132.74    8.76
   2  -1   1  144.20    8.77
  -2  -1  -1  145.18    8.69
   2  -1   1  143.64   11.24
  -2  -1  -1  128.90   10.12
  -2  -1  -1  145.80    8.86
   2  -1   1  152.59    8.28
  -2  -1  -1  142.46    9.47
  -2  -1  -1  144.29    9.91
  -2  -1  -1  140.00   11.93
   2  -1   1  143.66    8.59
   2  -1   1  156.90    8.76
  -2  -1  -1  126.62   10.74
   2  -1   1  145.23    7.14
  -2  -1  -1  264.45   44.63
   2  -1   1  175.55   29.96
   2  -1   1  148.99    8.10
   2  -1   1  142.94    7.14
   2   1   1  147.20    9.59
   2   1   1  133.69    9.12
   2   1   1  132.75    9.08
  -2   1  -1  145.41    7.57
   2   1   1  127.81   10.75
   2   1   1  148.64    7.24
   2   1   1  144.92    8.83
   2   1   1  151.86    9.16
   2   1   1  138.91    8.52
  -2   1  -1  147.83    7.17
  -2   1  -1  128.22   12.23
  -2   1  -1  142.71    8.88
  -2   1  -1  140.81    9.09
  -2   1  -1  154.78    8.37
   2   1   1  147.90   11.94
  -2   1  -1  151.45    9.14
  -2   1  -1  142.59    8.22
  -2   1  -1  145.51   27.46
   2   1   1  133.55   35.15
  -2   1  -1  124.26    8.58
   3  -1   1 2778.09  134.33
  -3  -1  -1 2789.03  137.62
   3  -1   1 2803.20  134.16
   3  -1   1 2717.22  133.58
   3  -1   1 2761.94  134.03
   3  -1   1 2778.34  133.76
  -3  -1  -1 2784.57  135.26
   3  -1   1 2571.68  167.80
   3  -1   1 2905.56  138.08
  -3  -1  -1 2834.98  134.51
   3  -1   1 2873.15  134.18
   3  -1   1 2757.80  132.42
   3  -1   1 2798.23  133.70
  -3  -1  -1 2820.33  134.03
  -3  -1  -1 2761.39  134.74
  -3  -1  -1 2667.75  135.92
   3  -1   1 2800.33  134.74
  -3  -1  -1 2772.98  134.62
  -3  -1  -1 2812.16  138.60
  -3  -1  -1 2728.18  134.73
  -3  -1  -1 2775.67  134.28
   3  -1   1 2782.91  132.41
  -3  -1  -1 2580.70  176.49
  -3  -1  -1 2762.72  132.49
   3   1   1 2538.64  178.69
   3   1   1 2745.46  134.29
  -3   1  -1 2803.68  134.43
   3   1   1 2793.46  134.48
   3   1   1 2780.19  133.93
   3   1   1 2878.99  138.90
  -3   1  -1 2866.05  134.32
  -3   1  -1 2792.41  133.59
  -3   1  -1 2752.74  134.80
   3   1   1 2849.60  136.05
  -3   1  -1 2813.69  133.79
  -3   1  -1 2819.70  132.94
   3   1   1 2710.97  132.48
  -3   1  -1 2834.85  138.05
   3   1   1 2733.27  137.55
  -3   1  -1 2795.43  134.24
   3   1   1 2755.69  134.47
  -3   1  -1 2567.80  165.72
   3   1   1 2783.40  135.16
   3   1   1 2903.68  134.82
  -4  -1  -1  509.58   27.58
   4  -1   1  546.13   28.18
  -4  -1  -1  542.32   25.71
   4  -1   1  558.17   27.90
  -4  -1  -1  371.64   70.58
  -4  -1  -1  539.43   28.64
  -4  -1  -1  541.73   28.19
   4  -1   1  539.10   27.80
   4  -1   1  540.71   25.68
  -4  -1  -1  538.73   28.25
  -4  -1  -1  545.96   28.78
   4  -1   1  537.70   28.94
  -4  -1  -1  519.43   33.00
   4  -1   1  537.60   27.47
  -4  -1  -1  533.73   28.02
   4  -1   1  533.35   25.60
  -4  -1  -1  540.67   28.84
   4  -1   1  569.49   33.17
   4  -1   1  456.61   68.37
  -4  -1  -1  466.06   33.42
   4  -1   1  541.46   26.62
  -4  -1  -1  543.12   30.48
   4  -1   1  549.89   27.31
   4   1   1  538.97   29.33
  -4   1  -1  527.99   27.48
   4   1   1  490.38   31.85
   4   1   1  540.99   28.63
  -4   1  -1  527.80   26.51
   4   1   1  499.01   28.05
   4   1   1  514.30   27.48
  -4   1  -1  616.99   74.62
  -4   1  -1  475.73   28.49
   4   1   1  505.81   28.20
  -4   1  -1  526.67   27.75
   4   1   1  523.70   28.06
  -4   1  -1  521.89   26.28
   4   1   1  548.20   25.70
  -4   1  -1  561.20   29.20
  -4   1  -1  515.41   27.97
   4   1   1  504.27   81.67
   4   1   1  499.26   29.88
  -4   1  -1  523.55   25.63
  -5  -1  -1  166.94   13.89
   5  -1   1  174.02   10.94
  -5  -1  -1  174.12   13.16
  -5  -1  -1  158.05   18.14
   5  -1   1  162.96   18.35
   5  -1   1  159.01   12.34
  -5  -1  -1  171.08   11.19
  -5  -1  -1  182.42   11.77
  -5  -1  -1  166.53   11.38
   5  -1   1  324.89   67.74
   5  -1   1  181.79   12.32
   5  -1   1  160.15   12.27
   5  -1   1  148.23   10.91
  -5  -1  -1   81.94   48.64
  -5  -1  -1  173.53   11.35
  -5  -1  -1  162.18    8.54
   5  -1   1  164.90   11.50
   5  -1   1  170.74    8.83
   5  -1   1  155.92   10.38
  -5  -1  -1  177.14   12.48
  -5  -1  -1  175.34   12.45
   5  -1   1  160.81    8.43
  -5   1  -1  155.89   11.52
  -5   1  -1  162.81    9.35
  -5   1  -1  164.78   12.25
  -5   1  -1  174.44    8.50
   5   1   1  165.50   13.52
   5   1   1  198.98   20.05
  -5   1  -1   73.31   41.45
  -5   1  -1  175.88   18.71
  -5   1  -1  162.76   12.58
  -5   1  -1  171.63   11.25
   5   1   1  227.63   60.69
  -5   1  -1  170.60   11.54
   5   1   1  163.16   11.75
  -5   1  -1  157.26   10.74
   5   1   1  163.00   10.95
   5   1   1  146.76   11.51
  -5   1  -1  182.57   13.05
   5   1   1  165.93    8.56
   5   1   1  155.04   11.49
   5   1   1  163.70   11.43
   5   1   1  162.38   12.85
   5   1   1  167.09   18.58
  -6  -1  -1    3.41    6.15
   6  -1   1   17.93    4.75
  -6  -1  -1    6.47    7.39
  -6  -1  -1   -8.65   52.04
  -6  -1  -1    7.93    5.38
  -6  -1  -1    9.15    5.06
   6  -1   1   17.40    4.07
   6  -1   1   19.84    4.86
  -6  -1  -1    3.70    4.06
   6  -1   1   20.63    9.04
  -6  -1  -1    6.44    3.25
   6  -1   1   14.40    3.64
  -6  -1  -1    9.28    4.34
   6  -1   1    7.18    6.32
   6  -1   1    8.72    4.92
   6  -1   1   19.18    5.27
  -6  -1  -1    9.24    5.31
  -6  -1  -1    6.54    1.37
   6  -1   1   14.64   49.19
  -6  -1  -1    9.87    4.26
   6  -1   1   13.09    4.02
  -6   1  -1   16.53    5.64
   6   1   1  -13.22   51.41
   6   1   1    1.48    5.08
  -6   1  -1   15.00    5.56
   6   1   1    3.02    4.59
  -6   1  -1   11.99    4.28
   6   1   1    5.09    7.06
  -6   1  -1  -22.62   38.20
   6   1   1   12.65    3.73
   6   1   1    2.18    1.12
   6   1   1   10.32    7.32
   6   1   1   10.43    4.15
  -6   1  -1   25.49    9.39
   6   1   1   11.51    4.70
   6   1   1    6.86    5.39
  -6   1  -1    2.36    2.71
  -6   1  -1   12.49    4.90
   6   1   1    1.67    3.86
   7  -1   1   29.61   10.48
   7  -1   1   48.15    6.78
  -7  -1  -1   33.58    8.61
   7  -1   1   50.78    7.47
   7  -1   1   37.09    6.62
   7  -1   1   49.34    8.05
   7  -1   1   36.79   53.47
   7  -1   1   31.52    5.75
   7  -1   1   35.62    7.62
  -7  -1  -1   44.72    6.65
  -7  -1  -1   32.01    6.93
  -7  -1  -1   39.01    7.43
   7  -1   1   36.83    3.20
  -7  -1  -1   41.38    3.05
  -7  -1  -1   37.70    4.90
  -7  -1  -1  104.53   68.41
  -7  -1  -1   37.87    6.38
   7  -1   1   35.82   11.67
   7  -1   1   39.20    5.47
  -7  -1  -1   45.74    8.48
   7  -1   1   41.57    2.93
  -7  -1  -1   42.04    7.55
   7   1   1   51.82    8.83
  -7   1  -1   50.99    4.89
   7   1   1   51.28    9.50
  -7   1  -1   31.98    5.50
   7   1   1   43.37    6.95
  -7   1  -1   25.39    4.60
  -7   1  -1   43.66    3.04
   7   1   1   43.27    7.42
  -7   1  -1   48.18    7.50
   7   1   1   51.88   12.69
   7   1   1   19.18   63.93
   7   1   1   35.92    6.39
   7   1   1   41.14    3.08
  -7   1  -1   35.84    6.94
   7   1   1   34.92   10.89
  -7   1  -1   44.67    6.84
  -7   1  -1   30.79   10.45
   7   1   1   35.76    6.60
   7   1   1   43.51    5.97
  -7   1  -1   36.32    8.15
  -7   1  -1   53.33    7.56
  -7   1  -1   41.87   54.39
  -7   1  -1   36.01    7.91
  -8  -1  -1    5.73    4.33
   8  -1   1    3.98    4.89
   8  -1   1    0.47    5.06
  -8  -1  -1   -5.32    4.25
  -8  -1  -1   -1.48    3.72
  -8  -1  -1   -1.38    5.65
   8  -1   1    8.98    8.48
  -8  -1  -1    0.31    1.14
  -8  -1  -1    7.91    6.75
   8  -1   1   -1.92    7.30
  -8  -1  -1   -4.36    4.18
  -8  -1  -1   -0.16    4.31
   8  -1   1   -0.33    3.55
  -8  -1  -1   -1.60    1.87
   8  -1   1   -2.92    2.88
   8  -1   1   -1.21    1.02
   8  -1   1   -1.81    4.42
   8  -1   1  -22.95   59.17
  -8  -1  -1    0.62    1.61
   8  -1   1    1.73    1.63
  -8  -1  -1  -67.51   64.94
   8  -1   1   -2.30    4.02
   8  -1   1   -3.60    2.92
  -8  -1  -1    1.54    5.09
   8   1   1   -1.45    1.04
  -8   1  -1   -1.83    5.33
   8   1   1    0.96    4.22
  -8   1  -1    5.59    4.10
   8   1   1    0.64    4.28
   8   1   1   -3.81    4.08
   8   1   1   10.29   69.32
  -8   1  -1    1.15    2.82
   8   1   1    2.59    3.53
   8   1   1    8.01    8.84
   8   1   1   -3.75    5.01
  -8   1  -1    0.70    4.75
   8   1   1   -1.71    7.79
  -8   1  -1   -0.49    2.62
   8   1   1    1.68    5.08
  -8   1  -1    1.79    1.17
  -8   1  -1    5.39    3.94
  -8   1  -1   -3.44    4.48
  -8   1  -1   -1.61    3.78
   8   1   1   -1.70    3.80
  -8   1  -1  -65.63   57.59
  -9  -1  -1   45.74    7.93
   9  -1   1   39.54    7.14
   9  -1   1   42.34    9.21
  -9  -1  -1   49.57   83.24
   9  -1   1   34.10    8.20
   9  -1   1   56.08    7.00
  -9  -1  -1   36.49    9.73
  -9  -1  -1   47.69    9.07
  -9  -1  -1   50.82    9.44
   9  -1   1    6.85   77.51
  -9  -1  -1   46.18    8.11
  -9  -1  -1   40.44    8.36
   9  -1   1   38.28    3.54
   9  -1   1   37.02   13.00
   9  -1   1   34.35    7.08
  -9  -1  -1   45.98    7.83
   9  -1   1   30.05    7.41
   9  -1   1   44.35   15.02
  -9  -1  -1   42.43    3.45
  -9  -1  -1   46.61   10.29
   9  -1   1   45.28    3.26
   9   1   1   29.48    6.81
  -9   1  -1   45.82    3.39
   9   1   1   48.83    9.00
  -9   1  -1   84.10   79.97
  -9   1  -1   36.50    6.96
   9   1   1   58.29    7.88
  -9   1  -1   17.35    8.49
   9   1   1   42.32    3.43
   9   1   1   37.48   12.84
   9   1   1   38.92   13.05
   9   1   1   47.46   10.47
   9   1   1   52.10    3.86
  -9   1  -1   39.04    5.16
  -9   1  -1   48.51    7.67
   9   1   1   46.42   10.01
  -9   1  -1   47.42    7.67
   9   1   1   39.81    7.82
   9   1   1   44.23    8.76
  -9   1  -1   39.24    3.88
  -9   1  -1   19.26    7.58
   9   1   1   67.47   91.90
 -10  -1  -1    2.97    6.64
  10  -1   1   -1.77    4.90
  10  -1   1   -9.52    6.89
  10  -1   1    3.19    5.43
 -10  -1  -1   -0.03    1.52
  10  -1   1    1.57    1.32
 -10  -1  -1   -4.86    4.78
 -10  -1  -1    1.49    5.00
 -10  -1  -1   -1.55    4.73
 -10  -1  -1    4.37    5.50
  10  -1   1   -1.10    3.96
  10  -1   1   -0.53    1.76
  10  -1   1   -0.11    5.44
 -10  -1  -1   -7.86    5.43
 -10  -1  -1   -1.37    5.95
  10  -1   1    3.67    3.93
  10  -1   1   10.30   10.82
  10  -1   1   -2.26    6.15
  10  -1   1  -34.80   81.94
 -10  -1  -1  -22.56   96.45
  10  -1   1   -2.18    4.18
 -10  -1  -1    0.62    4.79
 -10   1  -1    4.45    3.67
 -10   1  -1    3.51    5.19
 -10   1  -1    0.59    1.98
 -10   1  -1    4.68    4.37
  10   1   1   -3.49    4.28
  10   1   1    2.16    6.47
 -10   1  -1   -1.90    6.25
  10   1   1   -1.52    4.63
 -10   1  -1    1.43    6.65
  10   1   1   -1.24    3.89
  10   1   1   -0.38    1.36
 -10   1  -1    0.47    1.34
  10   1   1    0.34    4.90
  10   1   1   14.39    8.55
  10   1   1   14.27   12.15
 -10   1  -1   54.28   87.67
 -10   1  -1    0.57    4.29
  10   1   1   11.40    5.91
  10   1   1   -2.31    7.77
 -10   1  -1   -5.61    6.76
 -10   1  -1    0.97    3.28
  10   1   1  -86.24   98.78
  10   1   1    3.27    2.03
 -10   1  -1   -2.22    4.18
 -11  -1  -1   69.45   12.23
  11  -1   1   55.04    9.02
 -11  -1  -1   64.77   14.94
  11  -1   1   67.24    9.99
 -11  -1  -1  150.45  115.01
  11  -1   1   60.38   17.70
  11  -1   1  100.12  117.29
 -11  -1  -1   59.26   10.52
  11  -1   1   39.39    9.22
  11  -1   1   60.83   12.19
 -11  -1  -1   54.04    9.53
 -11  -1  -1   77.37   10.86
 -11  -1  -1   45.81    9.91
  11  -1   1   55.05   11.12
 -11  -1  -1   63.72    4.91
 -11  -1  -1   65.90    7.30
  11   1   1   60.97   10.22
  11   1   1  -28.18  120.69
  11   1   1   74.37   18.73
 -11   1  -1   53.00    9.07
 -11   1  -1   61.96    7.23
 -11   1  -1   74.97   12.11
  11   1   1   68.39   10.80
 -11   1  -1   68.90    5.28
 -11   1  -1   87.74   10.58
  11   1   1   68.07   13.53
  11   1   1   67.09    5.11
  11   1   1   60.96   12.77
 -11   1  -1  -23.56  106.49
  11   1   1   51.23    9.26
 -12  -1  -1   22.39    7.74
 -12  -1  -1   21.96    5.25
  12  -1   1   24.71    8.03
  12  -1   1    6.73    7.74
 -12  -1  -1   23.71    3.33
  12  -1   1   26.31    9.93
 -12  -1  -1    1.77    7.80
  12  -1   1  -65.55  134.98
  12  -1   1   33.81   16.39
 -12  -1  -1  145.16  127.49
 -12  -1  -1   17.53    8.59
 -12   1  -1   17.42    3.97
  12   1   1  100.21  158.11
 -12   1  -1    1.46    7.53
  12   1   1   17.75    9.19
 -12   1  -1   11.96    6.01
 -12   1  -1 -269.06  124.13
  12   1   1    6.48    6.10
 -12   1  -1   20.89    3.37
 -12   1  -1   30.56    7.52
  12   1   1   24.73   10.53
 -12   1  -1   18.96    5.30
  12   1   1   36.62   15.38
  13  -1   1   11.92   13.21
 -13  -1  -1    1.17    2.20
 -13  -1  -1  159.28  158.37
 -13  -1  -1   -4.52    4.24
  13  -1   1    1.20    9.72
 -13  -1  -1   -5.02    6.57
 -13  -1  -1    1.30    6.59
 -13   1  -1    4.68    5.88
  13   1   1   -3.39    8.14
 -13   1  -1 -176.57  136.19
 -13   1  -1    0.10    2.29
  13   1   1   -5.94    9.99
 -13   1  -1    0.12    3.71
  13   1   1   -3.27    7.82
  13   1   1  -34.60  172.53
 -13   1  -1    3.24    4.47
 -14  -1  -1    0.44    4.95
  14  -1   1   -6.38    8.14
  14  -1   1   -3.17   14.00
 -14  -1  -1 -296.63  194.29
 -14  -1  -1    3.82    6.64
  14  -1   1  101.87  208.48
 -14   1  -1   -9.76    4.33
 -14   1  -1    4.15    3.78
 -14   1  -1 -133.19  180.08
  14   1   1  -24.10   17.76
  14   1   1 -156.62  207.50
  14   1   1    1.53    9.40
 -14   1  -1   -0.10    4.78
 -15  -1  -1   10.41    6.10
  15  -1   1   15.38   11.80
  15  -1   1   25.56   16.72
 -15  -1  -1   17.85    7.48
 -15  -1  -1   14.77    4.61
 -15   1  -1   18.25    4.99
 -15   1  -1    8.24    6.51
  15   1   1   18.24   17.67
  15   1   1    6.50   10.57
 -15   1  -1   22.63    7.02
 -16  -1  -1    2.02    4.41
 -16  -1  -1   -9.22    5.75
  16  -1   1    7.57   16.92
 -16  -1  -1  -16.00    4.50
  16  -1   1  -14.07    9.42
 -16   1  -1   10.93    6.55
 -16   1  -1    4.83    4.64
  16   1   1    6.00   12.75
  16   1   1  -13.95   13.20
 -16   1  -1    5.53    6.48
  17  -1   1    2.51   12.99
 -17  -1  -1   -5.94    4.06
  17  -1   1   15.91   19.36
 -17  -1  -1   -0.02    6.08
  17   1   1   -1.00   10.85
  17   1   1   24.05   20.25
 -17   1  -1   14.52    6.82
 -17   1  -1    2.51    4.76
 -18  -2   1    4.86    5.03
 -18  -2   1   13.34    7.07
  18  -2  -1    3.61   13.62
  18  -2  -1   31.44   35.15
 -18   2   1    8.96    6.85
 -18   2   1    0.76    4.75
  18   2  -1  -11.95   22.55
 -17  -2   1   14.39    4.96
  17  -2  -1   -5.23   13.66
  17  -2  -1   -3.96   11.29
 -17  -2   1    2.41    6.34
 -17  -2   1   -1.87    8.01
 -17   2   1    8.68    5.18
 -17   2   1   16.02    6.70
  17   2  -1   23.60   20.17
 -17   2   1   12.90    6.71
  17   2  -1    4.89   14.87
  16  -2  -1  -28.33    8.30
 -16  -2   1    3.07    4.27
 -16  -2   1    8.43    8.45
 -16  -2   1   -5.58    4.86
  16  -2  -1   -9.35   15.08
 -16   2   1   -2.09    4.26
 -16   2   1    3.99    5.88
 -16   2   1   -1.37    5.26
  16   2  -1   12.46   16.73
  16   2  -1   -7.16    9.93
  15  -2  -1   -3.03   10.58
 -15  -2   1   11.29    6.13
  15  -2  -1    6.09   14.34
 -15  -2   1   -4.25    6.31
 -15   2   1   -3.07    4.95
  15   2  -1    0.40    9.70
  15   2  -1   20.15   17.02
 -15   2   1   -1.15    3.70
 -15   2   1   -4.22    5.12
 -14  -2   1   -5.63    5.77
  14  -2  -1 -272.24  169.82
  14  -2  -1  -16.97   12.19
 -14  -2   1   -0.95    4.80
 -14  -2   1   25.03  181.52
  14  -2  -1   -1.69    9.16
  14   2  -1   -9.29    8.08
 -14   2   1   58.40  151.69
  14   2  -1    5.82   14.17
 -14   2   1    4.41    5.20
  14   2  -1  373.37  231.95
  14   2  -1  -12.25    8.17
 -14   2   1    4.52    3.76
 -14   2   1   -0.10    4.94
 -13  -2   1    8.79    4.93
  13  -2  -1   -6.73    7.63
  13  -2  -1    5.88    7.72
 -13  -2   1   -6.42    8.72
  13  -2  -1  -15.10    9.32
 -13  -2   1    1.74    6.63
 -13  -2   1    4.01    6.43
 -13  -2   1 -230.32  168.04
  13   2  -1  138.07  161.96
 -13   2   1   90.94  141.89
  13   2  -1    7.79    9.45
 -13   2   1    6.66    3.26
 -13   2   1    4.50    4.53
 -13   2   1   15.91    6.37
 -13   2   1    8.14    2.90
  13   2  -1   16.07   10.55
  13   2  -1   15.86   13.77
 -12  -2   1    0.87    8.35
 -12  -2   1  345.55  143.64
  12  -2  -1    5.70    5.58
  12  -2  -1    5.44    4.96
 -12  -2   1    0.39    1.72
  12  -2  -1    0.21    6.73
  12  -2  -1  -10.77    7.03
 -12  -2   1   -3.16    7.92
  12  -2  -1   20.77   15.53
  12  -2  -1  139.34  126.20
 -12  -2   1    6.90    9.97
 -12   2   1   -2.39    2.09
  12   2  -1    3.61    7.84
  12   2  -1   -9.66    7.68
 -12   2   1   -2.07    2.48
  12   2  -1   -4.15    4.89
  12   2  -1 -237.08  135.63
 -12   2   1  -61.43  111.21
 -12   2   1   -0.50    3.85
  12   2  -1    0.26   12.27
 -12   2   1    2.02    5.36
  11  -2  -1   51.02    7.50
 -11  -2   1   57.03   11.15
 -11  -2   1   57.07    9.49
 -11  -2   1   59.57    9.49
  11  -2  -1   78.20   13.21
  11  -2  -1   69.94   19.64
 -11  -2   1  297.09  125.46
 -11  -2   1   60.15    9.92
 -11  -2   1   38.23    8.78
 -11  -2   1   63.77    4.47
  11  -2  -1   71.94   10.77
 -11  -2   1   74.34   15.73
  11  -2  -1   64.97    8.96
  11  -2  -1  107.26  106.72
  11  -2  -1   59.77    9.41
  11  -2  -1   63.63   12.91
 -11  -2   1   52.79    9.89
 -11   2   1   65.63   13.89
 -11   2   1   60.07    6.21
  11   2  -1   60.11   14.41
  11   2  -1   57.88   11.32
 -11   2   1   53.16    5.41
 -11   2   1   55.80    8.33
 -11   2   1   73.87    7.69
  11   2  -1   66.15   10.82
 -11   2   1   60.27    5.10
  11   2  -1   80.04   13.71
  11   2  -1   85.87   11.28
  11   2  -1   62.29    4.57
 -11   2   1   71.29    9.01
 -11   2   1   46.64    9.20
  11   2  -1  120.36  121.33
 -11   2   1   31.13   81.45
  11   2  -1   67.10   17.30
 -10  -2   1   -1.49    1.49
  10  -2  -1   -0.37    4.42
 -10  -2   1    2.53    5.66
  10  -2  -1    0.41    3.81
 -10  -2   1 -118.26   87.06
 -10  -2   1   10.17    5.94
  10  -2  -1   -3.72    8.98
  10  -2  -1    2.80    1.28
  10  -2  -1   61.59   84.22
 -10  -2   1    1.72    1.54
 -10  -2   1    3.54    5.52
  10  -2  -1    6.36    4.97
  10  -2  -1   -4.44    3.38
 -10  -2   1    5.25    5.40
  10  -2  -1   17.06   11.02
 -10  -2   1    5.52    6.66
  10  -2  -1    4.32    2.24
  10  -2  -1   -2.68    5.31
  10  -2  -1    0.17    3.19
 -10  -2   1   -7.12    4.86
  10  -2  -1   -4.62    5.76
 -10  -2   1   11.55    8.47
 -10  -2   1   -5.04    3.62
 -10   2   1  -12.58    6.26
  10   2  -1  -16.23   96.76
 -10   2   1    5.60    4.25
 -10   2   1    6.73    7.10
  10   2  -1    0.46    1.34
 -10   2   1    2.63    3.17
 -10   2   1    9.72    4.37
 -10   2   1   -0.83    2.07
 -10   2   1   -0.71    3.74
  10   2  -1    0.41    4.83
  10   2  -1    4.60    4.34
  10   2  -1   -4.42    8.42
  10   2  -1    9.09    8.35
  10   2  -1   -0.84    8.05
  10   2  -1    7.14    5.47
  10   2  -1    5.29    6.64
 -10   2   1    4.34    3.13
 -10   2   1    2.75    2.93
  10   2  -1    2.65    5.88
 -10   2   1    4.44    6.03
 -10   2   1   78.36   71.53
  10   2  -1    3.34    5.07
 -10   2   1   -0.07    1.84
  -9  -2   1  -16.60   75.54
  -9  -2   1    4.77    5.88
   9  -2  -1    6.21    4.31
   9  -2  -1   -8.21    5.70
   9  -2  -1    9.55    6.07
   9  -2  -1   -4.51    3.95
  -9  -2   1    0.69    1.27
  -9  -2   1    0.63    3.88
  -9  -2   1   -3.16    3.99
   9  -2  -1   -1.83    2.55
  -9  -2   1   -0.94    4.55
   9  -2  -1    5.32    3.81
  -9  -2   1   -2.88    5.58
  -9  -2   1    1.76    1.39
  -9  -2   1   -0.20    2.26
   9  -2  -1    2.55    3.56
  -9  -2   1   -0.62    4.94
   9  -2  -1   -3.64    8.25
   9  -2  -1  -34.70   62.73
   9  -2  -1    4.58    9.34
  -9  -2   1   15.19    8.89
  -9  -2   1    9.56    5.27
   9  -2  -1    0.79    1.09
  -9  -2   1    2.21    4.47
   9  -2  -1    4.33    2.26
  -9   2   1   -2.82    5.69
  -9   2   1   -0.92    2.75
  -9   2   1    1.69    1.99
  -9   2   1   -0.91    5.53
  -9   2   1    9.41    3.79
  -9   2   1    2.39    2.87
  -9   2   1    9.81    3.31
   9   2  -1    5.09   75.80
  -9   2   1   -1.03    1.56
   9   2  -1   -0.68    5.84
   9   2  -1   -3.83    3.61
   9   2  -1    4.86    1.47
  -9   2   1   61.27   63.82
  -9   2   1   -3.05    3.30
  -9   2   1    0.04    0.70
   9   2  -1    0.17    8.21
   9   2  -1    5.06    5.14
   9   2  -1   10.44    9.59
  -9   2   1    3.47    3.66
  -9   2   1    9.24    5.51
   9   2  -1    0.18    6.50
   9   2  -1    5.88    5.03
   9   2  -1    2.11    4.68
   9   2  -1   -3.32    3.68
  -8  -2   1    9.47    5.23
   8  -2  -1    9.02    3.77
   8  -2  -1   16.11    2.82
  -8  -2   1  153.52   76.53
   8  -2  -1   20.54    5.10
   8  -2  -1   -0.55    7.57
   8  -2  -1    1.46    4.88
  -8  -2   1    8.24    5.05
  -8  -2   1   10.57    7.45
  -8  -2   1    6.58    3.09
  -8  -2   1    5.29    5.29
  -8  -2   1   12.17    4.77
   8  -2  -1   13.41    1.55
   8  -2  -1    5.52    4.00
  -8  -2   1   10.67    4.81
  -8  -2   1   12.28    1.66
   8  -2  -1   26.67   55.82
   8  -2  -1    6.60    3.14
   8  -2  -1    0.70    6.36
   8  -2  -1    9.02    5.60
   8  -2  -1    6.04    3.62
  -8  -2   1    9.48    6.16
  -8  -2   1   17.36    5.95
   8   2  -1   17.50    5.44
  -8   2   1    9.75    1.40
  -8   2   1   14.01    2.46
   8   2  -1   15.87    5.67
   8   2  -1   31.20    8.02
   8   2  -1   10.05    1.74
   8   2  -1  153.15   80.87
  -8   2   1   17.32    4.13
   8   2  -1    3.18    8.42
  -8   2   1   19.59    7.62
  -8   2   1   13.53    3.79
  -8   2   1   11.62    3.25
  -8   2   1  -95.52   44.68
   8   2  -1    9.95    5.70
  -8   2   1   11.15    2.22
   8   2  -1   12.27    5.11
  -8   2   1   12.77    5.07
  -8   2   1   16.25    3.65
  -8   2   1    5.27    5.33
   8   2  -1   10.34    8.70
   8   2  -1    0.86    6.08
  -8   2   1   10.96    3.18
  -8   2   1    7.49    3.65
   8   2  -1    7.20    4.04
   7  -2  -1    1.84    2.53
  -7  -2   1   -0.01   61.93
  -7  -2   1    6.84    4.02
  -7  -2   1   16.52    8.16
   7  -2  -1   -0.53    1.83
   7  -2  -1    0.75    2.93
  -7  -2   1    2.89    5.06
   7  -2  -1   -3.62    4.22
  -7  -2   1    2.73    3.97
   7  -2  -1  -23.49   42.74
  -7  -2   1   -3.28    2.39
   7  -2  -1    5.72    7.28
  -7  -2   1    6.89    5.67
  -7  -2   1    2.04    4.27
   7  -2  -1    0.25    0.91
   7  -2  -1    0.82    2.77
  -7  -2   1    0.03    0.97
  -7  -2   1   -1.21    3.52
  -7  -2   1   -2.53    4.45
   7  -2  -1   -0.92    3.20
  -7  -2   1   -1.03    4.76
   7  -2  -1   -1.20    3.13
   7  -2  -1   -6.12    3.76
   7  -2  -1   -6.92    6.31
  -7   2   1   -2.03    2.71
   7   2  -1    5.91    4.55
  -7   2   1   -0.76    2.18
   7   2  -1   53.97   62.70
   7   2  -1    0.73    3.06
   7   2  -1   -0.70    3.79
  -7   2   1    2.19    0.95
  -7   2   1    1.52    2.73
  -7   2   1  -41.06   39.64
  -7   2   1    3.30    1.58
  -7   2   1    1.99    2.39
  -7   2   1   -2.75    2.60
   7   2  -1    0.61    4.25
   7   2  -1    3.85    6.91
   7   2  -1    2.17    1.11
  -7   2   1   -0.94    2.23
  -7   2   1   -7.71    4.40
  -7   2   1    3.02    5.20
   7   2  -1    0.54    5.15
  -7   2   1    1.43    1.60
   7   2  -1    6.25    6.73
   7   2  -1    7.81    4.20
   7   2  -1    0.31    5.33
   6  -2  -1  137.65    8.00
   6  -2  -1  136.41   17.48
   6  -2  -1  141.08   12.16
  -6  -2   1  141.41   11.63
   6  -2  -1  139.38    9.93
   6  -2  -1  142.66   14.26
   6  -2  -1  146.37   10.31
  -6  -2   1  157.75   11.35
  -6  -2   1  135.08   11.33
   6  -2  -1  144.11    7.18
  -6  -2   1  105.85   15.71
  -6  -2   1  145.05   14.39
  -6  -2   1  132.82   10.18
   6  -2  -1  200.46   55.78
   6  -2  -1  126.06    9.51
  -6  -2   1  164.88   11.86
  -6  -2   1  131.24    7.40
  -6  -2   1  131.21   10.45
   6  -2  -1  132.24    9.93
   6  -2  -1  134.56    9.07
  -6  -2   1  354.59   88.28
   6  -2  -1  154.90    9.71
  -6  -2   1  151.38   16.80
   6   2  -1  138.61   10.83
   6   2  -1  158.52   12.05
  -6   2   1  118.46    8.26
  -6   2   1  148.25    7.93
   6   2  -1  145.27   12.70
  -6   2   1  150.88    9.34
   6   2  -1  136.72   11.91
   6   2  -1  143.51   15.89
   6   2  -1  133.50   62.27
   6   2  -1  140.39   10.09
  -6   2   1  148.80   46.60
  -6   2   1  141.19    7.20
  -6   2   1  143.94    7.77
   6   2  -1  160.95   19.39
  -6   2   1  139.40    8.52
   6   2  -1  183.40   20.30
  -6   2   1  134.68   13.40
  -6   2   1  169.52   13.82
  -6   2   1  135.66   10.47
   6   2  -1  130.56   10.83
  -6   2   1  137.41    9.52
  -6   2   1  134.59    9.52
   6   2  -1  139.63    7.47
   6   2  -1  139.66   11.40
   5  -2  -1  628.26   29.41
   5  -2  -1  620.97   30.13
  -5  -2   1  581.00   38.03
  -5  -2   1  599.38   34.38
   5  -2  -1  588.66   31.37
  -5  -2   1  624.83   32.67
   5  -2  -1  607.21   31.55
   5  -2  -1  589.53   30.79
   5  -2  -1  627.51   37.57
  -5  -2   1  611.57   33.98
   5  -2  -1  595.11   31.16
  -5  -2   1  640.70   33.13
  -5  -2   1  619.02   32.91
  -5  -2   1  623.56   29.65
   5  -2  -1  617.33   33.62
   5  -2  -1  589.23   31.40
   5  -2  -1  578.34   34.23
  -5  -2   1  560.15   97.80
   5  -2  -1  621.60   31.17
  -5  -2   1  603.16   32.38
  -5  -2   1  607.27   39.28
   5  -2  -1  611.99   30.05
   5  -2  -1  593.32   74.71
  -5  -2   1  627.22   32.73
  -5   2   1  623.73   31.60
  -5   2   1  600.90   29.90
   5   2  -1  602.28   29.63
   5   2  -1  592.61   32.86
  -5   2   1  618.10   30.82
   5   2  -1  596.81   32.34
  -5   2   1  630.66   30.47
   5   2  -1  550.22   35.45
   5   2  -1  694.71  106.25
   5   2  -1  608.91   34.08
   5   2  -1  609.27   38.34
  -5   2   1  613.04   30.00
  -5   2   1  629.40   29.43
  -5   2   1  621.30   31.17
   5   2  -1  604.65   33.38
  -5   2   1  743.94   81.36
  -5   2   1  634.65   35.17
   5   2  -1  611.56   32.99
  -5   2   1  625.84   34.15
  -5   2   1  601.20   31.07
   5   2  -1  638.79   32.88
  -5   2   1  605.94   29.98
   5   2  -1  620.97   31.86
   5   2  -1  628.36   37.76
   4  -2  -1  228.71   10.63
  -4  -2   1  214.51   14.05
   4  -2  -1  209.76   12.08
   4  -2  -1  217.46   11.94
   4  -2  -1  216.42   12.20
   4  -2  -1  219.33   14.17
  -4  -2   1  220.66   13.85
   4  -2  -1  215.24   11.99
   4  -2  -1  209.05   35.90
  -4  -2   1  217.95   13.75
  -4  -2   1  234.38   14.02
  -4  -2   1  219.42   10.86
   4  -2  -1  219.38   17.09
   4  -2  -1  214.10   12.29
  -4  -2   1  234.42   17.15
   4  -2  -1  220.27   11.75
  -4  -2   1  215.80   13.47
  -4  -2   1  237.57   18.15
  -4  -2   1  234.54   13.04
   4  -2  -1  200.60   12.08
   4  -2  -1  206.83   14.69
  -4  -2   1  305.40   68.84
  -4  -2   1  208.92   13.12
   4  -2  -1  211.15   11.27
  -4   2   1  212.96   11.08
  -4   2   1  226.90   10.65
   4   2  -1  220.36   13.74
  -4   2   1  215.39   15.33
   4   2  -1  225.74   10.88
   4   2  -1  228.32   13.69
   4   2  -1  212.66   14.53
   4   2  -1  402.12   72.34
  -4   2   1  203.65   14.24
   4   2  -1  215.21   12.87
   4   2  -1  216.47   13.80
  -4   2   1  173.54   35.99
  -4   2   1  216.91   11.71
  -4   2   1  214.57   11.97
  -4   2   1  205.38   11.45
   4   2  -1  224.80   13.27
   4   2  -1  188.15   15.74
   4   2  -1  199.35   17.34
  -4   2   1  216.75   11.10
   4   2  -1  222.23   14.27
  -4   2   1  209.66   11.86
  -4   2   1  230.20   11.43
  -3  -2   1  500.69   27.04
  -3  -2   1  470.90   29.24
   3  -2  -1  504.15   24.53
  -3  -2   1  494.05   26.22
  -3  -2   1  495.81   26.63
   3  -2  -1  497.46   24.79
   3  -2  -1  497.94   24.88
   3  -2  -1  499.52   24.76
   3  -2  -1  506.49   43.27
  -3  -2   1  505.02   72.73
   3  -2  -1  517.66   24.86
   3  -2  -1  503.10   24.93
  -3  -2   1  512.36   24.39
   3  -2  -1  513.61   24.58
  -3  -2   1  509.03   26.71
  -3  -2   1  499.68   27.41
  -3  -2   1  498.41   25.87
   3  -2  -1  549.93   26.46
  -3  -2   1  491.27   26.45
   3  -2  -1  508.93   24.13
   3  -2  -1  509.74   24.73
   3  -2  -1  519.73   25.10
   3  -2  -1  511.46   24.81
   3  -2  -1  509.04   29.42
  -3  -2   1  526.63   30.36
   3  -2  -1  509.15   26.94
   3   2  -1  475.59   69.99
   3   2  -1  511.47   26.78
  -3   2   1  503.67   24.77
   3   2  -1  498.13   27.25
   3   2  -1  484.37   25.84
   3   2  -1  508.68   29.40
  -3   2   1  514.50   24.96
  -3   2   1  503.11   24.54
  -3   2   1  493.51   24.59
   3   2  -1  522.06   26.31
   3   2  -1  542.00   30.65
  -3   2   1  500.64   24.75
  -3   2   1  506.62   24.89
  -3   2   1  509.01   24.16
   3   2  -1  497.49   26.16
   3   2  -1  530.90   26.74
  -3   2   1  506.09   42.93
  -3   2   1  485.30   27.12
  -3   2   1  482.44   24.81
   3   2  -1  512.35   27.07
   3   2  -1  495.35   26.77
   3   2  -1  493.80   24.36
  -3   2   1  514.55   28.04
   2  -2  -1   33.36    2.32
  -2  -2   1   30.95    4.17
   2  -2  -1   24.58    5.10
   2  -2  -1   30.03    2.38
   2  -2  -1   33.05    8.30
  -2  -2   1   35.60    5.00
   2  -2  -1   34.15    2.90
  -2  -2   1  -39.38   18.47
  -2  -2   1   31.51    1.86
   2  -2  -1   26.78    2.17
  -2  -2   1   33.85    3.73
  -2  -2   1   17.75    5.46
  -2  -2   1   33.37    4.68
  -2  -2   1   22.83    4.29
  -2  -2   1   36.24    3.95
   2  -2  -1   30.45    2.60
  -2  -2   1   29.01    4.03
  -2  -2   1   27.93    4.48
   2  -2  -1   41.11    2.20
  -2  -2   1   35.63    6.27
  -2  -2   1   28.93    2.05
  -2  -2   1   42.41    4.14
   2   2  -1   30.67    3.66
  -2   2   1   34.41    2.39
  -2   2   1   35.40    2.88
   2   2  -1   29.32    4.14
  -2   2   1   39.68    2.22
   2   2  -1   26.72    4.56
  -2   2   1   40.98    2.61
  -2   2   1   33.18    2.39
   2   2  -1   32.02    4.51
   2   2  -1   32.46    4.04
   2   2  -1   40.20    4.06
   2   2  -1   25.74    4.23
   2   2  -1   44.67    6.48
  -2   2   1   30.05    2.54
   2   2  -1   32.65    6.50
   2   2  -1  103.44   33.50
   2   2  -1   35.91    4.53
  -2   2   1   34.35    2.13
  -2   2   1   23.73    7.18
   2   2  -1   31.45    2.05
  -1  -2   1  362.17   18.17
  -1  -2   1  337.11   18.36
  -1  -2   1  356.00   19.74
   1  -2  -1  342.81   17.01
   1  -2  -1  346.65   16.95
  -1  -2   1  337.19   21.47
   1  -2  -1  363.62   17.00
   1  -2  -1  328.02   19.01
  -1  -2   1  346.81   17.67
   1  -2  -1  339.96   17.18
  -1  -2   1  330.76   17.94
  -1  -2   1  362.86   49.45
   1  -2  -1  369.50   17.01
  -1  -2   1  338.72   17.95
  -1  -2   1  352.81   16.77
  -1  -2   1  352.12   16.74
  -1  -2   1  361.31   18.53
  -1  -2   1  356.90   18.18
  -1  -2   1  355.99   17.89
   1   2  -1  351.34   18.33
   1   2  -1  357.50   17.91
   1   2  -1  359.02   18.40
  -1   2   1  323.29   16.95
   1   2  -1  342.92   18.11
   1   2  -1  347.27   16.77
   1   2  -1  343.88   16.75
  -1   2   1  343.49   16.94
   1   2  -1  381.32   17.90
   1   2  -1  349.59   18.00
  -1   2   1  345.83   17.03
   1   2  -1  341.85   17.94
   1   2  -1  394.41   49.16
   1   2  -1  349.55   20.34
  -1   2   1  336.79   16.85
   0  -2   1  713.50   34.24
   0  -2  -1  693.99   34.77
   0  -2  -1  711.16   34.38
   0  -2   1  703.82   37.24
   0  -2  -1  736.38   34.65
   0  -2  -1  739.87   34.82
   0  -2  -1  685.96   51.10
   0  -2  -1  730.64   34.13
   0  -2   1  707.03   35.98
   0  -2  -1  699.35   35.13
   0  -2   1  708.24   34.94
   0  -2   1  717.24   35.49
   0  -2   1  714.21   57.29
   0  -2   1  712.02   35.88
   0  -2  -1  697.54   36.83
   0  -2   1  711.33   34.29
   0  -2   1  727.19   36.61
   0  -2   1  714.28   35.04
   0  -2   1  699.66   35.38
   0  -2   1  728.03   35.22
   0  -2  -1  714.69   34.40
   0  -2  -1  721.17   34.73
   0  -2   1  720.42   34.99
   0  -2  -1  704.54   34.85
   0  -2   1  723.48   34.46
   0  -2  -1  723.93   34.38
   0  -2  -1  715.80   34.90
   0   2  -1  733.25   34.31
   0   2  -1  710.77   34.94
   0   2  -1  728.02   35.50
   0   2  -1  734.97   37.31
   0   2   1  724.01   34.13
   0   2   1  714.43   34.36
   0   2   1  713.97   34.62
   0   2   1  711.19   35.17
   0   2   1  703.27   34.39
   0   2   1  697.43   34.39
   0   2   1  706.63   34.84
   0   2  -1  710.18   35.84
   0   2   1  719.07   34.85
   0   2   1  712.03   34.82
   0   2  -1  717.22   35.33
   0   2  -1  721.17   35.97
   0   2  -1  740.91   35.03
   0   2  -1  705.14   34.23
   0   2  -1  748.10   35.34
   0   2   1  714.45   36.87
  -1  -2  -1  833.33   38.27
   1  -2   1  800.85   37.18
  -1  -2  -1  777.86   38.10
  -1  -2  -1  753.47   64.72
   1  -2   1  751.24   38.98
  -1  -2  -1  762.12   36.76
  -1  -2  -1  722.21   41.59
   1  -2   1  789.90   39.35
   1  -2   1  746.77   37.46
   1  -2   1  754.33   36.98
   1  -2   1  759.15   37.46
   1  -2   1  773.14   37.61
  -1  -2  -1  759.71   38.26
  -1  -2  -1  758.19   38.52
  -1  -2  -1  767.83   37.90
  -1  -2  -1  760.80   37.95
   1  -2   1  815.91   37.03
   1  -2   1  780.37   37.88
   1  -2   1  654.28   53.65
   1  -2   1  760.35   37.43
  -1  -2  -1  792.00   38.66
   1  -2   1  769.50   37.91
  -1  -2  -1  793.50   39.80
  -1   2  -1  784.25   39.31
  -1   2  -1  781.79   37.17
  -1   2  -1  785.18   36.98
   1   2   1  746.32   37.94
  -1   2  -1  749.68   36.87
  -1   2  -1  749.00   36.97
  -1   2  -1  773.65   37.96
   1   2   1  767.33   36.77
  -1   2  -1  777.60   37.46
   1   2   1  754.36   37.61
   1   2   1  784.40   38.00
   1   2   1  794.02   37.35
  -1   2  -1  759.84   37.57
   1   2   1  784.39   40.60
  -1   2  -1  777.44   37.70
  -1   2  -1  707.60   55.08
   1   2   1  642.83   61.17
  -1   2  -1  791.10   37.46
   1   2   1  764.59   38.11
   1   2   1  750.24   38.43
   1   2   1  753.51   38.00
  -2  -2  -1  348.36   19.83
   2  -2   1  375.25   18.17
  -2  -2  -1  390.92   20.08
   2  -2   1  380.24   20.04
  -2  -2  -1  365.30   21.33
   2  -2   1  372.69   18.61
  -2  -2  -1  350.86   21.53
   2  -2   1  371.34   17.85
  -2  -2  -1  358.20   22.88
  -2  -2  -1  453.71   62.69
  -2  -2  -1  375.83   19.88
   2  -2   1  365.24   19.12
   2  -2   1  367.46   21.92
  -2  -2  -1  371.74   19.54
  -2  -2  -1  391.00   20.36
   2  -2   1  369.90   19.10
   2  -2   1  378.30   19.12
   2  -2   1  364.79   18.64
  -2  -2  -1  365.15   19.65
   2  -2   1  358.23   19.20
   2  -2   1  436.60   45.00
   2  -2   1  370.73   17.72
  -2   2  -1  366.74   19.23
   2   2   1  307.12   55.40
   2   2   1  377.59   17.85
   2   2   1  377.10   19.87
  -2   2  -1  358.16   19.13
  -2   2  -1  371.33   19.34
   2   2   1  356.28   22.95
  -2   2  -1  368.56   18.65
   2   2   1  357.68   19.59
   2   2   1  382.84   19.76
  -2   2  -1  363.06   21.91
   2   2   1  359.14   19.75
  -2   2  -1  363.75   18.93
  -2   2  -1  374.19   17.99
  -2   2  -1  371.01   17.88
   2   2   1  358.58   21.19
  -2   2  -1  358.73   18.14
   2   2   1  362.91   20.16
  -2   2  -1  345.12   42.30
   2   2   1  346.27   19.09
   2   2   1  351.04   21.37
  -3  -2  -1   60.07    6.10
   3  -2   1   56.25    5.34
   3  -2   1   93.96   26.34
   3  -2   1   67.57    5.61
  -3  -2  -1   46.07    6.09
  -3  -2  -1   56.51    9.81
   3  -2   1   52.57    3.35
   3  -2   1   60.57    4.67
  -3  -2  -1   51.12    6.61
   3  -2   1   46.08    4.29
  -3  -2  -1   58.68    6.73
  -3  -2  -1   63.42    6.33
   3  -2   1   45.95    3.78
  -3  -2  -1  113.27   44.64
  -3  -2  -1   55.56    3.33
  -3  -2  -1   52.17    5.37
   3  -2   1   60.30    3.16
   3  -2   1   55.57    5.98
  -3  -2  -1   67.08    8.98
  -3  -2  -1   52.66    7.83
   3  -2   1   67.92    5.56
   3  -2   1   65.18    9.13
   3  -2   1   59.21    4.62
   3   2   1   64.73    6.38
  -3   2  -1   55.22    3.45
  -3   2  -1   58.62    4.71
   3   2   1  119.10   40.99
   3   2   1   46.36    8.50
   3   2   1   64.49    5.53
   3   2   1   80.33   10.88
   3   2   1   54.90    6.36
   3   2   1   54.19    7.76
  -3   2  -1   51.15    4.86
  -3   2  -1   53.21    5.26
   3   2   1   53.65    6.70
  -3   2  -1   47.98    8.63
   3   2   1   66.14    6.40
   3   2   1   60.53    3.41
   3   2   1   75.63    6.86
  -3   2  -1   69.65    6.51
  -3   2  -1   59.42    4.01
  -3   2  -1   52.05    5.52
  -3   2  -1   61.20    5.94
  -3   2  -1   48.54   22.50
  -3   2  -1   57.96    3.61
   4  -2   1  152.85    9.77
   4  -2   1  119.12   34.35
   4  -2   1  140.07    6.94
  -4  -2  -1  136.95    7.11
  -4  -2  -1  137.87   10.90
  -4  -2  -1  122.85   15.22
   4  -2   1  145.78    8.69
  -4  -2  -1  140.95   10.70
  -4  -2  -1  157.10   11.48
   4  -2   1  130.72    9.28
   4  -2   1  128.75    9.00
   4  -2   1  128.85    8.87
  -4  -2  -1  142.18   12.13
  -4  -2  -1  140.51   10.75
  -4  -2  -1  122.49   56.48
   4  -2   1  132.06    8.61
   4  -2   1  131.76   14.78
   4  -2   1  129.82    7.13
  -4  -2  -1  136.75    9.55
   4  -2   1  159.20   10.60
  -4  -2  -1  109.84   13.91
   4  -2   1  139.53    8.78
  -4  -2  -1  153.84   10.22
  -4  -2  -1  137.65    9.75
   4   2   1  155.93   11.33
   4   2   1  115.64    9.93
   4   2   1  123.56   10.04
  -4   2  -1  134.99   16.40
   4   2   1  192.59   57.69
   4   2   1  141.19   15.16
  -4   2  -1  142.32    9.16
   4   2   1  132.51    9.79
  -4   2  -1  130.65    8.68
  -4   2  -1  133.81    7.76
  -4   2  -1  141.95    7.25
  -4   2  -1  121.95    9.20
  -4   2  -1  121.66    9.91
   4   2   1  117.48   12.54
   4   2   1  143.62   16.55
   4   2   1  142.20    7.16
   4   2   1  136.74    9.28
   4   2   1  128.47   10.06
  -4   2  -1  145.83    8.81
  -4   2  -1  140.44    9.63
  -4   2  -1   95.42   30.44
  -4   2  -1  131.90    9.79
   5  -2   1    3.98    0.90
   5  -2   1   -1.98    2.45
   5  -2   1    2.51    1.70
  -5  -2  -1   -7.05    4.04
   5  -2   1    1.52    2.43
  -5  -2  -1    6.02    3.91
  -5  -2  -1    7.54    4.68
   5  -2   1   27.89   36.98
  -5  -2  -1    6.44    6.30
  -5  -2  -1   -4.75    3.72
  -5  -2  -1  -54.29   40.12
   5  -2   1    4.60    3.39
  -5  -2  -1    4.13    1.07
   5  -2   1    1.20    2.69
   5  -2   1   -0.17    6.01
   5  -2   1    5.63    3.30
   5  -2   1    1.76    1.31
  -5  -2  -1    4.80    6.33
  -5  -2  -1    6.62    3.73
  -5  -2  -1    3.82    4.39
  -5  -2  -1   -2.47    3.14
  -5  -2  -1   -0.11    3.73
   5  -2   1    5.10    3.70
   5  -2   1    0.29    2.35
  -5  -2  -1    8.96    4.52
  -5   2  -1   -3.55    2.50
   5   2   1    2.02    3.64
  -5   2  -1    4.90    2.90
   5   2   1    2.56    1.14
   5   2   1    5.04    4.46
  -5   2  -1   -1.75    3.56
   5   2   1    0.50    2.83
   5   2   1    3.43    3.80
   5   2   1    2.23    5.89
   5   2   1  -54.23   39.46
  -5   2  -1   -7.47   28.42
   5   2   1    4.19    6.30
   5   2   1    4.31    4.41
  -5   2  -1   -1.81    5.38
  -5   2  -1   -3.13    3.37
   5   2   1    0.37    3.34
   5   2   1    2.64    3.40
  -5   2  -1    0.26    1.16
  -5   2  -1    0.94    2.47
  -5   2  -1    3.52    2.06
  -6  -2  -1    0.71    1.00
   6  -2   1   -5.90   36.46
   6  -2   1    4.82    3.78
   6  -2   1    2.16    4.02
  -6  -2  -1   -8.26    3.65
   6  -2   1    1.59    2.74
   6  -2   1    0.90    3.07
  -6  -2  -1   -7.58    3.96
  -6  -2  -1    1.62    3.83
  -6  -2  -1   54.44   51.86
  -6  -2  -1   -0.71    4.81
   6  -2   1    0.27    3.34
   6  -2   1   10.35    8.01
  -6  -2  -1   -2.05    3.70
   6  -2   1   -0.32    2.76
  -6  -2  -1  -10.63    5.35
   6  -2   1    0.38    0.87
  -6  -2  -1    8.70    5.24
  -6  -2  -1    1.55    3.70
  -6  -2  -1    0.51    4.67
   6  -2   1   -0.45    1.36
   6  -2   1    0.62    3.38
  -6  -2  -1   -3.32    3.49
  -6   2  -1    0.42    4.21
   6   2   1    0.11    6.22
  -6   2  -1   -4.11    6.22
   6   2   1    4.61    4.15
  -6   2  -1    0.27    3.95
   6   2   1    2.54    4.74
  -6   2  -1   -2.83    2.68
   6   2   1   -0.98    3.64
   6   2   1   -4.94    3.25
   6   2   1    5.13    5.21
  -6   2  -1   -0.20    2.06
  -6   2  -1   -2.35    2.65
  -6   2  -1    2.16    3.21
  -6   2  -1    3.68    4.48
   6   2   1    5.68    6.79
   6   2   1    1.62    4.39
   6   2   1    0.15    1.11
   6   2   1   -6.06    2.68
  -6   2  -1  -38.42   36.71
   6   2   1  -90.97   45.49
   7  -2   1   36.24    6.63
   7  -2   1   57.09   51.87
   7  -2   1   50.32    7.66
   7  -2   1   35.97   10.66
   7  -2   1   45.97    8.24
   7  -2   1   40.67    3.20
  -7  -2  -1  146.74   81.32
  -7  -2  -1   29.85    5.77
  -7  -2  -1   34.89    7.23
  -7  -2  -1   42.23    7.76
   7  -2   1   31.92    2.69
  -7  -2  -1   28.68    7.18
   7  -2   1   34.42    5.25
  -7  -2  -1   43.46    3.42
   7  -2   1   43.62   12.05
   7  -2   1   39.88    5.99
  -7  -2  -1   41.22    6.44
   7  -2   1   37.54    6.22
  -7  -2  -1   30.97    7.82
  -7  -2  -1   36.64    6.45
  -7  -2  -1   50.29   10.68
   7  -2   1   33.33    5.64
  -7  -2  -1   43.25    6.86
   7   2   1   31.51    6.71
   7   2   1   37.37    7.04
   7   2   1   37.97    6.04
   7   2   1   39.69    6.93
   7   2   1   37.06    6.80
   7   2   1   43.10    3.10
   7   2   1   36.65    8.24
   7   2   1   39.82    9.32
  -7   2  -1   35.18    4.34
  -7   2  -1   20.30    9.69
  -7   2  -1    8.46   42.26
  -7   2  -1   37.76    3.58
  -7   2  -1   37.75    5.64
   7   2   1   48.27   12.08
  -7   2  -1   43.11    5.83
  -7   2  -1   42.93    6.10
  -7   2  -1   41.12    6.98
   7   2   1    4.87   67.60
   7   2   1   29.48   10.32
  -7   2  -1   39.36    7.84
  -7   2  -1   41.33    7.99
  -8  -2  -1   29.09    9.23
  -8  -2  -1  -68.39   70.10
   8  -2   1   19.93    4.81
  -8  -2  -1   10.93    5.29
   8  -2   1   10.74   56.15
   8  -2   1   21.89    4.69
   8  -2   1   19.70    6.03
   8  -2   1   16.43    6.51
  -8  -2  -1   32.73    6.49
  -8  -2  -1   19.46    6.54
  -8  -2  -1   19.67    7.03
   8  -2   1   19.14    1.99
  -8  -2  -1   12.04    5.21
  -8  -2  -1   36.19    7.85
   8  -2   1   25.89    2.72
   8  -2   1    0.01    7.38
   8  -2   1   30.29   11.08
  -8  -2  -1   21.47    6.46
  -8  -2  -1   13.76    4.32
  -8  -2  -1   18.01    2.18
   8  -2   1   10.75    4.52
   8  -2   1   28.94    6.06
   8  -2   1   25.18    6.21
   8   2   1   17.63    5.76
   8   2   1   17.10    2.11
   8   2   1    7.47    6.68
   8   2   1  -88.72   69.85
  -8   2  -1   12.61    6.39
   8   2   1   31.72   11.49
   8   2   1   16.45    6.02
  -8   2  -1   21.70    4.86
  -8   2  -1   20.83    5.08
  -8   2  -1   24.59    6.41
  -8   2  -1   17.72    6.93
  -8   2  -1   18.30    3.64
   8   2   1   16.01    5.74
   8   2   1   11.26    4.38
  -8   2  -1   18.50    2.75
  -8   2  -1 -110.48   55.18
  -8   2  -1   12.54    4.40
   8   2   1   20.68    7.56
   8   2   1   18.02    9.76
   8   2   1   25.05    6.22
  -9  -2  -1    2.24    1.47
  -9  -2  -1   -4.54    5.58
   9  -2   1   -0.68    6.42
   9  -2   1    2.79    1.74
  -9  -2  -1   -0.02    4.64
  -9  -2  -1    6.49    4.93
  -9  -2  -1    3.21    5.73
  -9  -2  -1    2.17    5.97
   9  -2   1    8.73    9.00
  -9  -2  -1  136.72   91.18
  -9  -2  -1   -3.70    5.45
   9  -2   1   -8.24    7.19
   9  -2   1    1.15    3.10
  -9  -2  -1   -1.01    4.80
   9  -2   1  -47.51   69.67
   9  -2   1    3.40    1.28
   9  -2   1   -0.61    4.73
   9  -2   1   -3.20    4.33
  -9  -2  -1    7.68    3.00
   9  -2   1    5.09    4.36
  -9  -2  -1   -0.31    4.81
   9  -2   1    1.72    3.79
  -9   2  -1    3.81    6.39
   9   2   1   10.17    5.81
  -9   2  -1    2.46    5.45
  -9   2  -1    2.18    1.95
  -9   2  -1    2.59    1.39
   9   2   1    5.49    5.20
   9   2   1   -4.79    5.47
   9   2   1    1.23    3.81
   9   2   1    3.48    1.41
   9   2   1   12.19    8.99
  -9   2  -1   28.23   74.61
   9   2   1    8.47    5.41
  -9   2  -1   -0.29    2.81
  -9   2  -1    1.13    3.64
   9   2   1  -76.06   82.12
  -9   2  -1    2.13    5.36
   9   2   1   -0.15    9.23
  -9   2  -1    2.36    3.61
   9   2   1   -1.07    6.01
   9   2   1    2.02    4.77
  -9   2  -1    2.04    3.86
  -9   2  -1    1.52    6.57
 -10  -2  -1   22.13    9.85
  10  -2   1   21.34    5.66
  10  -2   1   21.79    8.56
 -10  -2  -1   24.45    7.00
 -10  -2  -1   23.50    2.59
  10  -2   1   25.96    2.54
 -10  -2  -1   23.05    6.69
  10  -2   1    2.91    9.46
  10  -2   1    7.47    6.71
  10  -2   1   17.96   11.75
 -10  -2  -1   25.57    6.75
  10  -2   1   25.26    5.32
  10  -2   1   30.36    3.26
 -10  -2  -1   70.98  109.63
  10  -2   1   34.16    8.32
 -10  -2  -1    9.10    7.82
  10  -2   1 -204.36   77.70
 -10  -2  -1   28.06    7.84
 -10  -2  -1   26.26    7.69
 -10   2  -1   18.89    8.51
 -10   2  -1   21.44    5.96
 -10   2  -1   18.69    5.66
 -10   2  -1   17.36    7.33
 -10   2  -1   15.60    3.46
  10   2   1   32.41   14.03
 -10   2  -1   26.37    2.69
  10   2   1   25.73    2.97
  10   2   1    7.10    8.62
  10   2   1   36.10    8.13
 -10   2  -1  219.61  103.21
  10   2   1   20.17    7.10
  10   2   1  169.57  123.54
 -10   2  -1   10.45    4.95
 -10   2  -1    3.40    6.84
 -10   2  -1   27.65    3.58
  10   2   1   18.69    7.21
 -10   2  -1   24.84    4.82
  10   2   1   32.29    8.37
  10   2   1   13.04    8.52
  10   2   1   24.17    6.22
 -11  -2  -1   20.45   10.83
  11  -2   1   -4.62    5.33
 -11  -2  -1    3.75    7.91
 -11  -2  -1    1.59    7.57
  11  -2   1    1.45    6.24
 -11  -2  -1   10.53    6.43
 -11  -2  -1    8.44    6.59
  11  -2   1    4.48    5.22
  11  -2   1   12.09   11.65
  11  -2   1   98.81  108.93
 -11  -2  -1   -4.26    5.69
 -11  -2  -1   18.67  118.78
  11  -2   1   -1.71    6.16
  11  -2   1    7.37    7.80
  11   2   1   -5.70    5.26
 -11   2  -1   -1.44    6.64
  11   2   1    8.80    6.97
 -11   2  -1    0.49    2.11
 -11   2  -1   -2.27    3.87
 -11   2  -1    6.19    3.98
  11   2   1   -5.64    4.93
  11   2   1   11.36    8.66
  11   2   1   12.21   12.77
 -11   2  -1  -90.48   94.98
 -11   2  -1    4.38    5.12
  11   2   1   -3.50  131.42
  11   2   1   -0.89    6.75
  11   2   1    5.33    1.75
  12  -2   1   39.19   16.35
 -12  -2  -1   15.11    7.30
 -12  -2  -1   27.08    8.53
 -12  -2  -1   10.05    2.58
  12  -2   1   -3.87  119.11
 -12  -2  -1   86.95  136.93
 -12  -2  -1    3.99    4.31
  12  -2   1   10.51    9.10
  12  -2   1    3.46    6.56
 -12  -2  -1    6.10    8.92
  12   2   1   15.19    9.70
 -12   2  -1    7.35    5.52
 -12   2  -1  -67.04  115.22
  12   2   1   16.83   14.22
  12   2   1    3.36    5.85
 -12   2  -1    8.40    2.83
 -12   2  -1   11.54    3.72
 -12   2  -1   12.83    4.81
  12   2   1   11.37    9.59
  12   2   1  198.86  148.75
  13  -2   1   11.09    9.16
 -13  -2  -1   22.32    5.72
  13  -2   1   28.85   17.43
 -13  -2  -1   13.41   12.45
 -13  -2  -1   21.21    8.28
  13  -2   1 -181.61  148.87
 -13  -2  -1  -31.41  173.15
 -13  -2  -1   27.61    9.38
 -13   2  -1   19.76    3.63
 -13   2  -1   28.52    7.27
  13   2   1   14.20   15.98
  13   2   1   10.34   10.16
  13   2   1  218.15  197.71
  13   2   1    9.08   10.74
 -13   2  -1   23.11    4.75
 -13   2  -1   82.08  213.30
 -13   2  -1   22.73    5.64
  14  -2   1   67.64  189.70
 -14  -2  -1   -2.55    6.26
  14  -2   1   -9.53    8.18
  14  -2   1   18.55   14.97
 -14  -2  -1   97.65  203.62
 -14  -2  -1   -0.93    4.94
 -14   2  -1   52.28  184.14
  14   2   1 -499.09  203.12
 -14   2  -1   12.38    6.31
 -14   2  -1    8.25    5.43
 -14   2  -1    0.96    3.94
 -15  -2  -1   -0.16    5.64
  15  -2   1   -6.45   14.29
 -15  -2  -1    3.43    6.91
  15  -2   1   -7.87    8.54
  15   2   1   -3.57   12.75
 -15   2  -1    1.03    5.24
 -15   2  -1    0.15    4.46
  15   2   1   -3.21   10.77
 -15   2  -1    8.07    6.58
 -16  -2  -1   -2.82    6.47
 -16  -2  -1    3.62    6.22
  16  -2   1  -12.60   10.14
  16  -2   1    4.57   14.93
  16   2   1   15.58   13.07
 -16   2  -1   -7.87    4.29
 -16   2  -1    1.72    5.87
 -16   2  -1    2.79    6.47
  16   2   1  -24.08   11.84
 -17  -2  -1   -2.61    4.55
  17  -2   1    5.04   15.47
 -17  -2  -1    0.96    6.41
  17  -2   1  -11.26   11.72
 -17   2  -1    3.89    4.96
 -17   2  -1    7.28    6.13
  17   2   1   11.60   17.45
  17   2   1    3.51   12.43
 -18  -3   1    5.20    6.57
 -18  -3   1   -0.21    4.56
  18  -3  -1  -24.08   12.40
  18  -3  -1  -12.63   10.89
 -18   3   1   10.83    6.66
 -18   3   1    2.58    5.46
 -17  -3   1    6.14    7.09
 -17  -3   1   -5.83    7.89
  17  -3  -1    4.00   16.57
  17  -3  -1   -9.22   12.05
 -17  -3   1    0.02    4.44
  17   3  -1   -7.19   11.30
  17   3  -1   -4.92   14.21
 -17   3   1   -1.97    6.11
 -17   3   1   -2.60    5.73
 -16  -3   1   -2.94    7.21
  16  -3  -1   -7.82   14.72
  16  -3  -1  -15.19    9.81
 -16  -3   1    3.71    5.54
  16   3  -1   -7.61   12.01
  16   3  -1   -3.86   12.97
 -16   3   1   -6.99    4.86
 -16   3   1   -1.97    5.57
 -16   3   1    4.42    4.18
 -15  -3   1   10.16    7.80
 -15  -3   1    1.90    5.30
  15  -3  -1  -19.19    8.99
 -15   3   1   -4.59    4.81
 -15   3   1    4.36    3.98
 -15   3   1    1.09    5.07
  15   3  -1   -5.61   10.71
  15   3  -1  -12.29   15.65
  15   3  -1    9.82   15.00
 -14  -3   1   -3.78    4.41
  14  -3  -1  -21.25    6.78
 -14  -3   1  -66.10  188.00
 -14  -3   1   19.85   13.22
 -14  -3   1    1.08    7.02
  14  -3  -1 -124.16  161.68
 -14   3   1   -0.41    2.65
 -14   3   1   -0.50    4.74
  14   3  -1    8.42   10.93
 -14   3   1    0.53    3.54
 -14   3   1 -326.33  142.98
  14   3  -1  -10.69   10.56
  14   3  -1   93.76  221.17
 -14   3   1   -3.17    4.33
 -13  -3   1   -8.69    5.81
  13  -3  -1   -0.90    8.32
 -13  -3   1   -0.23    8.34
 -13  -3   1  190.57  180.20
  13  -3  -1    0.81   12.72
 -13  -3   1   -3.75    5.61
  13  -3  -1  -66.65  218.87
  13   3  -1 -156.52  194.79
 -13   3   1    0.03    3.30
 -13   3   1   94.74  125.45
 -13   3   1   -2.50    4.14
  13   3  -1    7.83    9.39
 -13   3   1    6.83    5.36
  13   3  -1   41.62   17.75
 -13   3   1    0.76    2.43
  13   3  -1   -7.31    6.78
 -12  -3   1   -2.17    8.59
  12  -3  -1   -5.52    5.14
 -12  -3   1   -4.99    5.55
  12  -3  -1   -2.09    6.82
 -12  -3   1  156.44  161.73
  12  -3  -1   21.07  103.20
  12  -3  -1   -2.98    5.73
 -12  -3   1   -0.41    9.50
  12  -3  -1   11.21   14.71
 -12  -3   1    1.19    1.71
  12  -3  -1    0.68    4.27
  12   3  -1   -7.01   10.74
 -12   3   1    5.77    2.71
 -12   3   1    7.54    5.08
 -12   3   1   -0.85    2.95
 -12   3   1   -0.38    4.02
  12   3  -1    4.84    9.38
  12   3  -1  158.56  159.99
 -12   3   1  -50.56   98.41
  12   3  -1  -10.04    6.78
  12   3  -1    7.55    6.60
  11  -3  -1    1.18    3.53
 -11  -3   1    7.33    6.51
 -11  -3   1    6.95    6.54
 -11  -3   1    7.65    1.90
  11  -3  -1   12.51    4.96
 -11  -3   1  108.28  130.12
 -11  -3   1   19.71    7.78
 -11  -3   1    6.44    8.50
  11  -3  -1  -44.65   92.28
  11  -3  -1   19.44    5.59
 -11  -3   1    7.08    7.30
  11  -3  -1   11.63   12.31
  11  -3  -1    3.87    6.06
  11  -3  -1    7.30    6.50
 -11  -3   1    9.78    5.82
 -11  -3   1   20.69   11.51
  11  -3  -1    9.89    7.75
  11   3  -1   19.97    8.20
  11   3  -1  123.31  142.13
  11   3  -1   27.03   14.18
  11   3  -1   11.28    8.48
 -11   3   1   17.74    5.38
 -11   3   1   -5.07   12.51
 -11   3   1    1.54    6.38
 -11   3   1    7.84    3.19
 -11   3   1   10.69    2.84
  11   3  -1   -0.73    7.94
 -11   3   1   11.36    4.27
 -11   3   1  -24.71   85.38
 -11   3   1   11.78    5.01
  11   3  -1    7.64    6.93
  11   3  -1   12.31    6.71
  11   3  -1   10.96    2.26
 -10  -3   1   27.88   11.50
 -10  -3   1   10.02    5.77
 -10  -3   1    6.88    4.49
  10  -3  -1   18.40   12.24
 -10  -3   1    5.79    1.64
  10  -3  -1    3.85    3.84
  10  -3  -1    3.48    3.53
 -10  -3   1   12.43    6.49
  10  -3  -1  -10.10    7.14
 -10  -3   1   13.21    7.69
 -10  -3   1   92.62  104.20
  10  -3  -1    9.80    1.55
  10  -3  -1    0.65    6.20
 -10  -3   1    4.09    1.63
  10  -3  -1    5.41    4.08
 -10  -3   1    9.69    6.16
  10  -3  -1    8.07    4.55
 -10  -3   1    6.88    6.34
  10  -3  -1   11.00   76.09
 -10  -3   1    7.94    3.76
  10  -3  -1    0.69    5.26
 -10  -3   1    5.31    4.80
  10  -3  -1    4.27    5.08
  10  -3  -1    9.44    2.75
 -10   3   1   10.67    2.92
 -10   3   1    7.98    6.74
  10   3  -1    7.54    1.99
  10   3  -1    2.05    5.26
 -10   3   1    7.95    2.49
  10   3  -1   13.74    6.27
  10   3  -1    8.59    5.76
 -10   3   1    6.14    4.12
  10   3  -1   15.88    7.06
  10   3  -1    5.69    7.18
  10   3  -1   -0.73    6.83
 -10   3   1   11.66    7.74
 -10   3   1    3.51    3.94
  10   3  -1    9.52  104.05
  10   3  -1   20.05   11.10
 -10   3   1   -3.33   68.14
 -10   3   1    0.24    5.94
 -10   3   1    1.06    3.34
  10   3  -1    0.54    7.85
 -10   3   1    7.99    1.62
 -10   3   1    3.63    3.89
  10   3  -1    4.37    4.53
   9  -3  -1    5.83    2.39
  -9  -3   1   -0.18    3.26
  -9  -3   1    0.47    4.52
  -9  -3   1    6.03    4.70
  -9  -3   1   -6.70    5.13
   9  -3  -1    1.75    7.58
  -9  -3   1    2.04    6.12
   9  -3  -1    7.96    4.77
  -9  -3   1    2.92    9.21
  -9  -3   1    2.11    4.06
   9  -3  -1    2.10    2.90
  -9  -3   1   89.16   93.27
  -9  -3   1    8.91    5.72
   9  -3  -1  -18.82   65.04
   9  -3  -1    0.53    5.60
   9  -3  -1   -5.25    3.60
   9  -3  -1    9.32    4.06
   9  -3  -1    4.58    3.43
  -9  -3   1    0.86    5.54
   9  -3  -1   11.52   10.03
  -9  -3   1   11.32    8.63
   9  -3  -1    3.80    1.11
   9  -3  -1    5.90    3.86
  -9  -3   1    3.72    1.53
   9   3  -1    3.98    5.58
  -9   3   1    7.71    6.71
  -9   3   1    7.60    3.73
   9   3  -1  110.21   92.43
   9   3  -1    6.11    5.10
   9   3  -1   -1.82    6.17
   9   3  -1    3.40    1.51
   9   3  -1   -1.52    4.59
  -9   3   1    1.87    3.41
   9   3  -1   -2.84    4.51
  -9   3   1    8.88    5.32
  -9   3   1   20.32    8.08
  -9   3   1    5.75   60.06
  -9   3   1   13.26    4.13
  -9   3   1    3.36    1.15
  -9   3   1    4.75    2.07
   9   3  -1  -10.18    6.69
  -9   3   1    8.79    3.18
  -9   3   1   -2.22    1.93
   9   3  -1   15.21   10.13
   9   3  -1    0.86    6.72
   9   3  -1   -2.49    3.39
   8  -3  -1    9.10    3.15
  -8  -3   1   15.73    8.77
   8  -3  -1    0.85    8.22
  -8  -3   1   13.76    5.60
  -8  -3   1   -1.94    3.55
   8  -3  -1    5.18    2.22
  -8  -3   1    4.44    1.47
  -8  -3   1    1.73    3.93
   8  -3  -1    6.80    1.17
  -8  -3   1    5.52    3.85
   8  -3  -1    1.33    3.05
   8  -3  -1    2.88    7.43
  -8  -3   1    2.27    5.73
   8  -3  -1   25.29   53.29
  -8  -3   1    7.47    5.33
   8  -3  -1   11.61    4.14
   8  -3  -1    9.97    5.51
  -8  -3   1    4.62    9.07
  -8  -3   1   -0.68    5.76
  -8  -3   1    8.81    5.00
   8  -3  -1    9.98    4.28
   8  -3  -1    5.22    3.18
   8  -3  -1   12.48    6.06
  -8  -3   1   65.59   74.61
  -8   3   1    2.29    4.39
  -8   3   1    4.68    2.05
   8   3  -1    6.89    4.88
  -8   3   1    2.68    5.19
  -8   3   1    4.57    2.69
  -8   3   1    9.12    2.22
   8   3  -1   10.97    5.27
   8   3  -1    3.99    1.34
   8   3  -1    6.41    6.47
   8   3  -1    0.39    6.35
  -8   3   1   -0.61   43.01
   8   3  -1  -34.80   67.12
   8   3  -1   -1.30    8.11
  -8   3   1    4.76    3.24
   8   3  -1    0.03    3.24
  -8   3   1    4.03    1.17
   8   3  -1    9.91    7.19
   8   3  -1   13.40    4.93
  -8   3   1    4.77    3.19
   8   3  -1   12.75    5.54
  -8   3   1    3.71    3.08
   7  -3  -1   39.34    2.68
  -7  -3   1   37.70   11.77
   7  -3  -1   45.71   11.64
  -7  -3   1   27.39   65.26
  -7  -3   1   38.34    6.41
  -7  -3   1   49.43    7.86
   7  -3  -1   30.42   45.58
   7  -3  -1   42.97    8.01
   7  -3  -1   38.09    5.32
  -7  -3   1   46.26    7.08
   7  -3  -1   46.29    5.44
   7  -3  -1   41.45    4.90
   7  -3  -1   41.13    5.59
  -7  -3   1   37.86    6.12
   7  -3  -1   45.59    3.95
  -7  -3   1   35.35    9.92
  -7  -3   1   42.09    6.58
  -7  -3   1   41.59    3.45
   7  -3  -1   40.79    8.01
  -7  -3   1   32.70    7.13
   7  -3  -1   46.18    6.52
  -7  -3   1   45.62    9.20
  -7  -3   1   51.88    8.41
  -7   3   1   39.70    4.82
  -7   3   1   38.49    5.20
  -7   3   1   40.41    2.76
  -7   3   1   39.96    3.66
  -7   3   1   66.72   39.11
   7   3  -1   27.38    9.34
  -7   3   1   44.66    3.90
   7   3  -1   52.16   12.44
   7   3  -1   37.42    7.30
  -7   3   1   52.08    5.67
  -7   3   1   41.47    8.20
  -7   3   1   68.45   10.38
  -7   3   1   40.48    4.49
   7   3  -1   46.25   12.27
   7   3  -1   43.02    3.25
   7   3  -1   39.14    8.36
   7   3  -1   13.78   60.14
  -7   3   1   37.57    5.86
   7   3  -1   47.57    8.23
   7   3  -1   46.19    6.46
   7   3  -1   38.01    6.70
   7   3  -1   68.53    8.80
  -6  -3   1   -8.62   53.80
   6  -3  -1    1.83    2.41
  -6  -3   1   -5.28    3.21
  -6  -3   1    5.48    4.76
   6  -3  -1    1.67    2.29
  -6  -3   1   -1.25    5.41
   6  -3  -1    2.20    4.81
   6  -3  -1    3.81    2.06
  -6  -3   1    2.53    4.60
  -6  -3   1    6.13    7.17
  -6  -3   1    5.77    3.78
  -6  -3   1    2.82    4.63
  -6  -3   1    6.26    3.97
   6  -3  -1    1.35    1.91
   6  -3  -1   -3.84    3.83
   6  -3  -1    2.57    1.65
   6  -3  -1  -29.68   27.48
  -6  -3   1   -1.39    4.27
   6  -3  -1    2.37    0.80
   6  -3  -1    6.81    3.15
  -6  -3   1    2.16    1.14
   6  -3  -1   -0.50    2.08
  -6  -3   1   -0.13    3.65
   6  -3  -1    3.56    2.83
   6  -3  -1   -0.19    6.40
  -6   3   1    7.96   30.71
  -6   3   1    1.64    2.20
  -6   3   1    5.03    1.77
  -6   3   1   -1.17    4.17
  -6   3   1    1.38    1.68
  -6   3   1    8.30    2.81
  -6   3   1    4.37    3.31
   6   3  -1   94.82   56.76
   6   3  -1    1.88    4.59
   6   3  -1   -0.28    2.99
   6   3  -1    5.68    6.68
  -6   3   1    2.68    2.84
   6   3  -1    2.74    1.17
   6   3  -1    7.37    4.20
   6   3  -1    2.20    4.65
  -6   3   1    3.23    0.91
   6   3  -1    0.33    5.58
  -6   3   1    5.14    2.45
   6   3  -1    5.23    6.54
   6   3  -1    4.34    4.01
   6   3  -1    4.78    3.96
  -6   3   1    3.82    5.07
  -5  -3   1    6.88    6.64
  -5  -3   1   -0.92    5.45
  -5  -3   1   16.33    4.87
   5  -3  -1   12.21    2.30
  -5  -3   1    9.54    4.58
   5  -3  -1   10.33    2.75
   5  -3  -1   11.91    1.09
  -5  -3   1    9.12    1.30
   5  -3  -1    9.86    2.38
  -5  -3   1   16.13    4.21
  -5  -3   1    5.74    4.69
   5  -3  -1    7.87    6.53
  -5  -3   1   12.75    4.16
   5  -3  -1    9.38    2.57
  -5  -3   1    8.66    3.68
   5  -3  -1   12.31    3.00
  -5  -3   1   10.19    4.76
  -5  -3   1  -25.47   42.11
   5  -3  -1    8.85    3.02
   5  -3  -1   13.15    2.95
   5  -3  -1   11.28    2.36
   5  -3  -1   15.81    4.71
   5  -3  -1    9.88    4.35
   5  -3  -1   39.48   27.84
   5  -3  -1   14.33    2.51
   5   3  -1    9.54    5.85
  -5   3   1    4.15    4.32
   5   3  -1    8.44    1.23
   5   3  -1  -57.83   42.70
  -5   3   1   23.27   21.44
   5   3  -1    7.31    3.32
  -5   3   1   11.24    2.46
   5   3  -1   13.63    4.70
   5   3  -1   15.33    4.60
  -5   3   1   10.74    1.13
  -5   3   1   11.34    2.00
   5   3  -1    4.93    4.47
   5   3  -1   14.32    6.78
   5   3  -1    6.09    4.30
   5   3  -1   13.15    4.00
  -5   3   1   13.23    2.68
   5   3  -1   -1.68    5.53
  -5   3   1    9.39    1.84
  -5   3   1    9.62    2.42
  -5   3   1   10.23    2.39
  -5   3   1    2.55    4.72
   5   3  -1   13.32    4.99
  -4  -3   1   23.30    4.05
   4  -3  -1   31.47    2.91
   4  -3  -1   43.00   19.85
   4  -3  -1   21.52    4.87
  -4  -3   1   26.61    2.14
  -4  -3   1   32.82    6.09
   4  -3  -1   27.38    3.18
  -4  -3   1   26.38    5.04
   4  -3  -1   24.87    2.72
   4  -3  -1   18.62    5.09
   4  -3  -1   28.06    2.59
   4  -3  -1   29.68    3.00
   4  -3  -1   28.49    2.89
  -4  -3   1   11.10    6.41
  -4  -3   1   23.85    4.48
   4  -3  -1   30.51    7.84
   4  -3  -1   31.84    2.92
   4  -3  -1   25.96    2.42
   4  -3  -1   30.72    3.15
  -4  -3   1   29.13    5.12
   4  -3  -1   28.45    2.95
  -4  -3   1   19.69    4.97
  -4  -3   1   40.54   41.61
   4  -3  -1   24.65    1.61
   4   3  -1   33.73    5.30
   4   3  -1   34.83    6.02
  -4   3   1   -0.99   16.16
   4   3  -1   26.21    4.44
   4   3  -1   26.81    5.45
   4   3  -1   29.56    5.57
   4   3  -1   24.00    4.01
   4   3  -1   34.16    5.54
   4   3  -1   32.82    5.56
  -4   3   1   32.15    5.67
   4   3  -1   26.08    2.14
  -4   3   1   24.22    2.95
  -4   3   1   29.26    3.06
  -4   3   1   23.83    2.71
  -4   3   1   35.34    6.37
  -4   3   1   29.14    1.75
   4   3  -1   12.38   41.57
  -4   3   1   25.88    2.99
  -4   3   1   22.22    2.55
   4   3  -1   40.81    7.88
  -3  -3   1  784.57   39.82
  -3  -3   1  782.26   40.57
   3  -3  -1  794.30   37.78
  -3  -3   1  796.69   40.58
  -3  -3   1  763.17   39.49
  -3  -3   1  652.01   90.39
   3  -3  -1  767.46   37.47
   3  -3  -1  778.15   37.57
   3  -3  -1  772.06   37.66
  -3  -3   1  784.06   39.12
   3  -3  -1  768.84   39.79
   3  -3  -1  844.70   37.89
  -3  -3   1  803.92   40.09
  -3  -3   1  803.43   37.26
   3  -3  -1  773.73   37.69
   3  -3  -1  764.93   52.28
  -3  -3   1  786.29   40.19
  -3  -3   1  787.25   37.40
   3  -3  -1  727.12   41.89
   3  -3  -1  769.15   41.12
  -3  -3   1  776.12   43.14
  -3  -3   1  796.05   44.49
   3  -3  -1  769.50   37.85
  -3   3   1  787.22   37.40
  -3   3   1  802.50   37.57
   3   3  -1  755.67   40.23
   3   3  -1  755.97   39.47
  -3   3   1  789.46   37.84
   3   3  -1  788.45   39.32
  -3   3   1  768.22   37.78
   3   3  -1  750.60   39.96
   3   3  -1  763.84   39.92
  -3   3   1  803.88   40.12
   3   3  -1  779.66   44.42
  -3   3   1  776.89   37.70
  -3   3   1  773.28   37.86
   3   3  -1  792.30   99.44
   3   3  -1  769.12   40.20
  -3   3   1  768.71   37.65
   3   3  -1  733.73   42.57
  -3   3   1  774.38   37.59
   3   3  -1  772.00   37.39
  -3   3   1  714.29   49.60
   3   3  -1  770.36   39.09
   3   3  -1  788.01   40.43
  -2  -3   1   16.68    1.49
  -2  -3   1   22.04    5.86
  -2  -3   1   23.35    4.67
  -2  -3   1   13.84    3.47
   2  -3  -1   12.06    2.55
  -2  -3   1   21.12    4.01
   2  -3  -1   15.68    1.90
  -2  -3   1   18.77    3.31
  -2  -3   1   13.54   29.23
   2  -3  -1   19.75    4.93
  -2  -3   1   17.06    4.32
  -2  -3   1   19.64    3.56
   2  -3  -1   18.14    2.06
  -2  -3   1   21.92    3.66
  -2  -3   1   23.97    6.54
   2  -3  -1   20.66    2.38
   2  -3  -1   18.09    1.85
  -2  -3   1   10.08    3.73
  -2  -3   1   20.25    4.12
  -2  -3   1   18.70    1.52
   2   3  -1   19.52    3.35
   2   3  -1   21.53    3.34
   2   3  -1   12.88    3.93
   2   3  -1   22.71    4.54
   2   3  -1   26.12    4.52
   2   3  -1   22.82    6.24
   2   3  -1   24.15    3.66
  -2   3   1   20.15    2.35
   2   3  -1   11.78    5.11
   2   3  -1   13.32   26.73
  -2   3   1   18.93    2.11
  -2   3   1   16.31    1.99
  -2   3   1   15.80    1.79
   2   3  -1   19.78    3.86
   2   3  -1   18.96    1.50
   2   3  -1   18.28    1.56
   2   3  -1   21.71    4.15
   1  -3  -1   -1.84    1.33
   1  -3  -1    1.03    0.89
  -1  -3   1   -1.65    1.95
  -1  -3   1    0.72    2.20
  -1  -3   1   -2.97    1.93
   1  -3  -1   -1.24    2.25
   1  -3  -1    0.05    0.93
   1  -3  -1    2.02    1.26
  -1  -3   1    3.90    2.47
   1  -3  -1   -0.62    1.38
   1  -3  -1    0.57    3.06
   1  -3  -1    0.04    1.03
  -1  -3   1   24.83   23.35
   1  -3  -1   -0.71    1.41
  -1  -3   1   -0.32    2.87
  -1  -3   1   -0.28    3.68
  -1  -3   1    1.22    2.44
  -1  -3   1   -0.41    0.80
  -1  -3   1   -2.12    3.87
  -1  -3   1    0.29    0.56
  -1  -3   1   -3.70    2.85
   1  -3  -1    8.81    8.56
[truncated: 7,054,496 more chars]
