# Supplementary material for: Iron‐Catalyzed Tunable Double Bond Migration and Geometrical Isomerization in Olefins via a Spin‐Accelerated Alkyl Mechanism
Source: Angew Chem Int Ed Engl. 2025 Oct 16;64(50):e202519729. doi: 10.1002/anie.202519729 (PMC12684360; doi:10.1002/anie.202519729)
Supplement: Supplementary file 3 — Supporting Information [file ANIE-64-e202519729-s002.zip › 2a.cif]

 
data_2a
#mo_v1364_GuillotICMMO_T100K

_publ_contact_author_name        "J\'er\^ome Hannedouche"
_publ_contact_author_address     
;Universit\'e Paris-Saclay, 
UMR CNRS 8182, 
Institut de Chimie Mol\'eculaire et des Mat\'eriaux d'Orsay, 
17 avenue des Sciences,
91400, Orsay, 
France. 
;
_publ_contact_author_email       jerome.hannedouche@universite-paris-saclay.fr
loop_
_publ_author_name
_publ_author_address
'Obeid, Abdul Halim '
;Universit\'e Paris-Saclay, 
UMR CNRS 8182, 
Institut de Chimie Mol\'eculaire et des Mat\'eriaux d'Orsay, 
17 avenue des Sciences,
91400, Orsay, 
France. 
;
'Herrero, Christian'
;Universit\'e Paris-Saclay, 
UMR CNRS 8182, 
Institut de Chimie Mol\'eculaire et des Mat\'eriaux d'Orsay, 
17 avenue des Sciences,
91400, Orsay, 
France. 
;
"Guillot, R\'egis"
;Universit\'e Paris-Saclay, 
UMR CNRS 8182, 
Institut de Chimie Mol\'eculaire et des Mat\'eriaux d'Orsay, 
17 avenue des Sciences,
91400, Orsay, 
France. 
;
'Gil, Richard'
;Universit\'e Paris-Saclay, 
UMR CNRS 8182, 
Institut de Chimie Mol\'eculaire et des Mat\'eriaux d'Orsay, 
17 avenue des Sciences,
91400, Orsay, 
France. 
;
'Bezzenine, Sophie'
;Universit\'e Paris-Saclay, 
UMR CNRS 8182, 
Institut de Chimie Mol\'eculaire et des Mat\'eriaux d'Orsay, 
17 avenue des Sciences,
91400, Orsay, 
France. 
;
'Gandon, Vincent'
;Universit\'e Paris-Saclay, 
UMR CNRS 8182, 
Institut de Chimie Mol\'eculaire et des Mat\'eriaux d'Orsay, 
17 avenue des Sciences,
91400, Orsay, 
France. 
;
"Hannedouche, J\'er\^ome"
;Universit\'e Paris-Saclay, 
UMR CNRS 8182, 
Institut de Chimie Mol\'eculaire et des Mat\'eriaux d'Orsay, 
17 avenue des Sciences,
91400, Orsay, 
France. 
;
 
_audit_creation_method            'SHELXL-2018/3'

_chemical_name_systematic         ?
_chemical_name_common             ?
_chemical_melting_point           ?
_chemical_formula_moiety          'C35 H50 Fe N2 Si'
_chemical_formula_sum
 'C35 H50 Fe N2 Si' 
_chemical_formula_weight          582.71

loop_
 _atom_type_symbol
 _atom_type_description
 _atom_type_scat_dispersion_real
 _atom_type_scat_dispersion_imag
 _atom_type_scat_source
 'C'  'C'   0.0034   0.0017
 'International Tables Vol C Tables 4.2.6.8 and 6.1.1.4'
 'H'  'H'   0.0000   0.0000
 'International Tables Vol C Tables 4.2.6.8 and 6.1.1.4'
 'Fe'  'Fe'   0.3463   0.8444
 'International Tables Vol C Tables 4.2.6.8 and 6.1.1.4'
 'N'  'N'   0.0066   0.0034
 'International Tables Vol C Tables 4.2.6.8 and 6.1.1.4'
 'Si'  'Si'   0.0817   0.0704
 'International Tables Vol C Tables 4.2.6.8 and 6.1.1.4'
 
_space_group_crystal_system       monoclinic
_space_group_IT_number            7
_space_group_name_H-M_alt         'P c'
_space_group_name_Hall            'P -2yc'
 
_shelx_space_group_comment
;
The symmetry employed for this shelxl refinement is uniquely defined
by the following loop, which should always be used as a source of
symmetry information in preference to the above space-group names.
They are only intended as comments.
;
 
loop_
 _space_group_symop_operation_xyz
 'x, y, z'
 'x, -y, z+1/2'
 
_cell_length_a                    9.8964(8)
_cell_length_b                    19.8085(17)
_cell_length_c                    17.3153(15)
_cell_angle_alpha                 90
_cell_angle_beta                  102.238(3)
_cell_angle_gamma                 90
_cell_volume                      3317.2(5)
_cell_formula_units_Z             4
_cell_measurement_temperature     100(1)
_cell_measurement_reflns_used      9844
_cell_measurement_theta_min        2.32
_cell_measurement_theta_max       29.15

 
_exptl_crystal_description        needle
_exptl_crystal_colour             red
_exptl_crystal_density_meas       ?
_exptl_crystal_density_method     ?
_exptl_crystal_density_diffrn     1.167          
_exptl_crystal_F_000              1256
_exptl_transmission_factor_min    ?
_exptl_transmission_factor_max    ?
_exptl_crystal_size_max           0.210
_exptl_crystal_size_mid           0.120
_exptl_crystal_size_min           0.100
_exptl_absorpt_coefficient_mu     0.515
_shelx_estimated_absorpt_T_min    0.900
_shelx_estimated_absorpt_T_max    0.951
_exptl_absorpt_correction_type    multi-scan
_exptl_absorpt_correction_T_min   0.8560
_exptl_absorpt_correction_T_max   0.9461
_exptl_absorpt_process_details    'Bruker APEX4'

_diffrn_ambient_temperature       100(2)
_diffrn_radiation_wavelength      0.71073
_diffrn_radiation_type            MoK\a
_diffrn_source                    ?
_diffrn_measurement_device_type  'Bruker VENTURE PHOTON III c7'
_diffrn_measurement_method       '\f and \w scans'
_diffrn_detector_area_resol_mean  ?
_diffrn_reflns_number             173810
_diffrn_reflns_av_unetI/netI      0.0492
_diffrn_reflns_av_R_equivalents   0.0687
_diffrn_reflns_limit_h_min        -14
_diffrn_reflns_limit_h_max        14
_diffrn_reflns_limit_k_min        -28
_diffrn_reflns_limit_k_max        28
_diffrn_reflns_limit_l_min        -25
_diffrn_reflns_limit_l_max        25
_diffrn_reflns_theta_min          2.106
_diffrn_reflns_theta_max          31.106
_diffrn_reflns_theta_full         25.000
_diffrn_measured_fraction_theta_max   0.996
_diffrn_measured_fraction_theta_full  0.999
_diffrn_reflns_Laue_measured_fraction_max    0.996
_diffrn_reflns_Laue_measured_fraction_full   0.999
_diffrn_reflns_point_group_measured_fraction_max   0.994
_diffrn_reflns_point_group_measured_fraction_full  0.999
_reflns_number_total              21222
_reflns_number_gt                 17692
_reflns_threshold_expression      'I > 2\s(I)'
_reflns_Friedel_coverage          0.993
_reflns_Friedel_fraction_max      0.992
_reflns_Friedel_fraction_full     0.999
 
_reflns_special_details
;
 Reflections were merged by SHELXL according to the crystal
 class for the calculation of statistics and refinement.
 
 _reflns_Friedel_fraction is defined as the number of unique
 Friedel pairs measured divided by the number that would be
 possible theoretically, ignoring centric projections and
 systematic absences. Completness statistics refer to single and
 composite reflections containing twin component 1 only.
;
 
_computing_data_collection       'Bruker APEX4'
_computing_cell_refinement       'Bruker SAINT'
_computing_data_reduction        'Bruker SAINT'
_computing_structure_solution    'SHELXS-97 (Sheldrick 2008)'
_computing_structure_refinement 'SHELXL-2018/3 (Sheldrick, 2018)'
_computing_molecular_graphics     ?
_computing_publication_material   ?
_refine_special_details
;
 Refined as a 2-component inversion twin.
;
_refine_ls_structure_factor_coef  Fsqd
_refine_ls_matrix_type            full
_refine_ls_weighting_scheme       calc
_refine_ls_weighting_details
'w=1/[\s^2^(Fo^2^)+(0.0985P)^2^+3.1334P] where P=(Fo^2^+2Fc^2^)/3'
_atom_sites_solution_primary      difmap
_atom_sites_solution_secondary    ?
_atom_sites_solution_hydrogens    geom
_refine_ls_hydrogen_treatment     constr
_refine_ls_extinction_method      none
_refine_ls_extinction_coef        .
_refine_ls_abs_structure_details
;
 Refined as an inversion twin.
;
_refine_ls_abs_structure_Flack    0.481(18)
_chemical_absolute_configuration  ?
_refine_ls_number_reflns          21222
_refine_ls_number_parameters      726
_refine_ls_number_restraints      2
_refine_ls_R_factor_all           0.0844
_refine_ls_R_factor_gt            0.0661
_refine_ls_wR_factor_ref          0.1775
_refine_ls_wR_factor_gt           0.1639
_refine_ls_goodness_of_fit_ref    1.069
_refine_ls_restrained_S_all       1.069
_refine_ls_shift/su_max           0.001
_refine_ls_shift/su_mean          0.000
 
loop_
 _atom_site_label
 _atom_site_type_symbol
 _atom_site_fract_x
 _atom_site_fract_y
 _atom_site_fract_z
 _atom_site_U_iso_or_equiv
 _atom_site_adp_type
 _atom_site_occupancy
 _atom_site_site_symmetry_order  
 _atom_site_calc_flag
 _atom_site_refinement_flags_posn
 _atom_site_refinement_flags_adp
 _atom_site_refinement_flags_occupancy
 _atom_site_disorder_assembly
 _atom_site_disorder_group
C1 C 0.0246(5) 0.0418(2) 0.5274(3) 0.0196(9) Uani 1 1 d . . . . .
H1A H 0.031156 0.090627 0.539761 0.024 Uiso 1 1 calc R U . . .
H1B H -0.046562 0.036973 0.478041 0.024 Uiso 1 1 calc R U . . .
C2 C 0.4274(5) 0.0821(2) 0.4352(3) 0.0192(9) Uani 1 1 d . . . . .
H2 H 0.470587 0.121901 0.421570 0.023 Uiso 1 1 calc R U . . .
C3 C 0.4858(5) 0.0198(2) 0.4184(3) 0.0157(9) Uani 1 1 d . . . . .
C4 C 0.4400(5) -0.0455(2) 0.4375(3) 0.0165(8) Uani 1 1 d . . . . .
C5 C 0.5112(5) -0.1017(2) 0.4154(3) 0.0211(9) Uani 1 1 d . . . . .
H5 H 0.484829 -0.145899 0.427401 0.025 Uiso 1 1 calc R U . . .
C6 C 0.6184(6) -0.0935(3) 0.3766(3) 0.0244(10) Uani 1 1 d . . . . .
H6 H 0.662988 -0.132391 0.361649 0.029 Uiso 1 1 calc R U . . .
C7 C 0.6632(6) -0.0294(3) 0.3585(3) 0.0264(11) Uani 1 1 d . . . . .
H7 H 0.737292 -0.024611 0.331926 0.032 Uiso 1 1 calc R U . . .
C8 C 0.5978(6) 0.0259(3) 0.3801(3) 0.0254(10) Uani 1 1 d . . . . .
H8 H 0.628431 0.069669 0.369104 0.031 Uiso 1 1 calc R U . . .
C9 C 0.2775(5) 0.1591(2) 0.4766(3) 0.0192(9) Uani 1 1 d . . . . .
C10 C 0.3382(5) 0.1941(2) 0.5452(3) 0.0201(9) Uani 1 1 d . . . . .
C11 C 0.2904(6) 0.2599(3) 0.5536(4) 0.0286(11) Uani 1 1 d . . . . .
H11 H 0.327778 0.284654 0.600201 0.034 Uiso 1 1 calc R U . . .
C12 C 0.1899(6) 0.2896(3) 0.4953(4) 0.0322(12) Uani 1 1 d . . . . .
H12 H 0.160705 0.334600 0.501365 0.039 Uiso 1 1 calc R U . . .
C13 C 0.1325(6) 0.2528(3) 0.4283(4) 0.0322(12) Uani 1 1 d . . . . .
H13 H 0.062984 0.273078 0.388855 0.039 Uiso 1 1 calc R U . . .
C14 C 0.1741(5) 0.1867(2) 0.4171(3) 0.0244(10) Uani 1 1 d . . . . .
C15 C 0.4441(6) 0.1607(2) 0.6111(3) 0.0226(9) Uani 1 1 d . . . . .
H15 H 0.486098 0.121963 0.587495 0.027 Uiso 1 1 calc R U . . .
C16 C 0.3706(8) 0.1322(5) 0.6732(4) 0.060(2) Uani 1 1 d . . . . .
H16A H 0.436455 0.106302 0.712307 0.090 Uiso 1 1 calc R U . . .
H16B H 0.294821 0.102729 0.647535 0.090 Uiso 1 1 calc R U . . .
H16C H 0.333326 0.169481 0.699614 0.090 Uiso 1 1 calc R U . . .
C17 C 0.5606(6) 0.2079(3) 0.6492(4) 0.0382(14) Uani 1 1 d . . . . .
H17A H 0.602122 0.228198 0.608124 0.057 Uiso 1 1 calc R U . . .
H17B H 0.631151 0.182238 0.685902 0.057 Uiso 1 1 calc R U . . .
H17C H 0.523692 0.243504 0.678097 0.057 Uiso 1 1 calc R U . . .
C18 C 0.1127(6) 0.1483(3) 0.3416(3) 0.0272(11) Uani 1 1 d . . . . .
H18 H 0.150641 0.101383 0.347632 0.033 Uiso 1 1 calc R U . . .
C19 C 0.1586(6) 0.1803(3) 0.2709(3) 0.0322(12) Uani 1 1 d . . . . .
H19A H 0.130546 0.227862 0.266474 0.048 Uiso 1 1 calc R U . . .
H19B H 0.115321 0.156351 0.222472 0.048 Uiso 1 1 calc R U . . .
H19C H 0.259431 0.177291 0.278519 0.048 Uiso 1 1 calc R U . . .
C20 C -0.0435(6) 0.1432(3) 0.3289(3) 0.0312(12) Uani 1 1 d . . . . .
H20A H -0.067935 0.117337 0.372228 0.047 Uiso 1 1 calc R U . . .
H20B H -0.080181 0.120326 0.278638 0.047 Uiso 1 1 calc R U . . .
H20C H -0.083254 0.188593 0.327664 0.047 Uiso 1 1 calc R U . . .
C21 C 0.3004(5) -0.1201(2) 0.4992(3) 0.0179(9) Uani 1 1 d . . . . .
C22 C 0.1919(5) -0.1564(2) 0.4523(3) 0.0227(10) Uani 1 1 d . . . . .
C23 C 0.1504(6) -0.2172(2) 0.4818(4) 0.0288(11) Uani 1 1 d . . . . .
H23 H 0.075959 -0.242199 0.451251 0.035 Uiso 1 1 calc R U . . .
C24 C 0.2167(6) -0.2410(3) 0.5547(4) 0.0326(12) Uani 1 1 d . . . . .
H24 H 0.186274 -0.281606 0.574626 0.039 Uiso 1 1 calc R U . . .
C25 C 0.3260(6) -0.2064(3) 0.5985(3) 0.0264(10) Uani 1 1 d . . . . .
H25 H 0.373349 -0.224707 0.647512 0.032 Uiso 1 1 calc R U . . .
C26 C 0.3696(5) -0.1454(2) 0.5733(3) 0.0207(9) Uani 1 1 d . . . . .
C27 C 0.1226(6) -0.1339(2) 0.3700(3) 0.0255(10) Uani 1 1 d . . . . .
H27 H 0.167010 -0.090755 0.358436 0.031 Uiso 1 1 calc R U . . .
C28 C 0.1444(7) -0.1861(3) 0.3095(4) 0.0353(13) Uani 1 1 d . . . . .
H28A H 0.243288 -0.189828 0.309953 0.053 Uiso 1 1 calc R U . . .
H28B H 0.094572 -0.172149 0.256821 0.053 Uiso 1 1 calc R U . . .
H28C H 0.109319 -0.229922 0.322686 0.053 Uiso 1 1 calc R U . . .
C29 C -0.0300(8) -0.1208(4) 0.3625(4) 0.0485(18) Uani 1 1 d . . . . .
H29A H -0.077876 -0.163661 0.365753 0.073 Uiso 1 1 calc R U . . .
H29B H -0.067495 -0.099290 0.311461 0.073 Uiso 1 1 calc R U . . .
H29C H -0.043605 -0.090933 0.405309 0.073 Uiso 1 1 calc R U . . .
C30 C 0.4879(5) -0.1075(3) 0.6225(3) 0.0258(10) Uani 1 1 d . . . . .
H30 H 0.534088 -0.082451 0.585055 0.031 Uiso 1 1 calc R U . . .
C31 C 0.5978(6) -0.1512(4) 0.6735(4) 0.0440(16) Uani 1 1 d . . . . .
H31A H 0.558585 -0.173775 0.714058 0.066 Uiso 1 1 calc R U . . .
H31B H 0.675831 -0.122895 0.698846 0.066 Uiso 1 1 calc R U . . .
H31C H 0.629963 -0.185222 0.640358 0.066 Uiso 1 1 calc R U . . .
C32 C 0.4351(6) -0.0538(4) 0.6742(3) 0.0411(14) Uani 1 1 d . . . . .
H32A H 0.373004 -0.022351 0.640161 0.062 Uiso 1 1 calc R U . . .
H32B H 0.513869 -0.028944 0.705128 0.062 Uiso 1 1 calc R U . . .
H32C H 0.384939 -0.076273 0.710109 0.062 Uiso 1 1 calc R U . . .
C33 C -0.0851(7) -0.0892(3) 0.5806(3) 0.0306(12) Uani 1 1 d . . . . .
H33A H -0.157943 -0.092091 0.532551 0.046 Uiso 1 1 calc R U . . .
H33B H -0.116041 -0.111615 0.624204 0.046 Uiso 1 1 calc R U . . .
H33C H -0.001262 -0.111303 0.571538 0.046 Uiso 1 1 calc R U . . .
C34 C 0.0752(6) 0.0064(3) 0.7043(3) 0.0226(10) Uani 1 1 d . . . . .
H34A H 0.156700 -0.021499 0.703502 0.034 Uiso 1 1 calc R U . . .
H34B H 0.029207 -0.010175 0.745529 0.034 Uiso 1 1 calc R U . . .
H34C H 0.103784 0.053341 0.715485 0.034 Uiso 1 1 calc R U . . .
C35 C -0.2131(6) 0.0428(4) 0.6176(4) 0.0387(14) Uani 1 1 d . . . . .
H35A H -0.196048 0.090711 0.630380 0.058 Uiso 1 1 calc R U . . .
H35B H -0.247323 0.020709 0.660344 0.058 Uiso 1 1 calc R U . . .
H35C H -0.282160 0.038669 0.568139 0.058 Uiso 1 1 calc R U . . .
C36 C 0.9686(5) 0.4696(2) 0.4960(3) 0.0225(9) Uani 1 1 d . . . . .
H36A H 1.040045 0.475908 0.544939 0.027 Uiso 1 1 calc R U . . .
H36B H 0.967185 0.420869 0.483185 0.027 Uiso 1 1 calc R U . . .
C37 C 0.5644(4) 0.4188(2) 0.5813(3) 0.0135(8) Uani 1 1 d . . . . .
H37 H 0.521922 0.377846 0.591887 0.016 Uiso 1 1 calc R U . . .
C38 C 0.5025(5) 0.4795(2) 0.6007(3) 0.0145(8) Uani 1 1 d . . . . .
C39 C 0.5458(5) 0.5464(2) 0.5858(3) 0.0143(8) Uani 1 1 d . . . . .
C40 C 0.4683(5) 0.6008(2) 0.6090(3) 0.0167(8) Uani 1 1 d . . . . .
H40 H 0.493359 0.645922 0.599708 0.020 Uiso 1 1 calc R U . . .
C41 C 0.3580(5) 0.5897(2) 0.6446(3) 0.0202(9) Uani 1 1 d . . . . .
H41 H 0.309762 0.627256 0.659780 0.024 Uiso 1 1 calc R U . . .
C42 C 0.3155(5) 0.5238(3) 0.6589(3) 0.0202(9) Uani 1 1 d . . . . .
H42 H 0.239270 0.516574 0.683252 0.024 Uiso 1 1 calc R U . . .
C43 C 0.3865(5) 0.4706(2) 0.6368(3) 0.0164(8) Uani 1 1 d . . . . .
H43 H 0.357780 0.426045 0.645827 0.020 Uiso 1 1 calc R U . . .
C45 C 0.7157(5) 0.3464(2) 0.5328(3) 0.0183(8) Uani 1 1 d . . . . .
C46 C 0.8280(5) 0.3168(2) 0.5833(3) 0.0253(10) Uani 1 1 d . . . . .
C47 C 0.8720(6) 0.2538(3) 0.5643(4) 0.0343(13) Uani 1 1 d . . . . .
H47 H 0.947699 0.232531 0.598654 0.041 Uiso 1 1 calc R U . . .
C48 C 0.8059(6) 0.2214(3) 0.4952(4) 0.0394(15) Uani 1 1 d . . . . .
H48 H 0.836603 0.178175 0.482358 0.047 Uiso 1 1 calc R U . . .
C49 C 0.6960(6) 0.2521(3) 0.4455(4) 0.0310(12) Uani 1 1 d . . . . .
H49 H 0.651677 0.229376 0.398657 0.037 Uiso 1 1 calc R U . . .
C50 C 0.6482(5) 0.3149(2) 0.4617(3) 0.0223(9) Uani 1 1 d . . . . .
C51 C 0.8963(5) 0.3508(2) 0.6612(3) 0.0275(11) Uani 1 1 d . . . . .
H51 H 0.868201 0.399359 0.657543 0.033 Uiso 1 1 calc R U . . .
C52 C 0.8424(6) 0.3195(3) 0.7298(4) 0.0365(13) Uani 1 1 d . . . . .
H52A H 0.741608 0.324261 0.719890 0.055 Uiso 1 1 calc R U . . .
H52B H 0.884196 0.342610 0.779097 0.055 Uiso 1 1 calc R U . . .
H52C H 0.866851 0.271466 0.734286 0.055 Uiso 1 1 calc R U . . .
C53 C 1.0545(5) 0.3483(3) 0.6779(4) 0.0302(12) Uani 1 1 d . . . . .
H53A H 1.085144 0.301132 0.681356 0.045 Uiso 1 1 calc R U . . .
H53B H 1.092084 0.371221 0.728000 0.045 Uiso 1 1 calc R U . . .
H53C H 1.087389 0.370902 0.635046 0.045 Uiso 1 1 calc R U . . .
C54 C 0.5300(6) 0.3507(3) 0.4057(3) 0.0253(10) Uani 1 1 d . . . . .
H54 H 0.472449 0.372458 0.439741 0.030 Uiso 1 1 calc R U . . .
C55 C 0.4343(6) 0.3031(3) 0.3503(4) 0.0373(13) Uani 1 1 d . . . . .
H55A H 0.481666 0.286162 0.309958 0.056 Uiso 1 1 calc R U . . .
H55B H 0.350553 0.327515 0.324747 0.056 Uiso 1 1 calc R U . . .
H55C H 0.408980 0.265108 0.380610 0.056 Uiso 1 1 calc R U . . .
C56 C 0.5789(7) 0.4075(4) 0.3584(4) 0.0449(16) Uani 1 1 d . . . . .
H56A H 0.639561 0.438126 0.394499 0.067 Uiso 1 1 calc R U . . .
H56B H 0.498603 0.432625 0.329426 0.067 Uiso 1 1 calc R U . . .
H56C H 0.629719 0.388234 0.320820 0.067 Uiso 1 1 calc R U . . .
C57 C 0.6866(5) 0.6255(2) 0.5327(3) 0.0172(8) Uani 1 1 d . . . . .
C58 C 0.7884(5) 0.6613(2) 0.5854(3) 0.0187(9) Uani 1 1 d . . . . .
C59 C 0.8299(5) 0.7244(2) 0.5626(4) 0.0295(12) Uani 1 1 d . . . . .
H59 H 0.900716 0.748500 0.597335 0.035 Uiso 1 1 calc R U . . .
C60 C 0.7700(6) 0.7522(2) 0.4905(4) 0.0307(12) Uani 1 1 d . . . . .
H60 H 0.800181 0.794759 0.475423 0.037 Uiso 1 1 calc R U . . .
C61 C 0.6664(6) 0.7180(3) 0.4409(4) 0.0295(11) Uani 1 1 d . . . . .
H61 H 0.624077 0.737998 0.391894 0.035 Uiso 1 1 calc R U . . .
C62 C 0.6211(5) 0.6547(2) 0.4599(3) 0.0194(9) Uani 1 1 d . . . . .
C63 C 0.8528(5) 0.6346(2) 0.6664(3) 0.0199(9) Uani 1 1 d . . . . .
H63 H 0.809284 0.589925 0.672897 0.024 Uiso 1 1 calc R U . . .
C64 C 0.8231(7) 0.6820(3) 0.7303(3) 0.0329(12) Uani 1 1 d . . . . .
H64A H 0.862282 0.726588 0.724139 0.049 Uiso 1 1 calc R U . . .
H64B H 0.864947 0.663759 0.782546 0.049 Uiso 1 1 calc R U . . .
H64C H 0.722888 0.686045 0.725384 0.049 Uiso 1 1 calc R U . . .
C65 C 1.0088(6) 0.6234(3) 0.6758(4) 0.0310(12) Uani 1 1 d . . . . .
H65A H 1.025518 0.592493 0.634689 0.047 Uiso 1 1 calc R U . . .
H65B H 1.046516 0.603917 0.727973 0.047 Uiso 1 1 calc R U . . .
H65C H 1.054089 0.666734 0.670925 0.047 Uiso 1 1 calc R U . . .
C66 C 0.5061(5) 0.6187(3) 0.4032(3) 0.0224(9) Uani 1 1 d . . . . .
H66 H 0.479886 0.577697 0.430325 0.027 Uiso 1 1 calc R U . . .
C67 C 0.3785(7) 0.6648(4) 0.3822(6) 0.060(2) Uani 1 1 d . . . . .
H67A H 0.404448 0.707386 0.360303 0.089 Uiso 1 1 calc R U . . .
H67B H 0.343263 0.674114 0.429867 0.089 Uiso 1 1 calc R U . . .
H67C H 0.306632 0.642403 0.342922 0.089 Uiso 1 1 calc R U . . .
C68 C 0.5520(9) 0.5964(6) 0.3308(5) 0.072(3) Uani 1 1 d . . . . .
H68A H 0.577558 0.635922 0.303028 0.108 Uiso 1 1 calc R U . . .
H68B H 0.476480 0.572127 0.296115 0.108 Uiso 1 1 calc R U . . .
H68C H 0.632121 0.566458 0.345672 0.108 Uiso 1 1 calc R U . . .
C69 C 0.9085(6) 0.5035(3) 0.3179(3) 0.0259(11) Uani 1 1 d . . . . .
H69A H 0.880341 0.456047 0.310911 0.039 Uiso 1 1 calc R U . . .
H69B H 0.955107 0.516797 0.275604 0.039 Uiso 1 1 calc R U . . .
H69C H 0.826660 0.531826 0.315712 0.039 Uiso 1 1 calc R U . . .
C70 C 1.2051(6) 0.4834(3) 0.4055(4) 0.0330(12) Uani 1 1 d . . . . .
H70A H 1.270178 0.486550 0.456656 0.050 Uiso 1 1 calc R U . . .
H70B H 1.238406 0.511150 0.366579 0.050 Uiso 1 1 calc R U . . .
H70C H 1.197901 0.436247 0.387894 0.050 Uiso 1 1 calc R U . . .
C71 C 1.0454(7) 0.6069(3) 0.4406(4) 0.0330(12) Uani 1 1 d . . . . .
H71A H 0.955002 0.624467 0.445560 0.050 Uiso 1 1 calc R U . . .
H71B H 1.077164 0.631205 0.398500 0.050 Uiso 1 1 calc R U . . .
H71C H 1.112061 0.613290 0.490717 0.050 Uiso 1 1 calc R U . . .
Fe1 Fe 0.20717(5) 0.01535(3) 0.50037(3) 0.01313(13) Uani 1 1 d . . . . .
Fe2 Fe 0.78363(5) 0.49196(3) 0.52259(4) 0.01609(14) Uani 1 1 d . . . . .
N1 N 0.3217(4) 0.09041(19) 0.4670(2) 0.0159(7) Uani 1 1 d . . . . .
N2 N 0.3322(4) -0.05368(19) 0.4755(2) 0.0152(7) Uani 1 1 d . . . . .
N3 N 0.6733(4) 0.41341(18) 0.5505(2) 0.0151(7) Uani 1 1 d . . . . .
N4 N 0.6541(4) 0.55796(18) 0.5504(2) 0.0141(7) Uani 1 1 d . . . . .
Si1 Si -0.04711(14) 0.00140(7) 0.60617(8) 0.0169(2) Uani 1 1 d . . . . .
Si2 Si 1.02990(13) 0.51445(6) 0.41605(8) 0.0162(3) Uani 1 1 d . . . . .
 
loop_
 _atom_site_aniso_label
 _atom_site_aniso_U_11
 _atom_site_aniso_U_22
 _atom_site_aniso_U_33
 _atom_site_aniso_U_23
 _atom_site_aniso_U_13
 _atom_site_aniso_U_12
C1 0.018(2) 0.0156(19) 0.027(2) 0.0045(16) 0.0086(17) 0.0046(15)
C2 0.018(2) 0.019(2) 0.019(2) 0.0025(16) 0.0012(17) -0.0067(16)
C3 0.012(2) 0.020(2) 0.014(2) -0.0013(15) -0.0002(16) -0.0008(15)
C4 0.013(2) 0.0177(19) 0.015(2) -0.0040(15) -0.0044(16) 0.0049(15)
C5 0.027(2) 0.0091(17) 0.028(2) 0.0021(16) 0.0067(19) 0.0041(16)
C6 0.024(2) 0.022(2) 0.027(2) 0.0030(18) 0.006(2) 0.0097(18)
C7 0.021(2) 0.029(2) 0.030(3) 0.010(2) 0.008(2) 0.008(2)
C8 0.024(3) 0.024(2) 0.028(3) 0.006(2) 0.006(2) 0.001(2)
C9 0.018(2) 0.0139(18) 0.025(2) 0.0004(16) 0.0035(17) -0.0057(15)
C10 0.018(2) 0.017(2) 0.026(2) -0.0038(17) 0.0057(17) -0.0045(15)
C11 0.030(3) 0.015(2) 0.042(3) -0.0089(19) 0.010(2) -0.0073(18)
C12 0.031(3) 0.016(2) 0.049(3) -0.005(2) 0.005(2) 0.0012(18)
C13 0.031(3) 0.020(2) 0.040(3) 0.001(2) -0.005(2) -0.0021(19)
C14 0.024(2) 0.017(2) 0.028(2) -0.0009(17) -0.0027(18) -0.0033(17)
C15 0.026(2) 0.019(2) 0.022(2) -0.0011(17) 0.0014(18) -0.0086(17)
C16 0.043(4) 0.104(7) 0.029(3) 0.028(4) -0.001(3) -0.027(4)
C17 0.030(3) 0.027(3) 0.049(4) -0.003(2) -0.009(2) -0.009(2)
C18 0.031(3) 0.017(2) 0.026(2) -0.0007(17) -0.009(2) -0.0037(18)
C19 0.037(3) 0.028(3) 0.029(3) -0.004(2) 0.003(2) 0.000(2)
C20 0.034(3) 0.029(3) 0.028(3) 0.005(2) 0.000(2) -0.008(2)
C21 0.018(2) 0.0117(18) 0.022(2) 0.0011(15) 0.0006(16) 0.0067(15)
C22 0.026(2) 0.0090(18) 0.031(3) 0.0005(16) 0.0031(19) 0.0059(16)
C23 0.030(3) 0.013(2) 0.041(3) -0.0002(19) 0.001(2) -0.0023(18)
C24 0.041(3) 0.014(2) 0.045(3) 0.012(2) 0.012(2) 0.0034(19)
C25 0.027(3) 0.024(2) 0.028(2) 0.0090(19) 0.0056(19) 0.0075(19)
C26 0.022(2) 0.016(2) 0.023(2) 0.0058(16) 0.0045(17) 0.0065(16)
C27 0.034(3) 0.0115(19) 0.028(2) -0.0006(17) -0.002(2) 0.0051(17)
C28 0.050(4) 0.025(3) 0.031(3) -0.002(2) 0.008(2) 0.005(2)
C29 0.040(4) 0.067(5) 0.035(3) 0.008(3) 0.000(3) 0.026(3)
C30 0.016(2) 0.036(3) 0.022(2) 0.0063(19) -0.0027(17) 0.0044(19)
C31 0.023(3) 0.054(4) 0.049(4) 0.022(3) -0.004(2) 0.002(3)
C32 0.032(3) 0.062(4) 0.026(3) -0.013(3) -0.001(2) 0.004(3)
C33 0.045(3) 0.021(2) 0.026(2) -0.0010(19) 0.008(2) -0.015(2)
C34 0.022(3) 0.025(2) 0.019(2) -0.0015(17) 0.0022(19) -0.0013(18)
C35 0.023(3) 0.058(4) 0.040(3) 0.003(3) 0.017(2) 0.010(3)
C36 0.021(2) 0.021(2) 0.026(2) 0.0069(17) 0.0080(18) 0.0018(17)
C37 0.0096(18) 0.0134(17) 0.0170(19) -0.0007(14) 0.0014(15) -0.0022(14)
C38 0.011(2) 0.0133(18) 0.018(2) 0.0022(15) 0.0024(16) -0.0024(14)
C39 0.016(2) 0.0134(18) 0.0121(19) 0.0003(14) 0.0003(15) -0.0021(14)
C40 0.018(2) 0.0126(17) 0.018(2) 0.0014(15) 0.0007(16) 0.0015(15)
C41 0.020(2) 0.021(2) 0.020(2) 0.0013(16) 0.0065(17) 0.0074(17)
C42 0.016(2) 0.028(2) 0.020(2) 0.0060(18) 0.0104(17) 0.0032(17)
C43 0.012(2) 0.0188(19) 0.019(2) 0.0043(16) 0.0051(16) -0.0016(15)
C45 0.016(2) 0.0146(18) 0.024(2) -0.0070(16) 0.0038(16) -0.0016(15)
C46 0.020(2) 0.016(2) 0.036(3) -0.0080(18) -0.0030(19) 0.0020(16)
C47 0.023(2) 0.016(2) 0.060(4) -0.010(2) -0.001(2) 0.0059(17)
C48 0.033(3) 0.020(2) 0.063(4) -0.019(3) 0.004(3) 0.005(2)
C49 0.027(3) 0.024(2) 0.041(3) -0.018(2) 0.006(2) -0.0012(19)
C50 0.019(2) 0.022(2) 0.026(2) -0.0097(17) 0.0044(17) -0.0052(17)
C51 0.022(2) 0.015(2) 0.038(3) -0.0067(19) -0.011(2) 0.0041(16)
C52 0.028(3) 0.038(3) 0.039(3) -0.011(2) -0.003(2) -0.008(2)
C53 0.019(2) 0.026(2) 0.039(3) 0.003(2) -0.009(2) -0.0024(18)
C54 0.025(2) 0.031(2) 0.019(2) -0.0057(18) 0.0020(18) -0.0076(19)
C55 0.030(3) 0.037(3) 0.042(3) -0.013(3) 0.001(2) -0.010(2)
C56 0.043(3) 0.053(4) 0.035(3) 0.003(3) 0.000(3) -0.018(3)
C57 0.015(2) 0.0105(17) 0.024(2) 0.0053(15) -0.0008(16) -0.0036(14)
C58 0.0151(19) 0.0089(17) 0.028(2) 0.0035(15) -0.0044(16) -0.0037(14)
C59 0.022(2) 0.0113(19) 0.049(3) 0.007(2) -0.005(2) -0.0063(17)
C60 0.032(3) 0.012(2) 0.045(3) 0.0117(19) 0.000(2) -0.0066(18)
C61 0.029(3) 0.018(2) 0.038(3) 0.011(2) 0.000(2) -0.0009(19)
C62 0.016(2) 0.018(2) 0.023(2) 0.0036(16) 0.0006(16) -0.0002(15)
C63 0.018(2) 0.0098(17) 0.027(2) 0.0023(15) -0.0046(17) -0.0022(15)
C64 0.042(3) 0.018(2) 0.032(3) -0.0041(19) -0.008(2) 0.002(2)
C65 0.023(2) 0.027(3) 0.038(3) 0.010(2) -0.005(2) 0.0014(19)
C66 0.023(2) 0.022(2) 0.021(2) 0.0040(17) 0.0030(18) 0.0006(17)
C67 0.021(3) 0.053(4) 0.094(6) -0.004(4) -0.013(3) 0.007(3)
C68 0.046(4) 0.120(8) 0.053(5) -0.051(5) 0.020(4) -0.022(5)
C69 0.028(3) 0.026(2) 0.023(3) -0.0053(19) 0.003(2) -0.0043(19)
C70 0.021(2) 0.046(3) 0.035(3) 0.005(2) 0.011(2) 0.003(2)
C71 0.047(3) 0.020(2) 0.033(3) -0.005(2) 0.010(2) -0.013(2)
Fe1 0.0120(3) 0.0095(3) 0.0191(3) 0.0018(2) 0.0060(2) 0.0020(2)
Fe2 0.0129(3) 0.0177(3) 0.0191(3) -0.0008(2) 0.0068(2) -0.0022(2)
N1 0.0140(18) 0.0144(16) 0.0187(18) -0.0001(13) 0.0021(14) -0.0031(13)
N2 0.0144(18) 0.0128(16) 0.0176(18) 0.0007(13) 0.0016(14) 0.0038(13)
N3 0.0127(17) 0.0134(16) 0.0174(18) -0.0028(13) -0.0008(14) -0.0011(13)
N4 0.0140(18) 0.0092(14) 0.0187(18) 0.0013(13) 0.0024(14) -0.0019(12)
Si1 0.0139(6) 0.0214(6) 0.0163(6) 0.0001(5) 0.0051(5) -0.0032(4)
Si2 0.0146(6) 0.0159(6) 0.0193(6) 0.0009(4) 0.0061(5) -0.0012(4)
 
_geom_special_details
;
 All esds (except the esd in the dihedral angle between two l.s. planes)
 are estimated using the full covariance matrix.  The cell esds are taken
 into account individually in the estimation of esds in distances, angles
 and torsion angles; correlations between esds in cell parameters are only
 used when they are defined by crystal symmetry.  An approximate (isotropic)
 treatment of cell esds is used for estimating esds involving l.s. planes.
;
 
loop_
 _geom_bond_atom_site_label_1
 _geom_bond_atom_site_label_2
 _geom_bond_distance
 _geom_bond_site_symmetry_2
 _geom_bond_publ_flag
C1 Si1 1.848(5) . ?
C1 Fe1 2.029(5) . ?
C2 N1 1.292(6) . ?
C2 C3 1.419(7) . ?
C3 C8 1.412(7) . ?
C3 C4 1.433(7) . ?
C4 N2 1.376(6) . ?
C4 C5 1.413(6) . ?
C5 C6 1.380(7) . ?
C6 C7 1.402(8) . ?
C7 C8 1.365(8) . ?
C9 C10 1.395(7) . ?
C9 C14 1.399(7) . ?
C9 N1 1.450(6) . ?
C10 C11 1.405(7) . ?
C10 C15 1.527(7) . ?
C11 C12 1.388(8) . ?
C12 C13 1.386(8) . ?
C13 C14 1.399(7) . ?
C14 C18 1.523(7) . ?
C15 C17 1.522(7) . ?
C15 C16 1.528(8) . ?
C18 C20 1.518(8) . ?
C18 C19 1.530(8) . ?
C21 C22 1.399(7) . ?
C21 C26 1.412(7) . ?
C21 N2 1.433(6) . ?
C22 C23 1.405(7) . ?
C22 C27 1.512(7) . ?
C23 C24 1.375(8) . ?
C24 C25 1.367(8) . ?
C25 C26 1.384(7) . ?
C26 C30 1.496(7) . ?
C27 C29 1.510(9) . ?
C27 C28 1.520(8) . ?
C30 C31 1.518(7) . ?
C30 C32 1.551(8) . ?
C33 Si1 1.867(5) . ?
C34 Si1 1.869(6) . ?
C35 Si1 1.884(6) . ?
C36 Si2 1.851(5) . ?
C36 Fe2 2.029(5) . ?
C37 N3 1.305(6) . ?
C37 C38 1.421(6) . ?
C38 C43 1.430(6) . ?
C38 C39 1.434(6) . ?
C39 N4 1.361(6) . ?
C39 C40 1.429(6) . ?
C40 C41 1.380(7) . ?
C41 C42 1.410(7) . ?
C42 C43 1.365(7) . ?
C45 C46 1.390(7) . ?
C45 C50 1.415(6) . ?
C45 N3 1.445(6) . ?
C46 C47 1.385(7) . ?
C46 C51 1.531(7) . ?
C47 C48 1.393(8) . ?
C48 C49 1.378(9) . ?
C49 C50 1.380(7) . ?
C50 C54 1.526(8) . ?
C51 C53 1.532(7) . ?
C51 C52 1.532(9) . ?
C54 C55 1.523(7) . ?
C54 C56 1.531(8) . ?
C57 C58 1.400(6) . ?
C57 C62 1.413(6) . ?
C57 N4 1.424(5) . ?
C58 C59 1.399(6) . ?
C58 C63 1.507(7) . ?
C59 C60 1.377(7) . ?
C60 C61 1.369(8) . ?
C61 C62 1.394(7) . ?
C62 C66 1.515(7) . ?
C63 C64 1.528(8) . ?
C63 C65 1.534(7) . ?
C66 C68 1.486(9) . ?
C66 C67 1.539(8) . ?
C69 Si2 1.875(6) . ?
C70 Si2 1.885(6) . ?
C71 Si2 1.879(5) . ?
Fe1 N2 1.952(4) . ?
Fe1 N1 2.027(4) . ?
Fe2 N4 1.961(4) . ?
Fe2 N3 2.017(4) . ?
 
loop_
 _geom_angle_atom_site_label_1
 _geom_angle_atom_site_label_2
 _geom_angle_atom_site_label_3
 _geom_angle
 _geom_angle_site_symmetry_1
 _geom_angle_site_symmetry_3
 _geom_angle_publ_flag
Si1 C1 Fe1 124.0(2) . . ?
N1 C2 C3 126.9(4) . . ?
C8 C3 C2 114.5(4) . . ?
C8 C3 C4 120.4(5) . . ?
C2 C3 C4 125.1(5) . . ?
N2 C4 C5 121.3(4) . . ?
N2 C4 C3 122.1(4) . . ?
C5 C4 C3 116.5(5) . . ?
C6 C5 C4 121.3(4) . . ?
C5 C6 C7 121.7(5) . . ?
C8 C7 C6 118.5(5) . . ?
C7 C8 C3 121.6(5) . . ?
C10 C9 C14 123.3(4) . . ?
C10 C9 N1 118.5(4) . . ?
C14 C9 N1 118.2(4) . . ?
C9 C10 C11 117.1(5) . . ?
C9 C10 C15 121.6(4) . . ?
C11 C10 C15 121.1(5) . . ?
C12 C11 C10 121.5(5) . . ?
C13 C12 C11 119.3(5) . . ?
C12 C13 C14 121.9(5) . . ?
C13 C14 C9 117.0(5) . . ?
C13 C14 C18 120.7(5) . . ?
C9 C14 C18 122.3(4) . . ?
C17 C15 C10 113.3(4) . . ?
C17 C15 C16 110.6(5) . . ?
C10 C15 C16 109.4(5) . . ?
C20 C18 C14 111.5(5) . . ?
C20 C18 C19 112.2(5) . . ?
C14 C18 C19 110.4(4) . . ?
C22 C21 C26 120.6(4) . . ?
C22 C21 N2 119.6(4) . . ?
C26 C21 N2 119.5(4) . . ?
C21 C22 C23 118.5(5) . . ?
C21 C22 C27 122.3(4) . . ?
C23 C22 C27 119.1(5) . . ?
C24 C23 C22 120.5(5) . . ?
C25 C24 C23 120.4(5) . . ?
C24 C25 C26 121.7(5) . . ?
C25 C26 C21 118.2(5) . . ?
C25 C26 C30 121.1(5) . . ?
C21 C26 C30 120.6(4) . . ?
C29 C27 C22 112.2(5) . . ?
C29 C27 C28 110.0(5) . . ?
C22 C27 C28 110.3(4) . . ?
C26 C30 C31 115.0(5) . . ?
C26 C30 C32 110.7(4) . . ?
C31 C30 C32 110.0(5) . . ?
Si2 C36 Fe2 121.3(3) . . ?
N3 C37 C38 127.0(4) . . ?
C37 C38 C43 115.2(4) . . ?
C37 C38 C39 125.4(4) . . ?
C43 C38 C39 119.4(4) . . ?
N4 C39 C40 121.4(4) . . ?
N4 C39 C38 122.0(4) . . ?
C40 C39 C38 116.6(4) . . ?
C41 C40 C39 121.9(4) . . ?
C40 C41 C42 121.3(4) . . ?
C43 C42 C41 118.4(4) . . ?
C42 C43 C38 122.4(4) . . ?
C46 C45 C50 122.0(4) . . ?
C46 C45 N3 118.9(4) . . ?
C50 C45 N3 119.0(4) . . ?
C47 C46 C45 118.7(5) . . ?
C47 C46 C51 120.2(5) . . ?
C45 C46 C51 121.0(4) . . ?
C46 C47 C48 120.4(5) . . ?
C49 C48 C47 119.9(5) . . ?
C48 C49 C50 122.0(5) . . ?
C49 C50 C45 117.1(5) . . ?
C49 C50 C54 122.6(5) . . ?
C45 C50 C54 120.3(4) . . ?
C46 C51 C53 113.2(5) . . ?
C46 C51 C52 110.1(4) . . ?
C53 C51 C52 110.5(5) . . ?
C55 C54 C50 113.8(5) . . ?
C55 C54 C56 110.0(5) . . ?
C50 C54 C56 113.3(5) . . ?
C58 C57 C62 120.3(4) . . ?
C58 C57 N4 119.9(4) . . ?
C62 C57 N4 119.7(4) . . ?
C59 C58 C57 118.8(4) . . ?
C59 C58 C63 119.0(4) . . ?
C57 C58 C63 122.2(4) . . ?
C60 C59 C58 121.1(5) . . ?
C61 C60 C59 119.5(4) . . ?
C60 C61 C62 122.2(5) . . ?
C61 C62 C57 118.0(4) . . ?
C61 C62 C66 120.3(4) . . ?
C57 C62 C66 121.7(4) . . ?
C58 C63 C64 110.5(4) . . ?
C58 C63 C65 111.5(4) . . ?
C64 C63 C65 110.8(4) . . ?
C68 C66 C62 111.4(5) . . ?
C68 C66 C67 111.0(7) . . ?
C62 C66 C67 109.8(5) . . ?
N2 Fe1 N1 91.84(17) . . ?
N2 Fe1 C1 150.31(18) . . ?
N1 Fe1 C1 117.10(17) . . ?
N4 Fe2 N3 92.31(16) . . ?
N4 Fe2 C36 150.39(18) . . ?
N3 Fe2 C36 116.50(18) . . ?
C2 N1 C9 117.4(4) . . ?
C2 N1 Fe1 125.5(3) . . ?
C9 N1 Fe1 117.1(3) . . ?
C4 N2 C21 119.0(4) . . ?
C4 N2 Fe1 127.9(3) . . ?
C21 N2 Fe1 113.1(3) . . ?
C37 N3 C45 117.7(4) . . ?
C37 N3 Fe2 124.8(3) . . ?
C45 N3 Fe2 117.5(3) . . ?
C39 N4 C57 119.3(4) . . ?
C39 N4 Fe2 128.1(3) . . ?
C57 N4 Fe2 112.6(3) . . ?
C1 Si1 C33 109.3(2) . . ?
C1 Si1 C34 111.9(2) . . ?
C33 Si1 C34 109.0(3) . . ?
C1 Si1 C35 111.6(3) . . ?
C33 Si1 C35 107.9(3) . . ?
C34 Si1 C35 107.0(3) . . ?
C36 Si2 C69 112.0(3) . . ?
C36 Si2 C71 108.8(3) . . ?
C69 Si2 C71 108.9(3) . . ?
C36 Si2 C70 111.7(3) . . ?
C69 Si2 C70 107.5(3) . . ?
C71 Si2 C70 107.9(3) . . ?
 
_refine_diff_density_max    3.485
_refine_diff_density_min   -0.560
_refine_diff_density_rms    0.142

_shelx_res_file
;
TITL mo_v1364_GuillotICMMO_T100K.res in Pc
    shelx.res
    created by SHELXL-2018/3 at 10:08:26 on 29-Mar-2023
CELL  0.71073   9.8964  19.8085  17.3153   90.000  102.238   90.000
ZERR     4.00   0.0008   0.0017   0.0015    0.000    0.003    0.000
LATT  -1
SYMM    X, - Y, 1/2 + Z
SFAC  C    H    FE   N    SI
DISP $C  0.00341  0.00169 11.32113
DISP $H -0.00002  0.00000  0.66638
DISP $Fe  0.34630  0.84440 3471.86072
DISP $N  0.00664  0.00342 19.38436
DISP $Si  0.08170  0.07040 305.37616
UNIT  140 200 4 8 4
MERG   2
OMIT    -2   0   2
OMIT     3   9   6
OMIT    -3   9   6
OMIT    -3   9  -6
OMIT     3   9  -6
OMIT     6   0  -6
OMIT    -6   0   6
TWIN
FMAP   2
PLAN   20
SIZE     0.100   0.120   0.210
ACTA    50.00
BOND
LIST   6
WPDB  -2
L.S.  30
TEMP  -173.00
WGHT    0.098500    3.133400
BASF   0.48105
FVAR       0.08334
C1    1    0.024591    0.041787    0.527393    11.00000    0.01789    0.01559 =
         0.02713    0.00446    0.00862    0.00455
AFIX  23
H1A   2    0.031156    0.090627    0.539761    11.00000   -1.20000
H1B   2   -0.046562    0.036973    0.478041    11.00000   -1.20000
AFIX   0
C2    1    0.427403    0.082089    0.435156    11.00000    0.01815    0.01904 =
         0.01917    0.00250    0.00120   -0.00667
AFIX  43
H2    2    0.470587    0.121901    0.421570    11.00000   -1.20000
AFIX   0
C3    1    0.485835    0.019785    0.418377    11.00000    0.01212    0.01999 =
         0.01367   -0.00133   -0.00023   -0.00082
C4    1    0.439977   -0.045534    0.437550    11.00000    0.01344    0.01765 =
         0.01519   -0.00396   -0.00436    0.00493
C5    1    0.511218   -0.101664    0.415363    11.00000    0.02696    0.00906 =
         0.02761    0.00212    0.00667    0.00411
AFIX  43
H5    2    0.484829   -0.145899    0.427401    11.00000   -1.20000
AFIX   0
C6    1    0.618389   -0.093521    0.376550    11.00000    0.02386    0.02235 =
         0.02706    0.00300    0.00576    0.00974
AFIX  43
H6    2    0.662988   -0.132391    0.361649    11.00000   -1.20000
AFIX   0
C7    1    0.663178   -0.029411    0.358532    11.00000    0.02129    0.02898 =
         0.03009    0.00997    0.00777    0.00802
AFIX  43
H7    2    0.737292   -0.024611    0.331926    11.00000   -1.20000
AFIX   0
C8    1    0.597838    0.025945    0.380101    11.00000    0.02424    0.02436 =
         0.02807    0.00636    0.00641    0.00133
AFIX  43
H8    2    0.628431    0.069669    0.369104    11.00000   -1.20000
AFIX   0
C9    1    0.277514    0.159134    0.476591    11.00000    0.01802    0.01388 =
         0.02521    0.00035    0.00348   -0.00565
C10   1    0.338187    0.194087    0.545159    11.00000    0.01794    0.01679 =
         0.02611   -0.00380    0.00573   -0.00446
C11   1    0.290421    0.259889    0.553578    11.00000    0.02965    0.01531 =
         0.04198   -0.00893    0.01019   -0.00727
AFIX  43
H11   2    0.327778    0.284654    0.600201    11.00000   -1.20000
AFIX   0
C12   1    0.189874    0.289574    0.495336    11.00000    0.03078    0.01573 =
         0.04875   -0.00484    0.00512    0.00118
AFIX  43
H12   2    0.160705    0.334600    0.501365    11.00000   -1.20000
AFIX   0
C13   1    0.132532    0.252802    0.428314    11.00000    0.03068    0.02008 =
         0.04041    0.00053   -0.00452   -0.00212
AFIX  43
H13   2    0.062984    0.273078    0.388855    11.00000   -1.20000
AFIX   0
C14   1    0.174142    0.186660    0.417098    11.00000    0.02436    0.01719 =
         0.02797   -0.00086   -0.00271   -0.00334
C15   1    0.444110    0.160690    0.611086    11.00000    0.02584    0.01852 =
         0.02168   -0.00110    0.00136   -0.00862
AFIX  13
H15   2    0.486098    0.121963    0.587495    11.00000   -1.20000
AFIX   0
C16   1    0.370583    0.132250    0.673207    11.00000    0.04323    0.10432 =
         0.02929    0.02798   -0.00080   -0.02674
AFIX 137
H16A  2    0.436455    0.106302    0.712307    11.00000   -1.50000
H16B  2    0.294821    0.102729    0.647535    11.00000   -1.50000
H16C  2    0.333326    0.169481    0.699614    11.00000   -1.50000
AFIX   0
C17   1    0.560639    0.207855    0.649194    11.00000    0.03038    0.02719 =
         0.04907   -0.00344   -0.00944   -0.00944
AFIX 137
H17A  2    0.602122    0.228198    0.608124    11.00000   -1.50000
H17B  2    0.631151    0.182238    0.685902    11.00000   -1.50000
H17C  2    0.523692    0.243504    0.678097    11.00000   -1.50000
AFIX   0
C18   1    0.112717    0.148330    0.341567    11.00000    0.03141    0.01734 =
         0.02633   -0.00069   -0.00859   -0.00367
AFIX  13
H18   2    0.150641    0.101383    0.347632    11.00000   -1.20000
AFIX   0
C19   1    0.158630    0.180335    0.270908    11.00000    0.03716    0.02808 =
         0.02945   -0.00419    0.00298   -0.00007
AFIX 137
H19A  2    0.130546    0.227862    0.266474    11.00000   -1.50000
H19B  2    0.115321    0.156351    0.222472    11.00000   -1.50000
H19C  2    0.259431    0.177291    0.278519    11.00000   -1.50000
AFIX   0
C20   1   -0.043510    0.143191    0.328902    11.00000    0.03357    0.02929 =
         0.02786    0.00499   -0.00028   -0.00836
AFIX 137
H20A  2   -0.067935    0.117337    0.372228    11.00000   -1.50000
H20B  2   -0.080181    0.120326    0.278638    11.00000   -1.50000
H20C  2   -0.083254    0.188593    0.327664    11.00000   -1.50000
AFIX   0
C21   1    0.300381   -0.120073    0.499208    11.00000    0.01847    0.01168 =
         0.02184    0.00107    0.00058    0.00669
C22   1    0.191922   -0.156361    0.452315    11.00000    0.02641    0.00902 =
         0.03118    0.00055    0.00307    0.00590
C23   1    0.150404   -0.217229    0.481838    11.00000    0.03005    0.01256 =
         0.04100   -0.00019    0.00095   -0.00230
AFIX  43
H23   2    0.075959   -0.242199    0.451251    11.00000   -1.20000
AFIX   0
C24   1    0.216676   -0.240953    0.554667    11.00000    0.04070    0.01377 =
         0.04452    0.01244    0.01165    0.00335
AFIX  43
H24   2    0.186274   -0.281606    0.574626    11.00000   -1.20000
AFIX   0
C25   1    0.326018   -0.206397    0.598506    11.00000    0.02748    0.02401 =
         0.02763    0.00904    0.00559    0.00746
AFIX  43
H25   2    0.373349   -0.224707    0.647512    11.00000   -1.20000
AFIX   0
C26   1    0.369556   -0.145385    0.573311    11.00000    0.02235    0.01621 =
         0.02323    0.00579    0.00447    0.00646
C27   1    0.122607   -0.133864    0.370030    11.00000    0.03362    0.01151 =
         0.02770   -0.00059   -0.00155    0.00505
AFIX  13
H27   2    0.167010   -0.090755    0.358436    11.00000   -1.20000
AFIX   0
C28   1    0.144380   -0.186079    0.309495    11.00000    0.04971    0.02493 =
         0.03129   -0.00245    0.00844    0.00540
AFIX 137
H28A  2    0.243288   -0.189828    0.309953    11.00000   -1.50000
H28B  2    0.094572   -0.172149    0.256821    11.00000   -1.50000
H28C  2    0.109319   -0.229922    0.322686    11.00000   -1.50000
AFIX   0
C29   1   -0.029987   -0.120789    0.362475    11.00000    0.04013    0.06672 =
         0.03541    0.00782    0.00038    0.02638
AFIX 137
H29A  2   -0.077876   -0.163661    0.365753    11.00000   -1.50000
H29B  2   -0.067495   -0.099290    0.311461    11.00000   -1.50000
H29C  2   -0.043605   -0.090933    0.405309    11.00000   -1.50000
AFIX   0
C30   1    0.487932   -0.107501    0.622468    11.00000    0.01642    0.03616 =
         0.02181    0.00628   -0.00272    0.00443
AFIX  13
H30   2    0.534088   -0.082451    0.585055    11.00000   -1.20000
AFIX   0
C31   1    0.597816   -0.151223    0.673451    11.00000    0.02297    0.05443 =
         0.04931    0.02181   -0.00427    0.00224
AFIX 137
H31A  2    0.558585   -0.173775    0.714058    11.00000   -1.50000
H31B  2    0.675831   -0.122895    0.698846    11.00000   -1.50000
H31C  2    0.629963   -0.185222    0.640358    11.00000   -1.50000
AFIX   0
C32   1    0.435069   -0.053826    0.674232    11.00000    0.03157    0.06245 =
         0.02592   -0.01305   -0.00142    0.00355
AFIX 137
H32A  2    0.373004   -0.022351    0.640161    11.00000   -1.50000
H32B  2    0.513869   -0.028944    0.705128    11.00000   -1.50000
H32C  2    0.384939   -0.076273    0.710109    11.00000   -1.50000
AFIX   0
C33   1   -0.085101   -0.089156    0.580576    11.00000    0.04514    0.02057 =
         0.02646   -0.00102    0.00825   -0.01506
AFIX 137
H33A  2   -0.157943   -0.092091    0.532551    11.00000   -1.50000
H33B  2   -0.116041   -0.111615    0.624204    11.00000   -1.50000
H33C  2   -0.001262   -0.111303    0.571538    11.00000   -1.50000
AFIX   0
C34   1    0.075185    0.006356    0.704343    11.00000    0.02241    0.02497 =
         0.01942   -0.00145    0.00224   -0.00133
AFIX 137
H34A  2    0.156700   -0.021499    0.703502    11.00000   -1.50000
H34B  2    0.029207   -0.010175    0.745529    11.00000   -1.50000
H34C  2    0.103784    0.053341    0.715485    11.00000   -1.50000
AFIX   0
C35   1   -0.213067    0.042843    0.617633    11.00000    0.02271    0.05810 =
         0.03995    0.00264    0.01719    0.00980
AFIX 137
H35A  2   -0.196048    0.090711    0.630380    11.00000   -1.50000
H35B  2   -0.247323    0.020709    0.660344    11.00000   -1.50000
H35C  2   -0.282160    0.038669    0.568139    11.00000   -1.50000
AFIX   0
C36   1    0.968636    0.469614    0.495961    11.00000    0.02139    0.02119 =
         0.02623    0.00692    0.00799    0.00185
AFIX  23
H36A  2    1.040045    0.475908    0.544939    11.00000   -1.20000
H36B  2    0.967185    0.420869    0.483185    11.00000   -1.20000
AFIX   0
C37   1    0.564408    0.418839    0.581291    11.00000    0.00956    0.01343 =
         0.01696   -0.00069    0.00140   -0.00225
AFIX  43
H37   2    0.521922    0.377846    0.591887    11.00000   -1.20000
AFIX   0
C38   1    0.502538    0.479498    0.600724    11.00000    0.01123    0.01332 =
         0.01846    0.00221    0.00236   -0.00237
C39   1    0.545811    0.546447    0.585770    11.00000    0.01625    0.01335 =
         0.01210    0.00034    0.00029   -0.00212
C40   1    0.468261    0.600829    0.609021    11.00000    0.01831    0.01261 =
         0.01787    0.00135    0.00066    0.00153
AFIX  43
H40   2    0.493359    0.645922    0.599708    11.00000   -1.20000
AFIX   0
C41   1    0.357992    0.589733    0.644603    11.00000    0.02013    0.02144 =
         0.02005    0.00130    0.00648    0.00738
AFIX  43
H41   2    0.309762    0.627256    0.659780    11.00000   -1.20000
AFIX   0
C42   1    0.315490    0.523803    0.658881    11.00000    0.01563    0.02784 =
         0.02014    0.00605    0.01041    0.00319
AFIX  43
H42   2    0.239270    0.516574    0.683252    11.00000   -1.20000
AFIX   0
C43   1    0.386492    0.470597    0.636844    11.00000    0.01197    0.01881 =
         0.01917    0.00435    0.00512   -0.00160
AFIX  43
H43   2    0.357780    0.426045    0.645827    11.00000   -1.20000
AFIX   0
C45   1    0.715725    0.346365    0.532769    11.00000    0.01618    0.01464 =
         0.02389   -0.00695    0.00382   -0.00155
C46   1    0.827992    0.316815    0.583328    11.00000    0.02032    0.01602 =
         0.03566   -0.00798   -0.00302    0.00205
C47   1    0.872017    0.253788    0.564349    11.00000    0.02268    0.01606 =
         0.06006   -0.00983   -0.00058    0.00591
AFIX  43
H47   2    0.947699    0.232531    0.598654    11.00000   -1.20000
AFIX   0
C48   1    0.805915    0.221370    0.495207    11.00000    0.03286    0.01987 =
         0.06285   -0.01907    0.00428    0.00531
AFIX  43
H48   2    0.836603    0.178175    0.482358    11.00000   -1.20000
AFIX   0
C49   1    0.695969    0.252098    0.445525    11.00000    0.02710    0.02443 =
         0.04112   -0.01771    0.00614   -0.00116
AFIX  43
H49   2    0.651677    0.229376    0.398657    11.00000   -1.20000
AFIX   0
C50   1    0.648168    0.314862    0.461723    11.00000    0.01947    0.02164 =
         0.02557   -0.00966    0.00436   -0.00518
C51   1    0.896251    0.350770    0.661242    11.00000    0.02192    0.01523 =
         0.03773   -0.00670   -0.01070    0.00414
AFIX  13
H51   2    0.868201    0.399359    0.657543    11.00000   -1.20000
AFIX   0
C52   1    0.842374    0.319456    0.729804    11.00000    0.02796    0.03796 =
         0.03919   -0.01148   -0.00263   -0.00768
AFIX 137
H52A  2    0.741608    0.324261    0.719890    11.00000   -1.50000
H52B  2    0.884196    0.342610    0.779097    11.00000   -1.50000
H52C  2    0.866851    0.271466    0.734286    11.00000   -1.50000
AFIX   0
C53   1    1.054460    0.348282    0.677912    11.00000    0.01879    0.02586 =
         0.03902    0.00315   -0.00930   -0.00245
AFIX 137
H53A  2    1.085144    0.301132    0.681356    11.00000   -1.50000
H53B  2    1.092084    0.371221    0.728000    11.00000   -1.50000
H53C  2    1.087389    0.370902    0.635046    11.00000   -1.50000
AFIX   0
C54   1    0.530014    0.350661    0.405731    11.00000    0.02505    0.03085 =
         0.01877   -0.00572    0.00201   -0.00760
AFIX  13
H54   2    0.472449    0.372458    0.439741    11.00000   -1.20000
AFIX   0
C55   1    0.434269    0.303124    0.350323    11.00000    0.02989    0.03665 =
         0.04249   -0.01264    0.00098   -0.00991
AFIX 137
H55A  2    0.481666    0.286162    0.309958    11.00000   -1.50000
H55B  2    0.350553    0.327515    0.324747    11.00000   -1.50000
H55C  2    0.408980    0.265108    0.380610    11.00000   -1.50000
AFIX   0
C56   1    0.578869    0.407527    0.358357    11.00000    0.04254    0.05342 =
         0.03501    0.00335   -0.00037   -0.01783
AFIX 137
H56A  2    0.639561    0.438126    0.394499    11.00000   -1.50000
H56B  2    0.498603    0.432625    0.329426    11.00000   -1.50000
H56C  2    0.629719    0.388234    0.320820    11.00000   -1.50000
AFIX   0
C57   1    0.686633    0.625475    0.532680    11.00000    0.01526    0.01055 =
         0.02364    0.00533   -0.00082   -0.00359
C58   1    0.788405    0.661255    0.585417    11.00000    0.01511    0.00886 =
         0.02807    0.00348   -0.00438   -0.00366
C59   1    0.829928    0.724392    0.562564    11.00000    0.02213    0.01129 =
         0.04933    0.00691   -0.00532   -0.00633
AFIX  43
H59   2    0.900716    0.748500    0.597335    11.00000   -1.20000
AFIX   0
C60   1    0.769956    0.752182    0.490542    11.00000    0.03172    0.01196 =
         0.04482    0.01173   -0.00015   -0.00656
AFIX  43
H60   2    0.800181    0.794759    0.475423    11.00000   -1.20000
AFIX   0
C61   1    0.666423    0.717960    0.440902    11.00000    0.02914    0.01847 =
         0.03790    0.01107    0.00014   -0.00095
AFIX  43
H61   2    0.624077    0.737998    0.391894    11.00000   -1.20000
AFIX   0
C62   1    0.621125    0.654691    0.459914    11.00000    0.01572    0.01758 =
         0.02330    0.00362    0.00058   -0.00019
C63   1    0.852753    0.634555    0.666370    11.00000    0.01833    0.00977 =
         0.02738    0.00232   -0.00464   -0.00218
AFIX  13
H63   2    0.809284    0.589925    0.672897    11.00000   -1.20000
AFIX   0
C64   1    0.823055    0.681989    0.730345    11.00000    0.04239    0.01802 =
         0.03158   -0.00411   -0.00753    0.00219
AFIX 137
H64A  2    0.862282    0.726588    0.724139    11.00000   -1.50000
H64B  2    0.864947    0.663759    0.782546    11.00000   -1.50000
H64C  2    0.722888    0.686045    0.725384    11.00000   -1.50000
AFIX   0
C65   1    1.008810    0.623419    0.675844    11.00000    0.02251    0.02703 =
         0.03835    0.00998   -0.00525    0.00142
AFIX 137
H65A  2    1.025518    0.592493    0.634689    11.00000   -1.50000
H65B  2    1.046516    0.603917    0.727973    11.00000   -1.50000
H65C  2    1.054089    0.666734    0.670925    11.00000   -1.50000
AFIX   0
C66   1    0.506149    0.618686    0.403153    11.00000    0.02349    0.02216 =
         0.02070    0.00401    0.00298    0.00065
AFIX  13
H66   2    0.479886    0.577697    0.430325    11.00000   -1.20000
AFIX   0
C67   1    0.378536    0.664838    0.382155    11.00000    0.02080    0.05288 =
         0.09415   -0.00445   -0.01268    0.00671
AFIX 137
H67A  2    0.404448    0.707386    0.360303    11.00000   -1.50000
H67B  2    0.343263    0.674114    0.429867    11.00000   -1.50000
H67C  2    0.306632    0.642403    0.342922    11.00000   -1.50000
AFIX   0
C68   1    0.551981    0.596400    0.330832    11.00000    0.04637    0.11972 =
         0.05345   -0.05113    0.01993   -0.02158
AFIX 137
H68A  2    0.577558    0.635922    0.303028    11.00000   -1.50000
H68B  2    0.476480    0.572127    0.296115    11.00000   -1.50000
H68C  2    0.632121    0.566458    0.345672    11.00000   -1.50000
AFIX   0
C69   1    0.908517    0.503470    0.317851    11.00000    0.02784    0.02551 =
         0.02315   -0.00534    0.00256   -0.00431
AFIX 137
H69A  2    0.880341    0.456047    0.310911    11.00000   -1.50000
H69B  2    0.955107    0.516797    0.275604    11.00000   -1.50000
H69C  2    0.826660    0.531826    0.315712    11.00000   -1.50000
AFIX   0
C70   1    1.205129    0.483369    0.405532    11.00000    0.02097    0.04558 =
         0.03467    0.00465    0.01076    0.00291
AFIX 137
H70A  2    1.270178    0.486550    0.456656    11.00000   -1.50000
H70B  2    1.238406    0.511150    0.366579    11.00000   -1.50000
H70C  2    1.197901    0.436247    0.387894    11.00000   -1.50000
AFIX   0
C71   1    1.045384    0.606915    0.440650    11.00000    0.04678    0.01964 =
         0.03329   -0.00549    0.00999   -0.01260
AFIX 137
H71A  2    0.955002    0.624467    0.445560    11.00000   -1.50000
H71B  2    1.077164    0.631205    0.398500    11.00000   -1.50000
H71C  2    1.112061    0.613290    0.490717    11.00000   -1.50000
AFIX   0
FE1   3    0.207174    0.015350    0.500365    11.00000    0.01198    0.00952 =
         0.01908    0.00181    0.00597    0.00195
FE2   3    0.783631    0.491961    0.522590    11.00000    0.01293    0.01770 =
         0.01914   -0.00085    0.00682   -0.00218
N1    4    0.321665    0.090410    0.466960    11.00000    0.01404    0.01439 =
         0.01874   -0.00013    0.00211   -0.00314
N2    4    0.332238   -0.053675    0.475526    11.00000    0.01437    0.01276 =
         0.01765    0.00071    0.00156    0.00376
N3    4    0.673302    0.413414    0.550460    11.00000    0.01267    0.01340 =
         0.01741   -0.00278   -0.00079   -0.00113
N4    4    0.654084    0.557958    0.550407    11.00000    0.01397    0.00917 =
         0.01866    0.00133    0.00241   -0.00190
SI1   5   -0.047112    0.001398    0.606167    11.00000    0.01395    0.02141 =
         0.01627    0.00012    0.00515   -0.00322
SI2   5    1.029898    0.514451    0.416051    11.00000    0.01455    0.01589 =
         0.01928    0.00089    0.00607   -0.00120
HKLF    4


REM  mo_v1364_GuillotICMMO_T100K.res in Pc
REM wR2 = 0.1775, GooF = S = 1.069, Restrained GooF = 1.069 for all data
REM R1 = 0.0661 for 17692 Fo > 4sig(Fo) and 0.0844 for all 21222 data
REM 726 parameters refined using 2 restraints

END

WGHT      0.0985      3.1316

REM Highest difference peak  3.485,  deepest hole -0.560,  1-sigma level  0.142
Q1    1   0.7758  0.5253  0.5197  11.00000  0.05    3.48
Q2    1   0.2062 -0.0188  0.5001  11.00000  0.05    3.21
Q3    1   0.4814 -0.0158  0.4219  11.00000  0.05    1.28
Q4    1   0.6712  0.0221  0.3655  11.00000  0.05    1.21
Q5    1   0.4467  0.0471  0.4346  11.00000  0.05    1.20
Q6    1   1.0358  0.4840  0.4191  11.00000  0.05    1.18
Q7    1   0.5205  0.1046  0.4103  11.00000  0.05    1.16
Q8    1   0.6019 -0.0216  0.3843  11.00000  0.05    1.13
Q9    1   0.6357  0.0902  0.3773  11.00000  0.05    1.12
Q10   1   0.5122  0.5126  0.6015  11.00000  0.05    1.09
Q11   1   0.3114 -0.0878  0.4758  11.00000  0.05    1.07
Q12   1   0.3443  0.0597  0.4709  11.00000  0.05    1.07
Q13   1   0.6641  0.5907  0.5489  11.00000  0.05    1.06
Q14   1   0.3166  0.4808  0.6565  11.00000  0.05    1.02
Q15   1   0.5458  0.4535  0.5853  11.00000  0.05    1.02
Q16   1  -0.0448  0.0350  0.6060  11.00000  0.05    0.99
Q17   1   0.3018  0.1281  0.4802  11.00000  0.05    0.95
Q18   1   0.6503  0.4487  0.5422  11.00000  0.05    0.92
Q19   1   0.3811  0.5158  0.6370  11.00000  0.05    0.90
Q20   1  -0.0450 -0.0324  0.6108  11.00000  0.05    0.89
;
_shelx_res_checksum   49777

_shelx_hkl_file
;
   1   0   0    4.04    0.21
   1   0   0    4.15    0.21
   1   0   0    4.29    0.22
   1   0   0    4.06    0.21
  -1   0   0    3.48    0.21
  -1   0   0    4.46    0.23
  -1   0   0    3.94    0.21
  -1   0   0    3.77    0.25
  -2   0   0    1.41    0.12
  -2   0   0    0.88    0.08
  -2   0   0    1.21    0.12
  -2   0   0    0.82    0.10
  -2   0   0    0.98    0.12
  -2   0   0    1.04    0.11
  -2   0   0    1.18    0.13
  -2   0   0    0.99    0.09
  -2   0   0    0.83    0.09
  -2   0   0    1.14    0.17
   2   0   0    1.12    0.14
   2   0   0    1.11    0.10
   2   0   0    1.12    0.10
   2   0   0    1.18    0.12
   2   0   0    1.12    0.10
   2   0   0    1.08    0.10
   2   0   0    1.03    0.13
   2   0   0    1.06    0.12
  -3   0   0   12.11    0.71
   3   0   0   12.54    0.78
   3   0   0   13.19    0.71
   3   0   0   13.66    0.71
   3   0   0   13.52    0.74
   3   0   0   13.94    0.70
  -3   0   0   13.74    0.70
   3   0   0   12.96    0.70
  -3   0   0   13.19    0.72
  -3   0   0   13.14    0.71
  -3   0   0   13.79    0.74
  -3   0   0   13.74    0.70
   3   0   0   13.44    0.75
  -3   0   0   13.51    0.71
  -3   0   0   13.51    0.68
   3   0   0   14.44    0.70
   4   0   0    0.39    0.08
  -4   0   0    0.24    0.07
  -4   0   0    0.29    0.05
   4   0   0    0.29    0.17
   4   0   0    0.38    0.11
   4   0   0    0.34    0.18
  -4   0   0    0.48    0.09
  -4   0   0    0.45    0.10
   4   0   0    0.37    0.08
   4   0   0    0.39    0.09
   4   0   0    0.52    0.13
   4   0   0    0.37    0.10
   4   0   0    0.42    0.09
  -4   0   0    0.21    0.10
  -4   0   0    0.36    0.11
  -4   0   0    0.20    0.08
   5   0   0   30.58    1.54
   5   0   0   29.66    1.62
  -5   0   0   31.11    1.57
   5   0   0   31.61    1.58
  -5   0   0   31.02    1.60
   5   0   0   30.50    1.57
   5   0   0   29.93    1.59
   5   0   0   32.03    1.65
   5   0   0   28.19    1.61
   5   0   0   32.32    1.65
  -5   0   0   30.00    1.57
  -5   0   0   31.33    1.59
   5   0   0   28.53    1.71
  -5   0   0   30.42    1.60
  -5   0   0   31.69    1.59
   5   0   0   31.29    1.54
  -5   0   0   31.18    1.58
  -6   0   0   30.55    1.52
   6   0   0   29.12    1.58
  -6   0   0   28.94    1.53
  -6   0   0   30.26    1.51
  -6   0   0   28.99    1.49
  -6   0   0   29.29    1.50
  -6   0   0   28.48    1.52
   6   0   0   30.50    1.59
   6   0   0   26.81    1.66
   6   0   0   28.04    1.53
   6   0   0   27.28    1.51
   6   0   0   28.52    1.50
   6   0   0   28.31    1.49
   6   0   0   27.53    1.50
   6   0   0   29.90    1.46
   6   0   0   29.05    1.46
  -6   0   0   29.93    1.52
   7   0   0   33.71    2.05
   7   0   0   36.15    1.94
  -7   0   0   35.34    1.85
  -7   0   0   37.85    1.86
  -7   0   0   36.79    1.85
   7   0   0   36.62    1.94
  -7   0   0   33.50    1.88
   7   0   0   35.39    1.82
   7   0   0   36.46    1.87
   7   0   0   36.41    1.86
   8   0   0   16.82    1.05
  -8   0   0   17.77    0.96
   8   0   0   18.07    1.13
   8   0   0   18.05    0.91
  -8   0   0   18.02    0.96
  -8   0   0   16.49    0.99
  -8   0   0   17.97    0.95
   8   0   0   17.02    0.91
   8   0   0   16.25    1.18
   8   0   0   14.58    1.29
   8   0   0   18.13    1.05
   9   0   0    4.99    0.81
  -9   0   0    5.60    0.46
   9   0   0    5.88    0.58
   9   0   0    6.03    0.53
   9   0   0    5.70    0.65
  -9   0   0    5.94    0.42
  -9   0   0    5.81    0.41
   9   0   0    5.93    0.49
  -9   0   0    5.79    0.41
 -10   0   0    1.67    0.29
  10   0   0    1.34    0.42
  10   0   0    0.61    0.30
 -10   0   0    1.11    0.21
  10   0   0    1.48    0.54
 -10   0   0    1.91    0.26
 -10   0   0    1.86    0.32
 -11   0   0    9.96    0.62
 -11   0   0    9.07    0.59
 -11   0   0    9.15    0.60
  11   0   0    7.95    1.05
  11   0   0    9.20    0.90
 -11   0   0    8.96    0.66
 -12   0   0   11.17    0.72
 -12   0   0   11.73    0.71
 -12   0   0   10.60    0.78
  12   0   0   10.26    1.15
 -12   0   0   11.36    0.73
  13   0   0    1.08    0.59
 -13   0   0    1.39    0.30
 -13   0   0    1.24    0.38
 -14   0   0    1.95    0.42
 -14   0   0    1.07    0.35
  -1  -1   0  160.45    8.91
  -2  -1   0    0.21    0.05
   2  -1   0    0.23    0.07
  -2  -1   0    0.21    0.10
   2  -1   0    0.22    0.09
  -2  -1   0    0.22    0.10
   2  -1   0    0.27    0.07
  -2  -1   0    0.14    0.05
  -2  -1   0    0.23    0.09
   2  -1   0    0.22    0.06
  -2  -1   0    0.24    0.06
  -2  -1   0    0.37    0.07
  -2  -1   0    0.33    0.14
  -2  -1   0    0.38    0.11
   2  -1   0    0.16    0.07
  -2   1   0    0.30    0.08
   2   1   0    0.33    0.11
   2   1   0    0.25    0.05
   2   1   0    0.26    0.10
   2   1   0    0.14    0.05
   2   1   0    0.17    0.15
   2   1   0    0.20    0.06
   2   1   0    0.31    0.05
   2   1   0    0.33    0.09
   2   1   0    0.28    0.05
   2   1   0    0.10    0.13
   2   1   0    0.29    0.08
  -2   1   0    0.13    0.07
   2   1   0    0.48    0.11
  -2   1   0    0.23    0.06
  -2   1   0    0.31    0.09
   2   1   0    0.22    0.06
  -2   1   0    0.25    0.09
   3  -1   0   18.30    0.97
   3  -1   0   19.83    0.97
   3  -1   0   18.17    0.99
   3  -1   0   17.49    1.05
  -3  -1   0   19.04    0.97
   3  -1   0   18.89    0.98
  -3  -1   0   16.77    1.05
  -3  -1   0   18.11    1.01
   3  -1   0   19.29    1.02
  -3  -1   0   19.61    0.97
  -3  -1   0   19.39    1.01
  -3  -1   0   19.31    0.97
  -3  -1   0   19.22    1.02
   3  -1   0   19.50    0.98
  -3  -1   0   19.37    1.01
  -3   1   0   17.99    0.98
   3   1   0   18.44    1.06
   3   1   0   19.09    1.01
  -3   1   0   18.97    0.97
   3   1   0   19.45    0.97
   3   1   0   19.37    0.96
   3   1   0   18.15    0.97
  -3   1   0   18.52    0.98
   3   1   0   19.25    0.96
   3   1   0   18.24    1.00
   3   1   0   19.30    0.98
   3   1   0   19.37    0.97
   3   1   0   19.72    1.01
   3   1   0   19.01    0.96
   3   1   0   18.40    0.99
  -3   1   0   18.96    0.97
  -3   1   0   19.28    0.98
   3   1   0   20.37    1.00
   4  -1   0   87.26    4.59
   4  -1   0   94.81    4.58
   4  -1   0   85.00    4.67
  -4  -1   0   82.08    4.68
  -4  -1   0   90.27    4.59
  -4  -1   0   91.82    4.62
  -4  -1   0   92.27    4.57
   4  -1   0   89.62    4.58
   4  -1   0   93.63    4.57
  -4  -1   0   91.05    4.56
   4  -1   0   87.03    4.57
   4  -1   0   96.50    4.66
  -4  -1   0   89.37    4.57
  -4  -1   0   90.48    4.56
  -4  -1   0   93.49    4.61
   4   1   0   93.10    4.57
  -4   1   0   93.38    4.57
   4   1   0   89.41    4.57
   4   1   0   94.69    4.60
   4   1   0   90.02    4.55
   4   1   0   91.34    4.56
   4   1   0   90.47    4.59
  -4   1   0   89.02    4.57
   4   1   0   96.59    4.61
  -4   1   0   97.17    4.60
   4   1   0   91.95    4.55
   4   1   0   92.01    4.55
   4   1   0   92.28    4.55
   4   1   0   84.76    4.68
   4   1   0   95.84    4.60
  -4   1   0   87.16    4.58
   4   1   0   91.33    4.58
   5  -1   0    1.67    0.34
   5  -1   0    2.14    0.26
   5  -1   0    2.31    0.18
   5  -1   0    2.09    0.32
  -5  -1   0    1.93    0.21
  -5  -1   0    2.24    0.18
  -5  -1   0    2.27    0.18
   5  -1   0    2.11    0.20
   5  -1   0    2.48    0.27
  -5  -1   0    1.98    0.23
   5  -1   0    2.03    0.19
   5  -1   0    2.50    0.18
  -5  -1   0    1.72    0.30
   5  -1   0    2.56    0.19
  -5  -1   0    2.13    0.18
  -5   1   0    2.11    0.18
   5   1   0    2.04    0.17
  -5   1   0    1.91    0.21
  -5   1   0    1.86    0.18
  -5   1   0    2.05    0.19
   5   1   0    2.39    0.35
   5   1   0    1.94    0.20
   5   1   0    2.84    0.28
   5   1   0    2.15    0.15
   5   1   0    2.43    0.22
   5   1   0    2.20    0.20
   5   1   0    2.14    0.20
   5   1   0    2.24    0.41
  -5   1   0    2.08    0.20
   5   1   0    2.30    0.16
   5   1   0    2.26    0.15
  -6  -1   0    4.86    0.31
  -6  -1   0    5.04    0.37
   6  -1   0    5.03    0.41
   6  -1   0    4.47    0.40
  -6  -1   0    4.89    0.36
   6  -1   0    4.76    0.31
   6  -1   0    4.14    0.53
  -6  -1   0    4.74    0.30
   6  -1   0    4.73    0.32
   6  -1   0    4.53    0.34
   6  -1   0    4.95    0.31
  -6  -1   0    4.70    0.36
   6  -1   0    4.93    0.30
   6  -1   0    4.23    0.46
  -6  -1   0    4.45    0.31
   6   1   0    4.60    0.33
   6   1   0    4.72    0.28
   6   1   0    5.03    0.31
  -6   1   0    4.76    0.35
   6   1   0    3.73    0.55
   6   1   0    5.01    0.36
  -6   1   0    5.25    0.33
   6   1   0    4.92    0.34
  -6   1   0    4.80    0.31
   6   1   0    4.95    0.28
  -6   1   0    4.65    0.33
   6   1   0    5.03    0.39
  -6   1   0    4.80    0.31
   6   1   0    4.13    0.45
   7  -1   0    0.87    0.08
   7  -1   0    0.76    0.21
  -7  -1   0    0.93    0.21
  -7  -1   0    0.96    0.15
   7  -1   0    0.85    0.34
  -7  -1   0    0.97    0.19
   7  -1   0    0.70    0.28
   7  -1   0    0.75    0.08
  -7  -1   0    0.99    0.15
  -7  -1   0    0.95    0.15
   7  -1   0    0.92    0.22
  -7  -1   0    0.95    0.18
  -7   1   0    0.88    0.19
   7   1   0    0.96    0.14
   7   1   0    0.94    0.12
  -7   1   0    0.85    0.15
   7   1   0    1.14    0.32
   7   1   0    0.71    0.21
   7   1   0    0.81    0.11
  -7   1   0    0.91    0.15
   7   1   0    0.66    0.32
  -7   1   0    0.61    0.17
  -7   1   0    0.97    0.15
   7   1   0    0.86    0.17
  -8  -1   0   39.78    2.02
   8  -1   0   36.93    2.24
   8  -1   0   38.36    1.97
   8  -1   0   39.88    2.13
  -8  -1   0   41.22    2.06
   8  -1   0   33.37    2.40
  -8  -1   0   39.37    2.06
   8  -1   0   41.28    2.16
  -8  -1   0   40.92    2.03
  -8  -1   0   39.64    2.05
   8  -1   0   39.70    1.99
  -8  -1   0   38.31    2.07
   8  -1   0   40.46    2.23
  -8   1   0   41.15    2.06
   8   1   0   38.36    1.99
   8   1   0   34.10    2.38
  -8   1   0   40.82    2.04
   8   1   0   34.52    2.43
   8   1   0   37.91    2.16
  -8   1   0   37.20    2.06
   8   1   0   38.26    2.12
   8   1   0   40.10    1.99
  -8   1   0   39.06    2.02
  -8   1   0   39.53    2.02
   8   1   0   40.41    2.08
  -9  -1   0   10.47    0.60
   9  -1   0    9.94    0.80
  -9  -1   0    9.37    0.67
  -9  -1   0   10.36    0.60
   9  -1   0    9.45    0.85
   9  -1   0   10.40    0.72
   9  -1   0    8.56    0.95
   9  -1   0    9.51    0.72
  -9  -1   0    9.77    0.59
   9   1   0   10.63    0.68
  -9   1   0    9.78    0.61
   9   1   0    9.03    0.82
   9   1   0    9.53    0.75
   9   1   0   10.05    0.71
   9   1   0    8.12    0.98
   9   1   0    9.71    0.56
  -9   1   0    9.85    0.65
  -9   1   0   10.22    0.60
  10  -1   0    3.99    0.62
 -10  -1   0    3.12    0.31
 -10  -1   0    3.25    0.39
  10  -1   0    3.44    0.71
 -10  -1   0    3.05    0.31
  10  -1   0    2.78    0.43
  10  -1   0    4.35    0.60
 -10  -1   0    2.91    0.29
  10   1   0    2.55    0.67
 -10   1   0    3.05    0.33
 -10   1   0    3.02    0.31
  10   1   0    3.26    0.59
 -10   1   0    3.09    0.31
 -10   1   0    3.38    0.39
  10   1   0    3.01    0.42
  11  -1   0    0.37    0.35
 -11  -1   0    0.32    0.17
 -11  -1   0   -0.01    0.25
 -11  -1   0    0.17    0.19
  11  -1   0    0.14    0.39
 -11  -1   0    0.21    0.18
  11  -1   0   -0.13    0.33
 -11   1   0    0.34    0.20
 -11   1   0    0.43    0.21
  11   1   0    0.35    0.40
  11   1   0    0.34    0.38
 -11   1   0    0.34    0.18
 -11   1   0    0.64    0.25
 -12  -1   0    0.17    0.26
 -12  -1   0   -0.15    0.19
  12  -1   0    0.36    0.46
 -12  -1   0    0.34    0.21
 -12   1   0    0.02    0.28
 -12   1   0    0.03    0.22
  12   1   0    0.19    0.45
  12   1   0    0.27    0.39
 -12   1   0    0.06    0.22
 -12   1   0    0.09    0.19
 -13  -1   0    4.50    0.56
  13  -1   0    4.28    1.13
 -13  -1   0    4.23    0.43
  13   1   0    3.70    0.96
 -13   1   0    4.87    0.57
 -13   1   0    4.74    0.48
 -13   1   0    3.76    0.44
 -14  -1   0    0.84    0.39
 -14   1   0    0.36    0.33
   1  -2   0    0.40    0.05
   1  -2   0    0.48    0.05
  -1  -2   0    0.38    0.05
  -1  -2   0    0.40    0.07
   1  -2   0    0.31    0.03
  -1  -2   0    0.46    0.11
  -1  -2   0    0.53    0.10
   1  -2   0    0.47    0.08
  -1  -2   0    0.32    0.09
   1  -2   0    0.36    0.10
   1  -2   0    0.35    0.04
  -1  -2   0    0.41    0.07
   1  -2   0    0.25    0.03
  -1  -2   0    0.53    0.10
  -1  -2   0    0.28    0.04
   1  -2   0    0.40    0.05
   1  -2   0    0.37    0.08
   1  -2   0    0.38    0.07
  -1  -2   0    0.40    0.06
  -1  -2   0    0.34    0.05
  -1   2   0    0.37    0.09
  -1   2   0    0.28    0.05
  -1   2   0    0.34    0.07
  -1   2   0    0.41    0.05
  -1   2   0    0.31    0.04
   1   2   0    0.47    0.10
   1   2   0    0.43    0.10
   1   2   0    0.29    0.05
   1   2   0    0.38    0.06
   1   2   0    0.43    0.10
   1   2   0    0.48    0.06
  -1   2   0    0.33    0.07
   1   2   0    0.34    0.04
   1   2   0    0.26    0.05
  -1   2   0    0.44    0.05
   1   2   0    0.30    0.09
   1   2   0    0.34    0.06
   1   2   0    0.25    0.09
   2  -2   0   65.88    3.18
  -2  -2   0   63.46    3.17
  -2  -2   0   58.84    3.25
  -2  -2   0   63.79    3.23
   2  -2   0   67.76    3.18
  -2  -2   0   61.50    3.17
   2  -2   0   60.33    3.17
  -2  -2   0   61.29    3.17
   2  -2   0   66.84    3.26
   2   2   0   67.87    3.17
   2   2   0   63.55    3.18
  -2   2   0   61.28    3.17
   2   2   0   60.81    3.17
  -2   2   0   66.09    3.18
   2   2   0   66.17    3.24
   2   2   0   59.09    3.25
  -2   2   0   63.82    3.18
   2   2   0   62.46    3.23
   2   2   0   64.46    3.18
   2   2   0   63.75    3.18
  -3  -2   0   13.16    0.67
  -3  -2   0   12.65    0.75
  -3  -2   0   13.32    0.75
  -3  -2   0   11.77    0.77
   3  -2   0   12.56    0.69
   3  -2   0   13.85    0.68
  -3  -2   0   13.17    0.67
  -3  -2   0   13.14    0.66
   3  -2   0   14.27    0.69
  -3  -2   0   12.89    0.66
   3  -2   0   12.36    0.68
   3  -2   0   13.18    0.69
   3  -2   0   13.54    0.74
  -3  -2   0   13.72    0.72
  -3  -2   0   12.37    0.68
  -3  -2   0   13.53    0.73
   3   2   0   13.80    0.68
   3   2   0   12.41    0.78
   3   2   0   13.22    0.67
  -3   2   0   12.86    0.69
   3   2   0   12.98    0.74
   3   2   0   13.29    0.70
  -3   2   0   12.82    0.69
   3   2   0   13.63    0.72
   3   2   0   12.89    0.68
  -3   2   0   12.75    0.69
   3   2   0   12.98    0.68
   3   2   0   12.36    0.68
  -3   2   0   12.98    0.69
  -3   2   0   12.87    0.68
   3   2   0   13.63    0.75
   3   2   0   12.53    0.69
   3   2   0   13.47    0.73
  -4  -2   0  101.22    5.04
   4  -2   0   97.72    5.06
   4  -2   0   94.81    5.14
   4  -2   0   97.66    5.04
   4  -2   0  104.27    5.04
  -4  -2   0  101.68    5.03
  -4  -2   0  103.05    5.09
  -4  -2   0   98.36    5.04
  -4  -2   0  102.45    5.03
  -4  -2   0  102.94    5.11
   4  -2   0  107.40    5.16
  -4  -2   0   89.30    5.15
   4  -2   0  104.79    5.05
  -4  -2   0   98.65    5.06
  -4   2   0  102.12    5.04
   4   2   0  103.59    5.10
   4   2   0   97.10    5.16
  -4   2   0  103.60    5.05
   4   2   0  101.11    5.03
   4   2   0  100.69    5.03
  -4   2   0   98.04    5.04
   4   2   0  102.88    5.03
   4   2   0  103.00    5.03
   4   2   0   96.72    5.04
   4   2   0  100.83    5.06
  -5  -2   0   28.50    1.47
  -5  -2   0   27.96    1.47
   5  -2   0   27.88    1.51
   5  -2   0   28.46    1.49
   5  -2   0   28.70    1.56
  -5  -2   0   28.55    1.51
   5  -2   0   30.08    1.61
   5  -2   0   27.53    1.48
   5  -2   0   29.86    1.48
  -5  -2   0   28.35    1.55
   5  -2   0   25.98    1.60
   5  -2   0   29.43    1.56
  -5  -2   0   29.85    1.49
   5   2   0   27.58    1.63
   5   2   0   29.07    1.45
   5   2   0   27.74    1.53
   5   2   0   28.78    1.55
  -5   2   0   28.27    1.48
   5   2   0   29.04    1.53
   5   2   0   32.40    1.64
  -5   2   0   28.01    1.50
  -5   2   0   28.42    1.49
   5   2   0   28.14    1.47
   5   2   0   28.21    1.46
   5   2   0   28.23    1.47
   5   2   0   28.41    1.53
  -5   2   0   29.52    1.48
   5   2   0   29.69    1.49
   5   2   0   30.90    1.47
  -5   2   0   28.70    1.49
   5   2   0   27.89    1.49
   6  -2   0    2.85    0.33
  -6  -2   0    2.77    0.22
  -6  -2   0    2.56    0.22
  -6  -2   0    3.00    0.30
   6  -2   0    3.74    0.39
   6  -2   0    2.88    0.22
   6  -2   0    3.29    0.34
   6  -2   0    2.99    0.23
   6  -2   0    2.94    0.26
  -6  -2   0    2.76    0.22
  -6  -2   0    3.17    0.31
   6  -2   0    3.00    0.25
   6  -2   0    2.92    0.22
  -6  -2   0    2.99    0.29
  -6  -2   0    2.71    0.26
  -6  -2   0    2.96    0.41
   6  -2   0    2.05    0.36
   6  -2   0    2.09    0.42
   6   2   0    3.20    0.31
   6   2   0    2.96    0.27
  -6   2   0    2.73    0.22
   6   2   0    2.84    0.22
  -6   2   0    2.66    0.22
  -6   2   0    3.10    0.29
  -6   2   0    2.71    0.26
  -6   2   0    2.70    0.24
   6   2   0    2.74    0.20
   6   2   0    2.99    0.27
   6   2   0    2.81    0.20
   6   2   0    2.91    0.17
   6   2   0    2.56    0.25
   6   2   0    2.93    0.25
   6   2   0    2.38    0.47
   6   2   0    3.16    0.31
   6   2   0    3.66    0.46
   6   2   0    3.25    0.27
   6   2   0    2.75    0.21
   7  -2   0   49.25    2.60
  -7  -2   0   47.84    2.53
  -7  -2   0   47.93    2.52
   7  -2   0   48.31    2.64
   7  -2   0   47.75    2.55
  -7  -2   0   46.85    2.49
  -7  -2   0   48.43    2.45
  -7  -2   0   47.70    2.45
  -7  -2   0   48.93    2.44
   7  -2   0   46.93    2.64
   7   2   0   49.98    2.47
   7   2   0   47.21    2.43
   7   2   0   48.22    2.53
  -7   2   0   49.21    2.45
  -7   2   0   47.41    2.47
  -7   2   0   47.94    2.45
   7   2   0   47.98    2.47
   7   2   0   48.63    2.43
  -7   2   0   49.72    2.47
   7   2   0   42.36    2.96
   7   2   0   44.73    2.66
   7   2   0   48.01    2.44
  -7   2   0   46.31    2.48
   7   2   0   47.91    2.55
   8  -2   0    3.82    0.43
   8  -2   0    4.14    0.53
   8  -2   0    3.61    0.71
  -8  -2   0    3.69    0.29
  -8  -2   0    3.96    0.37
   8  -2   0    3.85    0.50
   8  -2   0    4.20    0.46
   8  -2   0    4.23    0.57
  -8  -2   0    4.20    0.47
  -8  -2   0    4.15    0.37
  -8  -2   0    3.61    0.43
  -8  -2   0    3.62    0.29
   8   2   0    4.29    0.59
  -8   2   0    4.06    0.36
  -8   2   0    3.74    0.29
   8   2   0    3.74    0.71
  -8   2   0    3.67    0.34
   8   2   0    3.38    0.39
   8   2   0    3.77    0.28
  -8   2   0    3.62    0.30
   8   2   0    3.87    0.40
  -8   2   0    3.85    0.31
   8   2   0    3.46    0.30
   8   2   0    3.63    0.27
   9  -2   0    7.65    0.62
  -9  -2   0    7.41    0.48
   9  -2   0    6.66    0.82
  -9  -2   0    6.98    0.48
  -9  -2   0    7.46    0.52
  -9  -2   0    7.25    0.54
   9  -2   0    6.77    0.70
  -9  -2   0    7.02    0.53
   9  -2   0    8.01    0.78
   9  -2   0    7.02    0.60
   9  -2   0    8.00    0.70
  -9  -2   0    7.11    0.47
   9   2   0    7.27    0.69
  -9   2   0    7.57    0.51
   9   2   0    6.37    0.73
   9   2   0    6.15    0.84
  -9   2   0    7.70    0.53
  -9   2   0    7.82    0.48
   9   2   0    7.62    0.59
   9   2   0    7.70    0.45
  -9   2   0    7.46    0.48
  -9   2   0    7.23    0.53
  10  -2   0    2.71    0.49
 -10  -2   0    2.93    0.31
 -10  -2   0    3.23    0.32
  10  -2   0    2.78    0.54
  10  -2   0    2.94    0.44
 -10  -2   0    2.68    0.30
  10  -2   0    2.69    0.47
 -10  -2   0    3.30    0.40
  10  -2   0    2.04    0.56
  10   2   0    2.29    0.53
  10   2   0    2.63    0.69
 -10   2   0    2.95    0.39
 -10   2   0    2.95    0.33
 -10   2   0    2.94    0.31
 -10   2   0    2.61    0.31
  10   2   0    2.99    0.42
  11  -2   0    8.67    1.03
  11  -2   0    8.27    0.84
 -11  -2   0    9.36    0.59
  11  -2   0    9.59    0.82
 -11  -2   0    8.84    0.59
 -11  -2   0    9.31    0.69
 -11  -2   0    8.89    0.58
 -11   2   0    8.51    0.59
  11   2   0    7.79    1.04
 -11   2   0    8.85    0.62
 -11   2   0    9.05    0.60
 -11   2   0    9.36    0.67
  11   2   0    8.79    0.91
 -12  -2   0    5.97    0.49
  12  -2   0    5.93    1.00
 -12  -2   0    6.87    0.61
 -12   2   0    6.32    0.52
  12   2   0    5.75    1.07
 -12   2   0    6.54    0.51
 -12   2   0    6.75    0.60
  12   2   0    6.94    0.90
 -12   2   0    6.49    0.51
 -13  -2   0    1.74    0.33
 -13  -2   0    1.34    0.37
 -13   2   0    1.51    0.41
 -13   2   0    1.51    0.51
 -13   2   0    1.54    0.32
  13   2   0    1.25    0.71
   0  -3   0    0.16    0.07
   0  -3   0    0.14    0.09
   0  -3   0    0.15    0.06
   0  -3   0    0.22    0.10
   0  -3   0    0.27    0.08
   0  -3   0    0.28    0.08
   0  -3   0    0.29    0.06
   0  -3   0    0.17    0.05
   0  -3   0    0.23    0.04
   0  -3   0    0.02    0.14
   0   3   0    0.16    0.07
   0   3   0    0.19    0.05
   0   3   0    0.13    0.06
   0   3   0    0.25    0.07
   0   3   0    0.13    0.05
   0   3   0    0.22    0.08
   0   3   0    0.15    0.08
   0   3   0    0.23    0.09
   0   3   0    0.21    0.03
   0   3   0    0.40    0.08
   0   3   0    0.18    0.09
   1  -3   0   59.88    2.96
  -1  -3   0   55.94    2.88
  -1  -3   0   55.51    2.94
   1  -3   0   59.30    2.88
  -1  -3   0   58.10    2.95
  -1   3   0   57.16    2.92
  -1   3   0   58.44    2.88
   1   3   0   56.07    2.94
   1   3   0   57.10    2.88
  -1   3   0   60.00    2.96
   1   3   0   54.48    2.86
  -2  -3   0    2.44    0.19
  -2  -3   0    2.22    0.27
   2  -3   0    2.40    0.21
  -2  -3   0    2.86    0.26
  -2  -3   0    2.74    0.27
  -2  -3   0    2.95    0.22
   2  -3   0    2.73    0.18
   2  -3   0    2.95    0.17
   2  -3   0    2.92    0.20
   2  -3   0    2.36    0.16
  -2  -3   0    2.70    0.18
  -2  -3   0    2.70    0.19
  -2  -3   0    2.56    0.15
   2  -3   0    2.68    0.21
  -2  -3   0    2.37    0.16
   2  -3   0    2.82    0.17
   2  -3   0    2.56    0.18
   2  -3   0    2.40    0.26
   2  -3   0    2.77    0.14
  -2  -3   0    2.84    0.17
  -2  -3   0    2.70    0.21
  -2  -3   0    3.19    0.32
   2  -3   0    2.81    0.14
   2   3   0    2.30    0.27
  -2   3   0    2.63    0.16
   2   3   0    2.47    0.19
  -2   3   0    2.96    0.23
   2   3   0    2.71    0.26
  -2   3   0    2.40    0.21
  -2   3   0    2.50    0.20
  -2   3   0    3.07    0.18
  -2   3   0    2.62    0.17
   2   3   0    2.25    0.27
  -2   3   0    2.87    0.17
  -2   3   0    2.73    0.19
   2   3   0    2.56    0.19
   2   3   0    2.43    0.18
   2   3   0    2.24    0.26
   2   3   0    2.97    0.21
   2   3   0    2.69    0.21
   2   3   0    2.33    0.16
   3  -3   0    6.23    0.33
  -3  -3   0    5.60    0.32
   3  -3   0    6.33    0.34
  -3  -3   0    6.63    0.43
  -3  -3   0    6.40    0.31
  -3  -3   0    5.58    0.33
   3  -3   0    5.60    0.44
  -3  -3   0    4.80    0.36
   3  -3   0    5.35    0.33
   3  -3   0    5.36    0.38
   3   3   0    4.56    0.47
   3   3   0    5.21    0.40
   3   3   0    5.68    0.42
  -3   3   0    6.56    0.33
   3   3   0    5.72    0.43
   3   3   0    5.48    0.33
   3   3   0    4.95    0.32
   3   3   0    4.98    0.35
  -3   3   0    5.73    0.35
   3   3   0    6.07    0.41
   3   3   0    5.32    0.36
   3   3   0    6.44    0.33
   3   3   0    6.34    0.33
  -3   3   0    5.74    0.32
  -3   3   0    6.23    0.34
  -4  -3   0   22.28    1.12
  -4  -3   0   22.02    1.17
  -4  -3   0   21.52    1.15
  -4  -3   0   22.77    1.13
   4  -3   0   22.88    1.15
   4  -3   0   21.33    1.14
  -4  -3   0   22.53    1.12
   4  -3   0   23.50    1.23
  -4  -3   0   21.61    1.20
   4  -3   0   22.95    1.16
   4  -3   0   22.93    1.29
  -4  -3   0   21.49    1.14
   4  -3   0   21.22    1.15
  -4  -3   0   22.82    1.13
   4  -3   0   21.62    1.16
  -4  -3   0   22.17    1.24
  -4  -3   0   19.46    1.27
   4   3   0   22.12    1.19
   4   3   0   22.23    1.14
   4   3   0   21.41    1.14
  -4   3   0   22.26    1.16
  -4   3   0   22.11    1.16
   4   3   0   22.80    1.23
  -4   3   0   21.85    1.16
  -4   3   0   21.46    1.14
   4   3   0   21.20    1.27
   4   3   0   23.01    1.23
   4   3   0   22.12    1.15
   4   3   0   21.98    1.15
  -4   3   0   22.35    1.14
   4   3   0   23.38    1.27
   4   3   0   21.85    1.16
   4   3   0   22.64    1.20
   4   3   0   22.91    1.12
  -5  -3   0   45.57    2.32
  -5  -3   0   43.66    2.28
   5  -3   0   42.89    2.28
  -5  -3   0   44.91    2.38
   5  -3   0   46.68    2.45
   5  -3   0   46.35    2.44
   5  -3   0   46.18    2.38
   5  -3   0   42.95    2.41
   5  -3   0   43.98    2.31
   5  -3   0   46.85    2.28
   5  -3   0   45.56    2.29
  -5  -3   0   45.93    2.27
  -5  -3   0   39.45    2.43
   5  -3   0   43.98    2.29
  -5  -3   0   45.60    2.27
  -5  -3   0   45.20    2.35
   5  -3   0   47.34    2.37
  -5   3   0   45.30    2.29
   5   3   0   40.02    2.43
   5   3   0   45.29    2.28
   5   3   0   45.98    2.36
   5   3   0   45.10    2.37
  -5   3   0   44.45    2.30
   5   3   0   45.00    2.34
   5   3   0   44.47    2.42
   5   3   0   45.41    2.27
   5   3   0   46.11    2.26
  -5   3   0   43.81    2.28
  -5   3   0   46.49    2.28
   5   3   0   44.46    2.30
   5   3   0   47.67    2.35
  -5   3   0   43.41    2.29
   5   3   0   43.15    2.29
   6  -3   0   22.20    1.25
  -6  -3   0   19.83    1.06
   6  -3   0   21.92    1.07
  -6  -3   0   20.04    1.14
   6  -3   0   20.47    1.25
  -6  -3   0   19.98    1.07
  -6  -3   0   17.86    1.24
  -6  -3   0   20.22    1.11
   6  -3   0   22.28    1.20
  -6  -3   0   20.23    1.06
   6  -3   0   20.34    1.08
  -6  -3   0   21.58    1.19
  -6  -3   0   19.42    1.17
   6  -3   0   19.48    1.06
   6  -3   0   18.50    1.21
   6  -3   0   19.10    1.09
   6  -3   0   16.93    1.28
   6  -3   0   21.84    1.09
   6  -3   0   20.71    1.17
   6   3   0   20.07    1.14
   6   3   0   21.08    1.06
   6   3   0   19.69    1.14
  -6   3   0   21.18    1.07
   6   3   0   20.77    1.14
   6   3   0   20.40    1.07
   6   3   0   19.69    1.13
   6   3   0   19.75    1.06
  -6   3   0   20.24    1.07
   6   3   0   18.53    1.24
  -6   3   0   21.26    1.09
   6   3   0   19.99    1.23
   6   3   0   20.33    1.04
   6   3   0   20.33    1.06
  -6   3   0   20.63    1.09
   6   3   0   18.96    1.09
  -6   3   0   19.91    1.09
   6   3   0   20.70    1.05
   7  -3   0    3.02    0.50
   7  -3   0    2.89    0.37
  -7  -3   0    3.10    0.35
   7  -3   0    3.50    0.48
  -7  -3   0    3.48    0.25
   7  -3   0    3.81    0.44
   7  -3   0    3.21    0.41
  -7  -3   0    2.49    0.44
  -7  -3   0    3.14    0.25
  -7  -3   0    2.93    0.34
  -7  -3   0    3.63    0.24
   7  -3   0    3.28    0.45
  -7  -3   0    3.07    0.30
  -7  -3   0    3.18    0.33
  -7   3   0    2.97    0.25
   7   3   0    3.01    0.23
   7   3   0    3.09    0.24
   7   3   0    2.66    0.56
   7   3   0    3.00    0.22
   7   3   0    2.51    0.29
  -7   3   0    3.45    0.29
  -7   3   0    2.81    0.25
   7   3   0    2.89    0.32
  -7   3   0    2.96    0.30
   7   3   0    3.35    0.33
  -7   3   0    3.25    0.28
   7   3   0    2.71    0.44
   7   3   0    2.81    0.20
   7   3   0    3.08    0.31
   7   3   0    3.70    0.52
   8  -3   0   26.44    1.95
   8  -3   0   34.73    1.90
   8  -3   0   31.21    1.86
  -8  -3   0   31.80    1.63
  -8  -3   0   29.90    1.74
  -8  -3   0   32.42    1.74
   8  -3   0   32.75    1.83
   8  -3   0   31.87    1.77
   8  -3   0   32.19    1.81
  -8  -3   0   32.46    1.63
   8   3   0   30.09    1.73
   8   3   0   31.88    1.61
  -8   3   0   30.86    1.68
   8   3   0   32.75    1.63
   8   3   0   31.26    1.73
  -8   3   0   32.04    1.64
   8   3   0   30.63    1.66
   8   3   0   30.27    1.63
   8   3   0   27.55    2.06
  -8   3   0   30.82    1.67
  -8   3   0   32.00    1.64
   8   3   0   29.76    1.88
  -8   3   0   32.36    1.66
   9  -3   0    9.40    0.74
  -9  -3   0    9.12    0.56
   9  -3   0    8.05    0.89
  -9  -3   0    9.43    0.56
  -9  -3   0    9.59    0.57
  -9  -3   0    8.81    0.63
  -9  -3   0    8.95    0.64
   9  -3   0    9.13    0.80
   9  -3   0    9.15    0.86
   9  -3   0    7.50    0.68
   9  -3   0    9.08    0.84
  -9  -3   0    9.48    0.66
  -9   3   0    9.09    0.62
   9   3   0    8.10    0.97
  -9   3   0    9.28    0.58
  -9   3   0    8.94    0.56
  -9   3   0    9.47    0.62
   9   3   0    8.47    0.83
   9   3   0   10.20    0.68
   9   3   0    9.25    0.79
  -9   3   0    9.16    0.57
 -10  -3   0    2.20    0.25
  10  -3   0    1.91    0.46
  10  -3   0    1.50    0.51
 -10  -3   0    2.11    0.31
  10  -3   0    1.97    0.42
 -10  -3   0    2.16    0.28
 -10  -3   0    1.76    0.23
 -10  -3   0    1.45    0.30
  10  -3   0    1.98    0.59
  10  -3   0    2.07    0.48
 -10   3   0    1.73    0.30
 -10   3   0    1.98    0.27
  10   3   0    1.57    0.37
 -10   3   0    2.59    0.31
 -10   3   0    1.58    0.23
  10   3   0    1.56    0.59
 -10   3   0    1.47    0.28
  10   3   0    1.62    0.49
  11  -3   0    2.63    0.51
 -11  -3   0    2.41    0.30
  11  -3   0    1.56    0.55
  11  -3   0    2.45    0.53
 -11  -3   0    2.32    0.39
 -11  -3   0    2.18    0.28
 -11   3   0    2.00    0.35
 -11   3   0    2.04    0.28
  11   3   0    1.66    0.59
 -11   3   0    1.82    0.30
  11   3   0    1.63    0.51
 -11   3   0    2.42    0.31
  12  -3   0    0.30    0.43
 -12  -3   0    0.58    0.24
 -12  -3   0    0.58    0.35
  12   3   0    0.59    0.52
 -12   3   0   -0.08    0.29
 -12   3   0    0.38    0.24
  12   3   0    0.68    0.47
 -12   3   0    0.31    0.20
 -12   3   0    0.16    0.23
 -13  -3   0    3.37    0.49
 -13  -3   0    3.26    0.39
 -13   3   0    2.78    0.46
 -13   3   0    2.71    0.39
  13   3   0    2.83    0.89
   0  -4   0   25.05    1.31
   0  -4   0   24.34    1.23
   0  -4   0   24.25    1.26
   0  -4   0   22.23    1.22
   0  -4   0   24.07    1.31
   0  -4   0   25.50    1.29
   0  -4   0   23.48    1.26
   0  -4   0   24.48    1.30
   0   4   0   21.71    1.22
   0   4   0   25.41    1.31
   0   4   0   24.27    1.23
   0   4   0   23.20    1.26
   0   4   0   24.61    1.28
   0   4   0   24.83    1.21
   0   4   0   23.35    1.30
   0   4   0   24.06    1.31
   0   4   0   24.22    1.23
  -1  -4   0   83.12    4.26
   1  -4   0   86.85    4.25
  -2  -4   0  119.40    6.03
   2  -4   0  122.84    5.97
   2  -4   0  120.07    5.93
  -2  -4   0  115.43    5.94
  -2   4   0  117.39    5.97
  -2   4   0  122.98    6.05
   2   4   0  112.52    5.91
  -3  -4   0   18.03    1.12
   3  -4   0   18.51    0.95
   3  -4   0   18.54    0.91
   3  -4   0   18.38    1.08
  -3  -4   0   17.25    1.04
  -3  -4   0   18.17    0.96
  -3  -4   0   19.01    0.97
  -3  -4   0   17.34    0.99
  -3  -4   0   18.44    0.92
   3  -4   0   17.59    0.94
   3  -4   0   19.79    0.95
   3  -4   0   17.72    0.95
  -3  -4   0   18.24    0.95
  -3  -4   0   18.92    1.00
  -3  -4   0   16.93    1.06
  -3  -4   0   18.06    0.93
   3  -4   0   19.22    0.95
  -3  -4   0   18.07    0.94
   3  -4   0   18.89    0.96
  -3  -4   0   17.39    0.95
   3  -4   0   17.59    1.01
   3   4   0   17.95    1.05
   3   4   0   19.51    1.07
   3   4   0   17.93    0.95
   3   4   0   17.97    0.96
   3   4   0   17.15    1.05
  -3   4   0   18.81    0.95
  -3   4   0   18.72    0.97
  -3   4   0   17.53    0.95
   3   4   0   18.49    0.99
   3   4   0   17.80    0.94
   3   4   0   18.49    1.05
  -3   4   0   18.26    1.01
   3   4   0   17.88    0.96
  -3   4   0   18.11    0.94
  -3   4   0   18.70    0.96
   3   4   0   18.50    0.99
  -3   4   0   20.21    0.97
  -3   4   0   18.57    0.97
  -4  -4   0   35.80    1.92
   4  -4   0   34.88    1.86
  -4  -4   0   35.82    1.85
  -4  -4   0   35.71    1.86
   4  -4   0   37.63    1.95
   4  -4   0   37.95    1.87
  -4  -4   0   37.50    1.86
  -4  -4   0   38.25    1.85
  -4  -4   0   37.32    1.89
  -4  -4   0   37.76    1.85
   4  -4   0   34.78    1.88
   4  -4   0   37.68    1.88
  -4  -4   0   35.84    1.98
   4  -4   0   37.91    2.03
   4  -4   0   35.24    1.87
   4   4   0   35.34    1.86
  -4   4   0   37.85    1.88
  -4   4   0   34.84    1.87
  -4   4   0   36.89    1.86
   4   4   0   38.07    1.98
   4   4   0   34.14    2.00
   4   4   0   37.23    1.87
   4   4   0   35.64    1.91
   4   4   0   37.54    1.87
   4   4   0   34.03    1.95
   4   4   0   37.33    2.00
   4   4   0   36.40    1.97
  -4   4   0   36.77    1.87
  -4   4   0   38.55    1.87
   4   4   0   37.98    1.92
  -5  -4   0   53.69    2.72
  -5  -4   0   53.04    2.68
   5  -4   0   56.65    2.69
  -5  -4   0   51.60    2.68
  -5  -4   0   52.53    2.75
  -5  -4   0   52.65    2.80
   5  -4   0   55.56    2.88
  -5  -4   0   52.99    2.65
   5  -4   0   54.31    2.70
  -5  -4   0   53.40    2.67
   5  -4   0   50.01    2.68
   5  -4   0   58.16    2.88
  -5  -4   0   53.78    2.67
   5  -4   0   54.15    2.79
  -5  -4   0   45.92    2.84
   5   4   0   49.31    2.85
   5   4   0   52.72    2.71
   5   4   0   50.83    2.68
   5   4   0   52.31    2.79
   5   4   0   52.27    2.69
  -5   4   0   53.28    2.70
   5   4   0   54.33    2.68
  -5   4   0   52.72    2.70
   5   4   0   54.04    2.79
   5   4   0   56.23    2.85
  -5   4   0   51.51    2.68
  -5   4   0   51.87    2.70
   5   4   0   53.45    2.69
   5   4   0   52.22    2.74
   5   4   0   52.30    2.74
  -5   4   0   53.93    2.68
   6  -4   0    0.60    0.23
   6  -4   0    0.61    0.15
   6  -4   0    0.44    0.22
  -6  -4   0    0.73    0.11
   6  -4   0    0.65    0.14
   6  -4   0    0.46    0.23
  -6  -4   0    0.70    0.18
   6  -4   0    0.48    0.18
  -6  -4   0    0.79    0.23
  -6  -4   0    0.88    0.22
   6  -4   0    0.83    0.25
  -6  -4   0    0.67    0.26
   6  -4   0    0.86    0.13
  -6  -4   0    0.85    0.13
   6  -4   0    1.00    0.24
  -6  -4   0    0.65    0.12
   6  -4   0    0.52    0.10
  -6  -4   0    0.78    0.19
  -6   4   0    0.73    0.15
   6   4   0    0.78    0.20
   6   4   0    0.62    0.14
   6   4   0    0.42    0.32
   6   4   0    0.85    0.19
   6   4   0    0.81    0.14
   6   4   0    0.84    0.21
   6   4   0    0.92    0.12
  -6   4   0    0.68    0.13
   6   4   0    0.61    0.18
  -6   4   0    0.67    0.16
   6   4   0    0.58    0.12
   6   4   0    0.62    0.24
  -6   4   0    0.85    0.14
   6   4   0    0.62    0.15
   6   4   0    0.65    0.29
  -6   4   0    0.56    0.14
   7  -4   0   25.03    1.46
  -7  -4   0   23.28    1.24
  -7  -4   0   25.49    1.39
  -7  -4   0   24.12    1.25
  -7  -4   0   22.97    1.38
   7  -4   0   21.80    1.42
   7  -4   0   23.57    1.39
   7  -4   0   23.82    1.47
   7  -4   0   24.56    1.38
  -7  -4   0   23.83    1.34
  -7  -4   0   23.74    1.30
  -7  -4   0   23.96    1.23
   7   4   0   24.16    1.25
   7   4   0   24.28    1.45
   7   4   0   23.45    1.32
   7   4   0   24.02    1.35
  -7   4   0   23.15    1.27
  -7   4   0   24.26    1.27
   7   4   0   24.68    1.47
   7   4   0   22.92    1.22
   7   4   0   21.65    1.65
  -7   4   0   22.42    1.27
   7   4   0   23.54    1.33
   7   4   0   23.39    1.25
  -7   4   0   23.79    1.25
  -7   4   0   23.05    1.25
   7   4   0   21.46    1.47
  -8  -4   0    8.33    0.63
   8  -4   0    7.33    0.64
  -8  -4   0    8.54    0.60
  -8  -4   0    7.44    0.47
   8  -4   0    6.62    0.74
  -8  -4   0    8.16    0.60
  -8  -4   0    8.16    0.59
   8  -4   0    7.11    0.68
  -8  -4   0    7.09    0.47
   8  -4   0    8.16    0.73
   8  -4   0    8.42    0.68
   8  -4   0    7.86    0.63
  -8  -4   0    6.65    0.69
  -8  -4   0    8.90    0.63
   8   4   0    7.62    0.49
  -8   4   0    8.08    0.49
  -8   4   0    8.59    0.53
   8   4   0    7.02    0.68
  -8   4   0    7.89    0.52
  -8   4   0    7.82    0.49
   8   4   0    8.11    0.49
   8   4   0    7.24    0.55
   8   4   0    8.03    0.76
   8   4   0    7.53    0.58
   8   4   0    6.64    0.89
  -8   4   0    7.86    0.52
   8   4   0    8.32    0.57
  -9  -4   0    8.22    0.60
  -9  -4   0    7.94    0.68
   9  -4   0    8.75    0.78
   9  -4   0    7.88    0.71
  -9  -4   0    7.85    0.50
   9  -4   0    9.55    0.81
  -9  -4   0    7.96    0.62
  -9  -4   0    8.21    0.51
   9  -4   0    8.04    0.67
   9  -4   0    6.99    0.81
  -9  -4   0    8.46    0.52
   9   4   0    8.04    0.74
  -9   4   0    7.27    0.56
  -9   4   0    9.00    0.58
   9   4   0    8.35    0.78
   9   4   0    8.44    0.55
  -9   4   0    7.80    0.52
  -9   4   0    7.89    0.51
   9   4   0    8.29    0.62
  -9   4   0    7.87    0.70
   9   4   0    6.89    0.96
 -10  -4   0    1.09    0.23
  10  -4   0    1.27    0.39
  10  -4   0    1.47    0.41
 -10  -4   0    0.89    0.19
 -10  -4   0    1.30    0.31
  10  -4   0    1.32    0.37
  10  -4   0    0.99    0.44
 -10  -4   0    1.17    0.28
 -10  -4   0    1.22    0.21
  10  -4   0    1.62    0.43
  10  -4   0    1.13    0.32
 -10   4   0    0.93    0.28
 -10   4   0    1.12    0.24
  10   4   0    1.24    0.45
 -10   4   0    1.08    0.27
 -10   4   0    1.31    0.22
  10   4   0    0.89    0.50
 -10   4   0    1.26    0.24
 -11  -4   0    6.93    0.58
 -11  -4   0    7.66    0.50
  11  -4   0    6.02    0.95
  11  -4   0    7.42    1.08
 -11  -4   0    6.55    0.59
  11  -4   0    8.82    0.94
  11   4   0    6.43    1.20
 -11   4   0    6.94    0.52
 -11   4   0    7.66    0.53
  11   4   0    7.20    0.85
 -11   4   0    8.11    0.56
 -11   4   0    7.16    0.60
 -12  -4   0    5.43    0.82
 -12  -4   0    4.82    0.42
 -12   4   0    4.27    0.45
 -12   4   0    4.33    0.42
 -12   4   0    4.36    0.43
  12   4   0    3.98    0.93
 -12   4   0    4.59    0.51
 -13  -4   0    2.23    0.43
 -13   4   0    0.74    0.36
  13   4   0    1.13    0.69
 -13   4   0    1.67    0.34
 -13   4   0    1.13    0.32
   0  -5   0    0.32    0.13
   0  -5   0    0.46    0.17
   0  -5   0    0.23    0.14
   0  -5   0    0.26    0.06
   0  -5   0    0.20    0.09
   0  -5   0    0.15    0.10
   0  -5   0    0.32    0.14
   0  -5   0    0.43    0.14
   0  -5   0    0.36    0.15
   0   5   0    0.33    0.16
   0   5   0    0.38    0.14
   0   5   0    0.22    0.15
   0   5   0    0.23    0.08
   0   5   0    0.32    0.11
   0   5   0    0.43    0.06
   0   5   0    0.33    0.12
   0   5   0    0.39    0.16
   0   5   0    0.25    0.09
   0   5   0    0.30    0.09
   1  -5   0   51.17    2.80
   1  -5   0   56.36    2.93
  -1  -5   0   53.54    2.92
  -1  -5   0   51.68    2.87
  -1  -5   0   56.20    2.83
  -1  -5   0   59.19    2.89
   1  -5   0   59.55    2.88
   1  -5   0   57.50    2.81
  -1  -5   0   59.84    2.91
  -1  -5   0   54.61    2.81
  -1  -5   0   53.78    2.91
   1  -5   0   56.43    2.81
   1  -5   0   55.65    2.88
  -1  -5   0   56.19    2.79
  -1   5   0   57.51    2.81
  -1   5   0   55.35    2.89
  -1   5   0   53.89    2.78
   1   5   0   51.29    2.81
  -1   5   0   58.94    2.87
   1   5   0   56.97    2.82
   1   5   0   58.63    2.90
   1   5   0   56.32    2.83
   1   5   0   57.05    2.93
  -1   5   0   54.91    2.81
   1   5   0   53.87    2.91
  -1   5   0   56.67    2.93
   1   5   0   54.46    2.79
  -1   5   0   55.95    2.90
  -1   5   0   56.86    2.80
  -2  -5   0  129.85    6.55
  -2  -5   0  127.93    6.66
   2  -5   0  134.07    6.54
  -2   5   0  140.66    6.75
  -2   5   0  121.83    6.59
  -3  -5   0   26.45    1.36
  -3  -5   0   25.33    1.49
   3  -5   0   28.11    1.45
   3  -5   0   27.72    1.37
  -3  -5   0   25.77    1.51
  -3  -5   0   26.68    1.34
  -3  -5   0   26.35    1.42
  -3  -5   0   26.14    1.39
   3  -5   0   27.11    1.40
  -3  -5   0   26.44    1.38
   3  -5   0   25.79    1.36
   3  -5   0   28.73    1.41
   3  -5   0   27.54    1.38
  -3  -5   0   27.34    1.43
  -3  -5   0   27.16    1.36
   3  -5   0   27.24    1.35
   3  -5   0   25.26    1.34
   3  -5   0   25.95    1.37
  -3  -5   0   26.12    1.37
   3  -5   0   28.55    1.54
   3   5   0   26.69    1.51
   3   5   0   27.70    1.42
   3   5   0   27.04    1.43
   3   5   0   24.62    1.48
  -3   5   0   27.22    1.45
  -3   5   0   27.05    1.38
   3   5   0   26.62    1.39
   3   5   0   26.42    1.50
  -3   5   0   26.82    1.42
  -3   5   0   27.14    1.41
   3   5   0   27.25    1.39
   3   5   0   25.25    1.36
  -3   5   0   26.35    1.36
   3   5   0   28.18    1.50
  -3   5   0   27.25    1.37
   3   5   0   26.79    1.38
  -3   5   0   26.24    1.37
   4  -5   0   23.81    1.19
   4  -5   0   23.71    1.37
  -4  -5   0   23.39    1.16
   4  -5   0   23.17    1.18
   4  -5   0   23.59    1.14
  -4  -5   0   22.98    1.21
   4  -5   0   22.06    1.19
  -4  -5   0   21.52    1.18
   4  -5   0   21.59    1.17
  -4  -5   0   21.95    1.17
   4  -5   0   23.93    1.28
  -4  -5   0   23.87    1.26
  -4  -5   0   24.22    1.33
  -4  -5   0   19.37    1.32
  -4  -5   0   23.20    1.25
  -4  -5   0   23.42    1.18
  -4   5   0   22.87    1.20
  -4   5   0   24.40    1.19
   4   5   0   23.23    1.24
   4   5   0   23.84    1.33
   4   5   0   21.88    1.18
   4   5   0   22.51    1.19
   4   5   0   22.72    1.32
   4   5   0   22.80    1.20
  -4   5   0   22.44    1.18
  -4   5   0   22.57    1.17
  -4   5   0   23.59    1.20
  -4   5   0   22.23    1.19
   4   5   0   22.17    1.33
  -4   5   0   23.02    1.16
   4   5   0   23.11    1.19
   4   5   0   21.95    1.31
  -4   5   0   21.87    1.20
   4   5   0   22.16    1.23
   5  -5   0    4.40    0.30
  -5  -5   0    4.20    0.26
  -5  -5   0    4.09    0.28
  -5  -5   0    4.73    0.34
   5  -5   0    3.90    0.27
  -5  -5   0    4.04    0.27
   5  -5   0    4.40    0.46
  -5  -5   0    4.50    0.26
  -5  -5   0    4.54    0.38
   5  -5   0    4.28    0.29
  -5  -5   0    4.51    0.45
   5  -5   0    4.48    0.29
  -5  -5   0    5.38    0.45
   5  -5   0    3.98    0.37
  -5  -5   0    4.29    0.27
   5   5   0    4.12    0.28
   5   5   0    4.12    0.34
  -5   5   0    4.49    0.30
   5   5   0    4.23    0.45
   5   5   0    4.44    0.29
   5   5   0    3.46    0.51
   5   5   0    4.56    0.42
   5   5   0    4.11    0.30
   5   5   0    4.28    0.31
  -5   5   0    4.83    0.31
   5   5   0    4.39    0.42
   5   5   0    4.34    0.42
   5   5   0    3.99    0.34
  -5   5   0    4.88    0.29
  -5   5   0    4.40    0.28
   5   5   0    3.96    0.30
  -5   5   0    4.24    0.30
  -6  -5   0   13.13    0.73
   6  -5   0   15.09    0.88
  -6  -5   0   14.08    0.79
  -6  -5   0   11.16    0.91
  -6  -5   0   12.89    0.89
   6  -5   0   14.59    0.97
  -6  -5   0   13.77    0.74
   6  -5   0   13.94    0.75
   6  -5   0   13.58    0.95
  -6  -5   0   13.65    0.74
  -6  -5   0   13.85    0.83
   6  -5   0   12.78    0.73
  -6  -5   0   13.60    0.89
   6  -5   0   12.49    0.88
   6  -5   0   13.54    0.77
  -6   5   0   14.05    0.76
  -6   5   0   12.81    0.76
   6   5   0   13.65    0.81
   6   5   0   13.13    0.86
   6   5   0   13.92    0.75
   6   5   0   10.95    1.06
   6   5   0   13.67    0.95
   6   5   0   13.04    0.76
   6   5   0   13.34    0.91
   6   5   0   14.00    0.74
  -6   5   0   14.03    0.77
   6   5   0   14.18    0.88
  -6   5   0   14.07    0.74
  -6   5   0   14.00    0.74
   6   5   0   14.13    0.82
  -7  -5   0    0.43    0.11
   7  -5   0    0.24    0.21
   7  -5   0    0.34    0.23
  -7  -5   0    0.59    0.27
  -7  -5   0    0.50    0.21
   7  -5   0    0.05    0.20
  -7  -5   0    0.44    0.12
  -7  -5   0    0.49    0.13
   7  -5   0    0.11    0.22
  -7  -5   0    0.29    0.17
  -7  -5   0    0.46    0.19
   7  -5   0    0.25    0.18
   7  -5   0    0.38    0.22
  -7  -5   0    0.35    0.22
   7   5   0    0.26    0.32
  -7   5   0    0.27    0.13
   7   5   0    0.38    0.10
   7   5   0    0.22    0.17
   7   5   0    0.28    0.32
   7   5   0    0.33    0.25
  -7   5   0    0.41    0.13
   7   5   0    0.45    0.13
   7   5   0    0.41    0.13
   7   5   0    0.26    0.19
  -7   5   0    0.42    0.16
  -7   5   0    0.35    0.15
  -7   5   0    0.29    0.16
   7   5   0    0.22    0.17
  -8  -5   0   28.40    1.52
  -8  -5   0   27.69    1.44
   8  -5   0   27.61    1.60
   8  -5   0   23.77    1.73
   8  -5   0   29.30    1.63
  -8  -5   0   24.84    1.72
   8  -5   0   28.67    1.74
  -8  -5   0   28.65    1.43
  -8  -5   0   25.53    1.60
  -8  -5   0   28.66    1.46
   8  -5   0   26.88    1.66
  -8  -5   0   30.25    1.62
  -8  -5   0   27.35    1.56
   8  -5   0   29.20    1.70
  -8   5   0   28.90    1.49
   8   5   0   26.10    1.71
   8   5   0   25.09    1.67
   8   5   0   28.13    1.57
  -8   5   0   26.78    1.48
   8   5   0   26.31    1.53
  -8   5   0   28.57    1.45
  -8   5   0   28.98    1.46
   8   5   0   26.16    1.46
   8   5   0   27.79    1.54
  -8   5   0   28.47    1.48
   8   5   0   24.12    1.90
   8   5   0   25.55    1.54
  -9  -5   0    0.28    0.13
  -9  -5   0    0.39    0.16
   9  -5   0   -0.02    0.31
  -9  -5   0    0.06    0.19
   9  -5   0    0.15    0.33
  -9  -5   0    0.11    0.14
  -9  -5   0    0.26    0.24
   9  -5   0    0.30    0.25
   9  -5   0    0.30    0.28
   9  -5   0    0.33    0.30
   9  -5   0   -0.07    0.22
  -9   5   0    0.14    0.14
  -9   5   0    0.26    0.18
  -9   5   0   -0.23    0.17
  -9   5   0    0.13    0.19
  -9   5   0    0.27    0.19
   9   5   0    0.04    0.20
   9   5   0    0.17    0.33
   9   5   0    0.30    0.38
  10  -5   0    3.72    0.54
  10  -5   0    2.95    0.47
  10  -5   0    2.62    0.60
 -10  -5   0    3.27    0.45
  10  -5   0    2.86    0.51
  10  -5   0    2.57    0.48
 -10  -5   0    3.49    0.32
  10  -5   0    2.89    0.54
 -10  -5   0    3.02    0.40
 -10  -5   0    3.17    0.29
 -10  -5   0    3.45    0.33
 -10   5   0    2.97    0.31
  10   5   0    3.46    0.64
 -10   5   0    3.20    0.38
 -10   5   0    3.87    0.41
  10   5   0    2.74    0.75
 -10   5   0    3.85    0.39
 -10   5   0    3.00    0.32
 -11  -5   0    1.51    0.34
  11  -5   0    0.89    0.47
 -11  -5   0    1.81    0.27
 -11  -5   0    1.53    0.34
 -11   5   0    1.50    0.32
  11   5   0    1.58    0.53
 -11   5   0    1.76    0.30
 -11   5   0    1.18    0.23
  11   5   0    1.24    0.95
 -11   5   0    1.68    0.29
 -11   5   0    1.50    0.33
 -12  -5   0    0.06    0.23
 -12  -5   0    0.05    0.21
  12   5   0    0.39    0.44
 -12   5   0    0.43    0.27
 -12   5   0    0.19    0.24
  12   5   0    0.32    0.48
 -12   5   0    0.00    0.29
 -12   5   0    0.09    0.20
 -13  -5   0    1.49    0.38
 -13   5   0    1.02    0.42
  13   5   0    1.33    0.78
 -13   5   0    1.94    0.34
 -13   5   0    0.83    0.34
  13   5   0    0.83    0.68
   0  -6   0  188.55   12.91
   0  -6   0  196.42   23.02
   0   6   0  206.82   19.90
   0   6   0  198.91   13.14
   0   6   0  192.27   11.82
   0   6   0  202.08   11.95
   1  -6   0   87.23    4.42
   1  -6   0   88.32    4.41
  -1  -6   0   84.39    4.53
  -1  -6   0   87.88    4.55
   1  -6   0   89.77    4.51
   1  -6   0   92.57    4.56
  -1   6   0   86.30    4.42
  -1   6   0   87.86    4.52
   1   6   0   89.34    4.55
  -1   6   0   85.81    4.51
   1   6   0   87.29    4.43
  -1   6   0   88.78    4.42
   1   6   0   90.81    4.52
  -1   6   0   89.57    4.41
   1   6   0   85.60    4.53
  -1   6   0   84.76    4.38
   1   6   0   90.43    4.39
  -2  -6   0   17.95    0.97
  -2  -6   0   17.84    0.92
  -2  -6   0   17.84    1.01
   2  -6   0   17.72    0.97
  -2  -6   0   16.83    1.04
  -2  -6   0   16.53    0.90
   2  -6   0   17.63    0.88
   2  -6   0   16.83    0.89
   2  -6   0   15.53    0.87
   2  -6   0   17.23    0.98
   2  -6   0   18.10    0.97
  -2  -6   0   17.49    1.03
  -2  -6   0   16.33    0.97
   2  -6   0   17.67    0.92
   2  -6   0   17.68    0.89
   2  -6   0   17.19    1.05
  -2  -6   0   15.67    0.99
   2   6   0   15.96    0.91
   2   6   0   17.54    0.92
  -2   6   0   16.66    0.91
   2   6   0   16.02    1.02
   2   6   0   17.00    0.99
   2   6   0   17.44    1.00
   2   6   0   16.67    0.87
  -2   6   0   16.82    0.96
   2   6   0   17.15    1.04
  -2   6   0   16.37    0.86
   2   6   0   18.36    0.98
  -2   6   0   16.96    1.05
  -2   6   0   17.37    0.87
   2   6   0   17.23    0.94
  -2   6   0   15.92    0.98
  -3  -6   0   15.61    0.89
   3  -6   0   15.33    0.80
  -3  -6   0   15.54    0.99
   3  -6   0   15.85    0.88
   3  -6   0   17.02    0.95
   3  -6   0   16.33    0.82
  -3  -6   0   16.72    0.97
  -3  -6   0   15.53    0.81
  -3  -6   0   13.27    0.94
   3  -6   0   16.07    0.84
   3  -6   0   15.01    0.80
  -3  -6   0   15.59    0.79
  -3  -6   0   15.52    0.84
  -3  -6   0   14.48    0.96
   3  -6   0   15.85    1.00
   3  -6   0   14.36    0.86
  -3  -6   0   16.34    0.85
   3  -6   0   15.17    0.83
   3  -6   0   16.05    0.91
  -3  -6   0   15.29    0.89
  -3  -6   0   15.61    0.84
   3  -6   0   16.56    0.83
  -3   6   0   15.79    0.81
  -3   6   0   16.52    0.84
  -3   6   0   15.88    0.82
   3   6   0   16.55    0.96
   3   6   0   16.09    0.99
   3   6   0   16.16    0.91
   3   6   0   15.06    0.88
  -3   6   0   15.47    0.89
   3   6   0   14.00    0.94
  -3   6   0   16.31    0.91
  -3   6   0   15.75    0.82
   3   6   0   16.02    0.85
   3   6   0   15.45    0.84
  -3   6   0   17.38    0.83
  -3   6   0   15.51    0.90
   3   6   0   15.08    0.81
   3   6   0   14.23    0.96
   3   6   0   15.36    0.85
   4  -6   0   11.26    0.79
  -4  -6   0   10.48    0.67
  -4  -6   0    9.19    0.74
   4  -6   0   11.65    0.60
   4  -6   0   11.54    0.57
   4  -6   0   10.75    0.56
  -4  -6   0   11.21    0.61
   4  -6   0   11.73    0.62
   4  -6   0   10.33    0.61
   4  -6   0   11.57    0.62
  -4  -6   0   11.03    0.57
   4  -6   0   11.24    0.61
  -4  -6   0   10.69    0.75
   4  -6   0   11.80    0.61
  -4  -6   0   10.93    0.63
  -4  -6   0   10.69    0.59
   4  -6   0   10.47    0.58
  -4  -6   0   10.74    0.67
   4  -6   0   10.73    0.69
  -4   6   0   10.41    0.61
  -4   6   0   11.29    0.59
   4   6   0    8.86    0.84
   4   6   0   11.67    0.68
  -4   6   0   10.90    0.64
  -4   6   0   11.40    0.58
   4   6   0   10.77    0.75
  -4   6   0   11.20    0.60
   4   6   0   10.71    0.62
   4   6   0   10.66    0.62
  -4   6   0   11.08    0.61
   4   6   0   10.01    0.59
   4   6   0   10.88    0.75
  -4   6   0   10.73    0.68
  -4   6   0   11.11    0.64
   4   6   0   10.84    0.62
   4   6   0   11.01    0.76
   4   6   0   10.45    0.75
   4   6   0   10.55    0.66
  -5  -6   0   45.15    2.24
   5  -6   0   45.57    2.30
   5  -6   0   46.43    2.27
  -5  -6   0   43.89    2.26
   5  -6   0   44.86    2.38
  -5  -6   0   38.45    2.45
  -5  -6   0   44.91    2.25
   5  -6   0   41.96    2.26
   5  -6   0   47.83    2.52
   5  -6   0   43.56    2.29
  -5  -6   0   42.23    2.26
   5  -6   0   42.99    2.22
  -5  -6   0   48.13    2.36
  -5  -6   0   44.61    2.31
   5  -6   0   45.11    2.28
   5  -6   0   45.67    2.23
  -5  -6   0   45.43    2.27
  -5  -6   0   45.05    2.54
  -5   6   0   45.58    2.29
   5   6   0   45.60    2.44
   5   6   0   43.06    2.42
  -5   6   0   44.20    2.26
   5   6   0   43.41    2.33
   5   6   0   44.08    2.28
   5   6   0   44.84    2.29
   5   6   0   42.55    2.29
  -5   6   0   44.34    2.24
  -5   6   0   46.22    2.27
  -5   6   0   47.96    2.29
   5   6   0   46.04    2.35
   5   6   0   44.12    2.46
   5   6   0   42.46    2.27
   5   6   0   47.62    2.46
  -5   6   0   41.89    2.28
  -6  -6   0    0.95    0.12
  -6  -6   0    1.37    0.13
   6  -6   0    1.02    0.14
  -6  -6   0    0.81    0.19
  -6  -6   0    1.44    0.13
  -6  -6   0    1.41    0.15
  -6  -6   0    1.10    0.33
   6  -6   0    1.06    0.25
  -6  -6   0    0.88    0.22
   6  -6   0    0.87    0.25
   6  -6   0    1.52    0.33
  -6  -6   0    1.38    0.31
  -6  -6   0    1.00    0.14
  -6  -6   0    1.12    0.27
   6  -6   0    1.12    0.30
   6  -6   0    1.12    0.19
   6   6   0    1.41    0.19
   6   6   0    1.07    0.17
  -6   6   0    1.29    0.18
  -6   6   0    1.35    0.19
  -6   6   0    1.05    0.14
   6   6   0    1.08    0.32
   6   6   0    0.83    0.26
  -6   6   0    1.08    0.18
   6   6   0    1.14    0.20
   6   6   0    1.13    0.17
  -6   6   0    1.31    0.17
   6   6   0    1.30    0.22
   6   6   0    1.20    0.26
   6   6   0    1.39    0.28
   7  -6   0   23.75    1.40
  -7  -6   0   23.24    1.42
   7  -6   0   23.13    1.39
   7  -6   0   24.66    1.53
  -7  -6   0   23.87    1.35
   7  -6   0   25.25    1.52
  -7  -6   0   23.45    1.31
   7  -6   0   20.91    1.41
  -7  -6   0   21.21    1.49
  -7  -6   0   24.14    1.23
  -7  -6   0   22.64    1.42
  -7  -6   0   24.72    1.24
  -7  -6   0   23.22    1.22
  -7   6   0   24.73    1.24
  -7   6   0   23.48    1.25
   7   6   0   25.17    1.41
   7   6   0   22.07    1.48
   7   6   0   19.65    1.63
   7   6   0   24.21    1.33
   7   6   0   22.80    1.27
  -7   6   0   23.48    1.27
   7   6   0   22.11    1.39
  -7   6   0   23.71    1.28
  -7   6   0   23.29    1.27
   7   6   0   23.64    1.24
   7   6   0   26.20    1.50
  -8  -6   0    0.88    0.15
  -8  -6   0    0.62    0.22
   8  -6   0    0.71    0.28
  -8  -6   0    1.01    0.28
  -8  -6   0    0.58    0.17
   8  -6   0    0.57    0.29
   8  -6   0    0.67    0.29
   8  -6   0    0.29    0.27
  -8  -6   0    1.00    0.29
   8  -6   0    0.91    0.29
  -8  -6   0    0.93    0.14
   8  -6   0    1.03    0.36
  -8  -6   0    0.90    0.24
   8   6   0    0.83    0.18
  -8   6   0    0.89    0.17
  -8   6   0    0.90    0.21
  -8   6   0    1.09    0.23
   8   6   0    1.06    0.30
   8   6   0    0.88    0.48
  -8   6   0    0.68    0.22
   8   6   0    0.58    0.23
   8   6   0    1.07    0.41
   8   6   0    1.70    0.32
   8   6   0    1.01    0.35
   9  -6   0    0.27    0.30
  -9  -6   0    0.79    0.27
   9  -6   0    0.51    0.27
   9  -6   0    0.68    0.33
   9  -6   0    0.72    0.30
  -9  -6   0    0.91    0.29
   9  -6   0    0.37    0.32
  -9  -6   0    0.66    0.18
  -9  -6   0    0.65    0.14
   9  -6   0    0.38    0.28
  -9  -6   0    0.88    0.18
   9   6   0    0.90    0.26
  -9   6   0    0.62    0.16
   9   6   0    0.24    0.38
   9   6   0   -0.04    0.38
  -9   6   0    0.35    0.20
  -9   6   0    0.56    0.22
   9   6   0    0.57    0.16
  -9   6   0    0.57    0.19
  -9   6   0    0.87    0.21
  10  -6   0    1.97    0.53
 -10  -6   0    2.20    0.36
  10  -6   0    1.75    0.40
 -10  -6   0    2.40    0.53
 -10  -6   0    2.48    0.29
  10  -6   0    1.66    0.39
  10  -6   0    2.00    0.45
  10  -6   0    2.23    0.51
  10  -6   0    2.02    0.46
  10   6   0    2.50    0.58
  10   6   0    1.99    0.66
 -10   6   0    2.67    0.37
 -10   6   0    2.42    0.33
 -10   6   0    2.50    0.35
 -10   6   0    2.48    0.28
 -10   6   0    2.17    0.29
 -11  -6   0    1.48    0.34
 -11  -6   0    1.10    0.33
 -11  -6   0    1.53    0.26
  11   6   0    0.53    0.48
  11   6   0    0.86    0.49
 -11   6   0    1.91    0.36
 -11   6   0    1.36    0.29
 -11   6   0    1.43    0.32
 -11   6   0    1.33    0.24
 -11   6   0    1.71    0.32
 -12  -6   0   10.15    0.67
 -12  -6   0   10.28    0.79
 -12  -6   0   10.13    0.79
  12   6   0    9.40    1.31
 -12   6   0   10.14    0.75
 -12   6   0   10.31    0.67
 -12   6   0   10.17    0.72
 -12   6   0    8.64    0.73
 -12   6   0   10.46    0.67
  12   6   0   11.25    1.11
 -13  -6   0   -0.39    0.23
 -13  -6   0    0.15    0.33
 -13   6   0    0.41    0.31
  13   6   0    1.06    0.56
 -13   6   0   -0.01    0.32
 -13   6   0    0.39    0.26
  13   6   0    0.53    0.61
   0  -7   0    2.81    0.36
   0  -7   0    2.19    0.29
   0  -7   0    2.29    0.32
   0  -7   0    2.19    0.16
   0  -7   0    2.35    0.21
   0  -7   0    2.16    0.26
   0  -7   0    2.31    0.30
   0   7   0    2.30    0.29
   0   7   0    2.36    0.32
   0   7   0    2.02    0.24
   0   7   0    1.78    0.21
   0   7   0    3.13    0.37
   0   7   0    2.25    0.22
   0   7   0    3.03    0.26
   0   7   0    1.66    0.29
   0   7   0    2.67    0.19
  -1  -7   0   30.34    1.64
  -1  -7   0   32.39    1.80
  -1  -7   0   31.80    1.75
   1  -7   0   34.14    1.80
   1  -7   0   29.34    1.69
  -1  -7   0   30.57    1.77
  -1  -7   0   29.86    1.68
   1  -7   0   34.34    1.69
  -1  -7   0   33.92    1.76
   1  -7   0   32.63    1.63
  -1  -7   0   32.57    1.66
   1  -7   0   32.27    1.65
  -1  -7   0   32.44    1.61
   1  -7   0   33.45    1.74
  -1  -7   0   29.53    1.72
  -1   7   0   32.19    1.64
   1   7   0   30.57    1.79
  -1   7   0   32.38    1.79
   1   7   0   34.64    1.84
  -1   7   0   31.36    1.72
  -1   7   0   32.24    1.75
   1   7   0   32.90    1.66
   1   7   0   33.01    1.72
  -1   7   0   31.02    1.60
   1   7   0   30.06    1.64
   1   7   0   32.50    1.66
   1   7   0   35.27    1.76
  -1   7   0   29.78    1.62
  -1   7   0   31.67    1.76
   1   7   0   30.56    1.69
  -1   7   0   33.33    1.68
  -1   7   0   31.21    1.65
  -1   7   0   32.91    1.63
   1   7   0   32.42    1.78
   2  -7   0   32.85    1.81
  -2  -7   0   30.71    1.80
  -2  -7   0   33.80    1.73
   2  -7   0   31.62    1.63
  -2  -7   0   30.53    1.78
  -2  -7   0   31.23    1.68
   2  -7   0   33.78    1.73
  -2  -7   0   32.07    1.65
  -2  -7   0   33.13    1.77
   2  -7   0   32.29    1.63
  -2  -7   0   30.77    1.64
   2  -7   0   32.78    1.62
  -2  -7   0   29.52    1.74
   2  -7   0   29.42    1.62
   2  -7   0   31.09    1.72
   2  -7   0   33.93    1.67
  -2   7   0   31.66    1.74
   2   7   0   32.94    1.69
   2   7   0   31.71    1.73
  -2   7   0   32.85    1.63
  -2   7   0   31.32    1.60
  -2   7   0   33.59    1.82
  -2   7   0   32.88    1.72
   2   7   0   32.50    1.76
   2   7   0   32.04    1.65
   2   7   0   29.98    1.64
  -2   7   0   29.74    1.60
   2   7   0   31.05    1.60
  -2   7   0   31.54    1.63
   2   7   0   32.73    1.74
  -2   7   0   32.40    1.62
   2   7   0   30.84    1.65
   2   7   0   32.22    1.80
   2   7   0   31.98    1.78
  -3  -7   0   30.95    1.87
   3  -7   0   33.36    1.93
   3  -7   0   34.57    1.75
   3  -7   0   35.32    1.74
   3  -7   0   34.62    1.73
  -3  -7   0   35.57    1.90
   3  -7   0   34.28    1.74
   3  -7   0   32.11    1.71
   3  -7   0   35.43    1.84
   3  -7   0   35.14    1.83
   3  -7   0   33.63    1.78
  -3  -7   0   34.66    1.76
   3  -7   0   33.96    1.81
  -3  -7   0   33.78    1.80
  -3  -7   0   31.48    1.89
  -3  -7   0   33.71    1.82
   3  -7   0   32.12    1.73
   3  -7   0   31.19    1.72
  -3  -7   0   33.42    1.75
   3   7   0   34.41    1.76
   3   7   0   33.63    1.72
   3   7   0   33.83    1.77
  -3   7   0   33.79    1.71
   3   7   0   33.46    1.90
   3   7   0   33.33    1.87
   3   7   0   33.79    1.80
  -3   7   0   33.87    1.73
   3   7   0   36.03    1.90
  -3   7   0   33.98    1.74
  -3   7   0   34.86    1.75
   3   7   0   34.14    1.92
  -3   7   0   35.08    1.84
  -3   7   0   36.70    1.83
   3   7   0   34.21    1.83
  -3   7   0   33.96    1.83
   4  -7   0   63.39    3.15
   4  -7   0   64.41    3.17
   4  -7   0   63.70    3.11
   4  -7   0   58.30    3.11
  -4  -7   0   58.92    3.13
  -4  -7   0   61.73    3.11
   4  -7   0   64.90    3.25
  -4  -7   0   53.90    3.29
  -4  -7   0   60.95    3.11
  -4  -7   0   62.66    3.14
  -4  -7   0   63.37    3.21
   4  -7   0   65.08    3.18
   4  -7   0   67.19    3.38
   4  -7   0   65.05    3.13
   4  -7   0   57.98    3.10
  -4  -7   0   60.01    3.20
  -4  -7   0   62.17    3.09
   4  -7   0   60.32    3.13
  -4  -7   0   59.40    3.30
   4   7   0   61.07    3.30
  -4   7   0   62.28    3.13
  -4   7   0   58.89    3.13
  -4   7   0   61.17    3.22
   4   7   0   53.45    3.41
  -4   7   0   65.71    3.15
   4   7   0   59.28    3.16
   4   7   0   63.74    3.15
   4   7   0   66.01    3.33
   4   7   0   65.30    3.31
  -4   7   0   62.42    3.11
   4   7   0   60.03    3.12
  -4   7   0   62.14    3.12
  -4   7   0   61.98    3.19
  -4   7   0   63.35    3.19
   4   7   0   61.35    3.19
   4   7   0   63.05    3.31
   4   7   0   65.28    3.23
   5  -7   0    0.59    0.08
  -5  -7   0    0.89    0.18
  -5  -7   0    0.74    0.23
   5  -7   0    0.89    0.14
  -5  -7   0    0.70    0.08
   5  -7   0    0.51    0.17
   5  -7   0    0.41    0.19
   5  -7   0    0.93    0.15
  -5  -7   0    0.42    0.17
  -5  -7   0    0.65    0.13
  -5  -7   0    0.61    0.12
  -5  -7   0    1.03    0.29
   5  -7   0    0.74    0.28
  -5  -7   0    0.60    0.11
  -5  -7   0    0.97    0.22
   5  -7   0    0.64    0.10
   5   7   0    0.75    0.23
  -5   7   0    0.93    0.16
   5   7   0    0.88    0.28
   5   7   0    0.70    0.18
   5   7   0    0.85    0.30
  -5   7   0    0.74    0.13
   5   7   0    0.61    0.15
  -5   7   0    1.02    0.18
  -5   7   0    0.83    0.15
  -5   7   0    0.60    0.11
  -5   7   0    0.53    0.13
  -5   7   0    0.75    0.10
   5   7   0    1.01    0.36
   5   7   0    0.72    0.18
   5   7   0    0.74    0.14
   5   7   0    0.81    0.26
   5   7   0    0.84    0.12
  -6  -7   0    1.27    0.38
   6  -7   0    1.25    0.26
  -6  -7   0    0.93    0.14
  -6  -7   0    1.15    0.15
   6  -7   0    1.20    0.14
  -6  -7   0    1.14    0.15
  -6  -7   0    0.99    0.28
   6  -7   0    1.00    0.10
  -6  -7   0    1.14    0.21
  -6  -7   0    1.21    0.14
   6  -7   0    0.98    0.33
  -6  -7   0    1.23    0.12
  -6  -7   0    1.20    0.25
   6  -7   0    1.06    0.09
   6  -7   0    1.52    0.29
   6  -7   0    1.07    0.33
   6   7   0    1.09    0.18
   6   7   0    1.25    0.30
  -6   7   0    1.58    0.21
   6   7   0    1.11    0.43
  -6   7   0    1.66    0.19
   6   7   0    0.53    0.38
   6   7   0    1.30    0.18
  -6   7   0    1.11    0.15
   6   7   0    1.43    0.30
   6   7   0    0.93    0.22
  -6   7   0    1.30    0.20
  -6   7   0    0.85    0.18
   6   7   0    1.10    0.30
  -7  -7   0   11.93    0.75
  -7  -7   0   11.83    0.94
  -7  -7   0   12.06    0.64
  -7  -7   0   12.28    0.67
  -7  -7   0   11.86    0.79
   7  -7   0   11.90    0.95
  -7  -7   0   11.85    0.63
  -7  -7   0   12.26    0.88
   7  -7   0   12.55    0.98
   7  -7   0   10.99    0.85
   7  -7   0   11.06    0.61
   7  -7   0   11.95    0.61
  -7  -7   0   11.98    0.66
  -7  -7   0   11.84    0.64
   7  -7   0   12.55    0.84
  -7  -7   0   11.02    0.92
   7   7   0   11.66    1.10
  -7   7   0   12.48    0.68
  -7   7   0   13.28    0.71
   7   7   0   12.45    0.78
   7   7   0   12.17    0.86
   7   7   0   11.29    0.85
   7   7   0   11.07    0.71
   7   7   0   12.37    0.68
   7   7   0   10.59    0.87
   7   7   0   11.54    0.76
   7   7   0   10.78    0.93
  -7   7   0   13.19    0.73
  -7   7   0   12.26    0.68
  -7   7   0   11.37    0.71
  -8  -7   0   29.25    1.43
   8  -7   0   25.14    1.65
   8  -7   0   28.58    1.80
   8  -7   0   23.76    1.69
  -8  -7   0   27.24    1.67
  -8  -7   0   27.71    1.45
  -8  -7   0   28.88    1.46
   8  -7   0   27.73    1.64
  -8  -7   0   26.32    1.57
   8  -7   0   26.91    1.63
   8  -7   0   29.58    1.78
  -8  -7   0   26.75    1.52
   8   7   0   27.62    1.55
   8   7   0   27.88    1.72
  -8   7   0   28.10    1.46
   8   7   0   24.24    1.96
  -8   7   0   29.67    1.66
   8   7   0   27.19    1.76
  -8   7   0   28.79    1.45
  -9  -7   0    6.64    0.65
  -9  -7   0    7.84    0.47
  -9  -7   0    6.75    0.55
   9  -7   0    6.89    0.68
  -9  -7   0    6.34    0.41
   9  -7   0    5.33    0.68
   9  -7   0    7.10    0.75
  -9  -7   0    6.28    0.44
   9  -7   0    6.28    0.63
   9  -7   0    6.70    0.70
   9  -7   0    7.41    0.66
  -9   7   0    6.19    0.49
  -9   7   0    6.73    0.46
  -9   7   0    6.26    0.52
   9   7   0    6.02    0.90
  -9   7   0    6.88    0.47
   9   7   0    7.65    0.91
   9   7   0    6.69    0.56
  -9   7   0    6.74    0.49
 -10  -7   0    3.22    0.44
 -10  -7   0    3.70    0.53
  10  -7   0    3.50    0.82
  10  -7   0    3.28    0.54
 -10  -7   0    4.22    0.34
  10  -7   0    3.61    0.62
  10  -7   0    3.04    0.55
  10  -7   0    3.27    0.50
  10  -7   0    4.03    0.62
 -10   7   0    3.65    0.41
 -10   7   0    3.72    0.42
  10   7   0    3.86    0.69
  10   7   0    2.92    0.77
 -10   7   0    3.56    0.35
  10   7   0    3.04    0.33
 -10   7   0    3.16    0.32
 -10   7   0    3.61    0.37
 -11  -7   0   14.06    0.79
 -11  -7   0   12.14    0.88
 -11  -7   0   13.40    0.98
 -11   7   0   11.74    0.85
 -11   7   0   13.87    0.87
  11   7   0   12.67    1.45
 -11   7   0   13.43    0.81
 -11   7   0   12.48    0.83
 -11   7   0   13.56    0.80
  11   7   0   13.54    1.20
 -12  -7   0    1.01    0.32
 -12  -7   0    0.84    0.30
 -12  -7   0    0.12    0.26
 -12   7   0    0.18    0.29
  12   7   0    0.73    0.51
  12   7   0    0.50    0.60
 -12   7   0    0.35    0.32
 -12   7   0    0.58    0.25
 -12   7   0    0.14    0.20
 -12   7   0    0.55    0.28
 -13  -7   0    6.43    0.66
 -13  -7   0    5.61    0.74
  13   7   0    4.64    1.11
 -13   7   0    6.63    0.58
 -13   7   0    5.84    0.54
 -13   7   0    6.78    0.67
  13   7   0    8.86    1.01
   0   8   0  142.16    7.28
   1  -8   0   72.92    3.41
  -1  -8   0   66.81    3.31
   1  -8   0   69.44    3.53
  -1  -8   0   66.51    3.36
  -1  -8   0   71.56    3.48
  -1  -8   0   62.59    3.40
   1  -8   0   67.93    3.33
   1  -8   0   62.99    3.46
  -1  -8   0   59.95    3.42
  -1  -8   0   62.55    3.35
   1  -8   0   68.59    3.45
  -1  -8   0   62.81    3.49
   1  -8   0   62.76    3.40
  -1  -8   0   68.68    3.48
   1  -8   0   65.79    3.35
   1  -8   0   60.10    3.33
  -1   8   0   65.96    3.49
   1   8   0   70.89    3.50
  -1   8   0   64.67    3.47
   1   8   0   63.25    3.34
  -1   8   0   67.96    3.44
   1   8   0   66.13    3.36
  -1   8   0   67.58    3.52
  -1   8   0   65.32    3.30
   1   8   0   69.72    3.47
   1   8   0   66.78    3.52
   1   8   0   66.94    3.37
  -1   8   0   66.85    3.35
   1   8   0   65.21    3.50
   1   8   0   66.46    3.41
  -1   8   0   62.00    3.32
  -1   8   0   71.13    3.33
   2  -8   0    0.01    0.10
  -2  -8   0    0.07    0.11
   2  -8   0    0.35    0.21
   2  -8   0    0.29    0.18
   2  -8   0    0.37    0.13
  -2  -8   0   -0.06    0.17
  -2  -8   0    0.27    0.18
  -2  -8   0    0.44    0.17
  -2  -8   0    0.02    0.09
  -2  -8   0    0.20    0.17
   2  -8   0    0.27    0.08
   2  -8   0    0.15    0.08
   2  -8   0    0.07    0.14
   2  -8   0    0.17    0.17
   2  -8   0    0.26    0.09
  -2  -8   0    0.28    0.14
   2   8   0    0.13    0.17
  -2   8   0    0.10    0.18
   2   8   0    0.00    0.17
   2   8   0    0.04    0.20
  -2   8   0    0.34    0.19
  -2   8   0    0.15    0.08
   2   8   0    0.16    0.18
   2   8   0    0.16    0.17
   2   8   0    0.02    0.10
  -2   8   0    0.25    0.05
   2   8   0    0.22    0.12
  -2   8   0    0.24    0.13
   2   8   0    0.17    0.10
  -2   8   0    0.16    0.09
   2   8   0    0.16    0.15
  -2   8   0    0.21    0.15
   2   8   0    0.17    0.06
  -2   8   0    0.15    0.07
  -2   8   0    0.17    0.10
   2   8   0    0.25    0.15
   3  -8   0    1.85    0.16
  -3  -8   0    2.37    0.37
   3  -8   0    2.35    0.32
  -3  -8   0    1.91    0.33
   3  -8   0    2.66    0.33
  -3  -8   0    1.57    0.30
   3  -8   0    1.89    0.17
  -3  -8   0    1.54    0.19
   3  -8   0    1.96    0.21
   3  -8   0    2.39    0.24
   3  -8   0    1.94    0.35
  -3  -8   0    2.24    0.24
  -3  -8   0    2.33    0.29
   3  -8   0    2.16    0.31
   3  -8   0    1.94    0.18
  -3  -8   0    2.50    0.28
   3   8   0    2.14    0.34
   3   8   0    1.76    0.35
   3   8   0    2.21    0.29
  -3   8   0    1.98    0.34
  -3   8   0    1.74    0.13
  -3   8   0    2.15    0.29
   3   8   0    1.81    0.21
  -3   8   0    2.04    0.19
  -3   8   0    2.69    0.35
   3   8   0    1.85    0.38
  -3   8   0    1.88    0.17
   3   8   0    1.68    0.15
  -3   8   0    1.76    0.18
   3   8   0    1.77    0.21
   3   8   0    2.20    0.39
   3   8   0    2.12    0.33
  -3   8   0    1.48    0.14
  -3   8   0    1.68    0.12
   3   8   0    1.72    0.20
   3   8   0    2.09    0.27
   4  -8   0   54.14    2.73
  -4  -8   0   52.89    2.74
   4  -8   0   53.35    2.67
  -4  -8   0   50.01    2.73
   4  -8   0   49.88    2.63
   4  -8   0   54.19    2.65
  -4  -8   0   47.20    2.83
   4  -8   0   54.03    2.92
   4  -8   0   53.00    2.71
  -4  -8   0   52.37    2.66
   4  -8   0   50.37    2.70
   4  -8   0   50.85    2.66
   4  -8   0   48.02    2.63
   4  -8   0   54.44    2.78
  -4  -8   0   51.62    2.85
  -4  -8   0   50.13    2.66
  -4  -8   0   54.23    2.85
  -4  -8   0   53.31    2.68
  -4  -8   0   52.92    2.61
   4  -8   0   53.21    2.66
  -4   8   0   53.05    2.63
   4   8   0   51.45    2.64
  -4   8   0   50.91    2.65
  -4   8   0   52.98    2.74
   4   8   0   56.72    2.86
  -4   8   0   53.50    2.74
   4   8   0   56.47    2.82
  -4   8   0   52.96    2.76
   4   8   0   46.28    2.95
   4   8   0   51.14    2.73
  -4   8   0   52.74    2.65
   4   8   0   52.03    2.86
   4   8   0   53.72    2.68
   4   8   0   51.13    2.85
  -4   8   0   54.02    2.67
   4   8   0   51.77    2.83
   4   8   0   51.53    2.69
  -5  -8   0    0.83    0.27
   5  -8   0    1.37    0.12
  -5  -8   0    1.77    0.27
   5  -8   0    1.56    0.20
   5  -8   0    1.11    0.21
  -5  -8   0    1.37    0.26
  -5  -8   0    1.46    0.16
  -5  -8   0    1.50    0.33
  -5  -8   0    1.54    0.18
   5  -8   0    1.51    0.19
   5  -8   0    1.69    0.19
  -5  -8   0    1.41    0.21
  -5  -8   0    1.35    0.11
   5  -8   0    1.36    0.34
  -5  -8   0    1.30    0.18
   5  -8   0    1.16    0.14
   5  -8   0    1.73    0.29
   5  -8   0    1.35    0.14
  -5   8   0    1.56    0.24
  -5   8   0    1.62    0.16
   5   8   0    1.11    0.19
   5   8   0    1.55    0.19
   5   8   0    1.61    0.33
   5   8   0    1.34    0.24
   5   8   0    1.96    0.37
   5   8   0    1.68    0.45
  -5   8   0    1.24    0.25
   5   8   0    1.38    0.24
   5   8   0    1.40    0.36
   5   8   0    1.37    0.15
  -5   8   0    1.46    0.19
  -5   8   0    1.57    0.18
  -5   8   0    1.66    0.19
  -5   8   0    1.62    0.15
  -6  -8   0    1.34    0.35
  -6  -8   0    1.36    0.19
   6  -8   0    1.82    0.39
  -6  -8   0    1.60    0.13
  -6  -8   0    2.10    0.28
   6  -8   0    1.42    0.16
   6  -8   0    1.55    0.37
  -6  -8   0    1.80    0.38
   6  -8   0    1.62    0.13
   6  -8   0    1.89    0.16
  -6  -8   0    1.97    0.19
  -6  -8   0    1.43    0.18
  -6  -8   0    1.96    0.39
  -6  -8   0    1.46    0.28
  -6  -8   0    1.54    0.18
   6  -8   0    1.39    0.27
   6  -8   0    1.70    0.32
   6   8   0    1.98    0.38
   6   8   0    2.18    0.24
  -6   8   0    1.86    0.18
  -6   8   0    1.65    0.21
  -6   8   0    1.53    0.22
   6   8   0    2.10    0.29
   6   8   0    1.43    0.46
   6   8   0    1.71    0.23
  -6   8   0    1.49    0.15
   6   8   0    2.02    0.42
  -6   8   0    2.03    0.23
   6   8   0    1.51    0.25
   6   8   0    1.88    0.35
  -6   8   0    1.88    0.21
  -7  -8   0   16.12    0.86
   7  -8   0   15.41    0.83
   7  -8   0   16.53    1.20
  -7  -8   0   17.48    0.89
  -7  -8   0   15.58    1.01
  -7  -8   0   17.58    0.89
   7  -8   0   17.26    1.07
   7  -8   0   16.36    1.35
  -7  -8   0   16.15    0.87
  -7  -8   0   15.80    0.88
  -7  -8   0   16.17    0.97
  -7  -8   0   18.15    1.15
   7  -8   0   13.67    1.05
   7   8   0   16.01    1.12
   7   8   0   14.13    1.31
   7   8   0   16.66    0.99
   7   8   0   16.98    1.00
  -7   8   0   15.69    0.93
   7   8   0   14.77    1.14
  -7   8   0   16.85    0.93
  -7   8   0   16.95    0.90
  -7   8   0   16.88    0.89
   7   8   0   16.90    1.11
   7   8   0   16.35    1.10
  -8  -8   0    0.50    0.23
  -8  -8   0    0.59    0.12
   8  -8   0    0.63    0.36
   8  -8   0    0.31    0.30
   8  -8   0    0.44    0.25
  -8  -8   0    0.72    0.18
   8  -8   0    0.24    0.26
   8  -8   0    0.78    0.31
  -8  -8   0    1.17    0.35
   8   8   0    0.60    0.37
  -8   8   0    0.86    0.21
  -8   8   0    0.74    0.20
   8   8   0    0.55    0.44
  -8   8   0    0.88    0.16
   8   8   0    0.44    0.16
   8   8   0    0.84    0.26
  -8   8   0    0.62    0.20
  -9  -8   0   -0.14    0.20
   9  -8   0    0.17    0.30
   9  -8   0    0.27    0.30
   9  -8   0    0.29    0.28
   9  -8   0    0.08    0.25
   9  -8   0    0.02    0.24
  -9  -8   0    0.08    0.16
   9  -8   0   -0.17    0.23
  -9  -8   0    0.21    0.27
   9   8   0   -0.19    0.36
  -9   8   0    0.14    0.14
   9   8   0   -0.02    0.37
   9   8   0   -0.20    0.20
  -9   8   0   -0.07    0.19
   9   8   0    0.14    0.15
  -9   8   0   -0.04    0.16
  -9   8   0   -0.04    0.17
  -9   8   0    0.04    0.21
 -10  -8   0   11.26    0.92
  10  -8   0   10.08    1.02
  10  -8   0   11.30    0.91
  10  -8   0   11.72    1.03
  10  -8   0   11.52    0.91
 -10  -8   0   12.03    0.69
 -10  -8   0   10.27    0.78
  10   8   0    9.23    1.19
 -10   8   0   10.57    0.76
 -10   8   0   13.82    0.78
  10   8   0   11.62    0.72
 -10   8   0   11.19    0.71
  10   8   0   12.09    1.09
 -10   8   0   12.52    0.77
 -10   8   0   11.64    0.70
 -11  -8   0   11.53    0.71
 -11  -8   0   10.94    0.83
 -11  -8   0   10.49    0.92
 -11   8   0   11.68    0.78
  11   8   0   12.70    1.87
  11   8   0    9.59    1.27
 -11   8   0   11.08    0.78
 -11   8   0   11.82    0.74
 -11   8   0   11.72    0.77
 -11   8   0   12.17    0.72
 -12  -8   0   12.39    1.00
 -12  -8   0   12.53    0.93
  12   8   0   14.03    1.27
 -12   8   0   14.13    0.82
  12   8   0   12.02    1.46
 -12   8   0   12.93    0.85
 -12   8   0   11.51    0.89
 -13  -8   0   -0.45    0.26
 -13  -8   0    0.09    0.30
  13   8   0   -0.09    0.57
 -13   8   0    0.16    0.28
  13   8   0    1.35    0.61
   0  -9   0    0.67    0.18
   0  -9   0    0.60    0.22
   0  -9   0    0.53    0.09
   0  -9   0    0.66    0.15
   0  -9   0    0.55    0.22
   0  -9   0    0.69    0.18
   0  -9   0    0.46    0.20
   0  -9   0    0.67    0.13
   0   9   0    0.56    0.23
   0   9   0    0.73    0.14
   0   9   0    0.53    0.21
   0   9   0    0.63    0.18
   0   9   0    0.84    0.15
   0   9   0    0.70    0.23
   0   9   0    0.33    0.19
   0   9   0    0.64    0.12
   0   9   0    0.61    0.17
   1  -9   0    0.23    0.18
   1  -9   0    0.15    0.20
   1  -9   0    0.31    0.15
   1  -9   0    0.09    0.11
   1  -9   0    0.19    0.17
  -1  -9   0    0.15    0.14
   1  -9   0    0.31    0.15
  -1  -9   0    0.02    0.10
  -1  -9   0    0.01    0.14
  -1  -9   0   -0.02    0.14
  -1  -9   0    0.20    0.19
  -1  -9   0    0.14    0.06
   1  -9   0    0.20    0.08
  -1  -9   0    0.17    0.16
  -1  -9   0    0.10    0.18
   1   9   0    0.14    0.10
   1   9   0    0.14    0.05
  -1   9   0    0.06    0.17
   1   9   0    0.14    0.16
   1   9   0    0.30    0.22
  -1   9   0    0.23    0.10
  -1   9   0    0.10    0.10
  -1   9   0    0.32    0.19
   1   9   0    0.18    0.18
  -1   9   0    0.05    0.14
  -1   9   0    0.13    0.13
   1   9   0    0.04    0.17
  -1   9   0    0.05    0.14
  -1   9   0    0.10    0.09
  -1   9   0    0.12    0.08
   1   9   0    0.20    0.12
   1   9   0    0.11    0.16
   1   9   0    0.07    0.10
  -1   9   0    0.20    0.11
  -1   9   0    0.19    0.03
   1   9   0    0.02    0.16
   1   9   0    0.10    0.15
   2  -9   0    3.25    0.36
  -2  -9   0    2.59    0.16
   2  -9   0    2.46    0.20
  -2  -9   0    2.99    0.29
   2  -9   0    3.14    0.38
   2  -9   0    2.75    0.19
  -2  -9   0    2.73    0.39
  -2  -9   0    2.59    0.23
  -2  -9   0    2.32    0.37
  -2  -9   0    2.82    0.35
   2  -9   0    2.68    0.21
  -2  -9   0    2.89    0.27
   2  -9   0    2.50    0.24
   2  -9   0    3.86    0.43
  -2  -9   0    2.88    0.34
   2  -9   0    3.48    0.39
   2  -9   0    3.14    0.27
   2  -9   0    2.70    0.41
   2   9   0    3.24    0.36
  -2   9   0    2.24    0.23
  -2   9   0    2.66    0.37
  -2   9   0    2.71    0.16
  -2   9   0    2.80    0.19
  -2   9   0    2.95    0.22
   2   9   0    2.47    0.42
   2   9   0    2.59    0.36
   2   9   0    2.59    0.26
   2   9   0    3.61    0.42
  -2   9   0    2.87    0.42
   2   9   0    2.65    0.17
  -2   9   0    3.24    0.41
   2   9   0    2.30    0.40
  -2   9   0    2.50    0.27
  -2   9   0    2.79    0.21
  -2   9   0    2.29    0.32
   2   9   0    2.61    0.37
   2   9   0    2.75    0.23
   2   9   0    2.52    0.25
   2   9   0    3.23    0.32
   3  -9   0   31.35    1.61
   3  -9   0   30.64    1.71
  -3  -9   0   29.60    1.68
  -3  -9   0   31.43    1.72
   3  -9   0   31.75    1.74
   3  -9   0   31.99    1.74
   3  -9   0   30.96    1.60
   3  -9   0   31.60    1.60
  -3  -9   0   31.70    1.79
  -3  -9   0   29.87    1.62
   3  -9   0   31.16    1.61
  -3  -9   0   32.60    1.64
   3  -9   0   32.16    1.65
  -3  -9   0   29.70    1.80
   3  -9   0   32.36    1.86
   3  -9   0   28.00    1.58
  -3  -9   0   28.48    1.76
   3   9   0   30.25    1.58
  -3   9   0   28.51    1.71
   3   9   0   30.86    1.64
   3   9   0   29.94    1.62
  -3   9   0   31.84    1.61
   3   9   0   31.48    1.75
  -3   9   0   31.87    1.61
  -3   9   0   32.11    1.57
  -3   9   0   31.01    1.71
  -3   9   0   31.66    1.59
  -3   9   0   31.07    1.74
   3   9   0   32.31    1.75
  -3   9   0   30.59    1.57
   3   9   0   32.75    1.79
   3   9   0   32.09    1.83
   3   9   0   29.87    1.80
  -3   9   0   32.19    1.85
   3   9   0   31.00    1.63
  -3   9   0   29.56    1.56
   3   9   0   31.13    1.68
  -4  -9   0    6.98    0.61
  -4  -9   0    7.28    0.46
  -4  -9   0    7.24    0.37
   4  -9   0    7.26    0.48
   4  -9   0    6.84    0.50
   4  -9   0    7.26    0.56
   4  -9   0    6.55    0.40
  -4  -9   0    6.63    0.44
   4  -9   0    7.13    0.52
  -4  -9   0    7.54    0.45
  -4  -9   0    6.97    0.52
  -4  -9   0    6.90    0.63
   4  -9   0    7.29    0.42
   4  -9   0    7.75    0.69
   4  -9   0    7.86    0.41
  -4  -9   0    6.71    0.60
   4  -9   0    7.19    0.43
  -4  -9   0    7.12    0.52
   4   9   0    7.08    0.46
   4   9   0    5.51    0.66
   4   9   0    6.72    0.41
  -4   9   0    6.80    0.44
   4   9   0    7.67    0.48
   4   9   0    6.63    0.61
   4   9   0    6.89    0.47
  -4   9   0    7.21    0.40
   4   9   0    7.57    0.62
  -4   9   0    6.67    0.53
   4   9   0    6.44    0.62
   4   9   0    7.07    0.54
  -4   9   0    7.08    0.43
  -4   9   0    8.00    0.61
  -4   9   0    7.82    0.55
  -4   9   0    6.82    0.43
   4   9   0    7.53    0.52
   4   9   0    7.46    0.65
   5  -9   0    4.03    0.57
   5  -9   0    2.72    0.25
   5  -9   0    3.40    0.30
  -5  -9   0    3.08    0.27
   5  -9   0    3.56    0.43
  -5  -9   0    2.97    0.17
   5  -9   0    2.68    0.25
  -5  -9   0    3.11    0.38
  -5  -9   0    3.29    0.29
  -5  -9   0    4.12    0.55
   5  -9   0    2.85    0.29
  -5  -9   0    4.40    0.65
   5  -9   0    2.78    0.21
  -5  -9   0    2.98    0.20
   5  -9   0    3.01    0.23
   5  -9   0    3.24    0.28
  -5  -9   0    3.00    0.33
   5  -9   0    2.50    0.27
  -5  -9   0    3.09    0.20
  -5  -9   0    2.91    0.25
   5  -9   0    2.86    0.20
  -5   9   0    2.98    0.26
   5   9   0    3.20    0.28
  -5   9   0    2.86    0.23
  -5   9   0    3.77    0.42
   5   9   0    2.91    0.23
  -5   9   0    3.11    0.25
   5   9   0    3.53    0.58
   5   9   0    2.89    0.29
   5   9   0    3.15    0.34
  -5   9   0    3.20    0.33
   5   9   0    3.95    0.53
   5   9   0    2.84    0.35
   5   9   0    4.06    0.56
   5   9   0    3.71    0.50
  -5   9   0    2.93    0.22
   5   9   0    2.53    0.55
  -5   9   0    2.86    0.33
   5   9   0    3.32    0.29
  -6  -9   0    1.46    0.28
   6  -9   0    1.43    0.17
   6  -9   0    1.52    0.17
  -6  -9   0    1.48    0.13
  -6  -9   0    1.55    0.34
  -6  -9   0    1.83    0.31
  -6  -9   0    1.41    0.38
  -6  -9   0    1.48    0.18
  -6  -9   0    1.69    0.20
   6  -9   0    1.34    0.31
   6  -9   0    2.09    0.29
  -6  -9   0    1.30    0.24
   6  -9   0    1.94    0.50
  -6  -9   0    2.30    0.44
   6  -9   0    1.37    0.26
  -6   9   0    1.72    0.18
   6   9   0    1.92    0.23
  -6   9   0    1.83    0.23
   6   9   0    2.25    0.33
  -6   9   0    1.78    0.24
   6   9   0    1.60    0.37
   6   9   0    1.65    0.49
   6   9   0    1.43    0.37
   6   9   0    1.35    0.21
  -6   9   0    1.79    0.24
   6   9   0    1.98    0.41
   6   9   0    1.42    0.25
  -6   9   0    2.05    0.25
   6   9   0    1.36    0.38
  -6   9   0    1.88    0.26
  -6   9   0    1.55    0.16
  -7  -9   0    9.08    0.51
  -7  -9   0    8.66    0.51
   7  -9   0    7.23    0.65
  -7  -9   0    8.99    0.77
  -7  -9   0    8.95    0.47
   7  -9   0    8.50    0.49
   7  -9   0    8.53    0.84
  -7  -9   0    9.64    0.79
  -7  -9   0    9.62    0.67
   7  -9   0    7.78    0.52
  -7  -9   0    8.31    0.66
  -7  -9   0    8.46    0.51
   7  -9   0    9.34    0.83
   7  -9   0    8.87    0.72
   7   9   0    9.52    0.65
   7   9   0    8.07    0.57
  -7   9   0    8.39    0.56
   7   9   0    9.41    0.76
   7   9   0   10.46    0.84
   7   9   0    8.71    0.63
  -7   9   0    8.33    0.51
   7   9   0    9.51    0.76
   7   9   0    8.92    0.76
  -7   9   0    7.86    0.55
   7   9   0    7.78    0.94
   8  -9   0   10.45    0.85
   8  -9   0   11.85    0.99
  -8  -9   0   10.25    0.64
   8  -9   0   11.46    0.85
  -8  -9   0   11.57    0.75
   8  -9   0    9.84    0.82
  -8  -9   0   11.27    0.92
   8  -9   0   11.84    1.02
   8   9   0   11.11    0.68
   8   9   0   11.60    0.77
  -8   9   0   10.75    0.66
   8   9   0   11.10    0.95
  -8   9   0   11.91    0.65
   8   9   0   10.83    0.70
  -8   9   0   11.58    0.70
   8   9   0    8.67    1.07
  -8   9   0   10.49    0.70
   9  -9   0   11.22    0.92
   9  -9   0   12.21    1.09
   9  -9   0   11.02    0.93
   9  -9   0   12.94    1.12
  -9  -9   0   12.56    0.83
  -9  -9   0   11.65    1.27
   9  -9   0   13.46    1.09
  -9  -9   0   12.27    0.72
   9   9   0   12.61    0.76
  -9   9   0   12.37    0.74
  -9   9   0   13.09    0.79
   9   9   0   12.74    1.30
  -9   9   0   11.73    0.77
  -9   9   0   12.12    0.72
   9   9   0   11.62    1.06
 -10  -9   0    1.40    0.24
  10  -9   0    0.82    0.39
  10  -9   0    0.77    0.36
 -10  -9   0    0.94    0.36
  10  -9   0    0.93    0.35
  10  -9   0    0.68    0.39
 -10  -9   0    1.38    0.33
  10   9   0    1.44    0.52
 -10   9   0    1.20    0.21
 -10   9   0    0.82    0.24
 -10   9   0    0.98    0.27
  10   9   0    1.32    0.24
 -10   9   0    0.62    0.28
 -11  -9   0    1.65    0.45
 -11  -9   0    0.85    0.32
 -11  -9   0    1.08    0.24
  11   9   0    1.00    0.61
 -11   9   0    1.36    0.24
 -11   9   0    1.28    0.30
  11   9   0    1.49    0.57
 -11   9   0    1.07    0.31
 -11   9   0    0.79    0.29
 -12  -9   0    6.34    0.65
 -12  -9   0    6.67    0.79
  12   9   0    6.68    0.98
 -12   9   0    6.09    0.49
  12   9   0    4.87    1.10
 -12   9   0    6.96    0.82
 -13  -9   0    0.25    0.34
 -13  -9   0    0.25    0.31
 -13   9   0    0.14    0.29
 -13   9   0   -0.05    0.37
  13   9   0    1.43    0.61
  13   9   0   -0.52    0.86
   0 -10   0   19.44    1.09
   0 -10   0   19.28    1.18
   0 -10   0   20.23    1.06
   0 -10   0   20.92    1.12
   0 -10   0   21.50    1.26
   0 -10   0   19.35    1.16
   0 -10   0   21.45    1.28
   0 -10   0   20.70    1.27
   0  10   0   19.63    1.26
   0  10   0   22.74    1.18
   0  10   0   20.46    1.11
   0  10   0   21.24    1.30
   0  10   0   21.00    1.12
   0  10   0   21.00    1.23
   0  10   0   21.76    1.30
   0  10   0   20.25    1.08
   0  10   0   19.16    1.17
   1 -10   0    3.31    0.23
   1 -10   0    3.34    0.29
  -1 -10   0    3.19    0.27
   1 -10   0    3.51    0.34
  -1 -10   0    3.88    0.30
   1 -10   0    3.94    0.38
   1 -10   0    5.21    0.57
  -1 -10   0    3.28    0.21
   1 -10   0    3.04    0.32
  -1 -10   0    3.93    0.46
  -1 -10   0    3.96    0.42
  -1 -10   0    3.26    0.34
   1 -10   0    3.66    0.43
  -1 -10   0    4.32    0.48
   1 -10   0    4.94    0.52
  -1 -10   0    3.43    0.37
   1  10   0    3.08    0.27
   1  10   0    3.35    0.43
   1  10   0    3.01    0.37
  -1  10   0    3.20    0.28
   1  10   0    3.51    0.37
  -1  10   0    3.62    0.28
  -1  10   0    2.89    0.40
  -1  10   0    3.54    0.32
   1  10   0    3.74    0.20
   1  10   0    3.30    0.29
   1  10   0    3.12    0.34
  -1  10   0    3.46    0.18
  -1  10   0    3.19    0.25
  -1  10   0    3.67    0.47
  -1  10   0    3.48    0.24
  -1  10   0    3.36    0.44
   1  10   0    3.62    0.50
   1  10   0    3.84    0.36
   1  10   0    3.81    0.50
   1  10   0    3.65    0.29
  -1  10   0    3.54    0.35
   2 -10   0    0.15    0.11
  -2 -10   0    0.07    0.20
  -2 -10   0    0.12    0.11
  -2 -10   0    0.15    0.15
   2 -10   0    0.18    0.18
   2 -10   0    0.06    0.18
  -2 -10   0    0.06    0.18
  -2 -10   0    0.25    0.18
   2 -10   0    0.07    0.20
  -2 -10   0    0.08    0.13
  -2 -10   0    0.22    0.16
   2 -10   0    0.15    0.09
   2 -10   0    0.20    0.21
   2 -10   0    0.14    0.15
  -2 -10   0    0.10    0.05
   2 -10   0    0.16    0.13
   2 -10   0    0.10    0.09
   2  10   0    0.06    0.11
   2  10   0    0.06    0.11
   2  10   0   -0.06    0.11
  -2  10   0    0.16    0.15
   2  10   0    0.17    0.18
  -2  10   0    0.13    0.10
  -2  10   0    0.32    0.20
   2  10   0    0.08    0.17
   2  10   0    0.12    0.18
  -2  10   0    0.03    0.09
  -2  10   0    0.14    0.08
   2  10   0    0.10    0.05
  -2  10   0    0.02    0.10
  -2  10   0    0.10    0.05
  -2  10   0    0.08    0.17
  -2  10   0    0.14    0.04
   2  10   0    0.09    0.19
  -2  10   0    0.09    0.19
   2  10   0    0.23    0.17
   2  10   0    0.14    0.18
  -2  10   0    0.07    0.13
   2  10   0    0.28    0.20
   3 -10   0    5.71    0.38
  -3 -10   0    5.00    0.54
   3 -10   0    4.63    0.30
  -3 -10   0    4.39    0.37
   3 -10   0    5.22    0.63
   3 -10   0    5.02    0.31
  -3 -10   0    4.84    0.41
   3 -10   0    4.75    0.46
  -3 -10   0    4.81    0.26
   3 -10   0    4.78    0.31
  -3 -10   0    4.71    0.34
   3 -10   0    4.32    0.43
   3 -10   0    4.91    0.45
  -3 -10   0    4.58    0.49
  -3 -10   0    5.17    0.50
  -3 -10   0    5.15    0.44
   3 -10   0    5.02    0.34
   3 -10   0    4.67    0.32
  -3  10   0    4.60    0.32
   3  10   0    4.88    0.37
   3  10   0    4.81    0.47
  -3  10   0    4.73    0.29
   3  10   0    5.04    0.62
   3  10   0    5.12    0.37
   3  10   0    5.04    0.56
  -3  10   0    5.44    0.49
   3  10   0    4.63    0.45
   3  10   0    4.34    0.56
  -3  10   0    5.02    0.44
  -3  10   0    4.93    0.34
  -3  10   0    5.14    0.32
  -3  10   0    5.03    0.28
   3  10   0    4.43    0.40
   3  10   0    4.74    0.35
   3  10   0    4.59    0.28
  -3  10   0    5.23    0.53
   3  10   0    4.47    0.47
  -3  10   0    4.65    0.27
   4 -10   0   11.61    0.74
  -4 -10   0   11.05    0.66
   4 -10   0   11.12    0.63
   4 -10   0    9.88    0.60
   4 -10   0   11.55    0.78
  -4 -10   0   10.12    0.71
  -4 -10   0   10.79    0.66
  -4 -10   0   10.92    0.84
   4 -10   0   10.75    0.71
  -4 -10   0   11.75    0.75
  -4 -10   0   10.72    0.96
   4 -10   0   12.24    0.69
  -4 -10   0   10.56    0.64
   4 -10   0   11.82    0.91
   4 -10   0   10.50    0.62
  -4 -10   0   10.15    0.81
   4  10   0   10.86    0.66
   4  10   0   11.29    0.83
   4  10   0   10.26    0.59
   4  10   0   10.98    0.86
  -4  10   0   11.03    0.75
   4  10   0   10.62    0.75
  -4  10   0   10.75    0.62
   4  10   0   11.14    0.81
   4  10   0    9.63    0.92
   4  10   0   11.46    0.65
  -4  10   0   11.98    0.76
  -4  10   0   11.49    0.62
  -4  10   0   11.14    0.59
   4  10   0   10.50    0.83
   4  10   0   10.82    0.67
  -4  10   0   11.00    0.74
   4  10   0   11.30    0.72
  -4  10   0   11.34    0.64
  -5 -10   0   10.27    0.61
   5 -10   0   10.15    0.93
   5 -10   0    9.27    0.58
   5 -10   0   10.07    0.64
  -5 -10   0    9.01    0.78
  -5 -10   0    9.03    0.59
   5 -10   0   10.68    0.74
  -5 -10   0    9.82    0.50
  -5 -10   0    9.65    0.81
  -5 -10   0   10.17    0.57
   5 -10   0    9.22    0.63
  -5 -10   0    9.55    0.62
  -5 -10   0    9.15    0.68
   5 -10   0    9.34    0.55
   5 -10   0   10.37    0.59
   5 -10   0   10.46    0.58
   5 -10   0   10.13    0.66
   5 -10   0   10.42    0.57
  -5 -10   0    8.94    0.80
  -5 -10   0   10.08    0.69
  -5  10   0   10.24    0.59
   5  10   0   10.35    0.81
   5  10   0    9.81    0.70
  -5  10   0   10.67    0.60
   5  10   0   10.53    0.80
   5  10   0    9.60    0.56
   5  10   0   10.41    0.62
   5  10   0    9.61    0.61
  -5  10   0   10.29    0.69
   5  10   0    8.96    0.94
   5  10   0   10.30    0.84
   5  10   0   10.75    0.81
   5  10   0    9.32    0.68
  -5  10   0   10.09    0.71
  -5  10   0   10.00    0.57
  -5  10   0   10.15    0.55
  -5  10   0    9.80    0.69
   6 -10   0    2.34    0.29
  -6 -10   0    3.58    0.42
   6 -10   0    3.08    0.33
  -6 -10   0    3.06    0.39
   6 -10   0    2.53    0.24
   6 -10   0    3.51    0.47
  -6 -10   0    3.77    0.59
   6 -10   0    2.71    0.54
  -6 -10   0    3.11    0.62
  -6 -10   0    2.59    0.26
  -6 -10   0    3.16    0.29
  -6 -10   0    2.90    0.50
  -6 -10   0    2.79    0.17
  -6 -10   0    2.98    0.34
   6 -10   0    2.41    0.21
   6 -10   0    2.27    0.26
   6 -10   0    3.00    0.52
   6 -10   0    2.61    0.22
   6  10   0    3.70    0.57
   6  10   0    2.93    0.31
  -6  10   0    3.00    0.30
   6  10   0    2.64    0.50
   6  10   0    2.72    0.62
   6  10   0    3.31    0.51
   6  10   0    2.53    0.43
   6  10   0    3.13    0.31
  -6  10   0    2.90    0.23
   6  10   0    3.37    0.39
  -6  10   0    3.30    0.38
  -6  10   0    2.75    0.31
   6  10   0    3.76    0.42
  -6  10   0    2.88    0.24
  -6  10   0    3.14    0.28
  -7 -10   0   13.23    0.91
   7 -10   0   13.57    0.75
   7 -10   0   12.21    0.88
   7 -10   0   13.97    1.02
  -7 -10   0   13.54    0.84
   7 -10   0   11.63    0.84
  -7 -10   0   13.82    1.05
  -7 -10   0   13.99    0.76
  -7 -10   0   14.00    0.77
  -7 -10   0   13.77    0.71
   7 -10   0   14.33    1.15
   7 -10   0   14.61    1.14
   7  10   0   13.62    0.83
  -7  10   0   13.93    0.76
   7  10   0   14.92    0.92
   7  10   0   14.53    1.10
  -7  10   0   13.52    0.73
   7  10   0   13.99    0.82
   7  10   0   14.58    1.10
  -7  10   0   13.72    0.84
   7  10   0   11.35    1.19
  -7  10   0   15.65    0.99
   8 -10   0    4.17    0.67
   8 -10   0    4.34    0.70
   8 -10   0    5.20    0.61
  -8 -10   0    4.66    0.34
  -8 -10   0    4.82    0.67
  -8 -10   0    3.70    0.42
   8 -10   0    4.29    0.64
   8  10   0    4.48    0.84
  -8  10   0    5.09    0.43
   8  10   0    5.20    0.74
   8  10   0    4.76    0.40
   8  10   0    4.52    0.60
  -8  10   0    4.36    0.42
  -8  10   0    4.50    0.34
  -9 -10   0   -0.07    0.27
   9 -10   0    0.63    0.34
   9 -10   0    0.12    0.28
   9 -10   0    0.15    0.30
   9 -10   0    0.56    0.38
  -9 -10   0    0.21    0.23
  -9 -10   0    0.44    0.20
   9  10   0   -0.02    0.38
   9  10   0    0.11    0.23
  -9  10   0    0.12    0.15
  -9  10   0    0.26    0.21
   9  10   0    0.44    0.46
   9  10   0    0.20    0.17
  -9  10   0    0.02    0.22
  10 -10   0    0.43    0.34
 -10 -10   0    0.73    0.37
  10 -10   0    0.71    0.37
  10 -10   0    0.60    0.38
 -10 -10   0    0.68    0.29
  10 -10   0    0.51    0.38
 -10 -10   0    0.88    0.22
  10  10   0    1.36    0.54
 -10  10   0    0.80    0.27
 -10  10   0    0.43    0.27
  10  10   0    0.95    0.24
 -10  10   0    0.67    0.19
  10  10   0   -0.20    0.44
 -11 -10   0    4.32    0.66
  11 -10   0    3.84    0.73
 -11 -10   0    3.33    0.48
 -11  10   0    3.58    0.37
  11  10   0    2.48    0.79
 -11  10   0    3.70    0.47
 -11  10   0    3.94    0.44
  11  10   0    5.21    0.87
 -12 -10   0    0.12    0.40
 -12 -10   0    0.52    0.35
 -12  10   0    0.18    0.26
  12  10   0    0.68    0.62
  12  10   0    0.63    0.51
 -12  10   0   -0.23    0.36
 -13 -10   0    0.67    0.34
 -13 -10   0    0.46    0.38
  13  10   0    0.43    0.74
 -13  10   0    0.59    0.38
 -13  10   0    0.89    0.34
  13  10   0    1.73    0.65
   0 -11   0    1.28    0.24
   0 -11   0    1.37    0.31
   0 -11   0    1.32    0.33
   0 -11   0    1.66    0.28
   0 -11   0    1.15    0.29
   0 -11   0    1.24    0.20
   0 -11   0    1.26    0.14
   0 -11   0    1.86    0.20
   0  11   0    1.42    0.19
   0  11   0    1.63    0.25
   0  11   0    1.72    0.38
   0  11   0    1.37    0.30
   0  11   0    1.39    0.30
   0  11   0    1.47    0.20
   0  11   0    1.59    0.09
   0  11   0    1.18    0.28
   0  11   0    1.25    0.23
   1 -11   0   12.26    0.87
   1 -11   0   12.02    0.65
   1 -11   0   12.79    0.83
   1 -11   0   11.05    0.76
   1 -11   0   12.77    0.91
  -1 -11   0   12.20    0.63
  -1 -11   0   11.06    0.75
  -1 -11   0   13.22    0.87
   1 -11   0   12.16    0.86
  -1 -11   0   11.75    0.83
   1 -11   0   11.45    0.70
  -1 -11   0   11.68    0.68
  -1 -11   0   12.45    0.72
  -1 -11   0   11.65    0.88
   1 -11   0   11.56    0.75
  -1 -11   0   11.03    0.78
  -1  11   0   11.84    0.70
   1  11   0   12.40    0.78
  -1  11   0   11.35    0.85
  -1  11   0   12.24    0.69
   1  11   0   12.75    0.87
   1  11   0   10.01    0.80
   1  11   0   12.08    0.91
   1  11   0   10.93    0.80
  -1  11   0   11.70    0.88
  -1  11   0   13.12    0.76
  -1  11   0   12.60    0.80
   1  11   0   12.04    0.61
   1  11   0   11.89    0.88
   1  11   0   11.66    0.68
  -1  11   0   12.95    0.65
  -1  11   0   11.76    0.66
   1  11   0   11.65    0.71
  -1  11   0   11.60    0.87
   1  11   0   12.05    0.70
  -2 -11   0    6.99    0.39
  -2 -11   0    6.43    0.60
  -2 -11   0    6.94    0.46
   2 -11   0    6.37    0.53
   2 -11   0    7.82    0.51
   2 -11   0    6.83    0.57
   2 -11   0    6.91    0.41
  -2 -11   0    6.43    0.51
   2 -11   0    7.26    0.69
  -2 -11   0    6.92    0.58
   2 -11   0    8.13    0.71
  -2 -11   0    6.83    0.65
   2 -11   0    6.82    0.46
   2 -11   0    7.04    0.43
  -2 -11   0    7.73    0.50
   2 -11   0    6.94    0.61
  -2 -11   0    7.55    0.60
   2  11   0    7.05    0.60
  -2  11   0    7.63    0.41
  -2  11   0    6.77    0.64
  -2  11   0    7.19    0.51
   2  11   0    7.66    0.67
   2  11   0    7.62    0.56
  -2  11   0    6.86    0.60
   2  11   0    6.79    0.39
  -2  11   0    7.55    0.47
   2  11   0    7.08    0.48
  -2  11   0    7.11    0.38
  -2  11   0    7.29    0.44
   2  11   0    7.45    0.47
  -2  11   0    7.40    0.64
   2  11   0    7.17    0.57
  -2  11   0    7.27    0.57
   2  11   0    7.49    0.49
   2  11   0    7.52    0.62
   2  11   0    7.38    0.68
  -2  11   0    8.29    0.44
   2  11   0    6.22    0.62
   3 -11   0   29.90    1.80
   3 -11   0   29.91    1.67
  -3 -11   0   28.58    1.60
  -3 -11   0   30.06    1.76
  -3 -11   0   27.40    1.52
  -3 -11   0   29.84    1.66
   3 -11   0   27.80    1.62
   3 -11   0   29.11    1.50
  -3 -11   0   28.96    1.72
   3 -11   0   29.24    1.52
  -3 -11   0   30.99    1.56
   3 -11   0   27.86    1.64
   3 -11   0   29.90    1.51
   3 -11   0   26.44    1.49
  -3 -11   0   25.65    1.67
   3 -11   0   28.35    1.67
   3 -11   0   29.25    1.57
  -3  11   0   28.62    1.64
   3  11   0   27.65    1.55
   3  11   0   29.27    1.69
  -3  11   0   29.09    1.52
  -3  11   0   29.76    1.51
  -3  11   0   30.72    1.69
   3  11   0   28.43    1.47
   3  11   0   29.61    1.62
  -3  11   0   27.62    1.46
   3  11   0   28.88    1.77
  -3  11   0   29.76    1.48
   3  11   0   29.11    1.55
  -3  11   0   28.51    1.46
  -3  11   0   29.28    1.79
   3  11   0   29.57    1.71
   3  11   0   26.70    1.73
   3  11   0   30.46    1.68
   3  11   0   28.80    1.53
   3  11   0   25.80    1.78
   4 -11   0   20.93    1.41
   4 -11   0   19.39    1.07
  -4 -11   0   21.58    1.32
   4 -11   0   20.04    1.08
  -4 -11   0   18.86    1.32
   4 -11   0   20.50    1.22
  -4 -11   0   19.14    1.17
   4 -11   0   20.33    1.19
   4 -11   0   18.96    1.06
   4 -11   0   21.37    1.25
  -4 -11   0   20.30    1.21
  -4 -11   0   18.25    1.27
   4 -11   0   20.14    1.14
  -4 -11   0   19.34    1.13
  -4 -11   0   20.69    1.12
  -4 -11   0   18.72    1.09
  -4  11   0   20.32    1.08
   4  11   0   19.51    1.33
  -4  11   0   20.25    1.21
  -4  11   0   21.18    1.09
   4  11   0   20.94    1.34
  -4  11   0   19.97    1.22
  -4  11   0   20.03    1.22
   4  11   0   20.21    1.10
   4  11   0   19.88    1.18
  -4  11   0   20.19    1.07
   4  11   0   19.80    1.04
   4  11   0   21.28    1.25
   4  11   0   16.80    1.38
   4  11   0   21.18    1.12
  -4  11   0   20.39    1.03
  -5 -11   0    6.40    0.45
   5 -11   0    7.21    0.51
  -5 -11   0    6.89    0.47
  -5 -11   0    6.15    0.55
  -5 -11   0    6.33    0.55
   5 -11   0    7.19    0.45
  -5 -11   0    6.38    0.65
   5 -11   0    7.66    0.63
  -5 -11   0    6.79    0.48
  -5 -11   0    8.22    0.74
   5 -11   0    6.42    0.51
   5 -11   0    7.92    0.56
  -5 -11   0    6.86    0.70
   5 -11   0    7.64    0.79
   5 -11   0    6.49    0.41
   5  11   0    6.27    0.56
  -5  11   0    6.60    0.44
   5  11   0    8.16    0.51
  -5  11   0    6.77    0.57
   5  11   0    6.38    0.55
  -5  11   0    7.23    0.58
   5  11   0    7.76    0.57
  -5  11   0    6.95    0.58
   5  11   0    4.97    0.73
   5  11   0    7.27    0.67
  -5  11   0    7.48    0.46
   5  11   0    5.63    0.65
   5  11   0    6.54    0.64
  -5  11   0    6.96    0.40
  -5  11   0    6.78    0.46
   5  11   0    9.22    0.77
   5  11   0    7.06    0.51
   5  11   0    6.49    0.41
   6 -11   0    4.67    0.68
  -6 -11   0    4.44    0.36
   6 -11   0    5.58    0.43
   6 -11   0    5.04    0.53
   6 -11   0    4.69    0.43
   6 -11   0    5.20    0.36
  -6 -11   0    5.45    0.40
   6 -11   0    4.73    0.32
  -6 -11   0    4.90    0.53
   6 -11   0    4.81    0.35
  -6 -11   0    5.03    0.50
  -6 -11   0    4.63    0.60
   6 -11   0    4.53    0.38
   6 -11   0    6.41    0.79
  -6 -11   0    4.91    0.41
  -6 -11   0    5.83    0.71
   6  11   0    6.52    0.75
   6  11   0    5.32    0.49
   6  11   0    4.86    0.41
   6  11   0    4.90    0.64
   6  11   0    5.45    0.85
   6  11   0    4.12    0.58
   6  11   0    5.32    0.41
  -6  11   0    5.47    0.59
  -6  11   0    4.56    0.33
  -6  11   0    5.05    0.39
  -6  11   0    5.03    0.34
  -6  11   0    5.07    0.44
  -6  11   0    4.54    0.37
   6  11   0    5.44    0.69
   6  11   0    4.77    0.41
  -6  11   0    5.34    0.47
   6  11   0    6.21    0.51
   7 -11   0    0.79    0.42
   7 -11   0    0.47    0.23
  -7 -11   0    0.60    0.23
   7 -11   0    0.62    0.30
   7 -11   0    0.83    0.40
   7 -11   0    0.36    0.18
   7 -11   0    0.41    0.14
  -7 -11   0    0.82    0.17
  -7 -11   0    0.41    0.32
  -7  11   0    0.46    0.18
  -7  11   0    0.40    0.18
  -7  11   0    0.56    0.12
  -7  11   0    0.37    0.20
  -7  11   0    0.71    0.15
   7  11   0    0.51    0.27
   7  11   0    0.44    0.43
   7  11   0    0.58    0.19
  -7  11   0    1.01    0.23
   7  11   0    0.93    0.40
  -8 -11   0    3.66    0.63
  -8 -11   0    2.85    0.29
   8 -11   0    3.60    0.54
   8 -11   0    2.67    0.58
  -8 -11   0    3.85    0.45
   8 -11   0    3.42    0.63
   8  11   0    3.33    0.36
  -8  11   0    3.95    0.39
   8  11   0    2.94    0.72
   8  11   0    4.24    0.68
  -8  11   0    3.34    0.30
  -8  11   0    3.40    0.24
  -8  11   0    4.22    0.41
   8  11   0    3.65    0.47
   9 -11   0   15.06    1.31
  -9 -11   0   15.13    1.19
   9 -11   0   17.24    1.33
  -9 -11   0   15.72    1.02
   9 -11   0   13.85    1.10
   9 -11   0   17.58    1.14
  -9 -11   0   14.93    0.96
   9  11   0   14.44    0.92
  -9  11   0   14.75    0.93
   9  11   0   15.52    1.03
  -9  11   0   15.10    0.94
   9  11   0   15.29    1.25
   9  11   0   12.78    1.44
  -9  11   0   16.65    0.87
 -10 -11   0    0.93    0.30
  10 -11   0    1.68    0.50
  10 -11   0    0.93    0.38
 -10 -11   0    1.85    0.50
 -10 -11   0    0.61    0.22
  10 -11   0    0.55    0.42
 -10  11   0    0.46    0.27
 -10  11   0    0.58    0.26
  10  11   0    0.89    0.23
  10  11   0    0.97    0.58
 -10  11   0    0.84    0.20
  10  11   0    0.71    0.54
  11 -11   0    0.33    0.38
  11 -11   0   -0.32    0.44
 -11 -11   0    0.18    0.36
  11  11   0    0.48    0.47
 -11  11   0    0.20    0.19
 -11  11   0   -0.05    0.29
  11  11   0   -0.34    0.41
 -11  11   0    0.00    0.22
 -12 -11   0   -0.08    0.37
 -12 -11   0    0.32    0.34
  12  11   0    0.36    0.58
 -12  11   0    0.15    0.31
 -12  11   0    0.37    0.27
  12  11   0    0.51    0.56
   0 -12   0   43.84    2.32
   0 -12   0   41.60    2.29
   0 -12   0   43.47    2.51
   0 -12   0   46.26    2.52
   0 -12   0   39.68    2.38
   0 -12   0   44.36    2.50
   0 -12   0   44.57    2.25
   0 -12   0   42.44    2.37
   0 -12   0   48.03    2.49
   0  12   0   46.20    2.45
   0  12   0   41.90    2.27
   0  12   0   44.14    2.21
   0  12   0   46.00    2.54
   0  12   0   47.39    2.55
   0  12   0   45.13    2.31
   0  12   0   45.75    2.31
   0  12   0   40.78    2.48
   0  12   0   48.58    2.39
   0  12   0   43.63    2.38
   1 -12   0    9.95    0.68
   1 -12   0   10.61    0.80
  -1 -12   0    9.73    0.69
  -1 -12   0   10.04    0.61
  -1 -12   0    9.71    0.76
   1 -12   0    9.42    0.59
  -1 -12   0   10.02    0.64
   1 -12   0    9.64    0.75
   1 -12   0   10.72    0.63
  -1 -12   0    9.46    0.72
  -1 -12   0   10.86    0.84
   1 -12   0   10.25    0.57
   1 -12   0   10.12    0.81
  -1 -12   0   11.03    0.81
   1 -12   0    9.10    0.80
  -1 -12   0    8.82    0.54
   1 -12   0   10.13    0.69
   1  12   0    9.45    0.78
  -1  12   0    9.57    0.82
  -1  12   0   11.73    0.68
   1  12   0   11.59    0.74
  -1  12   0   10.50    0.80
   1  12   0    9.81    0.52
  -1  12   0   10.24    0.83
   1  12   0   10.39    0.64
   1  12   0    9.43    0.62
  -1  12   0    9.05    0.72
   1  12   0    9.84    0.59
   1  12   0   11.62    0.89
   1  12   0    9.76    0.75
  -1  12   0    9.95    0.61
  -1  12   0    9.95    0.62
   1  12   0    9.83    0.75
  -1  12   0   10.64    0.58
   2 -12   0    9.33    0.52
   2 -12   0    9.46    0.72
  -2 -12   0    8.01    0.63
  -2 -12   0    8.61    0.56
   2 -12   0    8.46    0.64
  -2 -12   0    9.46    0.49
   2 -12   0    9.52    0.63
  -2 -12   0    9.41    0.60
  -2 -12   0    9.26    0.72
   2 -12   0    9.37    0.80
  -2 -12   0    8.31    0.69
   2 -12   0    8.98    0.53
   2 -12   0    9.33    0.74
  -2 -12   0    9.17    0.79
   2 -12   0    9.39    0.58
   2 -12   0    9.93    0.74
  -2 -12   0    9.46    0.74
  -2  12   0    9.90    0.54
   2  12   0    9.42    0.81
  -2  12   0    8.43    0.62
  -2  12   0    9.26    0.79
  -2  12   0    9.30    0.74
  -2  12   0    9.64    0.55
   2  12   0   10.35    0.74
   2  12   0    8.81    0.49
   2  12   0    8.33    0.77
   2  12   0    8.18    0.74
  -2  12   0    8.99    0.47
   2  12   0    9.17    0.73
   2  12   0    8.92    0.59
   2  12   0    9.99    0.57
   2  12   0    9.94    0.60
  -2  12   0    9.05    0.52
   2  12   0   11.05    0.71
  -2  12   0   10.12    0.76
  -2  12   0    8.99    0.52
  -2  12   0    9.45    0.57
   2  12   0    8.86    0.67
  -2  12   0    8.72    0.67
  -3 -12   0    3.53    0.24
  -3 -12   0    4.61    0.47
   3 -12   0    4.08    0.36
   3 -12   0    3.54    0.32
   3 -12   0    4.28    0.45
  -3 -12   0    4.75    0.37
  -3 -12   0    4.82    0.60
   3 -12   0    4.03    0.46
  -3 -12   0    5.48    0.69
  -3 -12   0    3.48    0.31
  -3 -12   0    3.75    0.44
   3 -12   0    4.30    0.46
   3 -12   0    3.76    0.40
   3 -12   0    5.36    0.73
  -3  12   0    3.97    0.25
   3  12   0    4.02    0.39
   3  12   0    3.03    0.44
  -3  12   0    3.81    0.74
   3  12   0    4.29    0.50
   3  12   0    4.25    0.40
   3  12   0    2.96    0.46
   3  12   0    3.85    0.54
   3  12   0    3.99    0.46
   3  12   0    3.75    0.24
  -3  12   0    4.03    0.30
   3  12   0    4.14    0.33
  -3  12   0    3.78    0.32
  -3  12   0    4.27    0.49
  -3  12   0    3.88    0.23
  -3  12   0    3.52    0.39
   3  12   0    4.53    0.65
  -4 -12   0    1.42    0.37
   4 -12   0    1.15    0.29
   4 -12   0    1.37    0.31
   4 -12   0    1.08    0.15
  -4 -12   0    1.36    0.24
  -4 -12   0    0.89    0.26
   4 -12   0    0.99    0.16
  -4 -12   0    0.76    0.17
   4 -12   0    1.04    0.18
  -4 -12   0    1.32    0.36
   4 -12   0    1.00    0.38
   4 -12   0    0.83    0.21
  -4 -12   0    1.08    0.26
  -4 -12   0    1.23    0.36
  -4 -12   0    0.72    0.29
   4 -12   0    1.29    0.30
   4  12   0    1.01    0.31
   4  12   0    0.92    0.20
  -4  12   0    0.90    0.08
   4  12   0    0.87    0.20
  -4  12   0    1.19    0.18
   4  12   0    1.05    0.22
  -4  12   0    1.05    0.26
  -4  12   0    1.07    0.18
   4  12   0    1.61    0.40
  -4  12   0    1.12    0.12
   4  12   0    1.38    0.30
   4  12   0    0.94    0.26
   4  12   0    0.92    0.33
  -4  12   0    1.29    0.31
   4  12   0    0.96    0.13
  -4  12   0    1.07    0.31
  -4  12   0    0.92    0.17
   4  12   0    0.59    0.33
   4  12   0    0.99    0.32
  -4  12   0    0.84    0.08
   5 -12   0    5.58    0.37
   5 -12   0    5.89    0.40
   5 -12   0    6.34    0.80
   5 -12   0    6.59    0.58
   5 -12   0    5.82    0.45
  -5 -12   0    5.63    0.45
   5 -12   0    6.15    0.50
  -5 -12   0    6.60    0.81
  -5 -12   0    5.38    0.42
  -5 -12   0    5.54    0.52
  -5 -12   0    5.81    0.53
  -5 -12   0    8.01    0.89
  -5 -12   0    5.49    0.41
  -5 -12   0    6.02    0.43
   5 -12   0    5.98    0.51
  -5  12   0    5.03    0.53
  -5  12   0    5.43    0.39
  -5  12   0    5.53    0.34
  -5  12   0    5.07    0.52
   5  12   0    7.31    0.84
   5  12   0    5.02    0.52
   5  12   0    5.32    0.76
   5  12   0    5.51    0.54
   5  12   0    5.98    0.60
   5  12   0    5.90    0.65
  -5  12   0    5.41    0.39
   5  12   0    5.62    0.36
  -5  12   0    5.51    0.42
  -5  12   0    5.75    0.54
   5  12   0    5.82    0.45
   5  12   0    5.89    0.46
   5  12   0    5.59    0.75
   5  12   0    5.64    0.44
  -6 -12   0    7.05    0.61
  -6 -12   0    6.33    0.48
  -6 -12   0    7.53    0.51
   6 -12   0    6.76    0.47
   6 -12   0    6.37    0.51
  -6 -12   0    7.20    0.78
   6 -12   0    7.19    0.78
  -6 -12   0    7.03    0.68
   6 -12   0    7.75    0.54
   6 -12   0    7.50    0.54
   6 -12   0    9.13    0.89
   6 -12   0    7.66    0.85
   6 -12   0    6.21    0.43
  -6 -12   0    7.34    0.79
   6  12   0    7.86    0.52
  -6  12   0    6.80    0.56
   6  12   0    6.93    0.72
  -6  12   0    7.86    0.60
   6  12   0    8.16    0.54
   6  12   0    7.61    0.69
   6  12   0    9.04    0.81
   6  12   0    8.44    0.77
  -6  12   0    7.58    0.44
  -6  12   0    7.93    0.46
  -6  12   0    7.32    0.49
   6  12   0    6.88    0.91
  -6  12   0    6.47    0.62
   6  12   0    6.69    0.61
   7 -12   0    7.78    0.51
   7 -12   0    8.75    0.74
  -7 -12   0    9.40    0.87
   7 -12   0    9.65    0.94
  -7 -12   0    7.59    0.59
  -7 -12   0    8.35    0.54
   7 -12   0    9.16    0.94
  -7 -12   0    8.29    0.69
  -7 -12   0    7.35    0.67
   7  12   0    8.39    0.83
  -7  12   0    7.56    0.56
  -7  12   0    7.58    0.49
   7  12   0    8.09    1.02
  -7  12   0    8.98    0.57
  -7  12   0    8.77    0.61
   7  12   0    8.02    0.66
   7  12   0    8.54    0.58
  -7  12   0    8.35    0.59
  -8 -12   0    0.90    0.29
   8 -12   0    0.77    0.45
  -8 -12   0    1.70    0.51
   8 -12   0    1.21    0.38
  -8 -12   0    0.74    0.20
   8 -12   0    1.97    0.54
  -8  12   0    1.05    0.14
  -8  12   0    1.32    0.28
  -8  12   0    1.12    0.18
  -8  12   0    1.00    0.26
   8  12   0    0.89    0.47
   8  12   0    1.72    0.59
   8  12   0    1.60    0.27
   8  12   0    0.80    0.30
  -9 -12   0   -0.07    0.18
  -9 -12   0   -0.01    0.22
  -9 -12   0    0.44    0.35
   9 -12   0    0.36    0.39
   9 -12   0    0.41    0.39
   9 -12   0    0.17    0.32
   9  12   0   -0.44    0.37
   9  12   0    0.04    0.28
  -9  12   0    0.20    0.23
   9  12   0    0.31    0.20
   9  12   0    0.31    0.57
  -9  12   0    0.19    0.21
  -9  12   0    0.10    0.14
  10 -12   0    1.52    0.56
 -10 -12   0    1.94    0.29
  10 -12   0    2.28    0.49
  10 -12   0    1.97    0.54
 -10 -12   0    1.67    0.36
 -10 -12   0    1.87    0.52
 -10  12   0    1.30    0.32
 -10  12   0    1.56    0.24
  10  12   0    1.75    0.30
 -10  12   0    1.44    0.31
  10  12   0    0.76    0.57
  10  12   0    1.91    0.59
  11 -12   0    0.48    0.42
 -11 -12   0    0.73    0.35
 -11 -12   0    0.57    0.43
  11  12   0    0.18    0.51
  11  12   0    0.60    0.52
 -11  12   0    0.24    0.29
 -11  12   0    0.50    0.20
 -11  12   0    0.43    0.27
 -12 -12   0    4.11    0.73
 -12 -12   0    4.15    0.56
  12  12   0    4.02    0.81
  12  12   0    3.62    1.02
 -12  12   0    2.17    0.48
 -12  12   0    3.89    0.51
   0 -13   0    2.25    0.41
   0 -13   0    1.73    0.18
   0 -13   0    2.63    0.26
   0 -13   0    2.19    0.35
   0 -13   0    2.25    0.33
   0 -13   0    2.02    0.28
   0 -13   0    2.20    0.41
   0 -13   0    1.84    0.41
   0 -13   0    3.29    0.54
   0  13   0    1.95    0.25
   0  13   0    1.81    0.24
   0  13   0    1.76    0.40
   0  13   0    1.92    0.36
   0  13   0    2.46    0.48
   0  13   0    1.87    0.35
   0  13   0    2.63    0.34
   1 -13   0   11.35    0.71
  -1 -13   0   12.13    0.63
  -1 -13   0   12.17    0.93
   1 -13   0   11.47    0.68
  -1 -13   0   10.49    0.72
   1 -13   0   11.42    0.89
  -1 -13   0   11.51    0.72
   1 -13   0   11.61    0.65
  -1 -13   0   11.31    0.92
   1 -13   0   11.91    0.87
   1 -13   0   10.49    0.83
  -1 -13   0   11.76    0.87
   1 -13   0   12.28    0.94
   1 -13   0   11.66    0.89
  -1 -13   0   13.13    0.92
   1 -13   0   10.68    0.77
  -1 -13   0    9.81    0.79
  -1 -13   0   10.37    0.76
  -1  13   0   12.48    0.77
  -1  13   0   12.11    0.94
  -1  13   0   13.09    0.94
   1  13   0   13.19    0.81
   1  13   0   10.85    0.68
  -1  13   0   12.38    0.69
   1  13   0   12.18    0.93
   1  13   0   12.90    0.93
   1  13   0   11.49    0.71
  -1  13   0   11.96    0.90
   1  13   0   10.97    0.93
   1  13   0   10.70    0.82
   1  13   0   11.70    0.90
  -1  13   0   12.02    0.71
  -1  13   0   11.61    0.82
   1  13   0   11.15    0.71
   1  13   0   12.26    0.60
  -1  13   0   11.33    0.66
   2 -13   0    4.73    0.43
  -2 -13   0    4.49    0.53
  -2 -13   0    3.93    0.50
   2 -13   0    3.43    0.34
   2 -13   0    4.75    0.40
   2 -13   0    4.32    0.50
   2 -13   0    3.53    0.28
  -2 -13   0    4.32    0.40
  -2 -13   0    3.38    0.51
   2 -13   0    3.89    0.52
   2 -13   0    4.49    0.51
  -2 -13   0    3.31    0.49
  -2 -13   0    3.30    0.23
   2 -13   0    3.41    0.87
  -2 -13   0    3.86    0.39
   2  13   0    4.78    0.54
  -2  13   0    3.91    0.48
  -2  13   0    3.58    0.57
   2  13   0    3.79    0.59
   2  13   0    3.55    0.34
  -2  13   0    3.54    0.26
   2  13   0    3.91    0.52
  -2  13   0    4.03    0.21
  -2  13   0    4.39    0.39
  -2  13   0    5.30    0.57
   2  13   0    3.91    0.23
   2  13   0    5.48    0.62
   2  13   0    2.78    0.46
  -2  13   0    3.59    0.29
  -2  13   0    3.62    0.30
   2  13   0    4.67    0.47
  -3 -13   0    3.38    0.20
   3 -13   0    3.29    0.35
  -3 -13   0    3.03    0.30
  -3 -13   0    4.15    0.62
  -3 -13   0    3.27    0.35
   3 -13   0    4.31    0.49
   3 -13   0    4.32    0.55
  -3 -13   0    5.56    0.64
   3 -13   0    3.97    0.51
  -3 -13   0    3.64    0.55
  -3 -13   0    4.11    0.46
   3 -13   0    4.03    0.59
   3 -13   0    4.29    0.56
  -3 -13   0    4.26    0.51
   3 -13   0    3.53    0.33
   3  13   0    3.28    0.22
  -3  13   0    3.44    0.47
   3  13   0    3.49    0.33
  -3  13   0    4.57    0.58
   3  13   0    3.06    0.35
   3  13   0    3.27    0.56
  -3  13   0    3.06    0.28
  -3  13   0    3.92    0.59
   3  13   0    3.41    0.54
  -3  13   0    4.00    0.52
   3  13   0    3.50    0.55
   3  13   0    3.09    0.33
  -3  13   0    3.18    0.20
  -3  13   0    3.23    0.23
   3  13   0    3.97    0.54
   3  13   0    3.69    0.49
   3  13   0    5.10    0.57
  -3  13   0    3.10    0.31
   3  13   0    4.59    0.51
  -3  13   0    3.55    0.26
   4 -13   0   11.52    1.01
  -4 -13   0   10.63    0.80
  -4 -13   0   11.46    0.96
   4 -13   0   11.06    0.78
  -4 -13   0   11.61    0.71
   4 -13   0   12.05    0.68
   4 -13   0   10.95    0.80
  -4 -13   0   10.21    1.03
  -4 -13   0   12.02    0.93
  -4 -13   0    9.81    0.85
   4 -13   0   10.49    0.72
   4 -13   0   10.18    0.81
   4 -13   0   11.55    0.67
   4 -13   0   11.57    0.84
   4  13   0   10.34    0.62
   4  13   0   11.61    0.87
  -4  13   0   11.09    0.84
  -4  13   0   11.69    0.66
   4  13   0   10.41    0.70
  -4  13   0   10.97    0.58
   4  13   0   10.72    0.93
   4  13   0   11.45    0.97
   4  13   0   11.48    0.84
  -4  13   0   10.34    0.83
  -4  13   0   10.75    0.64
  -4  13   0   10.34    0.57
   4  13   0   11.18    0.87
   4  13   0   11.22    0.78
   4  13   0   10.90    0.68
  -4  13   0   10.63    0.58
   4  13   0    9.81    0.98
  -4  13   0   11.28    0.67
  -5 -13   0    0.27    0.19
  -5 -13   0    0.63    0.17
  -5 -13   0    0.72    0.34
   5 -13   0    1.08    0.42
   5 -13   0    0.14    0.18
  -5 -13   0    0.32    0.16
   5 -13   0    0.55    0.16
  -5 -13   0    0.55    0.19
  -5 -13   0    0.52    0.24
  -5 -13   0    0.62    0.34
  -5 -13   0    0.42    0.36
   5 -13   0    0.78    0.25
   5 -13   0    0.43    0.22
  -5 -13   0    0.23    0.23
   5 -13   0    0.40    0.31
   5  13   0    0.45    0.33
   5  13   0    0.53    0.20
  -5  13   0    0.51    0.15
  -5  13   0    0.61    0.18
  -5  13   0    0.33    0.17
   5  13   0    0.30    0.31
  -5  13   0    0.48    0.26
   5  13   0    0.53    0.30
   5  13   0    0.34    0.22
  -5  13   0    0.33    0.23
   5  13   0    0.83    0.20
   5  13   0    0.68    0.33
  -5  13   0    0.38    0.10
   5  13   0    0.56    0.37
  -5  13   0    0.50    0.26
   5  13   0    0.38    0.11
   6 -13   0    0.29    0.24
  -6 -13   0    0.29    0.15
  -6 -13   0    0.69    0.36
   6 -13   0    0.17    0.18
   6 -13   0    0.28    0.35
   6 -13   0    0.30    0.15
   6 -13   0    0.51    0.31
  -6 -13   0    0.03    0.21
  -6 -13   0    0.38    0.19
  -6 -13   0    0.05    0.24
   6 -13   0   -0.11    0.34
   6 -13   0    0.54    0.19
  -6 -13   0    0.20    0.21
   6  13   0    0.76    0.43
   6  13   0    0.45    0.20
   6  13   0    0.05    0.28
   6  13   0   -0.24    0.34
  -6  13   0    0.33    0.24
   6  13   0    0.45    0.28
  -6  13   0    0.41    0.14
  -6  13   0    0.13    0.18
  -6  13   0    0.46    0.22
   6  13   0    0.25    0.24
  -6  13   0    0.07    0.25
  -6  13   0    0.24    0.11
  -6  13   0    0.62    0.19
   6  13   0    0.19    0.31
   7 -13   0    4.58    0.76
  -7 -13   0    4.74    0.45
   7 -13   0    3.86    0.35
   7 -13   0    5.94    0.87
  -7 -13   0    4.88    0.71
  -7 -13   0    4.62    0.38
  -7 -13   0    4.51    0.52
   7 -13   0    4.74    0.63
  -7 -13   0    3.72    0.78
  -7  13   0    4.20    0.32
  -7  13   0    3.96    0.43
   7  13   0    4.24    0.53
  -7  13   0    4.34    0.39
   7  13   0    5.11    0.92
  -7  13   0    4.04    0.38
  -7  13   0    4.73    0.32
   7  13   0    3.97    0.64
   7  13   0    4.91    0.44
  -8 -13   0    8.15    0.53
   8 -13   0    8.75    1.08
   8 -13   0    9.19    0.99
  -8 -13   0    7.53    0.63
  -8 -13   0    8.71    0.94
   8 -13   0    7.99    0.77
  -8  13   0    8.97    0.60
   8  13   0    8.58    0.72
   8  13   0    8.23    0.91
   8  13   0    6.99    1.06
  -8  13   0    9.13    0.52
  -8  13   0    7.29    0.58
  -8  13   0    8.35    0.49
   8  13   0    8.88    0.62
  -8  13   0    8.27    0.57
   9 -13   0    9.64    0.98
   9 -13   0    7.33    0.75
  -9 -13   0    7.09    0.59
  -9 -13   0    6.53    0.48
   9 -13   0    6.58    0.95
  -9 -13   0    7.52    0.92
  -9  13   0    6.35    0.57
  -9  13   0    7.24    0.55
   9  13   0    7.26    0.56
   9  13   0    7.08    1.22
  -9  13   0    7.20    0.47
   9  13   0    7.88    0.82
 -10 -13   0    0.75    0.42
  10 -13   0    0.93    0.70
 -10 -13   0    0.78    0.32
  10 -13   0    0.85    0.53
  10 -13   0    0.90    0.42
 -10  13   0    1.18    0.34
  10  13   0    0.35    0.51
  10  13   0    1.14    0.27
 -10  13   0    1.04    0.29
 -10  13   0    0.83    0.20
  10  13   0    0.85    0.51
 -11 -13   0    2.88    0.65
  11 -13   0    0.74    0.57
  11 -13   0    2.05    0.64
 -11 -13   0    1.96    0.43
  11  13   0    2.35    0.84
  11  13   0    2.01    0.67
 -11  13   0    1.82    0.40
 -11  13   0    2.27    0.49
 -12 -13   0    0.50    0.37
 -12 -13   0   -0.09    0.42
 -12  13   0   -0.41    0.26
  12  13   0   -0.37    0.50
 -12  13   0    0.05    0.32
   0 -14   0    3.40    0.24
   0 -14   0    4.08    0.57
   0 -14   0    3.42    0.55
   0 -14   0    4.22    0.50
   0 -14   0    2.86    0.29
   0 -14   0    4.17    0.62
   0 -14   0    3.41    0.44
   0  14   0    5.06    0.70
   0  14   0    3.21    0.29
   0  14   0    3.56    0.40
   0  14   0    4.51    0.60
   0  14   0    4.30    0.53
   0  14   0    3.43    0.35
   0  14   0    3.42    0.32
   0  14   0    3.39    0.38
  -1 -14   0    6.21    0.47
  -1 -14   0    6.68    0.83
  -1 -14   0    5.23    0.34
   1 -14   0    6.26    0.82
   1 -14   0    6.24    0.45
   1 -14   0    4.76    0.49
  -1 -14   0    5.44    0.60
  -1 -14   0    5.55    0.65
   1 -14   0    5.27    0.41
  -1 -14   0    5.79    0.60
  -1 -14   0    5.11    0.49
   1 -14   0    6.21    0.64
   1 -14   0    5.50    0.51
   1 -14   0    5.06    0.60
   1 -14   0    5.66    0.37
  -1 -14   0    4.78    0.41
  -1  14   0    5.16    0.53
   1  14   0    5.33    0.55
  -1  14   0    5.03    0.60
  -1  14   0    6.81    0.46
   1  14   0    5.82    0.31
   1  14   0    6.22    0.46
  -1  14   0    5.65    0.50
   1  14   0    5.25    0.55
   1  14   0    6.37    0.54
   1  14   0    7.30    0.86
  -1  14   0    5.84    0.66
  -1  14   0    6.11    0.39
  -1  14   0    5.38    0.41
  -1  14   0    6.04    0.44
   1  14   0    6.34    0.47
   1  14   0    5.85    0.68
   1  14   0    5.47    0.43
   1  14   0    5.06    0.58
  -1  14   0    6.78    0.66
  -2 -14   0    0.29    0.29
  -2 -14   0    0.64    0.21
  -2 -14   0    0.98    0.31
  -2 -14   0    0.48    0.17
   2 -14   0    1.15    0.39
  -2 -14   0    0.80    0.10
   2 -14   0    0.94    0.26
  -2 -14   0    0.77    0.35
   2 -14   0    0.91    0.21
   2 -14   0    0.63    0.31
  -2 -14   0    1.04    0.27
  -2 -14   0    0.61    0.30
   2 -14   0    0.78    0.27
  -2 -14   0    0.90    0.28
   2 -14   0    0.89    0.32
  -2  14   0    0.73    0.15
   2  14   0    0.70    0.31
  -2  14   0    0.90    0.36
  -2  14   0    1.06    0.20
   2  14   0    1.04    0.33
   2  14   0    0.78    0.09
  -2  14   0    0.89    0.27
  -2  14   0    0.77    0.24
   2  14   0    0.66    0.18
  -2  14   0    0.72    0.30
  -2  14   0    0.72    0.13
   2  14   0    0.61    0.18
   2  14   0    1.06    0.33
   2  14   0    0.90    0.33
   2  14   0    0.22    0.21
  -2  14   0    0.65    0.28
   2  14   0    0.88    0.36
  -2  14   0    0.76    0.14
   2  14   0    0.48    0.18
  -3 -14   0    0.49    0.07
  -3 -14   0    0.25    0.20
  -3 -14   0    0.88    0.32
  -3 -14   0    0.75    0.33
   3 -14   0    0.27    0.16
   3 -14   0    0.11    0.21
  -3 -14   0    0.51    0.35
   3 -14   0    0.48    0.21
   3 -14   0    0.45    0.25
  -3 -14   0    0.16    0.15
   3 -14   0   -0.14    0.26
  -3 -14   0    0.50    0.25
   3 -14   0    0.39    0.27
  -3 -14   0    0.31    0.23
  -3 -14   0    0.68    0.34
   3 -14   0    0.59    0.35
   3  14   0    0.22    0.17
   3  14   0    0.11    0.27
  -3  14   0    0.18    0.25
  -3  14   0    0.47    0.11
  -3  14   0    0.24    0.15
  -3  14   0    0.38    0.25
  -3  14   0    0.33    0.15
   3  14   0    0.68    0.34
   3  14   0    0.27    0.22
  -3  14   0    0.30    0.11
   3  14   0    0.39    0.19
   3  14   0    0.57    0.31
  -3  14   0    0.43    0.22
   3  14   0    0.33    0.30
   3  14   0    0.69    0.28
  -3  14   0    0.18    0.22
   3  14   0    0.18    0.16
   3  14   0    0.20    0.08
  -3  14   0    0.35    0.07
   3  14   0    0.38    0.30
   4 -14   0    0.13    0.22
   4 -14   0   -0.13    0.24
  -4 -14   0   -0.11    0.28
   4 -14   0   -0.03    0.29
  -4 -14   0    0.33    0.35
   4 -14   0    0.09    0.27
  -4 -14   0    0.08    0.23
  -4 -14   0   -0.05    0.17
   4 -14   0    0.15    0.21
   4 -14   0   -0.01    0.16
  -4 -14   0    0.02    0.14
   4 -14   0    0.13    0.16
  -4 -14   0    0.43    0.24
  -4 -14   0    0.24    0.25
  -4  14   0   -0.01    0.07
  -4  14   0    0.07    0.24
   4  14   0    0.12    0.27
  -4  14   0    0.10    0.07
   4  14   0    0.11    0.29
  -4  14   0   -0.01    0.06
   4  14   0   -0.02    0.32
   4  14   0    0.50    0.32
   4  14   0   -0.07    0.17
   4  14   0    0.12    0.32
   4  14   0    0.06    0.17
  -4  14   0    0.04    0.07
  -4  14   0   -0.15    0.15
   4  14   0    0.08    0.16
  -4  14   0    0.06    0.14
  -4  14   0   -0.06    0.16
  -4  14   0   -0.25    0.18
  -5 -14   0    4.03    0.39
  -5 -14   0    4.24    0.50
   5 -14   0    4.99    0.75
  -5 -14   0    4.54    0.42
  -5 -14   0    4.64    0.66
  -5 -14   0    4.70    0.73
   5 -14   0    4.57    0.42
   5 -14   0    4.24    0.54
   5 -14   0    5.40    0.52
   5 -14   0    4.72    0.60
  -5 -14   0    4.41    0.43
  -5 -14   0    4.77    0.55
  -5 -14   0    3.35    0.62
   5 -14   0    4.56    0.39
  -5  14   0    4.75    0.57
   5  14   0    4.75    0.42
   5  14   0    4.47    0.67
  -5  14   0    4.83    0.55
  -5  14   0    5.81    0.58
  -5  14   0    4.58    0.29
  -5  14   0    5.04    0.40
  -5  14   0    4.52    0.37
   5  14   0    4.23    0.30
   5  14   0    4.42    0.76
   5  14   0    4.59    0.54
   5  14   0    3.96    0.54
   5  14   0    5.21    0.44
   5  14   0    4.97    0.68
  -6 -14   0    3.17    0.47
  -6 -14   0    3.56    0.41
   6 -14   0    3.66    0.34
  -6 -14   0    3.04    0.45
  -6 -14   0    2.92    0.33
   6 -14   0    3.78    0.68
   6 -14   0    3.37    0.66
  -6 -14   0    3.54    0.37
  -6 -14   0    3.66    0.63
   6 -14   0    3.90    0.57
   6  14   0    3.73    0.76
  -6  14   0    3.62    0.25
   6  14   0    2.88    0.56
  -6  14   0    4.05    0.37
   6  14   0    3.62    0.38
  -6  14   0    3.40    0.47
   6  14   0    2.73    0.45
  -6  14   0    3.31    0.31
  -6  14   0    3.17    0.33
  -6  14   0    3.37    0.50
   7 -14   0    4.56    0.79
   7 -14   0    4.11    0.75
  -7 -14   0    5.58    0.79
  -7 -14   0    4.66    0.40
   7 -14   0    4.45    0.38
  -7 -14   0    3.98    0.43
  -7 -14   0    3.75    0.66
   7 -14   0    5.03    0.66
  -7  14   0    4.92    0.35
  -7  14   0    4.02    0.45
   7  14   0    4.81    0.71
  -7  14   0    4.62    0.32
   7  14   0    4.98    0.89
  -7  14   0    4.43    0.42
   7  14   0    4.74    0.44
   7  14   0    4.47    0.57
  -7  14   0    4.93    0.44
  -8 -14   0    2.44    0.39
   8 -14   0    2.34    0.64
  -8 -14   0    1.13    0.38
   8 -14   0    2.89    0.57
   8 -14   0    1.94    0.62
  -8 -14   0    2.98    0.63
  -8  14   0    2.06    0.31
   8  14   0    2.22    0.57
   8  14   0    2.60    0.75
  -8  14   0    2.12    0.22
  -8  14   0    2.66    0.34
  -8  14   0    1.94    0.24
  -8  14   0    1.95    0.33
   8  14   0    2.60    0.45
   8  14   0    2.48    0.34
   9 -14   0    1.72    0.58
  -9 -14   0    0.81    0.31
   9 -14   0    1.24    0.45
   9 -14   0    0.67    0.45
  -9 -14   0    1.13    0.48
  -9 -14   0    0.71    0.23
   9  14   0    1.25    0.27
  -9  14   0    1.35    0.31
  -9  14   0    0.62    0.18
   9  14   0    0.53    0.48
  -9  14   0    0.94    0.28
   9  14   0    1.27    0.62
  10 -14   0   -0.14    0.46
 -10 -14   0    0.30    0.29
 -10 -14   0    0.22    0.40
  10 -14   0    0.33    0.47
  10 -14   0    0.06    0.34
 -10  14   0    0.36    0.27
 -10  14   0    0.13    0.20
 -10  14   0    0.38    0.28
  10  14   0   -0.09    0.47
  10  14   0    0.39    0.50
 -11 -14   0    0.06    0.68
  11 -14   0   -0.19    0.42
  11 -14   0    0.49    0.47
 -11 -14   0    0.49    0.32
  11  14   0   -0.35    0.44
  11  14   0    0.17    0.58
 -11  14   0    0.35    0.30
  11  14   0    0.40    0.29
 -11  14   0    0.06    0.30
 -12 -14   0    1.69    0.75
 -12 -14   0    1.90    0.47
 -12  14   0    1.34    0.41
  12  14   0    1.02    0.68
  12  14   0    0.81    0.74
   0 -15   0   -0.02    0.19
   0 -15   0    0.68    0.31
   0 -15   0    0.56    0.30
   0 -15   0    0.25    0.31
   0 -15   0    0.40    0.23
   0 -15   0    0.27    0.29
   0 -15   0    0.15    0.25
   0 -15   0   -0.16    0.13
   0  15   0    0.02    0.15
   0  15   0    0.03    0.19
   0  15   0    0.31    0.30
   0  15   0    0.18    0.22
   0  15   0    0.13    0.24
   0  15   0    0.17    0.16
   0  15   0    0.24    0.15
   0  15   0    0.56    0.25
   1 -15   0    7.87    0.81
  -1 -15   0    8.12    0.91
   1 -15   0    5.41    0.41
  -1 -15   0    6.24    0.73
  -1 -15   0    5.40    0.64
  -1 -15   0    6.03    0.68
  -1 -15   0    5.60    0.45
   1 -15   0    4.90    0.51
  -1 -15   0    5.53    0.34
   1 -15   0    5.49    0.63
  -1 -15   0    5.02    0.41
   1 -15   0    5.05    0.35
   1 -15   0    5.35    0.45
  -1 -15   0    4.96    0.51
  -1 -15   0    6.52    1.04
   1 -15   0    5.16    0.49
   1 -15   0    6.35    0.76
   1 -15   0    6.32    0.75
   1  15   0    5.20    0.55
  -1  15   0    5.86    0.55
   1  15   0    4.58    0.32
  -1  15   0    4.68    0.66
   1  15   0    5.26    0.45
  -1  15   0    6.22    0.69
  -1  15   0    5.23    0.41
  -1  15   0    5.42    0.45
   1  15   0    6.45    0.58
   1  15   0    5.71    0.57
  -1  15   0    5.78    0.50
   1  15   0    4.98    0.71
   1  15   0    8.27    0.95
  -1  15   0    5.54    0.38
   1  15   0    5.62    0.43
  -1  15   0    6.95    0.81
   1  15   0    5.99    0.64
   1  15   0    5.30    0.41
  -2 -15   0    3.34    0.58
  -2 -15   0    3.67    0.46
  -2 -15   0    3.61    0.53
  -2 -15   0    3.31    0.24
   2 -15   0    3.55    0.32
   2 -15   0    3.42    0.41
  -2 -15   0    3.38    0.39
  -2 -15   0    3.61    0.54
  -2 -15   0    3.77    0.34
  -2 -15   0    3.70    0.61
   2 -15   0    4.50    0.52
   2 -15   0    4.12    0.60
  -2 -15   0    2.73    0.53
   2 -15   0    2.12    0.51
   2 -15   0    4.46    0.42
   2 -15   0    3.65    0.60
   2 -15   0    4.94    0.63
   2  15   0    4.71    0.40
  -2  15   0    3.57    0.54
  -2  15   0    3.24    0.37
   2  15   0    3.52    0.60
  -2  15   0    3.37    0.31
   2  15   0    2.35    0.69
   2  15   0    3.45    0.22
   2  15   0    3.79    0.61
  -2  15   0    3.30    0.56
  -2  15   0    3.29    0.49
   2  15   0    3.11    0.35
   2  15   0    4.23    0.62
  -2  15   0    4.24    0.30
   2  15   0    4.47    0.50
   2  15   0    3.87    0.54
   2  15   0    4.28    0.37
  -2  15   0    4.04    0.63
  -2  15   0    3.88    0.42
  -3 -15   0    4.03    0.50
   3 -15   0    3.77    0.41
   3 -15   0    3.81    0.57
   3 -15   0    3.88    0.33
   3 -15   0    3.89    0.56
  -3 -15   0    4.35    0.40
  -3 -15   0    3.75    0.41
  -3 -15   0    4.72    0.72
   3 -15   0    3.86    0.56
   3 -15   0    3.68    0.64
  -3 -15   0    4.68    0.71
  -3 -15   0    3.04    0.57
  -3 -15   0    3.74    0.52
   3  15   0    3.23    0.58
   3  15   0    4.59    0.56
   3  15   0    3.53    0.25
   3  15   0    4.67    0.72
   3  15   0    4.33    0.58
  -3  15   0    3.84    0.59
  -3  15   0    3.49    0.55
  -3  15   0    3.25    0.49
  -3  15   0    4.32    0.28
   3  15   0    3.24    0.62
  -3  15   0    4.34    0.39
  -3  15   0    4.31    0.33
  -3  15   0    3.85    0.22
   3  15   0    3.67    0.64
   3  15   0    4.69    0.39
   4 -15   0    2.01    0.43
   4 -15   0    2.07    0.29
   4 -15   0    1.61    0.23
  -4 -15   0    1.26    0.37
  -4 -15   0    2.18    0.53
  -4 -15   0    1.49    0.37
   4 -15   0    2.67    0.46
   4 -15   0    2.23    0.45
  -4 -15   0    1.93    0.52
  -4 -15   0    1.82    0.31
   4 -15   0    2.38    0.35
  -4 -15   0    1.76    0.35
   4 -15   0    2.07    0.54
   4  15   0    2.25    0.48
  -4  15   0    2.35    0.45
   4  15   0    2.24    0.43
   4  15   0    1.93    0.53
  -4  15   0    2.16    0.28
  -4  15   0    2.36    0.29
  -4  15   0    1.79    0.37
   4  15   0    2.92    0.60
  -4  15   0    2.09    0.17
   4  15   0    2.35    0.31
   4  15   0    1.90    0.46
   4  15   0    2.08    0.31
   4  15   0    1.51    0.37
  -4  15   0    2.59    0.28
  -5 -15   0    5.72    0.50
   5 -15   0    6.38    0.88
  -5 -15   0    6.09    0.81
   5 -15   0    5.21    0.43
   5 -15   0    5.72    0.71
  -5 -15   0    6.05    0.80
  -5 -15   0    5.11    0.47
   5 -15   0    4.78    0.47
  -5 -15   0    5.94    0.64
   5  15   0    5.87    0.60
  -5  15   0    4.87    0.69
   5  15   0    5.51    0.58
  -5  15   0    4.73    0.39
   5  15   0    5.37    0.74
   5  15   0    6.64    0.87
   5  15   0    4.86    0.83
   5  15   0    4.47    0.44
   5  15   0    5.37    0.48
   5  15   0    5.32    0.71
  -5  15   0    5.27    0.59
  -5  15   0    5.08    0.41
  -5  15   0    4.93    0.31
  -5  15   0    4.44    0.44
  -6 -15   0    1.15    0.26
  -6 -15   0    0.84    0.22
   6 -15   0    0.38    0.41
  -6 -15   0    0.64    0.29
   6 -15   0    0.14    0.41
   6 -15   0    0.63    0.34
  -6 -15   0    0.66    0.43
   6 -15   0    0.48    0.19
   6  15   0    0.56    0.39
   6  15   0    0.84    0.34
  -6  15   0    0.52    0.12
  -6  15   0    0.35    0.20
  -6  15   0    0.58    0.28
   6  15   0    0.22    0.38
  -6  15   0    0.70    0.21
   6  15   0    0.74    0.23
  -6  15   0    0.67    0.18
  -7 -15   0    2.82    0.34
   7 -15   0    2.38    0.59
  -7 -15   0    2.14    0.35
  -7 -15   0    2.95    0.61
   7 -15   0    3.01    0.35
   7 -15   0    2.95    0.65
   7 -15   0    1.89    0.47
   7  15   0    2.93    0.47
  -7  15   0    2.36    0.33
  -7  15   0    3.12    0.35
  -7  15   0    2.17    0.25
  -7  15   0    2.35    0.22
   7  15   0    2.61    0.56
   7  15   0    2.43    0.69
   7  15   0    2.31    0.33
  -7  15   0    2.03    0.38
  -8 -15   0    7.46    0.99
   8 -15   0    5.87    0.76
   8 -15   0    4.73    0.81
  -8 -15   0    4.76    0.48
   8 -15   0    5.58    0.92
  -8  15   0    4.17    0.45
   8  15   0    4.25    1.03
   8  15   0    4.23    1.05
  -8  15   0    5.19    0.38
  -8  15   0    4.23    0.48
  -8  15   0    4.98    0.37
   8  15   0    5.91    0.67
  -8  15   0    5.61    0.49
   8  15   0    5.30    0.50
  -9 -15   0    1.70    0.37
   9 -15   0    1.72    0.63
   9 -15   0    2.82    0.58
  -9 -15   0    2.09    0.62
   9  15   0    2.50    0.37
   9  15   0    2.51    0.65
  -9  15   0    2.21    0.38
  -9  15   0    2.41    0.36
  -9  15   0    1.97    0.21
   9  15   0    1.38    0.64
 -10 -15   0    1.07    0.52
  10 -15   0    1.96    0.65
 -10 -15   0    2.13    0.69
  10 -15   0    1.05    0.60
  10  15   0    1.89    0.33
  10  15   0    1.15    0.60
  10  15   0    1.12    0.65
 -10  15   0    1.87    0.38
 -10  15   0    1.15    0.39
 -11 -15   0    0.30    0.33
  11 -15   0    0.02    0.45
 -11 -15   0    0.03    0.45
  11 -15   0    0.66    0.51
 -11  15   0    0.06    0.33
 -11  15   0    0.08    0.30
  11  15   0    0.15    0.61
  11  15   0    0.13    0.52
  11  15   0    0.39    0.25
   0 -16   0    0.42    0.26
   0 -16   0    0.58    0.34
   0 -16   0    0.03    0.31
   0 -16   0    0.60    0.32
   0 -16   0    0.45    0.22
   0 -16   0    0.41    0.12
   0 -16   0    0.15    0.24
   0  16   0    0.45    0.16
   0  16   0    0.82    0.30
   0  16   0    0.44    0.23
   0  16   0    0.42    0.27
   0  16   0    0.50    0.20
   0  16   0    0.59    0.35
   0  16   0    0.26    0.16
   0  16   0    0.17    0.30
  -1 -16   0   13.18    1.05
  -1 -16   0   12.38    0.82
   1 -16   0   11.65    0.88
  -1 -16   0   12.07    0.69
  -1 -16   0   11.97    1.05
   1 -16   0   14.22    1.03
  -1 -16   0   12.86    1.07
   1 -16   0   12.53    0.82
  -1 -16   0   11.41    0.92
   1 -16   0   14.54    0.96
   1 -16   0   12.56    1.09
   1 -16   0   12.93    1.05
   1 -16   0   12.55    1.04
  -1 -16   0   11.78    0.99
   1 -16   0   12.78    0.75
   1  16   0   12.41    1.03
   1  16   0   13.95    1.12
   1  16   0   11.91    0.93
  -1  16   0   13.66    0.81
   1  16   0   12.15    0.79
  -1  16   0   11.69    1.11
   1  16   0   13.82    0.92
   1  16   0   13.51    0.77
  -1  16   0   13.10    1.02
  -1  16   0   13.24    0.75
   1  16   0   12.80    1.06
  -1  16   0   11.20    1.01
   1  16   0   12.40    0.81
  -1  16   0   13.23    1.07
  -2 -16   0    3.31    0.61
  -2 -16   0    3.00    0.57
   2 -16   0    3.74    0.66
   2 -16   0    2.46    0.30
  -2 -16   0    4.03    1.08
   2 -16   0    3.15    0.59
  -2 -16   0    2.88    0.38
   2 -16   0    3.50    0.57
  -2 -16   0    2.25    0.46
   2 -16   0    2.96    0.55
   2 -16   0    2.61    0.48
   2 -16   0    2.74    0.35
  -2  16   0    2.18    0.46
  -2  16   0    2.04    0.26
   2  16   0    2.36    0.52
  -2  16   0    2.22    0.48
  -2  16   0    2.72    0.32
   2  16   0    2.46    0.33
   2  16   0    3.18    0.54
   2  16   0    2.84    0.35
  -2  16   0    2.40    0.26
  -2  16   0    3.59    0.58
   2  16   0    3.43    0.56
  -2  16   0    2.42    0.40
   2  16   0    3.51    0.60
   2  16   0    3.10    0.50
   3 -16   0    0.90    0.34
  -3 -16   0    0.39    0.34
   3 -16   0    0.76    0.20
   3 -16   0    1.18    0.26
   3 -16   0    1.11    0.51
   3 -16   0    1.91    0.43
   3 -16   0    1.47    0.46
  -3 -16   0    1.03    0.48
  -3 -16   0    1.19    0.29
  -3 -16   0    1.11    0.35
  -3 -16   0    1.11    0.43
  -3  16   0    0.95    0.17
  -3  16   0    0.63    0.22
   3  16   0    1.50    0.42
  -3  16   0    1.29    0.16
   3  16   0    1.08    0.42
  -3  16   0    1.23    0.44
   3  16   0    1.49    0.28
   3  16   0    1.40    0.48
   3  16   0    1.22    0.44
   3  16   0    1.28    0.36
  -3  16   0    1.42    0.49
   3  16   0    0.80    0.23
  -4 -16   0    0.90    0.31
  -4 -16   0    0.33    0.28
  -4 -16   0    1.32    0.50
   4 -16   0    0.85    0.23
  -4 -16   0    0.76    0.26
  -4 -16   0    0.27    0.41
   4 -16   0    0.93    0.45
   4 -16   0    0.43    0.17
   4 -16   0    1.15    0.40
   4  16   0    0.65    0.29
   4  16   0    0.67    0.42
  -4  16   0    0.75    0.19
   4  16   0    0.62    0.24
  -4  16   0    0.85    0.35
   4  16   0    0.64    0.39
  -4  16   0    0.83    0.12
   4  16   0    0.98    0.37
   4  16   0    0.98    0.42
  -4  16   0    0.90    0.21
   4  16   0    0.84    0.31
   4  16   0    0.57    0.22
  -4  16   0    0.74    0.20
  -4  16   0    0.62    0.11
   5 -16   0    0.65    0.40
  -5 -16   0    0.63    0.42
  -5 -16   0    0.59    0.33
   5 -16   0    0.90    0.36
  -5 -16   0    0.25    0.22
  -5 -16   0    0.40    0.25
   5 -16   0    0.39    0.15
   5 -16   0    0.45    0.40
   5 -16   0    0.64    0.21
  -5 -16   0    0.46    0.40
   5  16   0    0.27    0.20
  -5  16   0    0.31    0.29
   5  16   0    0.63    0.33
  -5  16   0    0.58    0.19
  -5  16   0    0.36    0.19
   5  16   0    0.64    0.43
   5  16   0    0.87    0.42
  -5  16   0    0.62    0.20
   5  16   0    0.58    0.23
   5  16   0    0.65    0.41
  -6 -16   0    2.43    0.37
   6 -16   0    2.34    0.61
   6 -16   0    3.30    0.71
   6 -16   0    2.76    0.55
   6 -16   0    2.97    0.35
  -6 -16   0    2.74    0.64
  -6 -16   0    2.28    0.42
  -6 -16   0    2.94    0.38
   6  16   0    2.17    0.65
   6  16   0    2.68    0.58
  -6  16   0    2.17    0.32
   6  16   0    3.01    0.38
   6  16   0    3.21    0.51
  -6  16   0    2.64    0.46
  -6  16   0    2.84    0.35
  -6  16   0    2.30    0.28
  -7 -16   0    0.87    0.52
   7 -16   0    0.97    0.54
   7 -16   0    0.28    0.43
  -7 -16   0    1.16    0.31
  -7 -16   0    0.80    0.23
   7 -16   0    0.79    0.40
  -7  16   0    0.54    0.24
  -7  16   0    0.72    0.24
   7  16   0    0.95    0.48
   7  16   0    0.65    0.52
  -7  16   0    0.46    0.17
  -7  16   0    0.59    0.31
   7  16   0    0.93    0.36
   7  16   0    0.56    0.24
   8 -16   0   -0.07    0.44
  -8 -16   0    0.55    0.28
   8 -16   0    0.43    0.39
  -8 -16   0    0.70    0.45
  -8  16   0    0.29    0.16
  -8  16   0    0.64    0.26
  -8  16   0    0.26    0.24
   8  16   0    0.57    0.54
   8  16   0    0.40    0.33
   8  16   0    0.58    0.25
  -8  16   0    0.48    0.24
   8  16   0    0.63    0.48
   9 -16   0    0.33    0.46
  -9 -16   0    0.44    0.45
  -9 -16   0    0.59    0.33
   9 -16   0    0.98    0.58
  -9  16   0    0.43    0.16
  -9  16   0    0.82    0.30
   9  16   0    1.14    0.55
   9  16   0    0.69    0.56
  -9  16   0    0.57    0.30
 -10 -16   0    1.04    0.38
  10 -16   0    0.73    0.55
 -10 -16   0    0.35    0.46
  10 -16   0    0.57    0.48
 -10  16   0    0.75    0.33
 -10  16   0    0.44    0.51
  10  16   0    0.69    0.54
  10  16   0    1.14    0.30
  10  16   0    0.03    0.52
 -11 -16   0    0.78    0.55
  11 -16   0    1.99    0.76
  11 -16   0    0.85    0.59
 -11 -16   0    1.45    0.45
  11  16   0    1.26    0.84
  11  16   0    2.17    0.36
 -11  16   0    1.20    0.43
  11  16   0    2.47    0.72
   0 -17   0    1.85    0.51
   0 -17   0    1.24    0.32
   0 -17   0    0.71    0.31
   0 -17   0    1.02    0.27
   0 -17   0    1.57    0.46
   0 -17   0    1.64    0.46
   0  17   0    1.50    0.36
   0  17   0    0.34    0.35
   0  17   0    1.57    0.24
   0  17   0    1.19    0.32
   0  17   0    1.72    0.45
   0  17   0    1.54    0.28
   1 -17   0    3.54    0.62
   1 -17   0    4.37    0.66
   1 -17   0    4.91    0.69
  -1 -17   0    4.24    0.67
   1 -17   0    5.03    0.71
  -1 -17   0    6.02    0.86
   1 -17   0    3.95    0.43
   1 -17   0    4.48    0.57
  -1 -17   0    3.76    0.64
  -1 -17   0    3.29    0.42
  -1 -17   0    4.02    0.66
   1  17   0    5.51    0.63
  -1  17   0    4.15    0.42
   1  17   0    5.43    0.80
  -1  17   0    4.52    0.69
   1  17   0    3.92    0.38
   1  17   0    6.15    0.87
   1  17   0    3.73    0.52
  -1  17   0    4.54    0.42
  -1  17   0    4.72    0.58
  -1  17   0    3.17    0.56
  -1  17   0    3.77    0.34
  -1  17   0    3.71    0.36
   1  17   0    3.93    0.42
  -2 -17   0    3.18    0.41
   2 -17   0    2.86    0.43
  -2 -17   0    2.72    0.50
  -2 -17   0    2.75    0.60
  -2 -17   0    4.53    0.75
   2 -17   0    3.43    0.60
   2 -17   0    2.73    0.57
   2 -17   0    3.42    0.39
  -2 -17   0    1.72    0.49
   2 -17   0    3.20    0.58
   2 -17   0    3.60    0.63
   2  17   0    3.68    0.37
   2  17   0    3.07    0.60
   2  17   0    2.94    0.52
   2  17   0    3.04    0.59
  -2  17   0    2.59    0.30
   2  17   0    4.37    0.59
  -2  17   0    4.19    0.41
  -2  17   0    2.90    0.46
   2  17   0    4.00    0.42
   2  17   0    2.47    0.48
  -2  17   0    2.58    0.51
  -3 -17   0    1.13    0.29
  -3 -17   0    1.33    0.46
  -3 -17   0    1.78    0.53
   3 -17   0    1.50    0.33
   3 -17   0    1.40    0.28
  -3 -17   0    1.71    0.48
  -3 -17   0    1.25    0.39
   3 -17   0    1.45    0.50
   3 -17   0    1.59    0.44
  -3  17   0    1.59    0.21
   3  17   0    1.13    0.51
  -3  17   0    1.40    0.46
   3  17   0    1.59    0.30
   3  17   0    1.06    0.44
   3  17   0    2.15    0.57
  -3  17   0    1.58    0.27
   3  17   0    0.86    0.32
   3  17   0    1.66    0.46
   3  17   0    1.52    0.27
  -4 -17   0    5.40    0.86
   4 -17   0    4.18    0.45
   4 -17   0    4.05    0.41
  -4 -17   0    5.59    0.79
  -4 -17   0    3.36    0.44
   4 -17   0    4.52    0.74
  -4 -17   0    4.16    0.54
   4 -17   0    5.31    0.72
  -4 -17   0    4.78    0.64
  -4  17   0    3.77    0.27
   4  17   0    4.28    0.75
   4  17   0    3.70    0.58
   4  17   0    3.88    0.68
   4  17   0    4.96    0.68
   4  17   0    3.45    0.68
   4  17   0    5.04    0.50
  -4  17   0    4.38    0.66
   4  17   0    3.44    0.40
  -4  17   0    3.56    0.39
  -4  17   0    3.70    0.34
  -5 -17   0    3.25    0.69
   5 -17   0    1.55    0.56
  -5 -17   0    1.91    0.33
   5 -17   0    1.85    0.31
  -5 -17   0    1.31    0.41
   5 -17   0    2.04    0.61
  -5 -17   0    2.13    0.59
   5 -17   0    2.05    0.52
   5  17   0    1.77    0.30
  -5  17   0    1.54    0.42
   5  17   0    1.93    0.60
   5  17   0    2.45    0.50
   5  17   0    2.20    0.55
  -5  17   0    2.01    0.29
  -5  17   0    2.24    0.30
   5  17   0    2.39    0.37
  -5  17   0    2.30    0.32
   5  17   0    1.80    0.58
   6 -17   0    1.28    0.26
   6 -17   0    0.67    0.39
   6 -17   0    0.61    0.49
   6 -17   0    0.85    0.48
  -6 -17   0    0.57    0.32
  -6 -17   0    0.98    0.26
  -6 -17   0    0.60    0.26
  -6 -17   0    0.72    0.46
   6  17   0    0.66    0.44
  -6  17   0    1.16    0.22
  -6  17   0    0.88    0.24
  -6  17   0    0.75    0.23
  -6  17   0    1.53    0.51
   6  17   0    1.07    0.28
   6  17   0    1.07    0.36
   6  17   0    0.61    0.45
  -7 -17   0    1.09    0.26
  -7 -17   0    0.47    0.44
   7 -17   0    1.02    0.50
   7 -17   0    0.02    0.41
  -7 -17   0    0.56    0.26
   7 -17   0    0.27    0.37
  -7  17   0    0.84    0.32
  -7  17   0    0.80    0.20
  -7  17   0    0.89    0.25
   7  17   0    0.36    0.33
   7  17   0    0.29    0.45
   7  17   0    0.61    0.81
  -7  17   0    0.67    0.25
   8 -17   0    2.47    0.59
   8 -17   0    1.85    0.63
  -8 -17   0    2.82    0.71
  -8 -17   0    3.18    0.45
   8 -17   0    1.98    0.65
   8  17   0    2.69    0.66
  -8  17   0    2.67    0.38
   8  17   0    2.02    0.74
   8  17   0    2.49    0.52
  -8  17   0    2.38    0.28
   8  17   0    3.06    0.41
  -8  17   0    2.21    0.37
  -8  17   0    2.02    0.39
  -9 -17   0    2.65    0.44
   9 -17   0    1.34    0.57
  -9 -17   0    2.24    0.67
   9 -17   0    2.82    0.80
   9  17   0    2.40    0.70
  -9  17   0    1.91    0.25
   9  17   0    2.48    0.81
   9  17   0    2.83    0.41
  -9  17   0    2.00    0.35
  -9  17   0    2.33    0.39
  -9  17   0    2.45    0.39
  10 -17   0    0.89    0.52
 -10 -17   0    1.62    0.93
  10 -17   0    1.04    0.63
 -10 -17   0    1.04    0.37
  10  17   0    2.04    0.36
  10  17   0    1.68    0.61
 -10  17   0    1.30    0.40
  10  17   0    0.85    0.70
 -11 -17   0   -0.42    0.51
  11 -17   0   -0.68    0.47
 -11 -17   0    0.24    0.35
  11 -17   0   -0.15    0.45
 -11  17   0    0.10    0.35
  11  17   0   -0.11    0.89
   0 -18   0    1.32    0.43
   0 -18   0    0.92    0.40
   0 -18   0    0.75    0.34
   0 -18   0    0.73    0.27
   0 -18   0    0.83    0.42
   0  18   0    1.23    0.27
   0  18   0    1.00    0.43
   0  18   0    1.58    0.55
   0  18   0    0.81    0.32
   0  18   0    1.18    0.32
   0  18   0    0.92    0.22
   1 -18   0    3.43    0.63
   1 -18   0    3.30    0.88
  -1 -18   0    3.98    0.66
  -1 -18   0    3.49    0.44
  -1 -18   0    4.13    0.71
  -1 -18   0    4.51    0.70
   1 -18   0    3.67    0.44
  -1 -18   0    3.29    0.63
   1 -18   0    3.55    0.64
   1 -18   0    3.86    0.69
   1  18   0    4.57    0.77
  -1  18   0    4.18    0.71
  -1  18   0    4.29    0.42
  -1  18   0    3.84    0.43
   1  18   0    3.67    0.52
   1  18   0    3.90    0.44
  -1  18   0    3.72    0.34
   1  18   0    4.38    0.57
  -1  18   0    4.60    0.57
   1  18   0    3.85    0.38
  -1  18   0    3.05    0.35
   1  18   0    3.87    0.70
   2 -18   0    0.31    0.23
  -2 -18   0    0.60    0.26
  -2 -18   0    1.07    0.45
   2 -18   0    1.34    0.45
  -2 -18   0    0.53    0.56
  -2 -18   0    0.82    0.41
  -2 -18   0    0.43    0.42
   2 -18   0    1.18    0.33
   2 -18   0    0.48    0.42
   2  18   0    0.62    0.21
  -2  18   0    0.38    0.16
  -2  18   0    0.87    0.25
  -2  18   0    0.71    0.29
  -2  18   0    1.12    0.42
  -2  18   0    0.65    0.17
   2  18   0    0.31    0.33
   2  18   0    0.46    0.34
   2  18   0    0.47    0.41
   2  18   0    0.77    0.25
   2  18   0    0.54    0.35
   3 -18   0    1.44    0.34
   3 -18   0    1.97    0.33
  -3 -18   0    1.49    0.32
   3 -18   0    1.57    0.49
  -3 -18   0    0.96    0.43
  -3 -18   0    2.24    0.54
  -3 -18   0    1.46    0.42
  -3 -18   0    1.83    0.57
   3 -18   0    1.51    0.46
  -3  18   0    2.51    0.56
   3  18   0    2.45    0.51
   3  18   0    1.29    0.46
  -3  18   0    1.94    0.22
  -3  18   0    1.80    0.30
   3  18   0    1.61    0.28
   3  18   0    1.67    0.31
   3  18   0    2.32    0.61
   3  18   0    1.29    0.47
  -4 -18   0    6.53    0.94
  -4 -18   0    4.52    0.60
  -4 -18   0    5.89    0.83
  -4 -18   0    4.20    0.48
   4 -18   0    5.04    0.82
   4 -18   0    4.48    0.70
   4 -18   0    3.89    0.44
  -4 -18   0    5.68    0.71
   4  18   0    5.10    0.71
   4  18   0    4.24    0.76
  -4  18   0    4.03    0.44
   4  18   0    4.54    0.79
   4  18   0    4.42    0.45
   4  18   0    5.54    1.10
  -4  18   0    3.70    0.65
   4  18   0    5.28    0.54
  -4  18   0    4.09    0.40
   5 -18   0    0.34    0.43
  -5 -18   0    0.22    0.42
   5 -18   0    0.61    0.24
   5 -18   0    1.18    0.42
  -5 -18   0    0.20    0.43
  -5 -18   0    0.51    0.34
   5 -18   0   -0.10    0.39
  -5 -18   0    0.88    0.28
  -5  18   0    0.71    0.22
  -5  18   0    0.75    0.64
   5  18   0    0.83    0.51
   5  18   0    0.84    0.45
  -5  18   0    0.42    0.21
   5  18   0    0.22    0.24
   6 -18   0    4.65    0.82
   6 -18   0    3.30    0.71
  -6 -18   0    3.60    0.45
   6 -18   0    4.78    0.48
  -6 -18   0    3.86    0.74
  -6 -18   0    3.63    0.82
   6 -18   0    5.22    0.73
  -6 -18   0    4.39    0.46
  -6  18   0    3.61    0.56
   6  18   0    3.94    0.59
   6  18   0    5.40    0.49
   6  18   0    3.65    0.68
  -6  18   0    4.03    0.40
   6  18   0    3.72    0.80
  -6  18   0    2.86    0.38
   7 -18   0    1.77    0.51
   7 -18   0    2.03    0.70
  -7 -18   0    2.40    0.40
  -7 -18   0    2.78    0.68
  -7 -18   0    2.18    0.33
   7 -18   0    1.83    0.69
   7  18   0    2.20    0.40
   7  18   0    2.30    1.09
  -7  18   0    1.61    0.31
   7  18   0    1.59    0.44
   7  18   0    2.92    0.69
  -7  18   0    1.73    0.26
  -7  18   0    1.78    0.42
   8 -18   0    2.65    0.61
  -8 -18   0    2.79    0.73
   8 -18   0    2.18    0.71
   8 -18   0    1.69    0.62
  -8 -18   0    3.00    0.46
   8  18   0    3.51    0.45
  -8  18   0    1.94    0.42
  -8  18   0    2.26    0.38
   8  18   0    3.50    0.72
  -8  18   0    2.39    0.29
   8  18   0    2.39    0.76
   8  18   0    2.49    0.52
   9 -18   0    0.31    0.56
  -9 -18   0   -0.01    0.49
  -9 -18   0    0.53    0.39
   9 -18   0    0.31    0.49
   9  18   0    1.06    0.62
  -9  18   0    0.11    0.18
   9  18   0    0.32    0.61
   9  18   0    0.89    0.29
  -9  18   0   -0.02    0.23
  -9  18   0    0.34    0.35
 -10 -18   0    0.72    0.36
 -10 -18   0    0.04    0.50
  10 -18   0    0.11    0.56
  10 -18   0    0.22    0.49
 -10  18   0    0.06    0.16
  10  18   0    0.99    0.31
 -10  18   0    0.14    0.34
  10  18   0    0.13    0.65
  10  18   0    1.03    0.61
   0 -19   0    0.85    0.42
   0 -19   0    1.09    0.30
   0 -19   0    0.96    0.41
   0 -19   0    1.09    0.45
   0  19   0    1.59    0.52
   0  19   0    0.78    0.21
   0  19   0    0.67    0.24
   0  19   0    0.51    0.28
   0  19   0    0.57    0.31
  -1 -19   0    0.09    0.38
  -1 -19   0    0.23    0.23
   1 -19   0   -0.17    0.35
  -1 -19   0    0.13    0.34
   1 -19   0    0.08    0.34
   1 -19   0    0.05    0.23
  -1 -19   0    0.06    0.60
  -1 -19   0    0.45    0.33
  -1  19   0   -0.10    0.35
   1  19   0    0.30    0.29
  -1  19   0    0.21    0.23
  -1  19   0    0.02    0.17
  -1  19   0    0.26    0.31
   1  19   0    0.47    0.23
   1  19   0    0.62    0.37
   1  19   0    0.17    0.20
   1  19   0    0.38    0.43
  -2 -19   0    8.48    1.09
  -2 -19   0    6.18    0.58
   2 -19   0    7.21    0.60
  -2 -19   0    6.34    0.87
   2 -19   0    8.46    0.94
  -2 -19   0    6.41    0.87
   2 -19   0    7.90    0.93
  -2 -19   0    6.36    0.83
  -2  19   0    7.25    0.58
   2  19   0    6.54    0.78
  -2  19   0    7.34    0.86
  -2  19   0    6.72    0.66
   2  19   0    7.17    0.54
   2  19   0    5.95    0.93
   2  19   0    7.35    0.99
   2  19   0    7.55    0.62
   2  19   0    7.14    0.72
  -2  19   0    7.26    0.48
  -3 -19   0    3.75    0.45
   3 -19   0    3.83    0.46
  -3 -19   0    3.12    0.69
  -3 -19   0    2.39    0.52
   3 -19   0    3.81    0.73
  -3 -19   0    3.29    0.57
   3 -19   0    2.17    0.53
  -3 -19   0    3.16    0.66
  -3  19   0    3.31    0.66
   3  19   0    2.08    0.56
   3  19   0    2.49    0.52
   3  19   0    3.75    0.41
   3  19   0    2.92    0.40
   3  19   0    3.42    0.71
  -3  19   0    2.76    0.37
   3  19   0    2.71    0.59
  -4 -19   0    1.17    0.53
   4 -19   0    0.75    0.27
   4 -19   0    1.39    0.48
  -4 -19   0    1.21    0.41
   4 -19   0    0.87    0.46
   4 -19   0    1.15    0.54
  -4 -19   0    0.80    0.30
  -4 -19   0    1.64    0.48
  -4 -19   0    0.55    0.48
  -4  19   0    0.93    0.25
  -4  19   0    0.32    0.23
   4  19   0    0.88    0.25
  -4  19   0    1.35    0.79
   4  19   0    1.38    0.50
   4  19   0    0.86    0.28
   4  19   0    0.54    0.46
   4  19   0    1.08    0.57
  -5 -19   0    1.52    0.44
  -5 -19   0    2.01    0.66
  -5 -19   0    1.95    0.36
   5 -19   0    0.70    0.47
   5 -19   0    1.48    0.56
   5 -19   0    1.20    0.31
   5 -19   0    1.40    0.45
  -5 -19   0    2.26    0.61
  -5  19   0    1.52    0.29
   5  19   0    2.43    0.60
  -5  19   0    1.61    0.45
   5  19   0    1.55    0.30
  -5  19   0    1.45    0.28
   5  19   0    1.07    0.54
   6 -19   0    0.95    0.52
  -6 -19   0    1.73    0.34
   6 -19   0    1.56    0.31
  -6 -19   0    1.64    0.58
   6 -19   0    1.43    0.50
   6 -19   0    1.46    0.65
  -6  19   0    0.74    0.35
   6  19   0    1.15    0.37
   6  19   0    1.46    0.66
  -6  19   0    1.35    0.29
   6  19   0    1.21    0.50
  -6  19   0    1.44    0.26
  -7 -19   0    4.94    0.51
  -7 -19   0    5.10    0.54
   7 -19   0    2.91    0.73
   7 -19   0    3.65    0.67
   7 -19   0    3.87    0.80
  -7 -19   0    3.66    0.80
  -7  19   0    3.94    0.46
  -7  19   0    3.35    0.56
   7  19   0    4.23    0.76
   7  19   0    3.63    0.87
  -7  19   0    4.27    0.40
  -8 -19   0    2.01    0.39
   8 -19   0    1.97    0.58
   8 -19   0    1.51    0.61
  -8 -19   0    1.88    0.66
   8 -19   0    1.62    0.70
  -8  19   0    0.97    0.37
   8  19   0    2.13    0.68
   8  19   0    2.39    0.84
  -8  19   0    1.62    0.27
   8  19   0    2.44    0.40
  -8  19   0    1.99    0.35
   9 -19   0    0.88    0.56
   9 -19   0    2.23    0.71
  -9 -19   0    1.70    0.70
  -9 -19   0    1.01    0.38
   9  19   0    1.76    0.37
  -9  19   0    1.23    0.25
  -9  19   0    1.26    0.39
   9  19   0    1.12    0.72
  -9  19   0    0.78    0.33
   9  19   0    1.86    0.66
 -10 -19   0    0.33    0.57
  10 -19   0    0.71    0.57
  10 -19   0    1.06    0.58
 -10 -19   0    0.89    0.38
 -10  19   0    0.34    0.19
  10  19   0    1.29    0.35
  10  19   0    0.59    0.79
  10  19   0    0.91    0.85
 -10  19   0    0.56    0.36
   0 -20   0    5.96    0.85
   0 -20   0    5.21    0.54
   0 -20   0    6.45    0.88
   0  20   0    7.15    0.97
   0  20   0    5.22    0.45
   0  20   0    5.43    0.69
   0  20   0    5.82    0.56
  -1 -20   0    1.62    0.54
  -1 -20   0    0.72    0.46
   1 -20   0    1.42    0.49
   1 -20   0    1.20    0.47
  -1 -20   0    0.95    0.29
   1 -20   0    0.75    0.29
  -1 -20   0    1.34    0.50
   1  20   0    0.88    0.29
   1  20   0    1.02    0.40
  -1  20   0    0.49    0.26
   1  20   0    0.48    0.34
   1  20   0    0.61    0.48
  -1  20   0    0.74    0.20
  -1  20   0    0.61    0.42
   1  20   0    0.75    0.23
  -1  20   0    0.75    0.37
  -2 -20   0    1.54    0.33
  -2 -20   0    1.07    0.42
  -2 -20   0    2.21    0.63
   2 -20   0    1.58    0.53
   2 -20   0    2.36    0.39
   2 -20   0    1.80    0.53
  -2 -20   0    0.66    0.38
  -2 -20   0    1.34    0.51
  -2 -20   0    1.39    0.45
  -2  20   0    2.02    0.33
  -2  20   0    1.59    0.23
   2  20   0    1.33    0.45
   2  20   0    1.83    0.29
   2  20   0    2.29    0.38
  -2  20   0    1.54    0.42
   2  20   0    2.59    0.55
   2  20   0    1.57    0.59
  -2  20   0    2.94    0.69
   3 -20   0    0.63    0.28
  -3 -20   0    0.78    0.31
   3 -20   0    0.41    0.40
   3 -20   0   -0.16    0.36
  -3 -20   0    1.03    0.43
  -3 -20   0    0.77    0.40
  -3 -20   0    0.78    0.47
  -3 -20   0    0.27    0.39
   3 -20   0    0.50    0.44
   3  20   0    0.67    0.39
   3  20   0    0.73    0.29
  -3  20   0    0.64    0.16
   3  20   0    0.45    0.41
   3  20   0    0.68    0.24
  -3  20   0    0.55    0.25
  -3  20   0    1.33    0.85
   3  20   0    0.63    0.50
   4 -20   0   -0.05    0.38
   4 -20   0    0.53    0.26
  -4 -20   0    0.08    0.45
   4 -20   0    0.35    0.39
  -4 -20   0    0.44    0.46
   4 -20   0   -0.12    0.39
  -4 -20   0    0.21    0.27
  -4 -20   0    0.02    0.32
   4  20   0    0.00    0.51
   4  20   0    0.02    0.36
  -4  20   0    0.10    0.22
   4  20   0    0.10    0.41
  -4  20   0    0.28    0.38
   4  20   0   -0.10    0.24
   4  20   0    0.15    0.24
  -4  20   0    0.09    0.21
   5 -20   0    2.53    0.72
  -5 -20   0    3.39    0.60
   5 -20   0    2.89    0.81
   5 -20   0    3.51    0.68
  -5 -20   0    3.91    1.29
   5 -20   0    3.49    0.46
  -5 -20   0    3.15    0.80
  -5  20   0    2.66    0.57
  -5  20   0    2.77    0.38
   5  20   0    2.99    0.43
  -5  20   0    2.60    0.36
   5  20   0    4.27    1.12
   5  20   0    1.98    0.62
   6 -20   0    4.13    0.88
   6 -20   0    3.46    0.81
  -6 -20   0    4.22    0.83
   6 -20   0    4.78    0.76
  -6 -20   0    4.31    0.51
   6 -20   0    4.89    0.51
   6  20   0    4.78    0.51
  -6  20   0    3.81    0.66
  -6  20   0    4.01    0.42
  -6  20   0    3.83    0.44
   6  20   0    3.39    0.81
   6  20   0    4.47    0.78
   7 -20   0    2.23    0.73
   7 -20   0    2.47    0.74
  -7 -20   0    3.72    0.87
   7 -20   0    2.28    0.63
  -7 -20   0    2.42    0.43
  -7 -20   0    2.19    0.38
  -7  20   0    2.29    0.37
  -7  20   0    1.98    0.32
   7  20   0    1.91    0.77
  -7  20   0    2.25    0.50
   7  20   0    2.27    0.65
   7  20   0    2.50    0.41
   8 -20   0    0.04    0.51
   8 -20   0   -0.21    0.45
  -8 -20   0   -0.02    0.48
  -8  20   0    0.32    0.20
   8  20   0   -0.13    0.54
   8  20   0    0.35    0.27
  -8  20   0   -0.02    0.29
   8  20   0    0.02    0.52
   9 -20   0    0.35    0.55
   9 -20   0   -0.19    0.51
  -9 -20   0    0.40    0.33
  -9 -20   0    0.93    0.66
  -9  20   0   -0.09    0.19
   9  20   0    1.61    0.64
  -9  20   0    0.54    0.32
   9  20   0    1.47    0.34
   9  20   0   -0.08    0.67
  -9  20   0    0.40    0.32
 -10 -20   0    1.42    0.42
  10 -20   0    0.75    0.58
  10  20   0    0.29    0.68
  10  20   0    1.31    0.60
 -10  20   0    0.44    0.21
  10  20   0    1.28    0.42
 -10  20   0    0.92    0.36
   0 -21   0    0.49    0.46
   0 -21   0    0.81    0.41
   0 -21   0    0.70    0.47
   0 -21   0    0.94    0.31
   0  21   0    1.31    0.55
   0  21   0    1.06    0.42
   0  21   0    0.91    0.23
   0  21   0    0.96    0.28
  -1 -21   0    1.79    0.52
  -1 -21   0    1.81    0.56
   1 -21   0    1.74    0.56
   1 -21   0    2.31    0.57
   1 -21   0    2.00    0.38
  -1 -21   0    2.37    0.62
  -1 -21   0    1.64    0.36
   1 -21   0    2.05    0.61
  -1  21   0    1.80    0.27
  -1  21   0    1.83    0.34
  -1  21   0    2.88    0.53
   1  21   0    1.75    0.36
  -1  21   0    1.71    0.59
   1  21   0    1.54    0.60
   1  21   0    1.87    0.49
   1  21   0    1.89    0.31
   2 -21   0    3.11    0.66
  -2 -21   0    3.00    0.61
  -2 -21   0    3.39    0.65
   2 -21   0    3.93    0.49
   2 -21   0    2.79    0.68
   2 -21   0    3.73    0.75
  -2 -21   0    3.82    0.50
  -2 -21   0    3.44    0.70
  -2 -21   0    3.33    0.70
   2  21   0    3.31    0.48
   2  21   0    3.23    0.59
   2  21   0    2.84    0.58
  -2  21   0    2.26    0.48
  -2  21   0    4.11    0.35
   2  21   0    4.23    0.43
  -2  21   0    2.74    0.39
  -2  21   0    3.23    0.81
   2  21   0    3.96    0.77
  -3 -21   0    4.26    0.69
   3 -21   0    3.14    0.71
  -3 -21   0    4.02    0.66
   3 -21   0    4.61    0.77
  -3 -21   0    4.98    0.57
   3 -21   0    4.71    0.84
  -3 -21   0    3.40    0.74
  -3 -21   0    3.27    0.76
   3 -21   0    4.75    0.55
   3  21   0    4.79    0.73
   3  21   0    4.50    0.47
   3  21   0    4.25    0.73
   3  21   0    5.05    0.89
  -3  21   0    4.71    0.75
   3  21   0    5.77    0.58
  -3  21   0    4.50    0.49
  -4 -21   0   -0.66    0.36
  -4 -21   0    0.26    0.39
  -4 -21   0    1.04    0.60
   4 -21   0    0.64    0.30
   4 -21   0    0.59    0.47
   4 -21   0    0.38    0.44
  -4 -21   0    0.61    0.48
   4 -21   0    1.00    0.57
  -4  21   0    0.21    0.24
   4  21   0    0.42    0.25
   4  21   0    0.39    0.45
   4  21   0    0.48    0.38
  -4  21   0    0.44    0.40
  -4  21   0    0.02    0.24
  -5 -21   0    2.83    0.94
   5 -21   0    1.70    0.57
  -5 -21   0    1.92    0.69
   5 -21   0    2.72    0.42
  -5 -21   0    1.94    0.58
   5 -21   0    2.28    0.68
  -5 -21   0    2.17    0.56
   5 -21   0    1.83    0.65
   5  21   0    1.70    0.64
   5  21   0    1.87    0.58
  -5  21   0    1.48    0.33
   5  21   0    2.07    0.36
  -5  21   0    2.51    0.58
  -5  21   0    2.01    0.35
   6 -21   0    0.30    0.47
   6 -21   0    1.22    0.61
   6 -21   0    0.71    0.29
   6 -21   0    0.78    0.52
  -6 -21   0    0.75    0.30
  -6 -21   0    0.30    0.51
   6  21   0    1.41    0.55
  -6  21   0    0.72    0.45
  -6  21   0    0.79    0.28
   6  21   0    0.69    0.29
  -6  21   0    0.53    0.24
   6  21   0    0.40    0.97
  -7 -21   0    0.84    0.30
  -7 -21   0    0.04    0.49
   7 -21   0   -0.02    0.44
  -7 -21   0    0.27    0.30
   7 -21   0   -0.41    0.46
   7 -21   0   -0.14    0.43
   7  21   0    0.32    0.62
   7  21   0    0.43    0.29
   7  21   0    0.18    0.50
  -7  21   0   -0.01    0.34
  -7  21   0    0.08    0.22
  -7  21   0   -0.20    0.27
  -8 -21   0    0.01    0.51
   8 -21   0    0.19    0.55
  -8 -21   0    0.57    0.36
   8 -21   0    0.30    0.51
  -8  21   0   -0.03    0.31
   8  21   0    0.42    0.53
   8  21   0   -0.41    0.63
   8  21   0    0.95    0.33
  -8  21   0    0.34    0.22
  -8  21   0    0.16    0.29
  -9 -21   0    1.35    0.68
  -9 -21   0    1.32    0.39
   9 -21   0    0.42    0.54
   9 -21   0    0.56    0.57
  -9  21   0    1.35    0.40
  -9  21   0    0.36    0.23
   9  21   0    1.33    0.34
  -9  21   0    0.37    0.33
   9  21   0    0.69    0.76
   0 -22   0    0.89    0.33
   0 -22   0    0.78    0.49
   0 -22   0    0.63    0.49
   0 -22   0    0.96    0.50
   0  22   0    0.65    0.29
   0  22   0    0.95    0.55
   0  22   0   -0.15    0.35
   0  22   0    0.59    0.23
   1 -22   0    4.75    0.80
  -1 -22   0    4.39    0.77
   1 -22   0    5.41    0.59
  -1 -22   0    5.12    0.83
  -1 -22   0    6.86    1.05
  -1 -22   0    6.48    0.96
   1 -22   0    4.02    0.82
   1 -22   0    6.32    0.93
  -1  22   0    6.78    0.59
   1  22   0    5.29    0.95
  -1  22   0    5.74    0.46
  -1  22   0    4.70    0.84
   1  22   0    4.96    0.70
   1  22   0    6.08    0.60
  -1  22   0    5.31    0.72
   1  22   0    5.46    0.49
   2 -22   0    2.30    0.42
  -2 -22   0    2.92    0.55
  -2 -22   0    2.05    0.56
  -2 -22   0    2.08    0.58
   2 -22   0    1.12    0.58
  -2 -22   0    2.82    0.83
   2 -22   0    2.27    0.60
  -2  22   0    1.83    0.62
   2  22   0    3.27    0.43
   2  22   0    2.54    0.74
  -2  22   0    2.65    0.31
   2  22   0    2.58    0.44
  -2  22   0    2.23    0.38
  -2  22   0    2.18    0.50
   2  22   0    2.00    0.53
   3 -22   0    0.50    0.45
  -3 -22   0   -0.25    0.43
  -3 -22   0    0.79    0.31
   3 -22   0    0.71    0.31
  -3 -22   0   -0.07    0.38
   3 -22   0    0.25    0.40
  -3 -22   0    0.12    0.39
   3 -22   0    0.37    0.45
  -3 -22   0   -0.05    0.44
   3  22   0    0.18    0.43
   3  22   0    0.17    0.23
  -3  22   0    0.26    0.40
   3  22   0    0.19    0.53
  -3  22   0   -0.09    0.23
  -4 -22   0    4.69    0.76
   4 -22   0    3.57    0.82
   4 -22   0    4.04    0.86
   4 -22   0    4.33    0.57
  -4 -22   0    5.20    0.95
  -4 -22   0    5.34    1.04
  -4 -22   0    4.65    0.56
   4 -22   0    3.28    1.03
  -4  22   0    4.95    0.48
   4  22   0    2.99    0.76
  -4  22   0    4.55    0.80
   4  22   0    4.91    0.79
   4  22   0    3.87    0.49
  -4  22   0    4.86    0.51
   5 -22   0    0.91    0.56
  -5 -22   0    0.88    0.58
  -5 -22   0    1.03    0.65
   5 -22   0    0.29    0.50
   5 -22   0    0.34    0.60
   5 -22   0    0.71    0.32
  -5 -22   0    0.77    0.33
   5  22   0    1.47    0.57
  -5  22   0    1.01    0.28
  -5  22   0    0.92    0.29
   5  22   0    0.58    0.53
   5  22   0    0.94    0.31
  -5  22   0    0.51    0.43
  -6 -22   0    2.53    0.44
   6 -22   0    3.13    0.48
   6 -22   0    3.47    0.81
   6 -22   0    2.26    0.74
  -6 -22   0    2.81    0.83
   6 -22   0    2.50    0.66
   6  22   0    2.62    0.82
  -6  22   0    2.05    0.36
   6  22   0    3.55    0.72
  -6  22   0    2.84    0.40
  -6  22   0    2.43    0.62
   6  22   0    2.69    0.42
   7 -22   0    1.59    0.69
   7 -22   0    3.08    0.68
  -7 -22   0    2.94    0.42
  -7 -22   0    1.87    0.71
   7 -22   0    2.03    0.73
  -7  22   0    2.33    0.42
  -7  22   0    2.35    0.41
   7  22   0    2.36    0.67
  -7  22   0    2.00    0.51
   7  22   0    2.80    0.44
   7  22   0    1.29    0.72
  -8 -22   0    1.50    0.40
  -8 -22   0    0.66    0.81
   8 -22   0    0.37    0.54
   8 -22   0    0.51    0.58
  -8  22   0    0.53    0.35
   8  22   0    0.02    0.53
  -8  22   0    0.67    0.26
   8  22   0    1.57    0.39
   8  22   0    0.18    0.64
  -8  22   0    0.27    0.37
   9 -22   0    0.13    0.78
  -9 -22   0   -0.29    0.57
   9 -22   0   -0.10    0.50
  -9  22   0   -0.12    0.31
  -9  22   0   -0.13    0.21
  -9  22   0    0.45    0.33
   9  22   0    0.77    0.63
   0 -23   0   -0.03    0.39
   0 -23   0    0.92    0.52
   0 -23   0    0.85    0.35
   0  23   0    1.02    0.60
   0  23   0    0.18    0.38
   0  23   0    0.50    0.24
   0  23   0    0.52    0.30
   1 -23   0    1.82    0.61
  -1 -23   0    1.51    0.39
  -1 -23   0    2.01    0.61
   1 -23   0    1.34    0.58
  -1 -23   0    1.21    0.53
  -1 -23   0    0.44    0.50
   1 -23   0    0.93    0.36
   1 -23   0    0.77    0.53
  -1  23   0    1.18    0.33
  -1  23   0    1.17    0.25
  -1  23   0    0.62    0.56
  -1  23   0    1.08    0.46
   1  23   0    1.53    0.53
   1  23   0    0.89    0.33
   1  23   0    1.26    0.31
   2 -23   0    5.95    0.92
   2 -23   0    4.79    0.89
  -2 -23   0    8.00    0.70
  -2 -23   0    4.53    0.88
  -2 -23   0    7.63    0.99
  -2 -23   0    5.74    0.84
   2 -23   0    4.71    0.91
   2 -23   0    7.11    0.72
  -2  23   0    6.17    0.48
   2  23   0    6.12    0.99
  -2  23   0    5.63    0.60
  -2  23   0    4.49    0.68
   2  23   0    6.54    0.56
   2  23   0    7.36    0.69
   2  23   0    6.14    1.16
  -2  23   0    5.20    0.86
   3 -23   0    4.30    0.87
  -3 -23   0    4.64    0.60
   3 -23   0    4.57    0.65
   3 -23   0    3.74    0.82
   3 -23   0    3.45    0.79
  -3 -23   0    4.52    0.77
  -3 -23   0    2.75    0.74
   3  23   0    3.93    0.52
   3  23   0    4.05    0.72
   3  23   0    3.69    0.47
  -3  23   0    4.55    0.86
  -3  23   0    4.20    0.52
   4 -23   0    0.32    0.33
   4 -23   0    0.04    0.45
  -4 -23   0    0.79    0.35
  -4 -23   0   -0.39    0.43
   4 -23   0    0.34    0.45
   4 -23   0   -0.23    0.46
  -4 -23   0   -0.14    0.56
  -4 -23   0    0.20    0.44
  -4  23   0    0.40    0.25
   4  23   0   -0.14    0.43
   4  23   0    0.31    0.27
  -4  23   0    0.31    0.45
  -4  23   0    0.10    0.24
   4  23   0    0.29    0.79
  -5 -23   0    0.84    0.62
   5 -23   0    0.49    0.50
  -5 -23   0    1.75    0.41
  -5 -23   0    0.86    0.65
   5 -23   0    0.50    0.55
   5 -23   0    1.03    0.58
   5 -23   0    1.41    0.39
  -5  23   0    0.67    0.28
  -5  23   0    1.09    0.33
   5  23   0    1.23    0.60
   5  23   0    1.38    0.35
   5  23   0    0.31    0.71
  -5  23   0    0.96    0.49
   6 -23   0    2.50    0.75
   6 -23   0    3.31    0.79
  -6 -23   0    4.16    0.55
  -6 -23   0    2.36    0.44
  -6 -23   0    2.59    0.86
   6 -23   0    1.59    0.63
  -6  23   0    2.94    0.43
  -6  23   0    3.45    0.55
  -6  23   0    2.71    0.67
   6  23   0    2.28    0.83
   6  23   0    3.38    0.48
   6  23   0    3.32    0.76
  -7 -23   0    2.70    0.44
   7 -23   0    1.58    0.78
   7 -23   0    0.91    0.62
  -7 -23   0    2.04    0.44
  -7 -23   0    1.76    0.72
   7 -23   0    1.10    0.61
  -7  23   0    1.28    0.49
   7  23   0    2.24    0.42
  -7  23   0    1.55    0.38
  -7  23   0    1.70    0.32
   7  23   0    1.13    0.76
   7  23   0    3.19    0.80
   8 -23   0    2.58    1.03
  -8 -23   0    2.08    0.45
  -8 -23   0    1.99    0.77
   8  23   0    2.58    0.91
   8  23   0    1.03    0.84
  -8  23   0    1.46    0.50
  -8  23   0    2.21    0.35
  -8  23   0    2.12    0.45
   0 -24   0    0.30    0.75
   0 -24   0    1.16    0.40
   0 -24   0   -0.08    0.41
   0 -24   0    0.70    0.48
   0  24   0    0.74    0.42
   0  24   0    0.68    0.58
   0  24   0    0.52    0.56
   0  24   0    0.76    0.35
  -1 -24   0    1.98    0.63
  -1 -24   0    0.79    0.55
   1 -24   0    2.23    0.66
  -1 -24   0    1.74    0.60
   1 -24   0    1.95    0.64
  -1 -24   0    2.92    0.50
   1 -24   0    1.01    0.54
   1 -24   0    2.49    0.45
   1  24   0    1.78    0.33
  -1  24   0    1.55    0.28
  -1  24   0    1.78    0.67
  -1  24   0    0.80    0.46
   1  24   0    1.98    0.74
   1  24   0    1.55    0.52
  -1  24   0    1.91    0.40
   1  24   0    1.40    0.38
  -2 -24   0    2.19    0.67
   2 -24   0    1.43    0.56
   2 -24   0    1.74    0.41
   2 -24   0    1.19    0.60
   2 -24   0    1.01    0.54
  -2 -24   0    1.71    0.42
  -2 -24   0    1.50    0.62
  -2 -24   0    0.90    0.49
   2  24   0    1.56    0.32
   2  24   0    1.39    0.41
   2  24   0    1.82    0.52
   2  24   0    1.52    0.66
  -2  24   0    1.61    0.63
  -2  24   0    1.06    0.34
  -2  24   0    1.14    0.46
   3 -24   0    2.48    0.68
   3 -24   0    1.31    0.63
   3 -24   0    2.53    0.47
   3 -24   0    1.67    0.70
  -3 -24   0    2.54    0.49
  -3 -24   0    2.76    0.74
   3  24   0    2.20    0.67
   3  24   0    2.50    0.66
  -3  24   0    1.61    0.63
  -3  24   0    1.94    0.39
   3  24   0    2.25    0.38
   4 -24   0    0.39    0.49
  -4 -24   0   -0.81    0.44
  -4 -24   0    0.67    0.35
   4 -24   0    0.36    0.53
  -4 -24   0   -0.63    0.48
   4 -24   0    0.81    0.35
   4 -24   0   -0.19    0.52
  -4  24   0    0.42    0.30
  -4  24   0    0.04    0.47
   4  24   0   -0.06    0.51
  -4  24   0   -0.09    0.24
   4  24   0    0.38    0.30
  -5 -24   0    1.97    0.78
   5 -24   0    1.81    0.71
  -5 -24   0    2.78    0.48
   5 -24   0    2.12    0.44
   5 -24   0    0.93    0.59
   5 -24   0    2.02    0.64
  -5  24   0    1.27    0.57
  -5  24   0    1.92    0.39
   5  24   0    1.99    0.39
  -5  24   0    1.76    0.54
   5  24   0    1.93    0.66
   6 -24   0    2.63    0.79
   6 -24   0    4.18    0.85
   6 -24   0    3.10    0.87
  -6 -24   0    4.24    1.00
  -6  24   0    2.23    0.39
   6  24   0    4.72    0.84
  -6  24   0    2.66    0.42
  -6  24   0    2.77    0.70
   6  24   0    2.01    0.90
  -7 -24   0    3.41    0.55
  -7 -24   0    2.92    0.48
  -7  24   0    2.36    0.38
   7  24   0    3.50    1.03
  -7  24   0    2.12    0.61
  -7  24   0    2.83    0.45
   0 -25   0    1.02    0.58
   0 -25   0    0.60    0.51
   0 -25   0    0.18    0.46
   0 -25   0    0.54    0.38
   0  25   0    0.84    0.37
   0  25   0   -0.52    0.47
   0  25   0    0.44    0.25
   0  25   0    0.02    0.42
   1 -25   0    0.81    0.38
   1 -25   0    1.04    0.59
   1 -25   0    0.87    0.55
  -1 -25   0    0.99    0.57
  -1 -25   0    0.90    0.61
  -1 -25   0    1.72    0.62
   1 -25   0    0.80    0.54
  -1 -25   0    1.22    0.43
  -1  25   0    0.98    0.43
   1  25   0    1.30    0.56
   1  25   0    0.54    0.35
  -1  25   0    0.43    0.56
   1  25   0    0.81    0.66
  -1  25   0    0.38    0.34
   1  25   0    0.58    0.26
  -1  25   0    0.71    0.30
   2 -25   0    3.12    0.53
  -2 -25   0    3.38    0.77
  -2 -25   0    3.44    0.55
   2 -25   0    3.30    0.78
   2 -25   0    2.88    0.77
  -2 -25   0    2.51    0.72
   2 -25   0    3.68    0.85
   2  25   0    3.83    0.56
  -2  25   0    2.89    0.78
   2  25   0    3.83    0.46
   2  25   0    4.28    1.03
  -2  25   0    2.96    0.48
   2  25   0    3.35    0.71
  -3 -25   0    3.56    0.56
   3 -25   0    2.88    0.50
  -3 -25   0    2.54    0.79
   3 -25   0    1.89    0.68
   3 -25   0    2.32    0.72
   3 -25   0    3.17    0.72
  -3 -25   0    1.45    0.58
   3  25   0    2.56    0.41
   3  25   0    2.51    0.65
  -3  25   0    2.33    0.72
  -3  25   0    2.56    0.42
   4 -25   0    0.82    0.61
   4 -25   0    0.91    0.66
   4 -25   0   -0.65    0.44
  -4 -25   0    1.21    0.42
   4 -25   0    0.79    0.37
  -4 -25   0    0.34    0.56
  -4  25   0   -0.05    0.29
  -4  25   0    0.51    0.37
  -4  25   0   -0.14    0.56
   4  25   0   -0.61    0.51
   4  25   0    0.43    0.30
   5 -25   0    2.91    0.79
   5 -25   0    3.36    0.92
  -5 -25   0    2.09    0.85
   5 -25   0    3.67    0.53
   5 -25   0    2.17    0.78
   5  25   0    3.22    0.46
  -5  25   0    2.47    0.42
  -5  25   0    2.24    0.43
  -5  25   0    1.64    0.63
   5  25   0    3.26    0.75
   6 -25   0    1.45    0.66
  -6 -25   0    0.73    0.34
  -6 -25   0    1.47    0.40
   6  25   0    0.78    0.68
  -6  25   0    0.51    0.50
  -6  25   0    0.73    0.33
  -6  25   0    0.21    0.27
   6  25   0    1.78    0.58
   0 -26   0    2.46    0.74
   0 -26   0    2.16    0.68
   0 -26   0    1.53    0.68
   0 -26   0    2.33    0.50
   0  26   0    1.86    0.45
   0  26   0    1.65    0.66
   0  26   0    1.67    0.32
   0  26   0    1.21    0.54
   1 -26   0    1.53    0.66
  -1 -26   0    0.83    0.61
  -1 -26   0    1.63    0.44
  -1 -26   0    0.13    0.52
   1 -26   0    0.80    0.58
   1 -26   0    1.25    0.64
   1 -26   0    2.14    0.51
  -1 -26   0    1.83    0.69
   1  26   0    0.51    0.55
  -1  26   0    0.88    0.46
  -1  26   0    0.91    0.37
  -1  26   0    1.39    0.68
   1  26   0    1.62    0.33
   1  26   0    1.17    0.50
   1  26   0    1.22    0.41
   2 -26   0    1.90    0.75
  -2 -26   0    1.85    0.70
   2 -26   0    2.43    0.52
  -2 -26   0    2.71    0.78
  -2 -26   0    2.65    0.52
   2 -26   0    2.60    0.73
   2 -26   0    1.75    0.71
  -2  26   0    1.47    0.64
   2  26   0    2.17    0.48
   2  26   0    2.18    0.37
  -2  26   0    1.91    0.45
   2  26   0    1.55    0.54
   3 -26   0    1.27    0.65
   3 -26   0    1.78    0.47
  -3 -26   0    1.53    0.68
  -3 -26   0    1.18    0.61
   3 -26   0    0.55    0.62
  -3 -26   0    2.14    0.50
   3 -26   0    0.51    0.62
   3  26   0    1.39    0.35
   3  26   0    1.06    0.57
  -3  26   0    0.69    0.36
   4 -26   0   -0.12    0.49
   4 -26   0    0.69    0.39
   4 -26   0    0.58    0.63
  -4 -26   0   -0.43    0.54
   4 -26   0    0.15    0.51
   4  26   0   -0.22    0.49
  -4  26   0    0.11    0.29
   4  26   0    0.43    0.30
  -4  26   0   -0.02    0.28
  -4  26   0   -0.16    0.53
   5 -26   0    0.66    0.61
   5 -26   0    1.51    0.43
  -5  26   0    0.26    0.52
   5  26   0    1.29    0.54
  -5  26   0    0.25    0.30
  -5  26   0    0.47    0.33
   5  26   0    0.31    0.56
  -6 -26   0    4.71    0.64
   0 -27   0   -0.01    0.54
   0 -27   0    0.68    0.62
   0 -27   0    1.02    0.46
   0 -27   0    0.36    0.55
   0  27   0   -0.22    0.49
   0  27   0    0.43    0.48
   0  27   0    0.30    0.37
   0  27   0    0.72    0.27
   1 -27   0    0.35    0.56
   1 -27   0    0.69    0.42
  -1 -27   0    0.17    0.59
  -1 -27   0   -0.06    0.48
   1 -27   0   -0.02    0.55
   1 -27   0    0.33    0.56
  -1 -27   0    1.37    0.47
  -1  27   0    0.28    0.66
  -1  27   0    0.73    0.55
   1  27   0    1.32    0.58
   1  27   0    0.77    0.40
   1  27   0    0.70    0.29
   1  27   0    0.19    0.53
   2 -27   0    2.00    0.79
   2 -27   0    2.53    0.50
   2 -27   0    1.33    0.67
  -2 -27   0    2.02    0.77
   2 -27   0    0.66    0.60
  -2 -27   0    2.85    0.54
  -2 -27   0    0.89    0.60
   2  27   0    2.23    0.64
   2  27   0    1.69    0.35
  -2  27   0    1.36    0.44
  -2  27   0    1.02    0.74
   3 -27   0    1.18    0.65
  -3 -27   0    3.82    0.61
   3 -27   0    1.67    0.72
  -3 -27   0    2.90    0.94
   3 -27   0    2.98    0.55
   3 -27   0    2.68    0.76
  -3  27   0    2.47    0.51
  -3  27   0    1.76    0.40
  -3  27   0    0.98    0.70
   3  27   0    1.66    0.67
   3  27   0    2.50    0.42
   4 -27   0    0.86    0.41
   4 -27   0   -0.21    0.45
  -4 -27   0   -0.10    0.77
   4 -27   0   -0.53    0.53
  -4  27   0   -0.55    0.47
  -4  27   0   -0.42    0.27
   4  27   0   -0.03    0.69
  -4  27   0   -0.35    0.30
   0 -28   0    2.65    1.13
   0 -28   0    2.90    0.84
   0 -28   0    2.20    0.76
   0  28   0    0.71    0.87
   0  28   0    2.56    0.65
   0  28   0    2.55    0.54
  -1 -28   0    3.98    0.87
   1 -28   0    3.55    0.95
   1 -28   0    4.59    0.98
  -1 -28   0    6.75    1.07
   1 -28   0    3.43    0.87
   1  28   0    4.52    0.52
   1  28   0    3.96    0.78
   1  28   0    4.93    0.96
  -1  28   0    2.79    0.92
  -1  28   0    4.81    0.67
  -2 -28   0    2.62    0.56
  -2 -28   0    0.45    0.64
  -2 -28   0    0.96    0.78
   2 -28   0    0.90    0.66
   2 -28   0    1.78    0.81
  -2  28   0    1.56    0.82
  -2  28   0    1.16    0.42
   2  28   0    0.63    0.55
   2  28   0    1.65    0.36
   3 -28   0    1.16    0.81
  -3 -28   0    0.16    0.61
   3 -28   0    0.54    0.63
   3  28   0   -0.93    0.73
  -3  28   0    0.66    0.37
   3  28   0    1.31    0.55
  -3  28   0    0.16    0.35
 -14   0   1    0.22    0.34
 -13   0   1    0.14    0.23
 -13   0   1   -0.05    0.21
  13   0  -1   -0.38    0.44
 -13   0   1    0.20    0.30
 -12   0   1    0.04    0.19
 -12   0   1   -0.27    0.28
 -12   0   1    0.22    0.19
 -12   0   1    0.33    0.21
  12   0  -1    0.30    0.43
 -11   0   1   -0.03    0.16
 -11   0   1    0.30    0.20
 -11   0   1    0.28    0.20
 -11   0   1   -0.21    0.21
  11   0  -1   -0.24    0.35
  11   0  -1    0.24    0.36
  10   0  -1    0.06    0.34
 -10   0   1   -0.11    0.14
 -10   0   1   -0.07    0.15
 -10   0   1    0.04    0.16
 -10   0   1    0.05    0.23
  10   0  -1   -0.05    0.32
   9   0  -1   -0.15    0.21
  -9   0   1    0.02    0.13
   9   0  -1   -0.05    0.08
  -9   0   1    0.12    0.15
   9   0  -1    0.00    0.18
   9   0  -1    0.02    0.30
   9   0  -1   -0.04    0.29
  -9   0   1   -0.04    0.14
   9   0  -1   -0.12    0.14
  -9   0   1   -0.54    0.16
  -8   0   1    0.06    0.13
   8   0  -1    0.01    0.15
  -8   0   1   -0.01    0.18
   8   0  -1   -0.07    0.17
   8   0  -1   -0.01    0.07
   8   0  -1    0.20    0.20
  -8   0   1    0.03    0.13
   8   0  -1    0.19    0.35
   8   0  -1    0.01    0.08
  -8   0   1   -0.10    0.13
   8   0  -1    0.12    0.29
   7   0  -1    0.23    0.23
   7   0  -1   -0.17    0.10
  -7   0   1    0.02    0.10
   7   0  -1    0.07    0.17
   7   0  -1   -0.05    0.22
   7   0  -1   -0.03    0.12
  -7   0   1    0.07    0.14
  -7   0   1    0.09    0.10
  -7   0   1    0.04    0.13
  -7   0   1   -0.01    0.11
   7   0  -1   -0.05    0.13
   7   0  -1    0.03    0.10
   7   0  -1   -0.01    0.06
  -7   0   1   -0.15    0.10
  -6   0   1   -0.02    0.12
  -6   0   1   -0.03    0.09
   6   0  -1    0.06    0.22
  -6   0   1   -0.15    0.08
   6   0  -1   -0.06    0.10
  -6   0   1   -0.03    0.09
   6   0  -1   -0.03    0.08
   6   0  -1    0.04    0.09
   6   0  -1   -0.12    0.18
  -6   0   1    0.09    0.09
   6   0  -1   -0.06    0.10
  -6   0   1   -0.09    0.11
  -6   0   1    0.18    0.09
   6   0  -1    0.09    0.10
   6   0  -1    0.02    0.05
   6   0  -1   -0.02    0.05
   6   0  -1    0.09    0.15
   6   0  -1   -0.01    0.10
   6   0  -1    0.01    0.12
   5   0  -1    0.03    0.09
  -5   0   1   -0.14    0.07
  -5   0   1   -0.13    0.10
  -5   0   1    0.00    0.08
   5   0  -1    0.02    0.07
   5   0  -1   -0.02    0.19
   5   0  -1    0.08    0.10
   5   0  -1    0.06    0.07
  -5   0   1   -0.06    0.10
   5   0  -1    0.01    0.04
   5   0  -1   -0.01    0.09
  -5   0   1   -0.07    0.07
  -5   0   1   -0.04    0.09
   5   0  -1    0.01    0.04
   5   0  -1    0.09    0.08
  -5   0   1   -0.01    0.08
   5   0  -1    0.18    0.14
   4   0  -1    0.05    0.03
  -4   0   1   -0.15    0.09
  -4   0   1   -0.07    0.08
   4   0  -1   -0.03    0.05
   4   0  -1    0.06    0.08
   4   0  -1   -0.04    0.03
  -4   0   1   -0.10    0.08
   4   0  -1   -0.02    0.05
   4   0  -1   -0.03    0.14
  -4   0   1   -0.05    0.08
  -4   0   1   -0.05    0.07
   4   0  -1    0.04    0.09
   4   0  -1   -0.02    0.11
   4   0  -1    0.03    0.06
   4   0  -1   -0.01    0.08
  -4   0   1    0.09    0.09
  -4   0   1   -0.07    0.06
  -4   0   1   -0.03    0.06
  -3   0   1   -0.01    0.07
   3   0  -1   -0.08    0.10
   3   0  -1   -0.04    0.02
   3   0  -1   -0.04    0.06
   3   0  -1   -0.04    0.05
   3   0  -1    0.05    0.06
  -3   0   1   -0.01    0.05
  -3   0   1    0.04    0.07
   3   0  -1   -0.05    0.05
   3   0  -1    0.02    0.05
   3   0  -1   -0.02    0.05
  -3   0   1   -0.05    0.05
   3   0  -1    0.01    0.06
  -3   0   1   -0.06    0.08
   3   0  -1    0.01    0.10
   3   0  -1    0.01    0.03
  -3   0   1    0.04    0.07
  -3   0   1   -0.04    0.06
  -3   0   1    0.08    0.06
  -3   0   1    0.02    0.09
  -2   0   1   -0.13    0.07
   2   0  -1    0.03    0.03
   2   0  -1   -0.04    0.05
   2   0  -1    0.08    0.08
  -2   0   1    0.00    0.05
   2   0  -1   -0.03    0.03
  -2   0   1   -0.07    0.04
   2   0  -1   -0.14    0.08
   2   0  -1   -0.02    0.06
  -2   0   1    0.17    0.08
   2   0  -1   -0.03    0.05
  -2   0   1   -0.06    0.08
  -2   0   1   -0.04    0.05
   2   0  -1    0.06    0.07
  -2   0   1   -0.01    0.08
  -2   0   1    0.04    0.05
   2   0  -1    0.10    0.07
   2   0  -1    0.02    0.12
  -2   0   1    0.09    0.10
   2   0  -1    0.02    0.05
   2   0  -1    0.01    0.06
   1   0  -1    0.01    0.02
  -1   0   1    0.01    0.01
   1   0  -1    0.01    0.02
  -1   0   1    0.00    0.01
   1   0  -1    0.01    0.01
  -1   0   1    0.00    0.01
  -1   0   1    0.00    0.02
   1   0  -1    0.01    0.02
   1   0  -1   -0.01    0.02
  -1   0   1    0.00    0.01
   1   0  -1    0.00    0.01
   1   0  -1    0.00    0.02
   1   0  -1   -0.01    0.01
   1   0  -1   -0.02    0.02
  -1   0   1   -0.01    0.02
   1   0  -1    0.00    0.01
   1   0  -1   -0.01    0.02
  -1   0   1    0.00    0.04
  -1   0   1    0.00    0.03
   1   0  -1    0.00    0.02
  -1   0   1    0.00    0.02
  -1   0   1    0.00    0.02
   1   0   1    0.04    0.03
   1   0   1   -0.01    0.03
   1   0   1   -0.01    0.03
   1   0   1   -0.01    0.02
  -1   0  -1   -0.01    0.01
   1   0   1    0.01    0.04
   1   0   1    0.00    0.05
  -1   0  -1    0.04    0.05
   1   0   1   -0.01    0.02
  -1   0  -1    0.00    0.01
  -1   0  -1   -0.01    0.04
  -1   0  -1   -0.02    0.03
  -1   0  -1   -0.01    0.01
  -1   0  -1    0.00    0.03
  -1   0  -1    0.03    0.03
   1   0   1    0.00    0.01
  -1   0  -1    0.00    0.01
  -1   0  -1    0.03    0.03
  -1   0  -1    0.01    0.02
   1   0   1   -0.02    0.03
   1   0   1   -0.01    0.02
   1   0   1    0.01    0.02
  -2   0  -1    0.04    0.04
  -2   0  -1   -0.01    0.07
   2   0   1    0.19    0.14
  -2   0  -1   -0.01    0.06
   2   0   1    0.00    0.06
   2   0   1    0.01    0.03
   2   0   1    0.01    0.07
  -2   0  -1    0.08    0.06
   2   0   1    0.00    0.05
  -2   0  -1    0.01    0.10
   2   0   1   -0.01    0.07
   2   0   1   -0.11    0.08
   2   0   1    0.00    0.07
   2   0   1   -0.08    0.10
  -2   0  -1   -0.02    0.11
  -2   0  -1   -0.10    0.08
   2   0   1    0.09    0.06
  -2   0  -1    0.08    0.06
   2   0   1    0.11    0.04
   2   0   1    0.03    0.05
  -2   0  -1   -0.06    0.07
  -2   0  -1   -0.05    0.06
  -3   0  -1   -0.02    0.03
   3   0   1    0.03    0.05
  -3   0  -1    0.02    0.09
  -3   0  -1    0.01    0.05
   3   0   1   -0.02    0.02
   3   0   1    0.00    0.05
  -3   0  -1   -0.05    0.06
  -3   0  -1   -0.04    0.07
   3   0   1   -0.13    0.09
  -3   0  -1    0.07    0.06
  -3   0  -1   -0.05    0.05
   3   0   1   -0.04    0.06
   3   0   1    0.02    0.03
  -3   0  -1    0.02    0.06
   3   0   1   -0.03    0.07
   3   0   1    0.03    0.06
   3   0   1   -0.03    0.06
   3   0   1    0.01    0.11
   3   0   1   -0.02    0.05
   3   0   1    0.04    0.05
  -3   0  -1   -0.03    0.06
   4   0   1    0.01    0.03
  -4   0  -1    0.03    0.08
   4   0   1   -0.02    0.07
  -4   0  -1   -0.12    0.07
   4   0   1   -0.01    0.06
  -4   0  -1   -0.06    0.06
  -4   0  -1   -0.02    0.08
  -4   0  -1    0.04    0.08
   4   0   1    0.04    0.04
   4   0   1   -0.06    0.06
  -4   0  -1    0.08    0.12
   4   0   1   -0.03    0.05
  -4   0  -1    0.09    0.08
   4   0   1   -0.02    0.15
   4   0   1    0.03    0.09
   4   0   1   -0.10    0.08
  -4   0  -1   -0.01    0.04
   4   0   1   -0.10    0.13
  -4   0  -1    0.09    0.10
   4   0   1    0.02    0.07
   5   0   1   -0.04    0.16
   5   0   1    0.00    0.08
  -5   0  -1   -0.01    0.08
   5   0   1   -0.05    0.04
   5   0   1   -0.11    0.07
   5   0   1   -0.07    0.08
  -5   0  -1    0.04    0.10
   5   0   1    0.05    0.11
  -5   0  -1   -0.03    0.04
   5   0   1    0.11    0.11
   5   0   1   -0.01    0.04
  -5   0  -1   -0.08    0.07
   5   0   1   -0.05    0.07
   5   0   1    0.01    0.15
  -5   0  -1   -0.02    0.09
   5   0   1    0.09    0.11
  -5   0  -1   -0.03    0.08
  -5   0  -1    0.01    0.09
  -5   0  -1   -0.13    0.10
  -6   0  -1    0.00    0.09
   6   0   1    0.00    0.05
   6   0   1   -0.10    0.09
   6   0   1    0.10    0.09
   6   0   1   -0.14    0.19
   6   0   1   -0.23    0.17
  -6   0  -1   -0.10    0.11
   6   0   1   -0.13    0.08
  -6   0  -1    0.05    0.10
   6   0   1    0.02    0.07
   6   0   1   -0.03    0.11
  -6   0  -1   -0.02    0.09
  -6   0  -1   -0.04    0.09
   6   0   1   -0.22    0.08
  -6   0  -1   -0.01    0.05
   6   0   1    0.02    0.05
   6   0   1   -0.10    0.12
   7   0   1    0.10    0.07
  -7   0  -1    0.04    0.10
   7   0   1    0.00    0.15
  -7   0  -1    0.05    0.11
   7   0   1   -0.04    0.06
  -7   0  -1    0.15    0.13
   7   0   1    0.01    0.13
   7   0   1   -0.03    0.20
  -7   0  -1   -0.19    0.14
   7   0   1    0.08    0.25
   8   0   1    0.23    0.15
  -8   0  -1    0.11    0.15
   8   0   1    0.21    0.31
   8   0   1    0.01    0.18
   8   0   1    0.05    0.09
  -8   0  -1    0.01    0.14
   8   0   1   -0.18    0.24
   9   0   1   -0.03    0.26
   9   0   1    0.01    0.32
  -9   0  -1    0.00    0.14
   9   0   1   -0.03    0.19
  -9   0  -1   -0.16    0.14
  -9   0  -1   -0.04    0.16
  -9   0  -1   -0.10    0.20
   9   0   1   -0.18    0.13
  10   0   1   -0.26    0.27
  10   0   1    0.37    0.38
 -10   0  -1    0.13    0.22
 -10   0  -1    0.18    0.17
 -10   0  -1    0.00    0.16
 -10   0  -1   -0.18    0.15
  11   0   1   -0.11    0.33
 -11   0  -1   -0.08    0.23
 -11   0  -1   -0.03    0.18
 -11   0  -1    0.07    0.19
  11   0   1    0.12    0.32
 -12   0  -1    0.32    0.23
 -12   0  -1   -0.04    0.21
 -12   0  -1   -0.39    0.24
  12   0   1   -0.13    0.48
  13   0   1   -0.16    0.45
 -13   0  -1    0.14    0.31
 -14  -1   1    0.34    0.31
 -14   1   1   -0.26    0.33
  14   1  -1   -0.39    0.55
 -13  -1   1    1.53    0.30
  13  -1  -1    1.01    0.59
 -13  -1   1    1.12    0.36
 -13  -1   1    1.65    0.28
 -13   1   1    1.79    0.31
 -13   1   1    1.45    0.28
 -13   1   1    1.73    0.39
 -13   1   1    1.52    0.31
  13   1  -1    1.60    0.66
 -12  -1   1    0.70    0.31
 -12  -1   1    0.82    0.23
 -12  -1   1    0.29    0.22
  12  -1  -1    0.66    0.50
 -12  -1   1    0.47    0.21
  12  -1  -1    0.79    0.43
 -12   1   1    0.15    0.20
 -12   1   1    0.37    0.30
  12   1  -1    0.48    0.43
  12   1  -1    0.83    0.54
 -12   1   1    0.76    0.22
 -12   1   1    0.49    0.21
 -11  -1   1    0.50    0.19
  11  -1  -1    0.48    0.38
  11  -1  -1    0.34    0.42
  11  -1  -1    0.16    0.35
 -11  -1   1    0.51    0.21
 -11  -1   1    0.70    0.26
 -11  -1   1    0.79    0.21
  11   1  -1    0.26    0.42
 -11   1   1    0.68    0.20
 -11   1   1    0.72    0.21
 -11   1   1    0.62    0.22
  11   1  -1    0.44    0.39
 -11   1   1    0.35    0.27
  10  -1  -1    0.09    0.33
 -10  -1   1   -0.09    0.16
  10  -1  -1   -0.18    0.27
 -10  -1   1    0.15    0.16
 -10  -1   1    0.11    0.21
  10  -1  -1    0.17    0.29
 -10  -1   1    0.17    0.16
  10  -1  -1    0.15    0.38
 -10   1   1    0.10    0.20
 -10   1   1    0.05    0.17
  10   1  -1    0.16    0.38
 -10   1   1    0.17    0.15
  10   1  -1   -0.01    0.29
  -9  -1   1    0.12    0.14
   9  -1  -1    0.14    0.29
   9  -1  -1    0.02    0.16
  -9  -1   1   -0.11    0.14
   9  -1  -1    0.18    0.24
   9  -1  -1   -0.08    0.26
   9  -1  -1   -0.03    0.19
  -9  -1   1    0.04    0.19
  -9  -1   1    0.15    0.14
  -9   1   1    0.08    0.15
   9   1  -1   -0.08    0.33
   9   1  -1    0.33    0.25
   9   1  -1   -0.12    0.16
  -9   1   1    0.02    0.14
  -9   1   1    0.14    0.14
  -9   1   1    0.14    0.19
   9   1  -1    0.03    0.14
   9   1  -1    0.08    0.28
   9   1  -1   -0.01    0.09
   8  -1  -1    0.86    0.25
  -8  -1   1    1.17    0.17
   8  -1  -1    1.23    0.14
  -8  -1   1    1.34    0.20
  -8  -1   1    1.09    0.18
   8  -1  -1    1.28    0.25
  -8  -1   1    0.94    0.23
   8  -1  -1    0.82    0.33
   8  -1  -1    1.11    0.27
  -8  -1   1    1.17    0.17
   8  -1  -1    1.41    0.13
   8  -1  -1    0.87    0.42
  -8  -1   1    1.22    0.20
  -8   1   1    1.38    0.20
  -8   1   1    1.29    0.22
   8   1  -1    1.03    0.41
   8   1  -1    1.25    0.25
   8   1  -1    0.57    0.38
   8   1  -1    1.03    0.14
   8   1  -1    1.08    0.20
  -8   1   1    1.32    0.19
  -8   1   1    1.19    0.24
   8   1  -1    1.44    0.17
   8   1  -1    1.14    0.26
  -8   1   1    1.49    0.20
  -7  -1   1    2.65    0.23
  -7  -1   1    2.99    0.29
   7  -1  -1    2.76    0.44
   7  -1  -1    1.74    0.30
  -7  -1   1    2.13    0.27
  -7  -1   1    2.41    0.24
  -7  -1   1    2.41    0.27
   7  -1  -1    2.87    0.17
   7  -1  -1    2.12    0.33
   7  -1  -1    2.99    0.17
  -7  -1   1    2.85    0.23
   7  -1  -1    2.88    0.34
   7  -1  -1    3.00    0.22
   7  -1  -1    2.39    0.48
   7   1  -1    3.06    0.23
   7   1  -1    2.26    0.50
  -7   1   1    2.88    0.25
   7   1  -1    2.92    0.29
  -7   1   1    2.76    0.23
   7   1  -1    3.15    0.21
   7   1  -1    2.94    0.20
  -7   1   1    3.26    0.28
   7   1  -1    2.13    0.43
  -7   1   1    2.82    0.24
  -7   1   1    2.26    0.28
  -6  -1   1    2.70    0.28
  -6  -1   1    3.05    0.27
   6  -1  -1    2.99    0.23
  -6  -1   1    2.69    0.23
  -6  -1   1    3.42    0.30
  -6   1   1    3.14    0.24
   6   1  -1    2.76    0.22
  -6   1   1    3.57    0.23
  -6   1   1    3.49    0.26
   5  -1  -1    2.28    0.20
   5  -1  -1    1.72    0.16
   5  -1  -1    2.23    0.17
   5  -1  -1    1.95    0.18
  -5  -1   1    1.58    0.17
  -5  -1   1    1.47    0.23
   5  -1  -1    1.55    0.23
  -5  -1   1    2.18    0.22
  -5  -1   1    2.59    0.24
   5  -1  -1    2.29    0.19
   5  -1  -1    2.39    0.27
  -5  -1   1    2.30    0.16
  -5  -1   1    2.39    0.23
   5  -1  -1    1.43    0.23
   5   1  -1    2.30    0.20
  -5   1   1    1.97    0.20
   5   1  -1    2.03    0.21
   5   1  -1    2.20    0.15
  -5   1   1    2.23    0.17
   5   1  -1    2.01    0.19
   5   1  -1    1.60    0.17
  -5   1   1    2.06    0.18
   5   1  -1    2.16    0.16
   5   1  -1    1.51    0.31
   5   1  -1    2.54    0.21
   5   1  -1    2.31    0.20
   5   1  -1    1.58    0.24
   4  -1  -1    1.53    0.22
  -4  -1   1    2.04    0.23
  -4  -1   1    2.88    0.20
   4  -1  -1    2.52    0.17
  -4  -1   1    2.10    0.19
  -4  -1   1    2.40    0.24
   4  -1  -1    2.37    0.18
   4  -1  -1    1.85    0.17
   4  -1  -1    2.14    0.24
   4   1  -1    2.45    0.15
   4   1  -1    2.66    0.20
   4   1  -1    2.67    0.25
   4   1  -1    2.03    0.15
   4   1  -1    1.99    0.22
   4   1  -1    2.43    0.14
   4   1  -1    2.64    0.15
  -4   1   1    2.35    0.20
  -4   1   1    2.43    0.17
   4   1  -1    2.34    0.19
   4   1  -1    2.30    0.21
   3  -1  -1    2.51    0.16
  -3  -1   1    2.26    0.18
  -3  -1   1    1.96    0.15
  -3  -1   1    2.77    0.22
   3  -1  -1    2.79    0.16
  -3  -1   1    2.80    0.27
  -3  -1   1    2.71    0.15
  -3  -1   1    2.15    0.16
   3  -1  -1    1.90    0.22
  -3  -1   1    3.04    0.23
   3   1  -1    3.12    0.29
   3   1  -1    1.93    0.15
   3   1  -1    2.50    0.19
  -3   1   1    3.02    0.19
  -3   1   1    2.30    0.17
   3   1  -1    2.02    0.21
   3   1  -1    2.09    0.15
  -3   1   1    2.16    0.16
  -3   1   1    2.75    0.16
   3   1  -1    2.85    0.17
  -2  -1   1    1.33    0.11
  -2  -1   1    1.01    0.09
  -2  -1   1    1.89    0.21
  -2  -1   1    1.06    0.09
   2  -1  -1    0.93    0.15
   2  -1  -1    1.03    0.10
  -2  -1   1    1.36    0.14
   2  -1  -1    1.24    0.10
   2  -1  -1    1.21    0.10
  -2  -1   1    1.37    0.13
   2  -1  -1    1.23    0.19
   2   1  -1    1.45    0.11
   2   1  -1    1.43    0.20
  -2   1   1    1.37    0.11
   2   1  -1    1.16    0.11
  -2   1   1    1.18    0.17
  -2   1   1    1.19    0.11
   2   1  -1    1.60    0.16
   1  -1  -1    0.06    0.03
   1  -1  -1    0.05    0.03
  -1  -1   1    0.01    0.02
  -1  -1   1    0.04    0.06
   1  -1  -1    0.01    0.02
   1  -1  -1    0.06    0.03
  -1  -1   1    0.19    0.05
   1  -1  -1    0.06    0.04
   1  -1  -1    0.00    0.01
   1  -1  -1    0.05    0.02
  -1  -1   1    0.09    0.04
  -1  -1   1    0.04    0.04
   1  -1  -1    0.04    0.01
  -1  -1   1    0.08    0.03
   1  -1  -1    0.05    0.03
  -1  -1   1    0.06    0.03
   1  -1  -1    0.09    0.03
  -1  -1   1   -0.02    0.04
  -1  -1   1    0.02    0.02
  -1   1   1    0.07    0.02
  -1   1   1    0.08    0.05
   1   1  -1    0.07    0.04
  -1   1   1    0.05    0.02
   1   1  -1    0.04    0.03
   1   1  -1    0.15    0.04
  -1   1   1    0.03    0.02
   1   1  -1    0.05    0.05
   1   1  -1    0.03    0.03
  -1   1   1    0.06    0.03
   1   1  -1    0.05    0.03
   1   1  -1    0.03    0.02
  -1   1   1    0.05    0.02
   1   1  -1    0.03    0.05
   1   1  -1   -0.02    0.03
  -1   1   1    0.00    0.05
  -1   1   1    0.10    0.03
  -1   1   1    0.06    0.03
   1  -1   1    0.48    0.04
  -1  -1  -1    0.43    0.07
   1  -1   1    0.48    0.05
   1  -1   1    0.43    0.06
   1  -1   1    0.55    0.07
   1  -1   1    0.44    0.07
  -1  -1  -1    0.38    0.05
  -1  -1  -1    0.57    0.11
  -1  -1  -1    0.57    0.09
   1  -1   1    0.40    0.05
   1  -1   1    0.49    0.06
  -1  -1  -1    0.42    0.06
  -1  -1  -1    0.65    0.08
  -1   1  -1    0.45    0.08
   1   1   1    0.40    0.05
  -1   1  -1    0.39    0.05
  -1   1  -1    0.48    0.05
   1   1   1    0.55    0.08
   1   1   1    0.49    0.08
   1   1   1    0.46    0.05
   1   1   1    0.58    0.08
  -1   1  -1    0.49    0.07
   1   1   1    0.45    0.06
   1   1   1    0.49    0.06
   1   1   1    0.45    0.10
   2  -1   1    2.25    0.15
  -2  -1  -1    1.67    0.13
  -2  -1  -1    1.76    0.13
  -2  -1  -1    2.32    0.16
  -2  -1  -1    2.29    0.23
   2  -1   1    2.29    0.14
   2  -1   1    2.20    0.16
  -2  -1  -1    1.95    0.20
   2  -1   1    2.32    0.15
  -2  -1  -1    2.10    0.12
   2   1   1    1.84    0.13
  -2   1  -1    2.17    0.12
  -2   1  -1    2.35    0.15
   2   1   1    1.79    0.18
  -2   1  -1    1.60    0.14
   2   1   1    1.92    0.14
  -2   1  -1    1.83    0.16
   2   1   1    1.73    0.14
   2   1   1    1.66    0.19
   2   1   1    1.48    0.20
  -2   1  -1    1.54    0.15
   3  -1   1    0.23    0.10
  -3  -1  -1    0.26    0.11
   3  -1   1    0.21    0.06
  -3  -1  -1    0.17    0.06
   3  -1   1    0.21    0.13
  -3  -1  -1    0.14    0.08
  -3  -1  -1    0.22    0.05
   3  -1   1    0.31    0.10
   3  -1   1    0.18    0.08
  -3  -1  -1    0.36    0.07
   3  -1   1    0.23    0.06
  -3  -1  -1    0.05    0.08
  -3  -1  -1    0.17    0.08
  -3  -1  -1    0.19    0.08
   3  -1   1    0.28    0.06
   3  -1   1    0.19    0.05
  -3  -1  -1    0.24    0.05
   3   1   1    0.13    0.08
   3   1   1    0.26    0.08
   3   1   1    0.25    0.13
   3   1   1    0.24    0.06
   3   1   1    0.31    0.07
  -3   1  -1    0.21    0.06
  -3   1  -1    0.30    0.06
  -3   1  -1    0.31    0.07
   3   1   1    0.17    0.14
   3   1   1    0.21    0.05
   3   1   1    0.24    0.06
   3   1   1    0.15    0.07
  -3   1  -1    0.21    0.10
   3   1   1    0.16    0.04
   3   1   1    0.25    0.04
   3   1   1    0.33    0.09
  -4  -1  -1    3.13    0.28
  -4  -1  -1    3.22    0.25
  -4  -1  -1    3.13    0.20
  -4  -1  -1    3.02    0.27
   4  -1   1    3.11    0.25
   4   1   1    3.64    0.19
   4   1   1    3.79    0.29
  -4   1  -1    3.13    0.24
   4   1   1    3.58    0.25
  -4   1  -1    3.05    0.25
   5  -1   1    1.43    0.26
  -5  -1  -1    1.28    0.18
  -5  -1  -1    1.33    0.20
  -5  -1  -1    1.22    0.25
  -5  -1  -1    1.98    0.15
  -5  -1  -1    1.76    0.16
   5  -1   1    1.18    0.19
   5  -1   1    1.15    0.21
   5  -1   1    1.75    0.17
  -5  -1  -1    1.87    0.21
  -5  -1  -1    1.75    0.16
   5  -1   1    1.94    0.16
  -5  -1  -1    1.88    0.16
   5  -1   1    1.42    0.31
   5   1   1    1.61    0.16
  -5   1  -1    1.37    0.18
  -5   1  -1    1.73    0.18
  -5   1  -1    1.86    0.17
   5   1   1    1.86    0.15
   5   1   1    2.01    0.19
   5   1   1    1.59    0.19
   5   1   1    1.96    0.14
  -5   1  -1    1.92    0.18
  -5   1  -1    1.81    0.12
   5   1   1    1.69    0.19
   5   1   1    1.51    0.20
   5   1   1    1.24    0.26
   5   1   1    1.48    0.34
  -5   1  -1    1.75    0.16
  -6  -1  -1    3.52    0.26
   6  -1   1    3.53    0.36
  -6  -1  -1    3.85    0.30
   6  -1   1    3.81    0.26
   6  -1   1    3.38    0.32
  -6  -1  -1    3.90    0.31
   6  -1   1    3.53    0.28
  -6  -1  -1    3.68    0.27
   6  -1   1    3.83    0.26
   6  -1   1    3.52    0.29
   6  -1   1    3.18    0.38
  -6  -1  -1    3.88    0.27
  -6  -1  -1    3.42    0.23
   6  -1   1    2.86    0.48
   6  -1   1    3.98    0.27
   6   1   1    3.53    0.30
   6   1   1    3.50    0.27
  -6   1  -1    3.65    0.31
   6   1   1    3.41    0.51
   6   1   1    3.00    0.42
  -6   1  -1    3.93    0.26
   6   1   1    3.89    0.25
   6   1   1    3.93    0.33
  -6   1  -1    3.71    0.26
  -6   1  -1    3.66    0.27
   6   1   1    3.82    0.23
  -6   1  -1    3.88    0.28
   6   1   1    3.32    0.23
   6   1   1    4.37    0.33
  -7  -1  -1    4.41    0.31
   7  -1   1    4.22    0.38
  -7  -1  -1    4.52    0.35
  -7  -1  -1    3.94    0.35
  -7  -1  -1    4.62    0.31
   7  -1   1    4.17    0.58
  -7  -1  -1    4.63    0.32
   7  -1   1    4.14    0.25
   7  -1   1    3.78    0.46
  -7  -1  -1    4.20    0.35
   7  -1   1    4.22    0.41
   7  -1   1    4.11    0.25
  -7   1  -1    4.54    0.34
   7   1   1    4.52    0.63
  -7   1  -1    4.79    0.31
  -7   1  -1    4.23    0.35
  -7   1  -1    4.53    0.32
   7   1   1    4.69    0.36
   7   1   1    4.61    0.38
   7   1   1    3.08    0.46
   7   1   1    4.63    0.28
   7   1   1    4.56    0.31
  -7   1  -1    4.38    0.31
  -8  -1  -1    4.48    0.32
  -8  -1  -1    3.95    0.32
   8  -1   1    2.71    0.46
  -8  -1  -1    3.82    0.35
   8  -1   1    3.98    0.41
   8  -1   1    3.96    0.25
   8  -1   1    3.95    0.42
   8  -1   1    3.36    0.62
  -8  -1  -1    4.48    0.35
   8   1   1    2.58    0.57
  -8   1  -1    4.32    0.53
   8   1   1    3.72    0.35
   8   1   1    3.99    0.40
   8   1   1    3.55    0.52
  -8   1  -1    4.55    0.34
  -8   1  -1    5.16    0.39
  -8   1  -1    4.12    0.32
   8   1   1    3.87    0.27
   9  -1   1    0.47    0.20
  -9  -1  -1    0.76    0.23
   9  -1   1    0.67    0.38
   9  -1   1    0.36    0.26
  -9  -1  -1    0.46    0.17
   9  -1   1    0.52    0.31
   9  -1   1    0.45    0.23
  -9  -1  -1    0.55    0.16
  -9  -1  -1    0.77    0.17
  -9  -1  -1    0.69    0.23
  -9   1  -1    0.27    0.16
  -9   1  -1    0.35    0.21
   9   1   1    0.43    0.21
   9   1   1    0.62    0.13
   9   1   1    0.29    0.34
  -9   1  -1    0.49    0.18
   9   1   1    0.73    0.35
  -9   1  -1    0.68    0.16
  10  -1   1    0.00    0.29
  10  -1   1   -0.12    0.31
 -10  -1  -1    0.21    0.17
 -10  -1  -1    0.30    0.19
 -10  -1  -1    0.19    0.21
  10  -1   1   -0.02    0.32
  10  -1   1    0.31    0.28
 -10  -1  -1    0.17    0.15
 -10   1  -1    0.26    0.18
  10   1   1   -0.17    0.29
  10   1   1    0.40    0.41
 -10   1  -1    0.11    0.19
 -10   1  -1    0.33    0.22
 -10   1  -1    0.18    0.15
 -11  -1  -1    0.00    0.26
  11  -1   1    0.19    0.42
  11  -1   1    0.41    0.34
 -11  -1  -1    0.44    0.21
 -11  -1  -1    0.64    0.21
  11  -1   1    0.32    0.36
 -11   1  -1    0.46    0.21
  11   1   1    0.63    0.49
 -11   1  -1    0.34    0.22
  11   1   1    0.48    0.36
 -11   1  -1    0.17    0.24
 -12  -1  -1    0.31    0.22
 -12  -1  -1    0.55    0.33
  12  -1   1    0.21    0.54
 -12  -1  -1    0.45    0.23
 -12   1  -1   -0.05    0.21
 -12   1  -1    0.16    0.22
 -12   1  -1    0.05    0.25
  12   1   1    0.88    0.55
 -13  -1  -1    0.71    0.36
 -13  -1  -1    0.51    0.39
 -13   1  -1    0.30    0.31
  13   1   1   -0.27    0.46
 -13   1  -1   -0.62    0.35
 -13   1  -1    0.53    0.27
 -14  -2   1    0.61    0.36
 -14   2   1    0.14    0.25
  14   2  -1   -0.41    0.48
 -14   2   1    0.28    0.36
 -13  -2   1   -0.16    0.31
 -13  -2   1    0.31    0.25
 -13   2   1    0.30    0.24
 -13   2   1    0.09    0.31
 -13   2   1    0.06    0.22
 -13   2   1   -0.15    0.23
  13   2  -1   -0.03    0.50
 -12  -2   1    1.01    0.22
  12  -2  -1    2.57    0.79
 -12  -2   1    1.13    0.26
 -12  -2   1    0.80    0.33
  12  -2  -1    0.51    0.48
 -12   2   1    0.78    0.22
  12   2  -1    1.13    0.57
 -12   2   1    0.65    0.30
 -12   2   1    1.21    0.26
  12   2  -1    1.68    0.56
 -12   2   1    1.07    0.26
  11  -2  -1    0.29    0.36
 -11  -2   1    0.08    0.18
  11  -2  -1    0.04    0.37
 -11  -2   1    0.20    0.19
 -11  -2   1    0.16    0.26
 -11   2   1    0.50    0.22
  11   2  -1    0.03    0.35
 -11   2   1    0.19    0.18
 -11   2   1    0.11    0.19
  11   2  -1   -0.34    0.35
 -11   2   1    0.12    0.25
 -10  -2   1    0.45    0.16
  10  -2  -1    0.26    0.34
 -10  -2   1    0.59    0.17
 -10  -2   1    0.43    0.18
  10  -2  -1    0.33    0.27
  10  -2  -1    0.79    0.39
  10  -2  -1    0.22    0.27
 -10  -2   1    0.13    0.15
 -10  -2   1    0.22    0.21
 -10   2   1    0.32    0.18
  10   2  -1    0.27    0.38
 -10   2   1    0.27    0.24
  10   2  -1    0.66    0.46
 -10   2   1    0.52    0.18
 -10   2   1    0.61    0.19
  -9  -2   1    0.67    0.19
   9  -2  -1    0.37    0.25
   9  -2  -1    0.46    0.33
   9  -2  -1    0.55    0.22
   9  -2  -1    0.29    0.24
   9  -2  -1    0.81    0.38
   9  -2  -1    0.77    0.27
  -9  -2   1    0.36    0.16
  -9  -2   1    0.46    0.17
  -9  -2   1    0.64    0.22
  -9  -2   1    0.59    0.19
  -9  -2   1    0.33    0.15
  -9   2   1    0.36    0.17
   9   2  -1    0.35    0.18
  -9   2   1    0.73    0.17
  -9   2   1    0.74    0.23
   9   2  -1    0.60    0.36
   9   2  -1    0.40    0.12
   9   2  -1    0.26    0.24
   9   2  -1    0.39    0.28
   9   2  -1    0.52    0.23
  -9   2   1    0.77    0.19
   9   2  -1    0.67    0.43
  -9   2   1    0.50    0.22
   8  -2  -1    0.19    0.23
  -8  -2   1    0.36    0.14
   8  -2  -1    0.09    0.27
   8  -2  -1    0.07    0.19
  -8  -2   1    0.34    0.13
   8  -2  -1    0.17    0.22
  -8  -2   1    0.35    0.13
   8  -2  -1    0.17    0.18
  -8  -2   1    0.13    0.15
  -8  -2   1    0.49    0.18
   8  -2  -1    0.05    0.27
  -8  -2   1    0.13    0.19
   8   2  -1    0.13    0.15
  -8   2   1    0.17    0.13
   8   2  -1    0.47    0.30
   8   2  -1    0.20    0.31
   8   2  -1    0.31    0.10
  -8   2   1   -0.14    0.15
  -8   2   1    0.14    0.13
   8   2  -1    0.15    0.21
   8   2  -1    0.17    0.13
   8   2  -1    0.07    0.16
   8   2  -1    0.00    0.19
  -8   2   1   -0.11    0.15
   8   2  -1    0.41    0.11
  -8   2   1    0.21    0.15
   7  -2  -1    0.59    0.20
  -7  -2   1    0.84    0.13
  -7  -2   1    0.74    0.18
  -7  -2   1    0.63    0.13
  -7  -2   1    0.58    0.17
   7  -2  -1    0.75    0.21
   7  -2  -1    0.38    0.23
   7  -2  -1    0.36    0.19
  -7  -2   1    0.65    0.17
   7  -2  -1    0.60    0.30
  -7  -2   1    0.69    0.13
  -7  -2   1    0.43    0.17
   7   2  -1    0.40    0.12
  -7   2   1    0.51    0.15
   7   2  -1    0.79    0.30
  -7   2   1    0.67    0.13
  -7   2   1    0.65    0.14
   7   2  -1    0.54    0.23
   7   2  -1    0.60    0.12
   7   2  -1    0.49    0.19
  -7   2   1    0.64    0.16
  -7   2   1    0.60    0.13
   7   2  -1    0.59    0.33
   7   2  -1    0.29    0.13
   7   2  -1    0.50    0.11
   7   2  -1    0.32    0.14
   7   2  -1    0.58    0.11
   6  -2  -1    1.81    0.17
  -6  -2   1    1.92    0.18
   6  -2  -1    1.69    0.27
  -6  -2   1    1.42    0.23
  -6  -2   1    1.49    0.23
  -6  -2   1    1.85    0.23
   6  -2  -1    2.21    0.17
   6  -2  -1    1.63    0.32
   6  -2  -1    1.96    0.19
   6  -2  -1    1.20    0.24
   6  -2  -1    1.47    0.34
  -6  -2   1    1.84    0.25
   6  -2  -1    1.72    0.20
   6  -2  -1    1.82    0.29
  -6  -2   1    1.85    0.17
  -6  -2   1    2.06    0.17
   6  -2  -1    1.66    0.21
   6   2  -1    1.48    0.33
  -6   2   1    2.29    0.20
   6   2  -1    1.90    0.13
   6   2  -1    1.80    0.16
   6   2  -1    1.92    0.17
   6   2  -1    1.76    0.20
   6   2  -1    1.97    0.17
  -6   2   1    1.95    0.18
   6   2  -1    1.18    0.36
  -6   2   1    1.94    0.17
   6   2  -1    1.35    0.20
   6   2  -1    1.95    0.18
   6   2  -1    1.64    0.25
   6   2  -1    1.58    0.21
  -6   2   1    2.48    0.22
   6   2  -1    1.44    0.19
   6   2  -1    1.86    0.14
  -6   2   1    1.92    0.22
   6   2  -1    1.83    0.22
  -5  -2   1    4.10    0.33
   5  -2  -1    2.85    0.23
   5  -2  -1    2.68    0.21
  -5  -2   1    3.85    0.32
   5  -2  -1    3.36    0.32
   5  -2  -1    3.97    0.25
   5  -2  -1    3.29    0.37
   5  -2  -1    3.60    0.26
  -5   2   1    3.58    0.25
   5   2  -1    2.98    0.30
   5   2  -1    3.85    0.30
   5   2  -1    2.51    0.27
   5   2  -1    3.69    0.21
   5   2  -1    2.50    0.26
   4  -2  -1    1.44    0.14
  -4  -2   1    1.74    0.14
  -4  -2   1    1.93    0.14
  -4  -2   1    2.03    0.18
  -4  -2   1    2.07    0.16
   4  -2  -1    1.50    0.16
   4  -2  -1    2.00    0.15
   4  -2  -1    1.53    0.22
   4   2  -1    2.56    0.28
  -4   2   1    1.79    0.16
   4   2  -1    1.83    0.27
   4   2  -1    2.33    0.19
   4   2  -1    1.53    0.13
  -4   2   1    1.55    0.15
   3  -2  -1    6.99    0.44
  -3  -2   1    7.03    0.37
   3  -2  -1    6.21    0.35
  -3  -2   1    5.94    0.37
   3  -2  -1    6.15    0.36
   3  -2  -1    5.94    0.35
  -3  -2   1    6.47    0.34
   3  -2  -1    7.11    0.46
  -3  -2   1    6.06    0.34
   3   2  -1    5.92    0.45
   3   2  -1    6.56    0.34
   3   2  -1    6.57    0.35
   3   2  -1    6.40    0.35
  -3   2   1    6.13    0.35
  -3   2   1    7.04    0.36
   3   2  -1    5.39    0.41
   2  -2  -1    0.54    0.08
   2  -2  -1    0.15    0.06
  -2  -2   1    0.37    0.08
  -2  -2   1    0.42    0.16
   2  -2  -1    0.37    0.07
  -2  -2   1    0.24    0.06
   2  -2  -1    0.03    0.08
   2  -2  -1    0.36    0.08
   2  -2  -1    0.17    0.07
  -2  -2   1    0.18    0.12
   2  -2  -1    0.10    0.11
   2  -2  -1    0.21    0.07
   2  -2  -1    0.10    0.07
  -2  -2   1    0.63    0.13
  -2   2   1   -0.03    0.11
   2   2  -1    0.33    0.12
  -2   2   1    0.40    0.08
  -2   2   1    0.12    0.08
  -2   2   1    0.42    0.07
  -2   2   1    0.47    0.08
   2   2  -1    0.28    0.07
   2   2  -1    0.19    0.11
   2   2  -1    0.10    0.15
  -2   2   1    0.34    0.08
   2   2  -1    0.65    0.13
   2   2  -1    0.14    0.07
   2   2  -1    0.32    0.07
  -2   2   1    0.37    0.09
  -1  -2   1    3.18    0.22
   1  -2  -1    2.82    0.16
   1  -2  -1    2.47    0.21
   1  -2  -1    2.73    0.22
  -1  -2   1    3.34    0.24
  -1  -2   1    3.12    0.22
   1  -2  -1    2.54    0.18
  -1  -2   1    2.93    0.17
  -1  -2   1    2.52    0.18
   1  -2  -1    3.14    0.20
  -1  -2   1    2.69    0.20
   1  -2  -1    2.75    0.16
   1  -2  -1    3.22    0.16
  -1  -2   1    2.68    0.15
   1   2  -1    3.18    0.22
  -1   2   1    2.87    0.16
   1   2  -1    2.65    0.15
  -1   2   1    2.90    0.16
   1   2  -1    2.77    0.20
   1   2  -1    3.40    0.23
  -1   2   1    2.52    0.22
   1   2  -1    3.00    0.23
   1   2  -1    2.68    0.17
  -1   2   1    2.69    0.18
  -1   2   1    2.73    0.22
   0  -2   1    0.08    0.02
   0  -2  -1    0.12    0.04
   0  -2  -1   -0.02    0.05
   0  -2  -1    0.06    0.03
   0  -2  -1    0.13    0.05
   0  -2   1    0.05    0.04
   0  -2   1   -0.01    0.05
   0  -2  -1    0.04    0.05
   0  -2  -1    0.02    0.04
   0  -2   1    0.04    0.03
   0  -2  -1    0.02    0.03
   0  -2   1    0.04    0.05
   0  -2   1    0.03    0.03
   0  -2   1    0.02    0.02
   0  -2  -1    0.07    0.02
   0  -2   1    0.08    0.02
   0  -2   1    0.09    0.04
   0  -2  -1    0.00    0.04
   0  -2  -1    0.03    0.04
   0   2   1    0.07    0.04
   0   2   1    0.05    0.05
   0   2  -1    0.06    0.04
   0   2  -1    0.04    0.03
   0   2   1    0.02    0.04
   0   2  -1    0.00    0.03
   0   2   1   -0.01    0.03
   0   2  -1    0.06    0.05
   0   2  -1    0.09    0.04
   0   2   1    0.02    0.03
   0   2   1    0.05    0.05
   0   2   1   -0.01    0.02
   0   2  -1    0.01    0.01
   0   2  -1    0.00    0.01
   0   2   1    0.05    0.05
   0   2  -1    0.01    0.05
   0   2   1    0.14    0.05
   0   2   1    0.06    0.02
   0   2  -1    0.03    0.03
   1  -2   1    0.40    0.08
   1  -2   1    0.16    0.09
  -1  -2  -1    0.25    0.08
   1  -2   1    0.32    0.05
  -1  -2  -1    0.46    0.06
  -1  -2  -1    0.27    0.11
  -1  -2  -1    0.33    0.06
  -1  -2  -1    0.41    0.10
  -1  -2  -1    0.36    0.05
  -1  -2  -1    0.39    0.09
  -1  -2  -1    0.38    0.06
   1  -2   1    0.33    0.04
   1  -2   1    0.32    0.04
  -1  -2  -1    0.42    0.10
   1  -2   1    0.35    0.06
  -1  -2  -1    0.24    0.05
  -1  -2  -1    0.50    0.06
   1  -2   1    0.29    0.08
   1  -2   1    0.35    0.04
  -1   2  -1    0.35    0.04
  -1   2  -1    0.28    0.04
  -1   2  -1    0.39    0.04
  -1   2  -1    0.20    0.08
   1   2   1    0.39    0.06
   1   2   1    0.39    0.06
   1   2   1    0.37    0.08
  -1   2  -1    0.32    0.03
   1   2   1    0.29    0.10
  -1   2  -1    0.29    0.08
   1   2   1    0.25    0.08
   1   2   1    0.23    0.09
   1   2   1    0.51    0.07
   1   2   1    0.24    0.05
  -1   2  -1    0.27    0.05
  -1   2  -1    0.29    0.06
  -1   2  -1    0.41    0.06
   1   2   1    0.30    0.06
   1   2   1    0.30    0.09
  -2  -2  -1    5.54    0.33
  -2  -2  -1    5.06    0.31
  -2  -2  -1    5.15    0.30
   2  -2   1    5.62    0.31
  -2  -2  -1    5.76    0.39
   2  -2   1    6.35    0.30
   2   2   1    4.72    0.44
   2   2   1    5.95    0.38
   2   2   1    4.82    0.37
  -2   2  -1    6.10    0.30
   2   2   1    4.98    0.32
  -2   2  -1    5.13    0.29
  -2   2  -1    5.10    0.32
   2   2   1    5.55    0.31
   2   2   1    6.52    0.31
  -3  -2  -1    6.21    0.32
  -3  -2  -1    5.87    0.32
   3  -2   1    5.95    0.33
  -3  -2  -1    6.03    0.31
  -3  -2  -1    5.63    0.40
  -3  -2  -1    5.61    0.41
  -3  -2  -1    5.06    0.32
   3  -2   1    5.51    0.32
  -3  -2  -1    5.95    0.31
  -3  -2  -1    5.33    0.39
   3  -2   1    6.15    0.35
  -3  -2  -1    5.83    0.35
  -3  -2  -1    5.67    0.32
   3  -2   1    6.26    0.33
   3   2   1    6.14    0.40
  -3   2  -1    5.95    0.33
  -3   2  -1    4.95    0.33
   3   2   1    6.21    0.34
   3   2   1    6.39    0.40
   3   2   1    6.02    0.32
   3   2   1    6.09    0.39
  -3   2  -1    4.91    0.33
   3   2   1    5.25    0.33
  -3   2  -1    5.79    0.33
   3   2   1    5.98    0.35
  -3   2  -1    5.70    0.33
   3   2   1    5.62    0.32
   3   2   1    6.11    0.32
   3   2   1    5.72    0.31
  -4  -2  -1    6.04    0.35
   4  -2   1    6.08    0.37
   4  -2   1    5.88    0.34
  -4  -2  -1    6.46    0.43
  -4  -2  -1    5.87    0.38
  -4  -2  -1    5.95    0.47
  -4  -2  -1    5.67    0.39
   4  -2   1    5.46    0.43
   4  -2   1    6.11    0.40
   4  -2   1    5.94    0.36
  -4  -2  -1    6.08    0.34
   4  -2   1    6.23    0.35
  -4  -2  -1    6.41    0.34
   4  -2   1    6.03    0.35
  -4  -2  -1    5.42    0.34
  -4  -2  -1    6.35    0.44
   4   2   1    6.40    0.34
   4   2   1    5.68    0.36
   4   2   1    6.60    0.41
  -4   2  -1    5.75    0.35
  -4   2  -1    5.63    0.35
   4   2   1    5.50    0.34
   4   2   1    5.30    0.34
  -4   2  -1    5.87    0.34
  -4   2  -1    6.38    0.35
  -4   2  -1    5.97    0.37
   4   2   1    5.76    0.42
   4   2   1    6.32    0.33
   4   2   1    6.41    0.44
   4   2   1    6.42    0.48
   4   2   1    6.21    0.35
   4   2   1    6.33    0.38
   4   2   1    4.97    0.36
  -5  -2  -1    9.74    0.61
  -5  -2  -1   11.06    0.65
  -5  -2  -1   11.82    0.71
  -5  -2  -1   10.63    0.76
  -5  -2  -1   11.67    0.67
  -5  -2  -1   11.85    0.62
   5  -2   1   11.62    0.63
  -5  -2  -1   11.88    0.70
   5  -2   1   11.41    0.69
   5  -2   1   10.75    0.67
  -5  -2  -1   12.11    0.62
   5  -2   1   11.33    0.63
  -5  -2  -1   11.61    0.61
   5   2   1   11.32    0.61
   5   2   1   10.92    0.65
  -5   2  -1   11.75    0.62
   5   2   1   11.47    0.62
   5   2   1   10.48    0.63
   5   2   1   12.74    0.68
  -5   2  -1   11.66    0.63
   5   2   1   12.97    0.67
  -5   2  -1   11.04    0.62
  -5   2  -1   11.77    0.64
   5   2   1   11.34    0.68
   5   2   1   11.20    0.77
   5   2   1   11.45    0.61
   5   2   1    9.99    0.63
  -5   2  -1   10.85    0.65
  -6  -2  -1    3.64    0.26
   6  -2   1    3.34    0.37
  -6  -2  -1    3.69    0.41
  -6  -2  -1    3.60    0.26
   6  -2   1    3.86    0.34
   6  -2   1    4.14    0.26
  -6  -2  -1    3.46    0.31
  -6  -2  -1    3.56    0.26
   6  -2   1    3.66    0.26
   6  -2   1    4.13    0.27
  -6  -2  -1    3.89    0.25
   6  -2   1    3.82    0.28
  -6   2  -1    2.93    0.29
   6   2   1    2.53    0.40
   6   2   1    3.65    0.22
   6   2   1    3.66    0.24
   6   2   1    3.69    0.22
  -6   2  -1    3.64    0.26
  -6   2  -1    3.51    0.27
  -6   2  -1    3.53    0.26
   6   2   1    3.64    0.29
   6   2   1    3.75    0.29
   6   2   1    3.72    0.31
  -6   2  -1    3.70    0.28
   6   2   1    3.61    0.31
  -7  -2  -1    0.10    0.12
   7  -2   1    0.21    0.25
   7  -2   1    0.24    0.17
  -7  -2  -1    0.12    0.11
   7  -2   1    0.09    0.17
  -7  -2  -1    0.18    0.14
  -7  -2  -1    0.09    0.15
  -7  -2  -1    0.20    0.10
   7  -2   1    0.13    0.22
   7   2   1   -0.07    0.20
   7   2   1    0.25    0.13
   7   2   1    0.28    0.15
   7   2   1    0.25    0.09
   7   2   1    0.13    0.16
  -7   2  -1    0.27    0.11
  -7   2  -1    0.16    0.12
  -7   2  -1    0.37    0.15
  -7   2  -1    0.16    0.13
   7   2   1    0.18    0.16
  -7   2  -1    0.14    0.13
   7   2   1    0.16    0.09
  -8  -2  -1   -0.19    0.11
   8  -2   1    0.16    0.06
  -8  -2  -1    0.08    0.15
  -8  -2  -1    0.19    0.15
  -8  -2  -1    0.14    0.14
   8  -2   1    0.08    0.18
   8  -2   1   -0.07    0.23
  -8  -2  -1    0.06    0.14
   8  -2   1    0.05    0.21
   8  -2   1   -0.01    0.16
   8   2   1    0.16    0.09
   8   2   1    0.04    0.10
   8   2   1   -0.09    0.28
  -8   2  -1    0.22    0.15
   8   2   1    0.13    0.17
  -8   2  -1    0.04    0.27
   8   2   1   -0.17    0.15
  -8   2  -1    0.11    0.16
  -8   2  -1    0.15    0.14
  -8   2  -1   -0.10    0.14
  -9  -2  -1    2.68    0.25
  -9  -2  -1    1.86    0.23
  -9  -2  -1    1.40    0.25
   9  -2   1    1.61    0.39
   9  -2   1    1.22    0.30
   9  -2   1    2.04    0.52
   9  -2   1    2.01    0.34
  -9  -2  -1    1.63    0.26
   9  -2   1    1.86    0.39
  -9  -2  -1    2.11    0.32
  -9   2  -1    2.93    0.29
  -9   2  -1    2.17    0.26
   9   2   1    2.21    0.46
  -9   2  -1    1.94    0.29
   9   2   1    1.74    0.29
   9   2   1    1.97    0.55
   9   2   1    2.16    0.20
 -10  -2  -1    0.38    0.17
 -10  -2  -1    0.17    0.16
  10  -2   1    0.61    0.32
  10  -2   1   -0.07    0.30
  10  -2   1   -0.07    0.33
 -10  -2  -1    0.18    0.22
 -10  -2  -1    0.37    0.17
 -10  -2  -1    0.23    0.20
 -10   2  -1    0.31    0.19
 -10   2  -1    0.07    0.16
 -10   2  -1    0.39    0.17
  10   2   1    0.29    0.40
 -10   2  -1   -0.08    0.23
  10   2   1    0.20    0.33
 -11  -2  -1    0.97    0.24
 -11  -2  -1    0.67    0.21
  11  -2   1    0.47    0.42
 -11  -2  -1    0.63    0.29
  11  -2   1    0.58    0.40
  11  -2   1   -0.03    0.32
 -11   2  -1    0.72    0.27
 -11   2  -1    0.82    0.24
 -11   2  -1    0.63    0.20
  11   2   1    0.62    0.41
 -11   2  -1    0.56    0.21
  11   2   1    1.11    0.57
 -12  -2  -1    0.64    0.26
  12  -2   1    0.36    0.47
 -12  -2  -1    0.85    0.53
 -12   2  -1    0.97    0.27
  12   2   1    0.35    0.45
 -12   2  -1    0.97    0.26
  12   2   1    0.74    0.60
 -12   2  -1    1.07    0.33
 -13  -2  -1    0.95    0.34
 -13  -2  -1    0.48    0.34
 -13   2  -1    0.79    0.35
  13   2   1    0.36    0.62
 -13   2  -1    0.24    0.24
 -13   2  -1    1.17    0.31
 -14  -3   1    0.30    0.35
 -14   3   1    0.00    0.25
  14   3  -1    0.16    0.55
 -14   3   1   -0.28    0.33
 -13  -3   1    0.36    0.32
 -13   3   1    0.02    0.23
 -13   3   1   -0.17    0.21
  13   3  -1    0.15    0.47
 -13   3   1    0.17    0.25
 -13   3   1   -0.08    0.30
  13   3  -1   -0.19    0.47
 -12  -3   1   -0.13    0.18
 -12  -3   1   -0.05    0.20
  12  -3  -1   -0.32    0.33
 -12  -3   1    0.17    0.30
 -12   3   1    0.23    0.19
 -12   3   1    0.03    0.22
 -12   3   1   -0.15    0.27
 -12   3   1    0.14    0.21
  12   3  -1   -0.14    0.45
  12   3  -1    0.40    0.48
  11  -3  -1    1.67    0.55
 -11  -3   1    2.49    0.38
 -11  -3   1    2.28    0.28
 -11  -3   1    2.11    0.26
  11  -3  -1    1.66    0.49
 -11  -3   1    2.02    0.28
 -11   3   1    1.97    0.29
 -11   3   1    2.01    0.26
  11   3  -1    2.05    0.68
 -11   3   1    1.43    0.33
  11   3  -1    2.04    0.57
 -11   3   1    2.14    0.31
 -10  -3   1    0.78    0.27
  10  -3  -1    0.85    0.31
  10  -3  -1    0.42    0.37
  10  -3  -1    0.63    0.29
  10  -3  -1    0.74    0.31
 -10  -3   1    0.51    0.17
 -10  -3   1    0.71    0.19
 -10  -3   1    0.82    0.18
  10  -3  -1    0.36    0.34
  10  -3  -1    0.40    0.26
 -10  -3   1    0.88    0.22
 -10   3   1    0.73    0.19
 -10   3   1    0.43    0.24
 -10   3   1    0.75    0.21
  10   3  -1    0.44    0.38
 -10   3   1    0.79    0.24
 -10   3   1    1.03    0.20
  10   3  -1    1.05    0.49
  -9  -3   1    0.86    0.17
  -9  -3   1    0.91    0.18
   9  -3  -1    0.76    0.36
   9  -3  -1    0.81    0.39
   9  -3  -1    0.80    0.28
   9  -3  -1    0.86    0.28
  -9  -3   1    0.76    0.24
   9  -3  -1    0.70    0.26
  -9  -3   1    0.89    0.24
  -9  -3   1    1.08    0.19
  -9  -3   1    0.56    0.20
   9  -3  -1    0.90    0.29
  -9   3   1    1.16    0.20
   9   3  -1    0.95    0.22
   9   3  -1    1.03    0.38
  -9   3   1    0.93    0.19
  -9   3   1    0.65    0.22
  -9   3   1    0.77    0.23
   9   3  -1    0.60    0.41
   9   3  -1    0.91    0.15
   9   3  -1    0.46    0.28
   9   3  -1    0.52    0.24
  -8  -3   1    0.11    0.11
   8  -3  -1    0.17    0.27
   8  -3  -1    0.13    0.20
   8  -3  -1    0.22    0.28
   8  -3  -1    0.46    0.22
  -8  -3   1    0.36    0.19
  -8  -3   1    0.31    0.18
  -8  -3   1    0.24    0.19
   8  -3  -1    0.19    0.19
  -8  -3   1    0.33    0.19
   8  -3  -1   -0.05    0.20
  -8  -3   1    0.32    0.15
  -8  -3   1    0.29    0.13
  -8   3   1    0.36    0.15
  -8   3   1    0.20    0.13
   8   3  -1    0.20    0.16
   8   3  -1    0.21    0.11
   8   3  -1    0.32    0.36
  -8   3   1    0.19    0.17
   8   3  -1    0.23    0.14
   8   3  -1    0.08    0.23
   8   3  -1    0.03    0.11
   8   3  -1    0.15    0.13
  -8   3   1    0.29    0.18
   8   3  -1    0.12    0.19
   8   3  -1    0.13    0.11
   8   3  -1    0.26    0.30
  -8   3   1    0.35    0.15
  -7  -3   1    2.30    0.19
   7  -3  -1    2.06    0.33
  -7  -3   1    1.88    0.28
   7  -3  -1    1.60    0.29
   7  -3  -1    1.33    0.27
  -7  -3   1    1.57    0.24
   7  -3  -1    1.67    0.35
  -7  -3   1    2.16    0.19
  -7  -3   1    2.19    0.21
   7  -3  -1    1.57    0.28
  -7  -3   1    1.64    0.27
   7  -3  -1    1.72    0.40
  -7  -3   1    1.71    0.27
   7   3  -1    2.12    0.24
  -7   3   1    2.37    0.24
   7   3  -1    2.24    0.19
   7   3  -1    1.71    0.27
  -7   3   1    1.53    0.22
   7   3  -1    2.17    0.41
  -7   3   1    1.51    0.22
  -7   3   1    2.10    0.21
  -7   3   1    1.96    0.19
   7   3  -1    2.36    0.20
   7   3  -1    1.81    0.57
   7   3  -1    2.64    0.28
   7   3  -1    2.07    0.16
   7   3  -1    1.95    0.28
   7   3  -1    1.73    0.33
   7   3  -1    2.24    0.26
  -6  -3   1    2.17    0.28
   6  -3  -1    1.76    0.27
   6  -3  -1    2.16    0.21
   6  -3  -1    1.88    0.30
   6  -3  -1    2.36    0.19
  -6  -3   1    2.46    0.19
   6  -3  -1    2.64    0.23
  -6  -3   1    1.71    0.44
  -6  -3   1    1.62    0.26
   6  -3  -1    1.47    0.25
  -6  -3   1    2.22    0.37
  -6  -3   1    2.24    0.18
  -6  -3   1    1.83    0.23
   6  -3  -1    1.49    0.31
  -6  -3   1    2.43    0.20
   6  -3  -1    1.88    0.30
   6  -3  -1    2.57    0.19
   6  -3  -1    2.77    0.22
   6   3  -1    2.20    0.28
   6   3  -1    2.04    0.22
   6   3  -1    1.41    0.40
   6   3  -1    2.20    0.17
   6   3  -1    2.24    0.20
   6   3  -1    2.32    0.20
   6   3  -1    1.94    0.26
   6   3  -1    2.23    0.19
  -6   3   1    2.46    0.21
   6   3  -1    2.48    0.17
  -6   3   1    2.47    0.19
  -6   3   1    2.30    0.21
   6   3  -1    2.35    0.40
   6   3  -1    2.26    0.18
  -6   3   1    2.74    0.25
   6   3  -1    1.93    0.32
  -6   3   1    2.73    0.24
   6   3  -1    2.29    0.22
   6   3  -1    2.60    0.29
  -5  -3   1   10.79    0.58
   5  -3  -1   10.53    0.66
   5  -3  -1   10.22    0.72
   5  -3  -1    9.89    0.59
  -5  -3   1   10.77    0.66
  -5  -3   1    9.90    0.56
   5  -3  -1   10.53    0.72
   5  -3  -1   11.07    0.58
   5  -3  -1   10.40    0.61
  -5  -3   1   10.73    0.69
  -5  -3   1   11.39    0.57
  -5  -3   1    9.85    0.68
   5  -3  -1    9.26    0.66
  -5  -3   1   10.32    0.74
  -5  -3   1    9.05    0.60
   5   3  -1   10.74    0.76
   5   3  -1   11.36    0.68
  -5   3   1   10.34    0.58
   5   3  -1   10.84    0.57
   5   3  -1   10.79    0.60
  -5   3   1   10.46    0.58
   5   3  -1   10.13    0.57
   5   3  -1   10.69    0.66
  -5   3   1   10.78    0.60
   5   3  -1   10.30    0.56
  -5   3   1   11.60    0.61
  -5   3   1   10.47    0.59
   5   3  -1   11.07    0.59
   5   3  -1    9.53    0.69
   5   3  -1    9.14    0.60
   5   3  -1   11.17    0.57
   5   3  -1   11.37    0.67
  -4  -3   1    2.49    0.28
   4  -3  -1    2.29    0.17
   4  -3  -1    2.20    0.19
  -4  -3   1    1.64    0.20
   4  -3  -1    1.76    0.16
  -4  -3   1    2.36    0.16
  -4  -3   1    2.15    0.19
   4  -3  -1    2.66    0.19
  -4  -3   1    1.86    0.17
  -4  -3   1    1.98    0.31
   4  -3  -1    2.52    0.24
   4  -3  -1    2.40    0.19
  -4  -3   1    2.66    0.15
  -4  -3   1    1.92    0.15
  -4  -3   1    2.32    0.27
  -4   3   1    2.37    0.18
  -4   3   1    2.07    0.19
   4   3  -1    2.70    0.20
   4   3  -1    2.10    0.18
   4   3  -1    2.48    0.25
   4   3  -1    2.81    0.18
  -4   3   1    1.75    0.17
  -4   3   1    2.66    0.19
  -4   3   1    2.25    0.17
   4   3  -1    2.34    0.18
   4   3  -1    2.79    0.27
   4   3  -1    2.17    0.15
   4   3  -1    2.22    0.19
   4   3  -1    2.42    0.17
   4   3  -1    2.44    0.28
   4   3  -1    1.81    0.27
   4   3  -1    2.45    0.18
   4   3  -1    1.78    0.31
  -3  -3   1    0.66    0.19
  -3  -3   1    0.17    0.06
   3  -3  -1    0.31    0.07
  -3  -3   1    0.36    0.09
  -3  -3   1    0.26    0.05
   3  -3  -1    0.27    0.10
   3  -3  -1    0.37    0.08
  -3  -3   1    0.23    0.07
   3  -3  -1    0.23    0.12
   3  -3  -1    0.66    0.15
   3   3  -1    0.55    0.17
  -3   3   1    0.44    0.08
   3   3  -1    0.29    0.07
   3   3  -1    0.25    0.07
   2  -3  -1    3.52    0.24
   2  -3  -1    3.07    0.20
  -2  -3   1    3.29    0.22
   2  -3  -1    3.99    0.32
   2  -3  -1    3.46    0.31
   2  -3  -1    3.25    0.19
   2  -3  -1    3.48    0.21
   2  -3  -1    3.15    0.19
  -2  -3   1    3.08    0.22
  -2  -3   1    2.95    0.27
  -2   3   1    3.65    0.20
  -2   3   1    3.19    0.21
  -2   3   1    3.63    0.25
   2   3  -1    3.77    0.23
   2   3  -1    3.15    0.22
  -2   3   1    3.37    0.20
  -2   3   1    3.46    0.31
   2   3  -1    3.45    0.23
   2   3  -1    3.29    0.28
  -1  -3   1    2.97    0.27
  -1  -3   1    2.47    0.21
  -1  -3   1    2.53    0.19
   1  -3  -1    2.53    0.17
   1  -3  -1    2.64    0.25
   1  -3  -1    2.77    0.17
  -1  -3   1    2.74    0.15
   1  -3  -1    2.63    0.26
  -1  -3   1    2.64    0.25
   1  -3  -1    3.39    0.24
   1  -3  -1    2.44    0.20
   1  -3  -1    2.72    0.17
   1   3  -1    2.51    0.23
  -1   3   1    2.69    0.17
  -1   3   1    2.72    0.16
   1   3  -1    3.41    0.24
  -1   3   1    2.74    0.20
  -1   3   1    2.48    0.19
   1   3  -1    2.52    0.21
   1   3  -1    2.85    0.19
   1   3  -1    2.64    0.15
  -1   3   1    2.56    0.26
   0  -3   1   10.45    0.57
   0  -3  -1   12.37    0.57
   0  -3  -1   11.74    0.63
   0  -3  -1    9.99    0.61
   0  -3  -1    9.72    0.58
   0  -3   1   11.01    0.63
   0  -3   1   11.98    0.57
   0  -3   1   12.47    0.67
   0  -3   1   10.26    0.55
   0  -3   1   10.51    0.63
   0  -3  -1    9.92    0.61
   0   3  -1    9.59    0.60
   0   3  -1   12.20    0.63
   0   3   1   12.05    0.63
   0   3   1   11.02    0.61
   0   3  -1   11.87    0.64
   0   3   1   10.60    0.63
   0   3   1   10.01    0.57
   0   3  -1   10.39    0.55
   0   3  -1    9.88    0.56
   1  -3   1    2.77    0.19
  -1  -3  -1    3.00    0.29
   1  -3   1    2.70    0.24
   1  -3   1    3.36    0.27
   1  -3   1    2.98    0.19
   1  -3   1    3.34    0.19
  -1  -3  -1    3.33    0.29
  -1  -3  -1    3.09    0.22
   1  -3   1    3.32    0.17
  -1  -3  -1    2.74    0.21
   1  -3   1    2.84    0.28
   1   3   1    2.92    0.21
  -1   3  -1    2.89    0.19
   1   3   1    3.15    0.25
  -1   3  -1    2.90    0.25
   1   3   1    3.77    0.20
  -1   3  -1    3.71    0.27
  -1   3  -1    3.33    0.20
   1   3   1    3.19    0.27
  -1   3  -1    2.91    0.18
  -1   3  -1    3.25    0.18
  -2  -3  -1   21.74    1.16
   2  -3   1   18.38    1.08
   2  -3   1   23.47    1.10
   2  -3   1   20.03    1.07
  -2  -3  -1   21.76    1.14
   2  -3   1   21.63    1.10
   2   3   1   20.12    1.13
  -2   3  -1   21.36    1.11
  -2   3  -1   22.11    1.08
   2   3   1   19.33    1.08
   2   3   1   22.08    1.16
  -2   3  -1   20.26    1.13
  -2   3  -1   19.20    1.10
   2   3   1   22.25    1.17
   2   3   1   22.81    1.08
  -3  -3  -1    6.33    0.43
  -3  -3  -1    6.08    0.37
  -3  -3  -1    6.41    0.32
  -3  -3  -1    6.51    0.33
  -3  -3  -1    5.65    0.33
   3  -3   1    5.28    0.32
   3  -3   1    6.03    0.41
  -3   3  -1    5.39    0.35
  -3   3  -1    5.72    0.35
   3   3   1    6.35    0.43
  -3   3  -1    5.42    0.33
  -3   3  -1    5.49    0.31
  -3   3  -1    5.42    0.34
  -3   3  -1    6.26    0.34
   3   3   1    6.17    0.34
   3   3   1    6.00    0.34
   3   3   1    6.16    0.33
   3   3   1    6.47    0.42
   3   3   1    5.76    0.39
   3   3   1    6.59    0.36
   3   3   1    5.25    0.42
  -4  -3  -1    2.40    0.23
  -4  -3  -1    1.52    0.27
  -4  -3  -1    2.54    0.29
   4  -3   1    2.31    0.18
  -4  -3  -1    2.38    0.17
  -4  -3  -1    2.47    0.15
   4  -3   1    1.83    0.17
  -4  -3  -1    2.21    0.17
  -4  -3  -1    2.32    0.18
   4  -3   1    2.28    0.17
  -4  -3  -1    2.48    0.15
  -4  -3  -1    2.35    0.17
   4  -3   1    2.39    0.21
   4  -3   1    1.50    0.24
   4   3   1    2.49    0.24
  -4   3  -1    2.45    0.20
   4   3   1    1.77    0.29
   4   3   1    2.21    0.18
   4   3   1    2.35    0.21
   4   3   1    2.50    0.19
   4   3   1    2.25    0.20
  -4   3  -1    2.05    0.17
  -4   3  -1    2.29    0.19
  -4   3  -1    2.54    0.20
   4   3   1    2.34    0.27
  -4   3  -1    2.37    0.18
   4   3   1    2.13    0.25
   4   3   1    2.28    0.26
   4   3   1    2.35    0.21
   4   3   1    2.13    0.18
   5  -3   1   11.67    0.68
  -5  -3  -1   11.54    0.71
   5  -3   1   10.16    0.60
   5  -3   1   10.93    0.62
  -5  -3  -1   11.21    0.59
  -5  -3  -1   11.16    0.60
   5  -3   1   11.77    0.62
   5  -3   1   11.81    0.61
  -5  -3  -1    9.99    0.75
  -5  -3  -1   10.74    0.65
   5  -3   1   10.54    0.63
  -5  -3  -1   11.66    0.61
  -5  -3  -1   10.14    0.59
  -5  -3  -1   10.84    0.71
   5  -3   1    9.10    0.76
  -5  -3  -1   10.24    0.63
   5  -3   1   11.00    0.72
   5   3   1   11.90    0.65
   5   3   1   11.17    0.76
  -5   3  -1   10.22    0.61
  -5   3  -1   11.67    0.62
  -5   3  -1   10.02    0.59
   5   3   1   10.80    0.69
   5   3   1    9.93    0.69
   5   3   1   11.04    0.60
   5   3   1   11.80    0.59
   5   3   1   11.83    0.69
   5   3   1   11.39    0.60
  -5   3  -1   10.18    0.60
  -5   3  -1   11.08    0.62
   5   3   1   11.27    0.64
   5   3   1    9.96    0.63
  -6  -3  -1    3.72    0.28
   6  -3   1    3.49    0.46
   6  -3   1    3.56    0.35
   6  -3   1    4.32    0.33
  -6  -3  -1    3.95    0.27
   6  -3   1    3.73    0.40
   6  -3   1    4.59    0.28
   6  -3   1    4.29    0.43
  -6  -3  -1    3.64    0.32
  -6  -3  -1    4.02    0.27
  -6  -3  -1    4.19    0.34
   6  -3   1    4.08    0.29
  -6  -3  -1    3.96    0.27
  -6  -3  -1    3.96    0.38
   6  -3   1    4.52    0.28
   6  -3   1    3.94    0.41
  -6  -3  -1    3.95    0.43
  -6   3  -1    3.85    0.30
  -6   3  -1    4.20    0.32
   6   3   1    3.37    0.36
  -6   3  -1    4.25    0.29
   6   3   1    4.31    0.47
   6   3   1    4.60    0.36
   6   3   1    4.04    0.33
  -6   3  -1    4.15    0.28
   6   3   1    3.83    0.35
   6   3   1    4.02    0.27
   6   3   1    4.18    0.25
   6   3   1    3.55    0.29
  -6   3  -1    4.31    0.31
   7  -3   1    1.28    0.24
  -7  -3  -1    0.98    0.30
   7  -3   1    1.36    0.35
  -7  -3  -1    1.70    0.19
  -7  -3  -1    1.35    0.21
   7  -3   1    0.70    0.26
   7  -3   1    1.13    0.29
   7  -3   1    1.29    0.29
   7  -3   1    1.10    0.26
  -7  -3  -1    1.58    0.25
  -7  -3  -1    1.49    0.18
  -7  -3  -1    1.29    0.16
  -7  -3  -1    1.27    0.24
   7   3   1    1.67    0.22
   7   3   1    1.39    0.44
  -7   3  -1    1.11    0.20
  -7   3  -1    1.77    0.19
   7   3   1    1.82    0.18
  -7   3  -1    1.16    0.18
   7   3   1    1.47    0.23
  -7   3  -1    1.11    0.19
   7   3   1    1.15    0.23
   7   3   1    1.34    0.22
   7   3   1    1.50    0.14
  -7   3  -1    1.40    0.18
  -8  -3  -1    2.13    0.24
  -8  -3  -1    2.40    0.23
  -8  -3  -1    1.91    0.30
   8  -3   1    2.19    0.39
   8  -3   1    2.00    0.39
   8  -3   1    1.52    0.29
   8  -3   1    1.85    0.38
  -8  -3  -1    1.91    0.31
   8  -3   1    1.65    0.42
  -8  -3  -1    1.91    0.30
  -8  -3  -1    2.27    0.23
   8  -3   1    2.04    0.35
   8   3   1    2.06    0.56
  -8   3  -1    1.59    0.24
   8   3   1    1.92    0.25
   8   3   1    2.29    0.29
   8   3   1    1.91    0.27
   8   3   1    2.23    0.43
   8   3   1    1.67    0.29
  -8   3  -1    2.38    0.23
  -8   3  -1    2.38    0.23
  -8   3  -1    3.60    0.47
  -8   3  -1    1.93    0.27
   8   3   1    2.20    0.22
  -9  -3  -1    0.90    0.18
  -9  -3  -1    0.73    0.24
   9  -3   1    0.71    0.32
   9  -3   1    0.49    0.25
   9  -3   1    0.76    0.32
   9  -3   1    0.38    0.23
  -9  -3  -1    1.07    0.17
   9  -3   1    0.71    0.37
  -9  -3  -1    0.82    0.23
  -9  -3  -1    0.75    0.22
   9  -3   1    0.50    0.28
   9   3   1    0.67    0.36
  -9   3  -1    0.61    0.23
  -9   3  -1    1.17    0.18
   9   3   1    0.72    0.42
  -9   3  -1    0.86    0.21
   9   3   1    0.98    0.24
  -9   3  -1    0.85    0.19
   9   3   1    0.89    0.14
 -10  -3  -1    0.46    0.20
 -10  -3  -1    0.30    0.16
 -10  -3  -1    0.25    0.22
  10  -3   1   -0.31    0.27
  10  -3   1    0.18    0.34
 -10  -3  -1    0.02    0.17
  10  -3   1    0.16    0.26
  10  -3   1    0.14    0.29
 -10   3  -1    0.23    0.18
 -10   3  -1    0.12    0.21
  10   3   1    0.34    0.43
 -10   3  -1   -0.07    0.15
  10   3   1   -0.07    0.32
 -10   3  -1    0.05    0.19
 -11  -3  -1    0.44    0.19
 -11  -3  -1    0.42    0.21
 -11  -3  -1    0.59    0.29
  11  -3   1    0.50    0.43
  11  -3   1   -0.34    0.29
  11   3   1    0.66    0.41
 -11   3  -1    0.27    0.27
  11   3   1   -0.17    0.40
 -11   3  -1    0.35    0.20
 -11   3  -1    0.20    0.21
 -11   3  -1    0.08    0.21
 -12  -3  -1    0.71    0.26
 -12   3  -1    0.16    0.22
  12   3   1    0.74    0.44
 -12   3  -1    0.58    0.32
 -12   3  -1    0.13    0.24
  12   3   1   -0.16    0.41
 -13  -3  -1    0.41    0.26
 -13  -3  -1   -0.21    0.28
  13   3   1   -0.18    0.52
 -13   3  -1    0.32    0.25
 -13   3  -1   -0.01    0.30
 -13   3  -1    0.07    0.24
 -13  -4   1    0.26    0.31
 -13   4   1    0.07    0.26
  13   4  -1    1.05    0.53
 -13   4   1   -0.01    0.22
  13   4  -1   -0.18    0.48
 -13   4   1    0.54    0.34
 -12  -4   1    0.41    0.21
 -12  -4   1    0.29    0.28
 -12  -4   1    0.58    0.23
 -12   4   1    0.57    0.23
 -12   4   1    0.59    0.26
 -12   4   1    0.67    0.22
  12   4  -1    1.01    0.58
  12   4  -1    0.92    0.81
 -12   4   1    0.59    0.31
 -11  -4   1    1.16    0.21
  11  -4  -1    0.43    0.40
 -11  -4   1    0.87    0.30
 -11  -4   1    1.32    0.25
 -11  -4   1    0.85    0.26
  11  -4  -1    1.31    0.44
  11   4  -1    0.77    0.46
 -11   4   1    1.15    0.23
  11   4  -1    0.53    0.46
 -11   4   1    1.05    0.28
 -11   4   1    0.72    0.26
 -11   4   1    1.38    0.25
 -11   4   1    1.15    0.27
 -10  -4   1    2.76    0.27
 -10  -4   1    2.15    0.31
  10  -4  -1    2.34    0.41
 -10  -4   1    2.98    0.39
  10  -4  -1    2.15    0.49
  10  -4  -1    2.06    0.42
 -10  -4   1    2.64    0.37
  10  -4  -1    2.79    0.62
 -10  -4   1    3.05    0.30
  10  -4  -1    2.72    0.47
  10   4  -1    1.65    0.58
 -10   4   1    2.69    0.28
 -10   4   1    1.86    0.31
 -10   4   1    2.26    0.34
  10   4  -1    2.38    0.56
 -10   4   1    2.79    0.31
 -10   4   1    3.27    0.34
   9  -4  -1    0.16    0.29
  -9  -4   1    0.10    0.18
   9  -4  -1    0.05    0.22
  -9  -4   1    0.18    0.13
  -9  -4   1    0.27    0.21
   9  -4  -1   -0.03    0.22
  -9  -4   1    0.10    0.14
   9  -4  -1   -0.11    0.23
  -9  -4   1    0.11    0.14
   9  -4  -1    0.13    0.29
  -9  -4   1    0.09    0.19
  -9   4   1   -0.07    0.17
  -9   4   1   -0.21    0.24
   9   4  -1    0.11    0.12
  -9   4   1    0.00    0.14
   9   4  -1    0.00    0.23
  -9   4   1    0.09    0.20
  -9   4   1   -0.03    0.14
   9   4  -1    0.25    0.36
   9   4  -1    0.01    0.13
   9   4  -1   -0.01    0.22
   9   4  -1   -0.17    0.35
   8  -4  -1    0.31    0.27
  -8  -4   1    0.64    0.15
  -8  -4   1    0.51    0.26
  -8  -4   1    0.76    0.14
  -8  -4   1    0.73    0.22
   8  -4  -1    0.77    0.26
   8  -4  -1    0.97    0.29
  -8  -4   1    0.70    0.23
   8  -4  -1    0.70    0.27
  -8  -4   1    0.70    0.23
   8  -4  -1    0.54    0.24
   8  -4  -1    0.55    0.31
   8   4  -1    0.56    0.29
   8   4  -1    0.66    0.39
  -8   4   1    0.79    0.21
   8   4  -1    0.41    0.22
   8   4  -1    0.46    0.33
  -8   4   1    0.74    0.19
   8   4  -1    0.69    0.14
   8   4  -1    0.51    0.15
  -8   4   1    0.71    0.16
  -8   4   1    0.86    0.19
   8   4  -1    0.28    0.23
   8   4  -1    0.48    0.13
   8   4  -1    0.66    0.20
  -8   4   1    0.62    0.16
  -7  -4   1    5.42    0.33
  -7  -4   1    5.55    0.49
   7  -4  -1    5.34    0.53
   7  -4  -1    5.15    0.47
  -7  -4   1    5.20    0.33
  -7  -4   1    4.02    0.64
  -7  -4   1    5.48    0.49
   7  -4  -1    5.30    0.48
   7  -4  -1    5.08    0.52
   7  -4  -1    3.94    0.55
  -7  -4   1    5.33    0.35
   7  -4  -1    4.90    0.53
  -7  -4   1    4.79    0.41
  -7  -4   1    4.90    0.44
   7   4  -1    5.06    0.44
   7   4  -1    5.09    0.35
   7   4  -1    4.61    0.69
   7   4  -1    5.25    0.32
  -7   4   1    5.70    0.36
   7   4  -1    4.68    0.37
   7   4  -1    5.30    0.45
   7   4  -1    5.67    0.45
   7   4  -1    5.08    0.35
   7   4  -1    4.81    0.31
   7   4  -1    5.07    0.50
   7   4  -1    6.04    0.61
  -7   4   1    5.38    0.37
  -7   4   1    5.54    0.37
  -7   4   1    5.68    0.35
  -7   4   1    4.88    0.37
  -6  -4   1    4.06    0.31
   6  -4  -1    3.47    0.41
  -6  -4   1    3.50    0.24
  -6  -4   1    3.85    0.36
   6  -4  -1    3.33    0.25
  -6  -4   1    3.23    0.47
  -6  -4   1    3.15    0.38
   6  -4  -1    4.00    0.42
   6  -4  -1    3.58    0.35
   6  -4  -1    3.26    0.25
   6  -4  -1    3.80    0.29
   6  -4  -1    4.02    0.43
  -6  -4   1    3.83    0.38
   6  -4  -1    3.70    0.38
  -6  -4   1    3.84    0.26
  -6  -4   1    3.16    0.25
   6  -4  -1    4.00    0.28
   6   4  -1    4.21    0.25
   6   4  -1    3.80    0.37
   6   4  -1    3.82    0.35
   6   4  -1    3.98    0.24
  -6   4   1    3.53    0.28
  -6   4   1    3.72    0.26
   6   4  -1    2.91    0.44
   6   4  -1    3.75    0.40
   6   4  -1    3.95    0.25
   6   4  -1    3.79    0.26
   6   4  -1    2.37    0.51
   6   4  -1    3.12    0.28
   6   4  -1    4.15    0.38
   6   4  -1    3.59    0.26
  -6   4   1    3.68    0.26
  -6   4   1    3.80    0.29
  -6   4   1    3.69    0.27
   6   4  -1    3.55    0.29
   6   4  -1    3.68    0.27
   5  -4  -1    1.96    0.31
  -5  -4   1    2.58    0.17
   5  -4  -1    1.99    0.31
  -5  -4   1    2.56    0.20
   5  -4  -1    3.24    0.23
  -5  -4   1    1.92    0.33
  -5  -4   1    2.65    0.18
  -5  -4   1    2.73    0.25
  -5  -4   1    2.60    0.18
  -5  -4   1    2.90    0.30
  -5  -4   1    2.93    0.34
   5  -4  -1    2.71    0.28
   5  -4  -1    2.27    0.20
   5  -4  -1    2.35    0.18
   5  -4  -1    2.76    0.22
  -5   4   1    2.72    0.20
   5   4  -1    2.42    0.20
  -5   4   1    2.70    0.22
   5   4  -1    2.41    0.18
   5   4  -1    1.83    0.28
   5   4  -1    2.14    0.27
   5   4  -1    2.73    0.22
   5   4  -1    2.03    0.26
   5   4  -1    2.93    0.17
  -5   4   1    2.89    0.22
   5   4  -1    2.50    0.39
   5   4  -1    2.71    0.22
   5   4  -1    1.56    0.39
  -5   4   1    2.71    0.20
   5   4  -1    2.50    0.33
   5   4  -1    2.57    0.23
  -5   4   1    2.62    0.23
   5   4  -1    2.82    0.31
   5   4  -1    2.18    0.22
   5   4  -1    2.71    0.20
  -4  -4   1    3.95    0.39
   4  -4  -1    3.55    0.39
   4  -4  -1    3.14    0.22
  -4  -4   1    3.20    0.36
   4  -4  -1    3.24    0.25
  -4  -4   1    3.92    0.23
  -4  -4   1    3.54    0.23
  -4  -4   1    4.21    0.33
   4  -4  -1    3.33    0.29
   4  -4  -1    3.93    0.25
   4  -4  -1    3.84    0.24
  -4  -4   1    2.91    0.21
   4  -4  -1    3.57    0.23
   4   4  -1    3.30    0.20
   4   4  -1    3.85    0.35
  -4   4   1    2.88    0.22
  -4   4   1    3.39    0.25
   4   4  -1    3.84    0.23
   4   4  -1    3.84    0.25
   4   4  -1    3.08    0.25
   4   4  -1    3.39    0.38
   4   4  -1    3.47    0.24
   4   4  -1    3.46    0.34
   4   4  -1    3.83    0.37
   4   4  -1    3.34    0.23
  -4   4   1    3.73    0.24
  -4   4   1    3.75    0.26
   4   4  -1    4.01    0.31
  -3  -4   1    4.89    0.40
   3  -4  -1    4.63    0.34
  -3  -4   1    5.99    0.31
  -3  -4   1    4.57    0.30
   3  -4  -1    4.48    0.28
  -3   4   1    6.01    0.36
  -3   4   1    4.46    0.32
  -3   4   1    5.88    0.29
   3   4  -1    5.53    0.32
  -3   4   1    3.97    0.40
   3   4  -1    4.47    0.38
   3   4  -1    5.34    0.29
   3   4  -1    4.59    0.32
   3   4  -1    6.07    0.32
   2  -4  -1   21.48    1.03
   2  -4  -1   19.22    1.03
   2  -4  -1   18.95    1.14
   2  -4  -1   20.71    1.08
  -2  -4   1   19.50    1.11
   2  -4  -1   18.81    1.04
   2  -4  -1   18.76    1.06
  -2  -4   1   19.72    1.07
  -2  -4   1   20.03    1.05
  -2   4   1   22.29    1.02
  -2   4   1   22.55    1.17
   2   4  -1   19.02    1.11
  -2   4   1   18.88    1.07
   2   4  -1   22.41    1.05
  -2   4   1   19.70    1.04
   2   4  -1   20.12    1.07
  -2   4   1   19.62    1.01
  -1  -4   1    3.60    0.30
  -1  -4   1    2.91    0.30
   1  -4  -1    3.03    0.19
   1  -4  -1    2.83    0.31
   1  -4  -1    2.79    0.25
  -1  -4   1    3.07    0.23
   1   4  -1    2.85    0.16
  -1   4   1    2.83    0.25
  -1   4   1    2.99    0.20
  -1   4   1    2.79    0.30
  -1   4   1    3.15    0.19
   1   4  -1    2.83    0.22
   1   4  -1    3.42    0.17
   1   4  -1    2.63    0.26
   1   4  -1    2.79    0.27
   0  -4   1    2.38    0.21
   0  -4   1    2.76    0.19
   0  -4  -1    3.02    0.25
   0  -4  -1    3.00    0.29
   0  -4   1    2.88    0.23
   0   4   1    2.47    0.28
   0   4  -1    2.74    0.19
   0   4   1    2.48    0.28
   0   4   1    2.79    0.18
   0   4   1    2.40    0.20
   1  -4   1   23.15    1.16
  -1  -4  -1   20.24    1.05
  -1  -4  -1   18.66    1.07
   1  -4   1   22.04    1.01
   1  -4   1   18.73    1.02
  -1  -4  -1   20.12    1.12
   1  -4   1   19.55    1.09
  -1  -4  -1   21.10    1.15
  -1  -4  -1   20.12    1.10
   1  -4   1   21.27    1.03
   1   4   1   19.04    1.10
  -1   4  -1   18.45    1.02
  -1   4  -1   19.98    1.03
  -1   4  -1   21.03    1.03
   1   4   1   19.10    1.11
   1   4   1   20.22    1.05
   2  -4   1    2.22    0.16
   2  -4   1    2.67    0.19
   2  -4   1    2.92    0.23
   2  -4   1    1.94    0.22
  -2  -4  -1    3.22    0.33
  -2  -4  -1    2.36    0.23
   2  -4   1    2.31    0.15
  -2  -4  -1    2.26    0.18
  -2   4  -1    1.94    0.24
  -2   4  -1    2.43    0.25
   2   4   1    2.01    0.22
  -2   4  -1    3.24    0.24
  -2   4  -1    2.62    0.15
   2   4   1    1.79    0.26
   2   4   1    2.60    0.31
  -2   4  -1    2.79    0.16
   3  -4   1    5.64    0.29
  -3  -4  -1    5.91    0.33
  -3  -4  -1    4.39    0.31
  -3  -4  -1    5.40    0.37
   3  -4   1    5.50    0.30
  -3  -4  -1    4.40    0.28
  -3  -4  -1    3.82    0.44
  -3  -4  -1    5.58    0.29
   3  -4   1    5.08    0.37
   3  -4   1    3.77    0.41
  -3  -4  -1    5.34    0.27
  -3  -4  -1    5.30    0.41
   3  -4   1    4.74    0.25
  -3  -4  -1    5.15    0.31
   3  -4   1    5.28    0.25
   3  -4   1    4.62    0.30
   3  -4   1    4.19    0.27
  -3  -4  -1    4.60    0.45
  -3  -4  -1    5.37    0.42
   3   4   1    3.89    0.38
   3   4   1    5.01    0.30
  -3   4  -1    5.49    0.30
   3   4   1    5.79    0.33
   3   4   1    5.18    0.41
   3   4   1    5.33    0.40
  -3   4  -1    5.28    0.29
   3   4   1    4.91    0.28
   3   4   1    3.97    0.46
   3   4   1    4.48    0.35
  -3   4  -1    4.52    0.32
  -3   4  -1    4.48    0.28
   3   4   1    4.82    0.30
  -3   4  -1    4.68    0.31
   3   4   1    3.71    0.37
  -4  -4  -1    3.87    0.25
  -4  -4  -1    3.85    0.29
  -4  -4  -1    3.90    0.39
   4  -4   1    3.98    0.27
   4  -4   1    4.07    0.26
   4  -4   1    4.06    0.36
  -4  -4  -1    3.81    0.24
   4  -4   1    3.39    0.26
  -4  -4  -1    4.09    0.38
  -4  -4  -1    4.02    0.31
  -4  -4  -1    4.02    0.23
  -4  -4  -1    3.98    0.24
   4  -4   1    3.48    0.25
   4  -4   1    3.87    0.25
   4   4   1    3.82    0.26
   4   4   1    4.23    0.37
   4   4   1    3.76    0.25
  -4   4  -1    4.00    0.27
   4   4   1    3.84    0.40
  -4   4  -1    3.95    0.27
   4   4   1    3.58    0.32
  -4   4  -1    3.93    0.26
   4   4   1    4.01    0.37
   4   4   1    4.59    0.30
   4   4   1    3.98    0.26
  -4   4  -1    3.75    0.25
   4   4   1    3.79    0.37
  -4   4  -1    3.69    0.26
  -5  -4  -1    1.80    0.16
   5  -4   1    1.48    0.16
  -5  -4  -1    1.22    0.19
  -5  -4  -1    1.44    0.30
   5  -4   1    1.64    0.17
   5  -4   1    2.16    0.21
  -5  -4  -1    1.73    0.18
   5  -4   1    1.57    0.26
   5  -4   1    1.51    0.17
  -5  -4  -1    1.32    0.23
  -5  -4  -1    1.60    0.26
  -5  -4  -1    1.78    0.12
  -5  -4  -1    1.84    0.15
   5  -4   1    1.42    0.29
   5  -4   1    1.51    0.25
  -5  -4  -1    1.48    0.16
   5  -4   1    1.36    0.16
  -5  -4  -1    1.09    0.28
   5  -4   1    1.10    0.26
   5   4   1    1.63    0.20
  -5   4  -1    1.18    0.17
   5   4   1    1.28    0.23
  -5   4  -1    1.91    0.17
   5   4   1    1.79    0.16
   5   4   1    1.59    0.29
   5   4   1    1.32    0.25
   5   4   1    1.26    0.27
  -5   4  -1    1.63    0.16
   5   4   1    1.96    0.17
   5   4   1    1.56    0.17
  -5   4  -1    1.91    0.19
   5   4   1    1.36    0.36
   5   4   1    1.08    0.23
  -5   4  -1    2.05    0.20
   5   4   1    1.82    0.18
   6  -4   1    9.25    0.54
   6  -4   1    9.08    0.74
   6  -4   1    9.44    0.53
  -6  -4  -1    9.43    0.60
   6  -4   1    7.67    0.71
   6  -4   1    9.23    0.62
  -6  -4  -1    9.49    0.52
   6  -4   1    7.68    0.65
   6  -4   1    9.52    0.67
  -6  -4  -1    8.19    0.71
  -6  -4  -1    9.70    0.54
  -6  -4  -1   10.18    0.53
  -6  -4  -1    8.67    0.57
  -6  -4  -1    9.70    0.66
  -6  -4  -1    9.54    0.53
  -6   4  -1    9.81    0.55
  -6   4  -1    9.26    0.55
   6   4   1    8.14    0.83
  -6   4  -1    9.50    0.55
  -6   4  -1    9.35    0.53
   6   4   1    9.73    0.74
   6   4   1    7.61    0.60
   6   4   1    8.77    0.63
  -6   4  -1    9.53    0.54
   6   4   1    9.47    0.54
   6   4   1   10.30    0.52
   6   4   1    9.32    0.59
   6   4   1   10.01    0.64
   6   4   1    9.36    0.71
   6   4   1    9.19    0.55
   7  -4   1    0.77    0.26
   7  -4   1    0.69    0.29
   7  -4   1    1.02    0.23
  -7  -4  -1    0.95    0.25
  -7  -4  -1    0.79    0.13
  -7  -4  -1    0.79    0.19
  -7  -4  -1    0.81    0.14
  -7  -4  -1    0.80    0.14
  -7  -4  -1    0.71    0.20
   7  -4   1    0.80    0.26
   7  -4   1    0.78    0.28
  -7  -4  -1    0.74    0.33
   7  -4   1    0.93    0.28
  -7   4  -1    0.71    0.18
   7   4   1    0.93    0.12
   7   4   1    0.74    0.21
   7   4   1    0.91    0.15
  -7   4  -1    0.86    0.17
   7   4   1    1.01    0.34
  -7   4  -1    0.92    0.16
   7   4   1    0.60    0.19
   7   4   1    0.73    0.19
  -7   4  -1    0.68    0.16
   7   4   1    0.86    0.20
   7   4   1    0.88    0.38
  -7   4  -1    0.67    0.14
   7   4   1    0.74    0.29
  -8  -4  -1   -0.10    0.14
   8  -4   1    0.18    0.26
  -8  -4  -1    0.19    0.17
   8  -4   1    0.06    0.25
  -8  -4  -1    0.17    0.12
  -8  -4  -1    0.01    0.18
  -8  -4  -1    0.24    0.19
  -8  -4  -1    0.33    0.13
   8  -4   1    0.00    0.19
   8  -4   1   -0.08    0.18
   8  -4   1    0.66    0.31
  -8  -4  -1    0.11    0.25
   8  -4   1    0.12    0.23
   8   4   1    0.09    0.16
  -8   4  -1    0.22    0.18
  -8   4  -1    0.00    0.16
   8   4   1    0.18    0.18
   8   4   1    0.28    0.17
   8   4   1    0.03    0.10
   8   4   1    0.20    0.12
   8   4   1   -0.12    0.22
   8   4   1    0.09    0.16
   8   4   1    0.12    0.34
   8   4   1   -0.14    0.27
  -8   4  -1   -0.12    0.13
  -8   4  -1    0.15    0.12
   9  -4   1    0.74    0.39
   9  -4   1    0.84    0.26
  -9  -4  -1    1.28    0.19
  -9  -4  -1    1.64    0.21
   9  -4   1    1.28    0.43
   9  -4   1    1.22    0.35
  -9  -4  -1    2.53    0.41
  -9  -4  -1    1.18    0.27
   9  -4   1    1.49    0.37
  -9  -4  -1    1.18    0.27
   9  -4   1    1.12    0.32
  -9   4  -1    1.46    0.24
  -9   4  -1    1.37    0.24
   9   4   1    1.26    0.43
  -9   4  -1    1.41    0.19
   9   4   1    1.79    0.35
   9   4   1    1.21    0.53
   9   4   1    1.60    0.21
   9   4   1    1.51    0.27
  -9   4  -1    1.35    0.23
  -9   4  -1    0.81    0.25
 -10  -4  -1    1.95    0.24
  10  -4   1    2.21    0.61
  10  -4   1    0.70    0.34
  10  -4   1    1.98    0.44
  10  -4   1    1.53    0.48
 -10  -4  -1    1.64    0.31
 -10  -4  -1    1.69    0.31
  10  -4   1    1.44    0.41
 -10  -4  -1    2.09    0.27
  10   4   1    2.10    0.63
 -10   4  -1    2.20    0.26
  10   4   1    2.57    0.54
 -10   4  -1    1.94    0.28
 -10   4  -1    1.98    0.33
 -10   4  -1    2.10    0.29
 -10   4  -1    1.78    0.28
  11  -4   1    1.67    0.44
 -11  -4  -1    1.79    0.34
 -11  -4  -1    1.09    0.28
  11  -4   1    1.48    0.51
 -11  -4  -1    1.45    0.26
 -11   4  -1    1.58    0.25
 -11   4  -1    1.73    0.29
  11   4   1    1.49    0.51
 -11   4  -1    1.59    0.32
 -11   4  -1    1.54    0.30
 -12  -4  -1    1.36    0.54
 -12  -4  -1    0.60    0.26
 -12   4  -1    0.63    0.27
  12   4   1    0.26    0.48
  12   4   1    0.48    0.54
 -12   4  -1    0.22    0.35
 -12   4  -1    0.76    0.26
 -13  -4  -1    0.53    0.35
 -13  -4  -1    0.18    0.26
 -13   4  -1    0.43    0.28
 -13   4  -1    0.04    0.31
 -13   4  -1    0.14    0.29
  13   4   1    0.04    0.55
 -13  -5   1    0.95    0.37
 -13   5   1    0.51    0.34
  13   5  -1    0.39    0.58
 -13   5   1    0.46    0.31
 -13   5   1    0.81    0.30
  13   5  -1    1.29    0.58
 -13   5   1    0.70    0.25
 -12  -5   1    1.08    0.37
 -12  -5   1    1.25    0.31
 -12  -5   1    0.85    0.24
  12   5  -1    0.83    0.55
 -12   5   1    0.72    0.29
 -12   5   1    1.19    0.26
 -12   5   1    1.07    0.26
  12   5  -1    1.24    0.56
 -12   5   1    0.88    0.27
 -11  -5   1    1.65    0.33
  11  -5  -1    1.59    0.53
 -11  -5   1    1.71    0.25
 -11  -5   1    1.93    0.36
 -11  -5   1    1.89    0.27
  11  -5  -1    1.60    0.46
 -11   5   1    1.83    0.34
 -11   5   1    1.92    0.35
 -11   5   1    1.80    0.29
  11   5  -1    2.64    0.62
 -11   5   1    1.92    0.29
 -11   5   1    2.49    0.29
  10  -5  -1    7.39    0.87
 -10  -5   1    7.43    0.51
 -10  -5   1    7.40    0.61
  10  -5  -1    7.28    0.76
  10  -5  -1    7.01    0.69
 -10  -5   1    7.27    0.65
  10  -5  -1    7.43    0.72
 -10  -5   1    7.59    0.55
  10  -5  -1    7.41    0.76
  10  -5  -1    7.47    0.67
 -10  -5   1    7.73    0.48
 -10   5   1    7.12    0.57
 -10   5   1    8.39    0.55
 -10   5   1    8.14    0.52
 -10   5   1    7.39    0.51
 -10   5   1    7.77    0.56
  10   5  -1    6.56    1.00
  10   5  -1    7.44    0.64
  10   5  -1    7.40    0.85
   9  -5  -1   -0.18    0.21
   9  -5  -1   -0.19    0.21
   9  -5  -1    0.24    0.24
  -9  -5   1    0.12    0.15
  -9  -5   1    0.23    0.15
  -9  -5   1   -0.07    0.20
   9  -5  -1    0.22    0.33
   9  -5  -1   -0.06    0.26
  -9  -5   1   -0.07    0.19
  -9  -5   1    0.15    0.12
  -9   5   1    0.11    0.14
  -9   5   1    0.04    0.16
   9   5  -1   -0.02    0.24
  -9   5   1    0.31    0.20
   9   5  -1    0.10    0.32
   9   5  -1    0.04    0.13
   9   5  -1   -0.04    0.20
  -9   5   1    0.11    0.15
  -9   5   1    0.16    0.18
   9   5  -1   -0.10    0.32
  -8  -5   1    2.59    0.33
  -8  -5   1    1.87    0.34
  -8  -5   1    2.03    0.53
  -8  -5   1    3.34    0.25
   8  -5  -1    2.07    0.42
  -8  -5   1    1.96    0.32
   8  -5  -1    2.23    0.37
   8  -5  -1    1.97    0.39
   8  -5  -1    2.36    0.40
  -8  -5   1    3.04    0.23
   8  -5  -1    1.79    0.42
  -8  -5   1    3.83    0.44
  -8   5   1    2.96    0.27
   8   5  -1    2.73    0.60
  -8   5   1    2.10    0.28
   8   5  -1    2.24    0.33
  -8   5   1    2.20    0.29
   8   5  -1    2.78    0.27
   8   5  -1    1.60    0.31
  -8   5   1    3.25    0.28
   8   5  -1    3.03    0.26
   8   5  -1    3.55    0.37
  -8   5   1    3.32    0.31
   8   5  -1    2.22    0.46
   8   5  -1    2.41    0.50
  -7  -5   1    2.86    0.50
   7  -5  -1    2.42    0.44
  -7  -5   1    3.77    0.43
  -7  -5   1    3.49    0.27
  -7  -5   1    3.46    0.32
   7  -5  -1    2.96    0.44
  -7  -5   1    2.72    0.40
  -7  -5   1    3.55    0.24
   7  -5  -1    2.32    0.35
   7  -5  -1    2.58    0.41
  -7  -5   1    3.81    0.26
   7  -5  -1    2.29    0.39
  -7  -5   1    3.69    0.38
   7   5  -1    3.44    0.29
  -7   5   1    4.18    0.28
   7   5  -1    3.70    0.28
  -7   5   1    3.88    0.30
   7   5  -1    3.67    0.39
  -7   5   1    3.44    0.30
  -7   5   1    3.31    0.29
   7   5  -1    3.96    0.38
   7   5  -1    3.85    0.40
   7   5  -1    3.41    0.28
  -7   5   1    3.76    0.28
   7   5  -1    3.51    0.26
   7   5  -1    2.80    0.60
   7   5  -1    2.32    0.40
   7   5  -1    3.28    0.53
  -6  -5   1    0.23    0.18
   6  -5  -1    0.13    0.09
  -6  -5   1    0.06    0.05
   6  -5  -1    0.09    0.09
   6  -5  -1    0.14    0.17
   6  -5  -1    0.18    0.08
  -6  -5   1    0.14    0.15
   6  -5  -1    0.13    0.17
  -6  -5   1    0.21    0.17
  -6  -5   1    0.11    0.13
   6  -5  -1    0.25    0.16
   6  -5  -1    0.31    0.20
  -6  -5   1    0.08    0.07
   6  -5  -1    0.25    0.12
   6  -5  -1    0.13    0.18
  -6  -5   1    0.19    0.09
  -6  -5   1    0.11    0.09
  -6  -5   1    0.05    0.18
   6   5  -1    0.19    0.16
   6   5  -1    0.19    0.26
   6   5  -1   -0.06    0.22
   6   5  -1    0.16    0.18
  -6   5   1    0.16    0.11
   6   5  -1    0.11    0.09
   6   5  -1    0.27    0.10
  -6   5   1    0.25    0.11
   6   5  -1   -0.02    0.15
   6   5  -1    0.14    0.09
   6   5  -1    0.09    0.16
   6   5  -1    0.03    0.09
  -6   5   1    0.02    0.10
  -6   5   1    0.10    0.12
  -6   5   1    0.12    0.12
   6   5  -1    0.03    0.09
   5  -5  -1   12.04    0.80
  -5  -5   1   11.11    0.57
   5  -5  -1    9.87    0.67
  -5  -5   1   10.11    0.56
  -5  -5   1   10.78    0.63
   5  -5  -1   10.84    0.61
   5  -5  -1    9.57    0.58
   5  -5  -1   11.03    0.60
   5  -5  -1    9.32    0.75
  -5  -5   1   10.86    0.59
  -5  -5   1   11.34    0.69
  -5  -5   1    9.81    0.57
  -5  -5   1   11.33    0.58
   5  -5  -1   10.81    0.61
  -5  -5   1    9.99    0.77
  -5  -5   1   12.10    0.76
   5   5  -1   10.59    0.79
  -5   5   1   10.81    0.59
  -5   5   1   10.76    0.59
   5   5  -1   10.50    0.61
   5   5  -1   10.40    0.61
  -5   5   1   10.48    0.61
  -5   5   1   11.06    0.61
  -5   5   1   11.05    0.60
   5   5  -1   11.82    0.61
   5   5  -1   11.21    0.73
   5   5  -1   10.61    0.67
   5   5  -1   11.69    0.61
   5   5  -1    9.53    0.72
   5   5  -1   10.32    0.73
   5   5  -1   10.62    0.60
   5   5  -1    9.54    0.62
  -4  -5   1    6.44    0.44
   4  -5  -1    6.35    0.36
  -4  -5   1    6.33    0.43
  -4  -5   1    5.49    0.51
   4  -5  -1    5.03    0.40
  -4  -5   1    4.58    0.52
  -4  -5   1    6.39    0.39
  -4  -5   1    5.62    0.34
   4  -5  -1    5.14    0.50
   4  -5  -1    6.22    0.53
  -4  -5   1    6.08    0.50
   4  -5  -1    5.45    0.33
   4   5  -1    5.90    0.47
   4   5  -1    5.17    0.37
  -4   5   1    5.64    0.38
   4   5  -1    6.58    0.43
  -4   5   1    6.25    0.35
   4   5  -1    6.45    0.51
   4   5  -1    5.77    0.34
  -4   5   1    6.41    0.36
   4   5  -1    5.95    0.37
   4   5  -1    6.11    0.48
   4   5  -1    6.05    0.36
  -4   5   1    6.05    0.34
   4   5  -1    4.89    0.37
  -4   5   1    5.85    0.32
  -4   5   1    6.67    0.37
  -4   5   1    5.44    0.36
   3  -5  -1    7.02    0.34
  -3  -5   1    6.10    0.50
  -3  -5   1    6.40    0.50
  -3  -5   1    6.07    0.50
   3  -5  -1    6.06    0.38
   3   5  -1    7.08    0.44
  -3   5   1    6.80    0.43
  -3   5   1    7.16    0.38
   3   5  -1    5.07    0.46
   3   5  -1    6.86    0.39
   3   5  -1    6.18    0.40
   3   5  -1    5.83    0.49
   3   5  -1    5.65    0.48
  -3   5   1    7.02    0.39
  -3   5   1    6.71    0.42
  -2  -5   1    0.80    0.17
  -2  -5   1    0.86    0.18
   2  -5  -1    1.07    0.17
  -2  -5   1    1.37    0.22
   2  -5  -1    1.10    0.17
   2  -5  -1    0.76    0.09
   2  -5  -1    0.88    0.11
  -2  -5   1    0.78    0.14
   2  -5  -1    0.94    0.11
  -2  -5   1    0.74    0.12
   2  -5  -1    0.52    0.17
  -2   5   1    0.65    0.08
   2   5  -1    1.05    0.20
  -2   5   1    0.78    0.08
  -2   5   1    1.04    0.20
   2   5  -1    1.30    0.21
  -2   5   1    1.17    0.12
   2   5  -1    0.91    0.19
   2   5  -1    1.26    0.13
   2   5  -1    0.89    0.20
  -2   5   1    1.03    0.16
   2   5  -1    0.82    0.14
   2   5  -1    0.61    0.20
   1  -5  -1    1.16    0.20
   1  -5  -1    0.93    0.16
  -1  -5   1    1.21    0.21
   1  -5  -1    1.02    0.11
   1  -5  -1    1.16    0.18
  -1  -5   1    0.91    0.07
  -1  -5   1    1.20    0.24
   1  -5  -1    1.07    0.13
  -1  -5   1    1.22    0.20
   1  -5  -1    0.91    0.19
   1  -5  -1    1.08    0.11
  -1  -5   1    1.45    0.19
  -1  -5   1    1.69    0.19
  -1  -5   1    1.30    0.14
  -1  -5   1    1.05    0.18
   1   5  -1    1.41    0.17
   1   5  -1    1.03    0.17
   1   5  -1    1.35    0.19
  -1   5   1    1.43    0.13
   1   5  -1    0.79    0.19
  -1   5   1    0.93    0.10
  -1   5   1    1.39    0.15
   1   5  -1    0.86    0.07
   1   5  -1    0.81    0.12
  -1   5   1    1.39    0.21
  -1   5   1    0.87    0.19
  -1   5   1    0.99    0.12
   1   5  -1    1.08    0.19
  -1   5   1    0.92    0.16
   1   5  -1    1.03    0.08
   1   5  -1    0.88    0.16
  -1   5   1    0.81    0.16
   0  -5  -1   10.70    0.59
   0  -5  -1    9.84    0.64
   0  -5   1    9.92    0.66
   0  -5   1   10.99    0.59
   0  -5   1   11.28    0.65
   0  -5  -1   11.23    0.68
   0  -5   1   10.67    0.56
   0   5  -1   11.51    0.56
   0   5   1   10.78    0.59
   0   5  -1   11.12    0.58
   0   5  -1    9.75    0.63
   0   5  -1   10.42    0.67
   0   5   1    9.75    0.64
   0   5   1   10.99    0.68
   1  -5   1   11.79    0.63
   1  -5   1   13.97    0.67
  -1  -5  -1   11.70    0.74
   1  -5   1   11.62    0.65
  -1  -5  -1   12.51    0.68
   1  -5   1   14.01    0.66
   1  -5   1   11.48    0.72
   1  -5   1   11.44    0.77
  -1   5  -1   11.35    0.72
   1   5   1   12.12    0.75
  -1   5  -1   13.83    0.66
  -1   5  -1   13.17    0.66
   1   5   1   12.83    0.76
   2  -5   1    4.45    0.36
  -2  -5  -1    6.02    0.41
  -2  -5  -1    5.28    0.32
   2  -5   1    4.11    0.32
   2  -5   1    4.19    0.29
  -2  -5  -1    5.73    0.44
   2  -5   1    5.22    0.37
   2  -5   1    4.71    0.28
  -2  -5  -1    4.35    0.36
  -2  -5  -1    4.29    0.40
  -2  -5  -1    5.02    0.41
   2   5   1    5.85    0.32
  -2   5  -1    4.25    0.35
   2   5   1    5.13    0.30
  -2   5  -1    4.43    0.27
   2   5   1    4.76    0.40
   2   5   1    5.81    0.43
   2   5   1    5.63    0.28
   2   5   1    5.91    0.40
   2   5   1    5.80    0.43
   2   5   1    5.90    0.34
   3  -5   1    1.78    0.16
  -3  -5  -1    1.73    0.28
  -3  -5  -1    1.98    0.16
  -3  -5  -1    1.68    0.12
  -3  -5  -1    1.33    0.20
  -3  -5  -1    2.17    0.21
   3  -5   1    1.17    0.25
  -3  -5  -1    1.14    0.22
   3  -5   1    2.19    0.20
  -3  -5  -1    1.36    0.17
   3  -5   1    1.76    0.12
   3  -5   1    1.88    0.13
   3  -5   1    1.33    0.18
   3  -5   1    1.96    0.19
  -3  -5  -1    1.80    0.18
   3  -5   1    1.91    0.16
  -3   5  -1    1.89    0.21
   3   5   1    1.70    0.17
   3   5   1    2.00    0.14
  -3   5  -1    1.70    0.16
   3   5   1    1.69    0.25
  -3   5  -1    1.73    0.14
  -3   5  -1    1.22    0.20
   3   5   1    1.32    0.24
   3   5   1    1.76    0.17
  -3   5  -1    1.79    0.13
   3   5   1    2.10    0.18
  -3   5  -1    2.10    0.15
   3   5   1    1.12    0.36
   3   5   1    1.12    0.29
   3   5   1    2.00    0.19
   4  -5   1    0.59    0.09
   4  -5   1    0.55    0.09
  -4  -5  -1    0.36    0.11
   4  -5   1    0.56    0.12
  -4  -5  -1    0.40    0.13
  -4  -5  -1    0.51    0.08
  -4  -5  -1    0.51    0.19
  -4  -5  -1    0.65    0.17
   4  -5   1    0.50    0.19
   4  -5   1    0.53    0.11
  -4  -5  -1    0.53    0.20
   4  -5   1    0.66    0.06
   4  -5   1    0.54    0.06
   4  -5   1    0.51    0.18
  -4  -5  -1    0.48    0.09
  -4  -5  -1    0.53    0.14
  -4  -5  -1    0.51    0.07
  -4  -5  -1    0.29    0.09
   4  -5   1    0.44    0.10
  -4   5  -1    0.43    0.09
  -4   5  -1    0.42    0.11
   4   5   1    0.35    0.08
   4   5   1    0.32    0.17
   4   5   1    0.42    0.18
   4   5   1    0.46    0.11
  -4   5  -1    0.46    0.12
   4   5   1    0.34    0.12
  -4   5  -1    0.25    0.10
   4   5   1    0.65    0.27
   4   5   1    0.44    0.10
   4   5   1    0.42    0.14
  -4   5  -1    0.65    0.12
   4   5   1    0.29    0.19
  -4   5  -1    0.57    0.11
   4   5   1    0.51    0.21
  -5  -5  -1    9.80    0.53
  -5  -5  -1    8.64    0.71
  -5  -5  -1    9.79    0.54
  -5  -5  -1   10.27    0.70
   5  -5   1    9.27    0.57
  -5  -5  -1    9.55    0.61
   5  -5   1    9.41    0.54
   5  -5   1    9.10    0.66
   5  -5   1   10.85    0.57
   5  -5   1   10.59    0.77
  -5  -5  -1    9.51    0.53
  -5  -5  -1    9.51    0.53
  -5  -5  -1   10.21    0.54
  -5  -5  -1    9.47    0.58
  -5   5  -1    9.37    0.56
  -5   5  -1   10.17    0.54
   5   5   1    9.61    0.71
   5   5   1    9.45    0.68
  -5   5  -1    8.91    0.56
   5   5   1   10.28    0.72
   5   5   1   10.11    0.68
  -5   5  -1   10.34    0.57
   5   5   1    9.35    0.54
  -5   5  -1   10.34    0.55
   5   5   1    9.87    0.55
   5   5   1    9.73    0.57
   5   5   1   10.00    0.60
  -6  -5  -1    2.00    0.18
  -6  -5  -1    1.88    0.16
  -6  -5  -1    1.52    0.27
   6  -5   1    1.84    0.17
   6  -5   1    1.15    0.27
   6  -5   1    1.09    0.25
  -6  -5  -1    1.17    0.16
   6  -5   1    1.81    0.35
  -6  -5  -1    1.05    0.30
   6  -5   1    1.39    0.28
  -6  -5  -1    1.80    0.19
  -6  -5  -1    1.03    0.20
   6  -5   1    1.58    0.17
   6   5   1    1.10    0.29
   6   5   1    1.74    0.17
   6   5   1    1.09    0.20
  -6   5  -1    1.20    0.18
   6   5   1    0.85    0.22
  -6   5  -1    1.90    0.18
   6   5   1    1.18    0.40
   6   5   1    1.53    0.26
  -6   5  -1    1.78    0.18
   6   5   1    1.17    0.19
   6   5   1    1.54    0.19
  -6   5  -1    2.04    0.20
   6   5   1    1.44    0.32
  -6   5  -1    2.06    0.21
   7  -5   1    0.43    0.26
  -7  -5  -1    0.52    0.12
  -7  -5  -1    0.63    0.14
   7  -5   1    0.40    0.19
  -7  -5  -1    0.49    0.19
   7  -5   1    0.45    0.24
  -7  -5  -1    0.29    0.26
   7  -5   1    0.09    0.20
  -7  -5  -1    0.61    0.15
   7  -5   1    0.19    0.21
  -7  -5  -1    0.60    0.23
   7  -5   1    0.57    0.25
  -7  -5  -1    0.72    0.19
   7   5   1    0.29    0.16
   7   5   1    0.51    0.18
  -7   5  -1    0.66    0.13
   7   5   1    0.11    0.43
   7   5   1    0.83    0.40
  -7   5  -1    0.66    0.16
  -7   5  -1    0.46    0.17
   7   5   1    0.78    0.32
   7   5   1    0.50    0.10
   7   5   1    0.55    0.13
   7   5   1    0.84    0.22
   7   5   1    0.77    0.15
  -7   5  -1    0.55    0.17
  -7   5  -1    0.59    0.17
   8  -5   1    0.35    0.22
  -8  -5  -1    0.73    0.24
  -8  -5  -1    0.38    0.21
   8  -5   1    0.34    0.27
   8  -5   1    0.47    0.30
  -8  -5  -1    0.51    0.13
   8  -5   1    0.58    0.27
  -8  -5  -1    0.38    0.15
  -8  -5  -1    0.69    0.15
  -8  -5  -1    0.17    0.22
  -8  -5  -1    0.42    0.30
   8  -5   1    0.56    0.26
  -8  -5  -1    0.49    0.19
   8   5   1    0.25    0.37
  -8   5  -1    0.54    0.17
   8   5   1    0.43    0.15
   8   5   1    0.18    0.19
  -8   5  -1    0.21    0.18
   8   5   1    0.33    0.20
   8   5   1    0.55    0.14
  -8   5  -1    0.61    0.14
   8   5   1    0.34    0.32
   8   5   1    0.48    0.19
   8   5   1    0.18    0.20
   8   5   1    0.11    0.25
  -9  -5  -1    0.50    0.23
  -9  -5  -1    0.11    0.31
   9  -5   1   -0.18    0.23
   9  -5   1    0.17    0.28
   9  -5   1    0.24    0.22
   9  -5   1    0.03    0.28
  -9  -5  -1   -0.02    0.21
   9  -5   1   -0.02    0.27
   9  -5   1    0.22    0.28
  -9  -5  -1    0.26    0.13
   9   5   1    0.11    0.31
  -9   5  -1    0.23    0.19
   9   5   1    0.24    0.37
  -9   5  -1    0.40    0.15
   9   5   1    0.03    0.20
  -9   5  -1    0.12    0.22
  -9   5  -1    0.32    0.18
  -9   5  -1    0.13    0.16
   9   5   1    0.24    0.13
 -10  -5  -1   12.20    0.71
 -10  -5  -1   14.19    1.18
 -10  -5  -1   12.09    0.80
  10  -5   1   11.76    1.04
  10  -5   1   12.04    0.94
  10  -5   1   11.66    0.94
 -10  -5  -1   11.83    0.70
  10  -5   1   11.06    0.94
  10  -5   1   10.69    1.06
 -10   5  -1   12.14    0.78
 -10   5  -1   11.94    0.73
 -10   5  -1   12.29    0.78
  10   5   1   10.26    1.21
  10   5   1   11.27    1.03
 -10   5  -1   12.52    0.72
 -10   5  -1   11.95    0.76
 -11  -5  -1    3.25    0.43
 -11  -5  -1    3.15    0.44
 -11  -5  -1    3.32    0.33
  11  -5   1    3.30    0.55
 -11   5  -1    2.80    0.38
 -11   5  -1    2.87    0.36
  11   5   1    2.46    0.73
 -11   5  -1    3.54    0.44
 -11   5  -1    3.24    0.34
 -11   5  -1    3.29    0.37
  11   5   1    2.47    0.57
 -12  -5  -1    5.42    0.44
 -12  -5  -1    3.66    0.49
 -12  -5  -1    4.09    0.48
 -12   5  -1    4.80    0.48
 -12   5  -1    4.44    0.45
  12   5   1    5.56    0.84
 -12   5  -1    4.77    0.57
  12   5   1    4.25    0.94
 -13  -5  -1    0.30    0.30
 -13  -5  -1    0.59    0.33
  13   5   1   -0.42    0.52
 -13   5  -1    0.47    0.29
 -13   5  -1    0.13    0.34
 -13   5  -1    0.85    0.47
 -13  -6   1    0.74    0.34
 -13  -6   1   -0.25    0.23
 -13   6   1   -0.31    0.28
  13   6  -1    0.61    0.52
 -13   6   1   -0.22    0.21
  13   6  -1    0.71    0.58
 -13   6   1    0.21    0.24
 -12  -6   1    1.12    0.33
  12   6  -1    1.79    0.61
 -12   6   1    1.01    0.26
 -12   6   1    0.81    0.33
 -12   6   1    1.95    0.28
 -12   6   1    1.59    0.31
  12   6  -1    0.99    0.61
 -12   6   1    1.23    0.34
 -11  -6   1    2.04    0.40
 -11  -6   1    2.61    0.31
 -11  -6   1    1.95    0.36
 -11  -6   1    2.13    0.27
 -11   6   1    1.82    0.33
  11   6  -1    1.80    0.70
 -11   6   1    2.06    0.35
  11   6  -1    2.59    0.65
 -11   6   1    2.48    0.34
 -11   6   1    2.33    0.29
 -11   6   1    2.09    0.30
  10  -6  -1    2.18    0.52
 -10  -6   1    2.58    0.38
 -10  -6   1    1.91    0.24
  10  -6  -1    2.44    0.49
  10  -6  -1    2.32    0.47
  10  -6  -1    2.47    0.42
 -10  -6   1    1.62    0.28
  10  -6  -1    1.37    0.38
  10  -6  -1    1.88    0.48
  10   6  -1    3.19    0.44
  10   6  -1    1.71    0.64
 -10   6   1    2.31    0.31
 -10   6   1    2.86    0.31
 -10   6   1    2.19    0.31
 -10   6   1    2.65    0.33
 -10   6   1    2.38    0.27
  10   6  -1    2.63    0.59
   9  -6  -1    0.11    0.28
   9  -6  -1    0.54    0.27
   9  -6  -1    0.46    0.30
  -9  -6   1    0.04    0.20
  -9  -6   1    0.51    0.15
   9  -6  -1    0.45    0.24
  -9  -6   1    0.69    0.17
  -9  -6   1    0.35    0.13
  -9  -6   1    0.51    0.27
   9  -6  -1    0.25    0.26
   9  -6  -1    0.25    0.26
  -9   6   1    0.14    0.17
   9   6  -1    0.26    0.39
  -9   6   1    0.71    0.22
  -9   6   1    0.44    0.20
  -9   6   1    0.38    0.16
   9   6  -1    0.61    0.17
   9   6  -1    0.85    0.40
   9   6  -1    0.81    0.27
  -9   6   1    0.47    0.21
  -8  -6   1    0.51    0.22
  -8  -6   1    0.78    0.16
  -8  -6   1    0.58    0.23
   8  -6  -1    0.71    0.31
   8  -6  -1    0.32    0.27
   8  -6  -1    0.76    0.32
  -8  -6   1    0.48    0.17
  -8  -6   1    0.64    0.13
   8  -6  -1    0.31    0.24
  -8  -6   1    0.77    0.27
   8  -6  -1    0.23    0.27
   8  -6  -1    0.55    0.24
  -8  -6   1    0.83    0.29
  -8   6   1    0.82    0.20
   8   6  -1    0.49    0.23
  -8   6   1    0.70    0.17
  -8   6   1    0.82    0.25
   8   6  -1    0.75    0.16
   8   6  -1    0.78    0.25
   8   6  -1    0.52    0.28
  -8   6   1    0.84    0.20
  -8   6   1    0.70    0.17
   8   6  -1    0.53    0.15
   8   6  -1    0.80    0.25
   8   6  -1    0.64    0.36
   8   6  -1    0.71    0.44
   7  -6  -1    2.69    0.45
  -7  -6   1    1.90    0.40
  -7  -6   1    1.93    0.32
   7  -6  -1    2.14    0.34
  -7  -6   1    2.43    0.39
  -7  -6   1    2.71    0.32
  -7  -6   1    2.95    0.23
   7  -6  -1    2.46    0.40
  -7  -6   1    2.94    0.21
   7  -6  -1    2.13    0.39
  -7  -6   1    3.42    0.26
   7  -6  -1    2.21    0.40
  -7  -6   1    1.95    0.34
  -7   6   1    3.24    0.26
  -7   6   1    2.84    0.25
   7   6  -1    1.88    0.37
  -7   6   1    2.97    0.30
   7   6  -1    3.18    0.25
   7   6  -1    3.19    0.28
   7   6  -1    2.25    0.33
   7   6  -1    2.88    0.26
   7   6  -1    2.73    0.39
   7   6  -1    2.87    0.48
  -7   6   1    2.79    0.28
   7   6  -1    2.40    0.57
   7   6  -1    3.59    0.29
  -7   6   1    3.17    0.28
   6  -6  -1   12.95    0.75
   6  -6  -1   14.02    0.67
  -6  -6   1   13.16    0.90
  -6  -6   1   12.44    0.70
  -6  -6   1   13.26    0.70
  -6  -6   1   11.30    0.93
   6  -6  -1   12.13    0.82
  -6  -6   1   13.38    0.78
   6  -6  -1   12.56    0.71
   6  -6  -1   13.11    0.95
  -6  -6   1   13.24    0.72
  -6  -6   1   12.85    0.69
  -6  -6   1   12.65    0.83
   6  -6  -1   12.58    0.94
  -6  -6   1   13.97    0.71
  -6   6   1   13.32    0.72
   6   6  -1   13.53    0.82
  -6   6   1   14.28    0.74
   6   6  -1   12.86    0.76
   6   6  -1   13.27    0.74
   6   6  -1   12.77    0.94
   6   6  -1   12.74    0.89
   6   6  -1   13.92    0.90
  -6   6   1   12.68    0.74
  -6   6   1   13.63    0.72
   6   6  -1   12.86    1.24
  -6   6   1   13.59    0.75
   6   6  -1   12.90    0.88
   6   6  -1   12.86    0.75
   5  -6  -1    3.27    0.32
  -5  -6   1    3.09    0.28
   5  -6  -1    2.60    0.39
   5  -6  -1    3.22    0.25
  -5  -6   1    3.54    0.22
   5  -6  -1    2.80    0.25
  -5  -6   1    3.34    0.23
   5  -6  -1    3.70    0.24
   5  -6  -1    3.56    0.18
  -5  -6   1    3.23    0.20
  -5  -6   1    3.64    0.41
  -5  -6   1    3.58    0.34
  -5  -6   1    3.27    0.24
   5  -6  -1    3.10    0.22
   5  -6  -1    2.64    0.23
  -5  -6   1    2.33    0.38
  -5  -6   1    3.39    0.23
   5  -6  -1    3.07    0.42
   5   6  -1    3.59    0.40
   5   6  -1    3.32    0.28
  -5   6   1    3.69    0.25
  -5   6   1    2.66    0.24
  -5   6   1    3.39    0.26
  -5   6   1    3.19    0.23
   5   6  -1    2.55    0.41
   5   6  -1    3.43    0.32
  -5   6   1    3.70    0.26
   5   6  -1    2.63    0.50
  -5   6   1    3.07    0.23
  -5   6   1    3.28    0.20
   5   6  -1    3.43    0.27
   5   6  -1    3.76    0.27
   5   6  -1    3.57    0.39
   5   6  -1    3.21    0.41
  -5   6   1    3.30    0.27
   5   6  -1    3.25    0.23
   5   6  -1    3.41    0.26
   4  -6  -1    1.95    0.16
   4  -6  -1    2.27    0.17
  -4  -6   1    2.64    0.22
   4  -6  -1    1.84    0.32
   4  -6  -1    2.75    0.21
  -4  -6   1    2.48    0.19
  -4  -6   1    1.95    0.14
  -4  -6   1    2.14    0.34
  -4  -6   1    1.58    0.28
  -4  -6   1    2.55    0.24
  -4  -6   1    2.06    0.27
   4  -6  -1    2.37    0.21
   4  -6  -1    1.65    0.25
  -4  -6   1    1.48    0.28
   4  -6  -1    2.76    0.24
   4  -6  -1    2.84    0.21
  -4  -6   1    2.29    0.18
   4   6  -1    2.16    0.32
  -4   6   1    3.05    0.20
   4   6  -1    2.81    0.23
   4   6  -1    2.01    0.23
  -4   6   1    2.23    0.20
   4   6  -1    1.55    0.30
  -4   6   1    1.75    0.24
   4   6  -1    1.70    0.33
   4   6  -1    1.40    0.36
  -4   6   1    3.10    0.27
  -4   6   1    2.79    0.17
  -4   6   1    2.94    0.21
   4   6  -1    2.59    0.18
  -4   6   1    2.20    0.18
  -4   6   1    3.03    0.24
   4   6  -1    2.98    0.23
  -3  -6   1    9.46    0.67
  -3  -6   1   10.10    0.54
  -3  -6   1    9.57    0.58
   3  -6  -1    9.75    0.51
  -3  -6   1    9.00    0.49
  -3  -6   1    9.09    0.66
  -3  -6   1    8.64    0.64
   3  -6  -1    9.76    0.56
  -3   6   1    8.98    0.57
   3   6  -1    9.89    0.71
   3   6  -1    9.07    0.54
  -3   6   1    9.31    0.50
  -3   6   1    9.78    0.51
   3   6  -1    8.55    0.63
   3   6  -1    9.86    0.58
   3   6  -1    8.24    0.53
   3   6  -1    9.18    0.68
   3   6  -1    8.34    0.49
  -3   6   1    9.59    0.59
  -2  -6   1   16.31    0.85
   2  -6  -1   15.95    0.78
  -2  -6   1   14.18    0.92
   2  -6  -1   14.80    0.86
   2  -6  -1   15.48    0.77
  -2  -6   1   15.94    0.94
  -2  -6   1   14.92    0.90
   2  -6  -1   16.23    0.84
  -2  -6   1   14.96    0.80
   2  -6  -1   12.66    0.86
  -2  -6   1   14.99    0.76
   2   6  -1   14.92    0.92
   2   6  -1   13.65    0.92
  -2   6   1   12.72    0.80
   2   6  -1   15.66    0.85
   2   6  -1   15.50    0.89
   2   6  -1   13.96    0.81
   2   6  -1   14.99    0.80
  -2   6   1   15.25    0.88
  -1  -6   1    0.93    0.20
   1  -6  -1    1.01    0.11
   1  -6  -1    0.99    0.13
  -1  -6   1    1.13    0.20
   1  -6  -1    0.91    0.18
  -1  -6   1    1.27    0.23
  -1  -6   1    1.21    0.22
  -1  -6   1    1.29    0.15
   1  -6  -1    1.11    0.19
   1  -6  -1    1.05    0.21
  -1  -6   1    1.57    0.20
  -1  -6   1    1.04    0.08
   1  -6  -1    1.37    0.21
  -1   6   1    1.46    0.23
   1   6  -1    0.87    0.17
   1   6  -1    1.00    0.08
   1   6  -1    0.85    0.13
   1   6  -1    0.93    0.23
  -1   6   1    1.42    0.23
   1   6  -1    0.87    0.19
   1   6  -1    1.59    0.21
  -1   6   1    0.89    0.12
  -1   6   1    1.04    0.18
   1   6  -1    0.98    0.19
   0  -6   1    0.51    0.17
   0  -6   1    0.53    0.07
   0  -6   1    0.36    0.15
   0  -6  -1    0.75    0.14
   0  -6  -1    0.43    0.17
   0  -6   1    0.31    0.14
   0  -6  -1    0.31    0.15
   0  -6  -1    0.37    0.15
   0  -6  -1    0.56    0.13
   0  -6   1    0.25    0.09
   0  -6   1    0.85    0.14
   0  -6  -1    0.34    0.10
   0  -6  -1    0.21    0.06
   0  -6   1    0.63    0.17
   0  -6  -1    0.80    0.19
   0   6  -1    0.38    0.10
   0   6   1    0.62    0.17
   0   6  -1    0.35    0.14
   0   6  -1    0.53    0.18
   0   6   1    0.55    0.17
   0   6   1    0.33    0.14
   0   6  -1    0.37    0.06
   0   6  -1    0.48    0.15
   0   6   1    0.40    0.08
   0   6   1    0.47    0.10
   0   6  -1    0.13    0.13
   0   6  -1    0.31    0.11
   0   6   1    0.70    0.18
  -1  -6  -1    4.88    0.42
  -1  -6  -1    4.78    0.42
   1  -6   1    4.68    0.30
   1  -6   1    5.35    0.42
  -1  -6  -1    5.76    0.45
  -1  -6  -1    5.54    0.33
   1  -6   1    6.01    0.42
   1   6   1    5.43    0.43
   1   6   1    5.64    0.33
   1   6   1    5.80    0.45
  -1   6  -1    4.90    0.40
  -1   6  -1    4.62    0.26
   1   6   1    5.85    0.45
   2  -6   1   14.28    0.77
   2  -6   1   11.19    0.75
  -2  -6  -1   13.97    0.79
   2  -6   1   13.37    0.67
  -2  -6  -1   10.98    0.79
   2  -6   1   11.45    0.67
   2   6   1   13.48    0.82
  -2   6  -1   11.33    0.65
  -2   6  -1   11.54    0.67
   2   6   1   13.26    0.82
   2   6   1   13.39    0.70
   2   6   1   13.36    0.69
   2   6   1   13.93    0.73
   2   6   1   13.76    0.79
   3  -6   1   12.35    0.67
   3  -6   1   11.62    0.63
  -3  -6  -1   12.98    0.67
  -3  -6  -1   12.70    0.68
  -3  -6  -1   12.33    0.71
   3  -6   1   12.14    0.76
  -3  -6  -1   12.74    0.82
   3  -6   1   12.14    0.64
   3  -6   1   12.27    0.72
   3  -6   1   13.30    0.72
   3  -6   1   10.77    0.67
   3  -6   1   12.02    0.68
   3  -6   1   12.61    0.64
   3  -6   1   12.13    0.84
   3  -6   1   12.25    0.66
  -3  -6  -1   10.38    0.73
  -3  -6  -1   12.12    0.79
  -3  -6  -1   12.27    0.68
   3  -6   1   12.95    0.66
  -3  -6  -1   12.29    0.81
  -3   6  -1   12.18    0.65
   3   6   1   12.21    0.67
   3   6   1   13.19    0.68
  -3   6  -1   11.87    0.73
  -3   6  -1   12.22    0.64
   3   6   1   11.84    0.74
   3   6   1   10.10    0.77
   3   6   1   12.19    0.81
  -3   6  -1   12.11    0.72
  -3   6  -1   11.22    0.66
  -3   6  -1   11.22    0.65
   3   6   1   12.87    0.79
   3   6   1   12.47    0.69
   3   6   1   12.40    0.81
   3   6   1   12.59    0.64
   3   6   1   13.27    0.71
  -4  -6  -1    0.76    0.08
   4  -6   1    0.80    0.13
   4  -6   1    0.82    0.09
  -4  -6  -1    0.75    0.12
  -4  -6  -1    0.71    0.20
  -4  -6  -1    0.85    0.19
  -4  -6  -1    0.83    0.24
  -4  -6  -1    0.69    0.23
   4  -6   1    0.81    0.08
   4  -6   1    0.70    0.13
   4  -6   1    0.75    0.12
  -4  -6  -1    0.70    0.16
   4  -6   1    0.70    0.25
   4  -6   1    0.55    0.19
   4  -6   1    0.77    0.13
  -4  -6  -1    0.73    0.16
  -4  -6  -1    0.73    0.16
  -4  -6  -1    0.80    0.13
   4  -6   1    0.53    0.15
   4  -6   1    0.97    0.11
   4   6   1    1.04    0.26
  -4   6  -1    0.87    0.13
   4   6   1    1.04    0.26
  -4   6  -1    0.58    0.15
   4   6   1    0.47    0.18
  -4   6  -1    0.80    0.12
   4   6   1    0.55    0.25
  -4   6  -1    0.66    0.16
   4   6   1    0.99    0.14
  -4   6  -1    0.83    0.10
   4   6   1    0.56    0.18
   4   6   1    0.76    0.10
  -4   6  -1    0.75    0.13
   4   6   1    0.80    0.14
   4   6   1    0.61    0.21
   4   6   1    0.75    0.12
   4   6   1    0.67    0.15
   5  -6   1    3.09    0.46
  -5  -6  -1    4.11    0.32
   5  -6   1    3.67    0.39
  -5  -6  -1    3.92    0.44
   5  -6   1    4.32    0.24
  -5  -6  -1    4.26    0.28
  -5  -6  -1    4.47    0.28
  -5  -6  -1    4.66    0.37
   5  -6   1    4.94    0.29
   5  -6   1    4.07    0.27
  -5  -6  -1    4.64    0.26
   5  -6   1    4.67    0.24
   5  -6   1    4.32    0.31
  -5  -6  -1    4.16    0.28
  -5   6  -1    4.29    0.29
  -5   6  -1    3.87    0.29
   5   6   1    4.54    0.31
   5   6   1    4.47    0.46
   5   6   1    4.30    0.28
   5   6   1    4.44    0.45
  -5   6  -1    4.39    0.31
  -5   6  -1    4.43    0.28
   5   6   1    5.17    0.31
  -5   6  -1    5.04    0.32
   5   6   1    4.37    0.32
  -5   6  -1    4.46    0.30
   5   6   1    3.25    0.57
   5   6   1    4.61    0.35
   5   6   1    3.29    0.35
   5   6   1    4.59    0.44
   5   6   1    4.18    0.43
  -5   6  -1    4.34    0.32
  -6  -6  -1    2.52    0.19
   6  -6   1    2.67    0.20
  -6  -6  -1    2.23    0.27
  -6  -6  -1    1.50    0.34
  -6  -6  -1    2.45    0.20
  -6  -6  -1    2.34    0.18
  -6  -6  -1    2.69    0.19
  -6  -6  -1    3.13    0.22
   6  -6   1    1.92    0.39
   6  -6   1    2.74    0.22
  -6  -6  -1    1.96    0.28
   6  -6   1    2.14    0.34
  -6  -6  -1    2.22    0.36
   6   6   1    2.71    0.29
   6   6   1    2.32    0.36
  -6   6  -1    1.92    0.24
  -6   6  -1    2.72    0.22
  -6   6  -1    2.66    0.22
   6   6   1    2.16    0.35
   6   6   1    2.78    0.23
   6   6   1    2.10    0.38
   6   6   1    2.78    0.25
  -6   6  -1    2.80    0.24
  -6   6  -1    3.06    0.25
   6   6   1    2.03    0.38
   6   6   1    2.82    0.24
  -7  -6  -1    0.29    0.18
  -7  -6  -1    0.14    0.24
  -7  -6  -1    0.54    0.12
   7  -6   1    0.11    0.21
  -7  -6  -1    0.31    0.14
   7  -6   1    0.48    0.25
   7  -6   1    0.45    0.21
   7  -6   1    0.09    0.21
   7  -6   1    0.23    0.27
  -7  -6  -1    0.36    0.11
   7  -6   1    0.18    0.22
  -7  -6  -1    0.37    0.22
  -7  -6  -1    0.20    0.16
  -7   6  -1    0.32    0.14
   7   6   1    0.47    0.21
  -7   6  -1    0.17    0.15
   7   6   1    0.15    0.11
   7   6   1    0.31    0.17
   7   6   1    0.44    0.31
   7   6   1   -0.01    0.14
   7   6   1    0.30    0.18
   7   6   1    0.17    0.13
   7   6   1    0.38    0.26
  -7   6  -1    0.48    0.12
  -7   6  -1    0.19    0.16
   7   6   1    0.49    0.35
   7   6   1    0.33    0.13
  -7   6  -1    0.33    0.16
   8  -6   1    1.98    0.46
   8  -6   1    1.91    0.44
   8  -6   1    1.59    0.39
  -8  -6  -1    1.75    0.22
   8  -6   1    1.06    0.32
  -8  -6  -1    1.66    0.34
  -8  -6  -1    2.04    0.31
  -8  -6  -1    2.81    0.22
   8  -6   1    1.65    0.32
  -8  -6  -1    2.30    0.39
   8  -6   1    1.49    0.42
   8   6   1    1.55    0.41
   8   6   1    2.17    0.50
  -8   6  -1    1.84    0.26
   8   6   1    2.22    0.25
   8   6   1    2.34    0.24
  -8   6  -1    2.16    0.24
   8   6   1    1.79    0.53
   8   6   1    2.02    0.34
   8   6   1    2.46    0.31
  -8   6  -1    2.17    0.33
  -8   6  -1    1.52    0.28
  -8   6  -1    2.16    0.25
  -9  -6  -1    0.69    0.24
   9  -6   1    0.25    0.29
  -9  -6  -1    0.47    0.26
   9  -6   1    0.53    0.31
  -9  -6  -1    0.57    0.14
   9  -6   1    0.13    0.23
   9  -6   1    0.68    0.29
   9  -6   1    0.64    0.32
   9  -6   1    0.12    0.25
   9   6   1    0.40    0.15
   9   6   1    0.51    0.44
  -9   6  -1    0.33    0.21
  -9   6  -1    0.86    0.21
  -9   6  -1    0.28    0.19
   9   6   1    0.44    0.35
   9   6   1    0.90    0.25
  -9   6  -1    0.22    0.21
  -9   6  -1    0.53    0.16
 -10  -6  -1    0.32    0.24
 -10  -6  -1    0.91    0.28
  10  -6   1    0.70    0.33
  10  -6   1    0.50    0.31
 -10  -6  -1    0.65    0.21
  10  -6   1    0.62    0.36
  10  -6   1    0.16    0.31
 -10   6  -1    0.53    0.20
 -10   6  -1    0.88    0.24
  10   6   1    0.33    0.42
 -10   6  -1    0.62    0.25
 -10   6  -1    0.68    0.19
 -10   6  -1    0.63    0.24
  10   6   1    0.90    0.42
 -11  -6  -1    2.84    0.45
 -11  -6  -1    2.53    0.42
 -11  -6  -1    3.94    0.36
  11  -6   1    3.05    0.68
  11   6   1    2.46    0.73
 -11   6  -1    3.24    0.37
 -11   6  -1    2.73    0.40
  11   6   1    4.22    0.70
 -11   6  -1    2.61    0.38
 -11   6  -1    3.27    0.34
 -11   6  -1    3.07    0.39
 -12  -6  -1    0.40    0.32
 -12  -6  -1    0.66    0.26
 -12  -6  -1   -0.24    0.25
 -12   6  -1    0.20    0.25
 -12   6  -1    0.70    0.51
 -12   6  -1    0.48    0.27
  12   6   1    0.07    0.52
  12   6   1    0.61    0.47
 -13  -6  -1    0.56    0.34
 -13   6  -1    0.55    0.37
 -13   6  -1    0.98    0.30
 -13   6  -1    0.49    0.27
  13   6   1    0.36    0.59
 -13  -7   1    0.92    0.37
 -13  -7   1    0.47    0.32
  13   7  -1    0.79    0.59
 -13   7   1    0.88    0.26
 -13   7   1    0.63    0.36
  13   7  -1    0.56    0.62
 -12  -7   1    0.57    0.32
 -12  -7   1    0.25    0.29
 -12   7   1    0.54    0.22
 -12   7   1    0.59    0.30
  12   7  -1    0.08    0.50
 -12   7   1    0.11    0.29
 -12   7   1    0.68    0.26
 -12   7   1    1.11    0.26
  12   7  -1    0.26    0.50
 -11  -7   1    0.48    0.21
 -11  -7   1    0.57    0.31
 -11  -7   1    0.52    0.30
  11   7  -1    0.58    0.49
 -11   7   1    0.15    0.25
  11   7  -1    0.64    0.57
 -11   7   1    0.66    0.26
 -11   7   1    0.80    0.21
 -11   7   1    0.48    0.22
 -11   7   1    1.08    0.28
  10  -7  -1    2.41    0.43
 -10  -7   1    2.20    0.36
 -10  -7   1    1.81    0.30
  10  -7  -1    2.48    0.51
  10  -7  -1    3.41    0.57
 -10  -7   1    2.85    0.30
  10  -7  -1    2.26    0.49
  10  -7  -1    2.25    0.52
 -10  -7   1    3.44    0.49
  10  -7  -1    1.75    0.40
 -10   7   1    3.16    0.32
  10   7  -1    2.34    0.69
 -10   7   1    2.22    0.33
  10   7  -1    3.26    0.46
 -10   7   1    2.88    0.32
  10   7  -1    3.77    0.68
 -10   7   1    2.57    0.33
 -10   7   1    2.54    0.36
   9  -7  -1    0.75    0.33
   9  -7  -1    0.74    0.32
   9  -7  -1    1.11    0.33
   9  -7  -1    0.92    0.35
  -9  -7   1    1.21    0.27
  -9  -7   1    0.78    0.18
   9  -7  -1    0.95    0.36
  -9  -7   1    0.94    0.19
  -9  -7   1    0.73    0.31
   9  -7  -1    0.51    0.31
  -9  -7   1    0.89    0.14
  -9   7   1    0.89    0.22
   9   7  -1    0.96    0.51
  -9   7   1    0.61    0.23
  -9   7   1    0.69    0.25
  -9   7   1    1.01    0.19
  -9   7   1    1.16    0.21
   9   7  -1    1.23    0.47
  -8  -7   1    4.07    0.30
  -8  -7   1    4.52    0.39
   8  -7  -1    2.42    0.44
  -8  -7   1    2.97    0.46
   8  -7  -1    2.31    0.42
   8  -7  -1    2.66    0.47
  -8  -7   1    3.49    0.28
   8  -7  -1    2.75    0.49
  -8  -7   1    3.92    0.25
  -8  -7   1    2.62    0.61
  -8   7   1    3.81    0.35
   8   7  -1    2.85    0.64
  -8   7   1    4.64    0.34
  -8   7   1    2.62    0.36
   8   7  -1    3.74    0.32
  -8   7   1    4.12    0.31
   8   7  -1    3.12    0.56
   8   7  -1    2.48    0.37
  -7  -7   1   12.40    0.87
   7  -7  -1   10.68    0.76
  -7  -7   1   11.61    0.62
  -7  -7   1   11.80    0.64
   7  -7  -1   10.98    0.89
  -7  -7   1    9.15    0.80
  -7  -7   1   10.28    0.75
  -7  -7   1   11.59    0.71
  -7  -7   1    9.33    0.88
  -7  -7   1   10.10    0.59
  -7  -7   1   10.49    0.59
   7  -7  -1   11.72    0.91
   7  -7  -1   10.46    0.56
   7  -7  -1   11.70    0.58
   7   7  -1   11.18    0.90
   7   7  -1   10.12    0.67
   7   7  -1   11.39    0.66
   7   7  -1   11.81    0.84
  -7   7   1   11.00    0.67
  -7   7   1   11.73    0.64
  -7   7   1   11.29    0.66
   7   7  -1   11.45    0.65
  -7   7   1   12.06    0.66
   7   7  -1   11.55    0.74
   7   7  -1   10.05    1.06
   7   7  -1   10.19    0.66
   7   7  -1   11.10    0.81
  -7   7   1   11.21    0.63
  -6  -7   1    0.96    0.13
   6  -7  -1    1.06    0.29
   6  -7  -1    0.74    0.21
  -6  -7   1    0.60    0.27
  -6  -7   1    0.86    0.12
   6  -7  -1    0.62    0.22
   6  -7  -1    0.97    0.08
  -6  -7   1    0.83    0.19
   6  -7  -1    1.04    0.31
  -6  -7   1    1.00    0.13
  -6  -7   1    0.87    0.26
  -6  -7   1    1.13    0.11
  -6  -7   1    0.96    0.23
   6  -7  -1    1.03    0.11
   6  -7  -1    1.19    0.13
   6  -7  -1    1.01    0.17
  -6   7   1    1.21    0.16
   6   7  -1    0.89    0.26
  -6   7   1    0.88    0.16
  -6   7   1    1.14    0.18
   6   7  -1    0.79    0.15
   6   7  -1    0.86    0.26
   6   7  -1    0.91    0.16
   6   7  -1    1.00    0.16
  -6   7   1    0.87    0.14
   6   7  -1    0.78    0.16
   6   7  -1    0.62    0.20
  -6   7   1    0.98    0.18
   6   7  -1    0.79    0.37
   6   7  -1    0.82    0.25
  -5  -7   1   14.85    0.84
   5  -7  -1   16.00    0.78
  -5  -7   1   14.54    0.88
  -5  -7   1   15.37    0.77
   5  -7  -1   14.41    1.00
  -5  -7   1   11.89    0.97
  -5  -7   1   13.63    0.75
  -5  -7   1   14.37    0.78
   5  -7  -1   14.20    0.73
  -5  -7   1   14.78    0.79
  -5  -7   1   13.86    0.96
  -5  -7   1   13.30    0.97
   5  -7  -1   14.52    1.00
   5  -7  -1   13.46    0.87
  -5  -7   1   13.98    0.81
   5  -7  -1   13.69    0.76
   5   7  -1   13.79    0.77
   5   7  -1   13.39    0.97
   5   7  -1   14.59    0.97
   5   7  -1   13.28    0.94
  -5   7   1   16.07    0.80
   5   7  -1   15.11    0.80
   5   7  -1   11.74    0.91
  -5   7   1   14.42    0.76
   5   7  -1   14.71    0.80
  -5   7   1   14.51    0.80
   5   7  -1   15.57    0.87
   5   7  -1   14.90    0.81
   5   7  -1   11.78    1.06
  -5   7   1   14.44    0.79
   5   7  -1   13.06    0.83
  -5   7   1   15.00    0.83
  -5   7   1   14.29    0.75
   4  -7  -1   15.67    0.89
   4  -7  -1   17.30    0.92
   4  -7  -1   16.93    0.89
  -4  -7   1   16.68    1.09
   4  -7  -1   15.35    1.10
   4  -7  -1   18.11    0.98
   4  -7  -1   18.45    0.88
  -4  -7   1   18.86    1.11
  -4  -7   1   16.65    0.96
   4  -7  -1   18.09    1.13
  -4  -7   1   17.16    1.10
   4  -7  -1   15.80    1.00
  -4  -7   1   18.41    0.93
  -4  -7   1   17.11    0.90
   4  -7  -1   17.52    0.95
  -4  -7   1   18.24    0.93
   4  -7  -1   17.03    0.93
  -4  -7   1   18.95    1.01
  -4  -7   1   15.71    0.93
   4  -7  -1   17.12    0.91
  -4   7   1   18.22    0.92
   4   7  -1   14.85    0.93
   4   7  -1   16.10    0.90
   4   7  -1   17.17    0.93
   4   7  -1   16.04    1.07
   4   7  -1   15.04    0.97
   4   7  -1   18.47    1.00
   4   7  -1   17.88    1.12
   4   7  -1   17.99    1.09
  -4   7   1   17.17    0.97
  -4   7   1   18.03    0.99
  -4   7   1   17.61    0.90
   4   7  -1   18.54    0.95
  -3  -7   1    4.75    0.47
   3  -7  -1    6.71    0.36
   3  -7  -1    6.57    0.39
  -3  -7   1    6.25    0.44
  -3  -7   1    6.50    0.39
   3  -7  -1    6.30    0.42
  -3  -7   1    6.88    0.45
   3  -7  -1    6.31    0.34
  -3  -7   1    5.80    0.54
  -3  -7   1    6.80    0.56
  -3  -7   1    6.55    0.35
   3  -7  -1    5.67    0.36
   3  -7  -1    6.84    0.45
  -3  -7   1    6.01    0.51
   3  -7  -1    5.63    0.45
  -3  -7   1    6.26    0.41
  -3   7   1    6.62    0.37
  -3   7   1    6.77    0.47
   3   7  -1    5.33    0.44
  -3   7   1    4.87    0.50
  -3   7   1    6.92    0.38
   3   7  -1    5.93    0.41
   3   7  -1    6.38    0.39
   3   7  -1    6.61    0.57
  -3   7   1    5.24    0.34
   3   7  -1    6.59    0.54
  -3   7   1    6.19    0.37
  -3   7   1    4.88    0.46
   3   7  -1    5.90    0.35
   3   7  -1    6.10    0.51
   3   7  -1    6.63    0.44
  -3   7   1    6.54    0.32
  -3   7   1    5.85    0.32
  -2  -7   1    5.92    0.50
  -2  -7   1    5.74    0.45
   2  -7  -1    4.44    0.47
  -2  -7   1    5.66    0.29
  -2  -7   1    6.07    0.50
   2  -7  -1    4.43    0.32
   2  -7  -1    4.82    0.32
  -2  -7   1    3.92    0.42
   2  -7  -1    6.31    0.42
  -2  -7   1    6.41    0.40
  -2  -7   1    5.62    0.34
  -2   7   1    5.89    0.33
   2   7  -1    4.52    0.34
   2   7  -1    5.14    0.48
   2   7  -1    3.99    0.39
  -2   7   1    6.03    0.44
   2   7  -1    5.71    0.36
   2   7  -1    6.48    0.45
   2   7  -1    4.94    0.29
   2   7  -1    5.75    0.48
  -2   7   1    4.48    0.47
  -1  -7   1    3.13    0.25
  -1  -7   1    4.00    0.38
  -1  -7   1    3.34    0.30
  -1  -7   1    3.58    0.23
   1  -7  -1    3.41    0.33
   1  -7  -1    2.51    0.20
  -1  -7   1    3.90    0.28
  -1  -7   1    2.71    0.33
   1  -7  -1    3.09    0.33
   1  -7  -1    2.18    0.32
  -1  -7   1    3.40    0.38
   1  -7  -1    3.23    0.25
   1   7  -1    2.77    0.17
   1   7  -1    2.66    0.31
  -1   7   1    3.39    0.23
  -1   7   1    3.65    0.35
   1   7  -1    2.48    0.23
   1   7  -1    3.50    0.36
   1   7  -1    3.87    0.29
  -1   7   1    3.32    0.34
   1   7  -1    2.24    0.35
   1   7  -1    3.42    0.25
   1   7  -1    2.81    0.33
  -1   7   1    2.32    0.33
   0  -7   1   64.32    3.20
   0  -7  -1   59.08    3.27
   0  -7  -1   60.18    3.15
   0  -7  -1   65.25    3.14
   0  -7   1   65.82    3.20
   0   7  -1   60.32    3.13
   0   7   1   64.71    3.27
   0   7   1   60.75    3.27
   0   7   1   60.70    3.15
   0   7  -1   59.39    3.27
   0   7  -1   62.35    3.26
  -1  -7  -1   14.98    0.79
   1  -7   1   15.42    0.81
  -1  -7  -1   11.54    0.85
  -1  -7  -1   15.41    0.83
   1  -7   1   13.27    0.86
   1  -7   1   12.40    0.76
  -1  -7  -1   15.27    0.90
   1  -7   1   11.02    0.88
  -1   7  -1   11.66    0.72
  -1   7  -1   13.58    0.86
  -1   7  -1   13.66    0.85
   1   7   1   14.64    0.80
  -1   7  -1   13.97    0.72
   1   7   1   13.98    0.75
   1   7   1   14.35    0.89
   1   7   1   14.74    0.74
  -1   7  -1   14.53    0.72
   1   7   1   11.49    0.83
   1   7   1   14.43    0.88
  -2  -7  -1    2.09    0.20
   2  -7   1    1.35    0.24
   2  -7   1    1.76    0.25
   2  -7   1    1.95    0.17
  -2  -7  -1    2.17    0.18
   2  -7   1    1.75    0.30
  -2  -7  -1    1.28    0.25
  -2  -7  -1    2.43    0.28
  -2  -7  -1    1.46    0.27
   2  -7   1    1.46    0.24
  -2  -7  -1    2.35    0.22
  -2  -7  -1    1.28    0.27
   2  -7   1    2.43    0.25
   2  -7   1    2.30    0.18
  -2  -7  -1    1.39    0.27
  -2  -7  -1    1.73    0.19
   2   7   1    2.19    0.14
   2   7   1    1.54    0.30
  -2   7  -1    1.55    0.16
   2   7   1    1.96    0.23
   2   7   1    1.76    0.30
  -2   7  -1    2.08    0.15
   2   7   1    2.65    0.28
  -2   7  -1    1.44    0.25
  -2   7  -1    1.44    0.24
   2   7   1    1.69    0.29
   2   7   1    2.20    0.21
   2   7   1    2.00    0.20
   2   7   1    2.38    0.19
  -2   7  -1    1.98    0.12
  -3  -7  -1   48.42    2.60
   3  -7   1   50.12    2.41
   3  -7   1   43.10    2.40
  -3  -7  -1   46.34    2.57
  -3  -7  -1   45.89    2.55
   3  -7   1   44.63    2.51
   3  -7   1   47.80    2.49
   3  -7   1   51.44    2.44
   3  -7   1   44.06    2.39
  -3  -7  -1   49.92    2.47
   3  -7   1   49.59    2.49
  -3  -7  -1   47.62    2.42
  -3  -7  -1   45.74    2.43
   3  -7   1   44.73    2.38
   3   7   1   51.98    2.60
   3   7   1   46.29    2.42
   3   7   1   47.33    2.39
   3   7   1   51.17    2.55
  -3   7  -1   48.34    2.51
  -3   7  -1   46.74    2.38
   3   7   1   47.48    2.57
   3   7   1   46.38    2.58
  -3   7  -1   44.57    2.50
  -3   7  -1   48.57    2.42
   3   7   1   45.27    2.44
  -3   7  -1   50.42    2.50
   3   7   1   48.76    2.47
  -3   7  -1   47.87    2.40
  -4  -7  -1   24.54    1.24
  -4  -7  -1   24.24    1.31
  -4  -7  -1   25.42    1.39
   4  -7   1   26.87    1.33
  -4  -7  -1   21.51    1.31
  -4  -7  -1   25.90    1.49
  -4  -7  -1   25.32    1.29
   4  -7   1   22.32    1.26
   4  -7   1   25.29    1.32
   4  -7   1   22.95    1.31
   4  -7   1   23.56    1.26
   4  -7   1   25.14    1.52
   4  -7   1   23.46    1.25
  -4  -7  -1   25.40    1.35
   4  -7   1   23.92    1.40
  -4  -7  -1   26.58    1.47
  -4  -7  -1   24.15    1.46
   4   7   1   23.84    1.46
   4   7   1   24.53    1.27
  -4   7  -1   25.59    1.28
   4   7   1   26.67    1.35
   4   7   1   24.24    1.47
   4   7   1   25.06    1.31
   4   7   1   23.17    1.43
  -4   7  -1   26.07    1.36
  -4   7  -1   24.44    1.28
  -4   7  -1   25.72    1.26
   4   7   1   23.20    1.38
   4   7   1   25.23    1.30
  -4   7  -1   25.47    1.34
  -4   7  -1   23.05    1.38
  -5  -7  -1    2.73    0.25
   5  -7   1    2.42    0.18
   5  -7   1    2.13    0.39
   5  -7   1    2.40    0.16
  -5  -7  -1    2.63    0.17
  -5  -7  -1    2.68    0.26
  -5  -7  -1    2.60    0.22
   5  -7   1    2.48    0.22
  -5  -7  -1    2.15    0.34
  -5  -7  -1    2.38    0.20
  -5  -7  -1    2.00    0.27
   5  -7   1    2.07    0.28
   5  -7   1    2.06    0.32
  -5  -7  -1    2.37    0.39
  -5  -7  -1    2.02    0.29
  -5   7  -1    2.41    0.19
   5   7   1    2.57    0.39
   5   7   1    2.54    0.24
   5   7   1    2.25    0.48
   5   7   1    2.13    0.26
   5   7   1    2.25    0.34
   5   7   1    2.83    0.30
  -5   7  -1    2.51    0.23
  -5   7  -1    2.67    0.23
  -5   7  -1    2.25    0.21
  -5   7  -1    2.58    0.26
   5   7   1    2.73    0.24
  -5   7  -1    2.54    0.24
   5   7   1    2.92    0.24
   5   7   1    2.36    0.38
   5   7   1    1.88    0.33
  -6  -7  -1    0.19    0.27
   6  -7   1    0.40    0.24
  -6  -7  -1    0.39    0.17
   6  -7   1    0.40    0.19
  -6  -7  -1    0.68    0.19
  -6  -7  -1    0.29    0.09
  -6  -7  -1    0.35    0.10
   6  -7   1    0.41    0.06
   6  -7   1    0.53    0.22
   6  -7   1    0.40    0.10
  -6  -7  -1    0.49    0.13
   6  -7   1    0.27    0.06
  -6  -7  -1    0.49    0.22
   6   7   1    0.33    0.30
   6   7   1    0.38    0.35
   6   7   1    0.37    0.13
   6   7   1    0.54    0.23
  -6   7  -1    0.32    0.13
  -6   7  -1    0.40    0.13
   6   7   1    0.18    0.12
   6   7   1    0.33    0.20
  -6   7  -1    0.26    0.13
  -6   7  -1    0.53    0.11
   6   7   1    0.22    0.14
   6   7   1    0.35    0.12
   6   7   1    0.23    0.25
   6   7   1    0.46    0.16
  -6   7  -1    0.29    0.14
  -6   7  -1    0.30    0.07
  -7  -7  -1   12.64    0.88
  -7  -7  -1   10.49    0.90
   7  -7   1   11.61    0.83
  -7  -7  -1   12.63    0.67
   7  -7   1   11.41    0.93
   7  -7   1   10.67    0.86
  -7  -7  -1   11.62    0.77
  -7  -7  -1   11.49    0.64
   7  -7   1   12.60    0.61
  -7  -7  -1   11.06    0.61
   7  -7   1   10.75    0.60
   7  -7   1   12.28    0.85
  -7  -7  -1   11.04    0.73
   7   7   1   11.32    0.90
  -7   7  -1   12.36    0.68
   7   7   1   10.75    0.90
   7   7   1    9.96    0.82
  -7   7  -1   12.30    0.71
   7   7   1   12.01    0.75
   7   7   1   11.40    1.10
   7   7   1   11.80    0.71
  -7   7  -1   13.66    0.72
  -7   7  -1   12.04    0.66
   7   7   1   12.10    0.85
  -7   7  -1   11.91    0.71
   7   7   1   12.76    0.70
   7   7   1   10.72    0.76
   8  -7   1    0.46    0.24
   8  -7   1    0.81    0.30
   8  -7   1    1.06    0.39
   8  -7   1    0.57    0.27
  -8  -7  -1    0.75    0.25
  -8  -7  -1    0.89    0.30
   8  -7   1    0.81    0.30
  -8  -7  -1    0.73    0.13
  -8  -7  -1    0.68    0.18
   8  -7   1    0.49    0.31
   8   7   1    0.61    0.21
  -8   7  -1    0.75    0.22
  -8   7  -1    0.51    0.18
   8   7   1    0.75    0.17
   8   7   1    0.94    0.36
  -8   7  -1    0.76    0.15
   8   7   1    0.67    0.45
   8   7   1    0.69    0.18
  -8   7  -1    0.91    0.22
   9  -7   1    2.86    0.48
  -9  -7  -1    3.87    0.40
   9  -7   1    2.80    0.43
   9  -7   1    2.87    0.54
  -9  -7  -1    3.48    0.27
   9  -7   1    2.85    0.51
   9  -7   1    2.55    0.45
   9  -7   1    2.80    0.51
  -9  -7  -1    3.84    0.53
   9   7   1    3.12    0.39
  -9   7  -1    3.98    0.39
  -9   7  -1    3.36    0.31
  -9   7  -1    3.64    0.35
   9   7   1    2.99    0.72
   9   7   1    2.62    0.38
  -9   7  -1    3.54    0.31
   9   7   1    4.20    0.65
  -9   7  -1    3.23    0.35
 -10  -7  -1    3.11    0.33
  10  -7   1    3.27    0.60
 -10  -7  -1    3.63    0.44
  10  -7   1    2.49    0.51
 -10  -7  -1    4.32    0.54
  10  -7   1    2.85    0.50
 -10   7  -1    3.10    0.38
  10   7   1    3.84    0.40
 -10   7  -1    2.84    0.36
 -10   7  -1    3.01    0.36
  10   7   1    2.67    0.76
 -10   7  -1    2.94    0.32
  10   7   1    3.79    0.64
 -10   7  -1    3.82    0.33
 -11  -7  -1    1.74    0.28
 -11  -7  -1    1.55    0.35
 -11  -7  -1    1.23    0.36
  11   7   1    1.30    0.66
 -11   7  -1    1.82    0.33
 -11   7  -1    1.57    0.34
 -11   7  -1    1.39    0.34
  11   7   1    1.72    0.56
 -11   7  -1    1.49    0.25
 -11   7  -1    1.48    0.29
 -12  -7  -1    0.60    0.33
 -12  -7  -1    1.08    0.27
 -12  -7  -1    0.50    0.32
 -12   7  -1    0.79    0.27
  12   7   1    1.28    0.55
 -12   7  -1    0.63    0.35
  12   7   1    0.85    0.61
 -13  -7  -1    0.36    0.31
 -13   7  -1    0.28    0.25
  13   7   1    0.35    0.59
 -13   7  -1    0.58    0.30
 -13  -8   1    0.76    0.37
 -13  -8   1    0.19    0.36
  13   8  -1   -0.03    0.54
 -13   8   1   -0.10    0.32
 -13   8   1    0.05    0.22
  13   8  -1    0.13    0.46
 -12  -8   1    1.16    0.33
 -12  -8   1    1.22    0.38
 -12   8   1    1.17    0.35
 -12   8   1    1.47    0.26
  12   8  -1    0.87    0.63
 -12   8   1    1.33    0.35
  12   8  -1    0.75    0.51
 -12   8   1    1.26    0.32
 -11  -8   1    4.03    0.60
 -11  -8   1    3.84    0.49
  11  -8  -1    5.73    1.04
 -11  -8   1    4.35    0.38
 -11   8   1    5.01    0.47
  11   8  -1    4.16    0.94
 -11   8   1    4.37    0.40
 -11   8   1    4.51    0.42
 -11   8   1    3.28    0.45
 -11   8   1    5.33    0.48
  11   8  -1    4.49    0.94
  10  -8  -1    1.67    0.44
 -10  -8   1    1.86    0.42
  10  -8  -1    2.45    0.43
  10  -8  -1    2.03    0.49
  10  -8  -1    1.84    0.42
 -10  -8   1    2.08    0.27
  10  -8  -1    2.24    0.48
 -10  -8   1    1.98    0.36
 -10  -8   1    1.70    0.24
 -10   8   1    1.82    0.33
  10   8  -1    2.24    0.56
 -10   8   1    2.90    0.35
 -10   8   1    2.39    0.27
  10   8  -1    2.35    0.30
 -10   8   1    2.25    0.33
  10   8  -1    1.80    0.40
 -10   8   1    2.32    0.29
  10   8  -1    2.02    0.71
  -9  -8   1    5.22    0.64
  -9  -8   1    4.63    0.33
   9  -8  -1    3.02    0.53
   9  -8  -1    3.71    0.58
  -9  -8   1    3.88    0.45
  -9  -8   1    4.39    0.35
   9  -8  -1    4.05    0.64
   9  -8  -1    3.71    0.56
   9  -8  -1    3.18    0.57
   9   8  -1    4.03    0.50
   9   8  -1    3.72    0.81
   9   8  -1    4.29    0.71
  -9   8   1    4.23    0.40
  -9   8   1    4.60    0.36
  -9   8   1    5.04    0.40
  -9   8   1    4.23    0.38
  -9   8   1    4.61    0.37
  -8  -8   1    1.14    0.29
   8  -8  -1    1.05    0.34
  -8  -8   1    1.95    0.17
   8  -8  -1    1.44    0.39
   8  -8  -1    1.55    0.41
  -8  -8   1    2.35    0.24
  -8  -8   1    1.70    0.20
   8  -8  -1    1.54    0.34
   8  -8  -1    1.54    0.35
  -8  -8   1    1.95    0.40
  -8  -8   1    1.41    0.28
   8  -8  -1    1.26    0.36
  -8   8   1    2.03    0.27
  -8   8   1    1.88    0.26
   8   8  -1    1.49    0.37
   8   8  -1    1.87    0.60
  -8   8   1    1.42    0.25
   8   8  -1    1.38    0.22
   8   8  -1    1.52    0.46
  -8   8   1    1.98    0.22
  -8   8   1    2.08    0.24
   8   8  -1    1.95    0.35
  -7  -8   1    2.64    0.46
  -7  -8   1    3.51    0.27
   7  -8  -1    3.48    0.54
  -7  -8   1    3.71    0.29
   7  -8  -1    3.13    0.44
  -7  -8   1    3.96    0.38
   7  -8  -1    3.11    0.41
  -7  -8   1    3.48    0.44
   7  -8  -1    2.61    0.49
  -7  -8   1    3.42    0.26
  -7  -8   1    3.70    0.23
   7  -8  -1    3.63    0.21
  -7   8   1    3.48    0.35
   7   8  -1    3.62    0.59
  -7   8   1    3.88    0.32
   7   8  -1    2.94    0.63
   7   8  -1    4.07    0.33
   7   8  -1    2.30    0.44
   7   8  -1    3.65    0.33
  -7   8   1    4.04    0.33
  -7   8   1    3.81    0.29
  -7   8   1    4.34    0.30
   7   8  -1    3.64    0.48
   7   8  -1    3.02    0.44
   7   8  -1    3.04    0.39
   6  -8  -1    0.70    0.21
  -6  -8   1    1.19    0.25
   6  -8  -1    0.51    0.27
   6  -8  -1    0.59    0.21
  -6  -8   1    0.55    0.26
   6  -8  -1    0.82    0.28
  -6  -8   1    0.99    0.13
  -6  -8   1    0.56    0.11
  -6  -8   1    0.17    0.19
  -6  -8   1    0.68    0.12
  -6  -8   1    0.74    0.13
  -6  -8   1    0.98    0.20
   6  -8  -1    0.98    0.13
   6  -8  -1    0.62    0.11
  -6  -8   1    0.61    0.25
   6   8  -1    0.79    0.16
  -6   8   1    0.69    0.14
  -6   8   1    0.75    0.17
   6   8  -1    0.58    0.23
  -6   8   1    0.52    0.16
   6   8  -1    0.61    0.15
   6   8  -1    0.83    0.37
   6   8  -1    0.85    0.24
  -6   8   1    0.77    0.13
   6   8  -1    0.95    0.28
  -6   8   1    0.64    0.09
   6   8  -1    0.74    0.16
  -6   8   1    0.93    0.15
   6   8  -1    0.57    0.16
   6   8  -1    1.09    0.33
   6   8  -1    0.39    0.21
  -6   8   1    0.87    0.17
  -5  -8   1    7.93    0.47
  -5  -8   1    8.18    0.49
   5  -8  -1    7.57    0.48
  -5  -8   1    7.27    0.65
   5  -8  -1    7.91    0.42
   5  -8  -1    8.08    0.71
  -5  -8   1    6.65    0.49
  -5  -8   1    8.06    0.54
   5  -8  -1    8.02    0.57
   5  -8  -1    8.56    0.71
  -5  -8   1    7.36    0.40
   5  -8  -1    7.48    0.44
  -5  -8   1    7.12    0.44
   5  -8  -1    7.68    0.48
   5  -8  -1    8.19    0.50
  -5  -8   1    8.50    0.69
  -5  -8   1    7.82    0.57
  -5  -8   1    8.09    0.45
  -5  -8   1    6.95    0.65
   5  -8  -1    8.00    0.45
   5   8  -1    8.35    0.64
  -5   8   1    8.21    0.44
   5   8  -1    6.83    0.77
   5   8  -1    7.94    0.54
  -5   8   1    7.64    0.48
   5   8  -1    7.51    0.55
  -5   8   1    8.26    0.48
   5   8  -1    8.11    0.51
   5   8  -1    8.23    0.77
   5   8  -1    8.39    0.69
  -5   8   1    7.90    0.45
  -5   8   1    8.24    0.54
   5   8  -1    7.71    0.45
   5   8  -1    8.91    0.51
   5   8  -1    8.66    0.50
  -5   8   1    7.19    0.55
   5   8  -1    7.59    0.64
  -4  -8   1    6.07    0.40
   4  -8  -1    6.45    0.59
  -4  -8   1    6.95    0.58
  -4  -8   1    6.46    0.47
   4  -8  -1    5.85    0.36
   4  -8  -1    6.62    0.39
  -4  -8   1    5.56    0.43
  -4  -8   1    6.16    0.35
   4  -8  -1    6.29    0.46
   4  -8  -1    5.89    0.43
  -4  -8   1    6.02    0.54
  -4  -8   1    6.01    0.38
   4  -8  -1    5.95    0.36
  -4  -8   1    6.77    0.58
  -4  -8   1    6.22    0.41
   4  -8  -1    5.46    0.46
  -4  -8   1    5.29    0.52
   4  -8  -1    5.32    0.42
   4   8  -1    5.73    0.41
  -4   8   1    6.27    0.35
   4   8  -1    6.02    0.57
   4   8  -1    6.17    0.46
  -4   8   1    5.78    0.45
   4   8  -1    6.02    0.56
  -4   8   1    5.94    0.45
  -4   8   1    6.38    0.38
  -4   8   1    5.26    0.36
  -4   8   1    5.72    0.47
   4   8  -1    5.89    0.40
   4   8  -1    6.05    0.35
   4   8  -1    6.33    0.41
   4   8  -1    5.75    0.54
  -4   8   1    6.16    0.37
   4   8  -1    4.87    0.62
   3  -8  -1   15.21    0.90
  -3  -8   1   14.06    0.96
  -3  -8   1   14.71    0.96
  -3  -8   1   16.22    0.89
   3  -8  -1   15.74    0.80
  -3  -8   1   15.99    0.83
  -3  -8   1   15.82    0.78
   3  -8  -1   12.25    0.89
  -3  -8   1   15.42    0.87
  -3  -8   1   16.10    1.01
  -3  -8   1   14.86    1.00
  -3  -8   1   12.66    0.83
   3  -8  -1   14.04    0.83
   3  -8  -1   14.12    0.81
   3  -8  -1   16.53    0.87
   3  -8  -1   15.12    0.79
   3   8  -1   14.63    0.78
  -3   8   1   14.91    0.78
   3   8  -1   15.40    0.84
  -3   8   1   15.26    0.81
  -3   8   1   15.40    0.93
   3   8  -1   12.38    0.89
   3   8  -1   15.86    0.83
   3   8  -1   14.19    0.98
   3   8  -1   15.30    0.95
   3   8  -1   13.96    0.95
  -3   8   1   16.53    0.80
   3   8  -1   16.12    1.03
   3   8  -1   16.93    0.90
  -3   8   1   16.49    0.92
   3   8  -1   13.66    0.83
  -3   8   1   13.19    0.99
  -2  -8   1   46.99    2.35
  -2  -8   1   47.47    2.47
   2  -8  -1   47.85    2.35
   2  -8  -1   42.80    2.33
  -2  -8   1   46.65    2.53
  -2  -8   1   43.50    2.36
   2  -8  -1   45.04    2.47
   2  -8  -1   48.42    2.45
   2  -8  -1   40.12    2.34
  -2  -8   1   48.35    2.41
   2  -8  -1   46.18    2.33
  -2  -8   1   48.21    2.52
  -2   8   1   48.53    2.47
  -2   8   1   43.33    2.52
   2   8  -1   47.29    2.52
  -2   8   1   46.52    2.34
  -2   8   1   44.53    2.33
   2   8  -1   46.91    2.54
   2   8  -1   44.16    2.30
   2   8  -1   49.65    2.42
  -2   8   1   49.66    2.50
  -2   8   1   38.58    2.41
  -2   8   1   43.67    2.30
  -2   8   1   48.43    2.31
   2   8  -1   47.46    2.37
   1  -8  -1   11.70    0.90
  -1  -8   1   15.23    0.86
   1  -8  -1   15.43    0.76
  -1  -8   1   15.82    0.94
   1  -8  -1   12.46    0.77
   1  -8  -1   12.64    0.80
  -1  -8   1   15.31    0.83
  -1  -8   1   15.33    0.95
   1   8  -1   12.39    0.71
  -1   8   1   15.15    0.91
   1   8  -1   14.20    0.94
   1   8  -1   14.94    0.93
   1   8  -1   14.80    0.79
  -1   8   1   14.85    0.78
   0  -8  -1   12.69    0.68
   0  -8  -1   11.71    0.81
   0  -8  -1   13.04    0.67
   0  -8   1   10.54    0.79
   0  -8  -1   13.45    0.82
   0  -8  -1   12.81    0.73
   0  -8   1   13.30    0.82
   0  -8   1   12.52    0.73
   0  -8   1   13.32    0.83
   0  -8   1   13.07    0.74
   0  -8   1   10.56    0.66
   0  -8   1   10.64    0.76
   0   8   1   12.63    0.68
   0   8   1   12.41    0.82
   0   8  -1   13.29    0.75
   0   8  -1   10.72    0.72
   0   8  -1   12.48    0.81
   0   8  -1   10.58    0.67
   0   8   1   11.12    0.81
   0   8   1   13.19    0.82
   0   8  -1   12.51    0.83
  -1  -8  -1    8.18    0.57
   1  -8   1    8.29    0.61
   1  -8   1    9.21    0.66
  -1  -8  -1    9.09    0.55
  -1  -8  -1    8.01    0.62
   1  -8   1    7.40    0.46
   1  -8   1    8.74    0.55
  -1  -8  -1    8.90    0.51
  -1  -8  -1    8.61    0.66
   1  -8   1    8.81    0.48
  -1  -8  -1    7.39    0.66
   1  -8   1    6.36    0.55
   1   8   1    8.18    0.64
  -1   8  -1    7.96    0.63
  -1   8  -1    7.35    0.63
   1   8   1    8.45    0.62
   1   8   1    9.15    0.49
  -1   8  -1    9.13    0.47
   1   8   1    8.51    0.50
  -1   8  -1    7.59    0.60
   1   8   1    8.27    0.64
   2  -8   1    1.30    0.14
  -2  -8  -1    1.58    0.25
   2  -8   1    1.10    0.24
   2  -8   1    0.77    0.24
  -2  -8  -1    0.84    0.25
  -2  -8  -1    1.03    0.18
   2  -8   1    0.92    0.13
  -2  -8  -1    1.26    0.24
  -2  -8  -1    0.91    0.25
   2  -8   1    1.54    0.23
   2  -8   1    1.30    0.17
   2  -8   1    1.07    0.22
   2  -8   1    0.74    0.22
  -2  -8  -1    0.62    0.21
  -2  -8  -1    0.88    0.16
  -2  -8  -1    0.94    0.15
  -2  -8  -1    0.94    0.26
   2   8   1    1.10    0.27
   2   8   1    0.81    0.23
   2   8   1    1.68    0.28
   2   8   1    1.08    0.29
   2   8   1    0.83    0.20
  -2   8  -1    1.17    0.14
  -2   8  -1    1.25    0.09
   2   8   1    1.46    0.22
   2   8   1    0.91    0.26
   2   8   1    0.88    0.14
  -2   8  -1    1.10    0.13
  -2   8  -1    1.11    0.16
  -2   8  -1    0.97    0.21
  -2   8  -1    0.91    0.22
   2   8   1    0.86    0.15
  -3  -8  -1   19.69    1.03
   3  -8   1   19.54    0.96
  -3  -8  -1   18.02    0.99
  -3  -8  -1   16.05    0.98
  -3  -8  -1   18.09    0.97
   3  -8   1   17.48    0.96
  -3  -8  -1   18.14    1.15
   3  -8   1   19.62    0.97
   3  -8   1   20.13    1.00
  -3  -8  -1   17.19    1.06
   3  -8   1   16.51    0.92
   3  -8   1   19.38    1.06
   3  -8   1   15.31    1.15
  -3  -8  -1   18.84    1.17
  -3  -8  -1   16.23    1.10
   3  -8   1   20.45    1.08
  -3   8  -1   17.01    1.06
  -3   8  -1   15.45    0.96
   3   8   1   19.37    1.03
  -3   8  -1   18.80    1.08
   3   8   1   18.14    1.15
  -3   8  -1   18.74    0.92
   3   8   1   17.56    1.08
  -3   8  -1   17.77    0.91
   3   8   1   19.33    0.98
   3   8   1   17.32    0.99
  -3   8  -1   18.43    0.95
   3   8   1   18.86    1.10
  -3   8  -1   16.86    1.07
   3   8   1   17.28    1.12
   3   8   1   19.81    0.99
  -3   8  -1   16.68    0.91
   3   8   1   16.71    1.20
   3   8   1   19.55    1.17
   3   8   1   18.06    0.94
  -4  -8  -1    3.64    0.30
  -4  -8  -1    4.92    0.49
  -4  -8  -1    3.91    0.35
   4  -8   1    4.32    0.29
   4  -8   1    3.04    0.45
  -4  -8  -1    4.22    0.45
   4  -8   1    4.15    0.26
   4  -8   1    3.20    0.26
   4  -8   1    4.12    0.27
  -4  -8  -1    4.01    0.29
   4  -8   1    4.01    0.35
  -4  -8  -1    3.94    0.38
   4  -8   1    3.72    0.24
  -4  -8  -1    4.09    0.26
   4  -8   1    4.76    0.36
   4  -8   1    3.57    0.27
  -4  -8  -1    3.98    0.46
  -4  -8  -1    4.31    0.32
  -4   8  -1    4.31    0.40
  -4   8  -1    4.04    0.27
  -4   8  -1    3.68    0.29
   4   8   1    4.58    0.48
  -4   8  -1    3.74    0.25
  -4   8  -1    4.10    0.37
   4   8   1    4.04    0.36
  -4   8  -1    4.01    0.27
   4   8   1    4.66    0.45
   4   8   1    4.99    0.32
  -4   8  -1    4.21    0.40
   4   8   1    4.17    0.45
   4   8   1    4.05    0.32
   4   8   1    4.55    0.31
   4   8   1    3.97    0.53
  -5  -8  -1    0.63    0.12
   5  -8   1    0.53    0.09
   5  -8   1    0.47    0.15
  -5  -8  -1    0.58    0.12
   5  -8   1    0.53    0.22
  -5  -8  -1    0.52    0.23
  -5  -8  -1    0.61    0.08
  -5  -8  -1    0.61    0.23
   5  -8   1    0.78    0.28
  -5  -8  -1    0.57    0.16
  -5  -8  -1    0.57    0.24
   5  -8   1    0.75    0.15
   5  -8   1    0.53    0.14
   5  -8   1    0.52    0.13
  -5  -8  -1    0.32    0.16
   5  -8   1    0.49    0.09
   5  -8   1    0.51    0.08
  -5  -8  -1    0.61    0.19
   5   8   1    0.52    0.14
  -5   8  -1    0.46    0.15
   5   8   1    0.48    0.10
  -5   8  -1    0.58    0.15
   5   8   1    0.41    0.28
  -5   8  -1    0.57    0.10
   5   8   1    0.23    0.18
  -5   8  -1    0.58    0.13
   5   8   1    0.45    0.13
   5   8   1    0.54    0.18
   5   8   1    0.54    0.18
   5   8   1    0.72    0.30
   5   8   1    0.59    0.24
  -5   8  -1    0.55    0.10
   5   8   1    0.38    0.13
  -5   8  -1    0.59    0.18
   5   8   1    0.69    0.32
  -5   8  -1    0.79    0.14
   6  -8   1    4.23    0.41
   6  -8   1    3.83    0.56
  -6  -8  -1    4.31    0.36
  -6  -8  -1    3.88    0.29
   6  -8   1    4.02    0.28
  -6  -8  -1    3.99    0.26
  -6  -8  -1    3.74    0.38
  -6  -8  -1    3.64    0.53
   6  -8   1    4.32    0.26
   6  -8   1    3.14    0.43
  -6  -8  -1    3.83    0.30
   6  -8   1    4.21    0.25
  -6  -8  -1    4.15    0.54
   6   8   1    4.28    0.41
   6   8   1    4.20    0.35
  -6   8  -1    4.45    0.27
  -6   8  -1    3.97    0.26
   6   8   1    4.66    0.33
  -6   8  -1    4.40    0.32
  -6   8  -1    4.24    0.34
   6   8   1    3.38    0.63
   6   8   1    4.73    0.39
   6   8   1    4.28    0.33
  -6   8  -1    4.06    0.33
  -6   8  -1    4.36    0.33
   6   8   1    4.44    0.49
   6   8   1    3.73    0.53
  -6   8  -1    4.56    0.29
   6   8   1    3.72    0.52
  -6   8  -1    4.28    0.32
  -7  -8  -1    1.78    0.17
  -7  -8  -1    1.96    0.18
   7  -8   1    2.14    0.45
  -7  -8  -1    1.95    0.22
  -7  -8  -1    1.39    0.28
  -7  -8  -1    1.48    0.37
   7  -8   1    1.47    0.32
   7  -8   1    1.87    0.42
  -7  -8  -1    2.34    0.18
   7  -8   1    1.60    0.33
   7  -8   1    1.95    0.16
   7  -8   1    1.50    0.32
  -7  -8  -1    1.99    0.42
   7   8   1    1.45    0.50
  -7   8  -1    1.58    0.25
   7   8   1    1.88    0.30
  -7   8  -1    1.54    0.24
   7   8   1    2.20    0.39
   7   8   1    1.64    0.44
   7   8   1    1.78    0.36
   7   8   1    1.46    0.27
   7   8   1    1.59    0.27
   7   8   1    1.21    0.33
  -7   8  -1    1.90    0.21
  -7   8  -1    1.89    0.25
   7   8   1    2.03    0.25
   8  -8   1    2.22    0.41
  -8  -8  -1    2.45    0.25
  -8  -8  -1    1.87    0.30
   8  -8   1    1.63    0.35
   8  -8   1    1.94    0.43
   8  -8   1    1.79    0.48
  -8  -8  -1    2.68    0.46
   8  -8   1    1.82    0.37
  -8  -8  -1    2.67    0.21
   8   8   1    2.13    0.28
   8   8   1    2.80    0.53
   8   8   1    2.19    0.60
   8   8   1    1.82    0.31
  -8   8  -1    2.24    0.23
  -8   8  -1    2.19    0.28
  -8   8  -1    1.95    0.28
  -8   8  -1    2.19    0.26
   9  -8   1    2.52    0.47
  -9  -8  -1    3.21    0.32
   9  -8   1    2.05    0.44
  -9  -8  -1    3.14    0.49
   9  -8   1    2.21    0.44
   9  -8   1    2.86    0.54
  -9  -8  -1    3.31    0.42
   9  -8   1    2.83    0.59
   9  -8   1    2.70    0.44
   9   8   1    2.76    0.38
   9   8   1    2.91    0.55
  -9   8  -1    3.61    0.30
  -9   8  -1    2.87    0.36
   9   8   1    2.99    0.74
  -9   8  -1    3.82    0.34
   9   8   1    3.83    0.34
  -9   8  -1    4.05    0.39
  10  -8   1    0.77    0.36
  10  -8   1    0.30    0.31
 -10  -8  -1    0.48    0.26
  10  -8   1    0.58    0.38
  10  -8   1    0.09    0.39
 -10  -8  -1    0.79    0.22
 -10  -8  -1    0.53    0.32
 -10   8  -1    0.70    0.19
 -10   8  -1    0.79    0.24
 -10   8  -1    0.43    0.21
  10   8   1    0.58    0.43
  10   8   1    0.70    0.19
  10   8   1    0.69    0.56
 -10   8  -1    0.46    0.25
 -11  -8  -1    4.30    0.38
 -11  -8  -1    4.04    0.58
 -11  -8  -1    3.68    0.49
  11   8   1    4.38    1.17
 -11   8  -1    2.62    0.42
 -11   8  -1    3.15    0.39
 -11   8  -1    3.87    0.40
  11   8   1    2.92    0.81
 -12  -8  -1    1.42    0.33
 -12  -8  -1    0.77    0.39
 -12  -8  -1    1.28    0.37
 -12   8  -1    1.33    0.30
  12   8   1    1.14    0.64
  12   8   1    2.07    0.63
 -12   8  -1    1.32    0.38
 -12   8  -1    1.62    0.35
 -13  -8  -1    0.30    0.31
 -13  -8  -1   -0.27    0.29
  13   8   1    0.99    0.64
 -13   8  -1    0.42    0.28
 -13   8  -1    0.22    0.28
  13   8   1    0.30    0.61
 -13  -9   1   -0.20    0.31
 -13  -9   1   -0.10    0.30
 -13   9   1   -0.10    0.36
  13   9  -1    0.97    0.59
  13   9  -1   -0.20    0.52
 -13   9   1   -0.28    0.22
 -12  -9   1    4.97    0.68
 -12  -9   1    4.76    0.59
  12   9  -1    6.65    1.02
 -12   9   1    4.35    0.44
  12   9  -1    4.27    1.00
 -12   9   1    4.93    0.49
 -11  -9   1    1.07    0.40
  11  -9  -1    0.78    0.42
 -11  -9   1    0.57    0.31
 -11   9   1    1.19    0.32
 -11   9   1    1.01    0.27
 -11   9   1    1.35    0.24
  11   9  -1    0.82    0.61
  11   9  -1    1.43    0.56
  10  -9  -1    3.21    0.53
 -10  -9   1    4.64    0.65
  10  -9  -1    3.05    0.62
 -10  -9   1    3.92    0.33
  10  -9  -1    2.93    0.59
  10  -9  -1    3.60    0.71
 -10  -9   1    3.68    0.46
 -10   9   1    4.13    0.45
  10   9  -1    5.28    0.73
 -10   9   1    4.00    0.42
  10   9  -1    4.21    0.40
 -10   9   1    4.27    0.35
  10   9  -1    3.78    0.70
   9  -9  -1   -0.43    0.20
   9  -9  -1    0.04    0.26
  -9  -9   1    0.12    0.15
   9  -9  -1    0.39    0.33
   9  -9  -1    0.19    0.30
  -9  -9   1    0.15    0.29
   9  -9  -1    0.15    0.39
  -9  -9   1    0.26    0.16
   9  -9  -1    0.24    0.30
  -9  -9   1    0.20    0.22
  -9   9   1    0.01    0.20
   9   9  -1    0.30    0.36
  -9   9   1    0.19    0.15
  -9   9   1   -0.10    0.17
   9   9  -1    0.34    0.25
   9   9  -1    0.26    0.18
   9   9  -1    0.00    0.41
  -8  -9   1    6.99    0.44
   8  -9  -1    6.37    0.74
  -8  -9   1    7.44    0.46
   8  -9  -1    5.39    0.62
  -8  -9   1    7.30    0.72
  -8  -9   1    7.38    0.68
   8  -9  -1    7.65    0.78
  -8  -9   1    6.08    0.54
   8  -9  -1    6.70    0.62
  -8   9   1    7.16    0.51
   8   9  -1    6.62    0.94
   8   9  -1    7.11    0.51
  -8   9   1    6.93    0.45
  -8   9   1    7.19    0.52
   8   9  -1    6.50    0.75
  -7  -9   1    2.96    0.24
   7  -9  -1    1.91    0.35
   7  -9  -1    2.65    0.39
  -7  -9   1    1.96    0.35
   7  -9  -1    2.35    0.45
  -7  -9   1    1.85    0.40
  -7  -9   1    2.73    0.23
  -7  -9   1    3.27    0.26
   7  -9  -1    2.06    0.44
   7  -9  -1    2.80    0.21
  -7  -9   1    2.68    0.24
  -7  -9   1    1.83    0.37
   7   9  -1    2.33    0.35
   7   9  -1    1.73    0.45
   7   9  -1    2.51    0.60
   7   9  -1    2.71    0.30
  -7   9   1    2.28    0.28
  -7   9   1    2.71    0.25
   7   9  -1    1.68    0.38
  -7   9   1    2.20    0.28
  -7   9   1    2.91    0.19
   7   9  -1    2.20    0.43
   7   9  -1    2.77    0.46
   6  -9  -1    0.48    0.19
   6  -9  -1    0.87    0.32
  -6  -9   1    0.75    0.20
   6  -9  -1    0.53    0.10
   6  -9  -1    0.51    0.32
  -6  -9   1    0.73    0.12
  -6  -9   1    0.59    0.19
   6  -9  -1    0.53    0.11
  -6  -9   1    0.59    0.13
   6  -9  -1    0.62    0.13
  -6  -9   1    0.78    0.31
   6  -9  -1    0.83    0.24
  -6  -9   1    0.80    0.28
  -6  -9   1    0.61    0.23
  -6  -9   1    0.70    0.25
  -6  -9   1    0.63    0.14
   6   9  -1    0.49    0.37
   6   9  -1    0.58    0.15
  -6   9   1    0.76    0.18
  -6   9   1    0.59    0.18
   6   9  -1    0.76    0.29
  -6   9   1    0.74    0.17
  -6   9   1    0.82    0.13
   6   9  -1    0.51    0.22
  -6   9   1    0.63    0.10
  -6   9   1    0.48    0.15
   6   9  -1    0.55    0.27
   6   9  -1    0.60    0.17
   6   9  -1    0.64    0.35
   5  -9  -1    2.43    0.26
   5  -9  -1    1.63    0.23
  -5  -9   1    2.44    0.18
  -5  -9   1    2.06    0.20
   5  -9  -1    1.93    0.23
  -5  -9   1    2.05    0.31
   5  -9  -1    1.53    0.36
   5  -9  -1    2.18    0.21
   5  -9  -1    1.53    0.25
   5  -9  -1    2.14    0.16
  -5  -9   1    1.39    0.23
  -5  -9   1    1.63    0.52
  -5  -9   1    1.42    0.30
   5  -9  -1    2.03    0.19
   5  -9  -1    2.18    0.31
  -5  -9   1    1.88    0.21
  -5  -9   1    1.83    0.23
   5  -9  -1    1.55    0.37
  -5  -9   1    1.63    0.36
  -5   9   1    1.73    0.25
  -5   9   1    2.48    0.24
  -5   9   1    2.01    0.28
   5   9  -1    1.52    0.35
   5   9  -1    1.76    0.35
   5   9  -1    1.24    0.39
   5   9  -1    2.40    0.24
   5   9  -1    1.56    0.21
  -5   9   1    1.77    0.28
  -5   9   1    2.24    0.19
   5   9  -1    1.97    0.29
  -5   9   1    2.35    0.23
   5   9  -1    2.24    0.18
  -5   9   1    2.03    0.18
   5   9  -1    2.13    0.24
   5   9  -1    1.82    0.39
   5   9  -1    1.81    0.36
  -4  -9   1    5.78    0.56
  -4  -9   1    6.97    0.62
  -4  -9   1    6.96    0.43
   4  -9  -1    6.62    0.38
   4  -9  -1    5.95    0.40
   4  -9  -1    6.79    0.53
  -4  -9   1    7.40    0.64
  -4  -9   1    7.30    0.45
  -4  -9   1    6.22    0.49
   4  -9  -1    7.32    0.48
  -4  -9   1    7.05    0.60
  -4  -9   1    7.08    0.38
   4  -9  -1    5.30    0.59
  -4  -9   1    5.92    0.47
   4  -9  -1    7.16    0.52
  -4  -9   1    7.09    0.45
   4  -9  -1    6.95    0.40
   4  -9  -1    6.37    0.48
   4   9  -1    6.51    0.38
  -4   9   1    6.85    0.41
  -4   9   1    7.57    0.43
  -4   9   1    6.75    0.63
  -4   9   1    5.66    0.49
   4   9  -1    7.00    0.64
  -4   9   1    7.75    0.54
   4   9  -1    5.94    0.50
   4   9  -1    7.17    0.45
   4   9  -1    6.76    0.57
  -4   9   1    6.06    0.37
   4   9  -1    6.58    0.58
   4   9  -1    7.47    0.46
   4   9  -1    6.46    0.49
   4   9  -1    6.06    0.59
   4   9  -1    4.97    0.65
  -4   9   1    6.51    0.52
  -4   9   1    6.65    0.41
   4   9  -1    6.75    0.45
  -3  -9   1    4.97    0.53
   3  -9  -1    4.48    0.33
   3  -9  -1    5.51    0.45
  -3  -9   1    4.63    0.37
   3  -9  -1    4.93    0.44
   3  -9  -1    5.42    0.32
  -3  -9   1    5.14    0.50
   3  -9  -1    5.17    0.31
   3  -9  -1    5.02    0.54
  -3  -9   1    5.21    0.35
   3  -9  -1    4.73    0.31
  -3  -9   1    4.09    0.46
  -3  -9   1    6.05    0.56
   3  -9  -1    5.48    0.39
   3  -9  -1    5.88    0.33
  -3  -9   1    4.89    0.42
  -3  -9   1    5.75    0.42
   3   9  -1    3.70    0.43
   3   9  -1    5.31    0.38
   3   9  -1    4.38    0.55
  -3   9   1    5.61    0.34
   3   9  -1    5.01    0.37
  -3   9   1    5.97    0.34
   3   9  -1    5.35    0.30
   3   9  -1    5.83    0.49
  -3   9   1    5.02    0.42
  -3   9   1    5.41    0.54
   3   9  -1    4.65    0.43
   3   9  -1    5.00    0.51
  -3   9   1    4.73    0.29
   3   9  -1    5.34    0.56
  -3   9   1    5.41    0.46
  -3   9   1    5.30    0.34
  -3   9   1    5.32    0.29
   3   9  -1    5.67    0.44
  -3   9   1    4.98    0.30
   2  -9  -1    8.77    0.68
  -2  -9   1    8.32    0.49
   2  -9  -1    8.10    0.46
   2  -9  -1    8.01    0.47
  -2  -9   1    8.39    0.61
  -2  -9   1    8.35    0.55
  -2  -9   1    7.82    0.51
   2  -9  -1    8.89    0.61
   2  -9  -1    9.30    0.54
  -2  -9   1    8.97    0.69
  -2  -9   1    8.33    0.68
   2  -9  -1    7.94    0.49
   2  -9  -1    7.72    0.48
  -2   9   1    8.00    0.54
   2   9  -1    9.44    0.61
  -2   9   1    8.41    0.62
   2   9  -1    6.51    0.58
  -2   9   1    8.39    0.48
   2   9  -1    7.94    0.61
   2   9  -1    8.39    0.51
  -2   9   1    7.40    0.42
  -2   9   1    6.94    0.48
   2   9  -1    6.78    0.65
  -2   9   1    9.02    0.63
   2   9  -1    8.75    0.56
  -2   9   1    7.53    0.56
   2   9  -1    8.72    0.70
  -1  -9   1    7.73    0.56
   1  -9  -1    8.06    0.60
  -1  -9   1    8.20    0.53
   1  -9  -1    6.53    0.43
   1  -9  -1    8.45    0.55
   1  -9  -1    7.73    0.63
   1  -9  -1    7.76    0.62
  -1  -9   1    7.77    0.64
  -1  -9   1    7.89    0.64
  -1  -9   1    8.23    0.47
   1  -9  -1    7.94    0.45
   1  -9  -1    8.70    0.53
  -1  -9   1    7.27    0.48
  -1   9   1    8.07    0.47
   1   9  -1    7.54    0.48
   1   9  -1    6.90    0.39
   1   9  -1    6.65    0.47
   1   9  -1    6.33    0.56
  -1   9   1    8.06    0.61
   1   9  -1    7.90    0.66
  -1   9   1    7.39    0.63
  -1   9   1    8.73    0.62
   1   9  -1    8.63    0.56
   1   9  -1    6.68    0.59
   1   9  -1    8.39    0.56
   1   9  -1    8.18    0.63
   0  -9  -1    5.08    0.33
   0  -9   1    5.55    0.51
   0  -9  -1    5.55    0.42
   0  -9   1    5.21    0.34
   0  -9  -1    6.12    0.41
   0  -9  -1    5.34    0.49
   0  -9   1    4.28    0.47
   0  -9  -1    4.83    0.36
   0  -9   1    4.54    0.35
   0  -9   1    4.23    0.29
   0  -9   1    5.04    0.40
   0  -9   1    4.83    0.39
   0   9  -1    5.63    0.52
   0   9   1    4.83    0.49
   0   9  -1    5.38    0.45
   0   9  -1    5.16    0.49
   0   9  -1    5.19    0.42
   0   9   1    4.10    0.34
   0   9  -1    4.59    0.39
   0   9  -1    5.03    0.36
   0   9  -1    4.68    0.47
   0   9  -1    5.53    0.33
   0   9   1    5.26    0.35
   0   9   1    5.79    0.33
   0   9   1    4.90    0.49
   0   9   1    6.00    0.52
  -1  -9  -1    3.15    0.38
   1  -9   1    4.38    0.33
   1  -9   1    2.39    0.39
  -1  -9  -1    2.86    0.29
   1  -9   1    4.12    0.42
  -1  -9  -1    3.85    0.36
   1  -9   1    4.24    0.34
  -1  -9  -1    4.05    0.30
  -1  -9  -1    3.97    0.32
   1  -9   1    3.16    0.28
  -1  -9  -1    3.96    0.27
   1  -9   1    3.64    0.26
   1  -9   1    3.61    0.42
  -1  -9  -1    2.67    0.37
   1   9   1    4.10    0.27
   1   9   1    3.74    0.39
  -1   9  -1    2.77    0.26
  -1   9  -1    3.77    0.25
  -1   9  -1    2.80    0.23
   1   9   1    4.06    0.36
   1   9   1    3.55    0.40
  -1   9  -1    3.77    0.26
  -1   9  -1    3.42    0.40
   1   9   1    3.99    0.30
  -1   9  -1    4.17    0.44
  -1   9  -1    4.17    0.32
   1   9   1    4.31    0.45
   1   9   1    3.80    0.44
  -2  -9  -1    0.88    0.26
   2  -9   1    1.18    0.14
   2  -9   1    1.33    0.27
  -2  -9  -1    1.37    0.26
  -2  -9  -1    1.03    0.18
  -2  -9  -1    1.36    0.18
  -2  -9  -1    1.33    0.18
  -2  -9  -1    0.78    0.23
  -2  -9  -1    1.17    0.20
  -2  -9  -1    1.58    0.31
   2  -9   1    1.60    0.24
   2  -9   1    1.37    0.19
   2  -9   1    1.59    0.19
  -2  -9  -1    1.65    0.34
  -2  -9  -1    1.32    0.25
   2  -9   1    1.16    0.26
   2  -9   1    1.28    0.15
   2  -9   1    1.50    0.32
   2  -9   1    1.38    0.27
  -2   9  -1    1.53    0.26
  -2   9  -1    1.48    0.29
   2   9   1    1.03    0.26
   2   9   1    1.12    0.27
   2   9   1    1.20    0.18
  -2   9  -1    1.29    0.14
   2   9   1    1.57    0.12
  -2   9  -1    1.51    0.10
   2   9   1    1.19    0.27
   2   9   1    1.53    0.19
   2   9   1    1.07    0.29
  -2   9  -1    1.06    0.16
   2   9   1    1.33    0.23
   2   9   1    1.00    0.24
  -2   9  -1    1.62    0.29
  -2   9  -1    1.55    0.13
  -2   9  -1    1.08    0.18
   2   9   1    1.01    0.16
  -2   9  -1    1.29    0.15
  -2   9  -1    1.14    0.27
   2   9   1    1.34    0.26
  -3  -9  -1   37.03    2.11
   3  -9   1   35.93    1.97
   3  -9   1   38.25    2.01
   3  -9   1   35.00    1.83
  -3  -9  -1   35.64    1.89
   3  -9   1   38.12    1.99
   3  -9   1   39.12    1.87
  -3  -9  -1   37.61    2.01
   3  -9   1   34.28    2.11
  -3  -9  -1   33.87    2.03
  -3  -9  -1   36.46    1.94
  -3  -9  -1   38.30    2.09
   3  -9   1   35.45    2.00
   3  -9   1   36.84    1.88
  -3  -9  -1   33.42    1.90
  -3  -9  -1   32.15    1.92
   3  -9   1   39.11    1.92
  -3  -9  -1   37.36    1.91
   3   9   1   36.09    2.08
   3   9   1   37.03    2.02
   3   9   1   31.03    2.11
   3   9   1   38.90    1.89
   3   9   1   32.59    2.03
  -3   9  -1   35.94    2.00
  -3   9  -1   33.61    1.98
  -3   9  -1   34.01    1.87
   3   9   1   41.30    2.12
   3   9   1   34.78    1.91
  -3   9  -1   37.59    1.88
   3   9   1   33.56    2.00
  -3   9  -1   34.99    1.83
   3   9   1   40.87    1.91
   3   9   1   37.01    1.85
  -3   9  -1   37.59    1.86
  -3   9  -1   38.47    2.02
  -3   9  -1   37.23    1.83
   3   9   1   37.45    1.96
  -3   9  -1   37.99    1.83
  -4  -9  -1   13.74    0.83
  -4  -9  -1   14.16    0.79
  -4  -9  -1   13.71    0.87
   4  -9   1   14.54    0.84
  -4  -9  -1   10.72    1.00
   4  -9   1   15.09    1.05
   4  -9   1   15.09    0.80
  -4  -9  -1   12.00    0.77
   4  -9   1   12.76    0.88
   4  -9   1   15.07    0.85
  -4  -9  -1   12.72    0.76
   4  -9   1   13.50    0.76
   4  -9   1   13.18    0.71
  -4  -9  -1   12.36    0.93
   4  -9   1   13.31    0.74
   4  -9   1   13.29    0.73
  -4  -9  -1   13.27    0.98
  -4  -9  -1   14.14    0.78
   4   9   1   12.13    1.04
   4   9   1   12.54    0.87
   4   9   1   13.73    0.94
   4   9   1   14.93    0.79
   4   9   1   15.50    0.99
   4   9   1   15.17    0.78
  -4   9  -1   14.03    0.75
  -4   9  -1   13.12    0.87
   4   9   1   13.69    0.79
   4   9   1   12.53    0.73
  -4   9  -1   14.35    0.75
  -4   9  -1   13.26    0.71
   4   9   1   12.08    0.94
  -4   9  -1   15.31    0.87
   4   9   1   14.21    0.94
   4   9   1   13.73    0.83
  -5  -9  -1    1.26    0.11
  -5  -9  -1    1.03    0.17
   5  -9   1    1.20    0.19
  -5  -9  -1    1.43    0.21
   5  -9   1    1.01    0.17
  -5  -9  -1    0.80    0.33
  -5  -9  -1    1.17    0.25
   5  -9   1    1.18    0.13
  -5  -9  -1    0.94    0.29
  -5  -9  -1    1.14    0.16
   5  -9   1    0.94    0.15
   5  -9   1    1.03    0.18
   5  -9   1    0.74    0.31
   5  -9   1    0.92    0.12
   5  -9   1    0.97    0.25
   5  -9   1    1.42    0.16
  -5  -9  -1    1.06    0.22
   5   9   1    1.38    0.15
  -5   9  -1    1.06    0.17
   5   9   1    1.15    0.18
  -5   9  -1    1.18    0.14
  -5   9  -1    0.83    0.19
  -5   9  -1    1.17    0.16
   5   9   1    0.90    0.22
   5   9   1    0.57    0.20
  -5   9  -1    0.59    0.24
   5   9   1    1.05    0.30
  -5   9  -1    1.06    0.22
   5   9   1    0.77    0.26
  -5   9  -1    1.17    0.17
   5   9   1    1.11    0.18
  -5   9  -1    1.16    0.14
   5   9   1    1.39    0.20
  -6  -9  -1    1.52    0.21
   6  -9   1    1.19    0.22
  -6  -9  -1    1.67    0.14
  -6  -9  -1    0.98    0.32
  -6  -9  -1    1.37    0.18
  -6  -9  -1    1.48    0.35
   6  -9   1    1.47    0.16
  -6  -9  -1    1.25    0.29
   6  -9   1    1.36    0.31
   6  -9   1    1.34    0.39
   6  -9   1    1.36    0.16
   6  -9   1    1.48    0.24
  -6  -9  -1    1.27    0.27
  -6  -9  -1    1.59    0.26
  -6   9  -1    1.78    0.22
  -6   9  -1    1.39    0.22
  -6   9  -1    1.31    0.21
  -6   9  -1    1.38    0.22
   6   9   1    1.93    0.39
   6   9   1    1.62    0.36
   6   9   1    1.14    0.25
   6   9   1    1.49    0.47
   6   9   1    1.52    0.34
  -6   9  -1    1.48    0.17
   6   9   1    1.47    0.20
   6   9   1    1.17    0.34
   6   9   1    1.99    0.23
   6   9   1    1.30    0.37
   6   9   1    2.04    0.30
  -6   9  -1    1.95    0.25
  -6   9  -1    1.80    0.17
  -7  -9  -1   14.80    1.03
   7  -9   1   14.37    1.13
   7  -9   1   13.35    0.72
  -7  -9  -1   12.67    0.87
  -7  -9  -1   13.83    0.74
  -7  -9  -1   14.03    0.75
   7  -9   1   11.91    0.87
  -7  -9  -1   11.56    0.81
   7  -9   1   14.62    1.10
  -7   9  -1   13.05    0.76
   7   9   1   13.03    0.88
   7   9   1   13.27    1.00
  -7   9  -1   14.35    0.71
  -7   9  -1   13.19    0.78
   7   9   1   14.16    0.86
   7   9   1   12.29    0.80
  -7   9  -1   13.16    0.74
   7   9   1   14.04    1.00
   7   9   1   10.90    1.16
   7   9   1   13.90    1.05
   8  -9   1    1.45    0.37
  -8  -9  -1    1.52    0.22
   8  -9   1    0.91    0.29
   8  -9   1    1.19    0.30
   8  -9   1    0.84    0.39
  -8  -9  -1    1.88    0.31
  -8  -9  -1    1.72    0.39
   8  -9   1    1.02    0.42
  -8  -9  -1    1.26    0.16
  -8   9  -1    1.86    0.25
   8   9   1    1.34    0.29
   8   9   1    2.12    0.49
  -8   9  -1    1.50    0.18
  -8   9  -1    1.30    0.24
   8   9   1    1.32    0.22
   8   9   1    1.71    0.56
  -8   9  -1    1.33    0.24
   9  -9   1    1.07    0.42
  -9  -9  -1    0.83    0.53
   9  -9   1    0.88    0.32
   9  -9   1    0.95    0.41
   9  -9   1    1.04    0.36
  -9  -9  -1    0.57    0.25
  -9  -9  -1    0.57    0.20
  -9   9  -1    0.83    0.23
  -9   9  -1    0.70    0.17
  -9   9  -1    0.87    0.23
  -9   9  -1    0.88    0.21
   9   9   1    0.89    0.31
   9   9   1    1.04    0.52
   9   9   1    1.12    0.21
   9   9   1    1.52    0.48
  10  -9   1    5.58    0.69
 -10  -9  -1    5.23    0.70
 -10  -9  -1    6.25    0.57
  10  -9   1    5.27    0.74
 -10  -9  -1    5.95    0.45
  10  -9   1    6.00    0.83
  10  -9   1    7.71    0.99
 -10   9  -1    6.40    0.44
 -10   9  -1    6.43    0.52
 -10   9  -1    5.87    0.47
  10   9   1    5.82    0.47
  10   9   1    4.40    0.96
  10   9   1    6.78    0.90
 -10   9  -1    4.91    0.49
 -11  -9  -1    0.05    0.31
  11  -9   1   -0.40    0.49
 -11  -9  -1    0.12    0.27
 -11  -9  -1   -0.02    0.20
  11   9   1    0.31    0.56
 -11   9  -1    0.30    0.24
 -11   9  -1   -0.03    0.23
  11   9   1    0.32    0.49
 -11   9  -1   -0.27    0.27
 -12  -9  -1    3.99    0.53
 -12  -9  -1    3.34    0.59
 -12   9  -1    4.23    0.77
 -12   9  -1    3.16    0.57
  12   9   1    4.45    0.81
  12   9   1    3.18    0.96
 -12   9  -1    3.22    0.40
 -13  -9  -1    0.76    0.39
 -13  -9  -1    1.25    0.39
 -13   9  -1    1.21    0.35
  13   9   1    1.95    0.64
 -13   9  -1    0.58    0.39
 -13 -10   1    0.99    0.44
 -13 -10   1    1.51    0.40
 -13  10   1    1.49    0.30
  13  10  -1    2.36    0.69
 -13  10   1    1.40    0.44
 -12 -10   1   -0.18    0.32
 -12 -10   1    0.04    0.33
  12  10  -1    0.35    0.55
 -12  10   1   -0.21    0.19
 -12  10   1    0.01    0.32
  12  10  -1   -0.18    0.53
 -12  10   1    0.05    0.43
 -11 -10   1    3.75    0.52
 -11 -10   1    4.34    0.66
  11 -10  -1    4.22    0.71
  11  10  -1    5.24    0.86
 -11  10   1    3.92    0.45
  11  10  -1    3.47    0.90
 -11  10   1    3.97    0.39
 -11  10   1    4.70    0.51
  10 -10  -1    5.11    0.79
 -10 -10   1    5.21    0.39
  10 -10  -1    4.74    0.73
  10 -10  -1    4.95    0.63
 -10 -10   1    4.13    0.50
 -10 -10   1    5.16    0.69
 -10  10   1    4.92    0.45
 -10  10   1    5.27    0.41
 -10  10   1    5.06    0.50
  10  10  -1    4.65    0.95
  10  10  -1    4.65    0.44
  10  10  -1    5.43    0.84
   9 -10  -1    0.28    0.32
  -9 -10   1    0.24    0.16
   9 -10  -1    0.66    0.32
  -9 -10   1    0.23    0.25
   9 -10  -1   -0.06    0.28
   9 -10  -1   -0.12    0.26
   9 -10  -1    0.16    0.30
  -9 -10   1   -0.11    0.31
  -9  10   1    0.53    0.23
   9  10  -1    0.31    0.28
   9  10  -1    0.28    0.46
  -9  10   1    0.16    0.21
  -9  10   1    0.33    0.16
   9  10  -1    0.28    0.18
   9  10  -1   -0.09    0.37
  -8 -10   1    4.63    0.33
   8 -10  -1    3.69    0.63
  -8 -10   1    5.78    0.66
   8 -10  -1    3.58    0.48
  -8 -10   1    3.47    0.43
   8 -10  -1    3.07    0.58
  -8  10   1    4.39    0.42
   8  10  -1    4.88    0.50
  -8  10   1    5.01    0.35
  -8  10   1    5.26    0.42
   8  10  -1    5.11    0.40
   8  10  -1    3.41    0.75
  -7 -10   1    2.04    0.23
   7 -10  -1    1.77    0.20
  -7 -10   1    2.18    0.23
  -7 -10   1    1.29    0.28
   7 -10  -1    2.31    0.39
   7 -10  -1    1.73    0.19
  -7 -10   1    1.38    0.39
   7 -10  -1    1.56    0.44
  -7 -10   1    1.37    0.22
  -7 -10   1    1.48    0.19
   7 -10  -1    1.57    0.29
   7 -10  -1    1.64    0.46
   7 -10  -1    1.60    0.30
   7  10  -1    1.00    0.36
  -7  10   1    2.32    0.46
   7  10  -1    1.77    0.50
   7  10  -1    1.63    0.48
  -7  10   1    2.29    0.25
   7  10  -1    1.66    0.33
  -7  10   1    1.87    0.25
  -7  10   1    1.94    0.17
   7  10  -1    1.81    0.55
  -7  10   1    1.88    0.22
   7  10  -1    1.64    0.25
   7  10  -1    1.32    0.40
  -6 -10   1   14.78    1.02
  -6 -10   1   16.14    0.94
   6 -10  -1   15.17    0.87
  -6 -10   1   17.59    0.87
   6 -10  -1   16.74    1.22
   6 -10  -1   15.66    0.98
   6 -10  -1   17.05    1.05
   6 -10  -1   16.71    1.22
  -6 -10   1   15.54    0.89
  -6 -10   1   14.44    1.14
  -6 -10   1   18.15    0.92
  -6 -10   1   16.43    1.16
  -6 -10   1   15.10    0.97
  -6 -10   1   15.40    1.14
   6 -10  -1   14.88    0.84
  -6  10   1   17.79    0.93
  -6  10   1   14.81    0.90
   6  10  -1   15.89    1.14
   6  10  -1   14.53    1.09
   6  10  -1   14.99    1.12
  -6  10   1   15.86    0.86
   6  10  -1   16.14    0.94
  -6  10   1   17.12    0.98
   6  10  -1   15.10    1.31
  -6  10   1   16.93    0.95
   6  10  -1   14.33    0.97
   6  10  -1   16.83    0.93
   6  10  -1   16.16    1.01
  -6  10   1   17.45    0.87
   6  10  -1   17.26    1.17
  -5 -10   1    8.29    0.45
   5 -10  -1    7.43    0.55
  -5 -10   1    6.99    0.67
   5 -10  -1    7.45    0.60
  -5 -10   1    7.49    0.49
  -5 -10   1    8.22    0.73
  -5 -10   1    6.93    0.57
   5 -10  -1    7.76    0.47
   5 -10  -1    9.02    0.57
   5 -10  -1    7.26    0.53
   5 -10  -1    8.49    0.77
   5 -10  -1    7.76    0.47
   5 -10  -1    7.63    0.44
  -5 -10   1    7.87    0.70
  -5 -10   1    7.53    0.69
  -5 -10   1    7.62    0.56
  -5 -10   1    7.39    0.48
  -5 -10   1    8.25    0.51
   5 -10  -1    8.37    0.50
  -5  10   1    8.00    0.59
  -5  10   1    8.16    0.57
  -5  10   1    8.14    0.48
   5  10  -1    6.74    0.56
   5  10  -1    7.43    0.68
   5  10  -1    7.82    0.45
   5  10  -1    8.45    0.73
  -5  10   1    7.74    0.44
  -5  10   1    7.34    0.58
  -5  10   1    7.57    0.46
  -5  10   1    6.71    0.48
   5  10  -1    7.09    0.67
   5  10  -1    7.67    0.52
   5  10  -1    8.14    0.59
   5  10  -1    6.23    0.97
   4 -10  -1    0.34    0.16
  -4 -10   1    0.16    0.12
   4 -10  -1    0.12    0.22
   4 -10  -1    0.34    0.20
   4 -10  -1    0.19    0.16
  -4 -10   1    0.06    0.19
   4 -10  -1    0.16    0.10
   4 -10  -1    0.11    0.08
  -4 -10   1    0.07    0.11
   4 -10  -1    0.18    0.10
  -4 -10   1    0.29    0.18
  -4 -10   1    0.39    0.23
  -4 -10   1    0.27    0.15
  -4 -10   1    0.25    0.21
  -4 -10   1    0.17    0.13
   4 -10  -1    0.22    0.13
   4 -10  -1    0.19    0.08
  -4  10   1    0.11    0.16
  -4  10   1    0.25    0.11
   4  10  -1    0.11    0.25
  -4  10   1    0.24    0.20
  -4  10   1    0.22    0.10
   4  10  -1    0.07    0.18
   4  10  -1    0.07    0.13
   4  10  -1    0.40    0.21
   4  10  -1    0.06    0.12
   4  10  -1    0.10    0.23
   4  10  -1    0.07    0.24
   4  10  -1    0.14    0.13
   4  10  -1    0.17    0.19
  -4  10   1    0.22    0.08
  -4  10   1    0.15    0.16
   4  10  -1    0.20    0.07
  -4  10   1    0.21    0.11
  -4  10   1   -0.05    0.15
  -3 -10   1    6.52    0.62
   3 -10  -1    7.83    0.49
   3 -10  -1    6.84    0.53
  -3 -10   1    6.94    0.43
   3 -10  -1    6.83    0.39
   3 -10  -1    6.31    0.62
  -3 -10   1    6.86    0.50
   3 -10  -1    6.80    0.55
  -3 -10   1    5.93    0.45
  -3 -10   1    7.39    0.64
  -3 -10   1    6.62    0.58
   3 -10  -1    5.94    0.52
   3 -10  -1    5.69    0.38
  -3 -10   1    5.84    0.51
   3 -10  -1    5.97    0.38
   3 -10  -1    6.59    0.42
  -3  10   1    6.68    0.63
   3  10  -1    7.25    0.58
  -3  10   1    7.44    0.40
   3  10  -1    6.20    0.53
   3  10  -1    6.31    0.60
  -3  10   1    7.27    0.36
   3  10  -1    7.43    0.67
   3  10  -1    6.48    0.37
  -3  10   1    7.16    0.42
  -3  10   1    7.51    0.57
   3  10  -1    8.07    0.59
   3  10  -1    7.06    0.52
  -3  10   1    5.67    0.37
   3  10  -1    5.76    0.64
  -3  10   1    6.30    0.51
  -3  10   1    5.66    0.36
   3  10  -1    7.08    0.46
   2 -10  -1   19.73    1.00
   2 -10  -1   20.85    1.09
   2 -10  -1   16.57    1.02
  -2 -10   1   19.47    1.03
   2 -10  -1   19.39    1.24
  -2 -10   1   17.12    0.95
  -2 -10   1   19.52    1.09
  -2 -10   1   18.14    1.15
   2 -10  -1   18.34    1.14
  -2 -10   1   19.58    1.23
  -2 -10   1   18.72    1.23
   2 -10  -1   19.62    1.16
   2  10  -1   15.95    1.19
  -2  10   1   20.18    1.18
  -2  10   1   19.27    1.00
   2  10  -1   17.94    1.16
  -2  10   1   19.17    1.17
   2  10  -1   21.22    1.15
  -2  10   1   17.55    1.07
   2  10  -1   19.94    1.11
   2  10  -1   19.67    1.25
   2  10  -1   19.95    1.05
   2  10  -1   18.38    0.96
  -2  10   1   19.47    1.25
   2  10  -1   16.38    1.15
   2  10  -1   19.86    1.22
  -2  10   1   18.93    1.02
   2  10  -1   17.31    1.03
  -2  10   1   20.21    0.98
  -2  10   1   18.79    0.96
  -1 -10   1    9.81    0.56
  -1 -10   1    7.93    0.68
   1 -10  -1    9.74    0.54
   1 -10  -1    9.19    0.72
   1 -10  -1    9.70    0.71
   1 -10  -1   10.41    0.76
  -1 -10   1    9.70    0.63
   1 -10  -1   10.18    0.63
  -1 -10   1    8.77    0.50
  -1 -10   1   10.06    0.72
  -1 -10   1   10.04    0.75
  -1 -10   1    8.97    0.65
   1 -10  -1   10.09    0.64
   1 -10  -1    8.51    0.56
  -1 -10   1   11.68    0.91
   1  10  -1    9.95    0.65
   1  10  -1   10.16    0.55
   1  10  -1    9.31    0.57
   1  10  -1    9.15    0.73
   1  10  -1    8.67    0.68
   1  10  -1    8.96    0.70
  -1  10   1    9.56    0.56
  -1  10   1    9.84    0.72
  -1  10   1    9.43    0.72
   1  10  -1    9.05    0.75
  -1  10   1    9.86    0.53
   1  10  -1    8.80    0.67
   1  10  -1    9.85    0.59
   1  10  -1    8.78    0.48
  -1  10   1    9.00    0.56
  -1  10   1    8.36    0.65
  -1  10   1   10.27    0.62
   1  10  -1   10.38    0.65
   0 -10  -1    4.10    0.44
   0 -10   1    4.41    0.37
   0 -10   1    4.73    0.49
   0 -10   1    5.18    0.41
   0 -10  -1    4.32    0.39
   0 -10  -1    4.06    0.46
   0 -10   1    4.47    0.48
   0 -10   1    4.49    0.49
   0 -10  -1    4.58    0.49
   0 -10   1    4.00    0.34
   0 -10   1    4.82    0.32
   0 -10  -1    4.29    0.37
   0 -10  -1    5.17    0.49
   0 -10  -1    4.07    0.34
   0  10  -1    4.64    0.34
   0  10   1    4.83    0.49
   0  10  -1    3.56    0.31
   0  10   1    3.93    0.46
   0  10  -1    4.99    0.49
   0  10   1    3.70    0.32
   0  10   1    4.37    0.33
   0  10  -1    4.84    0.51
   0  10   1    2.98    0.41
   0  10   1    5.01    0.40
   0  10   1    4.91    0.50
   0  10  -1    5.41    0.40
   0  10  -1    5.05    0.31
   0  10  -1    4.15    0.37
   1 -10   1    3.30    0.24
  -1 -10  -1    2.10    0.50
   1 -10   1    3.75    0.36
   1 -10   1    3.79    0.27
   1 -10   1    3.78    0.33
   1 -10   1    2.82    0.39
   1 -10   1    4.15    0.45
   1 -10   1    3.25    0.29
  -1 -10  -1    3.62    0.33
  -1 -10  -1    4.20    0.46
   1 -10   1    2.39    0.40
  -1 -10  -1    3.27    0.43
  -1 -10  -1    3.86    0.37
   1 -10   1    3.83    0.45
  -1 -10  -1    3.66    0.28
  -1 -10  -1    2.93    0.38
  -1  10  -1    3.22    0.24
   1  10   1    2.59    0.40
  -1  10  -1    3.57    0.26
  -1  10  -1    4.10    0.44
   1  10   1    3.71    0.21
   1  10   1    3.46    0.40
  -1  10  -1    4.04    0.26
   1  10   1    4.06    0.47
  -1  10  -1    4.41    0.33
   1  10   1    4.55    0.38
   1  10   1    3.65    0.30
   1  10   1    2.38    0.38
   1  10   1    4.00    0.31
  -1  10  -1    3.49    0.29
  -1  10  -1    3.09    0.39
  -1  10  -1    3.63    0.27
   2 -10   1    5.31    0.50
  -2 -10  -1    4.45    0.45
  -2 -10  -1    4.94    0.41
   2 -10   1    5.30    0.42
   2 -10   1    5.68    0.49
  -2 -10  -1    4.22    0.53
   2 -10   1    5.83    0.50
  -2 -10  -1    4.99    0.38
   2 -10   1    4.22    0.51
   2 -10   1    4.99    0.33
  -2 -10  -1    5.64    0.48
  -2 -10  -1    5.29    0.36
   2 -10   1    4.35    0.35
   2 -10   1    5.66    0.39
  -2 -10  -1    5.15    0.53
  -2 -10  -1    4.96    0.54
   2  10   1    5.38    0.55
   2  10   1    5.11    0.42
   2  10   1    5.07    0.53
   2  10   1    5.41    0.29
  -2  10  -1    4.54    0.52
  -2  10  -1    5.58    0.52
  -2  10  -1    5.15    0.27
  -2  10  -1    5.72    0.31
   2  10   1    4.94    0.48
   2  10   1    4.33    0.51
   2  10   1    5.13    0.38
   2  10   1    5.64    0.47
   2  10   1    5.02    0.48
   2  10   1    5.36    0.38
  -2  10  -1    5.22    0.39
  -2  10  -1    4.95    0.36
  -2  10  -1    5.55    0.49
  -2  10  -1    3.82    0.41
   2  10   1    5.38    0.36
  -3 -10  -1    6.81    0.52
   3 -10   1    8.40    0.47
   3 -10   1    8.00    0.55
   3 -10   1    6.57    0.43
  -3 -10  -1    7.17    0.53
  -3 -10  -1    7.24    0.47
  -3 -10  -1    7.10    0.57
   3 -10   1    7.67    0.59
   3 -10   1    8.58    0.50
  -3 -10  -1    7.28    0.61
   3 -10   1    7.62    0.58
  -3 -10  -1    7.27    0.67
  -3 -10  -1    7.06    0.66
   3 -10   1    6.57    0.44
   3 -10   1    5.85    0.56
  -3 -10  -1    7.84    0.50
   3 -10   1    8.39    0.73
  -3  10  -1    6.91    0.46
   3  10   1    7.52    0.49
  -3  10  -1    8.75    0.76
   3  10   1    7.37    0.68
   3  10   1    7.66    0.42
   3  10   1    7.13    0.59
   3  10   1    6.61    0.48
  -3  10  -1    7.27    0.40
   3  10   1    7.93    0.54
  -3  10  -1    7.43    0.41
  -3  10  -1    8.10    0.40
  -3  10  -1    7.99    0.44
   3  10   1    6.92    0.70
   3  10   1    7.34    0.66
  -3  10  -1    7.56    0.58
  -3  10  -1    7.68    0.46
   3  10   1    7.86    0.61
   3  10   1    7.08    0.61
   3  10   1    7.78    0.47
  -4 -10  -1    4.04    0.32
  -4 -10  -1    4.20    0.50
  -4 -10  -1    4.56    0.36
   4 -10   1    4.90    0.32
   4 -10   1    4.03    0.40
  -4 -10  -1    4.26    0.42
   4 -10   1    4.13    0.26
   4 -10   1    4.91    0.44
  -4 -10  -1    4.26    0.39
  -4 -10  -1    4.72    0.35
   4 -10   1    3.89    0.31
  -4 -10  -1    4.47    0.53
  -4 -10  -1    5.24    0.55
   4 -10   1    3.87    0.42
   4 -10   1    4.87    0.35
   4 -10   1    3.79    0.54
   4  10   1    3.48    0.48
  -4  10  -1    3.92    0.30
   4  10   1    4.25    0.43
   4  10   1    4.87    0.35
  -4  10  -1    3.35    0.39
  -4  10  -1    4.62    0.44
  -4  10  -1    5.03    0.47
  -4  10  -1    4.56    0.32
  -4  10  -1    4.45    0.32
  -4  10  -1    4.18    0.26
   4  10   1    4.70    0.54
   4  10   1    4.30    0.48
   4  10   1    4.31    0.35
   4  10   1    3.57    0.54
   4  10   1    4.48    0.40
   4  10   1    5.32    0.37
   5 -10   1    8.04    0.62
  -5 -10  -1    7.09    0.47
  -5 -10  -1    6.86    0.55
   5 -10   1    7.70    0.46
   5 -10   1    7.68    0.41
   5 -10   1    7.12    0.52
   5 -10   1    8.21    0.53
  -5 -10  -1    7.03    0.59
  -5 -10  -1    6.51    0.67
   5 -10   1    7.99    0.51
   5 -10   1    6.81    0.42
  -5 -10  -1    7.77    0.70
   5 -10   1    5.40    0.81
  -5 -10  -1    6.81    0.48
  -5 -10  -1    6.78    0.39
   5  10   1    6.55    0.63
   5  10   1    8.12    0.68
  -5  10  -1    6.76    0.59
  -5  10  -1    7.42    0.47
   5  10   1    6.67    0.58
  -5  10  -1    7.47    0.42
  -5  10  -1    7.44    0.57
  -5  10  -1    7.55    0.56
   5  10   1    8.30    0.71
  -5  10  -1    7.27    0.45
   5  10   1    7.76    0.70
   5  10   1    8.14    0.49
   5  10   1    7.58    0.55
   5  10   1    6.04    0.76
  -5  10  -1    7.50    0.48
   5  10   1    7.65    0.44
   5  10   1    7.64    0.50
  -6 -10  -1   15.68    0.94
  -6 -10  -1   18.17    1.22
   6 -10   1   17.27    0.97
  -6 -10  -1   15.72    1.30
   6 -10   1   16.59    0.91
   6 -10   1   17.22    0.92
   6 -10   1   17.96    1.29
  -6 -10  -1   18.16    1.10
   6 -10   1   18.04    1.14
  -6 -10  -1   17.17    0.88
  -6 -10  -1   16.66    0.99
   6 -10   1   16.64    0.99
  -6 -10  -1   14.67    1.03
  -6 -10  -1   17.70    0.95
  -6  10  -1   18.14    0.91
   6  10   1   17.07    1.20
   6  10   1   15.56    1.07
   6  10   1   16.13    0.99
  -6  10  -1   18.04    0.94
  -6  10  -1   18.07    0.92
  -6  10  -1   17.09    1.01
   6  10   1   18.31    0.98
  -6  10  -1   16.53    0.95
   6  10   1   17.01    1.04
  -6  10  -1   17.28    1.01
   6  10   1   18.07    1.02
   6  10   1   14.28    1.32
   6  10   1   16.35    1.18
  -6  10  -1   17.33    0.97
   6  10   1   17.87    1.20
   6  10   1   18.54    1.22
   7 -10   1    2.76    0.56
  -7 -10  -1    2.53    0.25
   7 -10   1    1.77    0.31
  -7 -10  -1    2.28    0.25
   7 -10   1    1.54    0.44
  -7 -10  -1    2.22    0.36
   7 -10   1    2.28    0.32
   7 -10   1    2.05    0.40
  -7 -10  -1    2.31    0.18
   7 -10   1    2.48    0.22
  -7 -10  -1    1.89    0.42
  -7 -10  -1    2.36    0.34
  -7  10  -1    2.55    0.20
   7  10   1    2.12    0.34
  -7  10  -1    2.29    0.23
   7  10   1    1.99    0.48
  -7  10  -1    2.49    0.26
  -7  10  -1    2.21    0.25
   7  10   1    2.15    0.59
  -7  10  -1    2.57    0.20
  -7  10  -1    2.19    0.28
   7  10   1    2.50    0.30
   7  10   1    2.18    0.30
  -7  10  -1    2.11    0.27
  -7  10  -1    2.73    0.27
   8 -10   1    3.52    0.55
   8 -10   1    4.16    0.53
  -8 -10  -1    5.24    0.38
   8 -10   1    5.25    0.77
  -8 -10  -1    5.08    0.46
  -8 -10  -1    4.60    0.65
   8 -10   1    4.86    0.70
   8  10   1    6.20    0.79
  -8  10  -1    5.94    0.44
  -8  10  -1    5.39    0.37
   8  10   1    4.87    0.85
  -8  10  -1    4.94    0.44
   8  10   1    5.77    0.44
  -8  10  -1    5.53    0.40
   8  10   1    5.71    0.51
  -9 -10  -1    1.45    0.24
   9 -10   1    1.17    0.36
   9 -10   1    1.53    0.50
  -9 -10  -1    1.71    0.44
   9 -10   1    2.08    0.50
  -9 -10  -1    1.63    0.33
   9 -10   1    1.72    0.42
   9  10   1    1.58    0.50
   9  10   1    1.65    0.60
  -9  10  -1    1.82    0.22
   9  10   1    2.46    0.32
  -9  10  -1    1.81    0.29
  -9  10  -1    1.66    0.26
  -9  10  -1    1.58    0.27
  10 -10   1    0.57    0.39
 -10 -10  -1    0.66    0.23
 -10 -10  -1    1.05    0.40
  10 -10   1    1.05    0.41
  10 -10   1    1.55    0.65
 -10 -10  -1    1.51    0.35
  10 -10   1    0.24    0.38
 -10  10  -1    1.31    0.30
 -10  10  -1    1.05    0.21
  10  10   1    1.45    0.25
 -10  10  -1    0.69    0.23
 -10  10  -1    0.85    0.27
  10  10   1    1.79    0.54
  10  10   1    1.00    0.60
  11 -10   1    5.22    0.95
 -11 -10  -1    6.87    0.83
 -11 -10  -1    7.17    0.50
 -11 -10  -1    7.12    0.98
 -11  10  -1    6.11    0.60
 -11  10  -1    6.25    0.57
  11  10   1    8.19    0.95
  11  10   1    4.84    1.04
 -11  10  -1    6.44    0.53
 -12 -10  -1   -0.15    0.30
 -12  10  -1    0.26    0.25
  12  10   1   -0.37    0.44
 -12  10  -1    0.03    0.35
  12  10   1    0.16    0.51
[truncated: 4,776,100 more chars]
