# Supplementary material for: Iron‐Catalyzed Tunable Double Bond Migration and Geometrical Isomerization in Olefins via a Spin‐Accelerated Alkyl Mechanism
Source: Angew Chem Int Ed Engl. 2025 Oct 16;64(50):e202519729. doi: 10.1002/anie.202519729 (PMC12684360; doi:10.1002/anie.202519729)
Supplement: Supplementary file 3 — Supporting Information [file ANIE-64-e202519729-s002.zip › 2b2.cif]

 
data_2b2
#mo_v1544_GuillotICMMO_T100K

_publ_contact_author_name        "J\'er\^ome Hannedouche"
_publ_contact_author_address     
;Universit\'e Paris-Saclay, 
UMR CNRS 8182, 
Institut de Chimie Mol\'eculaire et des Mat\'eriaux d'Orsay, 
17 avenue des Sciences,
91400, Orsay, 
France. 
;
_publ_contact_author_email       jerome.hannedouche@universite-paris-saclay.fr
loop_
_publ_author_name
_publ_author_address
'Obeid, Abdul Halim '
;Universit\'e Paris-Saclay, 
UMR CNRS 8182, 
Institut de Chimie Mol\'eculaire et des Mat\'eriaux d'Orsay, 
17 avenue des Sciences,
91400, Orsay, 
France. 
;
'Herrero, Christian'
;Universit\'e Paris-Saclay, 
UMR CNRS 8182, 
Institut de Chimie Mol\'eculaire et des Mat\'eriaux d'Orsay, 
17 avenue des Sciences,
91400, Orsay, 
France. 
;
"Guillot, R\'egis"
;Universit\'e Paris-Saclay, 
UMR CNRS 8182, 
Institut de Chimie Mol\'eculaire et des Mat\'eriaux d'Orsay, 
17 avenue des Sciences,
91400, Orsay, 
France. 
;
'Gil, Richard'
;Universit\'e Paris-Saclay, 
UMR CNRS 8182, 
Institut de Chimie Mol\'eculaire et des Mat\'eriaux d'Orsay, 
17 avenue des Sciences,
91400, Orsay, 
France. 
;
'Bezzenine, Sophie'
;Universit\'e Paris-Saclay, 
UMR CNRS 8182, 
Institut de Chimie Mol\'eculaire et des Mat\'eriaux d'Orsay, 
17 avenue des Sciences,
91400, Orsay, 
France. 
;
'Gandon, Vincent'
;Universit\'e Paris-Saclay, 
UMR CNRS 8182, 
Institut de Chimie Mol\'eculaire et des Mat\'eriaux d'Orsay, 
17 avenue des Sciences,
91400, Orsay, 
France. 
;
"Hannedouche, J\'er\^ome"
;Universit\'e Paris-Saclay, 
UMR CNRS 8182, 
Institut de Chimie Mol\'eculaire et des Mat\'eriaux d'Orsay, 
17 avenue des Sciences,
91400, Orsay, 
France. 
;
 
_audit_creation_method            'SHELXL-2019/3'
_chemical_name_systematic         ?
_chemical_name_common             ?
_chemical_melting_point           ?
_chemical_formula_moiety           'C62 H80 Fe2 N4' 
_chemical_formula_sum
 'C62 H80 Fe2 N4' 
_chemical_formula_weight          993.00

loop_
 _atom_type_symbol
 _atom_type_description
 _atom_type_scat_dispersion_real
 _atom_type_scat_dispersion_imag
 _atom_type_scat_source
 'C'  'C'   0.0034   0.0017
 'International Tables Vol C Tables 4.2.6.8 and 6.1.1.4'
 'H'  'H'   0.0000   0.0000
 'International Tables Vol C Tables 4.2.6.8 and 6.1.1.4'
 'Fe'  'Fe'   0.3463   0.8444
 'International Tables Vol C Tables 4.2.6.8 and 6.1.1.4'
 'N'  'N'   0.0066   0.0034
 'International Tables Vol C Tables 4.2.6.8 and 6.1.1.4'
 
_space_group_crystal_system       monoclinic
_space_group_IT_number            14
_space_group_name_H-M_alt         'P 21/c'
_space_group_name_Hall            '-P 2ybc'
 
_shelx_space_group_comment
;
The symmetry employed for this shelxl refinement is uniquely defined
by the following loop, which should always be used as a source of
symmetry information in preference to the above space-group names.
They are only intended as comments.
;
 
loop_
 _space_group_symop_operation_xyz
 'x, y, z'
 '-x, y+1/2, -z+1/2'
 '-x, -y, -z'
 'x, -y-1/2, z-1/2'
 
_cell_length_a                    11.4668(10)
_cell_length_b                    24.770(2)
_cell_length_c                    19.2894(16)
_cell_angle_alpha                 90
_cell_angle_beta                  92.751(3)
_cell_angle_gamma                 90
_cell_volume                      5472.4(8)
_cell_formula_units_Z             4
_cell_measurement_temperature     100(1)
_cell_measurement_reflns_used      9951
_cell_measurement_theta_min        2.27
_cell_measurement_theta_max       23.85
_exptl_crystal_description       'block'
_exptl_crystal_colour            'brown'

_exptl_crystal_density_meas       ?
_exptl_crystal_density_method     ?
_exptl_crystal_density_diffrn     1.205          
_exptl_crystal_F_000              2128
_exptl_transmission_factor_min    ?
_exptl_transmission_factor_max    ?
_exptl_crystal_size_max           0.070
_exptl_crystal_size_mid           0.060
_exptl_crystal_size_min           0.040
_exptl_absorpt_coefficient_mu     0.568
_shelx_estimated_absorpt_T_min    0.961
_shelx_estimated_absorpt_T_max    0.978
_exptl_absorpt_correction_type    multi-scan
_exptl_absorpt_correction_T_min   0.7855  
_exptl_absorpt_correction_T_max   0.9454
_exptl_absorpt_process_details    'Bruker APEX4'

_diffrn_ambient_temperature       100(1)
_diffrn_radiation_wavelength      0.71073
_diffrn_radiation_type            MoK\a
_diffrn_source                    ?
_diffrn_measurement_device_type  'Bruker VENTUR PHOTONIII c7'
_diffrn_measurement_method       '\f and \w scans'

_diffrn_detector_area_resol_mean  ?
_diffrn_reflns_number             101902
_diffrn_reflns_av_unetI/netI      0.0904
_diffrn_reflns_av_R_equivalents   0.1377
_diffrn_reflns_limit_h_min        -14
_diffrn_reflns_limit_h_max        14
_diffrn_reflns_limit_k_min        -30
_diffrn_reflns_limit_k_max        30
_diffrn_reflns_limit_l_min        -24
_diffrn_reflns_limit_l_max        24
_diffrn_reflns_theta_min          2.185
_diffrn_reflns_theta_max          26.464
_diffrn_reflns_theta_full         25.000
_diffrn_measured_fraction_theta_max   0.995
_diffrn_measured_fraction_theta_full  0.998
_diffrn_reflns_Laue_measured_fraction_max    0.995
_diffrn_reflns_Laue_measured_fraction_full   0.998
_diffrn_reflns_point_group_measured_fraction_max   0.995
_diffrn_reflns_point_group_measured_fraction_full  0.998
_reflns_number_total              11267
_reflns_number_gt                 7147
_reflns_threshold_expression      'I > 2\s(I)'
_reflns_Friedel_coverage          0.000
_reflns_Friedel_fraction_max      .
_reflns_Friedel_fraction_full     .
 
_reflns_special_details
;
 Reflections were merged by SHELXL according to the crystal
 class for the calculation of statistics and refinement.
 
 _reflns_Friedel_fraction is defined as the number of unique
 Friedel pairs measured divided by the number that would be
 possible theoretically, ignoring centric projections and
 systematic absences.
;
 
_computing_data_collection       'Bruker APEX4'
_computing_cell_refinement       'Bruker SAINT'
_computing_data_reduction        'Bruker SAINT'
_computing_structure_solution    'SHELXS-97 (Sheldrick 2008)'

_computing_structure_refinement 'SHELXL-2019/2 (Sheldrick, 2019)'
_computing_molecular_graphics     ?
_computing_publication_material   ?
_refine_special_details           ?
_refine_ls_structure_factor_coef  Fsqd
_refine_ls_matrix_type            full
_refine_ls_weighting_scheme       calc
_refine_ls_weighting_details
'w=1/[\s^2^(Fo^2^)+(0.0483P)^2^+10.0058P] where P=(Fo^2^+2Fc^2^)/3'
_atom_sites_solution_primary      difmap
_atom_sites_solution_secondary    ?
_atom_sites_solution_hydrogens    mixed
_refine_ls_hydrogen_treatment     mixed
_refine_ls_extinction_method      none
_refine_ls_extinction_coef        .
_refine_ls_number_reflns          11267
_refine_ls_number_parameters      637
_refine_ls_number_restraints      0
_refine_ls_R_factor_all           0.1207
_refine_ls_R_factor_gt            0.0674
_refine_ls_wR_factor_ref          0.1724
_refine_ls_wR_factor_gt           0.1467
_refine_ls_goodness_of_fit_ref    1.039
_refine_ls_restrained_S_all       1.039
_refine_ls_shift/su_max           0.001
_refine_ls_shift/su_mean          0.000
 
loop_
 _atom_site_label
 _atom_site_type_symbol
 _atom_site_fract_x
 _atom_site_fract_y
 _atom_site_fract_z
 _atom_site_U_iso_or_equiv
 _atom_site_adp_type
 _atom_site_occupancy
 _atom_site_site_symmetry_order  
 _atom_site_calc_flag
 _atom_site_refinement_flags_posn
 _atom_site_refinement_flags_adp
 _atom_site_refinement_flags_occupancy
 _atom_site_disorder_assembly
 _atom_site_disorder_group
Fe1 Fe 0.18540(5) 0.35140(2) 0.81475(3) 0.03151(16) Uani 1 1 d . . . . .
Fe2 Fe 0.29470(5) 0.40165(2) 0.71430(3) 0.03338(16) Uani 1 1 d . . . . .
N1 N 0.1154(3) 0.28126(14) 0.83681(17) 0.0371(8) Uani 1 1 d . . . . .
N2 N 0.1172(3) 0.38644(15) 0.89921(16) 0.0396(9) Uani 1 1 d . . . . .
N3 N 0.4432(3) 0.39184(14) 0.66877(17) 0.0381(8) Uani 1 1 d . . . . .
N4 N 0.2362(3) 0.45335(13) 0.63969(16) 0.0376(8) Uani 1 1 d . . . . .
C1 C 0.0242(4) 0.27381(18) 0.8797(2) 0.0401(10) Uani 1 1 d . . . . .
C2 C -0.0341(4) 0.22360(19) 0.8829(2) 0.0504(12) Uani 1 1 d . . . . .
H2 H -0.008122 0.194414 0.855686 0.060 Uiso 1 1 calc R U . . .
C3 C -0.1268(5) 0.2157(2) 0.9242(2) 0.0535(13) Uani 1 1 d . . . . .
H3 H -0.165049 0.181646 0.923571 0.064 Uiso 1 1 calc R U . . .
C4 C -0.1668(5) 0.2571(2) 0.9676(3) 0.0570(13) Uani 1 1 d . . . . .
H4 H -0.231476 0.251278 0.995613 0.068 Uiso 1 1 calc R U . . .
C5 C -0.1122(4) 0.3042(2) 0.9683(2) 0.0519(12) Uani 1 1 d . . . . .
H5 H -0.137265 0.331771 0.998499 0.062 Uiso 1 1 calc R U . . .
C6 C -0.0166(4) 0.3151(2) 0.9251(2) 0.0429(11) Uani 1 1 d . . . . .
C7 C 0.1650(4) 0.23442(17) 0.8069(2) 0.0388(10) Uani 1 1 d . . . . .
C8 C 0.2520(4) 0.20597(18) 0.8459(2) 0.0442(11) Uani 1 1 d . . . . .
C9 C 0.2962(4) 0.15886(18) 0.8183(2) 0.0469(11) Uani 1 1 d . . . . .
H9 H 0.354476 0.139274 0.844389 0.056 Uiso 1 1 calc R U . . .
C10 C 0.2578(4) 0.13976(18) 0.7541(2) 0.0468(11) Uani 1 1 d . . . . .
H10 H 0.287999 0.107073 0.736514 0.056 Uiso 1 1 calc R U . . .
C11 C 0.1748(4) 0.16887(17) 0.7158(2) 0.0432(11) Uani 1 1 d . . . . .
H11 H 0.149236 0.156032 0.671261 0.052 Uiso 1 1 calc R U . . .
C12 C 0.1273(4) 0.21645(16) 0.7405(2) 0.0384(10) Uani 1 1 d . . . . .
C13 C 0.0354(4) 0.36540(19) 0.9347(2) 0.0428(11) Uani 1 1 d . . . . .
H13 H 0.008065 0.386754 0.971511 0.051 Uiso 1 1 calc R U . . .
C14 C 0.1640(4) 0.43733(17) 0.92472(19) 0.0398(10) Uani 1 1 d . . . . .
C15 C 0.0985(4) 0.48471(19) 0.91551(19) 0.0428(11) Uani 1 1 d . . . . .
C16 C 0.1494(5) 0.53204(19) 0.9414(2) 0.0504(12) Uani 1 1 d . . . . .
H16 H 0.107782 0.565041 0.936030 0.060 Uiso 1 1 calc R U . . .
C17 C 0.2586(5) 0.5324(2) 0.9747(2) 0.0557(13) Uani 1 1 d . . . . .
H17 H 0.290992 0.565352 0.991972 0.067 Uiso 1 1 calc R U . . .
C18 C 0.3208(5) 0.4849(2) 0.9828(2) 0.0514(12) Uani 1 1 d . . . . .
H18 H 0.396115 0.485444 1.005568 0.062 Uiso 1 1 calc R U . . .
C19 C 0.2748(4) 0.43629(19) 0.9583(2) 0.0451(11) Uani 1 1 d . . . . .
C20 C 0.4665(4) 0.40440(17) 0.6018(2) 0.0397(10) Uani 1 1 d . . . . .
C21 C 0.3856(4) 0.43303(16) 0.5574(2) 0.0398(11) Uani 1 1 d . . . . .
C22 C 0.4115(4) 0.44368(18) 0.4862(2) 0.0450(11) Uani 1 1 d . . . . .
H22 H 0.355801 0.462291 0.457049 0.054 Uiso 1 1 calc R U . . .
C23 C 0.5110(4) 0.42816(19) 0.4606(2) 0.0479(12) Uani 1 1 d . . . . .
H23 H 0.525343 0.434446 0.413126 0.058 Uiso 1 1 calc R U . . .
C24 C 0.5957(4) 0.4022(2) 0.5042(2) 0.0500(12) Uani 1 1 d . . . . .
H24 H 0.668198 0.391864 0.486461 0.060 Uiso 1 1 calc R U . . .
C25 C 0.5739(4) 0.3918(2) 0.5723(2) 0.0485(12) Uani 1 1 d . . . . .
H25 H 0.633571 0.375402 0.600938 0.058 Uiso 1 1 calc R U . . .
C26 C 0.2983(4) 0.22566(19) 0.9166(2) 0.0517(12) Uani 1 1 d . . . . .
H26 H 0.264834 0.262340 0.924260 0.062 Uiso 1 1 calc R U . . .
C27 C 0.2594(5) 0.1893(2) 0.9744(3) 0.0685(16) Uani 1 1 d . . . . .
H27A H 0.286482 0.204275 1.019345 0.103 Uiso 1 1 calc R U . . .
H27B H 0.292563 0.153176 0.968878 0.103 Uiso 1 1 calc R U . . .
H27C H 0.173991 0.186947 0.972244 0.103 Uiso 1 1 calc R U . . .
C28 C 0.0372(4) 0.24659(18) 0.6950(2) 0.0412(10) Uani 1 1 d . . . . .
H28 H 0.017659 0.280865 0.719276 0.049 Uiso 1 1 calc R U . . .
C29 C 0.0859(4) 0.26147(19) 0.6250(2) 0.0490(12) Uani 1 1 d . . . . .
H29A H 0.028178 0.283006 0.598036 0.074 Uiso 1 1 calc R U . . .
H29B H 0.102988 0.228442 0.599426 0.074 Uiso 1 1 calc R U . . .
H29C H 0.157767 0.282488 0.632746 0.074 Uiso 1 1 calc R U . . .
C30 C -0.0228(4) 0.48467(18) 0.8793(2) 0.0429(11) Uani 1 1 d . . . . .
H30 H -0.070359 0.456693 0.902440 0.051 Uiso 1 1 calc R U . . .
C31 C -0.0872(5) 0.5381(2) 0.8839(2) 0.0549(13) Uani 1 1 d . . . . .
H31A H -0.165205 0.534700 0.861250 0.082 Uiso 1 1 calc R U . . .
H31B H -0.043558 0.566326 0.860663 0.082 Uiso 1 1 calc R U . . .
H31C H -0.094397 0.547867 0.932765 0.082 Uiso 1 1 calc R U . . .
C32 C 0.3381(4) 0.38272(19) 0.9718(2) 0.0438(11) Uani 1 1 d . . . . .
H32 H 0.317165 0.358232 0.931905 0.053 Uiso 1 1 calc R U . . .
C33 C 0.2957(4) 0.3561(2) 1.0374(2) 0.0548(13) Uani 1 1 d . . . . .
H33A H 0.332344 0.320516 1.043349 0.082 Uiso 1 1 calc R U . . .
H33B H 0.210640 0.351828 1.033230 0.082 Uiso 1 1 calc R U . . .
H33C H 0.316779 0.378717 1.077719 0.082 Uiso 1 1 calc R U . . .
C34 C 0.1369(4) 0.48851(18) 0.6476(2) 0.0426(11) Uani 1 1 d . . . . .
C35 C 0.1589(5) 0.54113(19) 0.6748(2) 0.0534(13) Uani 1 1 d . . . . .
C36 C 0.0642(6) 0.5752(2) 0.6785(2) 0.0634(16) Uani 1 1 d . . . . .
H36 H 0.075811 0.610416 0.697169 0.076 Uiso 1 1 calc R U . . .
C37 C -0.0459(6) 0.5599(2) 0.6563(2) 0.0633(16) Uani 1 1 d . . . . .
H37 H -0.108556 0.584843 0.658157 0.076 Uiso 1 1 calc R U . . .
C38 C -0.0666(5) 0.5084(2) 0.6310(2) 0.0557(13) Uani 1 1 d . . . . .
H38 H -0.143625 0.497894 0.616565 0.067 Uiso 1 1 calc R U . . .
C39 C 0.0260(5) 0.47128(19) 0.6267(2) 0.0461(12) Uani 1 1 d . . . . .
C40 C 0.5358(4) 0.37188(19) 0.7138(2) 0.0420(11) Uani 1 1 d . . . . .
C41 C 0.5701(4) 0.31725(19) 0.7118(2) 0.0433(11) Uani 1 1 d . . . . .
C42 C 0.6579(4) 0.2992(2) 0.7583(2) 0.0507(12) Uani 1 1 d . . . . .
H42 H 0.681172 0.262380 0.757329 0.061 Uiso 1 1 calc R U . . .
C43 C 0.7118(5) 0.3337(2) 0.8058(3) 0.0613(15) Uani 1 1 d . . . . .
H43 H 0.771995 0.320878 0.837106 0.074 Uiso 1 1 calc R U . . .
C44 C 0.6771(5) 0.3873(2) 0.8074(2) 0.0573(13) Uani 1 1 d . . . . .
H44 H 0.714118 0.410908 0.840507 0.069 Uiso 1 1 calc R U . . .
C45 C 0.5905(4) 0.4074(2) 0.7624(2) 0.0496(12) Uani 1 1 d . . . . .
C46 C 0.2824(4) 0.45689(16) 0.57882(19) 0.0393(10) Uani 1 1 d . . . . .
H46 H 0.240670 0.478286 0.545126 0.047 Uiso 1 1 calc R U . . .
C47 C 0.4316(5) 0.2313(3) 0.9188(3) 0.0767(18) Uani 1 1 d . . . . .
H47A H 0.458993 0.245915 0.963866 0.115 Uiso 1 1 calc R U . . .
H47B H 0.454118 0.255760 0.881782 0.115 Uiso 1 1 calc R U . . .
H47C H 0.467022 0.195772 0.911995 0.115 Uiso 1 1 calc R U . . .
C48 C -0.0761(4) 0.2136(2) 0.6841(3) 0.0564(13) Uani 1 1 d . . . . .
H48A H -0.134260 0.234957 0.657300 0.085 Uiso 1 1 calc R U . . .
H48B H -0.106325 0.204485 0.729349 0.085 Uiso 1 1 calc R U . . .
H48C H -0.059686 0.180321 0.658892 0.085 Uiso 1 1 calc R U . . .
C49 C -0.0177(4) 0.4688(2) 0.8022(2) 0.0498(12) Uani 1 1 d . . . . .
H49A H -0.096985 0.467591 0.780993 0.075 Uiso 1 1 calc R U . . .
H49B H 0.018832 0.433221 0.798649 0.075 Uiso 1 1 calc R U . . .
H49C H 0.028453 0.495593 0.778048 0.075 Uiso 1 1 calc R U . . .
C50 C 0.4710(4) 0.3877(2) 0.9770(3) 0.0616(14) Uani 1 1 d . . . . .
H50A H 0.505753 0.351752 0.982832 0.092 Uiso 1 1 calc R U . . .
H50B H 0.494479 0.410311 1.016919 0.092 Uiso 1 1 calc R U . . .
H50C H 0.497960 0.404236 0.934447 0.092 Uiso 1 1 calc R U . . .
C51 C 0.2784(5) 0.55831(19) 0.7042(2) 0.0601(14) Uani 1 1 d . . . . .
H51 H 0.337776 0.533017 0.686169 0.072 Uiso 1 1 calc R U . . .
C52 C 0.2817(6) 0.5534(2) 0.7836(3) 0.0734(17) Uani 1 1 d . . . . .
H52A H 0.358115 0.565214 0.802889 0.110 Uiso 1 1 calc R U . . .
H52B H 0.268407 0.515764 0.796642 0.110 Uiso 1 1 calc R U . . .
H52C H 0.220539 0.576230 0.802095 0.110 Uiso 1 1 calc R U . . .
C53 C 0.0018(4) 0.41418(18) 0.6000(2) 0.0428(11) Uani 1 1 d . . . . .
H53 H 0.073875 0.392281 0.610235 0.051 Uiso 1 1 calc R U . . .
C54 C -0.0982(4) 0.3870(2) 0.6366(3) 0.0605(14) Uani 1 1 d . . . . .
H54A H -0.112043 0.350995 0.616916 0.091 Uiso 1 1 calc R U . . .
H54B H -0.169133 0.408856 0.629898 0.091 Uiso 1 1 calc R U . . .
H54C H -0.077398 0.383906 0.686270 0.091 Uiso 1 1 calc R U . . .
C55 C 0.5106(4) 0.27779(18) 0.6609(2) 0.0408(10) Uani 1 1 d . . . . .
H55 H 0.460928 0.299251 0.626980 0.049 Uiso 1 1 calc R U . . .
C56 C 0.5973(5) 0.2461(2) 0.6203(3) 0.0679(16) Uani 1 1 d . . . . .
H56A H 0.555315 0.224997 0.584105 0.102 Uiso 1 1 calc R U . . .
H56B H 0.641495 0.221676 0.651729 0.102 Uiso 1 1 calc R U . . .
H56C H 0.651104 0.271092 0.598862 0.102 Uiso 1 1 calc R U . . .
C57 C 0.5576(5) 0.4668(2) 0.7620(2) 0.0550(13) Uani 1 1 d . . . . .
H57 H 0.472842 0.469182 0.747562 0.066 Uiso 1 1 calc R U . . .
C58 C 0.5735(6) 0.4943(2) 0.8330(3) 0.0757(18) Uani 1 1 d . . . . .
H58A H 0.556536 0.532911 0.828118 0.114 Uiso 1 1 calc R U . . .
H58B H 0.654173 0.489443 0.851066 0.114 Uiso 1 1 calc R U . . .
H58C H 0.520002 0.478077 0.865215 0.114 Uiso 1 1 calc R U . . .
C59 C 0.3120(6) 0.6158(2) 0.6844(3) 0.086(2) Uani 1 1 d . . . . .
H59A H 0.391451 0.623498 0.702680 0.128 Uiso 1 1 calc R U . . .
H59B H 0.257493 0.641405 0.704102 0.128 Uiso 1 1 calc R U . . .
H59C H 0.308572 0.619308 0.633740 0.128 Uiso 1 1 calc R U . . .
C60 C -0.0218(6) 0.4142(2) 0.5214(2) 0.0707(17) Uani 1 1 d . . . . .
H60A H -0.031322 0.376935 0.504979 0.106 Uiso 1 1 calc R U . . .
H60B H 0.044051 0.430974 0.499077 0.106 Uiso 1 1 calc R U . . .
H60C H -0.093243 0.434623 0.509831 0.106 Uiso 1 1 calc R U . . .
C61 C 0.4316(6) 0.2405(3) 0.6984(3) 0.0811(19) Uani 1 1 d . . . . .
H61A H 0.393936 0.215345 0.665154 0.122 Uiso 1 1 calc R U . . .
H61B H 0.371872 0.261709 0.720799 0.122 Uiso 1 1 calc R U . . .
H61C H 0.477625 0.220189 0.733686 0.122 Uiso 1 1 calc R U . . .
C62 C 0.6243(5) 0.4975(2) 0.7085(2) 0.0606(14) Uani 1 1 d . . . . .
H62A H 0.594579 0.534477 0.704778 0.091 Uiso 1 1 calc R U . . .
H62B H 0.614067 0.479452 0.663421 0.091 Uiso 1 1 calc R U . . .
H62C H 0.707479 0.498221 0.722882 0.091 Uiso 1 1 calc R U . . .
H1 H 0.180(4) 0.3633(17) 0.729(2) 0.050(12) Uiso 1 1 d . . . . .
H6 H 0.305(3) 0.3911(16) 0.800(2) 0.045(12) Uiso 1 1 d . . . . .
 
loop_
 _atom_site_aniso_label
 _atom_site_aniso_U_11
 _atom_site_aniso_U_22
 _atom_site_aniso_U_33
 _atom_site_aniso_U_23
 _atom_site_aniso_U_13
 _atom_site_aniso_U_12
Fe1 0.0387(4) 0.0302(3) 0.0261(3) 0.0007(2) 0.0065(2) -0.0007(3)
Fe2 0.0409(4) 0.0344(3) 0.0252(3) 0.0015(2) 0.0055(2) -0.0016(3)
N1 0.041(2) 0.037(2) 0.0335(17) 0.0048(15) 0.0016(16) -0.0017(16)
N2 0.042(2) 0.050(2) 0.0275(16) 0.0071(15) 0.0055(16) 0.0088(18)
N3 0.041(2) 0.038(2) 0.0357(18) -0.0048(15) -0.0014(16) -0.0070(16)
N4 0.051(2) 0.0303(18) 0.0317(17) -0.0030(14) 0.0078(16) -0.0049(16)
C1 0.038(3) 0.044(3) 0.038(2) 0.0163(19) -0.0071(19) -0.008(2)
C2 0.060(3) 0.046(3) 0.045(3) 0.003(2) 0.005(2) -0.003(2)
C3 0.060(3) 0.053(3) 0.048(3) 0.006(2) 0.009(2) -0.008(3)
C4 0.052(3) 0.070(4) 0.049(3) 0.016(3) 0.004(2) -0.007(3)
C5 0.058(3) 0.058(3) 0.040(2) 0.002(2) 0.001(2) 0.010(3)
C6 0.039(3) 0.063(3) 0.027(2) 0.009(2) 0.0075(19) 0.011(2)
C7 0.041(3) 0.036(2) 0.040(2) 0.0114(19) -0.0005(19) -0.008(2)
C8 0.054(3) 0.035(2) 0.043(2) 0.0048(19) -0.002(2) -0.001(2)
C9 0.049(3) 0.042(3) 0.049(3) 0.011(2) -0.004(2) 0.001(2)
C10 0.058(3) 0.031(2) 0.051(3) 0.004(2) 0.002(2) -0.002(2)
C11 0.048(3) 0.037(2) 0.044(2) 0.0029(19) 0.001(2) -0.004(2)
C12 0.040(3) 0.032(2) 0.043(2) 0.0050(18) -0.001(2) -0.0085(19)
C13 0.041(3) 0.059(3) 0.028(2) 0.0086(19) 0.0049(19) 0.008(2)
C14 0.055(3) 0.041(3) 0.0242(19) -0.0032(17) 0.0073(19) 0.002(2)
C15 0.051(3) 0.054(3) 0.0238(19) 0.0041(19) 0.0058(19) 0.011(2)
C16 0.072(4) 0.043(3) 0.036(2) 0.000(2) 0.003(2) 0.007(2)
C17 0.072(4) 0.058(3) 0.037(2) -0.008(2) 0.000(2) 0.004(3)
C18 0.056(3) 0.060(3) 0.038(2) -0.006(2) -0.005(2) 0.004(3)
C19 0.051(3) 0.055(3) 0.030(2) 0.004(2) 0.003(2) 0.010(2)
C20 0.041(3) 0.038(2) 0.042(2) -0.0150(19) 0.014(2) -0.016(2)
C21 0.056(3) 0.032(2) 0.032(2) -0.0021(17) 0.005(2) -0.019(2)
C22 0.053(3) 0.040(3) 0.042(2) -0.008(2) 0.008(2) -0.009(2)
C23 0.059(3) 0.049(3) 0.036(2) -0.003(2) 0.003(2) -0.013(2)
C24 0.054(3) 0.057(3) 0.039(2) -0.006(2) 0.005(2) -0.011(2)
C25 0.046(3) 0.061(3) 0.037(2) 0.000(2) -0.004(2) -0.007(2)
C26 0.063(3) 0.044(3) 0.047(3) 0.003(2) -0.013(2) 0.010(2)
C27 0.095(5) 0.064(4) 0.046(3) 0.010(2) 0.003(3) 0.024(3)
C28 0.047(3) 0.038(2) 0.038(2) 0.0033(18) -0.004(2) -0.003(2)
C29 0.054(3) 0.050(3) 0.043(2) 0.006(2) -0.001(2) 0.006(2)
C30 0.053(3) 0.048(3) 0.028(2) 0.0045(18) 0.005(2) 0.011(2)
C31 0.059(3) 0.060(3) 0.047(3) 0.000(2) 0.007(2) 0.015(3)
C32 0.047(3) 0.048(3) 0.036(2) 0.0021(19) 0.000(2) 0.010(2)
C33 0.059(3) 0.061(3) 0.044(3) 0.010(2) -0.001(2) 0.014(3)
C34 0.061(3) 0.041(3) 0.026(2) 0.0066(18) 0.012(2) 0.008(2)
C35 0.090(4) 0.038(3) 0.034(2) 0.0053(19) 0.018(2) 0.009(3)
C36 0.107(5) 0.044(3) 0.040(3) 0.002(2) 0.012(3) 0.012(3)
C37 0.099(5) 0.055(3) 0.038(3) 0.005(2) 0.021(3) 0.038(3)
C38 0.070(4) 0.065(3) 0.033(2) 0.011(2) 0.010(2) 0.021(3)
C39 0.065(3) 0.048(3) 0.026(2) 0.0054(18) 0.011(2) 0.015(2)
C40 0.036(3) 0.052(3) 0.038(2) -0.010(2) 0.0093(19) -0.014(2)
C41 0.034(3) 0.055(3) 0.042(2) -0.002(2) 0.002(2) -0.004(2)
C42 0.039(3) 0.060(3) 0.053(3) 0.000(2) -0.001(2) -0.003(2)
C43 0.050(3) 0.085(4) 0.048(3) 0.010(3) -0.010(2) -0.015(3)
C44 0.059(3) 0.067(4) 0.045(3) -0.007(2) -0.007(2) -0.021(3)
C45 0.048(3) 0.058(3) 0.043(2) -0.004(2) 0.003(2) -0.019(2)
C46 0.061(3) 0.032(2) 0.0255(19) 0.0016(16) 0.0042(19) -0.008(2)
C47 0.071(4) 0.095(5) 0.061(3) -0.009(3) -0.025(3) -0.001(3)
C48 0.047(3) 0.061(3) 0.060(3) 0.005(3) -0.006(2) -0.007(3)
C49 0.056(3) 0.062(3) 0.032(2) 0.007(2) 0.005(2) 0.018(2)
C50 0.052(3) 0.061(3) 0.072(3) 0.009(3) 0.001(3) 0.011(3)
C51 0.096(4) 0.037(3) 0.049(3) -0.004(2) 0.014(3) -0.009(3)
C52 0.101(5) 0.065(4) 0.055(3) -0.009(3) 0.010(3) -0.013(3)
C53 0.043(3) 0.050(3) 0.036(2) 0.0062(19) 0.003(2) 0.009(2)
C54 0.051(3) 0.067(4) 0.064(3) 0.001(3) 0.007(3) 0.006(3)
C55 0.039(3) 0.043(3) 0.040(2) -0.0032(19) -0.001(2) 0.002(2)
C56 0.052(3) 0.091(4) 0.060(3) -0.021(3) -0.003(3) 0.016(3)
C57 0.065(3) 0.055(3) 0.045(3) -0.014(2) -0.004(2) -0.016(3)
C58 0.110(5) 0.067(4) 0.049(3) -0.016(3) 0.002(3) -0.030(3)
C59 0.130(6) 0.045(3) 0.086(4) -0.001(3) 0.037(4) -0.005(3)
C60 0.109(5) 0.065(4) 0.037(3) 0.000(2) -0.003(3) 0.010(3)
C61 0.084(4) 0.088(5) 0.073(4) -0.018(3) 0.019(3) -0.041(4)
C62 0.077(4) 0.055(3) 0.049(3) -0.005(2) -0.003(3) -0.021(3)
 
_geom_special_details
;
 All esds (except the esd in the dihedral angle between two l.s. planes)
 are estimated using the full covariance matrix.  The cell esds are taken
 into account individually in the estimation of esds in distances, angles
 and torsion angles; correlations between esds in cell parameters are only
 used when they are defined by crystal symmetry.  An approximate (isotropic)
 treatment of cell esds is used for estimating esds involving l.s. planes.
;
 
loop_
 _geom_bond_atom_site_label_1
 _geom_bond_atom_site_label_2
 _geom_bond_distance
 _geom_bond_site_symmetry_2
 _geom_bond_publ_flag
Fe1 N1 1.969(3) . ?
Fe1 N2 2.035(3) . ?
Fe1 Fe2 2.6659(8) . ?
Fe2 N3 1.968(4) . ?
Fe2 N4 2.017(3) . ?
N1 C1 1.378(5) . ?
N1 C7 1.426(5) . ?
N2 C13 1.297(5) . ?
N2 C14 1.447(5) . ?
N3 C20 1.368(5) . ?
N3 C40 1.428(6) . ?
N4 C46 1.314(5) . ?
N4 C34 1.447(6) . ?
C1 C2 1.414(6) . ?
C1 C6 1.439(6) . ?
C2 C3 1.373(7) . ?
C3 C4 1.415(7) . ?
C4 C5 1.324(7) . ?
C5 C6 1.435(6) . ?
C6 C13 1.389(6) . ?
C7 C12 1.405(6) . ?
C7 C8 1.408(6) . ?
C8 C9 1.389(6) . ?
C8 C26 1.520(6) . ?
C9 C10 1.378(6) . ?
C10 C11 1.380(6) . ?
C11 C12 1.391(6) . ?
C12 C28 1.519(6) . ?
C14 C19 1.398(6) . ?
C14 C15 1.400(6) . ?
C15 C16 1.392(6) . ?
C15 C30 1.526(6) . ?
C16 C17 1.379(7) . ?
C17 C18 1.382(7) . ?
C18 C19 1.388(7) . ?
C19 C32 1.529(6) . ?
C20 C25 1.416(6) . ?
C20 C21 1.422(6) . ?
C21 C46 1.402(6) . ?
C21 C22 1.443(6) . ?
C22 C23 1.322(6) . ?
C23 C24 1.409(7) . ?
C24 C25 1.373(6) . ?
C26 C27 1.516(7) . ?
C26 C47 1.534(7) . ?
C28 C29 1.531(6) . ?
C28 C48 1.540(6) . ?
C30 C31 1.521(6) . ?
C30 C49 1.542(5) . ?
C32 C50 1.527(7) . ?
C32 C33 1.528(6) . ?
C34 C39 1.383(7) . ?
C34 C35 1.423(6) . ?
C35 C36 1.380(7) . ?
C35 C51 1.518(8) . ?
C36 C37 1.367(8) . ?
C37 C38 1.383(7) . ?
C38 C39 1.409(6) . ?
C39 C53 1.526(6) . ?
C40 C45 1.409(6) . ?
C40 C41 1.410(6) . ?
C41 C42 1.390(6) . ?
C41 C55 1.523(6) . ?
C42 C43 1.377(7) . ?
C43 C44 1.387(8) . ?
C44 C45 1.381(7) . ?
C45 C57 1.520(7) . ?
C51 C59 1.528(7) . ?
C51 C52 1.536(7) . ?
C53 C60 1.527(6) . ?
C53 C54 1.530(7) . ?
C55 C61 1.502(7) . ?
C55 C56 1.514(6) . ?
C57 C62 1.517(7) . ?
C57 C58 1.532(6) . ?
 
loop_
 _geom_angle_atom_site_label_1
 _geom_angle_atom_site_label_2
 _geom_angle_atom_site_label_3
 _geom_angle
 _geom_angle_site_symmetry_1
 _geom_angle_site_symmetry_3
 _geom_angle_publ_flag
N1 Fe1 N2 91.55(14) . . ?
N1 Fe1 Fe2 141.24(10) . . ?
N2 Fe1 Fe2 126.50(11) . . ?
N3 Fe2 N4 91.43(14) . . ?
N3 Fe2 Fe1 135.54(10) . . ?
N4 Fe2 Fe1 131.54(11) . . ?
C1 N1 C7 117.6(3) . . ?
C1 N1 Fe1 125.3(3) . . ?
C7 N1 Fe1 117.1(3) . . ?
C13 N2 C14 115.9(4) . . ?
C13 N2 Fe1 124.6(3) . . ?
C14 N2 Fe1 119.5(3) . . ?
C20 N3 C40 118.7(4) . . ?
C20 N3 Fe2 127.3(3) . . ?
C40 N3 Fe2 113.9(3) . . ?
C46 N4 C34 114.0(3) . . ?
C46 N4 Fe2 123.1(3) . . ?
C34 N4 Fe2 122.9(2) . . ?
N1 C1 C2 121.2(4) . . ?
N1 C1 C6 123.2(4) . . ?
C2 C1 C6 115.5(4) . . ?
C3 C2 C1 122.1(5) . . ?
C2 C3 C4 121.4(5) . . ?
C5 C4 C3 118.7(5) . . ?
C4 C5 C6 122.2(5) . . ?
C13 C6 C5 115.2(4) . . ?
C13 C6 C1 124.7(4) . . ?
C5 C6 C1 119.9(4) . . ?
C12 C7 C8 120.5(4) . . ?
C12 C7 N1 121.0(4) . . ?
C8 C7 N1 118.5(4) . . ?
C9 C8 C7 118.5(4) . . ?
C9 C8 C26 119.7(4) . . ?
C7 C8 C26 121.8(4) . . ?
C10 C9 C8 121.8(4) . . ?
C9 C10 C11 119.0(4) . . ?
C10 C11 C12 122.1(4) . . ?
C11 C12 C7 118.1(4) . . ?
C11 C12 C28 119.0(4) . . ?
C7 C12 C28 122.8(4) . . ?
N2 C13 C6 127.3(4) . . ?
C19 C14 C15 123.0(4) . . ?
C19 C14 N2 117.1(4) . . ?
C15 C14 N2 119.9(4) . . ?
C16 C15 C14 116.6(4) . . ?
C16 C15 C30 121.5(4) . . ?
C14 C15 C30 121.9(4) . . ?
C17 C16 C15 121.9(5) . . ?
C16 C17 C18 119.9(5) . . ?
C17 C18 C19 121.0(5) . . ?
C18 C19 C14 117.6(4) . . ?
C18 C19 C32 121.7(4) . . ?
C14 C19 C32 120.6(4) . . ?
N3 C20 C25 122.8(4) . . ?
N3 C20 C21 122.1(4) . . ?
C25 C20 C21 115.0(4) . . ?
C46 C21 C20 124.6(4) . . ?
C46 C21 C22 114.8(4) . . ?
C20 C21 C22 120.4(4) . . ?
C23 C22 C21 121.6(5) . . ?
C22 C23 C24 119.4(4) . . ?
C25 C24 C23 120.4(5) . . ?
C24 C25 C20 123.0(5) . . ?
C27 C26 C8 111.5(4) . . ?
C27 C26 C47 111.3(4) . . ?
C8 C26 C47 111.0(4) . . ?
C12 C28 C29 111.1(4) . . ?
C12 C28 C48 111.3(4) . . ?
C29 C28 C48 110.4(4) . . ?
C31 C30 C15 114.0(4) . . ?
C31 C30 C49 108.6(3) . . ?
C15 C30 C49 111.4(4) . . ?
C50 C32 C33 109.7(4) . . ?
C50 C32 C19 113.9(4) . . ?
C33 C32 C19 110.4(4) . . ?
C39 C34 C35 122.3(4) . . ?
C39 C34 N4 120.1(4) . . ?
C35 C34 N4 117.6(4) . . ?
C36 C35 C34 117.0(5) . . ?
C36 C35 C51 120.5(5) . . ?
C34 C35 C51 122.4(5) . . ?
C37 C36 C35 122.1(5) . . ?
C36 C37 C38 120.5(5) . . ?
C37 C38 C39 120.4(5) . . ?
C34 C39 C38 117.8(5) . . ?
C34 C39 C53 122.2(4) . . ?
C38 C39 C53 120.0(5) . . ?
C45 C40 C41 120.1(4) . . ?
C45 C40 N3 118.9(4) . . ?
C41 C40 N3 121.0(4) . . ?
C42 C41 C40 119.0(4) . . ?
C42 C41 C55 119.8(4) . . ?
C40 C41 C55 121.1(4) . . ?
C43 C42 C41 121.1(5) . . ?
C42 C43 C44 119.3(5) . . ?
C45 C44 C43 121.9(5) . . ?
C44 C45 C40 118.5(5) . . ?
C44 C45 C57 121.5(4) . . ?
C40 C45 C57 119.9(4) . . ?
N4 C46 C21 128.1(4) . . ?
C35 C51 C59 113.7(5) . . ?
C35 C51 C52 109.2(4) . . ?
C59 C51 C52 109.1(4) . . ?
C39 C53 C60 110.8(4) . . ?
C39 C53 C54 112.3(4) . . ?
C60 C53 C54 110.9(4) . . ?
C61 C55 C56 110.8(5) . . ?
C61 C55 C41 110.3(4) . . ?
C56 C55 C41 112.4(4) . . ?
C62 C57 C45 110.7(4) . . ?
C62 C57 C58 110.1(4) . . ?
C45 C57 C58 114.1(4) . . ?
 
_refine_diff_density_max    0.788
_refine_diff_density_min   -0.300
_refine_diff_density_rms    0.074

_shelx_res_file
;
TITL mo_v1544_GuillotICMMO_T100K.res in P2(1)/c
    shelx.res
    created by SHELXL-2019/3 at 14:55:20 on 26-Oct-2023
CELL  0.71073  11.4668  24.7696  19.2894   90.000   92.751   90.000
ZERR     4.00   0.0010   0.0021   0.0016    0.000    0.003    0.000
LATT   1
SYMM  - X, 1/2 + Y, 1/2 - Z
SFAC  C    H    FE   N
DISP $C  0.00341  0.00169 11.32113
DISP $H -0.00002  0.00000  0.66638
DISP $Fe  0.34630  0.84440 3471.86072
DISP $N  0.00664  0.00342 19.38436
UNIT  248 320 8 16
MERG   2
OMIT     0   2   1
OMIT     1   1   0
OMIT     0   6   3
OMIT     0   3   1
OMIT     2   3   0
OMIT    -5   5  13
OMIT    -4   6   3
OMIT     8   6   3
OMIT     1   0   6
OMIT    -5   4   5
OMIT     0   0   2
OMIT     1  10   3
OMIT     2   7   3
FMAP   2
PLAN   20
SIZE     0.040   0.060   0.070
ACTA    50.00
BOND
LIST   6
WPDB  -2
L.S.  10
TEMP  -173.00
WGHT    0.048300   10.005800
FVAR       0.07472
FE1   3    0.185397    0.351400    0.814745    11.00000    0.03873    0.03019 =
         0.02608    0.00069    0.00654   -0.00074
FE2   3    0.294699    0.401646    0.714302    11.00000    0.04090    0.03442 =
         0.02520    0.00145    0.00554   -0.00158
N1    4    0.115438    0.281261    0.836813    11.00000    0.04068    0.03712 =
         0.03347    0.00482    0.00160   -0.00166
N2    4    0.117181    0.386440    0.899209    11.00000    0.04183    0.04998 =
         0.02750    0.00710    0.00554    0.00881
N3    4    0.443176    0.391840    0.668767    11.00000    0.04052    0.03783 =
         0.03573   -0.00478   -0.00140   -0.00696
N4    4    0.236220    0.453351    0.639693    11.00000    0.05146    0.03027 =
         0.03173   -0.00297    0.00781   -0.00491
C1    1    0.024152    0.273813    0.879713    11.00000    0.03777    0.04371 =
         0.03782    0.01633   -0.00709   -0.00781
C2    1   -0.034062    0.223603    0.882938    11.00000    0.06025    0.04619 =
         0.04498    0.00252    0.00549   -0.00264
AFIX  43
H2    2   -0.008122    0.194414    0.855686    11.00000   -1.20000
AFIX   0
C3    1   -0.126847    0.215687    0.924181    11.00000    0.06001    0.05296 =
         0.04808    0.00594    0.00926   -0.00840
AFIX  43
H3    2   -0.165049    0.181646    0.923571    11.00000   -1.20000
AFIX   0
C4    1   -0.166785    0.257135    0.967567    11.00000    0.05209    0.07034 =
         0.04860    0.01594    0.00417   -0.00653
AFIX  43
H4    2   -0.231476    0.251278    0.995613    11.00000   -1.20000
AFIX   0
C5    1   -0.112239    0.304238    0.968314    11.00000    0.05827    0.05776 =
         0.03961    0.00226    0.00085    0.01025
AFIX  43
H5    2   -0.137265    0.331771    0.998499    11.00000   -1.20000
AFIX   0
C6    1   -0.016583    0.315133    0.925078    11.00000    0.03944    0.06253 =
         0.02716    0.00943    0.00749    0.01110
C7    1    0.165040    0.234418    0.806939    11.00000    0.04050    0.03613 =
         0.03957    0.01137   -0.00046   -0.00764
C8    1    0.251953    0.205971    0.845939    11.00000    0.05444    0.03502 =
         0.04275    0.00480   -0.00199   -0.00142
C9    1    0.296190    0.158857    0.818325    11.00000    0.04926    0.04172 =
         0.04918    0.01135   -0.00435    0.00079
AFIX  43
H9    2    0.354476    0.139274    0.844389    11.00000   -1.20000
AFIX   0
C10   1    0.257795    0.139765    0.754137    11.00000    0.05842    0.03079 =
         0.05116    0.00416    0.00161   -0.00166
AFIX  43
H10   2    0.287999    0.107073    0.736514    11.00000   -1.20000
AFIX   0
C11   1    0.174777    0.168875    0.715849    11.00000    0.04837    0.03679 =
         0.04427    0.00292    0.00066   -0.00402
AFIX  43
H11   2    0.149236    0.156032    0.671261    11.00000   -1.20000
AFIX   0
C12   1    0.127306    0.216448    0.740501    11.00000    0.04036    0.03191 =
         0.04263    0.00495   -0.00122   -0.00855
C13   1    0.035440    0.365402    0.934747    11.00000    0.04141    0.05940 =
         0.02804    0.00863    0.00490    0.00828
AFIX  43
H13   2    0.008065    0.386754    0.971511    11.00000   -1.20000
AFIX   0
C14   1    0.163997    0.437332    0.924721    11.00000    0.05461    0.04105 =
         0.02424   -0.00320    0.00734    0.00245
C15   1    0.098522    0.484707    0.915513    11.00000    0.05142    0.05354 =
         0.02378    0.00413    0.00582    0.01148
C16   1    0.149445    0.532039    0.941422    11.00000    0.07203    0.04341 =
         0.03565   -0.00033    0.00294    0.00669
AFIX  43
H16   2    0.107782    0.565041    0.936030    11.00000   -1.20000
AFIX   0
C17   1    0.258574    0.532430    0.974681    11.00000    0.07184    0.05779 =
         0.03728   -0.00818   -0.00021    0.00366
AFIX  43
H17   2    0.290992    0.565352    0.991972    11.00000   -1.20000
AFIX   0
C18   1    0.320768    0.484871    0.982842    11.00000    0.05630    0.05970 =
         0.03760   -0.00638   -0.00486    0.00436
AFIX  43
H18   2    0.396115    0.485444    1.005568    11.00000   -1.20000
AFIX   0
C19   1    0.274755    0.436289    0.958323    11.00000    0.05133    0.05454 =
         0.02964    0.00376    0.00338    0.00974
C20   1    0.466455    0.404398    0.601763    11.00000    0.04060    0.03791 =
         0.04189   -0.01495    0.01400   -0.01597
C21   1    0.385553    0.433029    0.557363    11.00000    0.05595    0.03204 =
         0.03173   -0.00207    0.00528   -0.01852
C22   1    0.411538    0.443678    0.486190    11.00000    0.05335    0.03969 =
         0.04249   -0.00776    0.00775   -0.00929
AFIX  43
H22   2    0.355801    0.462291    0.457049    11.00000   -1.20000
AFIX   0
C23   1    0.511030    0.428161    0.460553    11.00000    0.05930    0.04897 =
         0.03568   -0.00298    0.00335   -0.01298
AFIX  43
H23   2    0.525343    0.434446    0.413126    11.00000   -1.20000
AFIX   0
C24   1    0.595654    0.402212    0.504229    11.00000    0.05359    0.05731 =
         0.03932   -0.00552    0.00540   -0.01095
AFIX  43
H24   2    0.668198    0.391864    0.486461    11.00000   -1.20000
AFIX   0
C25   1    0.573869    0.391802    0.572302    11.00000    0.04645    0.06119 =
         0.03721    0.00019   -0.00407   -0.00672
AFIX  43
H25   2    0.633571    0.375402    0.600938    11.00000   -1.20000
AFIX   0
C26   1    0.298333    0.225660    0.916641    11.00000    0.06268    0.04437 =
         0.04655    0.00328   -0.01320    0.00970
AFIX  13
H26   2    0.264834    0.262340    0.924260    11.00000   -1.20000
AFIX   0
C27   1    0.259400    0.189300    0.974381    11.00000    0.09532    0.06421 =
         0.04601    0.01031    0.00286    0.02433
AFIX 137
H27A  2    0.286482    0.204275    1.019345    11.00000   -1.50000
H27B  2    0.292563    0.153176    0.968878    11.00000   -1.50000
H27C  2    0.173991    0.186947    0.972244    11.00000   -1.50000
AFIX   0
C28   1    0.037178    0.246594    0.695002    11.00000    0.04687    0.03835 =
         0.03776    0.00330   -0.00444   -0.00327
AFIX  13
H28   2    0.017659    0.280865    0.719276    11.00000   -1.20000
AFIX   0
C29   1    0.085912    0.261471    0.625005    11.00000    0.05403    0.05014 =
         0.04269    0.00643   -0.00073    0.00576
AFIX 137
H29A  2    0.028178    0.283006    0.598036    11.00000   -1.50000
H29B  2    0.102988    0.228442    0.599426    11.00000   -1.50000
H29C  2    0.157767    0.282488    0.632746    11.00000   -1.50000
AFIX   0
C30   1   -0.022809    0.484672    0.879311    11.00000    0.05272    0.04791 =
         0.02837    0.00449    0.00540    0.01104
AFIX  13
H30   2   -0.070359    0.456693    0.902440    11.00000   -1.20000
AFIX   0
C31   1   -0.087222    0.538148    0.883906    11.00000    0.05856    0.05981 =
         0.04661   -0.00036    0.00665    0.01533
AFIX 137
H31A  2   -0.165205    0.534700    0.861250    11.00000   -1.50000
H31B  2   -0.043558    0.566326    0.860663    11.00000   -1.50000
H31C  2   -0.094397    0.547867    0.932765    11.00000   -1.50000
AFIX   0
C32   1    0.338095    0.382720    0.971800    11.00000    0.04717    0.04849 =
         0.03555    0.00212   -0.00031    0.00967
AFIX  13
H32   2    0.317165    0.358232    0.931905    11.00000   -1.20000
AFIX   0
C33   1    0.295662    0.356056    1.037403    11.00000    0.05883    0.06111 =
         0.04418    0.01013   -0.00090    0.01382
AFIX 137
H33A  2    0.332344    0.320516    1.043349    11.00000   -1.50000
H33B  2    0.210640    0.351828    1.033230    11.00000   -1.50000
H33C  2    0.316779    0.378717    1.077719    11.00000   -1.50000
AFIX   0
C34   1    0.136933    0.488508    0.647561    11.00000    0.06140    0.04114 =
         0.02611    0.00659    0.01193    0.00849
C35   1    0.158911    0.541130    0.674814    11.00000    0.09038    0.03754 =
         0.03380    0.00528    0.01832    0.00949
C36   1    0.064171    0.575215    0.678545    11.00000    0.10719    0.04405 =
         0.03985    0.00238    0.01246    0.01220
AFIX  43
H36   2    0.075811    0.610416    0.697169    11.00000   -1.20000
AFIX   0
C37   1   -0.045854    0.559898    0.656281    11.00000    0.09872    0.05468 =
         0.03818    0.00531    0.02094    0.03756
AFIX  43
H37   2   -0.108556    0.584843    0.658157    11.00000   -1.20000
AFIX   0
C38   1   -0.066559    0.508362    0.631047    11.00000    0.06960    0.06542 =
         0.03280    0.01103    0.00984    0.02138
AFIX  43
H38   2   -0.143625    0.497894    0.616565    11.00000   -1.20000
AFIX   0
C39   1    0.025978    0.471281    0.626688    11.00000    0.06506    0.04774 =
         0.02639    0.00543    0.01141    0.01526
C40   1    0.535842    0.371883    0.713831    11.00000    0.03632    0.05221 =
         0.03821   -0.00999    0.00927   -0.01360
C41   1    0.570111    0.317249    0.711782    11.00000    0.03351    0.05471 =
         0.04161   -0.00205    0.00219   -0.00431
C42   1    0.657917    0.299173    0.758311    11.00000    0.03920    0.06012 =
         0.05257   -0.00026   -0.00106   -0.00280
AFIX  43
H42   2    0.681172    0.262380    0.757329    11.00000   -1.20000
AFIX   0
C43   1    0.711754    0.333674    0.805788    11.00000    0.05018    0.08512 =
         0.04751    0.01004   -0.00954   -0.01484
AFIX  43
H43   2    0.771995    0.320878    0.837106    11.00000   -1.20000
AFIX   0
C44   1    0.677148    0.387308    0.807433    11.00000    0.05873    0.06687 =
         0.04536   -0.00662   -0.00672   -0.02080
AFIX  43
H44   2    0.714118    0.410908    0.840507    11.00000   -1.20000
AFIX   0
C45   1    0.590504    0.407370    0.762370    11.00000    0.04791    0.05810 =
         0.04294   -0.00448    0.00329   -0.01892
C46   1    0.282393    0.456887    0.578824    11.00000    0.06058    0.03192 =
         0.02551    0.00158    0.00417   -0.00786
AFIX  43
H46   2    0.240670    0.478286    0.545126    11.00000   -1.20000
AFIX   0
C47   1    0.431648    0.231285    0.918762    11.00000    0.07061    0.09526 =
         0.06148   -0.00943   -0.02529   -0.00087
AFIX 137
H47A  2    0.458993    0.245915    0.963866    11.00000   -1.50000
H47B  2    0.454118    0.255760    0.881782    11.00000   -1.50000
H47C  2    0.467022    0.195772    0.911995    11.00000   -1.50000
AFIX   0
C48   1   -0.076072    0.213588    0.684149    11.00000    0.04710    0.06093 =
         0.06038    0.00540   -0.00625   -0.00745
AFIX 137
H48A  2   -0.134260    0.234957    0.657300    11.00000   -1.50000
H48B  2   -0.106325    0.204485    0.729349    11.00000   -1.50000
H48C  2   -0.059686    0.180321    0.658892    11.00000   -1.50000
AFIX   0
C49   1   -0.017658    0.468826    0.802230    11.00000    0.05556    0.06208 =
         0.03201    0.00705    0.00460    0.01830
AFIX 137
H49A  2   -0.096985    0.467591    0.780993    11.00000   -1.50000
H49B  2    0.018832    0.433221    0.798649    11.00000   -1.50000
H49C  2    0.028453    0.495593    0.778048    11.00000   -1.50000
AFIX   0
C50   1    0.470974    0.387701    0.976962    11.00000    0.05190    0.06105 =
         0.07158    0.00927    0.00135    0.01120
AFIX 137
H50A  2    0.505753    0.351752    0.982832    11.00000   -1.50000
H50B  2    0.494479    0.410311    1.016919    11.00000   -1.50000
H50C  2    0.497960    0.404236    0.934447    11.00000   -1.50000
AFIX   0
C51   1    0.278350    0.558308    0.704167    11.00000    0.09552    0.03738 =
         0.04855   -0.00416    0.01425   -0.00904
AFIX  13
H51   2    0.337776    0.533017    0.686169    11.00000   -1.20000
AFIX   0
C52   1    0.281652    0.553438    0.783644    11.00000    0.10059    0.06496 =
         0.05534   -0.00940    0.01008   -0.01253
AFIX 137
H52A  2    0.358115    0.565214    0.802889    11.00000   -1.50000
H52B  2    0.268407    0.515764    0.796642    11.00000   -1.50000
H52C  2    0.220539    0.576230    0.802095    11.00000   -1.50000
AFIX   0
C53   1    0.001822    0.414175    0.600009    11.00000    0.04308    0.04966 =
         0.03577    0.00616    0.00283    0.00880
AFIX  13
H53   2    0.073875    0.392281    0.610235    11.00000   -1.20000
AFIX   0
C54   1   -0.098175    0.387045    0.636558    11.00000    0.05119    0.06670 =
         0.06418    0.00109    0.00731    0.00564
AFIX 137
H54A  2   -0.112043    0.350995    0.616916    11.00000   -1.50000
H54B  2   -0.169133    0.408856    0.629898    11.00000   -1.50000
H54C  2   -0.077398    0.383906    0.686270    11.00000   -1.50000
AFIX   0
C55   1    0.510599    0.277791    0.660930    11.00000    0.03867    0.04315 =
         0.04037   -0.00317   -0.00070    0.00240
AFIX  13
H55   2    0.460928    0.299251    0.626980    11.00000   -1.20000
AFIX   0
C56   1    0.597271    0.246094    0.620326    11.00000    0.05195    0.09110 =
         0.06005   -0.02141   -0.00345    0.01554
AFIX 137
H56A  2    0.555315    0.224997    0.584105    11.00000   -1.50000
H56B  2    0.641495    0.221676    0.651729    11.00000   -1.50000
H56C  2    0.651104    0.271092    0.598862    11.00000   -1.50000
AFIX   0
C57   1    0.557602    0.466809    0.762037    11.00000    0.06510    0.05475 =
         0.04450   -0.01406   -0.00418   -0.01587
AFIX  13
H57   2    0.472842    0.469182    0.747562    11.00000   -1.20000
AFIX   0
C58   1    0.573511    0.494284    0.832999    11.00000    0.11011    0.06745 =
         0.04947   -0.01606    0.00180   -0.02952
AFIX 137
H58A  2    0.556536    0.532911    0.828118    11.00000   -1.50000
H58B  2    0.654173    0.489443    0.851066    11.00000   -1.50000
H58C  2    0.520002    0.478077    0.865215    11.00000   -1.50000
AFIX   0
C59   1    0.311982    0.615783    0.684399    11.00000    0.12963    0.04478 =
         0.08550   -0.00132    0.03710   -0.00471
AFIX 137
H59A  2    0.391451    0.623498    0.702680    11.00000   -1.50000
H59B  2    0.257493    0.641405    0.704102    11.00000   -1.50000
H59C  2    0.308572    0.619308    0.633740    11.00000   -1.50000
AFIX   0
C60   1   -0.021786    0.414177    0.521440    11.00000    0.10921    0.06472 =
         0.03748   -0.00012   -0.00253    0.00955
AFIX 137
H60A  2   -0.031322    0.376935    0.504979    11.00000   -1.50000
H60B  2    0.044051    0.430974    0.499077    11.00000   -1.50000
H60C  2   -0.093243    0.434623    0.509831    11.00000   -1.50000
AFIX   0
C61   1    0.431645    0.240519    0.698399    11.00000    0.08446    0.08752 =
         0.07267   -0.01812    0.01856   -0.04133
AFIX 137
H61A  2    0.393936    0.215345    0.665154    11.00000   -1.50000
H61B  2    0.371872    0.261709    0.720799    11.00000   -1.50000
H61C  2    0.477625    0.220189    0.733686    11.00000   -1.50000
AFIX   0
C62   1    0.624340    0.497453    0.708543    11.00000    0.07714    0.05512 =
         0.04897   -0.00546   -0.00251   -0.02122
AFIX 137
H62A  2    0.594579    0.534477    0.704778    11.00000   -1.50000
H62B  2    0.614067    0.479452    0.663421    11.00000   -1.50000
H62C  2    0.707479    0.498221    0.722882    11.00000   -1.50000
AFIX   0
H1    2    0.180089    0.363286    0.729455    11.00000    0.05018
H6    2    0.304626    0.391054    0.799522    11.00000    0.04516
HKLF    4


REM  mo_v1544_GuillotICMMO_T100K.res in P2(1)/c
REM wR2 = 0.1724, GooF = S = 1.039, Restrained GooF = 1.039 for all data
REM R1 = 0.0674 for 7147 Fo > 4sig(Fo) and 0.1207 for all 11267 data
REM 637 parameters refined using 0 restraints

END

WGHT      0.0482     10.0056

REM Highest difference peak  0.788,  deepest hole -0.300,  1-sigma level  0.074
Q1    1  -0.0446  0.3603  0.9812  11.00000  0.05    0.79
Q2    1   0.3191  0.4797  0.4618  11.00000  0.05    0.77
Q3    1   0.2694  0.4794  0.5212  11.00000  0.05    0.76
Q4    1  -0.1072  0.2628  0.9354  11.00000  0.05    0.72
Q5    1   0.4760  0.4194  0.5076  11.00000  0.05    0.66
Q6    1   0.1155  0.3509  0.8637  11.00000  0.05    0.56
Q7    1  -0.1763  0.2886  0.9982  11.00000  0.05    0.51
Q8    1   0.4289  0.4511  0.4420  11.00000  0.05    0.51
Q9    1   0.2519  0.3570  0.7599  11.00000  0.05    0.47
Q10   1   0.3823  0.4026  0.6745  11.00000  0.05    0.45
Q11   1   0.2270  0.3989  0.7674  11.00000  0.05    0.40
Q12   1   0.1704  0.3408  0.7596  11.00000  0.05    0.40
Q13   1   0.2954  0.3989  0.6589  11.00000  0.05    0.37
Q14   1   0.0531  0.2392  0.8580  11.00000  0.05    0.36
Q15   1  -0.0368  0.2812  0.9030  11.00000  0.05    0.35
Q16   1   0.1711  0.3828  0.8618  11.00000  0.05    0.35
Q17   1   0.4123  0.3933  0.7143  11.00000  0.05    0.35
Q18   1   0.3068  0.2007  0.8210  11.00000  0.05    0.34
Q19   1   0.3702  0.2198  0.9034  11.00000  0.05    0.34
Q20   1   0.1584  0.3098  0.8471  11.00000  0.05    0.34
;
_shelx_res_checksum   16860

_shelx_hkl_file
;
  -2   0   0    1.32    0.31
  -2   0   0    1.99    0.36
  -2   0   0    1.24    0.36
   2   0   0    1.22    0.68
   2   0   0    1.88    0.32
   2   0   0    1.04    0.33
   2   0   0    1.06    0.34
  -2   0   0    1.54    0.71
  -3   0   0   30.34    4.14
  -3   0   0   30.54    4.11
   3   0   0   29.64    4.10
   3   0   0   30.10    4.14
   3   0   0   29.91    4.14
   3   0   0   31.46    4.38
  -3   0   0   29.38    4.38
  -3   0   0   28.92    4.10
  -3   0   0   33.39    4.16
  -4   0   0   16.16    2.15
  -4   0   0   15.36    2.13
   4   0   0   15.56    2.08
   4   0   0   14.92    2.13
  -4   0   0   15.29    2.57
  -4   0   0   13.37    2.06
   4   0   0   13.94    2.12
   4   0   0   19.84    2.65
   4   0   0   14.03    2.06
   5   0   0   47.88    6.28
  -5   0   0   39.12    6.22
  -5   0   0   45.76    5.93
  -5   0   0   46.28    5.95
   5   0   0   38.52    5.93
   5   0   0   44.50    5.93
  -5   0   0   43.18    5.87
  -6   0   0    4.90    0.95
  -6   0   0    5.55    0.81
   6   0   0    4.63    0.92
   6   0   0    4.23    0.90
  -6   0   0    5.79    1.58
  -6   0   0    4.25    0.91
   6   0   0    7.68    1.80
   6   0   0    4.24    0.80
  -7   0   0  123.33   17.56
  -7   0   0  134.54   17.25
   7   0   0  126.50   17.24
   7   0   0  137.97   18.22
  -7   0   0  120.83   17.23
  -8   0   0   22.30    3.06
  -8   0   0   21.29    3.22
   8   0   0   19.25    3.20
  -8   0   0   20.18    3.18
   8   0   0   25.26    3.24
   8   0   0   20.83    3.95
  -8   0   0   20.16    3.80
   8   0   0   22.17    3.08
  -8   0   0   23.75    3.11
   9   0   0   12.44    1.85
   9   0   0    5.96    1.28
   9   0   0    6.73    1.14
  -9   0   0    8.72    2.24
  -9   0   0    4.86    1.21
  -9   0   0    7.94    1.28
   9   0   0    4.35    1.14
  -9   0   0    4.46    1.11
 -10   0   0   12.41    2.20
  10   0   0   19.83    2.82
 -10   0   0   11.45    3.08
 -10   0   0   10.24    2.16
  10   0   0   14.05    2.06
  10   0   0   14.94    2.28
 -11   0   0    2.76    1.10
  11   0   0    4.26    1.72
 -11   0   0    3.19    2.62
  11   0   0    3.58    1.22
  11   0   0    3.78    1.03
 -12   0   0    0.23    0.87
  12   0   0    0.25    0.80
 -12   0   0    2.80    2.73
 -13   0   0    3.14    3.64
  13   0   0    3.60    2.01
  13   0   0    0.88    1.29
 -14   0   0   -3.42    3.38
   1   1   0   30.79    4.17
   2  -1   0   17.76    2.79
  -2  -1   0   20.11    2.79
   2  -1   0   22.21    2.83
   2  -1   0   19.02    2.81
  -2  -1   0   22.33    2.82
   2  -1   0   20.00    3.00
  -2  -1   0   22.19    2.83
  -2  -1   0   18.25    2.98
  -2  -1   0   22.38    2.83
  -2   1   0   18.53    2.98
   2   1   0   19.69    2.82
   2   1   0   21.23    2.87
   2   1   0   21.27    2.82
   2   1   0   20.37    3.01
  -2   1   0   23.88    2.85
  -2   1   0   19.04    2.79
   2   1   0   20.09    2.82
  -2   1   0   22.46    2.82
   3  -1   0   69.41    9.77
  -3  -1   0   70.85    9.98
  -3  -1   0   71.23    9.80
  -3  -1   0   70.42    9.80
  -3  -1   0   70.16    9.77
   3  -1   0   73.49    9.81
   3  -1   0   74.00    9.99
  -3   1   0   79.25    9.80
  -3   1   0   77.71   10.00
  -3   1   0   66.50    9.77
   3   1   0   72.44    9.80
  -3   1   0   80.78    9.82
   3   1   0   76.28    9.81
   3   1   0   69.33    9.99
   3   1   0   72.99    9.80
  -4  -1   0    2.39    1.12
  -4  -1   0    2.98    0.51
   4  -1   0    1.53    0.48
   4  -1   0    2.66    1.15
   4  -1   0    1.91    0.54
  -4  -1   0    4.40    0.99
   4  -1   0    1.80    0.56
  -4  -1   0    3.43    0.60
  -4   1   0    2.19    0.58
  -4   1   0    2.76    0.60
  -4   1   0    2.43    0.50
  -4   1   0    2.09    1.06
   4   1   0    3.36    0.57
   4   1   0    3.41    1.14
   4   1   0    2.28    0.57
   4   1   0    2.19    0.56
  -5  -1   0    2.99    0.65
  -5  -1   0    2.09    0.54
   5  -1   0    0.83    0.58
   5  -1   0    2.79    0.63
  -5  -1   0    3.05    0.64
  -5  -1   0    3.27    0.64
  -5  -1   0    2.08    1.21
   5  -1   0    1.57    1.11
  -5   1   0    2.34    1.21
   5   1   0    2.88    0.63
  -5   1   0    2.73    0.53
   5   1   0    2.88    1.22
  -5   1   0    1.83    0.63
   5   1   0    3.09    0.66
  -5   1   0    3.54    0.71
   5   1   0    2.07    0.57
   6  -1   0    5.68    1.05
  -6  -1   0    6.70    1.10
  -6  -1   0    6.57    0.93
   6  -1   0    3.57    0.97
  -6  -1   0    5.20    1.60
  -6  -1   0    5.43    1.00
   6  -1   0    5.08    1.68
  -6   1   0    6.46    1.11
  -6   1   0    4.37    1.62
   6   1   0    5.00    1.01
   6   1   0    6.53    0.99
   6   1   0    7.17    1.73
  -6   1   0    5.80    1.06
  -6   1   0    6.47    0.93
   7  -1   0   13.77    2.77
   7  -1   0   17.99    2.78
  -7  -1   0   21.48    2.64
  -7  -1   0   19.90    2.79
   7  -1   0   16.39    2.67
  -7  -1   0   25.65    3.55
  -7  -1   0   23.10    2.81
  -7   1   0   16.53    3.28
  -7   1   0   17.33    2.80
   7   1   0   16.92    3.56
   7   1   0   20.07    2.84
   7   1   0   17.88    2.76
   7   1   0   21.71    2.80
  -7   1   0   17.70    2.77
  -8  -1   0    5.87    1.13
   8  -1   0    7.92    1.04
   8  -1   0    4.35    0.97
  -8  -1   0    5.34    1.15
  -8  -1   0    5.91    1.97
   8  -1   0    4.42    1.04
  -8  -1   0    5.71    1.02
   8  -1   0    7.03    1.21
   8  -1   0    7.76    2.11
   8   1   0    3.87    1.04
  -8   1   0    4.41    0.99
  -8   1   0    9.10    2.20
  -8   1   0    6.18    0.96
   8   1   0    6.08    2.16
  -8   1   0    4.87    1.13
  -8   1   0    6.73    1.17
   8   1   0    7.69    1.23
   8   1   0    6.92    1.07
  -9  -1   0    2.06    0.84
   9  -1   0    7.66    1.52
  -9  -1   0    3.83    1.77
   9  -1   0    3.44    1.00
  -9  -1   0    4.46    1.09
   9  -1   0    2.44    0.89
   9  -1   0    4.17    0.87
  -9  -1   0    3.10    0.94
  -9   1   0    3.47    0.95
  -9   1   0    3.85    0.75
  -9   1   0    3.51    1.02
  -9   1   0    1.65    0.82
  -9   1   0    0.82    1.61
   9   1   0    3.38    0.89
   9   1   0    4.06    0.89
   9   1   0    4.82    1.35
   9   1   0    4.06    1.03
  10  -1   0    6.50    1.01
 -10  -1   0    3.32    1.14
 -10  -1   0    8.94    2.75
 -10  -1   0    5.71    1.14
  10  -1   0    7.25    1.65
  10  -1   0    1.89    0.92
  10   1   0    1.92    1.53
  10   1   0    1.26    0.85
  10   1   0    4.64    1.01
 -10   1   0    1.60    2.26
 -10   1   0    2.12    1.48
 -10   1   0    4.27    1.03
 -10   1   0    2.30    0.95
 -11  -1   0    0.13    2.42
  11  -1   0    3.23    1.75
  11  -1   0    4.17    0.93
 -11  -1   0    2.73    0.99
 -11   1   0    6.40    3.02
  11   1   0    2.98    1.18
  11   1   0    4.81    1.70
 -11   1   0    1.13    0.92
  11   1   0    3.25    1.06
  12  -1   0    2.28    1.07
 -12  -1   0    0.58    0.91
  12  -1   0    2.12    1.94
 -12  -1   0    2.52    2.75
 -12   1   0    1.91    2.31
 -12   1   0    0.59    0.90
  12   1   0    0.80    0.92
  12   1   0    3.63    1.67
  12   1   0    1.37    1.11
 -13  -1   0    0.35    3.34
 -13   1   0    2.55    3.99
  13   1   0    0.04    1.16
 -14  -1   0    3.77    2.94
 -14   1   0    6.97    4.16
   1  -2   0    9.74    1.28
  -1  -2   0    9.90    1.27
  -1  -2   0    9.19    1.23
  -1  -2   0    8.66    1.26
   1  -2   0    7.90    1.27
  -1  -2   0    9.43    1.30
   1  -2   0    9.59    1.25
   1  -2   0   10.40    1.38
  -1  -2   0    8.98    1.40
  -1   2   0    7.45    1.24
  -1   2   0    7.53    1.26
   1   2   0    9.26    1.40
   1   2   0    9.01    1.23
   1   2   0    8.31    1.27
   1   2   0   10.30    1.30
  -1   2   0    9.83    1.28
   1   2   0    9.38    1.27
   1   2   0    9.12    1.25
  -1   2   0   10.05    1.39
   2  -2   0   -0.06    0.32
  -2  -2   0   -0.30    0.67
   2  -2   0    0.13    0.29
  -2  -2   0   -0.19    0.31
   2  -2   0   -0.07    0.23
  -2  -2   0   -0.16    0.31
  -2  -2   0    0.17    0.25
   2  -2   0    0.06    0.64
   2   2   0   -0.27    0.49
   2   2   0    0.13    0.30
  -2   2   0    0.91    0.39
  -2   2   0    0.09    0.24
   2   2   0   -0.11    0.23
   2   2   0   -0.65    0.69
  -2   2   0    0.65    0.68
   2   2   0    0.35    0.32
  -3  -2   0   76.33    9.57
   3  -2   0   72.10    9.72
  -3  -2   0   67.99    9.51
   3  -2   0   67.98    9.53
  -3  -2   0   72.76    9.54
  -3  -2   0   68.31    9.55
  -3  -2   0   66.99    9.71
   3  -2   0   67.77    9.51
   3  -2   0   79.38    9.57
   3   2   0   73.30    9.55
  -3   2   0   67.05    9.51
   3   2   0   70.23    9.58
  -3   2   0   71.18    9.54
   3   2   0   70.85    9.54
   3   2   0   65.80    9.54
   3   2   0   74.63    9.76
  -3   2   0   75.65   10.02
   3   2   0   73.62    9.56
  -4  -2   0    8.46    1.54
  -4  -2   0   10.74    1.56
   4  -2   0    9.40    1.49
  -4  -2   0   10.66    1.97
  -4  -2   0   10.51    1.50
   4  -2   0   10.46    1.55
  -4  -2   0    9.95    1.58
   4  -2   0   13.09    2.09
   4  -2   0   11.11    1.60
  -4   2   0   13.94    1.66
  -4   2   0   10.54    1.58
   4   2   0   11.01    1.56
  -4   2   0   10.23    2.00
   4   2   0   12.87    2.05
   4   2   0   11.38    1.61
   4   2   0    8.78    1.54
  -5  -2   0    3.37    1.20
   5  -2   0    1.03    0.56
  -5  -2   0    2.49    0.64
  -5  -2   0    1.97    0.51
  -5  -2   0    3.77    0.68
  -5  -2   0    2.80    0.61
   5  -2   0    1.32    1.11
   5  -2   0    1.84    0.58
   5  -2   0    1.12    0.51
  -5   2   0    2.36    0.98
   5   2   0    3.00    0.65
   5   2   0    3.67    0.65
  -5   2   0    2.63    0.51
   5   2   0    1.80    0.51
   5   2   0    3.80    1.35
  -5   2   0    1.05    1.12
  -5   2   0    2.59    0.67
   6  -2   0    4.20    0.87
  -6  -2   0    3.22    0.80
   6  -2   0    6.47    1.67
   6  -2   0    3.13    0.76
  -6  -2   0    6.60    1.52
  -6  -2   0    5.34    0.94
  -6  -2   0    6.06    0.92
   6  -2   0    2.02    0.77
  -6   2   0    5.51    0.90
   6   2   0    7.14    1.70
   6   2   0    3.75    0.80
   6   2   0    3.43    0.85
   6   2   0    6.29    0.96
  -6   2   0    4.84    1.57
  -6   2   0    5.68    0.77
  -6   2   0    4.55    0.90
   6   2   0    3.96    1.04
  -7  -2   0    2.00    0.68
  -7  -2   0    1.84    0.62
  -7  -2   0    2.23    0.63
   7  -2   0    0.30    0.60
  -7  -2   0    2.12    1.25
  -7  -2   0    2.62    0.52
   7  -2   0    1.18    0.72
   7  -2   0    0.93    1.40
   7   2   0    1.21    0.68
  -7   2   0    0.68    0.67
   7   2   0    3.31    1.62
  -7   2   0    2.57    1.50
   7   2   0    0.83    0.53
   7   2   0    1.51    0.65
  -7   2   0    1.74    0.68
   7   2   0    2.84    0.95
  -7   2   0    1.40    0.55
   8  -2   0   -0.94    0.55
   8  -2   0    1.33    0.55
   8  -2   0    0.51    0.62
  -8  -2   0   -0.36    0.62
  -8  -2   0    0.62    0.65
  -8  -2   0   -0.65    1.37
   8  -2   0   -1.40    0.56
  -8  -2   0    0.13    0.56
  -8  -2   0   -0.02    0.58
   8  -2   0    2.93    1.71
  -8   2   0    0.73    0.55
   8   2   0    1.03    0.57
   8   2   0    2.43    1.52
   8   2   0    0.31    0.61
  -8   2   0   -0.65    0.61
   8   2   0    1.20    1.07
   8   2   0    0.53    0.55
  -8   2   0   -1.00    1.45
  -8   2   0    0.34    0.47
  -8   2   0   -0.45    0.55
   9  -2   0   -0.38    0.66
  -9  -2   0    0.41    0.63
   9  -2   0    0.65    1.12
  -9  -2   0    1.52    0.81
   9  -2   0    0.64    0.62
   9  -2   0    0.44    0.77
  -9  -2   0   -0.41    0.64
   9  -2   0    2.15    1.18
  -9  -2   0    0.69    1.71
   9   2   0    0.13    0.52
   9   2   0    0.97    1.03
  -9   2   0    2.03    1.77
  -9   2   0    1.43    0.86
   9   2   0    1.57    0.65
  -9   2   0   -0.03    0.72
   9   2   0    0.11    0.77
  10  -2   0   -1.22    0.70
 -10  -2   0    1.77    1.87
  10  -2   0    1.91    0.82
 -10  -2   0    1.69    0.87
 -10  -2   0    1.24    0.73
  10  -2   0    2.96    1.58
 -10   2   0    4.09    2.26
  10   2   0    1.31    1.28
  10   2   0    0.98    0.73
  10   2   0    2.32    0.73
  10   2   0    0.61    0.85
 -10   2   0    1.80    1.26
 -10   2   0   -0.45    0.75
 -11  -2   0    4.12    2.45
  11  -2   0    1.89    1.49
  11  -2   0    0.16    0.78
 -11  -2   0    0.74    0.79
  11   2   0    1.05    0.81
 -11   2   0    0.33    0.78
  11   2   0    1.07    1.00
  11   2   0    0.20    1.38
 -11   2   0    0.18    1.95
 -12  -2   0    0.06    0.73
 -12  -2   0    1.44    2.60
  12  -2   0    0.85    0.97
  12   2   0    0.31    1.00
  12   2   0    0.30    0.90
  12   2   0   -0.78    1.36
 -12   2   0   -0.05    0.89
 -12   2   0    2.64    2.62
  13  -2   0    1.74    1.00
 -13  -2   0    4.41    3.44
 -13   2   0    0.44    1.18
 -13   2   0    2.63    3.92
  13   2   0    3.27    2.06
  13   2   0    1.92    1.00
  13   2   0    2.76    1.32
 -14  -2   0    6.56    3.65
  14   2   0    1.48    2.02
  14   2   0    0.87    1.22
 -14   2   0    6.65    4.63
   0  -3   0    0.54    0.41
   0  -3   0    0.07    0.27
   0  -3   0    0.02    0.19
   0  -3   0    0.29    0.11
   0   3   0    0.20    0.11
   0   3   0   -0.01    0.27
   0   3   0    1.01    0.48
   1  -3   0   53.55    6.76
   1  -3   0   52.64    6.80
  -1  -3   0   48.97    6.78
  -1  -3   0   49.99    6.76
  -1  -3   0   46.73    6.88
   1  -3   0   50.21    6.87
  -1  -3   0   48.94    6.78
  -1  -3   0   49.81    6.78
  -1  -3   0   52.07    6.81
   1  -3   0   47.30    6.80
  -1   3   0   48.19    6.80
  -1   3   0   53.98    6.76
   1   3   0   51.04    6.78
   1   3   0   49.16    6.76
  -1   3   0   53.98    6.80
   1   3   0   46.77    6.77
   1   3   0   50.33    6.81
   1   3   0   49.08    6.88
  -1   3   0   52.41    6.78
   2  -3   0    3.90    0.59
   2  -3   0    3.19    0.62
  -2  -3   0    3.27    1.06
  -2  -3   0    2.54    0.63
  -2  -3   0    3.03    0.63
   2  -3   0    4.73    1.02
  -2  -3   0    3.29    0.60
  -2  -3   0    3.29    0.82
   2  -3   0    4.37    0.68
  -2   3   0    6.06    1.06
   2   3   0    3.16    0.65
   2   3   0    4.54    0.64
   2   3   0    2.22    0.98
   2   3   0    3.40    0.78
  -2   3   0    4.56    0.69
  -3  -3   0   36.45    4.58
   3  -3   0   31.90    4.38
  -3  -3   0   32.78    4.38
   3  -3   0   32.77    4.41
  -3  -3   0   34.02    4.66
  -3  -3   0   27.78    4.39
   3  -3   0   32.10    4.61
   3  -3   0   31.13    4.35
  -3   3   0   36.57    4.45
   3   3   0   31.98    4.38
  -3   3   0   31.43    4.35
   3   3   0   34.56    4.65
   3   3   0   32.42    4.39
  -3   3   0   30.53    4.59
   3   3   0   31.70    4.41
  -3   3   0   32.40    4.38
   3   3   0   30.48    4.40
  -4  -3   0    4.86    0.85
  -4  -3   0    5.11    1.36
  -4  -3   0    4.49    0.86
   4  -3   0    5.15    0.84
   4  -3   0    5.14    0.76
   4  -3   0    4.92    0.86
  -4  -3   0    4.75    0.87
   4  -3   0    5.04    1.31
   4   3   0    3.41    0.78
  -4   3   0    4.55    0.77
  -4   3   0    6.52    0.96
   4   3   0    5.90    1.44
  -4   3   0    5.16    1.26
   4   3   0    5.03    0.87
  -4   3   0    4.91    0.83
   4   3   0    5.74    1.06
   4   3   0    4.54    0.86
  -5  -3   0    3.28    1.19
  -5  -3   0    3.73    0.52
   5  -3   0    0.97    0.54
   5  -3   0    1.57    0.47
   5  -3   0    2.03    0.57
   5  -3   0    4.72    1.30
  -5  -3   0    1.47    0.58
  -5  -3   0    2.97    0.61
  -5  -3   0    2.54    0.61
  -5   3   0    2.27    0.50
  -5   3   0    1.87    0.65
   5   3   0    1.89    1.22
   5   3   0    1.21    0.49
   5   3   0    1.41    0.58
  -5   3   0    1.30    1.13
   5   3   0    2.56    0.87
   5   3   0    1.99    0.62
   6  -3   0    5.00    0.91
  -6  -3   0    6.29    0.98
   6  -3   0    3.56    0.91
  -6  -3   0    4.77    1.44
   6  -3   0    3.44    0.77
   6  -3   0    5.31    1.60
  -6  -3   0    3.65    0.89
  -6  -3   0    5.94    0.95
  -6   3   0    4.61    0.91
   6   3   0    5.37    0.93
   6   3   0    5.64    0.98
  -6   3   0    4.29    1.54
  -6   3   0    5.37    0.81
  -6   3   0    3.78    0.98
   6   3   0    5.94    1.16
   6   3   0    4.06    0.85
   6   3   0    4.50    1.49
   7  -3   0    9.44    1.55
  -7  -3   0    5.18    1.21
  -7  -3   0    9.79    1.44
  -7  -3   0    4.80    1.82
   7  -3   0    8.89    1.21
   7  -3   0    5.56    1.23
  -7  -3   0    9.02    1.32
   7  -3   0    7.46    2.00
  -7  -3   0    6.62    1.29
  -7  -3   0    8.39    1.18
   7   3   0    6.28    2.03
  -7   3   0    6.92    1.17
  -7   3   0    8.16    2.19
  -7   3   0    8.31    1.37
   7   3   0    7.57    1.31
  -7   3   0    8.60    1.34
   7   3   0    4.97    1.17
   7   3   0    8.06    1.59
   7   3   0    9.08    1.35
   8  -3   0   -0.43    0.62
   8  -3   0    1.19    0.69
  -8  -3   0    1.84    0.70
  -8  -3   0    1.57    0.62
  -8  -3   0    0.98    0.58
  -8  -3   0    2.61    1.51
  -8  -3   0    1.14    0.62
   8  -3   0    1.04    1.33
   8  -3   0   -0.34    0.58
   8  -3   0    1.72    0.62
   8   3   0    2.06    1.54
  -8   3   0    1.03    0.76
   8   3   0    1.08    0.53
   8   3   0    0.97    0.70
  -8   3   0    0.31    0.57
  -8   3   0    1.30    0.53
   8   3   0    2.26    0.63
  -8   3   0    1.38    0.68
  -8   3   0    1.69    1.40
   8   3   0    1.78    1.07
   8   3   0    2.32    0.76
   9  -3   0    0.81    0.74
  -9  -3   0    3.92    2.13
  -9  -3   0    1.80    1.25
   9  -3   0    4.43    1.38
  -9  -3   0    3.72    0.97
   9  -3   0    1.98    0.87
  -9  -3   0    0.94    0.75
  -9  -3   0    2.33    0.85
   9  -3   0    3.73    0.81
   9   3   0    2.53    1.04
   9   3   0    3.49    1.28
   9   3   0    3.76    0.95
  -9   3   0    2.75    0.71
  -9   3   0    2.31    1.69
  -9   3   0    3.20    0.92
   9   3   0    2.47    0.76
  -9   3   0    1.84    0.92
   9   3   0    4.65    0.86
  10  -3   0    4.72    1.77
  10  -3   0    5.40    1.04
 -10  -3   0    6.25    2.36
  10  -3   0    1.03    0.99
 -10  -3   0    3.26    1.38
 -10  -3   0    3.46    1.00
 -10   3   0    2.81    0.94
 -10   3   0    2.55    1.01
  10   3   0    4.57    1.17
  10   3   0    5.82    1.60
 -10   3   0    4.56    1.31
  10   3   0    5.72    0.97
  10   3   0    3.04    0.94
 -10   3   0    1.62    2.06
 -11  -3   0    2.13    0.96
  11  -3   0    5.23    1.13
  11  -3   0    5.24    2.03
 -11  -3   0    0.63    2.17
 -11   3   0    2.92    1.06
  11   3   0    3.42    1.78
 -11   3   0    3.63    2.66
 -11   3   0    1.90    1.01
  11   3   0    4.99    1.30
  11   3   0    4.81    1.09
 -12  -3   0    2.56    2.77
 -12   3   0    0.95    2.28
 -12   3   0   -0.07    0.83
  12   3   0    1.26    0.85
  12   3   0    0.55    1.05
  12   3   0   -1.36    1.66
 -13  -3   0    1.64    2.22
  13  -3   0   -0.01    1.05
  13   3   0    0.70    1.10
  13   3   0    2.02    1.73
 -13   3   0    0.56    2.79
 -13   3   0   -0.03    1.03
  13   3   0    0.52    1.01
 -14  -3   0   -2.83    2.66
  14   3   0    1.07    1.91
 -14   3   0    0.89    4.35
  14   3   0    1.07    1.31
   0  -4   0   13.13    1.92
   0  -4   0   13.86    1.97
   0  -4   0   13.38    1.88
   0  -4   0   17.76    2.18
   0   4   0   13.76    1.88
   0   4   0   13.62    1.96
   0   4   0   14.41    2.12
  -1  -4   0  147.79   21.33
  -1  -4   0  167.17   21.30
  -1  -4   0  151.11   21.23
   1  -4   0  169.82   21.21
  -1  -4   0  156.78   21.22
   1  -4   0  159.72   21.23
  -1  -4   0  154.89   21.24
  -1  -4   0  154.15   21.24
   1  -4   0  164.34   21.26
   1   4   0  150.88   21.33
   1   4   0  160.54   21.26
   1   4   0  162.12   21.24
   1   4   0  155.64   21.23
  -1   4   0  160.67   21.23
  -1   4   0  152.56   21.28
  -1   4   0  151.51   21.25
  -1   4   0  168.75   21.21
  -2  -4   0  150.32   20.94
   2  -4   0  167.45   20.97
  -2  -4   0  160.09   20.97
  -2  -4   0  156.38   20.94
   2  -4   0  163.07   20.94
  -2  -4   0  149.47   20.94
  -2  -4   0  152.96   20.95
   2  -4   0  150.22   20.96
  -2  -4   0  157.29   21.08
  -2  -4   0  150.68   20.91
   2   4   0  145.94   21.07
   2   4   0  156.44   20.95
   2   4   0  149.62   20.93
   2   4   0  163.52   20.97
  -2   4   0  169.60   20.97
  -2   4   0  152.83   21.05
  -3  -4   0    0.82    0.47
   3  -4   0    1.44    0.36
  -3  -4   0    1.81    0.74
  -3  -4   0    0.83    0.27
  -3  -4   0    1.61    0.45
   3  -4   0    1.90    0.87
  -3  -4   0    0.72    0.98
   3  -4   0    2.36    1.00
  -3  -4   0    1.54    0.42
   3  -4   0    0.57    0.43
   3   4   0    0.46    0.45
   3   4   0    1.61    0.51
  -3   4   0    1.61    0.52
   3   4   0    0.91    1.00
  -3   4   0    0.39    0.90
   3   4   0    1.63    0.59
  -3   4   0    1.57    0.46
   3   4   0    0.73    0.66
   3   4   0    1.27    0.38
   4  -4   0   37.36    4.90
   4  -4   0   31.14    4.55
  -4  -4   0   34.14    4.90
  -4  -4   0   31.45    4.61
  -4  -4   0   35.69    4.61
   4  -4   0   35.31    4.60
  -4  -4   0   33.22    4.59
   4  -4   0   34.96    4.63
  -4   4   0   33.68    4.87
   4   4   0   36.82    4.94
   4   4   0   33.94    4.67
  -4   4   0   36.70    4.66
   4   4   0   29.33    4.58
   4   4   0   34.65    4.63
  -4   4   0   33.59    4.59
   4   4   0   32.85    4.60
   4   4   0   32.64    4.63
  -5  -4   0    6.18    1.02
  -5  -4   0    6.29    1.56
   5  -4   0    4.14    0.86
   5  -4   0    4.66    0.97
  -5  -4   0    6.98    0.90
  -5  -4   0    4.91    0.99
   5  -4   0    5.60    1.51
  -5  -4   0    6.70    1.00
   5  -4   0    5.91    0.95
   5   4   0    6.01    1.03
  -5   4   0    5.50    1.04
   5   4   0    5.47    1.02
   5   4   0    7.51    1.18
   5   4   0    5.25    1.16
  -5   4   0    6.44    1.07
  -5   4   0    8.54    1.67
   5   4   0    8.63    1.69
  -5   4   0    6.37    0.91
   5   4   0    3.55    0.89
   6  -4   0   13.94    2.15
  -6  -4   0   14.18    2.28
   6  -4   0   14.41    2.81
  -6  -4   0   16.94    2.16
  -6  -4   0   19.49    2.29
   6  -4   0   10.93    2.25
  -6  -4   0   15.55    2.82
  -6  -4   0   14.27    2.27
   6   4   0   18.72    2.99
   6   4   0   16.90    2.32
  -6   4   0   15.34    2.16
  -6   4   0   16.13    2.25
  -6   4   0   14.97    2.38
   6   4   0   15.84    2.28
  -6   4   0   13.45    2.70
   6   4   0   16.84    2.41
   6   4   0   12.90    2.22
   7  -4   0    0.74    0.60
   7  -4   0    1.80    0.56
  -7  -4   0    1.42    0.63
   7  -4   0    0.57    0.48
   7  -4   0   -1.60    1.07
  -7  -4   0    1.09    1.34
   7  -4   0    3.36    0.96
  -7  -4   0    0.47    0.58
  -7  -4   0    2.71    0.56
  -7  -4   0    1.00    0.55
  -7  -4   0    0.69    0.59
  -7   4   0    0.64    0.59
  -7   4   0    0.54    0.67
  -7   4   0    1.49    0.49
   7   4   0    1.61    0.69
   7   4   0    2.63    0.94
   7   4   0    1.12    0.48
   7   4   0    1.53    0.66
  -7   4   0    4.97    1.72
   7   4   0    1.54    0.91
   7   4   0    2.80    1.61
  -8  -4   0   27.42    4.01
   8  -4   0   36.32    4.29
   8  -4   0   33.98    5.32
   8  -4   0   27.29    4.02
  -8  -4   0   33.40    4.06
   8  -4   0   24.14    3.92
  -8  -4   0   28.98    3.96
   8  -4   0   27.19    3.91
  -8  -4   0   25.77    4.62
   8  -4   0   23.19    4.02
  -8   4   0   30.04    4.02
   8   4   0   32.45    4.13
   8   4   0   27.06    3.91
  -8   4   0   29.89    5.16
  -8   4   0   26.62    3.90
   8   4   0   28.27    4.08
   8   4   0   26.93    4.09
   8   4   0   34.65    5.09
   8   4   0   25.92    3.97
  -8   4   0   31.49    4.10
   8   4   0   30.34    4.28
  -9  -4   0    1.28    0.81
   9  -4   0    0.91    0.68
   9  -4   0   -0.61    0.66
  -9  -4   0   -0.81    1.46
   9  -4   0    0.43    0.66
  -9  -4   0    0.84    0.64
   9  -4   0    0.82    0.66
  -9  -4   0    1.55    0.69
   9  -4   0    1.00    1.19
  -9   4   0    1.12    0.64
   9   4   0    0.65    0.57
   9   4   0    1.72    1.15
   9   4   0    0.02    0.75
  -9   4   0    1.78    1.04
  -9   4   0   -0.21    0.74
   9   4   0    1.72    0.72
   9   4   0    2.10    1.30
  -9   4   0    2.91    1.81
  10  -4   0   13.99    2.52
  10  -4   0    6.35    1.65
 -10  -4   0    8.32    1.75
  10  -4   0   10.40    1.69
 -10  -4   0    8.77    2.02
 -10  -4   0    9.88    2.80
 -10   4   0   10.07    1.82
 -10   4   0    4.23    2.74
 -10   4   0   11.07    1.93
  10   4   0   10.73    2.13
  10   4   0    9.39    1.77
  10   4   0   12.05    1.69
 -11  -4   0    0.68    2.12
  11  -4   0    2.46    1.01
  11  -4   0    5.09    1.83
  11   4   0    2.06    1.23
  11   4   0    3.78    1.00
 -11   4   0    1.78    1.05
  11   4   0    3.26    1.62
 -11   4   0    2.10    2.40
  12  -4   0    5.16    1.99
  12  -4   0    1.61    1.11
 -12  -4   0    3.81    2.53
 -12   4   0    7.28    3.79
 -12   4   0   -0.29    0.91
  12   4   0    3.20    1.00
  12   4   0    2.82    1.20
  12   4   0    3.23    1.74
 -13  -4   0    4.26    2.98
 -13   4   0    3.42    3.03
  13   4   0    0.84    1.15
  13   4   0    2.53    1.32
 -13   4   0   -1.41    0.90
 -14  -4   0    2.70    3.40
  14   4   0    0.62    1.84
  14   4   0    1.49    1.56
  14   4   0    0.93    1.14
   0  -5   0    0.54    0.19
   0  -5   0    0.40    0.39
   0  -5   0    1.31    0.54
   0  -5   0    0.43    0.76
   0   5   0   -0.05    0.47
   0   5   0   -0.08    0.18
   0   5   0    0.99    0.81
  -1  -5   0   33.60    4.60
   1  -5   0   34.41    4.69
  -1  -5   0   32.40    4.67
   1  -5   0   36.54    4.60
  -1  -5   0   32.08    4.64
  -1  -5   0   35.87    4.85
   1  -5   0   39.07    4.68
  -1  -5   0   32.82    4.71
  -1  -5   0   32.32    4.65
  -1   5   0   32.53    4.67
   1   5   0   34.92    4.65
   1   5   0   33.33    4.60
  -1   5   0   33.49    4.65
   1   5   0   30.22    4.82
   1   5   0   33.62    4.65
   1   5   0   36.52    4.73
   1   5   0   32.00    4.64
  -1   5   0   36.98    4.61
  -2  -5   0   17.40    2.64
  -2  -5   0   16.19    2.53
   2  -5   0   20.14    2.58
   2  -5   0   18.84    2.45
  -2  -5   0   22.14    2.91
   2  -5   0   16.95    2.57
   2  -5   0   23.06    2.87
  -2  -5   0   17.88    2.54
  -2  -5   0   16.68    2.45
  -2  -5   0   17.55    2.54
   2  -5   0   20.49    2.52
  -2   5   0   24.86    3.66
  -2   5   0   16.64    2.54
  -2   5   0   20.88    2.60
   2   5   0   16.99    2.51
  -2   5   0   18.52    2.53
   2   5   0   17.39    2.56
   2   5   0   17.77    2.62
   2   5   0   16.43    2.45
   2   5   0   17.26    2.83
  -3  -5   0   71.83   10.08
   3  -5   0   79.00   10.08
   3  -5   0   74.96   10.05
  -3  -5   0   69.37   10.09
  -3  -5   0   71.23   10.09
   3  -5   0   81.58   10.28
   3  -5   0   72.07   10.10
  -3  -5   0   72.23   10.13
  -3  -5   0   74.63   10.08
  -3  -5   0   68.31   10.62
   3  -5   0   83.29   10.12
   3   5   0   72.69   10.07
   3   5   0   74.87   10.13
   3   5   0   70.11   10.29
  -3   5   0   81.22   10.12
  -3   5   0   74.97   10.25
   3   5   0   75.85   10.10
  -4  -5   0   44.58    6.04
  -4  -5   0   43.19    6.27
   4  -5   0   43.63    5.99
  -4  -5   0   41.75    5.97
   4  -5   0   46.75    5.96
  -4  -5   0   37.95    5.89
   4  -5   0   43.41    5.91
   4  -5   0   50.16    6.25
  -4  -5   0   46.04    5.96
  -4  -5   0   42.36    5.95
   4   5   0   42.72    6.01
  -4   5   0   45.54    6.22
  -4   5   0   46.68    6.01
   4   5   0   43.46    6.26
   4   5   0   43.36    5.98
   4   5   0   44.76    5.99
  -5  -5   0   24.82    3.76
  -5  -5   0   22.37    3.23
   5  -5   0   23.89    3.21
   5  -5   0   23.02    3.15
   5  -5   0   24.88    3.71
  -5  -5   0   24.19    3.22
   5  -5   0   22.57    3.26
  -5  -5   0   21.77    3.24
  -5  -5   0   21.31    3.11
   5   5   0   29.12    3.75
   5   5   0   23.16    3.26
  -5   5   0   26.88    3.80
   5   5   0   22.65    3.27
   5   5   0   23.50    3.33
  -5   5   0   24.47    3.31
   5   5   0   19.84    3.19
   5   5   0   21.74    3.22
  -6  -5   0    7.30    1.13
  -6  -5   0    6.90    0.99
   6  -5   0    4.10    1.59
   6  -5   0    7.31    1.10
  -6  -5   0    4.69    1.57
  -6  -5   0    3.39    1.00
   6  -5   0    5.48    0.95
   6  -5   0    4.19    1.05
  -6  -5   0    7.80    1.16
   6   5   0    4.33    0.97
   6   5   0    5.73    1.79
   6   5   0    7.09    1.29
  -6   5   0    5.18    1.05
  -6   5   0    7.71    1.95
   6   5   0    6.99    1.31
   6   5   0    8.93    1.17
   6   5   0    7.25    1.14
  -6   5   0    7.88    1.22
   7  -5   0   16.68    3.07
  -7  -5   0   23.16    2.95
  -7  -5   0   21.58    3.05
  -7  -5   0   21.69    2.92
  -7  -5   0   15.94    3.51
   7  -5   0   17.73    2.91
   7  -5   0   20.22    2.92
   7  -5   0   17.76    3.59
  -7  -5   0   24.70    3.05
  -7   5   0   24.93    3.89
  -7   5   0   22.80    3.04
   7   5   0   20.28    2.98
   7   5   0   22.76    3.07
   7   5   0   19.45    3.89
  -7   5   0   20.86    3.11
   7   5   0   21.15    3.09
   8  -5   0    0.69    0.63
  -8  -5   0    0.38    0.62
   8  -5   0   -0.65    0.55
  -8  -5   0    0.07    0.89
  -8  -5   0    0.47    0.51
   8  -5   0    2.21    1.01
   8  -5   0    0.17    0.65
  -8  -5   0   -0.43    0.61
   8  -5   0    2.07    0.61
  -8  -5   0    0.98    1.31
   8   5   0    1.82    0.63
   8   5   0    1.34    0.53
  -8   5   0    1.47    1.56
  -8   5   0    0.16    0.53
  -8   5   0    1.31    0.66
   8   5   0    0.51    0.70
  -8   5   0    0.24    0.66
   8   5   0    1.23    0.71
   8   5   0    1.77    1.05
   8   5   0    2.85    1.66
   9  -5   0    3.31    1.29
  -9  -5   0    1.42    0.76
  -9  -5   0    3.42    1.83
   9  -5   0    1.14    0.75
   9  -5   0    2.86    0.82
   9  -5   0    0.88    0.70
   9  -5   0    0.95    0.75
  -9  -5   0    2.63    0.87
   9   5   0    2.64    0.78
  -9   5   0    1.30    0.84
  -9   5   0    2.12    0.78
   9   5   0    1.71    0.65
  -9   5   0    5.73    2.15
   9   5   0    2.71    1.27
   9   5   0    3.55    0.99
   9   5   0   -0.26    0.86
  10  -5   0    6.57    1.30
 -10  -5   0    3.90    2.45
 -10  -5   0    4.54    1.22
  10  -5   0    7.47    1.90
 -10  -5   0    6.33    1.37
 -10   5   0    6.96    2.62
 -10   5   0    5.98    1.39
  10   5   0    5.53    1.38
  10   5   0    8.10    1.88
 -10   5   0    5.22    1.62
  10   5   0    8.42    1.29
 -11  -5   0    3.48    2.41
  11  -5   0    0.56    0.79
 -11  -5   0   -0.32    0.71
  11  -5   0    0.32    1.45
  11   5   0   -0.02    0.96
 -11   5   0   -0.25    0.77
  11   5   0   -0.05    0.79
 -11   5   0    0.57    2.09
  11   5   0    0.13    1.38
 -12  -5   0    0.76    2.11
  12  -5   0    1.50    0.89
  12   5   0   -0.77    1.06
  12   5   0    3.34    1.78
 -12   5   0    2.28    2.86
  12   5   0    2.79    1.07
 -12   5   0   -0.13    0.93
 -13  -5   0   -2.30    2.40
  13   5   0    0.91    1.93
 -13   5   0    6.50    3.16
  13   5   0    3.55    1.34
  13   5   0    2.68    1.14
 -13   5   0   -0.68    0.93
 -14  -5   0   -1.56    2.25
  14   5   0    1.97    1.55
  14   5   0    2.37    2.23
  14   5   0    1.89    1.47
   0  -6   0  170.62   24.52
   0  -6   0  183.20   24.63
   0  -6   0  192.13   24.47
   0  -6   0  186.04   24.49
   0   6   0  167.25   24.52
   0   6   0  203.23   24.47
   0   6   0  174.25   24.62
  -1  -6   0   45.16    6.42
   1  -6   0   49.11    6.38
   1  -6   0   49.26    6.47
  -1  -6   0   50.16    6.39
  -1  -6   0   46.06    6.48
  -1  -6   0   44.03    6.63
  -1  -6   0   46.22    6.44
   1  -6   0   46.56    6.42
  -1  -6   0   44.94    6.43
   1  -6   0   50.32    6.46
  -1   6   0   45.13    6.46
  -1   6   0   50.83    6.39
   1   6   0   47.81    6.49
   1   6   0   41.97    6.60
   1   6   0   47.24    6.43
   1   6   0   47.59    6.42
   1   6   0   47.89    6.39
  -2  -6   0   88.71   12.58
  -2  -6   0   96.73   12.63
   2  -6   0   92.90   12.61
   2  -6   0   97.95   12.61
  -2  -6   0   93.30   12.58
  -2  -6   0   89.75   12.54
  -2  -6   0   86.33   12.76
   2  -6   0   98.10   12.53
   2  -6   0   87.57   12.72
   2   6   0   98.71   12.63
   2   6   0   91.28   12.59
   2   6   0   92.72   12.54
  -2   6   0   95.07   12.57
   2   6   0   93.22   12.58
   2   6   0   82.85   12.74
  -2   6   0   90.10   12.60
  -2   6   0  102.24   12.53
  -2   6   0   98.07   12.61
   2   6   0   89.80   12.56
  -3  -6   0   32.52    4.31
   3  -6   0   32.94    4.50
   3  -6   0   29.76    4.26
  -3  -6   0   28.92    4.15
   3  -6   0   29.49    4.17
  -3  -6   0   30.49    4.21
  -3  -6   0   31.34    4.22
  -3  -6   0   33.10    4.95
  -3  -6   0   29.31    4.23
   3  -6   0   34.51    4.27
  -3   6   0   30.11    4.48
   3   6   0   31.27    4.24
  -3   6   0   32.47    4.22
  -3   6   0   30.51    4.27
   3   6   0   28.35    4.21
   3   6   0   30.71    4.51
   3   6   0   30.75    4.29
  -4  -6   0    4.82    0.78
  -4  -6   0    2.80    1.25
   4  -6   0    2.36    0.74
  -4  -6   0    3.61    0.76
   4  -6   0    4.88    0.92
  -4  -6   0    3.07    0.60
  -4  -6   0    5.87    1.05
  -4  -6   0    3.12    0.76
   4  -6   0    4.12    1.31
   4  -6   0    3.22    0.66
   4   6   0    5.86    0.93
   4   6   0    3.53    0.82
   4   6   0    4.11    0.96
   4   6   0    4.53    1.34
   4   6   0    4.19    0.76
  -4   6   0    3.56    0.82
  -4   6   0    4.95    1.34
   5  -6   0   26.33    4.04
  -5  -6   0   21.45    3.42
  -5  -6   0   24.10    3.54
  -5  -6   0   26.98    3.52
  -5  -6   0   29.66    4.20
   5  -6   0   25.62    3.46
  -5  -6   0   25.03    3.55
   5  -6   0   25.57    3.58
   5   6   0   25.81    3.58
   5   6   0   25.88    4.05
  -5   6   0   27.52    3.94
  -5   6   0   26.08    3.54
   5   6   0   24.21    3.62
   5   6   0   24.76    3.53
  -5   6   0   26.85    3.62
  -6  -6   0    6.66    1.29
  -6  -6   0    8.46    1.15
   6  -6   0    5.19    1.25
  -6  -6   0    9.16    1.99
   6  -6   0    8.93    1.23
  -6  -6   0    9.76    1.36
   6  -6   0    9.31    1.97
  -6  -6   0    8.04    1.31
   6   6   0    7.05    1.86
   6   6   0    6.74    1.22
  -6   6   0    8.10    1.30
   6   6   0    7.50    1.32
   6   6   0    6.91    1.39
   6   6   0    5.84    1.33
  -6   6   0    8.54    1.41
  -6   6   0    8.22    1.89
   7  -6   0   15.11    2.15
   7  -6   0   11.52    1.85
  -7  -6   0   14.76    2.00
  -7  -6   0   13.29    1.89
  -7  -6   0   12.29    2.58
  -7  -6   0   13.84    1.86
   7  -6   0   13.25    2.71
  -7  -6   0   11.92    2.06
  -7  -6   0    8.71    1.92
  -7  -6   0   15.95    2.07
  -7   6   0   12.84    1.96
   7   6   0   14.97    2.06
   7   6   0   11.57    1.92
  -7   6   0   12.56    2.06
  -7   6   0   16.45    2.80
   7   6   0   13.19    2.04
   7   6   0    8.47    2.05
   8  -6   0    2.65    1.05
  -8  -6   0    1.61    0.70
   8  -6   0    0.22    0.63
  -8  -6   0    2.78    1.02
  -8  -6   0    1.79    0.76
   8  -6   0   -0.04    0.58
  -8  -6   0    1.48    0.56
  -8  -6   0    0.83    0.59
   8  -6   0    0.76    0.61
  -8  -6   0    3.08    1.56
  -8  -6   0    0.02    0.67
   8   6   0   -0.44    0.70
   8   6   0    3.09    1.07
   8   6   0    2.25    1.68
  -8   6   0    1.72    0.67
  -8   6   0    0.72    0.59
   8   6   0    1.42    0.60
  -8   6   0    0.95    1.77
   8   6   0    0.68    0.74
   8   6   0    0.45    0.55
  -8   6   0    0.58    0.66
   9  -6   0    0.33    0.64
   9  -6   0    2.11    0.86
   9  -6   0    1.06    0.67
  -9  -6   0    2.83    0.88
  -9  -6   0    1.51    1.67
   9  -6   0   -0.03    0.71
   9  -6   0    2.26    1.26
   9   6   0    1.34    0.88
   9   6   0    1.24    0.74
   9   6   0    1.10    0.64
  -9   6   0    1.39    0.83
   9   6   0    0.73    0.92
  -9   6   0   -0.33    0.72
  10  -6   0    1.84    1.43
  10  -6   0    0.92    0.73
 -10  -6   0    1.52    0.95
 -10  -6   0   -1.37    1.60
  10   6   0    2.04    0.82
  10   6   0   -2.27    0.74
  10   6   0    0.96    1.35
 -10   6   0   -1.68    1.92
 -10   6   0    0.27    0.77
 -11  -6   0    1.77    2.13
  11  -6   0    3.84    1.02
  11   6   0    3.03    1.57
  11   6   0    1.91    0.96
 -11   6   0    2.49    1.09
  11   6   0    5.83    1.32
 -11   6   0    7.15    3.48
 -12  -6   0    1.50    2.31
 -12   6   0    0.48    0.93
  12   6   0    0.24    1.07
 -12   6   0    0.51    2.89
  12   6   0    1.87    1.64
  12   6   0    1.73    0.92
 -13  -6   0    3.27    3.01
  13   6   0    1.17    1.40
  13   6   0    2.26    0.99
  13   6   0   -0.10    1.61
 -13   6   0    7.56    4.74
 -13   6   0    0.49    0.94
 -14  -6   0    0.03    3.06
  14   6   0    1.72    1.23
  14   6   0    0.17    1.25
   0  -7   0    1.78    0.68
   0  -7   0    1.15    0.47
   0  -7   0    0.58    0.89
   0   7   0    0.63    0.58
   0   7   0   -0.32    0.92
   0   7   0    0.55    0.25
   1  -7   0    5.62    0.95
   1  -7   0    3.99    0.76
  -1  -7   0    4.33    0.81
  -1  -7   0    4.56    1.00
   1  -7   0    4.81    0.81
  -1  -7   0    4.64    1.33
   1  -7   0    4.85    0.66
  -1  -7   0    3.29    0.65
   1   7   0    3.14    1.25
  -1   7   0    4.58    0.66
   1   7   0    4.63    0.99
   1   7   0    3.67    0.66
  -1   7   0    4.96    0.89
   1   7   0    4.36    0.77
  -1   7   0    4.26    0.81
   1   7   0    3.50    0.76
  -2  -7   0    6.69    1.04
   2  -7   0    7.14    1.18
  -2  -7   0    6.36    1.20
  -2  -7   0    4.82    0.89
   2  -7   0   10.40    1.57
   2  -7   0    6.08    1.04
   2  -7   0    7.42    0.93
   2  -7   0    8.33    1.03
  -2  -7   0    5.46    1.00
  -2  -7   0    7.67    1.58
  -2  -7   0    7.42    1.07
   2   7   0    6.65    1.21
   2   7   0    5.16    1.02
   2   7   0    4.50    0.89
  -2   7   0    6.62    1.07
   2   7   0    6.80    1.14
  -2   7   0    6.28    0.94
  -2   7   0    6.40    1.10
   2   7   0    5.49    1.43
   2   7   0    6.21    1.06
   3  -7   0    0.81    0.46
  -3  -7   0    0.57    0.26
   3  -7   0    1.08    1.04
   3  -7   0    1.24    0.65
  -3  -7   0    0.58    0.43
  -3  -7   0    0.47    0.74
  -3  -7   0    1.27    0.43
  -3  -7   0    1.70    1.15
  -3  -7   0    0.57    0.50
   3  -7   0    0.47    0.49
  -3   7   0    1.17    1.02
  -3   7   0   -0.03    0.49
   3   7   0    1.81    0.55
   3   7   0    2.76    1.05
   3   7   0    0.91    0.67
   3   7   0    0.54    0.44
  -4  -7   0   14.18    2.64
   4  -7   0   15.10    2.24
  -4  -7   0   15.02    2.32
   4  -7   0   12.60    2.50
  -4  -7   0   12.41    2.02
  -4  -7   0   14.33    2.15
  -4  -7   0   14.31    2.15
   4  -7   0   14.07    2.06
  -4  -7   0   14.76    2.12
   4  -7   0   14.42    2.22
   4   7   0   16.83    2.23
  -4   7   0   16.47    2.65
   4   7   0   14.96    2.21
   4   7   0   15.43    2.28
  -4   7   0   14.86    2.15
  -4   7   0   16.03    2.26
   4   7   0   14.02    2.12
   4   7   0   15.97    2.68
   5  -7   0    8.16    1.21
  -5  -7   0    8.08    1.21
  -5  -7   0    8.27    1.25
   5  -7   0    6.53    1.10
  -5  -7   0    4.69    1.19
  -5  -7   0    5.51    1.04
  -5  -7   0    9.76    1.57
  -5  -7   0    5.56    1.78
   5  -7   0    8.17    1.36
   5  -7   0    8.66    1.82
   5  -7   0    6.23    1.25
   5   7   0    7.92    1.22
  -5   7   0    6.75    1.76
   5   7   0    7.86    1.37
  -5   7   0    7.39    1.31
   5   7   0    8.58    1.93
   5   7   0    8.04    1.44
   5   7   0    7.72    1.29
   6  -7   0   39.89    6.24
  -6  -7   0   50.83    6.22
   6  -7   0   28.55    7.18
  -6  -7   0   43.26    6.23
  -6  -7   0   42.33    6.11
  -6  -7   0   43.76    6.62
  -6  -7   0   45.33    6.21
   6  -7   0   47.06    6.29
   6  -7   0   46.44    6.15
   6   7   0   42.23    6.28
   6   7   0   46.15    6.25
   6   7   0   45.17    6.63
  -6   7   0   52.39    6.66
   6   7   0   46.10    6.26
  -6   7   0   47.29    6.28
   6   7   0   48.45    6.24
  -6   7   0   45.01    6.21
   7  -7   0    8.85    1.22
   7  -7   0    5.83    1.15
  -7  -7   0    7.74    1.49
  -7  -7   0    8.63    1.36
  -7  -7   0    8.69    1.28
   7  -7   0    4.70    1.27
  -7  -7   0    8.24    2.11
  -7  -7   0    8.28    1.37
   7  -7   0    8.86    1.58
   7  -7   0    7.81    1.60
  -7  -7   0    5.82    1.09
   7  -7   0    6.86    2.03
  -7  -7   0    9.76    1.25
  -7  -7   0    6.03    1.29
  -7   7   0    8.58    1.43
   7   7   0    5.16    2.93
  -7   7   0    9.05    1.37
  -7   7   0    8.05    2.01
   7   7   0    7.05    1.51
   7   7   0    8.95    1.43
   7   7   0    7.74    1.41
  -8  -7   0    2.35    1.09
   8  -7   0    0.69    0.77
   8  -7   0    3.05    1.19
  -8  -7   0    1.21    1.60
  -8  -7   0    3.46    0.72
   8  -7   0    2.02    0.67
  -8  -7   0    3.63    0.93
  -8  -7   0    3.65    0.94
  -8  -7   0    2.84    0.81
   8  -7   0    3.03    0.72
   8   7   0    3.53    1.00
  -8   7   0    2.39    0.69
  -8   7   0    1.05    0.81
  -8   7   0    1.51    1.64
   8   7   0    1.08    1.58
  -8   7   0    1.06    0.71
   8   7   0    2.66    0.88
   8   7   0    3.10    1.11
   8   7   0    4.08    0.80
   9  -7   0   -0.19    0.73
  -9  -7   0    2.27    0.70
   9  -7   0    1.32    0.65
  -9  -7   0    1.06    0.84
  -9  -7   0    1.20    1.53
   9  -7   0    1.53    0.73
   9  -7   0    1.86    1.24
   9   7   0    1.96    1.19
   9   7   0    0.00    0.86
   9   7   0    1.18    0.74
   9   7   0    0.78    0.58
  -9   7   0    5.33    2.33
  -9   7   0    3.00    0.91
  -9   7   0    0.58    0.78
  10  -7   0    1.55    1.55
 -10  -7   0    1.25    0.91
 -10  -7   0    1.73    1.77
  10  -7   0   -1.48    0.85
 -10   7   0   -1.86    1.92
  10   7   0    1.42    0.97
 -10   7   0    0.77    0.79
  10   7   0    0.39    0.76
  11  -7   0    1.64    0.97
 -11  -7   0    3.44    2.32
 -11  -7   0    1.79    0.98
  11   7   0    3.03    1.56
  11   7   0    2.43    0.96
 -11   7   0    4.33    2.71
  11   7   0    3.06    1.15
 -11   7   0    2.64    1.11
 -12  -7   0    0.52    2.18
  12   7   0    1.38    0.89
 -12   7   0    0.10    0.94
 -12   7   0   -0.32    2.42
  12   7   0    1.60    1.18
 -13  -7   0    8.45    3.13
  13  -7   0    4.58    2.19
  13   7   0    3.36    2.04
  13   7   0    2.58    1.33
 -13   7   0    1.68    1.16
   0  -8   0  117.22   15.46
   0  -8   0  108.78   15.53
   0  -8   0  115.33   15.70
   0  -8   0  116.35   15.49
   0   8   0  123.26   15.46
   0   8   0  110.12   15.52
  -1  -8   0    7.15    1.65
  -1  -8   0    6.11    1.15
   1  -8   0    8.71    1.32
  -1  -8   0    8.56    1.35
   1  -8   0    6.67    1.08
   1  -8   0    5.74    1.16
  -1  -8   0    7.57    1.09
   1  -8   0    8.69    1.17
   1   8   0    6.82    1.10
  -1   8   0    8.65    1.20
  -1   8   0    7.52    1.10
   1   8   0    8.92    1.67
   1   8   0    8.04    1.31
  -1   8   0    7.39    1.26
   1   8   0    5.81    1.12
  -2  -8   0   11.58    1.70
   2  -8   0   12.30    1.79
   2  -8   0   10.65    1.70
  -2  -8   0   12.78    1.82
   2  -8   0   14.81    2.25
  -2  -8   0   14.98    2.00
  -2  -8   0   13.49    2.27
   2  -8   0   13.42    1.88
   2  -8   0   11.44    1.93
  -2  -8   0   11.95    1.84
   2   8   0   12.28    2.28
   2   8   0   14.64    1.86
  -2   8   0   10.59    1.87
  -2   8   0   11.69    1.70
  -3  -8   0   -0.02    0.50
   3  -8   0    1.07    0.52
  -3  -8   0    1.29    1.16
  -3  -8   0    0.24    0.74
  -3  -8   0    0.35    0.41
  -3  -8   0    0.93    0.59
   3  -8   0   -0.08    0.23
   3  -8   0   -0.65    0.93
  -3  -8   0    0.55    0.25
   3  -8   0    1.03    0.48
   3  -8   0    0.88    0.67
   3   8   0   -0.07    0.44
  -3   8   0    0.36    0.58
   3   8   0    0.86    0.52
  -3   8   0    0.13    0.25
   3   8   0   -0.66    0.73
  -3   8   0   -0.24    0.44
   3   8   0    0.70    1.04
   3   8   0   -1.10    0.59
  -4  -8   0   21.15    3.37
   4  -8   0   18.21    2.85
   4  -8   0   21.68    3.29
  -4  -8   0   19.30    2.78
  -4  -8   0   19.32    2.79
  -4  -8   0   17.47    2.93
   4  -8   0   19.61    2.86
   4  -8   0   18.28    2.69
  -4  -8   0   21.20    2.78
  -4  -8   0   18.46    2.67
   4  -8   0   20.17    2.78
  -4   8   0   27.77    3.43
   4   8   0   18.90    2.82
   4   8   0   19.69    2.76
   4   8   0   18.28    2.79
   4   8   0   18.94    2.92
   4   8   0   22.13    3.36
  -4   8   0   21.06    2.88
  -5  -8   0    1.78    0.55
  -5  -8   0    1.95    1.25
   5  -8   0    1.88    0.80
   5  -8   0    2.66    1.35
  -5  -8   0    2.57    0.96
  -5  -8   0   -0.35    0.56
  -5  -8   0    1.77    0.57
   5  -8   0    1.18    0.60
   5  -8   0    0.30    0.54
   5  -8   0    1.24    0.46
   5   8   0    1.54    0.79
   5   8   0    0.19    1.22
   5   8   0    1.57    0.67
   5   8   0    0.77    0.52
  -5   8   0    0.23    1.04
   5   8   0    2.20    0.82
  -5   8   0    1.25    0.66
  -6  -8   0    5.61    0.97
  -6  -8   0    6.92    1.17
  -6  -8   0    7.67    1.19
  -6  -8   0    9.52    1.96
   6  -8   0    7.48    1.93
   6  -8   0    4.09    1.12
   6  -8   0    9.22    1.45
   6  -8   0    4.34    1.02
  -6   8   0    6.73    1.81
   6   8   0    5.91    1.33
   6   8   0    7.21    1.20
  -6   8   0    8.46    1.35
   6   8   0    8.02    2.04
   6   8   0   10.17    1.48
  -6   8   0    6.33    1.15
   6   8   0    7.56    1.27
  -7  -8   0    0.07    0.80
   7  -8   0    0.31    0.98
  -7  -8   0   -0.12    0.64
  -7  -8   0   -0.83    0.54
   7  -8   0    0.94    0.84
  -7  -8   0    0.20    0.53
   7  -8   0    0.01    0.52
  -7  -8   0   -0.66    0.29
   7  -8   0    1.56    1.37
  -7  -8   0    1.30    0.65
  -7  -8   0    2.11    1.47
   7  -8   0   -1.63    0.67
   7   8   0    0.72    0.96
  -7   8   0   -0.53    0.55
   7   8   0   -0.58    1.26
  -7   8   0   -0.49    0.57
   7   8   0    0.66    0.91
   7   8   0   -0.19    0.59
  -7   8   0    2.82    1.57
   7   8   0   -0.76    0.77
  -8  -8   0    9.40    2.50
   8  -8   0   13.01    2.08
   8  -8   0    8.90    1.59
  -8  -8   0   10.98    1.69
  -8  -8   0    8.48    1.79
   8  -8   0   11.42    1.66
   8  -8   0   12.18    2.18
   8   8   0    9.50    1.82
  -8   8   0    7.52    1.58
   8   8   0   13.79    2.84
   8   8   0   12.83    2.07
  -8   8   0   12.45    2.79
   8   8   0   12.45    1.92
  -8   8   0   11.90    1.80
   8   8   0   13.02    1.71
  -9  -8   0    0.22    0.81
  -9  -8   0    2.93    1.99
  -9  -8   0    2.42    0.78
   9  -8   0    2.06    0.74
   9  -8   0    2.11    0.77
   9  -8   0    3.32    1.49
   9   8   0    1.91    0.98
   9   8   0    2.35    0.79
  -9   8   0    1.89    0.86
  -9   8   0   -0.16    0.82
   9   8   0    1.35    1.02
  -9   8   0    2.26    2.14
  10  -8   0    0.21    0.73
 -10  -8   0    0.27    0.79
 -10  -8   0   -1.27    1.37
 -10  -8   0    0.52    1.07
  10  -8   0   -0.63    1.36
  10   8   0    0.11    0.92
 -10   8   0    1.90    0.87
  10   8   0    0.00    0.78
 -10   8   0   -1.39    1.83
  11  -8   0    1.63    1.78
 -11  -8   0    0.72    2.16
  11   8   0    1.04    0.88
 -11   8   0   -3.62    1.95
  11   8   0    2.47    1.51
  11   8   0    0.77    1.02
 -11   8   0    0.95    0.83
 -12  -8   0    0.78    2.39
  12  -8   0   -1.00    1.75
  12   8   0   -1.81    0.83
 -12   8   0    1.01    0.98
  12   8   0    2.45    1.02
 -12   8   0   -0.42    2.19
 -13  -8   0   -1.69    2.44
 -13   8   0    1.43    3.16
 -13   8   0    1.30    1.08
  13   8   0    1.27    1.21
  13   8   0    4.31    1.88
  13   8   0    2.41    1.56
   0  -9   0   -0.43    0.95
   0  -9   0    0.23    0.45
   0  -9   0    0.35    0.24
   0  -9   0   -0.19    0.47
   0  -9   0   -0.26    0.65
   0   9   0    0.04    0.25
   0   9   0    0.82    0.57
   1  -9   0   26.15    3.60
  -1  -9   0   26.15    3.63
  -1  -9   0   26.37    3.64
   1  -9   0   27.85    3.67
  -1  -9   0   23.64    3.72
   1  -9   0   30.37    3.96
   1  -9   0   26.20    3.54
   1  -9   0   26.64    3.70
  -1  -9   0   26.62    3.54
  -1  -9   0   28.51    4.12
   1   9   0   24.24    3.70
   1   9   0   23.89    3.60
  -1   9   0   24.37    3.65
  -1   9   0   26.85    3.54
   1   9   0   25.80    4.03
   1   9   0   26.62    3.55
  -2  -9   0   39.17    5.90
  -2  -9   0   37.90    5.89
  -2  -9   0   42.61    6.22
   2  -9   0   46.22    5.90
   2  -9   0   44.79    5.95
  -2  -9   0   43.72    5.84
   2  -9   0   44.82    5.97
  -2  -9   0   40.44    5.89
   2  -9   0   43.90    5.83
  -2  -9   0   45.92    5.99
   2   9   0   42.82    6.17
  -2   9   0   40.49    5.93
   2   9   0   40.45    5.89
  -2   9   0   45.06    5.90
   2   9   0   43.97    5.84
   2   9   0   44.15    5.99
  -2   9   0   48.35    5.84
   2   9   0   38.13    5.88
   2   9   0   45.35    5.91
  -3  -9   0   28.87    4.20
   3  -9   0   29.64    4.16
  -3  -9   0   27.59    3.99
  -3  -9   0   29.24    4.08
   3  -9   0   31.02    4.15
  -3  -9   0   32.40    4.09
   3  -9   0   27.42    4.37
  -3  -9   0   26.69    4.52
   3  -9   0   30.87    4.07
  -3  -9   0   27.05    4.07
   3  -9   0   29.48    3.98
  -3   9   0   29.21    4.12
   3   9   0   29.50    4.20
   3   9   0   27.02    4.05
  -3   9   0   32.12    3.99
   3   9   0   28.59    4.11
  -3   9   0   30.46    4.16
   3   9   0   29.42    4.45
  -3   9   0   27.71    4.07
   4  -9   0   -0.05    0.68
  -4  -9   0    0.51    0.53
  -4  -9   0    0.33    0.85
   4  -9   0    0.03    1.01
   4  -9   0    0.18    0.56
   4  -9   0    0.82    0.51
  -4  -9   0    0.10    0.27
  -4  -9   0    0.29    1.12
   4  -9   0    0.50    0.38
  -4  -9   0   -0.08    0.39
  -4  -9   0    0.14    0.47
  -4   9   0    1.81    0.62
   4   9   0    0.62    1.18
   4   9   0    0.81    0.51
   4   9   0   -0.05    0.53
   4   9   0    0.24    0.77
   5  -9   0   -2.51    0.94
   5  -9   0    1.14    0.81
  -5  -9   0   -1.86    1.10
  -5  -9   0    0.22    0.51
  -5  -9   0    0.02    0.48
  -5  -9   0    0.55    0.44
   5  -9   0    0.61    0.41
  -5  -9   0   -0.43    0.27
  -5  -9   0    0.78    0.86
   5  -9   0    0.70    0.50
   5  -9   0    0.41    0.57
  -5   9   0    0.23    0.58
  -5   9   0    1.77    1.24
   5   9   0   -0.10    0.55
   5   9   0   -0.03    0.50
   5   9   0    1.14    1.24
   5   9   0    0.62    0.75
  -6  -9   0   27.75    4.19
  -6  -9   0   29.51    4.91
   6  -9   0   29.08    4.07
  -6  -9   0   29.09    4.14
   6  -9   0   31.43    4.28
   6  -9   0   29.95    4.72
   6  -9   0   28.82    4.23
  -6  -9   0   28.81    4.15
  -6  -9   0   30.46    4.30
  -6  -9   0   26.02    4.03
  -6   9   0   34.43    4.26
   6   9   0   24.65    4.74
  -6   9   0   32.43    4.64
   6   9   0   32.82    4.23
   6   9   0   29.87    4.50
   6   9   0   29.40    4.17
  -7  -9   0    2.41    0.92
  -7  -9   0    3.37    0.69
  -7  -9   0    3.84    0.91
   7  -9   0    4.45    1.27
   7  -9   0    3.03    0.80
   7  -9   0    5.17    0.87
   7  -9   0    4.12    1.76
   7  -9   0    2.38    1.16
  -7  -9   0    4.57    1.15
  -7  -9   0    4.62    1.75
  -7  -9   0    4.95    0.93
   7  -9   0    3.43    0.97
  -7  -9   0    3.68    0.98
   7   9   0    1.87    1.69
  -7   9   0    5.16    1.01
   7   9   0    5.34    1.08
  -7   9   0    7.00    1.96
   7   9   0    5.75    1.33
   7   9   0    5.24    1.25
  -7   9   0    4.72    1.11
   7   9   0    6.06    1.08
   8  -9   0   -0.06    0.68
  -8  -9   0    0.75    0.74
  -8  -9   0    2.36    0.70
  -8  -9   0    1.27    0.48
   8  -9   0    1.06    0.63
   8  -9   0    1.44    1.10
  -8  -9   0    0.71    1.63
   8  -9   0    1.76    1.23
  -8  -9   0    2.78    0.86
   8  -9   0    2.91    0.71
  -8   9   0    2.55    0.89
   8   9   0    2.69    0.92
   8   9   0    1.37    0.85
  -8   9   0    0.22    1.76
  -8   9   0    1.65    0.81
   8   9   0    1.32    1.50
   8   9   0    3.75    1.33
   9  -9   0    5.99    1.68
  -9  -9   0    3.16    1.10
   9  -9   0    4.81    1.67
   9  -9   0    6.13    1.00
  -9  -9   0    3.75    2.16
  -9  -9   0    2.23    0.72
  -9  -9   0    3.60    0.99
  -9  -9   0    3.39    1.04
  -9   9   0    5.67    1.24
   9   9   0    3.46    1.18
  -9   9   0    5.50    1.17
  -9   9   0    3.32    2.25
   9   9   0    3.89    1.30
   9   9   0    3.16    0.96
   9   9   0    6.43    1.56
  10  -9   0    1.37    1.56
 -10  -9   0    1.12    1.94
  10  -9   0   -1.32    1.39
 -10  -9   0    0.74    0.85
 -10  -9   0   -1.39    1.18
  10  -9   0   -0.01    0.88
 -10   9   0   -0.25    0.70
  10   9   0    0.10    0.94
  10   9   0    1.07    0.83
  10   9   0    0.83    1.32
 -10   9   0   -2.12    1.80
  11  -9   0    0.55    0.86
  11  -9   0   -1.04    1.68
 -11  -9   0    1.14    2.03
  11   9   0    0.74    0.88
 -11   9   0    1.03    0.79
  11   9   0   -1.94    0.86
 -11   9   0    0.09    2.36
  11   9   0    3.04    1.59
  12  -9   0    2.80    1.92
 -12  -9   0    1.33    2.26
 -12   9   0    2.93    1.16
  12   9   0    0.08    1.78
  12   9   0    4.80    1.37
  12   9   0    4.00    1.37
 -13  -9   0    5.32    3.07
  13  -9   0    1.56    2.03
 -13   9   0    3.68    3.23
  13   9   0    1.58    1.28
  13   9   0    1.35    1.64
 -13   9   0    1.38    1.17
  13   9   0    1.88    1.25
   0 -10   0    1.31    0.81
   0 -10   0    0.26    1.07
   0 -10   0    1.84    0.35
   0 -10   0    0.94    0.54
   0 -10   0    1.68    0.56
   0  10   0    1.39    0.36
   0  10   0    0.36    0.61
   1 -10   0   32.49    4.92
   1 -10   0   36.56    4.81
  -1 -10   0   35.23    4.81
  -1 -10   0   36.65    5.24
   1 -10   0   33.48    4.87
  -1 -10   0   36.94    4.89
   1 -10   0   33.05    5.19
  -1 -10   0   35.26    4.98
   1 -10   0   35.77    4.97
  -1  10   0   38.62    4.82
   1  10   0   33.41    4.87
  -1  10   0   35.02    4.93
   1  10   0   36.60    4.96
   1  10   0   35.74    4.82
  -2 -10   0   52.68    6.82
  -2 -10   0   49.46    6.72
   2 -10   0   51.33    6.72
   2 -10   0   52.98    6.81
   2 -10   0   47.84    6.65
  -2 -10   0   43.72    6.71
   2 -10   0   51.83    6.79
  -2 -10   0   47.40    6.66
  -2 -10   0   66.11    8.70
  -2 -10   0   48.72    6.73
   2  10   0   47.22    6.67
   2  10   0   46.13    6.71
   2  10   0   50.74    6.83
   2  10   0   46.41    6.73
   2  10   0   44.68    7.00
  -2  10   0   54.00    6.66
  -2  10   0   50.00    6.77
  -3 -10   0   63.53    8.81
   3 -10   0   64.35    8.73
   3 -10   0   66.80    8.87
  -3 -10   0   64.92    8.74
  -3 -10   0   66.56    8.81
  -3 -10   0   66.96    9.17
  -3 -10   0   66.58    8.90
   3 -10   0   67.06    8.86
   3 -10   0   64.68    9.07
  -3 -10   0   61.43    8.81
  -3  10   0   62.36    8.84
   3  10   0   69.14    8.91
   3  10   0   65.38    8.74
   3  10   0   59.78    8.70
  -3  10   0   71.29    8.73
   3  10   0   61.44    9.09
   3  10   0   62.96    8.82
   3  10   0   61.90    8.79
  -4 -10   0    3.97    0.77
  -4 -10   0    3.50    0.78
  -4 -10   0    2.35    0.75
  -4 -10   0    2.38    0.55
   4 -10   0    2.71    1.38
   4 -10   0    4.59    0.88
  -4 -10   0    3.21    1.50
  -4 -10   0    4.00    1.11
   4 -10   0    4.05    1.07
  -4  10   0    3.29    0.85
  -4  10   0    3.61    0.81
   4  10   0    4.26    0.88
   4  10   0    2.36    0.72
   4  10   0    2.66    1.39
   4  10   0    3.06    1.08
  -5 -10   0   66.69    9.53
  -5 -10   0   63.04    9.54
   5 -10   0   73.45    9.60
  -5 -10   0   67.41    9.92
  -5 -10   0   67.35    9.45
   5 -10   0   71.10    9.47
   5 -10   0   58.25   10.09
   5 -10   0   68.12    9.60
  -5 -10   0   75.38    9.64
  -5 -10   0   64.91    9.54
  -5 -10   0   74.75    9.54
   5  10   0   77.37    9.99
   5  10   0   68.75    9.61
   5  10   0   71.60    9.54
   5  10   0   75.23    9.58
  -5  10   0   67.82    9.85
  -5  10   0   74.54    9.60
   6 -10   0    2.99    1.50
  -6 -10   0    1.83    0.53
   6 -10   0    3.05    0.87
  -6 -10   0    2.53    0.76
   6 -10   0    3.97    0.84
   6 -10   0    1.95    0.98
  -6 -10   0    4.33    0.83
  -6 -10   0    4.05    1.19
  -6 -10   0    0.90    0.69
  -6 -10   0    5.63    1.73
   6 -10   0    2.87    0.65
  -6  10   0    1.36    1.46
   6  10   0    3.28    0.81
   6  10   0    1.52    0.83
  -6  10   0    3.50    0.80
  -6  10   0    2.64    0.83
   6  10   0    5.29    1.64
   6  10   0    1.88    0.96
  -7 -10   0    8.43    1.31
  -7 -10   0    8.57    2.20
   7 -10   0    4.63    1.26
  -7 -10   0    6.50    1.28
   7 -10   0    7.59    1.17
   7 -10   0    9.72    1.86
   7 -10   0    5.43    1.12
  -7 -10   0    8.54    1.29
  -7 -10   0    6.09    1.43
   7 -10   0    6.71    1.29
   7 -10   0    7.14    1.63
  -7 -10   0    5.59    1.04
  -7  10   0    6.55    1.29
   7  10   0    5.71    2.15
   7  10   0    8.29    1.46
  -7  10   0    3.86    1.97
   7  10   0    7.55    1.36
   7  10   0    9.37    1.63
   7  10   0    7.18    1.51
   8 -10   0    7.01    1.86
   8 -10   0    8.94    1.84
  -8 -10   0    6.42    1.36
   8 -10   0    7.99    1.36
   8 -10   0    5.60    1.39
  -8 -10   0    8.19    1.48
  -8 -10   0    5.66    2.26
  -8  10   0    6.46    2.50
   8  10   0    9.75    1.85
   8  10   0    6.21    2.56
   8  10   0    8.48    1.35
  -8  10   0    7.68    1.57
   8  10   0    6.29    1.56
   8  10   0   10.22    1.91
  -8  10   0    6.77    1.42
  -9 -10   0   14.88    2.27
   9 -10   0   13.83    2.05
   9 -10   0   14.63    2.59
  -9 -10   0    8.66    2.91
  -9 -10   0   11.88    2.15
   9 -10   0   12.72    2.64
  -9 -10   0   12.78    2.04
  -9  10   0   12.41    2.22
   9  10   0   13.29    2.47
   9  10   0   12.92    2.27
   9  10   0   12.04    2.00
  -9  10   0    8.32    3.13
 -10 -10   0   -0.10    0.98
 -10 -10   0    0.06    0.79
  10 -10   0    1.30    1.59
 -10 -10   0    0.16    0.74
  10 -10   0    1.20    1.00
 -10 -10   0    0.97    1.91
  10 -10   0    1.25    1.45
  10  10   0    0.53    0.88
  10  10   0   -0.23    1.03
 -10  10   0    0.37    0.85
 -10  10   0    2.43    2.17
  10  10   0   -0.72    1.24
  11 -10   0    4.96    2.00
 -11 -10   0    2.77    1.08
 -11 -10   0    4.95    2.49
  11  10   0    5.00    1.81
  11  10   0    1.34    1.14
 -11  10   0    0.66    2.33
  11  10   0    3.72    1.09
 -11  10   0    1.40    0.99
 -12 -10   0    3.76    2.85
 -12  10   0    1.73    2.75
 -12  10   0    1.34    1.11
  12  10   0    1.18    1.83
 -13 -10   0    6.43    3.42
 -13  10   0    1.73    1.07
  13  10   0    2.91    1.39
  13  10   0    0.66    1.25
  13  10   0    0.95    1.70
   0 -11   0    1.45    0.53
   0 -11   0   -0.41    0.53
   0 -11   0    0.26    0.25
   0 -11   0   -2.39    0.96
   0 -11   0    0.85    0.82
   0  11   0    0.17    0.27
   0  11   0    0.33    0.68
   1 -11   0   10.98    1.70
  -1 -11   0   12.50    1.71
   1 -11   0   11.58    2.30
   1 -11   0   10.97    1.82
   1 -11   0   12.51    2.00
  -1 -11   0   15.98    2.52
  -1 -11   0   15.34    1.85
  -1 -11   0   13.68    2.01
   1 -11   0   11.31    1.78
   1  11   0   13.23    1.73
  -1  11   0   10.18    1.90
  -1  11   0   12.53    1.71
   1  11   0    9.47    2.26
   1  11   0   11.64    2.01
   1  11   0    9.51    1.76
   2 -11   0    4.63    0.97
   2 -11   0    5.15    0.89
   2 -11   0    4.92    1.13
  -2 -11   0    5.17    0.92
  -2 -11   0    6.15    1.69
   2 -11   0    4.03    0.71
  -2 -11   0    4.04    0.84
  -2 -11   0    4.93    0.73
  -2 -11   0    3.66    1.15
   2  11   0    5.63    1.21
  -2  11   0    6.38    1.03
   2  11   0    5.09    0.91
  -2  11   0    3.32    0.97
   2  11   0    5.21    1.62
  -2  11   0    4.52    0.73
   2  11   0    3.47    0.73
   2  11   0    5.51    0.88
  -3 -11   0    6.02    1.11
   3 -11   0    6.94    1.17
  -3 -11   0    6.27    1.77
   3 -11   0    4.68    0.88
  -3 -11   0    5.53    0.91
   3 -11   0    8.87    1.36
  -3 -11   0    6.00    1.38
   3 -11   0    5.21    1.05
  -3 -11   0    5.95    1.17
   3 -11   0    6.80    1.69
  -3 -11   0    5.05    1.05
   3  11   0    6.34    0.88
   3  11   0    5.56    1.13
   3  11   0    6.61    1.66
   3  11   0    6.21    0.94
  -3  11   0    6.62    0.92
   3  11   0    5.44    1.03
   3  11   0    5.67    1.36
  -3  11   0    5.83    1.20
   4 -11   0   34.27    4.08
  -4 -11   0   34.98    4.83
   4 -11   0   26.22    4.39
  -4 -11   0   27.33    4.08
  -4 -11   0   25.29    3.84
  -4 -11   0   27.03    3.96
  -4 -11   0   29.26    3.95
   4 -11   0   27.70    4.04
   4 -11   0   26.83    3.92
   4  11   0   28.66    3.99
   4  11   0   28.49    4.08
   4  11   0   26.07    4.48
  -4  11   0   27.73    4.02
  -4  11   0   29.32    3.83
  -4  11   0   26.95    3.97
   4  11   0   26.47    3.93
   5 -11   0    3.07    0.69
  -5 -11   0    5.45    1.72
  -5 -11   0    4.78    1.19
  -5 -11   0    2.81    0.58
   5 -11   0    3.14    1.07
   5 -11   0    3.28    0.81
   5 -11   0    4.16    1.56
   5 -11   0    2.47    0.87
  -5 -11   0    5.82    0.91
  -5 -11   0    3.28    0.83
  -5 -11   0    6.20    0.95
   5  11   0    1.95    0.98
  -5  11   0    1.85    0.77
   5  11   0    4.05    0.95
   5  11   0    4.61    0.87
  -5  11   0    1.09    0.81
   5  11   0    4.68    1.59
  -6 -11   0   32.64    4.55
  -6 -11   0   29.43    5.24
   6 -11   0   34.77    4.68
   6 -11   0   28.69    4.65
   6 -11   0   34.46    5.06
  -6 -11   0   35.41    4.56
   6 -11   0   31.36    4.46
  -6 -11   0   29.03    4.42
  -6 -11   0   27.91    4.58
  -6 -11   0   34.58    4.62
  -6 -11   0   38.83    5.10
  -6  11   0   34.39    5.06
   6  11   0   29.45    4.66
   6  11   0   34.88    4.58
  -6  11   0   32.25    4.65
   6  11   0   34.10    4.64
   6  11   0   34.78    4.65
   6  11   0   31.16    5.33
  -6  11   0   32.63    4.56
   7 -11   0    4.09    1.25
   7 -11   0    9.08    1.71
  -7 -11   0    7.48    1.36
   7 -11   0    9.85    1.67
  -7 -11   0    7.88    1.32
  -7 -11   0    7.10    1.34
  -7 -11   0    6.87    2.19
   7  11   0    5.15    1.35
  -7  11   0    7.32    1.45
   7  11   0    8.83    2.28
  -7  11   0    6.31    1.30
   7  11   0    7.45    1.46
  -7  11   0    8.44    2.21
  -8 -11   0    2.45    0.91
  -8 -11   0    3.20    1.77
   8 -11   0    1.68    0.82
   8 -11   0    3.33    1.32
  -8 -11   0    0.87    0.49
   8 -11   0    3.00    1.37
  -8  11   0    3.77    1.92
   8  11   0    0.62    0.92
  -8  11   0    3.58    1.22
   8  11   0    3.26    1.35
  -8  11   0    1.78    0.91
   8  11   0    2.72    1.08
   9 -11   0    2.77    1.49
  -9 -11   0    2.41    1.06
   9 -11   0    3.79    1.43
  -9 -11   0    3.02    0.89
  -9 -11   0    0.47    0.50
  -9 -11   0    0.67    1.65
  -9 -11   0    0.51    0.83
   9 -11   0    3.24    1.05
   9  11   0    2.26    1.05
  -9  11   0    1.65    0.92
   9  11   0    1.11    0.82
  -9  11   0    0.96    2.12
 -10 -11   0   -0.04    0.89
 -10 -11   0   -1.42    1.08
  10 -11   0    1.92    1.63
 -10 -11   0   -0.08    1.82
  10 -11   0   -0.51    1.01
  10  11   0   -0.02    1.39
  10  11   0    0.92    0.87
  10  11   0   -1.40    1.10
 -10  11   0    0.31    0.82
 -10  11   0   -0.24    2.18
  11 -11   0    1.86    2.05
  11 -11   0    2.39    1.14
 -11 -11   0   -2.28    1.64
  11  11   0    2.25    1.07
 -11  11   0    0.68    0.94
  11  11   0    0.42    1.58
  11  11   0    0.03    0.90
 -12 -11   0    2.58    2.68
 -12  11   0    2.15    1.02
  12  11   0    1.35    1.15
  12  11   0    1.35    1.68
  13 -11   0    1.21    2.06
 -13 -11   0    3.81    3.14
  13  11   0    2.83    1.94
  13  11   0    2.98    1.43
  13  11   0    2.28    1.08
 -13  11   0    0.60    0.96
 -13  11   0    2.01    3.08
   0 -12   0    5.91    1.07
   0 -12   0    4.82    1.73
   0 -12   0    7.18    1.35
   0 -12   0    4.45    0.87
   0 -12   0    6.64    1.05
   0  12   0    6.15    0.91
   0  12   0    6.50    1.22
  -1 -12   0    2.14    1.41
  -1 -12   0    2.24    1.05
   1 -12   0    2.01    0.63
  -1 -12   0    1.73    0.40
   1 -12   0    1.81    0.42
   1 -12   0    2.62    0.92
   1 -12   0    1.91    1.23
   1 -12   0    2.39    0.61
  -1 -12   0    2.48    0.70
  -1  12   0    1.53    0.42
   1  12   0    2.62    0.90
  -1  12   0    1.32    0.77
   1  12   0    1.55    0.42
   1  12   0    1.46    1.27
   2 -12   0    1.33    0.89
  -2 -12   0    0.88    1.25
   2 -12   0    1.14    0.56
   2 -12   0    0.43    0.32
  -2 -12   0    0.85    0.33
  -2 -12   0    1.00    0.92
  -2 -12   0    1.37    0.61
   2 -12   0    1.21    0.62
  -2 -12   0    0.88    0.52
   2  12   0    1.28    1.17
  -2  12   0    1.18    0.35
  -2  12   0    1.34    0.72
   2  12   0    0.46    0.35
   2  12   0    1.65    0.95
   2  12   0    1.71    0.58
  -3 -12   0    1.15    0.93
   3 -12   0    0.91    1.11
   3 -12   0    0.48    0.35
  -3 -12   0    1.02    0.36
   3 -12   0    1.52    0.65
  -3 -12   0    3.80    1.44
   3 -12   0    2.60    0.93
  -3 -12   0    2.15    0.65
   3 -12   0    1.96    0.58
  -3 -12   0    1.32    0.56
  -3  12   0    1.36    0.69
   3  12   0    1.19    0.59
   3  12   0    1.28    0.30
  -3  12   0    1.08    0.38
   3  12   0    1.93    0.99
  -3  12   0    1.32    0.74
   3  12   0    1.09    0.38
   3  12   0    0.94    0.57
   3  12   0    1.19    1.28
   4 -12   0    1.35    0.61
   4 -12   0    5.88    1.91
  -4 -12   0    1.28    0.61
   4 -12   0    1.55    0.92
   4 -12   0    1.15    0.34
  -4 -12   0    1.32    0.96
   4 -12   0    0.49    0.61
  -4 -12   0    0.67    0.35
  -4 -12   0    0.64    0.58
  -4 -12   0    0.24    1.30
   4  12   0    3.12    1.35
  -4  12   0    1.46    0.64
  -4  12   0    1.46    0.37
   4  12   0    1.13    0.60
   4  12   0    0.91    0.98
   4  12   0    1.68    0.68
  -4  12   0    2.93    0.76
   5 -12   0   11.56    2.31
  -5 -12   0   14.13    2.12
   5 -12   0   14.88    2.94
   5 -12   0   13.35    2.14
  -5 -12   0   17.39    2.30
  -5 -12   0   13.68    2.33
  -5 -12   0   18.29    2.54
   5 -12   0   15.49    2.45
  -5 -12   0   13.61    2.28
  -5 -12   0   21.32    3.36
  -5 -12   0   14.31    2.25
  -5  12   0   15.28    2.39
   5  12   0   12.34    2.23
   5  12   0   15.93    3.04
   5  12   0   16.49    2.40
   5  12   0   16.79    2.51
  -5  12   0   14.76    2.26
   5  12   0   18.91    2.40
   6 -12   0    2.01    0.85
   6 -12   0    1.92    0.62
  -6 -12   0    1.09    0.75
  -6 -12   0    2.06    0.53
  -6 -12   0    2.92    0.78
  -6 -12   0    4.49    1.26
   6 -12   0    4.95    1.20
  -6 -12   0    1.59    0.76
  -6 -12   0    5.16    1.87
   6  12   0    2.43    1.07
   6  12   0    3.72    1.11
   6  12   0    2.83    0.82
  -6  12   0    2.00    0.94
   6  12   0    4.65    1.76
   6  12   0    1.85    0.83
   7 -12   0    3.04    0.85
   7 -12   0    4.06    1.27
  -7 -12   0    6.45    1.45
  -7 -12   0    1.15    0.59
   7 -12   0    1.99    0.87
  -7 -12   0    3.48    1.74
  -7 -12   0    3.04    0.92
   7 -12   0    4.14    1.26
  -7  12   0    1.42    0.91
   7  12   0    3.65    2.00
   7  12   0    5.23    1.28
  -7  12   0    3.94    0.94
   7  12   0    3.11    1.03
  -7  12   0    5.76    2.16
   7  12   0    2.28    0.91
   8 -12   0    5.68    1.13
  -8 -12   0    5.43    1.18
   8 -12   0    6.00    1.72
   8 -12   0    4.35    1.57
  -8 -12   0    5.58    1.24
  -8 -12   0    1.95    1.90
   8  12   0    3.54    1.22
   8  12   0    4.53    1.25
  -8  12   0    4.93    1.24
  -8  12   0    6.15    1.22
  -8  12   0    0.97    1.83
   9 -12   0    5.04    1.89
  -9 -12   0    2.82    2.25
   9 -12   0    6.99    1.29
  -9  12   0    5.42    1.32
   9  12   0    4.35    1.08
  -9  12   0    3.81    2.32
   9  12   0    2.00    1.25
  10 -12   0    5.14    2.01
  10 -12   0    4.40    1.80
 -10 -12   0   -0.18    1.83
 -10  12   0    3.52    2.68
  10  12   0    3.49    1.63
  10  12   0    2.98    1.33
  10  12   0    4.21    1.07
 -10  12   0    4.51    1.24
  11 -12   0    0.04    1.77
 -11 -12   0    1.05    1.04
 -11 -12   0    1.53    2.10
 -11  12   0   -2.63    2.14
  11  12   0   -0.66    1.53
  11  12   0    0.01    0.90
  11  12   0   -1.13    0.86
 -11  12   0    0.70    0.85
 -12 -12   0    0.09    2.03
  12 -12   0    0.69    1.86
  12  12   0   -0.24    1.12
 -12  12   0    1.57    2.78
  12  12   0    1.98    1.79
 -12  12   0    0.22    0.93
 -13 -12   0    2.36    2.88
 -13  12   0    2.42    3.21
  13  12   0   -1.92    1.68
  13  12   0    1.29    1.36
  13  12   0    1.18    1.10
   0 -13   0    1.05    0.96
   0 -13   0    0.44    0.56
   0 -13   0    0.12    0.29
   0 -13   0   -0.63    0.58
   0 -13   0   -0.84    1.13
   0  13   0    0.56    0.32
   0  13   0   -0.63    0.70
   1 -13   0    0.60    0.58
   1 -13   0    0.30    0.51
  -1 -13   0    1.36    0.96
   1 -13   0    0.70    0.86
  -1 -13   0    0.05    1.19
   1 -13   0    1.02    0.54
   1 -13   0    0.56    1.15
   1 -13   0    0.38    0.31
  -1 -13   0    0.42    0.29
  -1 -13   0    0.94    0.60
   1  13   0    0.82    0.34
  -1  13   0    0.88    0.71
  -1  13   0    0.62    0.36
   1  13   0    0.58    1.10
   1  13   0    0.89    0.77
  -2 -13   0    1.35    0.66
   2 -13   0    1.38    0.65
   2 -13   0    0.60    0.56
   2 -13   0    1.19    0.38
  -2 -13   0    1.16    0.36
  -2 -13   0    2.84    1.00
  -2 -13   0    0.81    0.53
   2 -13   0    2.84    1.34
  -2 -13   0    1.81    1.38
   2 -13   0    1.84    0.90
   2  13   0    1.31    0.40
   2  13   0    0.60    0.88
   2  13   0    1.11    0.59
  -2  13   0    0.33    0.76
   2  13   0    2.47    1.32
  -2  13   0    1.13    0.37
   3 -13   0   -0.11    1.58
   3 -13   0    2.31    0.64
  -3 -13   0    1.23    0.59
  -3 -13   0    2.78    0.79
   3 -13   0    2.22    0.95
  -3 -13   0    1.11    1.30
  -3 -13   0    1.61    0.41
   3 -13   0    0.96    0.39
  -3 -13   0    1.96    0.97
   3 -13   0    0.91    0.63
  -3 -13   0    2.79    0.71
   3  13   0    1.67    0.32
  -3  13   0    1.62    0.78
  -3  13   0    1.17    0.40
   3  13   0    1.34    1.34
   3  13   0    0.98    0.40
   3  13   0    0.21    0.96
   3  13   0    1.42    0.70
   3  13   0    1.51    0.63
   4 -13   0   36.97    5.09
   4 -13   0   39.78    5.22
   4 -13   0   33.45    4.99
  -4 -13   0   39.37    5.26
  -4 -13   0   38.39    5.11
  -4 -13   0   31.88    5.03
  -4 -13   0   38.71    5.68
   4 -13   0   41.21    5.25
  -4 -13   0   34.42    5.12
   4 -13   0   34.08    5.46
   4  13   0   34.78    4.95
   4  13   0   38.05    5.09
   4  13   0   35.24    5.27
  -4  13   0   32.69    5.30
   4  13   0   38.43    5.58
  -4  13   0   41.03    5.00
   4  13   0   40.19    5.16
   5 -13   0    0.87    0.61
  -5 -13   0    0.96    1.53
  -5 -13   0    0.86    0.37
   5 -13   0    1.32    0.47
   5 -13   0    1.98    1.09
   5 -13   0   -0.52    0.70
  -5 -13   0    0.97    0.63
  -5 -13   0    0.80    0.50
   5 -13   0    3.57    1.46
  -5 -13   0    0.81    0.63
   5  13   0    1.54    1.04
   5  13   0    1.21    1.35
   5  13   0    2.35    0.72
  -6 -13   0   18.34    4.52
  -6 -13   0   29.17    3.98
   6 -13   0   26.09    4.08
  -6 -13   0   31.25    4.18
   6 -13   0   25.45    3.91
  -6 -13   0   27.13    3.95
   6 -13   0   29.48    4.15
   6  13   0   27.27    4.06
   6  13   0   29.62    4.29
  -6  13   0   23.69    4.05
   6  13   0   27.68    4.02
   6  13   0   31.98    4.03
  -7 -13   0    4.42    1.25
   7 -13   0    6.91    1.74
   7 -13   0    6.97    1.64
  -7 -13   0    7.02    1.35
  -7 -13   0    4.66    2.10
  -7 -13   0    8.67    1.79
  -7 -13   0    6.60    1.34
   7  13   0    8.08    1.60
   7  13   0    6.22    1.44
   7  13   0   10.20    1.80
   7  13   0    6.62    2.29
  -7  13   0    6.28    1.43
  -7  13   0    4.99    1.30
  -8 -13   0    0.35    1.82
   8 -13   0    3.13    1.07
  -8 -13   0    3.52    1.03
   8 -13   0    3.50    1.44
   8 -13   0    5.17    1.44
  -8 -13   0    2.09    0.84
   8  13   0    2.30    0.83
  -8  13   0    2.53    1.98
   8  13   0    1.53    0.94
  -8  13   0    0.85    1.24
  -8  13   0    1.18    0.90
   8  13   0    1.14    1.06
   9 -13   0    2.81    1.54
  -9 -13   0    3.45    2.30
   9 -13   0    1.94    1.55
   9 -13   0    1.73    0.92
  -9  13   0    0.96    0.87
  -9  13   0    1.44    2.24
   9  13   0    1.76    0.83
   9  13   0    1.97    1.07
 -10 -13   0    0.25    1.06
 -10 -13   0   -0.07    2.16
  10 -13   0    1.22    1.67
 -10 -13   0    1.07    0.91
  10  13   0    0.73    0.84
 -10  13   0    1.51    0.91
  10  13   0    0.37    1.04
  10  13   0   -0.87    1.35
 -10  13   0    0.11    2.09
 -11 -13   0    1.45    2.06
 -11 -13   0    0.14    0.98
  11 -13   0    0.70    1.72
 -11  13   0   -2.69    2.04
  11  13   0    1.72    0.92
  11  13   0    0.37    1.18
 -11  13   0    1.79    0.98
 -12 -13   0    5.39    2.60
 -12  13   0    1.41    3.48
  12  13   0    0.72    1.22
  12  13   0    1.46    1.85
 -12  13   0    0.61    0.93
  12  13   0    2.18    1.28
  13  13   0    1.62    1.35
  13  13   0    1.34    1.51
   0 -14   0    0.81    0.70
   0 -14   0    0.97    0.64
   0 -14   0   -1.59    1.69
   0 -14   0    2.83    1.02
   0 -14   0    0.40    0.31
   0  14   0    0.17    0.32
   0  14   0   -0.29    0.73
  -1 -14   0   20.51    2.97
   1 -14   0   25.63    3.12
   1 -14   0   17.37    3.06
   1 -14   0   22.19    3.29
  -1 -14   0   23.89    3.13
   1 -14   0   21.47    2.98
  -1 -14   0   21.21    3.29
   1 -14   0   24.39    3.19
   1 -14   0   25.81    3.88
  -1 -14   0   23.49    3.89
  -1  14   0   17.83    3.14
   1  14   0   22.72    3.00
   1  14   0   24.99    3.75
  -1  14   0   22.52    2.99
   1  14   0   18.71    3.19
   2 -14   0   -0.23    1.19
  -2 -14   0    0.65    0.61
   2 -14   0   -0.17    0.28
   2 -14   0    1.06    0.91
  -2 -14   0   -0.37    0.26
   2 -14   0    0.50    0.52
   2 -14   0    0.72    0.59
  -2 -14   0    0.38    0.94
  -2 -14   0   -0.08    1.23
   2  14   0    0.45    0.56
  -2  14   0    0.15    0.31
   2  14   0   -0.87    0.84
   2  14   0    0.16    0.33
   2  14   0   -0.17    1.07
   2  14   0   -0.56    0.49
  -2  14   0   -0.02    0.71
  -3 -14   0   21.84    2.78
   3 -14   0   19.87    2.90
   3 -14   0   16.05    2.58
  -3 -14   0   18.33    2.93
   3 -14   0   19.30    3.28
  -3 -14   0   16.75    2.72
  -3 -14   0   18.41    2.74
   3 -14   0   16.40    2.79
  -3 -14   0   24.96    3.69
   3  14   0   21.43    3.46
   3  14   0   18.67    2.61
   3  14   0   18.69    2.53
   3  14   0   16.91    2.75
  -3  14   0   19.37    2.75
  -3  14   0   18.77    2.59
   3  14   0   19.07    2.69
   3  14   0   17.82    3.01
   4 -14   0   -0.27    0.30
   4 -14   0   -0.05    0.85
   4 -14   0    0.98    1.29
  -4 -14   0   -0.14    0.54
  -4 -14   0    3.63    1.62
  -4 -14   0    1.43    1.00
   4 -14   0    0.16    0.64
  -4 -14   0    1.16    0.77
  -4 -14   0    0.64    0.62
  -4 -14   0   -0.17    0.31
  -4  14   0   -0.82    0.65
   4  14   0    2.18    0.64
   4  14   0   -0.22    1.07
   4  14   0    0.28    0.23
  -4  14   0    0.80    0.34
   4  14   0   -0.14    1.17
   4  14   0    1.88    0.71
  -4  14   0    0.01    0.60
  -5 -14   0    6.24    1.36
  -5 -14   0    7.42    1.30
  -5 -14   0    4.78    1.21
   5 -14   0    6.41    1.37
   5 -14   0    8.48    1.61
  -5 -14   0    6.28    2.12
   5 -14   0    8.85    1.70
  -5 -14   0    7.03    1.57
  -5 -14   0    5.00    1.06
  -5 -14   0    7.69    1.33
   5 -14   0    7.05    1.04
   5  14   0    8.52    2.12
   5  14   0    7.23    1.31
   5  14   0    6.39    1.35
  -5  14   0    7.98    1.08
   5  14   0    6.80    1.65
  -6 -14   0    7.52    2.13
  -6 -14   0    5.73    1.16
   6 -14   0    6.33    1.48
  -6 -14   0    3.45    0.83
  -6 -14   0    4.09    1.09
  -6 -14   0    5.83    1.52
   6 -14   0    5.87    1.12
   6  14   0    4.46    2.06
   6  14   0    4.84    1.14
  -7 -14   0   14.04    3.11
  -7 -14   0   15.76    2.46
  -7 -14   0   11.09    2.02
  -7 -14   0   12.32    2.06
   7 -14   0   19.21    2.49
   7  14   0   10.00    2.09
  -7  14   0   11.16    2.14
   7  14   0    9.16    2.00
   7  14   0    9.82    2.94
  -7  14   0   14.16    2.14
   8 -14   0    0.01    0.78
  -8 -14   0    0.99    0.73
   8 -14   0    2.30    1.51
   8 -14   0    2.02    1.33
  -8 -14   0    0.67    1.88
   8  14   0    1.82    0.77
   8  14   0    0.70    1.23
   8  14   0    0.12    0.91
  -8  14   0    1.02    0.85
   8  14   0    1.02    0.97
  -9 -14   0    1.72    0.98
   9 -14   0    2.16    1.70
  -9 -14   0    1.36    0.92
  -9 -14   0    0.54    3.00
  -9  14   0    3.35    2.30
   9  14   0    2.10    0.82
   9  14   0    1.40    1.12
  -9  14   0   -0.46    0.75
 -10 -14   0   -1.05    1.76
  10 -14   0    1.19    1.83
 -10 -14   0    0.21    0.83
 -10 -14   0   -1.04    1.02
 -10 -14   0    0.15    0.87
  10  14   0    0.54    0.86
  10  14   0    0.38    1.52
 -10  14   0   -0.59    2.17
 -10  14   0    0.68    0.91
  10  14   0   -0.32    1.05
 -11 -14   0    1.65    1.08
 -11 -14   0    1.71    2.06
 -11  14   0    0.28    0.88
  11  14   0    1.06    1.66
  11  14   0    0.25    1.14
 -11  14   0    3.03    2.63
  11  14   0    0.57    0.94
  12 -14   0    0.28    1.81
 -12 -14   0   -1.29    1.87
  12  14   0    0.13    0.99
 -12  14   0   -1.69    2.60
  12  14   0   -0.67    1.76
 -12  14   0    0.72    0.98
  12  14   0   -0.10    1.07
   0 -15   0   -0.27    0.55
   0 -15   0   -0.34    0.59
   0 -15   0    0.65    0.94
   0 -15   0    2.96    1.33
   0 -15   0    0.03    0.31
   0  15   0    0.22    0.32
   0  15   0   -0.36    0.83
   1 -15   0   43.31    5.95
   1 -15   0   46.65    5.87
  -1 -15   0   44.13    5.87
   1 -15   0   38.47    5.88
   1 -15   0   42.80    6.00
  -1 -15   0   51.10    6.40
   1 -15   0   39.52    5.76
  -1 -15   0   42.41    6.00
   1 -15   0   46.34    6.41
  -1  15   0   43.48    5.77
   1  15   0   39.67    5.77
   1  15   0   39.74    6.26
   2 -15   0    6.54    1.19
  -2 -15   0    7.15    1.42
   2 -15   0    5.93    0.93
  -2 -15   0    4.73    0.90
  -2 -15   0    8.26    1.90
  -2 -15   0    5.72    1.12
   2 -15   0    7.71    2.00
   2 -15   0    7.84    1.48
   2  15   0    3.87    1.02
   2  15   0    3.83    1.31
   2  15   0    6.34    0.96
  -2  15   0    5.52    1.23
   2  15   0    5.48    1.74
  -2  15   0    6.51    0.95
   3 -15   0   12.58    1.98
  -3 -15   0   12.84    1.95
   3 -15   0    8.17    1.64
  -3 -15   0   11.08    1.69
  -3 -15   0   16.26    2.66
  -3 -15   0    7.15    1.44
  -3 -15   0    6.08    1.56
   3 -15   0    8.53    1.63
   3 -15   0   11.57    2.30
  -3 -15   0   10.25    1.75
   3 -15   0   10.49    1.50
  -3  15   0   11.97    1.52
  -3  15   0    8.61    1.74
   3  15   0   10.93    1.54
   3  15   0   10.96    1.72
   3  15   0   10.08    1.42
   3  15   0   11.82    2.46
   3  15   0   11.02    1.64
   3  15   0   10.35    1.96
  -4 -15   0    2.07    0.82
  -4 -15   0    3.22    0.93
  -4 -15   0    5.59    1.33
   4 -15   0    2.87    0.96
   4 -15   0    4.36    1.24
   4 -15   0    3.94    1.21
  -4 -15   0    5.46    1.90
   4 -15   0    2.77    0.65
  -4 -15   0    2.71    0.65
   4 -15   0    4.23    1.57
   4  15   0    4.79    1.65
  -4  15   0    4.07    0.69
   4  15   0    3.55    0.58
   4  15   0    5.66    1.04
   4  15   0    4.04    0.90
  -4  15   0    4.80    1.07
   4  15   0    2.23    1.28
  -5 -15   0    7.83    1.87
  -5 -15   0   10.57    1.87
   5 -15   0   13.96    2.26
  -5 -15   0   11.87    1.87
  -5 -15   0    8.84    2.70
  -5 -15   0   11.75    2.15
  -5  15   0   10.78    1.66
   5  15   0   12.48    1.98
   5  15   0   12.11    2.61
   6 -15   0    1.56    1.17
  -6 -15   0   -1.84    1.37
  -6 -15   0    2.45    0.82
   6 -15   0    0.58    0.72
  -6 -15   0    1.12    1.25
  -6 -15   0    0.30    0.60
   6  15   0    1.94    0.81
   6  15   0   -0.19    1.56
   6  15   0   -0.27    1.01
   6  15   0    1.46    0.86
   7 -15   0    7.50    1.73
  -7 -15   0    5.04    1.66
  -7 -15   0    3.89    1.22
  -7 -15   0    3.94    1.14
   7 -15   0    7.11    1.70
  -7 -15   0    2.00    1.94
  -7 -15   0    4.54    1.09
   7  15   0    3.40    1.56
   7  15   0    6.96    2.51
   7  15   0    5.40    1.28
   7  15   0    4.02    1.21
  -7  15   0    8.16    1.33
  -8 -15   0    2.68    1.25
   8 -15   0    2.02    0.97
  -8 -15   0    0.45    1.01
  -8 -15   0   -0.22    1.78
  -8 -15   0    1.95    1.43
   8 -15   0    2.46    1.48
   8  15   0    1.42    0.79
   8  15   0    2.30    1.01
  -9 -15   0    2.76    2.52
   9 -15   0    5.25    1.23
  -9 -15   0    5.49    1.50
   9 -15   0    7.57    2.13
   9 -15   0    7.71    2.36
   9  15   0    6.29    1.23
   9  15   0    5.72    1.51
   9  15   0    8.60    2.10
  10 -15   0    3.01    0.98
 -10 -15   0    0.67    0.92
 -10 -15   0   -0.65    1.08
 -10 -15   0    5.57    2.61
  10 -15   0    2.65    1.86
 -10  15   0   -0.13    0.85
  10  15   0    0.84    1.12
  10  15   0    1.02    0.86
 -11 -15   0    0.07    1.13
 -11 -15   0    1.01    2.20
  11  15   0    0.86    1.68
  11  15   0    0.94    0.96
  11  15   0    1.12    1.31
 -12 -15   0    6.83    3.05
  12  15   0    0.40    1.90
  12  15   0    0.74    1.24
  12  15   0    1.48    1.25
 -12  15   0    2.96    3.10
   0 -16   0   46.07    5.89
   0 -16   0   41.99    6.24
   0 -16   0   40.19    5.63
   0 -16   0   41.69    5.72
   0 -16   0   41.68    5.82
   0  16   0   37.32    5.81
   0  16   0   41.73    5.63
   1 -16   0    3.91    0.89
  -1 -16   0    5.57    1.32
   1 -16   0    4.28    0.93
  -1 -16   0    6.98    1.19
  -1 -16   0    5.05    0.96
   1 -16   0    2.07    0.68
  -1 -16   0    2.11    1.54
   1 -16   0    5.68    0.98
  -1 -16   0    3.12    0.67
   1 -16   0    6.88    1.39
   1 -16   0    4.76    2.32
   1  16   0    4.39    1.59
   1  16   0    3.47    0.71
  -1  16   0    3.49    0.71
   1  16   0    3.36    1.14
  -1  16   0    3.60    1.04
  -2 -16   0   10.30    1.69
   2 -16   0   18.76    2.98
  -2 -16   0   10.64    2.57
   2 -16   0   16.11    2.28
  -2 -16   0   14.96    2.55
  -2 -16   0   12.44    1.94
   2 -16   0    9.83    1.72
  -2 -16   0   13.16    1.87
   2 -16   0   10.14    1.88
   2  16   0    7.88    2.00
  -2  16   0   14.29    1.72
   2  16   0   10.28    1.81
  -2  16   0   10.90    1.95
   2  16   0   10.52    1.90
   2  16   0   11.58    2.60
  -3 -16   0    1.27    0.75
   3 -16   0    2.01    0.79
  -3 -16   0    2.24    0.89
   3 -16   0    1.12    0.47
  -3 -16   0    3.17    1.72
  -3 -16   0    1.61    0.74
  -3 -16   0    0.84    0.42
   3 -16   0    1.22    1.34
  -3 -16   0    2.37    1.13
   3 -16   0    3.37    1.17
   3 -16   0    0.91    1.32
   3  16   0    2.52    0.41
  -3  16   0    1.93    0.51
   3  16   0    0.27    1.09
  -3  16   0    3.89    1.01
   3  16   0    2.01    0.52
   3  16   0    2.34    1.53
   3  16   0    3.41    0.80
  -4 -16   0    2.69    1.76
  -4 -16   0    1.94    0.81
  -4 -16   0    1.82    0.53
  -4 -16   0    3.22    1.26
   4 -16   0    2.39    0.57
  -4 -16   0    2.54    0.87
   4 -16   0    3.24    1.18
   4  16   0    2.78    0.48
  -4  16   0    3.23    0.60
   4  16   0    3.19    0.90
   4  16   0    3.87    1.62
   4  16   0    3.00    1.16
  -4  16   0    2.24    0.99
   4  16   0    2.18    0.83
  -5 -16   0    2.74    0.87
  -5 -16   0    2.70    1.27
   5 -16   0    1.38    0.51
  -5 -16   0   -1.36    1.75
   5 -16   0    2.99    1.26
  -5 -16   0    2.62    0.78
   5 -16   0    3.12    0.82
   5  16   0    1.63    1.08
  -5  16   0    2.56    0.59
   5  16   0    2.15    0.88
   5  16   0    1.81    0.92
   5  16   0    1.57    1.84
  -6 -16   0    5.00    1.23
   6 -16   0    7.36    1.72
  -6 -16   0    7.03    1.33
   6 -16   0    7.80    1.83
  -6 -16   0    9.83    1.84
  -6 -16   0    6.04    2.32
   6  16   0    7.14    1.45
  -6  16   0    6.20    1.06
   6  16   0    5.82    1.40
   6  16   0    1.93    1.95
   6  16   0    6.59    1.61
  -7 -16   0    6.09    1.70
  -7 -16   0    3.38    2.12
  -7 -16   0    6.64    1.54
   7 -16   0    6.46    1.79
   7 -16   0    6.68    1.80
  -7 -16   0    4.89    1.28
   7  16   0    3.99    1.44
   7  16   0    8.86    1.74
   7  16   0    5.09    1.37
   7  16   0    3.40    2.14
   8 -16   0    4.21    1.72
   8 -16   0    3.12    1.67
  -8 -16   0    3.45    2.30
  -8 -16   0    5.09    1.30
   8 -16   0    3.30    0.94
  -8 -16   0    3.40    1.05
  -8 -16   0    3.12    1.60
   8  16   0    2.36    0.91
   8  16   0    3.70    1.20
   8  16   0    3.20    1.59
  -9 -16   0    0.54    0.83
   9 -16   0    0.46    1.60
   9 -16   0    1.51    0.88
  -9 -16   0    1.89    1.13
  -9 -16   0   -1.49    1.91
   9  16   0    3.00    1.20
   9  16   0    2.14    1.56
   9  16   0   -0.08    0.83
 -10 -16   0    7.87    2.62
  10 -16   0    7.83    3.03
  10  16   0    3.48    1.10
  10  16   0    2.15    1.91
 -11 -16   0    1.93    2.26
  11 -16   0    1.21    1.97
 -11 -16   0    1.34    1.37
  11  16   0    0.65    1.16
  11  16   0    0.06    1.10
  11  16   0   -0.34    1.65
 -12 -16   0    2.31    2.56
  12  16   0    2.44    1.40
  12  16   0    0.10    1.86
  12  16   0    0.89    1.17
   0 -17   0   -0.53    0.62
   0 -17   0    2.28    1.38
   0 -17   0   -0.30    1.03
   0 -17   0    0.86    0.68
   0 -17   0   -0.38    0.33
   0 -17   0   -0.22    0.55
   0  17   0    1.43    0.67
   0  17   0   -0.05    0.85
  -1 -17   0   13.68    2.14
   1 -17   0   12.84    1.83
   1 -17   0    8.16    1.60
  -1 -17   0   10.80    1.67
   1 -17   0    9.98    1.81
   1 -17   0   11.20    1.79
  -1 -17   0   11.52    1.82
  -1 -17   0   14.63    2.62
  -1 -17   0   12.94    2.69
  -1 -17   0   13.44    1.87
   1 -17   0   13.34    2.19
   1 -17   0   12.65    2.71
  -1  17   0    9.92    1.93
   1  17   0    9.66    1.96
  -1  17   0   11.44    1.67
   1  17   0   12.09    1.70
   2 -17   0   -0.37    1.06
  -2 -17   0    0.75    0.38
  -2 -17   0    3.27    1.71
   2 -17   0   -2.56    1.42
   2 -17   0    0.89    0.99
   2 -17   0    0.99    0.42
   2 -17   0    0.89    0.69
  -2 -17   0    2.16    0.73
  -2 -17   0    1.50    1.17
   2  17   0    1.29    0.48
  -2  17   0    1.26    0.42
   2  17   0   -0.53    1.35
  -2  17   0    1.59    0.90
   2  17   0    0.00    0.98
  -3 -17   0    4.84    1.94
  -3 -17   0    4.60    0.98
  -3 -17   0    3.74    1.35
   3 -17   0    6.79    2.53
   3 -17   0    2.63    0.87
  -3 -17   0    2.52    0.87
   3 -17   0    1.84    0.61
   3 -17   0    4.86    1.29
   3  17   0    3.20    0.55
   3  17   0    2.95    0.65
  -3  17   0    3.35    0.64
   3  17   0    2.45    1.71
  -3  17   0    2.96    1.37
   3  17   0    3.19    0.91
   3  17   0    2.72    0.86
   4 -17   0   -0.39    0.35
  -4 -17   0    0.69    0.76
   4 -17   0   -0.32    1.07
  -4 -17   0   -1.45    0.62
   4 -17   0   -0.39    0.63
  -4 -17   0    0.12    1.18
  -4 -17   0   -1.27    1.42
  -4  17   0   -0.28    0.36
   4  17   0   -0.49    0.25
   4  17   0   -0.94    1.32
   4  17   0   -0.27    0.75
   4  17   0    0.54    0.74
  -5 -17   0   -0.61    1.14
   5 -17   0    0.62    0.73
  -5 -17   0    1.58    1.84
   5 -17   0    0.42    0.40
  -5 -17   0    0.63    0.74
   5 -17   0    0.84    1.14
   5  17   0    0.36    0.78
   5  17   0   -1.56    1.67
   5  17   0   -0.14    0.74
  -5  17   0   -0.09    0.38
   6 -17   0   13.23    2.20
  -6 -17   0   10.69    1.90
  -6 -17   0   10.10    2.14
   6 -17   0   11.27    2.31
  -6 -17   0    9.33    2.87
   6  17   0    8.64    1.86
   6  17   0    4.44    2.43
   6  17   0    9.25    1.82
  -7 -17   0    3.19    1.43
   7 -17   0    2.89    1.53
  -7 -17   0    2.90    2.04
  -7 -17   0    1.60    0.84
  -7 -17   0    1.53    0.93
   7 -17   0    4.52    1.53
   7  17   0    2.19    1.43
   7  17   0    4.25    1.21
   7  17   0   -1.86    1.77
   8 -17   0   -1.52    1.54
  -8 -17   0   -1.08    0.91
   8 -17   0    0.42    0.98
  -8 -17   0    0.05    1.40
  -8 -17   0    1.19    0.81
   8 -17   0    1.65    1.83
  -8 -17   0   -1.07    1.71
   8  17   0   -0.43    0.86
   8  17   0   -0.03    1.45
  -9 -17   0    1.34    0.85
  -9 -17   0    1.59    1.17
  -9 -17   0   -0.87    1.82
   9 -17   0    1.03    1.63
   9  17   0    1.46    1.61
   9  17   0    1.83    0.89
   9  17   0    0.26    1.07
  10 -17   0    2.87    2.01
 -10 -17   0   -1.01    1.98
 -10 -17   0    2.59    1.55
  10  17   0    2.28    2.02
  10  17   0    2.49    1.13
  10  17   0    0.10    1.25
 -11 -17   0    1.23    2.22
  11 -17   0    3.29    2.22
  11  17   0    3.03    1.44
  11  17   0    3.04    1.42
  11  17   0    4.38    2.12
  12 -17   0    0.15    2.02
  12  17   0    1.03    1.38
   0 -18   0    4.50    1.07
   0 -18   0    7.64    1.25
   0 -18   0    7.81    1.58
   0 -18   0    2.66    0.80
   0 -18   0    6.80    1.97
   0 -18   0    5.93    1.07
   0  18   0    5.14    0.87
   0  18   0    3.93    1.39
   1 -18   0    3.45    1.03
  -1 -18   0    5.53    1.90
  -1 -18   0    3.73    1.09
   1 -18   0    5.22    0.87
  -1 -18   0    4.36    1.12
  -1 -18   0    6.27    1.55
  -1 -18   0    3.11    1.03
   1 -18   0    4.73    1.23
   1 -18   0    4.89    1.92
   1 -18   0    4.57    1.08
   1 -18   0    7.00    1.58
  -1  18   0    6.96    0.94
   1  18   0    4.89    0.89
  -2 -18   0    1.39    0.72
  -2 -18   0    0.54    1.51
   2 -18   0   -0.35    1.27
  -2 -18   0    0.30    1.15
   2 -18   0   -0.41    0.39
   2 -18   0    0.86    0.72
   2 -18   0    0.44    1.20
   2  18   0   -1.72    1.31
  -2  18   0    0.16    0.39
   2  18   0    0.19    0.46
   3 -18   0    1.37    1.23
  -3 -18   0    0.52    0.82
  -3 -18   0   -0.68    0.61
   3 -18   0    0.69    1.50
  -3 -18   0    0.42    1.16
  -3 -18   0    0.94    1.72
   3 -18   0   -0.41    0.39
   3  18   0   -2.05    1.38
   3  18   0    0.54    0.31
   3  18   0    0.08    0.72
   3  18   0   -0.10    0.39
   3  18   0   -0.69    0.93
   4 -18   0    5.61    1.47
  -4 -18   0    1.18    1.86
   4 -18   0    2.71    0.70
  -4 -18   0    4.08    1.45
   4  18   0    2.57    0.97
  -4  18   0    4.54    0.78
   4  18   0    1.73    1.73
   4  18   0    3.20    0.60
   4  18   0    3.48    1.02
  -4  18   0    2.69    1.07
   5 -18   0   13.88    2.36
  -5 -18   0   12.04    2.33
  -5 -18   0   15.40    2.05
   5 -18   0    9.23    1.69
  -5 -18   0   16.02    3.38
   5  18   0   14.44    2.31
   5  18   0    9.76    1.64
   5  18   0   10.47    3.04
   5  18   0   13.12    2.09
  -5  18   0   13.18    1.76
   6 -18   0    0.28    1.26
  -6 -18   0    0.58    0.63
  -6 -18   0   -0.78    1.25
   6 -18   0    1.52    1.18
  -6 -18   0    2.63    2.21
  -6 -18   0    0.35    0.90
   6 -18   0    0.31    0.45
   6  18   0   -0.52    1.54
  -6  18   0    0.19    0.46
   6  18   0   -0.10    0.88
   7 -18   0    1.67    1.38
  -7 -18   0   -0.63    1.71
  -7 -18   0    1.13    0.91
   7 -18   0    0.57    1.50
  -7 -18   0    1.09    0.75
  -7 -18   0   -0.25    1.33
   7  18   0    0.11    0.89
  -7  18   0    0.27    0.44
  -8 -18   0    1.19    0.96
   8 -18   0   -0.88    1.53
  -8 -18   0    3.97    2.36
  -8 -18   0    3.98    1.57
  -8 -18   0    0.85    0.78
   8  18   0    2.10    1.15
   8  18   0    1.22    0.83
   8  18   0    1.57    1.50
  -9 -18   0    0.91    0.88
  -9 -18   0    1.22    2.11
   9 -18   0    0.08    1.90
  -9 -18   0   -0.83    1.01
   9  18   0    2.60    1.71
   9  18   0   -0.05    0.84
   9  18   0   -1.07    1.09
 -10 -18   0    0.85    2.31
  10  18   0    1.54    0.95
  10  18   0    2.41    1.34
  10  18   0    1.33    1.87
 -11 -18   0    1.21    2.54
  11  18   0   -0.14    1.88
  11  18   0   -0.19    1.10
   0 -19   0    0.35    0.72
   0 -19   0   -0.56    0.67
   0 -19   0   -0.97    1.12
   0 -19   0   -0.78    1.41
   0  19   0   -0.03    0.41
  -1 -19   0    8.29    1.63
  -1 -19   0   11.74    1.71
   1 -19   0    8.11    1.62
   1 -19   0   11.43    1.88
  -1 -19   0    7.66    2.44
   1 -19   0    9.06    1.66
   1 -19   0    7.81    2.41
   1 -19   0   11.91    2.17
  -1 -19   0    9.63    2.00
   1  19   0    7.51    1.46
  -1  19   0   11.03    1.53
  -2 -19   0    0.61    0.77
   2 -19   0    0.11    0.46
  -2 -19   0    1.91    1.26
   2 -19   0    0.14    1.25
   2 -19   0    1.97    1.51
  -2 -19   0   -0.06    1.45
   2 -19   0    0.13    0.68
   2  19   0   -0.55    0.67
   2  19   0    0.54    1.59
  -2  19   0    1.39    0.49
   2  19   0    0.32    0.48
  -3 -19   0   23.95    3.78
   3 -19   0   22.82    3.46
  -3 -19   0   32.01    4.81
   3 -19   0   29.18    4.51
  -3 -19   0   22.26    3.49
   3 -19   0   28.25    3.81
   3 -19   0   20.48    3.29
   3  19   0   21.36    3.22
  -3  19   0   27.07    3.31
   3  19   0   19.32    4.23
   3  19   0   19.93    3.49
   3  19   0   24.67    3.32
  -4 -19   0    1.19    1.32
   4 -19   0    1.06    1.65
   4 -19   0    0.23    0.45
  -4 -19   0   -2.07    1.50
  -4 -19   0    2.86    0.88
   4 -19   0    0.71    1.22
   4  19   0   -1.24    2.14
  -4  19   0    0.55    0.46
   4  19   0    0.95    0.35
   4  19   0    0.35    0.85
   5 -19   0    7.34    1.76
  -5 -19   0    6.54    1.68
  -5 -19   0    5.50    1.29
  -5 -19   0    6.72    2.33
   5 -19   0    4.28    0.90
  -5  19   0    5.94    0.97
   5  19   0    1.86    2.14
   5  19   0    4.76    0.82
   5  19   0    4.90    1.33
  -6 -19   0   -0.22    0.64
   6 -19   0    0.31    1.19
  -6 -19   0    1.84    1.94
   6 -19   0    0.42    1.38
  -6 -19   0    0.43    1.27
  -6  19   0    0.20    0.48
   6  19   0   -1.20    0.83
  -7 -19   0    5.55    2.60
  -7 -19   0    5.64    1.75
   7 -19   0    9.10    1.93
  -7 -19   0    3.60    1.24
  -7 -19   0    4.22    1.25
   7 -19   0    3.80    1.81
  -7  19   0    3.83    0.86
   7  19   0    4.33    1.33
  -8 -19   0   -0.80    0.69
  -8 -19   0    1.16    1.44
  -8 -19   0   -2.23    2.26
  -8 -19   0    0.23    0.91
   8 -19   0    0.88    0.97
   8 -19   0   -0.09    1.75
   8  19   0    0.38    0.99
   8  19   0   -0.10    0.77
   9 -19   0    2.66    2.05
  -9 -19   0    3.27    1.06
  -9 -19   0    1.29    2.14
  -9 -19   0    2.75    1.28
   9  19   0    3.56    1.14
  10 -19   0    0.66    2.04
 -10 -19   0    4.47    2.52
  10  19   0    3.48    2.02
  10  19   0    1.73    1.33
  10  19   0    2.72    1.01
 -11 -19   0    2.07    2.51
  11  19   0    2.73    1.54
  11  19   0    1.50    2.02
   0 -20   0   25.71    3.99
   0 -20   0   24.70    4.80
   0 -20   0   30.72    4.32
   0  20   0   26.91    3.85
   1 -20   0    2.74    0.98
   1 -20   0    6.26    1.64
  -1 -20   0    2.31    1.93
  -1 -20   0    3.98    1.08
   1 -20   0    2.64    1.86
  -1 -20   0    3.21    1.55
  -1 -20   0    4.21    1.05
   1  20   0    3.99    1.00
   1  20   0    2.87    0.77
  -1  20   0    3.63    0.80
  -2 -20   0   49.63    6.32
   2 -20   0   49.82    6.57
  -2 -20   0   33.19    6.93
   2 -20   0   38.93    7.04
  -2 -20   0   46.77    6.51
   2  20   0   43.36    6.16
   2  20   0   45.94    6.60
   2  20   0   35.32    6.96
  -2  20   0   45.64    6.16
   3 -20   0   -0.20    1.70
  -3 -20   0   -0.37    1.81
   3 -20   0    0.18    1.31
  -3 -20   0   -0.39    0.77
  -3 -20   0    0.66    1.31
   3  20   0    0.47    0.36
  -3  20   0    0.24    0.46
   3  20   0   -1.82    1.65
   3  20   0    0.25    0.82
   4 -20   0    0.64    1.36
  -4 -20   0    2.42    1.87
  -4 -20   0    0.94    1.36
  -4 -20   0   -1.18    0.82
   4 -20   0   -0.33    1.59
   4  20   0   -0.62    0.30
  -4  20   0   -0.14    0.42
   4  20   0   -0.25    0.87
  -5 -20   0    0.10    0.81
   5 -20   0   -0.47    1.25
   5 -20   0    0.73    1.41
  -5 -20   0    0.99    1.35
  -5 -20   0    1.03    2.14
   5  20   0   -0.19    0.31
  -5  20   0    0.07    0.43
   5  20   0    0.21    0.97
   6 -20   0    0.86    1.48
  -6 -20   0   -0.63    2.12
  -6 -20   0    0.71    0.75
  -6 -20   0    2.19    1.37
   6 -20   0   -0.37    1.18
  -6 -20   0    0.26    0.87
   6  20   0    0.07    0.88
  -6  20   0   -0.38    0.47
  -7 -20   0    0.58    1.36
   7 -20   0    0.42    1.59
  -7 -20   0    0.99    2.07
  -7 -20   0    1.25    1.05
   7 -20   0    1.73    1.48
  -7 -20   0    0.80    0.83
   7  20   0    1.11    1.38
  -7  20   0    1.03    0.50
   7  20   0   -0.02    0.93
  -8 -20   0    6.51    1.60
   8 -20   0    7.60    2.20
  -8 -20   0    7.45    2.93
  -8 -20   0    6.65    1.67
  -8 -20   0    8.46    2.08
   8  20   0    5.40    1.69
   8  20   0    8.73    1.44
   8  20   0    7.46    2.14
  -9 -20   0    3.24    1.32
  -9 -20   0    3.07    1.79
  -9 -20   0    3.60    2.56
   9  20   0    2.31    0.99
   9  20   0    5.27    1.99
   9  20   0    3.32    1.46
  10 -20   0    2.96    2.18
 -10 -20   0    1.44    2.50
  10  20   0    2.02    1.21
  10  20   0   -0.58    1.90
  10  20   0    4.85    1.56
   0 -21   0    0.26    1.69
   0 -21   0   -0.37    1.32
   0  21   0    0.00    0.53
   1 -21   0   11.54    2.31
  -1 -21   0   11.74    1.90
   1 -21   0   11.08    2.88
   1 -21   0   12.59    1.87
  -1 -21   0    9.67    2.23
  -1 -21   0    9.02    2.39
  -1 -21   0   10.91    2.83
   1  21   0    9.25    1.62
   1  21   0   10.12    1.79
  -1  21   0   10.37    1.66
   2 -21   0    0.14    1.43
  -2 -21   0    2.50    1.52
   2 -21   0    2.28    1.87
  -2 -21   0    2.81    1.00
  -2 -21   0    2.88    1.98
   2  21   0    1.26    0.55
   2  21   0    2.49    0.89
  -2  21   0    0.94    0.56
   3 -21   0    0.83    0.87
   3 -21   0   -1.80    1.47
  -3 -21   0   -0.13    1.37
   3 -21   0   -1.01    1.37
  -3 -21   0   -1.00    1.77
  -3  21   0   -0.83    0.47
   3  21   0    0.07    0.76
   3  21   0   -0.37    0.37
  -4 -21   0    3.08    1.47
  -4 -21   0    3.70    1.19
  -4 -21   0    2.26    1.93
   4 -21   0    5.18    2.29
   4 -21   0    3.96    1.66
   4  21   0    3.18    1.11
   4  21   0    3.27    0.62
  -4  21   0    2.89    0.75
   5 -21   0   -0.33    1.41
  -5 -21   0    0.03    0.85
  -5 -21   0   -0.37    2.17
  -5 -21   0   -0.12    1.31
   5 -21   0   -1.76    1.21
   5  21   0    0.42    0.35
  -5  21   0    0.50    0.50
   5  21   0    0.00    0.94
  -6 -21   0    1.27    1.36
  -6 -21   0   -0.25    0.90
  -6 -21   0   -0.29    0.68
   6 -21   0   -1.82    1.38
  -6 -21   0    0.38    2.42
   6 -21   0   -1.69    1.22
  -6  21   0    1.04    0.52
   6  21   0    0.73    1.00
  -7 -21   0    5.42    2.49
  -7 -21   0    4.71    1.31
  -7 -21   0    6.75    1.50
  -7 -21   0    5.54    1.76
   7 -21   0    4.90    1.96
  -7  21   0    5.63    1.01
   7  21   0    4.10    1.46
   7  21   0    2.96    1.78
  -8 -21   0   -0.15    0.85
   8 -21   0   -0.48    1.66
  -8 -21   0    0.97    2.21
  -8 -21   0    0.96    1.15
  -8 -21   0    2.88    2.02
  -8  21   0   -0.99    1.22
   8  21   0    0.56    0.85
   8  21   0    0.15    1.27
   8  21   0   -0.20    1.68
  -9 -21   0    2.79    1.70
   9 -21   0   -1.04    1.66
  -9 -21   0    1.61    1.24
  -9 -21   0    0.81    2.46
   9  21   0    0.88    1.28
   9  21   0   -0.19    1.79
   9  21   0   -0.79    1.16
 -10 -21   0    0.39    2.27
  10 -21   0    2.63    2.06
  10  21   0    0.31    1.23
  10  21   0    0.65    1.01
  10  21   0   -1.15    1.86
   0 -22   0   -0.74    1.58
   0 -22   0    0.76    1.43
   0 -22   0    0.82    1.15
   0 -22   0    0.62    0.92
   0  22   0    1.06    0.56
   1 -22   0   -0.26    0.85
  -1 -22   0    0.87    1.75
   1 -22   0    0.00    1.48
   1 -22   0   -0.98    1.72
  -1 -22   0   -0.54    1.43
  -1  22   0   -0.21    0.51
   1  22   0   -0.22    0.51
   2 -22   0    0.59    1.58
  -2 -22   0   -0.35    1.37
   2 -22   0    1.86    1.82
  -2 -22   0   -2.37    1.47
  -2 -22   0    0.53    0.92
   2  22   0    0.55    0.84
  -2  22   0    0.22    0.55
   2  22   0   -0.25    0.50
  -3 -22   0    1.04    1.46
   3 -22   0    3.02    1.89
  -3 -22   0    1.42    0.97
   3 -22   0    0.63    1.55
  -3 -22   0    2.25    2.06
   3  22   0    0.42    0.93
   3  22   0    0.67    0.44
  -3  22   0    1.30    0.56
  -4 -22   0    0.89    1.89
   4 -22   0    3.98    1.66
  -4 -22   0    0.76    1.37
   4  22   0    1.88    0.52
  -4  22   0    3.59    0.71
   4  22   0    0.45    1.00
  -5 -22   0    1.15    0.99
  -5 -22   0    0.01    1.33
   5 -22   0   -0.91    1.49
  -5 -22   0    5.10    2.49
   5 -22   0   -0.39    1.35
   5  22   0   -0.22    0.91
   5  22   0   -0.42    0.34
  -5  22   0    0.26    0.50
  -6 -22   0    1.75    1.09
  -6 -22   0    1.18    0.94
  -6 -22   0    2.05    1.40
   6 -22   0   -0.23    1.58
  -6 -22   0    0.65    2.05
   6 -22   0    1.04    1.45
  -6  22   0    0.74    0.56
   6  22   0    0.18    0.93
  -7 -22   0    1.63    1.11
  -7 -22   0    2.59    1.58
  -7 -22   0    1.25    2.20
  -7 -22   0    0.13    0.90
   7 -22   0    3.00    1.89
   7 -22   0    1.55    1.51
  -7  22   0    0.38    1.24
  -7  22   0    1.70    0.62
   7  22   0    1.63    1.15
   7  22   0    1.90    1.61
  -8 -22   0    0.54    1.04
  -8 -22   0   -0.91    0.80
  -8 -22   0    4.32    2.62
   8 -22   0   -0.40    1.62
  -8 -22   0    3.65    1.75
   8  22   0   -1.68    1.61
   8  22   0    0.84    1.18
  -8  22   0   -0.30    1.35
   9 -22   0   -0.40    1.67
  -9 -22   0    0.45    1.65
  -9 -22   0    3.08    3.38
   9  22   0    1.70    1.41
   9  22   0   -0.39    1.81
  10 -22   0    2.18    1.98
  10  22   0    0.02    2.05
  10  22   0    1.58    1.54
   0 -23   0   -1.35    1.06
   0 -23   0    1.21    1.94
   0 -23   0   -0.66    1.44
   0 -23   0   -1.11    0.82
   0  23   0   -0.36    0.50
   0  23   0    0.82    0.75
  -1 -23   0   26.39    3.70
   1 -23   0   24.37    4.12
  -1 -23   0   23.85    4.68
   1 -23   0   19.19    4.46
  -1 -23   0   24.79    4.06
   1  23   0   21.51    3.63
   1  23   0   24.78    3.48
  -1  23   0   25.04    3.49
  -2 -23   0    0.17    1.50
   2 -23   0    1.88    1.74
   2 -23   0    1.42    0.96
   2 -23   0   -1.21    1.56
  -2 -23   0   -0.35    1.55
  -2  23   0    0.85    0.56
   2  23   0    0.67    0.40
   2  23   0   -0.32    0.47
   2  23   0    0.88    0.87
  -3 -23   0    0.44    2.09
  -3 -23   0    2.83    1.58
  -3 -23   0    1.12    1.03
   3 -23   0    1.40    1.68
   3  23   0    2.85    0.57
  -3  23   0    3.21    0.74
   3  23   0    2.63    1.12
  -4 -23   0   -0.46    1.36
  -4 -23   0    1.79    2.14
   4 -23   0    0.98    1.62
  -4  23   0    0.07    0.59
   4  23   0    0.01    0.95
   4  23   0    1.02    0.39
   5 -23   0    1.53    1.59
  -5 -23   0   -0.12    1.31
   5 -23   0   -1.48    1.53
  -5 -23   0   -1.69    0.95
  -5 -23   0   -2.75    2.03
   5  23   0   -0.51    0.99
  -5  23   0   -0.05    0.58
   5  23   0   -1.29    1.28
  -6 -23   0    3.77    2.66
  -6 -23   0    5.49    1.78
  -6 -23   0    5.28    1.31
   6 -23   0    7.25    2.08
   6 -23   0    3.29    1.92
  -6 -23   0    4.21    1.36
   6  23   0    2.65    1.66
   6  23   0    3.82    1.36
  -6  23   0    4.58    0.97
  -7 -23   0    1.29    1.10
  -7 -23   0    2.26    1.86
  -7 -23   0    6.95    4.45
  -7 -23   0    2.62    1.22
   7  23   0    1.68    1.29
   7  23   0    4.05    2.00
  -7  23   0    3.60    0.79
  -7  23   0    0.66    1.64
  -8 -23   0    0.75    1.16
  -8 -23   0    0.29    1.58
  -8 -23   0    1.06    0.99
   8 -23   0   -0.70    1.61
   8  23   0   -1.08    1.10
   8  23   0    1.49    1.75
  -9 -23   0    7.84    2.14
   9 -23   0    2.37    1.98
   9  23   0    1.62    1.53
   9  23   0    3.86    2.19
   0 -24   0   18.34    2.87
   0 -24   0   16.85    2.67
   0 -24   0   15.36    3.73
   0 -24   0   16.52    3.11
   0  24   0   15.95    2.70
   0  24   0   16.06    2.49
  -1 -24   0    0.52    1.74
   1 -24   0   -2.00    1.55
  -1 -24   0   -0.29    0.90
  -1 -24   0    0.08    1.55
   1 -24   0   -0.16    0.91
   1  24   0   -0.10    0.84
   1  24   0   -0.59    0.50
  -1  24   0    0.37    0.56
  -2 -24   0    1.57    2.05
   2 -24   0    3.51    1.48
  -2 -24   0    1.25    1.67
   2 -24   0    2.73    1.80
   2 -24   0    3.59    1.11
   2  24   0    2.10    0.59
  -2  24   0    3.35    0.80
   2  24   0    2.06    1.03
  -3 -24   0   -0.87    1.94
  -3 -24   0   -1.22    0.92
  -3 -24   0    1.81    1.51
   3 -24   0   -2.58    1.66
   3 -24   0   -1.67    1.21
  -3  24   0    0.19    0.61
   3  24   0    0.09    0.93
   3  24   0   -0.11    0.40
  -4 -24   0    1.19    1.40
  -4 -24   0    5.16    2.37
  -4 -24   0    0.44    1.06
   4 -24   0   -0.70    1.27
   4 -24   0   -1.28    1.65
   4 -24   0    0.58    0.98
   4  24   0    0.25    0.39
  -4  24   0   -0.36    0.54
   4  24   0    0.53    1.03
  -5 -24   0    2.08    2.51
   5 -24   0   -1.45    1.58
   5 -24   0   -1.37    1.40
  -5 -24   0    1.01    1.06
  -5 -24   0   -0.15    1.49
   5  24   0    0.97    1.05
  -5  24   0    0.62    0.59
   5  24   0   -0.11    0.37
   6 -24   0    4.75    1.93
  -6 -24   0    1.47    1.07
  -6 -24   0    2.50    1.23
  -6 -24   0    4.57    2.95
  -6  24   0    2.41    0.72
   6  24   0   -0.07    1.56
   6  24   0    1.92    1.15
  -7 -24   0    1.04    0.95
  -7 -24   0    3.56    1.78
   7 -24   0   -1.18    1.69
  -7 -24   0    2.81    1.24
  -7  24   0    0.69    0.70
   7  24   0   -2.07    1.59
  -7  24   0   -0.80    1.39
   7  24   0    2.96    1.47
  -8 -24   0    3.41    1.34
  -8 -24   0    2.49    1.72
   8 -24   0    2.86    2.52
   8  24   0   -0.67    1.78
   8  24   0    2.91    1.44
  -9 -24   0    2.83    1.99
   9  24   0    3.37    1.55
   9  24   0    0.70    2.11
   0 -25   0   -0.09    1.63
   0 -25   0   -0.08    1.39
   0  25   0   -0.04    0.55
   0  25   0    0.34    0.83
   1 -25   0    2.11    1.06
   1 -25   0    0.58    1.27
   1 -25   0   -0.42    1.60
  -1 -25   0    0.54    1.56
  -1  25   0    1.84    0.71
   1  25   0    0.23    0.91
   1  25   0    1.98    0.71
   2 -25   0   -2.29    1.62
  -2 -25   0   -0.19    1.41
   2 -25   0   -1.03    1.30
  -2  25   0    1.10    0.60
   2  25   0    0.11    0.85
   2  25   0   -0.58    0.41
   3 -25   0   -0.59    1.38
  -3 -25   0    0.35    1.51
  -3 -25   0   -0.27    1.05
   3 -25   0   -2.55    1.66
   3  25   0    0.10    0.43
  -3  25   0    0.40    0.60
   3  25   0   -0.14    0.91
   4 -25   0    6.59    2.35
   4 -25   0    6.12    1.54
  -4 -25   0    6.91    1.97
   4 -25   0    6.96    1.90
  -4 -25   0    5.84    1.56
   4  25   0    4.73    1.81
  -4  25   0    5.82    1.19
   4  25   0    6.12    1.02
   4  25   0    6.14    1.57
   5 -25   0   -0.18    1.22
   5 -25   0    1.27    1.91
  -5 -25   0   -0.29    1.10
   5  25   0    1.69    0.49
  -5  25   0    1.03    0.66
   5  25   0   -0.40    1.08
   5  25   0   -0.11    1.41
  -6 -25   0    1.30    1.14
  -6 -25   0    1.69    1.00
   6 -25   0   -1.81    1.71
  -6 -25   0    2.61    1.60
  -6  25   0   -0.36    1.31
  -6  25   0    1.67    0.71
   6  25   0    0.15    1.13
   7 -25   0   -1.48    2.10
  -7 -25   0    1.36    1.04
  -7 -25   0    6.77    1.85
  -7 -25   0    0.18    1.24
   7  25   0    2.38    1.81
   7  25   0    0.48    1.17
  -8 -25   0    1.15    1.41
   8 -25   0   -0.83    1.95
  -8 -25   0    0.86    1.55
   8  25   0    2.72    1.98
   8  25   0   -0.06    1.29
   0 -26   0   -0.02    1.65
   0  26   0    0.35    0.63
   0  26   0    0.58    0.90
   1 -26   0    0.86    1.01
  -1 -26   0   -1.18    1.54
   1 -26   0   -0.25    1.70
  -1 -26   0   -1.43    0.95
   1 -26   0   -0.52    1.27
  -1  26   0    0.42    0.63
   1  26   0    0.39    0.59
   1  26   0   -0.45    0.89
   2 -26   0   -3.69    1.18
   2 -26   0   -1.08    1.76
  -2 -26   0   -0.91    1.54
   2  26   0    0.44    0.47
   2  26   0    0.37    0.97
  -2  26   0    0.25    0.59
   3 -26   0    5.55    1.33
  -3 -26   0    2.77    1.29
  -3 -26   0    5.52    2.06
   3 -26   0    7.01    1.81
   3 -26   0    3.73    2.26
   3  26   0    5.08    1.79
  -3  26   0    4.18    0.97
   3  26   0    3.39    1.26
   3  26   0    3.45    0.78
   4 -26   0    0.87    1.53
  -4 -26   0    1.88    1.20
   4 -26   0    0.00    1.07
  -4 -26   0    1.56    1.67
   4  26   0    0.16    0.99
  -4  26   0   -0.89    1.37
   4  26   0    0.89    0.48
  -4  26   0   -0.17    0.60
  -5 -26   0    4.48    1.79
   5 -26   0   -0.42    1.99
  -5 -26   0    3.18    1.31
   5  26   0    2.34    0.60
  -5  26   0    0.53    0.68
   5  26   0    1.31    1.17
  -6 -26   0    1.65    1.54
  -6 -26   0    2.00    1.20
   6 -26   0    1.63    2.05
   6 -26   0    0.63    1.94
  -6 -26   0    0.31    0.86
  -6  26   0   -0.47    1.54
   6  26   0   -0.77    1.66
  -6  26   0    0.44    0.65
   6  26   0   -0.28    1.54
  -7 -26   0    2.35    1.23
  -7 -26   0    3.03    1.87
  -7 -26   0    2.83    1.36
   7 -26   0   -0.85    2.00
   7  26   0    1.65    1.33
   7  26   0    2.50    1.98
   0  27   0   -0.30    0.55
   1 -27   0    0.66    1.42
   1  27   0    0.07    0.44
  -1  27   0    1.27    0.71
   1  27   0    0.81    1.01
  -2 -27   0    0.34    1.15
   2 -27   0    3.01    1.09
   2 -27   0   -0.06    1.55
   2 -27   0    0.06    2.28
  -2 -27   0    1.09    1.75
   2  27   0    0.19    0.99
   2  27   0    0.83    0.49
  -2  27   0    0.55    0.65
   3 -27   0   -1.07    1.05
   3 -27   0   -2.44    1.89
  -3 -27   0    1.98    1.13
  -3 -27   0    2.39    1.70
   3  27   0    2.22    1.14
  -3  27   0   -0.58    1.44
  -3  27   0    0.70    0.68
   3  27   0    0.31    0.46
   4 -27   0    0.51    1.56
   4 -27   0    2.32    2.27
   4 -27   0    0.79    1.43
  -4 -27   0    4.62    1.40
  -4 -27   0    4.29    1.77
   4  27   0    1.43    1.63
  -4  27   0    0.40    0.71
   4  27   0    1.66    0.57
   4  27   0    3.36    1.31
   5 -27   0   -0.71    1.35
  -5 -27   0   -0.17    1.13
   5 -27   0   -1.12    1.96
   5 -27   0   -0.52    2.14
  -5 -27   0    2.42    1.69
   5  27   0    1.32    1.64
  -5  27   0   -0.65    0.63
  -5  27   0    0.59    1.63
   5  27   0   -0.10    1.11
   6 -27   0   -3.18    2.08
  -6 -27   0    0.89    1.24
  -6 -27   0    1.80    1.04
  -6 -27   0    0.15    1.59
   6 -27   0    0.93    1.56
   6  27   0    1.81    1.30
  -6  27   0    0.85    0.72
   6  27   0   -1.85    1.57
   7 -27   0   -2.72    2.51
   7  27   0   -2.13    1.06
   0 -28   0    1.73    2.05
   0 -28   0    6.10    1.37
   0  28   0    3.33    0.90
   1 -28   0    1.13    1.08
   1 -28   0   -0.20    1.33
   1 -28   0   -1.03    1.86
  -1 -28   0    0.96    1.00
  -1 -28   0    0.85    1.83
  -1  28   0    0.45    1.59
   1  28   0    0.25    0.45
  -2 -28   0    0.73    1.80
   2 -28   0   -3.20    1.76
  -2 -28   0    0.56    1.11
   2 -28   0   -1.27    1.55
   2  28   0    1.81    1.13
  -2  28   0    1.55    1.01
  -2  28   0   -1.23    1.51
   2  28   0   -0.34    0.42
   3 -28   0    3.22    1.72
   3 -28   0    4.07    1.27
   3 -28   0    2.20    2.09
  -3 -28   0    3.91    1.80
  -3 -28   0    3.80    1.33
   3  28   0   -0.35    1.51
   3  28   0    0.59    0.53
  -3  28   0    1.29    0.86
   3  28   0    1.76    1.26
   4 -28   0   -1.93    1.57
  -4 -28   0    2.82    1.74
  -4 -28   0    1.26    1.25
   4 -28   0   -1.90    2.17
   4 -28   0    0.33    1.19
  -4  28   0   -0.25    0.68
   4  28   0    2.98    1.77
  -4  28   0   -0.99    1.57
   4  28   0    1.75    1.16
   4  28   0    0.34    0.46
  -5 -28   0    2.01    1.90
   5 -28   0   -1.53    1.76
   5 -28   0   -1.43    2.21
   5 -28   0    0.61    1.33
  -5 -28   0    1.94    1.73
  -5  28   0   -0.45    0.68
   5  28   0    1.18    1.33
   5  28   0   -1.71    1.59
  -6 -28   0    0.69    1.41
   6 -28   0   -1.24    1.92
   6 -28   0    1.03    1.77
  -6 -28   0    3.15    1.73
   6 -28   0   -3.18    2.13
   6  28   0   -0.85    1.61
  -6  28   0    0.34    0.74
   6  28   0    0.95    1.26
   0 -29   0    4.98    2.33
   0 -29   0    2.98    1.43
   0 -29   0    0.54    1.85
   1 -29   0   -1.84    1.86
   1 -29   0    1.01    1.15
  -1 -29   0   -0.24    1.82
   1 -29   0   -3.25    1.94
   1 -29   0    0.65    1.39
   1  29   0   -0.48    0.45
  -1  29   0   -0.25    1.60
   1  29   0   -0.40    1.69
  -1  29   0   -0.36    0.68
   2 -29   0    0.66    2.06
   2 -29   0    3.48    1.63
  -2 -29   0    5.27    2.01
   2 -29   0    2.60    1.29
   2  29   0    1.96    0.61
  -2  29   0    1.43    1.59
  -2  29   0    0.68    0.75
   3 -29   0   -4.74    1.95
  -3 -29   0    2.94    1.85
   3 -29   0    1.01    1.21
   3 -29   0    0.42    1.64
  -3 -29   0    0.99    1.84
  -3  29   0    0.82    0.70
   3  29   0   -0.43    0.44
   3  29   0    1.41    1.19
   3  29   0   -1.18    1.56
  -4 -29   0    4.07    1.85
   4 -29   0    1.57    2.54
  -4 -29   0    0.94    1.34
   4 -29   0   -1.12    2.04
   4 -29   0    4.91    1.67
  -4  29   0    2.62    0.84
   4  29   0   -0.30    1.65
   4  29   0    2.52    0.65
   4  29   0    1.78    1.38
   5 -29   0    0.16    2.41
  -5 -29   0    3.84    1.88
   5  29   0    0.99    1.27
   0 -30   0    0.22    1.19
   0 -30   0    0.31    1.89
   0 -30   0   -0.32    1.80
   0  30   0    0.57    1.85
   1 -30   0    3.33    1.33
  -1 -30   0    3.29    1.40
   1 -30   0    2.33    2.22
   1 -30   0    5.26    1.90
  -1 -30   0    1.94    1.94
  -1  30   0    2.44    1.71
   1  30   0    2.15    0.68
  -1  30   0    2.64    0.71
   2 -30   0   -1.87    1.49
  -2 -30   0    2.17    1.27
   2 -30   0    0.15    2.10
   2 -30   0    0.13    1.19
  -2 -30   0    3.12    1.87
  -2  30   0    0.74    1.69
  -2  30   0    0.53    0.70
   2  30   0   -1.00    1.62
   2  30   0   -0.70    0.49
  -3 -30   0    4.81    1.90
   3 -30   0    2.92    1.45
  -3 -30   0    3.21    1.44
   3 -30   0    1.11    1.69
   3 -30   0    0.55    2.32
  -3  30   0    2.15    0.81
   3  30   0    0.58    1.75
   3  30   0    1.66    0.62
  14   0  -1    0.41    1.22
 -14   0   1   -1.78    2.18
 -13   0   1    3.94    3.94
  13   0  -1    0.03    1.06
  12   0  -1    2.88    1.89
  12   0  -1    0.91    1.04
 -12   0   1    2.05    2.73
 -12   0   1    0.05    0.86
  11   0  -1    2.35    0.83
 -11   0   1    0.94    0.84
 -11   0   1   -1.24    2.08
  11   0  -1    0.51    1.41
  10   0  -1    0.98    0.76
 -10   0   1   -0.77    0.65
 -10   0   1    0.40    2.02
 -10   0   1    2.10    0.71
 -10   0   1    0.06    0.72
  10   0  -1    0.58    1.34
 -10   0   1    0.02    0.75
  10   0  -1   -0.63    1.07
   9   0  -1   -0.83    0.59
  -9   0   1    0.20    0.67
  -9   0   1    1.28    0.73
  -9   0   1    1.69    1.60
   9   0  -1    1.36    1.15
  -9   0   1    1.51    0.61
   9   0  -1    1.34    0.65
  -9   0   1   -0.35    0.57
   9   0  -1    0.28    0.71
  -8   0   1    0.91    0.65
   8   0  -1    2.50    0.64
  -8   0   1    1.06    0.65
   8   0  -1    0.82    1.48
  -8   0   1    2.05    1.42
  -8   0   1    1.44    0.66
  -8   0   1    1.75    0.63
   8   0  -1   -0.12    0.63
  -8   0   1    3.13    0.58
   8   0  -1    0.12    0.59
  -7   0   1    0.90    0.57
   7   0  -1    0.49    0.51
   7   0  -1    2.23    1.47
  -7   0   1    4.18    1.42
  -7   0   1   -1.45    0.47
   7   0  -1    0.47    0.58
   6   0  -1    0.96    0.54
  -6   0   1    1.25    1.17
  -6   0   1    1.71    0.57
   6   0  -1    2.42    1.32
   6   0  -1    0.95    0.51
   6   0  -1    0.60    0.49
   5   0  -1    0.16    0.35
  -5   0   1    0.08    0.43
  -5   0   1    0.42    0.40
  -5   0   1    0.83    1.01
  -5   0   1    0.08    0.39
   5   0  -1   -0.36    0.38
   5   0  -1    0.46    1.00
  -4   0   1    1.32    1.00
   4   0  -1    0.47    0.90
  -4   0   1    0.38    0.38
  -4   0   1    0.46    0.38
   4   0  -1    0.45    0.36
   4   0  -1    0.55    0.41
  -3   0   1    2.22    1.29
   3   0  -1    1.49    0.43
   3   0  -1    0.68    0.70
  -3   0   1    1.65    0.43
   3   0  -1    1.85    0.94
   2   0  -1    0.51    0.58
  -2   0   1    0.58    0.62
   2   0  -1    0.59    0.30
  -2   0   1    0.36    0.29
   1   0  -1    0.02    0.24
  -1   0   1    0.11    0.19
   1   0  -1    0.24    0.14
  -1   0   1    0.12    0.31
  -1   0  -1    0.45    0.17
  -1   0  -1    0.41    0.16
   1   0   1    0.44    0.40
   1   0   1    0.12    0.14
  -1   0  -1    0.27    0.18
   1   0   1    0.05    0.12
  -1   0  -1    0.66    0.33
   2   0   1    0.12    0.47
  -2   0  -1    0.93    0.42
  -2   0  -1    0.04    0.30
   2   0   1    0.18    0.29
   2   0   1    0.06    0.67
   2   0   1    0.19    0.29
  -2   0  -1    0.08    0.25
  -2   0  -1   -0.17    0.62
  -2   0  -1   -0.04    0.29
  -3   0  -1    2.03    0.53
   3   0   1    1.83    0.52
   3   0   1    2.09    1.19
   3   0   1    2.69    0.66
  -3   0  -1    2.29    0.55
   3   0   1    1.78    0.50
   3   0   1    2.35    0.53
  -3   0  -1    1.91    0.95
  -3   0  -1    2.34    0.50
  -4   0  -1    0.62    0.43
  -4   0  -1   -0.05    0.41
   4   0   1   -0.53    0.37
   4   0   1    0.06    0.37
  -4   0  -1    0.77    0.92
  -4   0  -1   -0.14    0.39
   4   0   1    0.04    0.37
   4   0   1   -0.49    0.94
   5   0   1    0.67    0.45
   5   0   1    0.15    0.46
  -5   0  -1    0.56    0.49
  -5   0  -1   -1.00    0.91
   5   0   1   -0.49    1.00
  -5   0  -1    1.07    0.50
   6   0   1    0.11    0.51
   6   0   1   -0.53    0.44
  -6   0  -1    0.88    0.54
  -6   0  -1   -0.43    0.48
   6   0   1   -1.90    0.92
  -6   0  -1   -0.33    1.13
  -7   0  -1    0.59    0.55
  -7   0  -1    1.24    0.59
  -7   0  -1    0.28    1.17
   7   0   1   -0.25    0.48
   7   0   1    0.67    0.53
   7   0   1   -0.38    1.15
   7   0   1    0.07    0.47
   8   0   1    2.05    1.01
  -8   0  -1   -0.40    0.54
  -8   0  -1    0.90    1.49
   8   0   1    1.86    1.48
   8   0   1    0.95    0.56
   8   0   1    0.03    0.58
  -8   0  -1    1.26    0.64
  -8   0  -1    0.81    0.62
   8   0   1    0.69    0.68
   9   0   1    0.04    0.74
  -9   0  -1   -1.24    0.57
  -9   0  -1    0.16    0.69
  -9   0  -1   -1.32    0.59
   9   0   1    2.17    1.23
   9   0   1   -1.70    0.67
   9   0   1    0.42    0.61
  -9   0  -1    0.54    1.72
  10   0   1    0.93    1.32
  10   0   1    2.07    0.73
 -10   0  -1   -0.53    0.70
  10   0   1    1.80    0.97
 -10   0  -1    0.32    0.82
  10   0   1    1.68    0.82
 -11   0  -1    1.08    0.82
  11   0   1    0.38    1.43
  11   0   1    1.86    0.92
 -11   0  -1    0.05    2.00
 -12   0  -1   -0.73    0.73
  12   0   1    0.85    0.83
 -12   0  -1    1.41    3.13
 -13   0  -1   -0.87    0.83
  13   0   1    0.42    1.08
 -13   0  -1    3.79    3.53
  14   0   1    1.71    1.17
 -14   0  -1   -0.26    3.90
  14  -1  -1    2.01    1.25
 -14  -1   1    0.61    2.70
  14   1  -1    0.41    1.17
 -13  -1   1   -1.88    3.06
  13  -1  -1    0.19    1.07
  13   1  -1   -0.72    1.07
 -13   1   1   -2.03    3.16
  13   1  -1    0.64    0.99
  12  -1  -1    0.99    0.99
 -12  -1   1    0.02    2.39
  12  -1  -1    0.10    0.84
  12   1  -1    0.57    0.88
 -12   1   1   -0.09    0.82
 -12   1   1    0.90    3.17
 -11  -1   1    2.18    0.74
  11  -1  -1    2.14    0.87
 -11  -1   1   -0.60    1.96
  11  -1  -1    1.89    1.50
  11   1  -1    1.71    1.73
 -11   1   1    0.54    0.81
  11   1  -1    1.03    0.95
 -11   1   1    2.19    0.91
 -11   1   1    0.98    2.09
  11   1  -1    1.81    0.86
 -10  -1   1    2.80    1.07
  10  -1  -1    1.07    0.81
  10  -1  -1    1.17    0.74
  10  -1  -1    6.27    1.62
 -10  -1   1    0.64    1.89
 -10  -1   1    2.45    0.75
 -10   1   1    4.68    2.20
  10   1  -1    2.47    0.90
  10   1  -1    3.39    1.46
 -10   1   1    2.35    0.85
  10   1  -1    1.13    0.74
 -10   1   1    1.86    0.71
 -10   1   1    1.10    1.21
 -10   1   1    1.02    0.87
   9  -1  -1    3.18    1.09
  -9  -1   1    4.31    1.15
   9  -1  -1    5.41    1.25
  -9  -1   1    8.42    1.32
   9  -1  -1    7.69    1.72
  -9  -1   1    5.69    1.08
  -9  -1   1    7.83    2.36
   9  -1  -1    8.76    1.18
  -9   1   1    4.94    1.20
  -9   1   1    5.58    1.20
  -9   1   1    9.20    2.65
  -9   1   1    6.61    1.09
   9   1  -1    4.93    1.10
   9   1  -1    5.70    1.13
   9   1  -1    5.19    1.57
   9   1  -1   10.31    1.46
   8  -1  -1    7.16    2.14
  -8  -1   1    8.37    1.27
   8  -1  -1    8.23    1.41
  -8  -1   1    7.98    1.29
   8  -1  -1    9.43    1.30
  -8  -1   1    7.07    1.35
  -8  -1   1    8.40    1.40
  -8  -1   1    6.73    2.01
  -8   1   1    7.40    1.25
   8   1  -1    8.25    1.44
  -8   1   1    4.87    1.35
   8   1  -1    9.50    1.29
   8   1  -1    7.70    2.25
  -8   1   1    8.32    2.21
  -8   1   1    6.99    1.36
  -8   1   1    5.88    1.23
  -7  -1   1   10.23    1.53
  -7  -1   1   11.37    1.54
   7  -1  -1    6.39    1.45
   7  -1  -1    8.58    2.15
  -7  -1   1   15.36    2.41
   7  -1  -1    7.15    1.37
   7   1  -1    8.69    2.47
  -7   1   1   10.31    1.50
   7   1  -1    8.01    1.44
  -7   1   1   11.37    1.58
  -7   1   1   11.30    2.22
  -6  -1   1   40.44    5.69
  -6  -1   1   44.87    6.10
  -6  -1   1   40.41    5.70
   6  -1  -1   37.57    5.63
   6  -1  -1   40.24    6.08
  -6  -1   1   42.50    5.62
   6   1  -1   38.40    5.68
   6   1  -1   41.32    5.63
   6   1  -1   43.81    6.14
  -6   1   1   46.57    5.63
  -6   1   1   43.04    5.71
  -6   1   1   38.48    6.03
  -6   1   1   39.84    5.90
  -5  -1   1    0.87    1.02
  -5  -1   1    0.64    0.42
   5  -1  -1    0.60    0.41
   5  -1  -1    0.36    0.40
   5  -1  -1    0.33    0.94
  -5   1   1    0.62    0.48
  -5   1   1    0.31    0.40
   5   1  -1    1.43    1.12
  -5   1   1    0.32    1.02
   4  -1  -1   11.38    1.95
   4  -1  -1   13.58    2.34
   4  -1  -1   13.22    1.92
  -4  -1   1   13.65    1.91
  -4  -1   1   14.86    1.97
  -4  -1   1   13.74    1.92
  -4  -1   1   15.41    2.36
   4  -1  -1   14.24    1.96
   4   1  -1   12.43    2.30
  -4   1   1   13.04    1.96
  -4   1   1   13.76    1.98
  -4   1   1   12.14    2.30
   4   1  -1   15.16    1.92
  -4   1   1   12.79    1.91
   3  -1  -1   66.88    9.36
  -3  -1   1   68.71    9.36
   3  -1  -1   72.09    9.55
  -3  -1   1   71.76    9.38
   3  -1  -1   70.07    9.39
  -3  -1   1   66.99    9.38
  -3   1   1   67.87    9.36
   3   1  -1   71.06    9.38
   3   1  -1   68.57    9.56
  -3   1   1   69.98    9.55
   3   1  -1   73.19    9.39
  -3   1   1   68.04    9.37
   3   1  -1   71.77    9.36
  -2  -1   1  156.99   21.23
  -2  -1   1  156.04   21.33
   2  -1  -1  167.12   21.24
   2  -1  -1  150.75   21.22
   2  -1  -1  164.63   21.32
  -2  -1   1  155.83   21.24
  -2   1   1  163.93   21.32
  -2   1   1  166.99   21.24
   2   1  -1  154.49   21.33
  -2   1   1  151.06   21.22
   2   1  -1  156.49   21.24
  -1  -1   1   15.40    2.24
   1  -1  -1   16.46    2.22
  -1  -1   1   17.28    2.30
   1  -1  -1   15.50    2.27
   1   1  -1   13.96    2.25
  -1   1   1   17.99    2.22
   1   1  -1   18.39    2.24
   1   1  -1   14.54    2.29
  -1   1   1   18.71    2.28
  -1  -1  -1  306.49   40.31
  -1  -1  -1  289.72   40.37
   1  -1   1  262.94   40.31
  -1  -1  -1  319.41   40.32
  -1  -1  -1  300.31   40.31
   1  -1   1  283.90   40.36
   1  -1   1  304.75   40.32
  -1  -1  -1  312.09   40.30
   1   1   1  268.02   40.32
  -1   1  -1  296.84   40.31
  -1   1  -1  329.91   40.30
  -1   1  -1  330.28   40.33
   1   1   1  305.81   40.32
  -1   1  -1  282.16   40.36
   1   1   1  313.52   40.37
   1   1   1  309.27   40.30
  -2  -1  -1   -0.50    0.64
   2  -1   1    0.90    0.33
   2  -1   1    0.12    0.65
  -2  -1  -1   -0.20    0.41
   2  -1   1    0.23    0.44
  -2  -1  -1    0.26    0.31
  -2  -1  -1    0.59    0.32
  -2  -1  -1    0.13    0.31
   2  -1   1    0.60    0.29
   2   1   1    0.77    0.66
  -2   1  -1    0.24    0.31
   2   1   1    0.24    0.29
  -2   1  -1    0.28    0.71
  -2   1  -1    0.60    0.42
   2   1   1    0.27    0.28
   2   1   1    0.80    0.43
  -2   1  -1    0.38    0.39
  -3  -1  -1  211.10   26.47
  -3  -1  -1  196.43   26.45
   3  -1   1  183.96   26.45
   3  -1   1  184.65   26.80
   3  -1   1  203.50   26.47
   3  -1   1  189.13   26.44
  -3  -1  -1  198.00   26.60
  -3   1  -1  199.11   26.45
   3   1   1  194.93   26.46
   3   1   1  193.57   26.45
  -3   1  -1  214.26   26.47
   3   1   1  193.95   26.45
  -3   1  -1  190.19   26.59
   3   1   1  202.91   26.62
   3   1   1  197.95   26.46
  -4  -1  -1    0.19    0.41
  -4  -1  -1    0.44    0.42
   4  -1   1    0.77    0.97
   4  -1   1    0.43    0.40
  -4  -1  -1   -0.48    0.36
  -4  -1  -1   -0.52    0.90
   4  -1   1    0.11    0.36
   4   1   1    0.28    0.38
  -4   1  -1    1.13    0.99
  -4   1  -1    0.61    0.35
   4   1   1    0.40    0.42
  -4   1  -1    0.63    0.43
  -4   1  -1    0.73    0.45
   4   1   1    0.27    0.98
   4   1   1   -0.15    0.39
   5  -1   1   19.07    3.08
  -5  -1  -1   20.55    3.06
   5  -1   1   25.65    3.65
   5  -1   1   21.33    3.07
  -5  -1  -1   22.81    3.09
  -5  -1  -1   21.69    3.58
  -5  -1  -1   20.79    3.05
  -5   1  -1   26.42    3.65
   5   1   1   21.45    3.08
   5   1   1   21.06    3.08
   5   1   1   24.55    3.37
  -5   1  -1   20.71    3.06
  -5   1  -1   24.78    3.12
   5   1   1   20.97    3.54
  -6  -1  -1    0.00    1.10
  -6  -1  -1    0.38    0.43
   6  -1   1    0.50    0.45
   6  -1   1    0.75    1.11
  -6  -1  -1    0.24    0.53
   6  -1   1    1.15    0.76
   6  -1   1   -0.58    0.44
  -6  -1  -1    1.09    0.55
  -6   1  -1    0.61    0.42
   6   1   1   -0.41    0.44
  -6   1  -1    0.77    1.18
  -6   1  -1    0.42    0.49
   6   1   1    0.67    0.51
   6   1   1   -0.23    0.49
   6   1   1    0.46    1.15
  -6   1  -1   -0.29    0.48
   7  -1   1    3.61    0.82
   7  -1   1    4.30    0.88
  -7  -1  -1    1.45    1.34
   7  -1   1    4.55    1.09
   7  -1   1    4.61    1.70
  -7  -1  -1    4.49    0.87
   7  -1   1    4.17    0.75
  -7  -1  -1    2.29    0.81
   7   1   1    1.83    1.46
   7   1   1    2.93    0.80
  -7   1  -1    3.70    0.87
  -7   1  -1    3.64    0.89
  -7   1  -1    5.95    1.67
   7   1   1    4.60    0.92
   7   1   1    3.95    0.77
   7   1   1    3.05    0.84
   8  -1   1    2.36    1.09
   8  -1   1    1.78    0.72
  -8  -1  -1    2.77    1.70
   8  -1   1    2.03    0.60
  -8  -1  -1    2.00    0.61
   8  -1   1    2.56    1.60
  -8  -1  -1    1.93    0.72
   8  -1   1   -0.44    0.61
  -8  -1  -1    1.77    0.76
   8   1   1    0.83    0.68
  -8   1  -1    1.50    1.41
  -8   1  -1    1.41    0.70
   8   1   1    0.38    1.63
   8   1   1    2.30    0.84
   8   1   1    2.57    1.01
  -8   1  -1    1.22    0.57
  -8   1  -1    0.25    0.63
   8   1   1    1.94    0.60
   8   1   1    1.02    0.62
  -9  -1  -1    2.26    0.85
   9  -1   1   -0.44    0.61
  -9  -1  -1   -0.17    0.63
  -9  -1  -1    1.25    0.77
   9  -1   1    0.02    0.70
  -9  -1  -1   -0.53    1.59
   9  -1   1    1.72    0.65
   9  -1   1    2.17    1.21
   9   1   1    0.71    0.82
   9   1   1    2.09    0.69
   9   1   1    2.00    1.16
   9   1   1    0.58    0.83
  -9   1  -1    1.63    0.79
   9   1   1    1.90    1.25
  -9   1  -1    2.10    0.78
  -9   1  -1    4.05    1.91
  10  -1   1    4.18    1.76
  10  -1   1    3.89    0.94
  10  -1   1    2.38    1.00
 -10  -1  -1    3.22    1.42
  10   1   1    5.37    0.95
 -10   1  -1    1.07    0.86
 -10   1  -1    2.77    2.21
  10   1   1    3.81    0.98
 -10   1  -1    2.77    0.96
  10   1   1    4.51    1.20
  10   1   1    4.60    1.70
  11  -1   1    6.81    1.28
 -11  -1  -1    6.39    1.73
 -11  -1  -1    3.73    1.26
 -11  -1  -1    5.95    2.57
  11  -1   1    8.63    2.25
  11   1   1    8.10    1.94
 -11   1  -1    5.20    1.39
  11   1   1    7.27    1.27
  11   1   1    7.29    1.55
 -11   1  -1    9.23    2.87
  12  -1   1    0.73    0.89
 -12  -1  -1    0.33    0.83
 -12  -1  -1    3.17    2.60
 -12   1  -1    0.04    2.20
 -12   1  -1   -0.74    0.89
  12   1   1    0.54    0.80
  12   1   1    1.72    1.45
 -13  -1  -1    0.28    3.45
  13  -1   1    0.38    1.10
 -13  -1  -1    0.52    1.05
 -13   1  -1    0.05    3.37
  13   1   1    1.66    1.12
 -13   1  -1    1.53    1.05
  14  -1   1    1.69    1.06
 -14  -1  -1    0.98    3.81
 -14   1  -1   -1.18    3.99
  14   1   1   -0.85    1.02
  14  -2  -1    1.57    1.25
 -14  -2   1   -2.00    2.51
 -13  -2   1   -0.51    3.38
  13  -2  -1    0.21    1.07
  13   2  -1    1.03    0.96
  13   2  -1    2.10    2.10
 -13   2   1   -0.16    2.45
  13   2  -1    1.13    1.14
 -12  -2   1    1.17    2.57
  12  -2  -1    0.19    0.94
  12   2  -1    0.08    1.06
  12   2  -1   -0.47    0.84
 -12   2   1    0.16    2.45
 -12   2   1    0.31    0.98
  12   2  -1    1.76    1.75
 -12   2   1   -1.55    0.69
  11  -2  -1    5.83    1.83
  11  -2  -1    4.37    1.09
  11  -2  -1    4.39    1.20
 -11  -2   1    5.29    1.13
 -11  -2   1    0.07    2.29
 -11   2   1    1.44    1.02
  11   2  -1    3.03    1.03
  11   2  -1    7.67    2.01
 -11   2   1    4.63    1.15
 -11   2   1    5.51    2.66
  10  -2  -1    6.79    1.53
 -10  -2   1    8.22    2.74
  10  -2  -1   12.40    1.61
  10  -2  -1   18.43    2.48
 -10  -2   1    9.01    1.46
 -10  -2   1    5.50    1.78
  10   2  -1   13.22    2.24
 -10   2   1    7.56    1.62
  10   2  -1    8.17    1.69
 -10   2   1    7.92    2.80
  10   2  -1    9.52    1.53
 -10   2   1    8.08    1.86
  10   2  -1    7.89    1.55
 -10   2   1    7.24    1.43
   9  -2  -1    0.67    0.69
  -9  -2   1   -0.91    1.54
   9  -2  -1    0.84    0.64
   9  -2  -1   -0.67    0.60
   9  -2  -1    1.81    1.14
  -9  -2   1    0.30    0.53
  -9  -2   1    0.37    0.68
  -9  -2   1    1.18    0.75
   9  -2  -1   -0.26    0.63
   9   2  -1   -0.26    0.74
   9   2  -1   -0.42    0.50
   9   2  -1    0.57    0.83
   9   2  -1    0.68    0.68
  -9   2   1   -1.68    1.48
  -9   2   1    0.91    0.56
  -9   2   1    1.08    0.74
  -8  -2   1   29.52    3.62
  -8  -2   1   26.77    3.70
   8  -2  -1   19.53    3.66
  -8  -2   1   26.16    4.32
   8  -2  -1   28.16    3.61
   8  -2  -1   25.51    3.70
   8  -2  -1   20.17    4.26
   8  -2  -1   27.85    3.80
  -8  -2   1   26.21    3.57
  -8   2   1   28.46    3.60
  -8   2   1   29.09    3.76
   8   2  -1   21.31    3.63
  -8   2   1   26.63    3.69
   8   2  -1   29.93    3.74
  -8   2   1   30.54    4.47
   8   2  -1   22.80    4.42
  -8   2   1   22.95    3.57
   8   2  -1   24.26    3.58
   7  -2  -1   34.05    5.04
  -7  -2   1   32.37    4.12
   7  -2  -1   28.25    4.03
   7  -2  -1   29.51    4.09
  -7  -2   1   24.39    4.62
  -7  -2   1   29.03    4.01
  -7   2   1   29.32    4.10
   7   2  -1   29.20    4.11
  -7   2   1   28.90    4.00
   7   2  -1   28.84    4.12
  -7   2   1   29.41    4.15
   7   2  -1   34.22    5.53
  -7   2   1   24.33    4.60
  -6  -2   1   22.82    2.89
   6  -2  -1   25.73    3.75
   6  -2  -1   18.21    2.99
  -6  -2   1   22.11    3.54
  -6  -2   1   23.07    2.98
   6  -2  -1   17.97    2.91
  -6  -2   1   20.91    2.97
  -6   2   1   23.23    3.47
  -6   2   1   20.11    2.89
   6   2  -1   21.18    2.97
   6   2  -1   20.00    3.49
   6   2  -1   19.47    2.99
  -6   2   1   23.21    3.04
  -6   2   1   19.42    3.02
   5  -2  -1    4.61    1.32
   5  -2  -1    2.28    0.54
  -5  -2   1    3.38    0.60
  -5  -2   1    2.72    0.65
  -5  -2   1    2.01    0.62
  -5  -2   1    2.33    1.15
   5  -2  -1    2.74    0.60
  -5   2   1    2.31    1.18
   5   2  -1    2.34    0.64
  -5   2   1    2.76    0.63
   5   2  -1    3.15    1.28
   5   2  -1    2.57    0.64
  -5   2   1    2.63    0.56
   5   2  -1    1.68    0.60
  -5   2   1    2.84    0.68
  -4  -2   1   -1.46    0.79
   4  -2  -1    0.10    0.34
   4  -2  -1    0.32    0.39
   4  -2  -1    0.70    0.90
   4  -2  -1   -0.63    0.35
  -4  -2   1    0.39    0.42
  -4  -2   1   -0.26    0.36
  -4  -2   1   -0.13    0.38
   4   2  -1    0.09    0.39
   4   2  -1    0.36    0.43
  -4   2   1    0.36    0.44
  -4   2   1   -0.61    0.35
  -4   2   1    0.13    0.90
   4   2  -1   -0.02    0.95
  -3  -2   1    9.80    1.35
   3  -2  -1    9.77    1.67
  -3  -2   1    9.41    1.37
  -3  -2   1    8.55    1.33
   3  -2  -1    7.90    1.31
  -3  -2   1    7.52    2.09
   3  -2  -1    9.00    1.40
   3   2  -1    7.90    1.66
  -3   2   1   11.64    1.70
   3   2  -1    9.12    1.36
  -3   2   1    8.98    1.32
   3   2  -1    9.84    1.39
  -3   2   1    9.48    1.37
   2  -2  -1   36.41    5.11
  -2  -2   1   38.79    5.13
  -2  -2   1   38.10    5.28
   2  -2  -1   38.06    5.24
   2  -2  -1   39.67    5.14
  -2  -2   1   37.69    5.12
  -2   2   1   36.30    5.23
   2   2  -1   35.63    5.26
  -2   2   1   42.62    5.14
   2   2  -1   35.06    5.17
   2   2  -1   37.53    5.12
   2   2  -1   41.43    5.14
  -2   2   1   35.34    5.10
  -1  -2   1    3.83    0.60
   1  -2  -1    4.17    0.63
  -1  -2   1    4.08    0.79
   1  -2  -1    5.30    0.72
  -1  -2   1    3.52    0.55
   1  -2  -1    3.73    0.57
   1  -2  -1    4.31    0.59
  -1  -2   1    4.35    0.66
   1   2  -1    3.23    0.57
   1   2  -1    3.70    0.65
   1   2  -1    3.22    0.59
  -1   2   1    3.49    0.58
   1   2  -1    4.01    0.55
   1   2  -1    3.11    0.77
  -1   2   1    5.25    0.73
   0  -2  -1   -0.03    0.21
   0   2   1    0.28    0.22
   1  -2   1   92.18   11.32
  -1  -2  -1   79.51   11.29
  -1  -2  -1   86.49   11.31
  -1  -2  -1   86.34   11.31
   1  -2   1   90.70   11.28
   1  -2   1   82.42   11.37
  -1  -2  -1   80.70   11.36
   1  -2   1   82.04   11.30
   1  -2   1   75.26   11.30
  -1  -2  -1   82.63   11.30
   1  -2   1   79.31   11.30
   1   2   1   83.31   11.37
  -1   2  -1   83.45   11.30
  -1   2  -1   90.15   11.28
   1   2   1   82.12   11.29
   1   2   1   85.02   11.30
   1   2   1   89.20   11.31
   1   2   1   80.71   11.28
  -1   2  -1   80.11   11.37
  -1   2  -1   91.98   11.32
   1   2   1   82.99   11.30
  -2  -2  -1   12.41    1.63
  -2  -2  -1   10.54    1.61
   2  -2   1   12.41    1.66
   2  -2   1   14.11    1.89
  -2  -2  -1   12.49    1.90
   2  -2   1   11.89    1.61
  -2  -2  -1    9.61    1.68
  -2  -2  -1    9.88    1.63
  -2  -2  -1   10.66    1.62
   2  -2   1   10.56    1.54
   2   2   1   12.44    1.93
  -2   2  -1   13.44    1.62
   2   2   1   11.43    1.61
  -2   2  -1   14.22    1.94
   2   2   1   11.74    1.65
   2   2   1    9.59    1.68
   2   2   1   11.71    1.63
   2   2   1   10.22    1.62
  -3  -2  -1   39.09    5.29
  -3  -2  -1   36.77    5.51
   3  -2   1   41.12    5.32
  -3  -2  -1   39.92    5.30
   3  -2   1   41.56    5.52
   3  -2   1   39.89    5.29
  -3   2  -1   37.34    5.50
   3   2   1   37.26    5.54
  -3   2  -1   39.96    5.29
   3   2   1   33.81    5.29
   3   2   1   37.05    5.33
   3   2   1   39.34    5.29
  -3   2  -1   42.43    5.33
   3   2   1   40.06    5.31
   3   2   1   37.77    5.30
  -4  -2  -1    7.78    1.25
   4  -2   1    8.48    1.24
   4  -2   1    7.46    1.27
  -4  -2  -1    8.31    1.27
   4  -2   1    7.95    1.73
  -4  -2  -1    9.48    1.27
  -4  -2  -1    7.74    1.69
   4   2   1    9.63    1.42
   4   2   1    7.37    1.26
   4   2   1   10.57    1.82
  -4   2  -1    8.69    1.26
  -4   2  -1    9.60    1.35
  -4   2  -1   11.88    1.85
   4   2   1    7.12    1.24
   4   2   1    5.62    1.20
  -5  -2  -1   20.19    3.41
  -5  -2  -1   22.38    3.02
   5  -2   1   20.37    3.45
  -5  -2  -1   21.87    3.03
   5  -2   1   19.78    3.00
   5  -2   1   18.12    3.02
  -5  -2  -1   21.03    3.01
  -5   2  -1   26.50    3.07
   5   2   1   18.15    2.99
  -5   2  -1   22.69    3.01
   5   2   1   21.18    3.03
  -5   2  -1   22.75    3.47
   5   2   1   22.32    3.01
   5   2   1   21.94    3.53
  -6  -2  -1    4.81    1.60
   6  -2   1    5.68    0.92
  -6  -2  -1    6.40    1.04
  -6  -2  -1    7.17    1.09
  -6  -2  -1    5.38    1.01
   6  -2   1    3.52    0.98
   6  -2   1    5.73    1.02
   6  -2   1    5.02    1.55
   6   2   1    4.32    0.94
   6   2   1    6.61    1.06
  -6   2  -1    5.58    1.61
  -6   2  -1    5.37    1.02
   6   2   1    6.61    1.75
   6   2   1    6.92    1.05
  -6   2  -1    5.50    1.09
   7  -2   1    1.24    0.54
  -7  -2  -1    0.80    1.22
  -7  -2  -1    0.92    0.58
   7  -2   1   -0.44    0.52
   7  -2   1    0.27    0.61
  -7  -2  -1    1.65    0.63
  -7  -2  -1    1.05    0.64
   7  -2   1    0.59    1.76
  -7   2  -1   -0.29    0.59
   7   2   1    1.50    1.41
  -7   2  -1    1.66    1.32
   7   2   1    0.91    0.49
   7   2   1    0.12    0.63
  -7   2  -1    1.13    0.66
   7   2   1    2.23    0.95
   7   2   1    2.69    0.58
   7   2   1    0.87    0.60
  -8  -2  -1    7.82    1.71
   8  -2   1    7.25    1.75
   8  -2   1   18.10    3.20
   8  -2   1   11.04    1.82
  -8  -2  -1    9.44    1.66
  -8  -2  -1   11.86    1.86
   8  -2   1   12.24    1.69
  -8  -2  -1    6.14    2.29
  -8  -2  -1   13.00    1.87
   8  -2   1   15.95    2.19
  -8   2  -1   16.86    2.86
  -8   2  -1   14.56    1.97
  -8   2  -1   12.62    1.85
   8   2   1   11.13    1.84
   8   2   1   13.77    2.08
   8   2   1   13.22    1.72
   8   2   1    9.03    1.72
   8   2   1   10.11    2.77
  -8   2  -1    8.63    1.63
   8   2   1   14.90    1.93
   8   2   1   11.63    2.11
   9  -2   1    0.84    0.75
   9  -2   1    2.66    1.26
   9  -2   1    2.41    0.70
  -9  -2  -1    1.74    1.49
   9  -2   1    0.56    0.68
  -9  -2  -1    1.22    0.77
  -9  -2  -1    1.44    0.69
  -9  -2  -1   -0.04    0.63
   9   2   1    0.64    0.77
  -9   2  -1    1.06    0.69
   9   2   1   -0.41    0.75
  -9   2  -1    0.88    0.92
  -9   2  -1   -1.29    1.52
   9   2   1    1.92    0.73
   9   2   1    0.51    1.14
   9   2   1    1.59    0.69
 -10  -2  -1   11.43    2.14
 -10  -2  -1    9.79    1.81
  10  -2   1   13.44    1.74
  10  -2   1    6.74    1.66
  10  -2   1   11.70    2.34
 -10   2  -1   16.42    2.18
  10   2   1   11.10    2.25
 -10   2  -1   15.09    3.31
  10   2   1   12.44    1.89
  10   2   1    8.50    1.65
 -10   2  -1   10.01    1.85
  10   2   1    5.75    1.58
  11  -2   1    3.21    0.94
 -11  -2  -1    3.91    1.44
  11  -2   1    4.84    1.75
 -11  -2  -1    1.65    0.97
 -11  -2  -1    1.85    2.27
 -11   2  -1    5.68    2.60
  11   2   1    3.22    1.21
  11   2   1    2.50    0.93
 -11   2  -1    2.43    1.03
  11   2   1    1.18    1.40
 -12  -2  -1    1.04    1.05
 -12  -2  -1    1.88    2.60
  12  -2   1    4.38    1.08
  12   2   1    3.96    1.10
  12   2   1    3.30    1.36
 -12   2  -1   -0.14    2.54
  12   2   1    1.40    1.92
 -12   2  -1    1.97    1.10
  13  -2   1    3.15    1.13
 -13  -2  -1    4.81    3.84
  13  -2   1    3.18    1.82
 -13   2  -1    2.04    1.18
 -13   2  -1    0.28    3.73
  13   2   1    2.25    1.84
  13   2   1    2.21    1.28
 -14  -2  -1    3.81    3.52
 -14   2  -1   -2.99    3.05
 -14  -3   1    0.67    2.84
 -14   3   1    0.23    2.83
  14   3  -1   -0.02    1.06
 -13  -3   1   -4.89    2.63
 -13   3   1    0.72    3.07
  13   3  -1   -1.76    1.73
  13   3  -1    1.58    1.03
  13   3  -1    1.68    1.28
 -12  -3   1    5.61    2.75
  12  -3  -1    3.46    1.08
  12  -3  -1    5.32    2.03
 -12   3   1    1.77    1.08
  12   3  -1    3.34    0.99
  12   3  -1    2.94    1.78
 -12   3   1    3.02    1.19
 -12   3   1    4.72    3.17
 -11  -3   1   -1.96    1.93
  11  -3  -1    1.67    0.88
 -11  -3   1    2.79    0.94
  11  -3  -1    0.11    1.53
 -11   3   1   -0.07    0.78
  11   3  -1    1.87    0.93
  11   3  -1    2.55    1.38
 -11   3   1    0.08    0.78
  11   3  -1    1.77    1.01
 -11   3   1    3.83    2.57
  10  -3  -1    1.28    0.84
  10  -3  -1    4.13    1.02
 -10  -3   1   -0.09    1.87
 -10  -3   1    3.53    1.14
 -10  -3   1    4.52    0.99
  10  -3  -1    5.20    1.64
  10   3  -1    3.16    1.00
 -10   3   1    2.82    2.15
  10   3  -1    4.83    1.59
 -10   3   1    2.04    0.81
  10   3  -1    2.46    0.88
 -10   3   1    0.03    0.83
 -10   3   1    3.44    0.95
   9  -3  -1    1.91    0.88
  -9  -3   1    4.27    1.20
  -9  -3   1    5.64    1.17
   9  -3  -1    5.11    1.00
   9  -3  -1    8.21    1.60
  -9  -3   1    4.29    0.88
  -9  -3   1    1.93    0.92
  -9  -3   1    4.63    2.00
   9  -3  -1    5.37    1.07
   9  -3  -1    2.79    0.93
  -9   3   1    5.79    1.18
  -9   3   1    5.77    2.28
   9   3  -1    5.25    1.15
   9   3  -1    4.87    0.97
   9   3  -1    3.04    0.86
   9   3  -1    6.39    1.33
  -9   3   1    4.64    1.05
  -9   3   1    4.68    0.91
  -8  -3   1    0.67    0.66
   8  -3  -1    0.97    0.97
  -8  -3   1    1.22    1.43
   8  -3  -1   -0.38    1.59
   8  -3  -1   -0.70    0.77
   8  -3  -1   -0.14    0.60
  -8  -3   1    0.56    0.51
   8  -3  -1   -1.75    0.58
  -8  -3   1    0.81    0.63
  -8  -3   1    0.58    0.61
   8  -3  -1    1.82    0.61
  -8   3   1    0.33    0.52
   8   3  -1    2.96    1.09
  -8   3   1   -1.00    0.61
  -8   3   1   -0.28    0.59
   8   3  -1    0.19    0.45
   8   3  -1    0.99    0.69
   8   3  -1    0.45    0.63
   8   3  -1    3.19    1.70
   8   3  -1   -0.12    0.94
  -8   3   1   -0.18    0.54
  -8   3   1   -0.20    1.46
  -7  -3   1   26.83    3.16
   7  -3  -1   14.67    3.62
   7  -3  -1   22.29    3.20
  -7  -3   1   24.19    3.09
  -7  -3   1   23.55    3.81
   7  -3  -1   17.54    3.21
  -7  -3   1   24.64    3.21
   7  -3  -1   21.63    3.12
   7   3  -1   26.70    3.51
  -7   3   1   16.45    3.57
   7   3  -1   22.11    3.23
  -7   3   1   21.62    3.24
   7   3  -1   24.22    3.23
  -7   3   1   20.78    3.19
  -7   3   1   20.15    3.09
   7   3  -1   22.23    4.09
  -6  -3   1    3.19    0.78
  -6  -3   1    4.58    1.49
   6  -3  -1    3.97    0.79
   6  -3  -1    2.28    0.75
   6  -3  -1    6.20    1.60
  -6  -3   1    5.52    0.75
   6  -3  -1    2.58    0.69
  -6   3   1    4.77    0.84
   6   3  -1    4.30    1.07
   6   3  -1    4.70    0.88
   6   3  -1    3.06    1.39
  -6   3   1    3.72    1.43
  -6   3   1    3.48    0.84
   6   3  -1    2.80    0.86
  -6   3   1    3.90    0.73
   5  -3  -1    9.70    1.40
  -5  -3   1    7.42    1.39
   5  -3  -1    8.86    1.34
  -5  -3   1    8.34    1.39
   5  -3  -1    7.19    1.36
  -5  -3   1    9.59    1.36
  -5  -3   1    7.24    1.82
   5  -3  -1   12.33    2.06
   5   3  -1    8.02    1.88
   5   3  -1    9.49    1.59
  -5   3   1    9.75    1.86
   5   3  -1    9.53    1.45
  -5   3   1    9.46    1.44
  -5   3   1    9.08    1.35
   5   3  -1    9.44    1.41
   4  -3  -1    2.94    0.62
   4  -3  -1    2.17    0.53
  -4  -3   1    3.29    0.58
  -4  -3   1    1.68    0.68
  -4  -3   1    2.49    1.09
  -4  -3   1    2.00    0.60
   4  -3  -1    3.30    1.15
   4   3  -1    4.35    0.69
  -4   3   1    2.63    0.56
  -4   3   1    3.67    1.14
  -4   3   1    3.53    0.68
   4   3  -1    3.02    0.84
   4   3  -1    3.50    0.65
   4   3  -1    3.05    1.12
  -3  -3   1   49.21    7.02
  -3  -3   1   52.18    6.85
   3  -3  -1   52.68    6.82
   3  -3  -1   45.08    6.94
  -3  -3   1   51.07    6.79
   3  -3  -1   46.12    6.76
  -3   3   1   54.75    6.82
   3   3  -1   47.52    6.84
   3   3  -1   53.42    6.81
   3   3  -1   50.24    7.00
  -3   3   1   49.77    6.96
   3   3  -1   49.68    6.79
  -2  -3   1   14.35    1.93
   2  -3  -1   15.98    2.15
  -2  -3   1   13.12    2.01
  -2  -3   1   13.25    1.84
   2  -3  -1   12.66    1.90
  -2  -3   1   16.11    2.21
  -2  -3   1   13.02    1.91
  -2   3   1   14.78    2.11
  -2   3   1   13.48    1.87
   2   3  -1   13.31    1.84
  -2   3   1   16.54    2.06
   2   3  -1   12.71    1.90
   2   3  -1   11.16    1.99
   2   3  -1   13.97    2.18
   2   3  -1   14.17    1.94
  -1  -3   1   73.61   10.10
  -1  -3   1   72.55   10.11
  -1  -3   1   77.11   10.08
  -1  -3   1   73.44   10.20
   1  -3  -1   72.30   10.12
   1  -3  -1   74.01   10.15
  -1  -3   1   77.59   10.13
  -1   3   1   74.30   10.12
   1   3  -1   79.02   10.08
   1   3  -1   70.59   10.19
   1   3  -1   74.17   10.10
   1   3  -1   77.28   10.11
   1   3  -1   77.20   10.11
   1   3  -1   77.26   10.13
   0  -3   1    5.02    0.79
   0  -3   1    4.97    0.74
   0  -3  -1    5.98    0.81
   0  -3   1    5.14    0.71
   0  -3  -1    5.17    0.70
   0  -3   1    4.44    0.74
   0   3   1    4.68    0.69
   0   3  -1    4.91    0.81
   0   3   1    4.71    0.80
   0   3  -1    4.73    0.77
   0   3  -1    4.80    0.71
   0   3  -1    5.27    0.76
   0   3  -1    4.66    0.75
  -1  -3  -1    2.64    0.44
  -1  -3  -1    2.04    0.34
   1  -3   1    2.73    0.49
  -1  -3  -1    3.13    0.58
   1  -3   1    3.65    0.80
   1  -3   1    3.12    0.53
  -1  -3  -1    4.04    0.79
   1  -3   1    2.08    0.36
   1  -3   1    2.14    0.45
  -1  -3  -1    2.23    0.44
  -1   3  -1    3.28    0.47
   1   3   1    2.44    0.44
  -1   3  -1    2.53    0.49
   1   3   1    2.35    0.42
  -1   3  -1    1.99    0.36
   1   3   1    3.64    0.61
  -1   3  -1    2.58    0.50
   1   3   1    1.83    0.33
   1   3   1    3.40    0.76
  -2  -3  -1   25.49    3.64
  -2  -3  -1   27.50    3.70
   2  -3   1   28.73    3.68
   2  -3   1   24.30    3.84
  -2  -3  -1   25.75    3.68
   2  -3   1   27.82    3.59
   2  -3   1   27.08    3.64
   2  -3   1   23.35    3.65
  -2  -3  -1   24.74    3.84
   2   3   1   25.62    3.86
   2   3   1   26.08    3.65
  -2   3  -1   30.41    3.70
   2   3   1   25.62    3.64
   2   3   1   24.73    3.70
   2   3   1   26.95    3.65
  -2   3  -1   26.45    3.64
  -2   3  -1   24.35    3.81
  -2   3  -1   29.71    3.59
  -3  -3  -1   33.95    4.69
  -3  -3  -1   29.99    4.43
   3  -3   1   31.73    4.43
   3  -3   1   33.83    4.67
   3  -3   1   30.27    4.38
  -3  -3  -1   32.13    4.44
  -3  -3  -1   31.62    4.44
  -3  -3  -1   33.00    4.44
   3   3   1   30.53    4.43
   3   3   1   34.11    4.73
  -3   3  -1   29.61    4.80
  -3   3  -1   37.42    4.49
  -3   3  -1   34.17    4.43
   3   3   1   31.88    4.48
   3   3   1   33.30    4.45
   3   3   1   34.26    4.44
  -4  -3  -1   11.00    2.11
  -4  -3  -1   10.90    1.72
   4  -3   1   10.08    2.06
  -4  -3  -1   11.72    1.73
   4  -3   1   10.74    1.73
  -4  -3  -1   11.19    1.70
   4  -3   1   11.48    1.70
   4   3   1   13.55    1.80
  -4   3  -1   13.23    2.22
   4   3   1   11.98    1.71
   4   3   1   10.37    1.70
   4   3   1   11.28    2.12
  -4   3  -1   13.64    1.81
   4   3   1   10.04    1.80
   4   3   1   10.62    1.68
  -4   3  -1   11.63    1.71
  -5  -3  -1    2.64    1.30
  -5  -3  -1    4.10    0.78
   5  -3   1    3.44    1.35
   5  -3   1    3.49    0.62
  -5  -3  -1    3.95    0.76
   5  -3   1    1.77    0.71
  -5  -3  -1    4.24    0.78
   5  -3   1    3.79    0.74
  -5   3  -1    5.81    0.80
   5   3   1    3.58    0.76
   5   3   1    4.47    1.47
  -5   3  -1    4.28    0.84
   5   3   1    4.37    0.99
   5   3   1    3.78    0.77
  -5   3  -1    4.41    1.39
   5   3   1    2.16    0.65
  -6  -3  -1   68.71    8.32
   6  -3   1   55.76    8.29
  -6  -3  -1   56.95    8.29
  -6  -3  -1   63.05    8.29
   6  -3   1   55.62    8.32
  -6  -3  -1   63.26    8.65
   6  -3   1   67.78    8.72
  -6   3  -1   61.38    8.64
   6   3   1   64.20    8.30
   6   3   1   53.62    8.28
  -6   3  -1   58.23    8.28
   6   3   1   72.23    8.77
  -6   3  -1   62.45    8.33
   6   3   1   63.92    8.31
   6   3   1   60.72    8.36
  -7  -3  -1    6.26    1.71
   7  -3   1    4.07    0.89
  -7  -3  -1    2.74    0.80
  -7  -3  -1    3.58    0.88
  -7  -3  -1    5.36    1.03
   7  -3   1    2.03    0.83
  -7  -3  -1    4.27    0.92
   7  -3   1    3.51    2.07
   7  -3   1    4.47    0.79
  -7   3  -1    5.89    1.61
  -7   3  -1    3.39    0.87
   7   3   1    4.89    1.73
   7   3   1    5.72    1.17
   7   3   1    4.26    0.95
  -7   3  -1    3.15    0.92
   7   3   1    3.01    0.78
   7   3   1    5.62    1.24
   7   3   1    4.10    0.90
  -8  -3  -1    0.66    0.81
  -8  -3  -1    0.56    0.61
   8  -3   1    1.08    1.40
  -8  -3  -1    1.09    1.34
   8  -3   1    1.25    0.59
  -8  -3  -1    1.25    0.62
   8  -3   1    1.23    0.61
  -8  -3  -1    1.20    0.70
   8  -3   1   -0.02    0.62
  -8  -3  -1    0.48    0.57
   8  -3   1    0.33    0.91
   8   3   1    0.09    0.66
  -8   3  -1    0.05    0.60
  -8   3  -1    0.39    0.64
   8   3   1   -0.83    1.53
   8   3   1    0.57    0.64
   8   3   1    0.87    0.93
  -8   3  -1    0.37    1.65
   8   3   1   -0.43    0.49
   8   3   1    0.31    0.55
  -8   3  -1   -0.25    0.51
   8   3   1    1.56    1.04
   9  -3   1    8.87    1.69
  -9  -3  -1    9.52    1.80
   9  -3   1   10.96    1.94
  -9  -3  -1    6.62    1.79
  -9  -3  -1   10.58    1.80
   9  -3   1   13.03    2.21
  -9  -3  -1    6.89    2.44
   9   3   1   11.20    1.68
  -9   3  -1   12.78    1.84
   9   3   1    9.61    1.78
   9   3   1   12.15    1.92
  -9   3  -1   10.52    1.87
   9   3   1   13.46    2.22
  -9   3  -1   11.09    2.71
 -10  -3  -1    1.49    0.79
  10  -3   1    1.15    1.34
  10  -3   1    0.31    0.78
 -10  -3  -1    0.08    0.94
  10  -3   1   -0.31    0.76
 -10   3  -1    0.63    2.00
  10   3   1    0.87    0.84
 -10   3  -1   -0.28    0.69
  10   3   1    0.84    0.73
  10   3   1    2.15    1.35
  10   3   1   -0.19    0.66
 -10   3  -1    0.09    0.82
 -11  -3  -1    0.90    0.85
  11  -3   1    4.20    1.00
 -11  -3  -1    1.77    2.24
 -11   3  -1    1.57    1.01
  11   3   1    1.09    1.06
 -11   3  -1    3.08    2.66
  11   3   1    2.12    1.58
  11   3   1    1.73    0.92
 -12  -3  -1    0.21    0.88
 -12  -3  -1    1.27    2.60
 -12   3  -1   -0.45    0.89
  12   3   1    0.60    0.89
  12   3   1    0.63    0.98
 -12   3  -1   -0.24    2.38
  12   3   1    1.08    1.54
 -13  -3  -1    1.61    2.28
 -13   3  -1    0.23    1.02
  13   3   1    0.59    1.01
  14  -3   1    1.37    1.08
 -14  -3  -1   -1.92    2.82
 -14   3  -1   -2.71    3.01
  14   3   1    0.97    1.18
 -14  -4   1   -2.10    3.75
  14   4  -1    0.07    1.25
 -14   4   1   -2.65    2.51
  14   4  -1    2.38    1.48
  13  -4  -1    2.17    1.12
 -13  -4   1   -2.55    2.40
  13   4  -1    3.96    1.50
  13   4  -1    4.73    1.94
 -13   4   1   -0.64    2.50
  13   4  -1    2.57    1.04
 -12  -4   1    0.98    2.37
  12  -4  -1    2.12    1.19
 -12   4   1    4.30    2.91
  12   4  -1    3.28    1.65
  12   4  -1    2.79    1.24
 -12   4   1    0.28    0.95
  12   4  -1    2.17    0.99
  11  -4  -1    1.62    1.59
  11  -4  -1    2.41    0.95
 -11  -4   1    3.58    1.04
 -11  -4   1   -0.22    2.38
 -11   4   1    3.81    2.58
 -11   4   1    1.58    0.90
  11   4  -1    2.83    1.62
  11   4  -1    2.37    1.12
  11   4  -1    2.62    0.95
 -11   4   1    2.63    0.99
  10  -4  -1    0.81    0.68
 -10  -4   1   -0.14    0.83
  10  -4  -1   -0.62    0.74
 -10  -4   1    1.76    0.82
  10  -4  -1    0.60    1.21
 -10  -4   1    5.23    2.38
 -10   4   1    1.07    0.81
  10   4  -1    1.53    0.88
  10   4  -1    1.36    1.29
 -10   4   1    0.94    0.91
 -10   4   1   -2.59    1.71
  10   4  -1    1.54    0.75
 -10   4   1    0.72    0.90
  -9  -4   1   -0.47    0.91
   9  -4  -1   -1.23    0.79
  -9  -4   1    0.25    0.63
  -9  -4   1    1.23    1.61
   9  -4  -1   -0.16    0.64
   9  -4  -1    0.09    1.19
  -9  -4   1   -0.03    0.73
  -9  -4   1    0.04    0.72
   9  -4  -1   -0.39    0.64
   9  -4  -1    0.75    0.77
   9   4  -1   -0.49    0.49
  -9   4   1   -0.72    0.63
  -9   4   1    0.80    0.64
   9   4  -1   -0.59    0.80
   9   4  -1   -0.17    0.65
  -9   4   1   -1.02    0.64
   9   4  -1   -1.33    0.96
  -9   4   1   -0.16    1.63
   8  -4  -1   -1.42    0.92
   8  -4  -1    0.11    0.57
  -8  -4   1   -0.01    0.57
  -8  -4   1    0.52    0.68
   8  -4  -1    0.73    0.55
  -8  -4   1    1.51    1.38
  -8  -4   1    1.51    0.53
  -8  -4   1    0.79    0.63
   8  -4  -1   -1.22    0.69
   8   4  -1    0.54    0.68
  -8   4   1    0.34    0.57
   8   4  -1    1.51    1.01
   8   4  -1    1.98    1.58
  -8   4   1    5.51    1.85
  -8   4   1   -0.44    0.56
  -8   4   1    0.86    0.63
   8   4  -1    0.99    0.62
  -8   4   1    0.38    0.50
  -7  -4   1   12.69    1.72
   7  -4  -1    8.83    1.64
   7  -4  -1   11.75    1.78
  -7  -4   1   13.16    1.70
  -7  -4   1   10.39    1.77
  -7  -4   1   13.80    2.49
  -7  -4   1   12.69    1.81
   7  -4  -1   10.62    2.45
   7  -4  -1   11.48    1.69
  -7   4   1   11.84    1.70
  -7   4   1   12.52    2.43
  -7   4   1   10.91    1.83
   7   4  -1   10.61    1.81
   7   4  -1   11.55    1.81
   7   4  -1    8.00    2.46
  -7   4   1    8.97    1.73
  -6  -4   1   11.64    2.13
  -6  -4   1   14.56    2.07
   6  -4  -1   14.05    2.07
   6  -4  -1   13.74    2.12
   6  -4  -1   14.48    2.19
   6  -4  -1   17.13    2.84
  -6  -4   1    8.77    2.48
  -6   4   1   16.34    2.25
   6   4  -1   16.82    2.34
   6   4  -1   14.73    2.80
  -6   4   1   21.30    3.04
   6   4  -1   14.66    2.19
  -6   4   1   14.84    2.15
   6   4  -1   14.37    2.17
  -6   4   1   13.91    2.06
  -5  -4   1    4.72    0.92
   5  -4  -1    3.50    0.87
   5  -4  -1    8.08    1.62
  -5  -4   1    6.33    0.86
  -5  -4   1    5.35    0.93
   5  -4  -1    4.51    0.81
  -5  -4   1    4.12    1.46
  -5   4   1    4.59    0.83
   5   4  -1    4.66    0.92
  -5   4   1    5.15    0.97
   5   4  -1    3.22    1.48
   5   4  -1    5.10    1.11
  -5   4   1    9.06    1.65
   5   4  -1    5.00    0.93
  -4  -4   1   17.73    2.77
   4  -4  -1   20.12    3.11
  -4  -4   1   19.14    2.76
  -4  -4   1   21.34    3.23
   4  -4  -1   17.82    2.78
   4  -4  -1   18.49    2.69
  -4   4   1   19.53    2.70
  -4   4   1   24.37    3.25
  -4   4   1   21.00    2.81
   4   4  -1   18.67    3.12
   4   4  -1   20.25    2.76
   4   4  -1   21.57    2.81
   4   4  -1   19.53    2.85
  -3  -4   1   14.69    2.16
   3  -4  -1   15.72    2.09
   3  -4  -1   16.74    2.43
  -3  -4   1   13.39    2.05
  -3  -4   1   16.28    2.55
   3  -4  -1   15.45    2.19
  -3  -4   1   16.13    2.30
  -3  -4   1   14.53    2.14
   3   4  -1   14.68    2.13
  -3   4   1   15.91    2.21
  -3   4   1   14.76    2.10
   3   4  -1   17.16    2.52
  -3   4   1   14.51    2.42
   3   4  -1   14.23    2.24
   3   4  -1   15.37    2.19
  -2  -4   1    2.05    0.72
  -2  -4   1    2.03    0.37
  -2  -4   1    1.58    0.49
   2  -4  -1    2.17    0.44
   2  -4  -1    1.48    0.85
  -2  -4   1    2.10    0.97
  -2  -4   1    2.05    0.52
   2  -4  -1    1.45    0.60
   2  -4  -1    2.81    0.54
   2   4  -1    2.10    0.36
   2   4  -1    2.35    0.51
   2   4  -1    1.92    0.70
   2   4  -1    2.62    0.64
   2   4  -1    0.99    0.96
  -2   4   1    2.44    0.53
  -2   4   1    3.46    0.93
   2   4  -1    2.21    0.50
  -1  -4   1    3.22    0.99
   1  -4  -1    4.84    0.78
  -1  -4   1    3.10    0.55
  -1  -4   1    3.35    0.82
  -1  -4   1    3.56    0.64
   1  -4  -1    3.89    0.54
  -1  -4   1    3.19    0.64
  -1   4   1    3.90    0.72
   1   4  -1    3.87    0.84
   1   4  -1    5.48    1.05
   1   4  -1    3.58    0.69
  -1   4   1    4.09    0.58
   1   4  -1    3.63    0.65
   0  -4   1   38.03    5.23
   0  -4   1   36.52    5.23
   0  -4  -1   40.83    5.19
   0  -4   1   38.39    5.37
   0  -4  -1   38.27    5.32
   0  -4   1   38.24    5.25
   0  -4  -1   38.55    5.25
   0  -4   1   40.22    5.20
   0  -4   1   38.06    5.22
   0   4   1   37.30    5.24
   0   4  -1   38.18    5.24
   0   4   1   37.53    5.32
   0   4   1   40.16    5.19
   1  -4   1    9.35    1.28
   1  -4   1    8.70    1.43
   1  -4   1    8.96    1.34
  -1  -4  -1   11.28    1.57
   1  -4   1    8.55    1.20
  -1  -4  -1    7.32    1.25
  -1  -4  -1    7.93    1.18
  -1   4  -1    7.78    1.30
   1   4   1    9.54    1.53
   1   4   1    8.66    1.22
   1   4   1    8.04    1.16
   1   4   1    7.76    1.26
   1   4   1   10.41    1.43
  -1   4  -1    8.89    1.25
  -1   4  -1    8.77    1.34
  -2  -4  -1   11.13    1.79
  -2  -4  -1   12.15    2.09
   2  -4   1   12.85    1.70
   2  -4   1   11.33    1.83
  -2  -4  -1   10.42    1.89
  -2  -4  -1   12.07    1.79
   2  -4   1   13.51    1.79
  -2  -4  -1   10.95    1.79
   2  -4   1   10.93    2.07
   2  -4   1   14.00    1.86
   2   4   1   12.89    1.81
  -2   4  -1   14.49    1.83
  -2   4  -1   11.51    1.80
   2   4   1   12.11    1.77
   2   4   1   12.21    1.82
   2   4   1   12.00    2.07
  -2   4  -1   15.51    2.14
  -2   4  -1   15.83    1.90
   2   4   1   11.42    1.89
   3  -4   1   14.34    2.07
   3  -4   1    9.61    1.67
   3  -4   1   10.41    1.65
  -3  -4  -1   11.34    1.78
  -3  -4  -1   10.44    1.66
   3  -4   1    9.03    1.56
  -3  -4  -1   11.91    1.68
   3  -4   1   13.50    1.73
  -3  -4  -1   11.79    1.63
  -3  -4  -1   10.65    2.03
   3   4   1   11.31    1.65
  -3   4  -1   15.27    1.81
   3   4   1   15.33    2.34
   3   4   1   10.93    1.76
  -3   4  -1   11.73    2.03
   3   4   1    9.40    1.60
   3   4   1   11.75    1.69
  -3   4  -1   11.84    1.66
  -4  -4  -1   -0.04    0.36
   4  -4   1   -0.28    0.41
  -4  -4  -1   -0.09    0.41
   4  -4   1   -1.14    0.85
   4  -4   1   -0.01    0.29
   4  -4   1    0.36    0.43
  -4  -4  -1   -0.66    0.44
  -4  -4  -1    0.23    0.94
  -4   4  -1    0.73    0.98
   4   4   1    0.96    1.08
   4   4   1   -0.22    0.42
   4   4   1    0.45    0.50
   4   4   1   -0.27    0.63
  -4   4  -1    0.16    0.48
   4   4   1    0.27    0.35
   5  -4   1    3.15    1.42
   5  -4   1    4.27    0.83
  -5  -4  -1    3.40    0.80
   5  -4   1    3.49    0.69
  -5  -4  -1    4.61    1.42
  -5  -4  -1    4.87    0.85
  -5  -4  -1    5.04    0.86
   5  -4   1    3.74    0.81
  -5  -4  -1    3.46    0.88
   5   4   1    3.21    0.75
   5   4   1    4.83    0.85
  -5   4  -1    5.39    0.97
   5   4   1    7.23    1.63
   5   4   1    4.99    1.02
   5   4   1    5.64    0.90
  -5   4  -1    4.00    1.47
   6  -4   1   -1.33    1.11
   6  -4   1    0.98    0.55
   6  -4   1   -0.75    0.36
  -6  -4  -1   -0.75    0.45
  -6  -4  -1    0.05    1.11
  -6  -4  -1    0.50    0.49
  -6  -4  -1    1.13    0.57
  -6   4  -1   -2.08    1.06
   6   4   1    0.96    0.44
   6   4   1    1.15    0.58
  -6   4  -1    0.45    0.50
   6   4   1    0.23    0.50
   6   4   1   -0.75    1.10
  -6   4  -1    0.83    0.57
   6   4   1    1.14    0.81
   7  -4   1   19.80    3.32
  -7  -4  -1   21.65    3.30
   7  -4   1   19.93    3.25
   7  -4   1   20.51    3.17
  -7  -4  -1   24.46    3.30
   7  -4   1   25.47    3.34
  -7  -4  -1   23.19    3.28
   7  -4   1   26.29    4.05
  -7  -4  -1   20.28    3.79
   7   4   1   25.32    4.05
   7   4   1   22.86    3.33
   7   4   1   23.67    3.31
   7   4   1   22.01    3.27
  -7   4  -1   22.67    3.28
  -7   4  -1   26.20    3.38
  -7   4  -1   21.81    3.84
   7   4   1   25.44    3.48
  -8  -4  -1    3.35    0.84
   8  -4   1    4.41    1.25
  -8  -4  -1    4.65    1.13
  -8  -4  -1    3.92    0.96
   8  -4   1    2.59    0.82
   8  -4   1    2.89    0.91
  -8  -4  -1    3.32    1.57
  -8  -4  -1    4.18    0.94
   8  -4   1    5.91    1.81
   8  -4   1    0.85    1.03
  -8  -4  -1    4.37    0.94
   8   4   1    3.63    1.95
  -8   4  -1    7.90    2.00
   8   4   1    3.08    0.84
   8   4   1    2.68    0.91
  -8   4  -1    4.03    0.94
  -8   4  -1    5.01    1.04
   8   4   1    4.15    0.86
   8   4   1    3.07    1.18
  -9  -4  -1   -0.21    1.34
  -9  -4  -1    0.09    0.80
   9  -4   1   -1.66    0.65
   9  -4   1    0.61    0.91
   9  -4   1    1.17    1.23
  -9  -4  -1    0.24    0.61
   9  -4   1    0.42    0.66
   9   4   1    0.29    0.65
  -9   4  -1    1.93    0.80
   9   4   1   -0.74    0.77
  -9   4  -1    1.35    1.35
   9   4   1    0.46    0.84
   9   4   1    1.55    1.10
   9   4   1    1.37    0.68
  -9   4  -1   -0.18    1.61
 -10  -4  -1   -1.93    1.81
  10  -4   1   -0.17    1.28
 -10  -4  -1    0.38    0.96
 -10  -4  -1    0.83    0.73
  10  -4   1    1.90    0.77
  10   4   1    1.39    0.94
 -10   4  -1    0.40    1.23
  10   4   1    1.57    0.76
  10   4   1    0.42    1.16
  10   4   1   -0.11    0.67
 -10   4  -1    1.08    0.85
 -10   4  -1    4.32    2.18
 -11  -4  -1   -0.14    0.66
 -11  -4  -1   -0.61    0.91
  11  -4   1    0.45    1.51
 -11  -4  -1   -0.45    2.12
  11  -4   1    0.55    0.97
 -11   4  -1   -0.90    0.76
  11   4   1   -0.16    0.89
  11   4   1    0.60    0.79
 -11   4  -1    2.53    2.40
  11   4   1    0.67    1.48
  12  -4   1    0.99    0.88
 -12  -4  -1    2.89    2.90
 -12  -4  -1    0.54    0.81
 -12   4  -1    0.23    0.97
  12   4   1    1.40    1.22
  12   4   1    0.10    1.74
 -12   4  -1   -2.53    2.49
  12   4   1    1.35    0.92
 -13  -4  -1    3.10    2.75
  13  -4   1    0.76    1.03
  13   4   1    1.54    1.24
  13   4   1    2.57    1.14
 -13   4  -1   -0.01    2.74
 -13   4  -1   -0.47    0.94
 -14  -4  -1   -3.64    3.01
 -14   4  -1    0.32    3.18
  14   4   1    2.62    1.41
 -14  -5   1    6.55    3.85
  14   5  -1   -0.65    1.17
 -14   5   1   -4.72    2.47
  14   5  -1    1.09    1.18
 -13  -5   1   -1.80    2.40
  13   5  -1    1.96    1.20
  13   5  -1    2.00    1.10
 -13   5   1    5.23    4.22
 -13   5   1    1.17    1.33
  13   5  -1    0.83    1.62
  12  -5  -1    0.27    0.89
 -12  -5   1   -0.48    0.98
  12  -5  -1   -1.03    1.50
 -12  -5   1    1.48    2.52
  12   5  -1    2.33    1.00
 -12   5   1    1.06    0.92
 -12   5   1    5.97    2.90
  12   5  -1    0.65    1.56
  12   5  -1   -1.42    0.96
  11  -5  -1    5.05    1.95
 -11  -5   1    3.74    2.55
  11  -5  -1    4.04    1.08
 -11  -5   1    2.19    1.04
  11   5  -1    4.04    1.04
  11   5  -1    5.54    1.74
  11   5  -1    1.90    1.08
 -11   5   1    2.23    1.07
 -11   5   1    6.82    2.83
  10  -5  -1    0.98    1.61
 -10  -5   1    0.21    1.78
  10  -5  -1    3.45    0.88
 -10  -5   1    1.45    0.93
  10  -5  -1   -0.82    0.73
 -10  -5   1    2.45    0.84
  10   5  -1    1.71    1.01
  10   5  -1    1.68    1.32
 -10   5   1    2.86    2.22
 -10   5   1    0.91    0.79
  10   5  -1    1.07    0.80
   9  -5  -1    1.01    0.74
  -9  -5   1   -0.02    1.37
   9  -5  -1    0.30    0.64
   9  -5  -1    1.24    1.15
  -9  -5   1    1.18    0.78
  -9  -5   1    1.78    0.73
   9  -5  -1    0.74    0.68
   9  -5  -1   -0.29    0.62
   9   5  -1    1.83    0.86
  -9   5   1   -0.58    0.65
  -9   5   1   -0.56    0.63
  -9   5   1    0.39    0.68
   9   5  -1    0.42    0.67
   9   5  -1   -1.79    0.79
   8  -5  -1    2.83    0.78
  -8  -5   1    1.64    0.79
  -8  -5   1    3.24    0.94
  -8  -5   1    4.52    0.85
   8  -5  -1    3.36    1.09
  -8  -5   1    4.12    0.79
   8  -5  -1    1.96    0.83
   8  -5  -1    2.45    0.72
  -8  -5   1    1.04    1.43
  -8   5   1    2.15    0.76
   8   5  -1    2.78    1.19
  -8   5   1    3.57    0.95
  -8   5   1    4.16    1.76
   8   5  -1    3.52    0.81
   8   5  -1    2.79    1.17
   8   5  -1    4.28    0.94
   8   5  -1    4.33    1.74
  -8   5   1    4.22    0.77
  -8   5   1    2.59    0.82
  -7  -5   1   23.73    3.12
   7  -5  -1   16.25    3.71
   7  -5  -1   17.50    3.22
   7  -5  -1   19.24    3.12
  -7  -5   1   22.06    3.89
   7  -5  -1   23.58    3.12
  -7  -5   1   24.84    3.23
  -7  -5   1   23.05    3.14
   7   5  -1   22.62    3.36
  -7   5   1   23.98    3.27
   7   5  -1   22.90    3.97
  -7   5   1   21.92    3.11
   7   5  -1   25.42    3.27
  -7   5   1   21.31    3.74
   7   5  -1   22.53    3.27
  -7   5   1   23.44    3.23
   6  -5  -1   28.20    4.42
  -6  -5   1   32.16    4.39
   6  -5  -1   30.46    4.36
  -6  -5   1   29.84    4.41
  -6  -5   1   34.62    4.32
   6  -5  -1   33.25    4.84
  -6  -5   1   28.94    4.92
   6  -5  -1   30.50    4.31
   6   5  -1   34.23    4.42
   6   5  -1   32.74    4.40
   6   5  -1   27.31    4.90
  -6   5   1   35.75    4.82
  -6   5   1   29.61    4.35
  -6   5   1   31.27    4.31
  -6   5   1   31.23    4.44
   6   5  -1   32.42    4.50
   5  -5  -1   15.16    2.29
  -5  -5   1   15.78    2.26
  -5  -5   1   14.24    2.29
   5  -5  -1   13.54    2.65
  -5  -5   1   16.00    2.82
   5  -5  -1   14.31    2.17
  -5   5   1   16.00    2.69
   5   5  -1   14.42    2.39
  -5   5   1   16.32    2.18
   5   5  -1   17.78    2.86
  -5   5   1   15.43    2.33
   5   5  -1   15.11    2.35
   5   5  -1   17.77    2.33
  -5   5   1   14.97    2.22
  -4  -5   1    2.41    0.56
  -4  -5   1    0.93    0.52
   4  -5  -1    2.09    0.47
   4  -5  -1    2.00    0.57
   4  -5  -1    3.29    1.06
  -4  -5   1    1.82    0.37
  -4  -5   1    2.03    1.11
   4   5  -1    2.08    0.73
   4   5  -1    2.66    1.13
   4   5  -1    2.50    0.65
  -4   5   1    1.57    1.07
  -4   5   1    2.28    0.60
   4   5  -1    1.56    0.54
  -3  -5   1    1.26    0.48
  -3  -5   1    1.78    0.49
  -3  -5   1    1.24    0.27
   3  -5  -1    1.52    0.39
  -3  -5   1    1.59    1.03
   3  -5  -1    1.41    0.92
   3  -5  -1    1.18    0.48
  -3  -5   1    1.51    0.75
   3  -5  -1    1.01    0.59
   3   5  -1    0.92    0.51
   3   5  -1   -0.14    0.66
   3   5  -1    0.47    0.96
   3   5  -1    0.65    0.28
  -3   5   1    1.60    0.53
  -3   5   1    1.32    0.87
   3   5  -1    1.19    0.44
  -2  -5   1    3.78    1.18
   2  -5  -1    4.09    0.74
   2  -5  -1    5.43    1.17
   2  -5  -1    5.48    0.94
  -2  -5   1    4.97    0.89
   2  -5  -1    5.40    0.85
  -2  -5   1    5.04    0.82
  -2  -5   1    4.68    0.70
  -2  -5   1    4.63    1.01
   2   5  -1    5.66    0.82
   2   5  -1    4.24    0.83
   2   5  -1    3.79    0.69
  -2   5   1    7.86    1.26
   2   5  -1    4.10    1.05
  -2   5   1    6.28    0.99
   2   5  -1    3.89    1.36
  -1  -5   1  246.21   33.10
  -1  -5   1  252.51   33.08
   1  -5  -1  259.70   33.08
   1  -5  -1  242.60   33.13
  -1  -5   1  240.98   33.23
  -1  -5   1  241.03   33.11
  -1  -5   1  252.79   33.14
  -1  -5   1  248.28   33.11
   1   5  -1  238.47   33.10
  -1   5   1  242.95   33.11
   1   5  -1  249.28   33.14
   1   5  -1  241.56   33.23
   1   5  -1  241.69   33.11
  -1   5   1  241.50   33.13
   1   5  -1  254.78   33.08
   1   5  -1  250.58   33.11
   1   5  -1  252.61   33.11
   0  -5   1   59.14    7.85
   0  -5  -1   61.43    7.82
   0  -5  -1   57.97    7.97
   0  -5   1   56.63    7.86
   0  -5   1   61.68    7.82
   0  -5   1   57.74    7.85
   0  -5   1   52.80    8.00
   0  -5   1   58.36    7.88
   0  -5  -1   59.42    7.88
   0  -5   1   57.62    7.85
   0   5  -1   60.96    7.82
   0   5  -1   53.85    7.85
   0   5  -1   54.54    7.87
   0   5  -1   60.42    7.85
   0   5   1   61.38    7.82
   0   5   1   54.23    7.96
   0   5   1   55.77    7.87
  -1  -5  -1  135.15   18.32
  -1  -5  -1  134.91   18.28
   1  -5   1  135.73   18.29
   1  -5   1  138.38   18.32
   1  -5   1  132.01   18.31
  -1  -5  -1  138.47   18.27
  -1  -5  -1  132.23   18.41
  -1  -5  -1  132.67   18.29
   1  -5   1  141.91   18.27
   1   5   1  134.98   18.32
  -1   5  -1  142.28   18.30
   1   5   1  137.51   18.29
  -1   5  -1  145.66   18.27
  -1   5  -1  129.11   18.31
  -1   5  -1  142.93   18.32
   1   5   1  132.73   18.25
   1   5   1  128.16   18.40
  -2  -5  -1  318.26   44.49
   2  -5   1  325.02   44.49
   2  -5   1  320.63   44.37
   2  -5   1  352.46   44.32
  -2  -5  -1  315.48   44.32
  -2  -5  -1  321.14   44.35
  -2  -5  -1  344.94   44.38
   2  -5   1  342.61   44.35
  -2  -5  -1  332.64   44.36
  -2  -5  -1  343.02   44.38
  -2   5  -1  331.92   44.49
  -2   5  -1  346.32   44.38
  -2   5  -1  343.67   44.35
  -2   5  -1  310.94   44.36
   2   5   1  306.05   44.31
  -2   5  -1  351.77   44.32
   2   5   1  324.30   44.35
   2   5   1  341.76   44.38
   2   5   1  326.16   44.36
   2   5   1  319.84   44.49
  -3  -5  -1   33.49    4.92
   3  -5   1   37.20    4.95
  -3  -5  -1   38.03    4.91
  -3  -5  -1   37.34    4.98
   3  -5   1   36.54    4.91
   3  -5   1   36.82    5.17
  -3  -5  -1   32.62    4.92
  -3  -5  -1   37.82    4.92
  -3  -5  -1   39.32    5.21
   3  -5   1   31.25    4.93
   3   5   1   34.50    4.92
  -3   5  -1   35.02    5.15
  -3   5  -1   37.30    4.92
   3   5   1   35.30    4.97
  -3   5  -1   41.59    4.99
   3   5   1   34.69    4.93
  -4  -5  -1    8.06    1.29
  -4  -5  -1    9.84    1.28
  -4  -5  -1   10.38    1.48
   4  -5   1    9.79    1.77
   4  -5   1    6.59    1.26
   4  -5   1    7.42    1.18
   4  -5   1    9.95    1.28
   4  -5   1    8.22    1.34
  -4  -5  -1    7.25    1.25
  -4  -5  -1    4.35    1.60
   4   5   1    7.69    1.79
  -4   5  -1    8.53    1.33
  -4   5  -1    8.82    1.76
   4   5   1    6.58    1.34
   4   5   1    7.20    1.25
   4   5   1    8.62    1.30
   4   5   1    6.90    1.21
  -4   5  -1    7.60    1.26
   5  -5   1   -0.34    0.41
  -5  -5  -1    1.24    0.49
   5  -5   1    0.19    0.49
  -5  -5  -1    0.60    0.52
  -5  -5  -1    0.54    0.44
  -5  -5  -1   -0.26    1.08
   5  -5   1    0.00    0.34
   5  -5   1    0.32    1.09
   5   5   1    0.11    0.74
   5   5   1   -0.10    0.54
   5   5   1   -0.33    0.67
   5   5   1    0.35    0.39
  -5   5  -1    1.33    1.13
   5   5   1    1.09    0.52
  -5   5  -1    0.17    0.46
  -5   5  -1    1.44    0.61
   5   5   1    0.30    1.07
  -6  -5  -1   15.28    2.65
   6  -5   1   13.00    1.94
   6  -5   1   11.90    2.54
  -6  -5  -1   13.44    2.07
  -6  -5  -1   13.73    2.09
   6  -5   1   12.18    2.29
  -6  -5  -1   14.83    2.09
  -6   5  -1    8.37    2.41
   6   5   1   11.30    2.02
   6   5   1   15.79    2.09
   6   5   1   15.92    2.24
   6   5   1   13.13    2.10
   6   5   1   10.66    2.57
  -6   5  -1   14.05    2.06
   6   5   1   15.92    2.22
  -6   5  -1   14.79    2.18
  -7  -5  -1    1.88    1.36
   7  -5   1    1.55    0.56
   7  -5   1    3.20    0.63
  -7  -5  -1    1.46    0.65
   7  -5   1    3.59    1.05
  -7  -5  -1    2.20    0.71
   7  -5   1    3.04    1.53
  -7  -5  -1    2.00    0.69
   7  -5   1    2.92    0.71
   7  -5   1    1.74    0.70
  -7  -5  -1    0.83    0.65
   7   5   1    1.52    0.59
  -7   5  -1    3.05    0.85
   7   5   1    3.14    1.07
   7   5   1    1.78    0.77
   7   5   1    1.92    1.44
   7   5   1    1.62    0.74
  -7   5  -1    2.49    0.70
   7   5   1    3.65    1.02
  -7   5  -1    3.31    1.58
   8  -5   1    6.30    1.27
  -8  -5  -1    4.67    1.22
   8  -5   1    8.82    1.59
  -8  -5  -1    5.68    2.01
   8  -5   1    5.70    2.32
   8  -5   1    8.98    1.22
  -8  -5  -1    6.62    1.22
  -8  -5  -1    6.22    1.30
  -8  -5  -1    8.66    1.38
  -8  -5  -1    4.55    1.38
   8   5   1    6.30    2.32
  -8   5  -1    8.73    1.36
   8   5   1    9.64    1.51
   8   5   1    8.01    1.62
   8   5   1    7.41    1.38
   8   5   1    9.67    1.24
   8   5   1    6.67    1.55
  -8   5  -1    8.34    1.52
  -8   5  -1    5.28    1.15
  -8   5  -1   11.48    2.47
   8   5   1    5.04    1.20
   9  -5   1    7.14    1.18
   9  -5   1    6.05    1.27
   9  -5   1    3.68    1.21
   9  -5   1    7.63    1.68
  -9  -5  -1    7.11    1.34
  -9  -5  -1    5.23    2.23
  -9  -5  -1    6.42    1.44
   9   5   1    6.96    1.20
   9   5   1    7.60    1.37
   9   5   1    4.79    1.16
   9   5   1    4.40    1.54
  -9   5  -1    6.88    2.23
  -9   5  -1    7.12    1.43
   9   5   1    6.72    1.65
  -9   5  -1    6.29    1.60
  10  -5   1    7.19    1.37
  10  -5   1    8.03    1.91
 -10  -5  -1    6.92    1.92
 -10  -5  -1    5.34    2.72
 -10  -5  -1    7.57    1.49
  10   5   1    5.45    1.28
 -10   5  -1    8.53    2.85
  10   5   1    8.36    1.84
  10   5   1    7.81    1.32
 -10   5  -1    6.14    1.50
  10   5   1    5.83    1.51
 -10   5  -1    6.30    1.83
  11  -5   1    0.39    1.31
 -11  -5  -1   -0.96    1.83
 -11  -5  -1   -0.04    0.69
  11  -5   1    1.11    0.88
  11   5   1    0.28    0.99
  11   5   1    0.32    1.33
  11   5   1   -0.24    0.83
 -11   5  -1   -0.04    0.85
 -11   5  -1   -1.52    2.31
 -12  -5  -1    0.41    0.88
  12  -5   1    0.93    0.84
  12  -5   1    0.86    1.75
 -12  -5  -1    0.04    2.02
  12   5   1    0.93    0.92
 -12   5  -1   -2.71    2.24
  12   5   1    0.53    1.05
  12   5   1    1.91    1.58
 -12   5  -1   -1.07    0.77
 -13  -5  -1    4.17    3.23
 -13   5  -1    1.80    1.10
  13   5   1    0.09    1.01
 -13   5  -1   -0.81    2.89
  13   5   1    2.46    1.22
 -14  -5  -1   -2.26    2.79
  14   5   1    0.30    1.23
  14   5   1    1.94    1.84
 -14   5  -1   -2.59    3.27
 -14  -6   1    3.38    3.72
  14   6  -1    2.95    1.92
  14   6  -1    0.69    1.30
  14   6  -1    0.00    1.03
 -14   6   1   -1.68    3.12
 -13  -6   1    0.59    2.66
  13   6  -1   -1.12    1.66
  13   6  -1    3.21    1.08
 -13   6   1    2.66    3.00
 -13   6   1    0.39    1.05
  13   6  -1    0.06    1.11
 -12  -6   1    0.27    1.02
  12  -6  -1    0.26    0.96
 -12  -6   1    0.27    2.28
  12   6  -1    1.62    1.64
 -12   6   1    1.01    0.94
  12   6  -1    1.17    0.95
 -12   6   1    0.45    2.50
  12   6  -1    0.02    0.98
  11  -6  -1    1.65    0.93
 -11  -6   1    2.29    2.30
  11  -6  -1    1.66    1.50
 -11   6   1    1.59    0.87
 -11   6   1   -2.08    1.93
  11   6  -1    2.48    0.97
  11   6  -1    2.68    1.55
  11   6  -1    1.55    1.06
  10  -6  -1   -0.34    1.01
 -10  -6   1    2.00    1.13
 -10  -6   1    2.65    2.14
  10  -6  -1    2.73    0.96
 -10  -6   1    2.22    0.86
  10  -6  -1    4.18    1.60
  10   6  -1    1.81    1.00
 -10   6   1    1.82    2.22
 -10   6   1    1.89    0.90
  10   6  -1    2.60    0.88
  -9  -6   1    5.53    2.05
  -9  -6   1    4.79    1.16
  -9  -6   1    4.67    0.96
   9  -6  -1    2.51    0.99
   9  -6  -1    8.09    1.83
   9  -6  -1    2.71    0.88
   9  -6  -1    4.56    1.00
   9   6  -1    4.28    1.01
  -9   6   1    7.34    2.35
   9   6  -1    4.14    1.19
  -9   6   1    3.22    0.98
  -9   6   1    4.35    1.14
   9   6  -1    5.37    1.32
  -8  -6   1   10.46    1.64
   8  -6  -1   10.22    1.66
  -8  -6   1   10.35    1.51
  -8  -6   1    7.85    1.55
  -8  -6   1    7.14    2.26
   8  -6  -1    8.33    1.45
   8  -6  -1   12.14    1.55
  -8  -6   1    5.82    1.48
  -8  -6   1   11.12    1.84
  -8   6   1   13.57    2.94
   8   6  -1   14.71    2.00
   8   6  -1    8.71    1.82
   8   6  -1   10.22    1.66
   8   6  -1    8.49    2.32
  -8   6   1    7.30    1.44
  -8   6   1    7.87    1.53
  -8   6   1    8.56    1.62
   8   6  -1   11.62    1.71
  -7  -6   1    0.99    0.66
   7  -6  -1    2.83    0.69
   7  -6  -1    0.68    0.63
  -7  -6   1    0.46    1.41
  -7  -6   1    2.31    0.72
   7  -6  -1    3.08    0.94
   7  -6  -1    4.08    1.59
   7  -6  -1    0.92    0.55
  -7  -6   1    3.30    0.64
  -7  -6   1    1.25    0.65
   7  -6  -1    3.73    0.64
  -7   6   1    2.35    0.79
   7   6  -1    2.31    1.49
   7   6  -1    0.15    0.73
   7   6  -1    2.23    0.96
  -7   6   1    4.30    1.42
   7   6  -1    1.91    0.77
  -6  -6   1    4.40    1.44
   6  -6  -1    2.61    2.08
  -6  -6   1    4.70    0.75
   6  -6  -1    2.54    0.75
  -6  -6   1    1.45    0.72
   6  -6  -1    3.00    0.65
   6   6  -1    5.39    1.45
   6   6  -1    3.53    0.83
  -6   6   1    4.34    1.46
  -6   6   1    3.52    0.76
   6   6  -1    3.13    0.94
   6   6  -1    3.31    0.83
  -6   6   1    3.46    0.83
  -5  -6   1    0.78    0.52
   5  -6  -1    0.95    1.05
   5  -6  -1    0.05    0.52
  -5  -6   1    0.37    0.27
  -5  -6   1    0.61    0.51
  -5  -6   1    0.91    1.20
   5  -6  -1    0.79    0.43
   5   6  -1    1.72    0.60
  -5   6   1    1.21    0.58
   5   6  -1    0.43    0.50
   5   6  -1    1.05    0.80
  -5   6   1    1.13    1.14
   5   6  -1    1.59    1.21
   4  -6  -1    6.88    1.16
  -4  -6   1    7.13    1.36
  -4  -6   1    6.69    1.61
   4  -6  -1    6.94    1.53
  -4  -6   1    6.45    1.10
  -4  -6   1    5.80    0.96
  -4  -6   1    7.46    1.12
   4  -6  -1    7.08    1.23
   4  -6  -1    6.50    1.03
  -4   6   1    8.97    1.63
   4   6  -1    6.28    1.58
   4   6  -1    4.96    1.20
   4   6  -1    7.82    1.13
  -4   6   1    7.08    1.17
   4   6  -1    6.92    1.16
   3  -6  -1   20.13    3.00
  -3  -6   1   20.05    3.35
  -3  -6   1   22.50    3.08
  -3  -6   1   20.28    2.87
   3  -6  -1   21.26    2.91
   3  -6  -1   22.98    3.00
  -3  -6   1   22.51    2.97
  -3  -6   1   21.25    2.97
   3  -6  -1   20.93    3.22
  -3   6   1   22.71    3.02
   3   6  -1   18.76    2.93
  -3   6   1   21.89    3.24
   3   6  -1   19.88    3.04
   3   6  -1   23.84    3.34
   3   6  -1   20.62    2.88
   3   6  -1   20.73    2.99
   2  -6  -1   37.14    4.69
  -2  -6   1   31.95    4.89
  -2  -6   1   32.36    4.61
  -2  -6   1   36.63    4.73
   2  -6  -1   36.83    4.58
   2  -6  -1   32.41    4.81
  -2  -6   1   33.03    4.64
   2  -6  -1   35.65    4.69
  -2  -6   1   35.59    4.65
  -2  -6   1   31.96    4.64
   2   6  -1   32.05    4.59
   2   6  -1   33.47    4.71
   2   6  -1   31.54    4.66
   2   6  -1   34.57    4.91
   2   6  -1   35.22    4.67
   2   6  -1   32.51    4.63
  -2   6   1   32.31    4.67
  -1  -6   1  203.97   28.66
  -1  -6   1  211.04   28.82
   1  -6  -1  225.06   28.63
   1  -6  -1  208.98   28.69
  -1  -6   1  212.60   28.66
  -1  -6   1  219.55   28.67
  -1  -6   1  217.21   28.64
  -1  -6   1  208.89   28.69
   1   6  -1  218.95   28.67
   1   6  -1  198.60   28.80
  -1   6   1  231.28   28.63
   1   6  -1  211.00   28.66
   1   6  -1  210.69   28.66
  -1   6   1  206.31   28.69
   1   6  -1  213.60   28.70
   1   6  -1  209.18   28.66
   1   6  -1  222.48   28.64
   0  -6  -1  202.04   25.61
   0  -6   1  192.43   25.65
   0  -6  -1  184.86   25.66
   0  -6   1  182.84   25.66
   0  -6  -1  194.17   25.76
   0  -6   1  185.53   25.77
   0  -6   1  197.67   25.61
   0  -6   1  193.54   25.63
   0  -6   1  186.11   25.63
   0   6   1  205.13   25.61
   0   6   1  187.76   25.75
   0   6  -1  180.46   25.65
   0   6   1  182.68   25.65
   0   6  -1  198.93   25.61
   1  -6   1  110.73   15.11
  -1  -6  -1  110.12   15.10
  -1  -6  -1  112.03   15.14
   1  -6   1  108.04   15.13
  -1  -6  -1  110.83   15.10
  -1  -6  -1  115.75   15.08
   1  -6   1  113.72   15.13
  -1  -6  -1  110.84   15.25
   1  -6   1  116.95   15.07
   1   6   1  110.91   15.25
  -1   6  -1  117.27   15.07
   1   6   1  110.82   15.10
   1   6   1  110.84   15.14
  -1   6  -1  116.42   15.13
   1   6   1  111.72   15.06
   1   6   1  112.33   15.08
  -1   6  -1  115.11   15.11
  -1   6  -1  108.00   15.13
  -2  -6  -1    5.60    0.95
  -2  -6  -1    7.07    1.14
  -2  -6  -1    8.15    1.49
   2  -6   1    6.42    1.08
   2  -6   1    9.20    1.49
  -2  -6  -1    6.81    1.02
   2  -6   1    5.80    0.96
   2  -6   1    6.28    0.89
  -2  -6  -1    5.30    0.95
   2  -6   1    6.39    1.00
  -2  -6  -1    4.07    0.83
   2   6   1    5.43    0.82
  -2   6  -1    5.42    0.84
  -2   6  -1    5.22    1.01
  -2   6  -1    5.99    1.14
   2   6   1    7.23    1.48
  -2   6  -1    6.48    0.98
   2   6   1    4.67    0.95
   2   6   1    6.43    0.95
   2   6   1    8.82    1.19
  -3  -6  -1   35.62    5.10
  -3  -6  -1   36.79    5.10
   3  -6   1   36.37    5.09
  -3  -6  -1   35.54    5.03
   3  -6   1   37.46    5.02
  -3  -6  -1   33.76    5.09
   3  -6   1   35.31    5.13
   3  -6   1   36.81    5.38
  -3  -6  -1   33.45    5.36
   3  -6   1   38.81    5.14
  -3  -6  -1   38.87    5.16
  -3   6  -1   40.96    5.16
  -3   6  -1   37.87    5.10
   3   6   1   40.24    5.42
  -3   6  -1   40.85    5.03
   3   6   1   36.43    5.08
   3   6   1   37.80    5.16
  -3   6  -1   35.91    5.35
   3   6   1   36.95    5.11
   4  -6   1    6.19    0.99
  -4  -6  -1    5.91    1.10
  -4  -6  -1    4.92    0.84
   4  -6   1    4.05    0.82
  -4  -6  -1    5.36    0.84
  -4  -6  -1    4.41    0.84
  -4  -6  -1    3.37    0.67
  -4  -6  -1    3.72    1.40
   4  -6   1    4.08    0.85
   4  -6   1    3.39    0.71
   4  -6   1    6.39    1.49
   4   6   1    6.15    1.51
   4   6   1    3.41    1.00
   4   6   1    4.38    0.88
  -4   6  -1    3.45    0.81
   4   6   1    4.82    0.85
  -4   6  -1    4.97    0.94
   4   6   1    4.50    0.96
  -4   6  -1    5.74    1.46
   5  -6   1   26.46    3.45
   5  -6   1   24.50    3.94
   5  -6   1   24.20    3.50
   5  -6   1   23.53    3.35
  -5  -6  -1   22.47    3.33
  -5  -6  -1   26.80    3.44
  -5  -6  -1   24.65    3.45
   5  -6   1   25.14    3.49
  -5  -6  -1   21.86    3.89
  -5  -6  -1   27.04    3.45
  -5   6  -1   27.98    3.85
   5   6   1   25.17    3.48
   5   6   1   25.93    3.44
   5   6   1   22.82    3.98
  -5   6  -1   25.16    3.43
   5   6   1   24.27    3.52
   5   6   1   20.67    3.41
  -5   6  -1   23.10    3.52
   6  -6   1    0.70    0.55
   6  -6   1    3.14    1.35
   6  -6   1   -0.22    0.60
  -6  -6  -1   -0.11    1.01
  -6  -6  -1    1.05    0.32
  -6  -6  -1    0.76    0.58
   6  -6   1    1.26    0.42
  -6  -6  -1    0.66    0.53
  -6  -6  -1    1.29    0.57
  -6   6  -1    1.90    1.26
  -6   6  -1    1.20    0.60
   6   6   1    0.92    0.60
  -6   6  -1    1.23    0.66
   6   6   1    1.85    0.80
   6   6   1    1.19    0.66
   6   6   1    1.53    0.84
   6   6   1   -0.14    1.16
   6   6   1    0.02    0.45
  -7  -6  -1    1.70    0.86
   7  -6   1    1.80    0.53
   7  -6   1    0.72    0.65
   7  -6   1    0.73    0.61
  -7  -6  -1    0.21    1.19
  -7  -6  -1    2.15    0.44
  -7  -6  -1    1.31    0.65
   7  -6   1    2.38    1.49
  -7  -6  -1    2.83    0.81
  -7  -6  -1    1.96    0.71
   7  -6   1    2.25    0.99
  -7  -6  -1    0.55    0.67
   7  -6   1    2.92    0.62
  -7   6  -1    3.74    1.76
  -7   6  -1    1.86    0.72
   7   6   1    2.20    0.63
   7   6   1    2.93    1.40
   7   6   1    3.35    1.68
   7   6   1    2.22    0.79
  -7   6  -1    2.82    0.81
   7   6   1    2.54    0.77
   8  -6   1   24.97    4.09
  -8  -6  -1   28.03    4.10
  -8  -6  -1   27.26    3.96
  -8  -6  -1   35.10    4.10
  -8  -6  -1   22.02    4.58
   8  -6   1   33.88    4.18
  -8  -6  -1   27.83    4.04
   8  -6   1   25.20    3.88
  -8   6  -1   31.51    5.35
   8   6   1   29.45    4.09
   8   6   1   26.54    4.11
   8   6   1   23.32    4.81
   8   6   1   32.38    4.26
   8   6   1   27.81    3.90
   8   6   1   23.45    3.98
  -8   6  -1   29.21    4.12
   8   6   1   31.77    4.11
  -8   6  -1   27.87    4.03
   9  -6   1    2.61    1.37
  -9  -6  -1    7.81    2.20
   9  -6   1    2.50    0.82
   9  -6   1    3.98    0.91
  -9  -6  -1    4.54    1.18
   9  -6   1    0.54    0.82
   9  -6   1    3.32    0.98
  -9  -6  -1    5.16    1.05
   9   6   1    2.65    0.85
   9   6   1    3.74    1.15
  -9   6  -1    6.92    2.16
   9   6   1    4.89    1.19
   9   6   1    5.06    1.52
  -9   6  -1    2.98    1.02
   9   6   1    4.29    0.91
  -9   6  -1    4.50    1.10
 -10  -6  -1    3.08    2.45
 -10  -6  -1    0.53    0.72
  10  -6   1    2.14    0.87
  10  -6   1    4.05    1.54
 -10  -6  -1    0.64    0.87
  10   6   1    0.37    0.76
 -10   6  -1   -0.53    1.98
 -10   6  -1    1.02    0.89
  10   6   1   -0.39    1.17
  10   6   1    0.95    0.87
  11  -6   1    2.40    0.98
 -11  -6  -1    1.96    1.35
 -11  -6  -1    0.37    1.80
 -11  -6  -1    0.85    0.83
  11   6   1    0.32    1.40
 -11   6  -1    0.73    2.22
  11   6   1    0.55    0.80
  11   6   1    0.29    1.02
 -11   6  -1    0.55    0.88
 -12  -6  -1    3.37    2.62
 -12  -6  -1    0.93    0.95
  12   6   1    3.61    1.22
  12   6   1    2.72    1.03
 -12   6  -1    2.65    2.96
  12   6   1    0.61    1.58
 -12   6  -1   -0.62    0.81
  13  -6   1    1.99    1.12
 -13  -6  -1   -0.43    2.09
  13   6   1    0.50    1.16
 -13   6  -1   -0.34    1.05
  13   6   1    0.01    1.57
 -13   6  -1    2.66    3.06
  14   6   1   -1.07    1.04
  14   6   1    0.62    1.32
  14  -7  -1   -0.81    2.10
  14   7  -1    0.75    0.97
  14   7  -1   -0.74    1.20
 -13  -7   1    2.19    2.48
 -13   7   1    2.31    2.89
  13   7  -1    0.99    1.85
 -13   7   1    1.26    0.99
  13   7  -1    3.48    1.28
  12  -7  -1    1.13    0.91
 -12  -7   1   -0.13    0.96
 -12  -7   1   -0.91    2.06
  12   7  -1    1.14    1.10
 -12   7   1    3.71    2.92
 -12   7   1    1.11    0.91
  12   7  -1    0.84    0.97
  12   7  -1    1.44    1.69
  11  -7  -1    0.76    1.64
 -11  -7   1    2.58    0.95
  11  -7  -1    1.25    1.01
 -11  -7   1    0.59    2.25
  11   7  -1    0.65    1.06
  11   7  -1    0.87    1.46
 -11   7   1    0.64    0.81
 -11   7   1    2.87    2.77
  11   7  -1    0.54    0.86
 -10  -7   1    2.24    0.98
 -10  -7   1    3.31    2.05
 -10  -7   1    1.28    0.89
  10  -7  -1    3.43    0.93
  10  -7  -1    0.62    1.82
 -10   7   1    2.80    1.03
 -10   7   1    3.98    2.61
  10   7  -1    2.73    0.92
  10   7  -1    1.98    1.11
   9  -7  -1   -0.86    0.63
  -9  -7   1    0.82    0.72
   9  -7  -1    0.23    0.69
   9  -7  -1   -0.79    1.08
  -9  -7   1    0.94    1.66
   9  -7  -1    0.61    0.58
  -9  -7   1    0.69    0.90
   9   7  -1   -0.60    1.08
  -9   7   1   -0.18    1.87
  -9   7   1    0.36    1.05
  -9   7   1    1.32    0.79
   9   7  -1   -0.27    0.82
   8  -7  -1    0.04    0.56
   8  -7  -1   -0.41    0.96
  -8  -7   1   -0.50    0.78
  -8  -7   1    0.30    0.59
   8  -7  -1   -0.74    0.59
  -8  -7   1   -0.50    1.43
   8  -7  -1    0.53    0.57
  -8  -7   1   -0.44    0.73
  -8   7   1   -2.24    1.40
  -8   7   1    1.47    0.67
   8   7  -1    0.29    0.75
   8   7  -1    0.05    0.73
   8   7  -1    0.27    1.30
  -8   7   1   -0.47    0.57
   8   7  -1    0.56    0.97
  -8   7   1    0.01    0.59
   7  -7  -1    3.37    0.99
   7  -7  -1    6.44    1.33
  -7  -7   1    5.29    0.95
   7  -7  -1    3.08    1.60
  -7  -7   1    6.97    1.02
  -7  -7   1    6.54    1.83
  -7  -7   1    3.33    0.99
   7  -7  -1    4.99    0.92
  -7  -7   1    5.56    1.07
   7   7  -1    4.41    1.78
  -7   7   1   10.14    2.04
   7   7  -1    5.39    1.06
   7   7  -1    3.96    1.17
   7   7  -1    5.79    1.14
  -7   7   1    5.71    1.13
  -6  -7   1    2.14    0.79
   6  -7  -1    3.76    0.82
   6  -7  -1    3.47    1.02
  -6  -7   1    2.41    0.57
  -6  -7   1    3.88    0.81
   6  -7  -1    3.54    0.67
  -6  -7   1    6.77    1.68
   6  -7  -1    1.37    1.28
   6   7  -1    3.06    0.98
  -6   7   1    2.49    1.33
   6   7  -1    4.41    0.88
  -6   7   1    4.33    0.89
   6   7  -1    3.28    1.51
  -6   7   1    3.94    0.77
   6   7  -1    3.09    0.80
  -5  -7   1   37.90    5.96
   5  -7  -1   40.84    5.63
  -5  -7   1   41.08    5.59
   5  -7  -1   40.21    5.52
  -5  -7   1   37.58    5.48
   5  -7  -1   39.36    5.89
  -5  -7   1   44.85    5.57
  -5  -7   1   43.62    5.70
   5  -7  -1   39.54    5.62
   5   7  -1   38.75    5.57
  -5   7   1   35.46    5.83
   5   7  -1   43.58    5.61
   5   7  -1   46.28    6.00
   5   7  -1   39.49    5.66
  -5   7   1   40.81    5.63
   4  -7  -1  146.14   19.52
   4  -7  -1  145.34   19.44
  -4  -7   1  138.12   19.48
  -4  -7   1  147.53   19.76
   4  -7  -1  144.47   19.68
  -4  -7   1  140.37   19.42
  -4  -7   1  146.85   19.47
  -4  -7   1  148.55   19.54
   4  -7  -1  142.38   19.51
  -4   7   1  141.79   19.66
   4   7  -1  141.92   19.53
   4   7  -1  136.97   19.72
   4   7  -1  145.15   19.48
   4   7  -1  141.81   19.47
  -4   7   1  154.08   19.52
   4   7  -1  154.23   19.50
   3  -7  -1    4.89    0.85
   3  -7  -1    7.58    1.46
  -3  -7   1    6.21    0.95
   3  -7  -1    6.04    1.07
  -3  -7   1    5.42    0.94
  -3  -7   1    4.96    1.14
   3  -7  -1    6.86    0.94
   3  -7  -1    5.39    0.97
  -3  -7   1    4.82    0.80
  -3  -7   1    6.25    1.51
   3   7  -1    3.95    0.79
   3   7  -1    4.92    0.92
  -3   7   1    6.47    0.99
  -3   7   1    8.99    1.50
   3   7  -1    5.29    1.09
   3   7  -1    7.02    1.52
   3   7  -1    4.81    0.96
   3   7  -1    7.84    1.14
   2  -7  -1   11.46    1.78
  -2  -7   1   10.58    2.25
  -2  -7   1   11.68    1.87
   2  -7  -1   12.73    2.01
  -2  -7   1   10.50    1.64
  -2  -7   1    9.26    1.63
  -2  -7   1   10.73    1.57
   2  -7  -1   11.24    1.56
   2  -7  -1   11.11    1.74
   2   7  -1   14.54    2.16
   2   7  -1   10.57    1.63
   2   7  -1   10.98    1.58
   2   7  -1   12.45    1.70
   2   7  -1   13.40    1.75
   2   7  -1   11.25    1.86
  -2   7   1    9.63    1.73
  -2   7   1   11.67    1.56
  -1  -7   1    0.37    0.38
  -1  -7   1   -0.61    0.85
   1  -7  -1    0.37    0.22
  -1  -7   1    0.19    0.22
  -1  -7   1    0.55    0.71
  -1  -7   1    0.17    0.45
   1  -7  -1    1.83    0.89
   1  -7  -1    0.15    0.64
   1   7  -1    0.52    0.68
   1   7  -1   -0.33    0.40
  -1   7   1   -0.06    0.54
  -1   7   1    0.46    0.23
   1   7  -1    0.56    0.44
   1   7  -1    0.15    0.23
   1   7  -1    0.51    0.98
   0  -7  -1  258.77   34.04
   0  -7   1  245.25   33.90
   0  -7   1  250.45   34.06
   0  -7   1  256.16   33.92
   0  -7  -1  247.87   33.93
   0  -7   1  255.92   33.90
   0  -7   1  273.20   33.87
   0  -7   1  237.13   33.92
   0   7  -1  250.30   33.95
   0   7   1  242.88   34.02
   0   7  -1  267.82   33.87
   0   7   1  237.73   33.92
   0   7   1  262.36   33.87
   1  -7   1   27.50    3.98
  -1  -7  -1   28.59    3.85
   1  -7   1   28.71    3.91
  -1  -7  -1   28.15    3.90
   1  -7   1   29.00    3.95
  -1  -7  -1   27.89    4.17
  -1  -7  -1   27.14    4.00
  -1  -7  -1   30.42    3.92
  -1   7  -1   29.28    3.93
   1   7   1   25.52    4.15
  -1   7  -1   30.45    3.86
  -1   7  -1   25.92    3.94
   1   7   1   27.51    3.93
   1   7   1   29.33    3.99
   1   7   1   28.81    3.86
  -2  -7  -1   50.31    6.92
  -2  -7  -1   53.21    6.85
   2  -7   1   54.72    6.86
  -2  -7  -1   48.06    6.86
  -2  -7  -1   49.01    6.85
   2  -7   1   52.23    6.90
   2  -7   1   50.44    6.90
   2  -7   1   47.21    7.06
  -2  -7  -1   50.63    6.80
  -2  -7  -1   53.97    7.12
   2   7   1   53.86    6.93
  -2   7  -1   51.10    6.90
   2   7   1   46.65    7.06
   2   7   1   46.86    6.83
  -2   7  -1   51.54    6.86
  -2   7  -1   47.61    6.88
   2   7   1   48.84    6.78
  -2   7  -1   51.81    6.80
   2   7   1   51.51    6.86
  -3  -7  -1    0.32    0.47
  -3  -7  -1    0.35    0.44
   3  -7   1    1.41    0.50
   3  -7   1    0.32    0.66
   3  -7   1    0.19    0.28
  -3  -7  -1    0.16    0.22
   3  -7   1    0.66    0.43
  -3  -7  -1   -1.31    0.91
  -3  -7  -1    0.26    0.72
  -3  -7  -1    0.59    0.40
   3  -7   1    1.53    1.01
  -3  -7  -1    0.96    0.60
  -3   7  -1    1.78    1.11
   3   7   1    0.53    0.73
  -3   7  -1    0.63    0.25
  -3   7  -1    0.50    0.83
   3   7   1    0.19    0.98
  -3   7  -1    0.45    0.50
   3   7   1   -0.25    0.43
   3   7   1    0.35    0.44
  -3   7  -1    1.24    0.56
  -4  -7  -1   27.13    4.06
   4  -7   1   24.49    3.57
   4  -7   1   27.56    3.71
   4  -7   1   25.06    3.70
   4  -7   1   28.04    4.04
  -4  -7  -1   26.42    3.76
  -4  -7  -1   30.10    3.66
  -4  -7  -1   28.74    3.67
  -4  -7  -1   24.89    3.68
  -4  -7  -1   24.02    3.64
  -4  -7  -1   24.18    3.55
   4   7   1   26.29    4.16
   4   7   1   26.27    3.69
  -4   7  -1   25.94    3.65
  -4   7  -1   27.91    3.73
   4   7   1   26.31    3.74
   4   7   1   23.83    3.62
  -4   7  -1   29.24    4.02
  -5  -7  -1   13.55    2.40
  -5  -7  -1   13.78    1.84
   5  -7   1   12.93    2.35
   5  -7   1   11.78    1.70
  -5  -7  -1   13.56    2.01
   5  -7   1    9.24    1.78
  -5  -7  -1    8.94    1.76
  -5  -7  -1   11.43    1.66
   5  -7   1   12.00    1.92
  -5  -7  -1   11.90    1.79
   5   7   1    9.20    2.25
   5   7   1   12.57    2.00
  -5   7  -1   10.86    1.86
  -5   7  -1   14.10    2.41
   5   7   1   12.47    1.84
   5   7   1   10.91    1.77
   6  -7   1   28.11    4.36
   6  -7   1   31.68    4.40
  -6  -7  -1   32.81    4.34
   6  -7   1   32.59    4.24
   6  -7   1   32.71    5.12
  -6  -7  -1   33.64    4.33
  -6  -7  -1   31.06    4.95
  -6  -7  -1   27.35    4.20
  -6  -7  -1   28.85    4.33
   6   7   1   26.33    4.90
  -6   7  -1   32.87    4.80
   6   7   1   33.02    4.37
  -6   7  -1   34.20    4.41
   6   7   1   30.07    4.32
  -6   7  -1   28.39    4.31
   6   7   1   31.38    4.42
  -7  -7  -1   10.23    1.72
  -7  -7  -1    7.50    1.59
  -7  -7  -1    7.89    1.58
  -7  -7  -1   12.15    1.72
  -7  -7  -1    9.22    2.29
   7  -7   1    9.71    1.49
  -7  -7  -1   12.55    1.57
   7  -7   1    9.98    1.50
  -7  -7  -1    9.65    1.45
   7  -7   1    9.99    1.89
   7  -7   1   13.01    1.96
   7  -7   1    6.16    2.16
  -7   7  -1    9.36    1.59
  -7   7  -1    9.05    1.69
   7   7   1    9.30    1.74
   7   7   1    9.44    1.76
  -7   7  -1    8.93    2.27
   7   7   1    7.15    1.51
   7   7   1    6.58    2.38
   7   7   1   11.83    1.69
   8  -7   1    3.48    0.87
  -8  -7  -1    4.27    0.98
   8  -7   1    1.27    0.84
  -8  -7  -1    2.62    0.87
   8  -7   1    5.92    1.35
   8  -7   1    2.58    0.81
  -8  -7  -1    5.03    1.03
  -8  -7  -1    2.79    1.57
  -8  -7  -1    2.39    0.62
   8  -7   1    4.22    0.86
  -8   7  -1    4.48    0.94
   8   7   1    7.46    2.10
   8   7   1    4.15    1.25
   8   7   1    3.03    1.12
   8   7   1    4.72    1.05
  -8   7  -1    2.23    1.89
   8   7   1    5.82    0.87
   8   7   1    2.28    0.75
  -8   7  -1    5.32    1.75
   8   7   1    3.77    1.04
   9  -7   1    1.93    0.78
  -9  -7  -1    3.68    1.01
   9  -7   1    3.76    1.52
  -9  -7  -1    3.61    1.14
  -9  -7  -1    3.44    1.80
   9  -7   1    3.18    0.87
   9   7   1    3.32    1.25
   9   7   1    3.84    1.39
  -9   7  -1    3.01    1.03
   9   7   1    4.49    0.94
   9   7   1    2.12    1.07
  -9   7  -1    3.92    1.01
  10  -7   1   -0.65    1.35
  10  -7   1    2.10    0.85
 -10  -7  -1    0.71    0.92
 -10  -7  -1    4.58    1.07
 -10   7  -1    0.10    0.81
  10   7   1    0.74    0.90
 -10   7  -1    3.15    2.41
  10   7   1    2.74    1.42
  10   7   1    2.45    0.85
 -11  -7  -1    0.77    0.81
  11  -7   1    0.50    1.05
 -11  -7  -1    1.09    2.18
  11  -7   1    1.56    1.92
  11   7   1    0.94    1.06
 -11   7  -1    2.38    1.01
  11   7   1    0.11    1.40
  11   7   1    2.09    0.96
 -11   7  -1    1.71    2.55
 -12  -7  -1   -0.70    2.14
  12  -7   1    2.40    1.27
 -12  -7  -1    0.22    0.88
  12   7   1    1.66    0.95
 -12   7  -1    1.66    3.79
  12   7   1    1.81    1.18
 -12   7  -1    1.45    1.03
 -13  -7  -1    0.96    2.62
  13   7   1   -0.48    1.73
  13   7   1    0.57    1.30
 -13   7  -1   -0.02    1.00
  13   7   1    0.32    1.12
 -13   7  -1    0.05    3.52
 -13  -8   1    4.22    3.44
  13   8  -1    1.14    1.37
 -13   8   1    0.91    0.99
  13   8  -1    0.01    1.23
  13   8  -1    2.41    1.77
  12  -8  -1    3.18    1.19
 -12  -8   1   -0.55    1.06
 -12  -8   1   -0.69    2.29
  12  -8  -1    3.63    1.94
  12   8  -1    1.08    1.15
 -12   8   1    0.01    0.84
  12   8  -1    1.34    1.02
  11  -8  -1    0.59    1.67
  11  -8  -1    1.70    1.66
 -11  -8   1    0.58    1.78
  11   8  -1    0.94    1.02
 -11   8   1    3.44    2.57
  11   8  -1    2.18    1.64
 -11   8   1    1.22    0.88
  11   8  -1    1.60    0.89
  10  -8  -1   18.77    2.81
  10  -8  -1   10.52    1.94
 -10  -8   1    9.10    1.87
  10  -8  -1   12.67    2.65
 -10  -8   1   12.67    2.09
 -10  -8   1    7.10    2.92
 -10   8   1   10.05    2.01
  10   8  -1   12.23    2.10
  10   8  -1   11.09    1.87
 -10   8   1   15.45    3.85
  -9  -8   1    7.56    1.32
   9  -8  -1    6.39    2.09
  -9  -8   1    4.65    2.19
   9  -8  -1    7.74    1.29
  -9  -8   1    4.72    1.35
   9  -8  -1    6.11    1.95
   9   8  -1    6.65    1.61
  -9   8   1    7.09    1.44
   9   8  -1    5.38    1.44
  -9   8   1    6.77    1.56
  -9   8   1    6.60    2.54
   9   8  -1    9.24    1.36
   9   8  -1    6.59    1.70
   8  -8  -1    3.62    0.87
  -8  -8   1    5.42    0.99
  -8  -8   1    4.66    0.88
   8  -8  -1    2.60    0.84
   8  -8  -1    1.00    0.82
   8  -8  -1    2.96    0.75
   8  -8  -1    3.37    1.20
   8  -8  -1    4.13    1.30
  -8  -8   1    3.20    1.80
  -8  -8   1    1.75    1.01
  -8  -8   1    2.35    0.59
   8   8  -1    5.55    1.36
  -8   8   1    1.84    0.74
   8   8  -1    2.50    1.01
  -8   8   1    2.63    1.94
   8   8  -1    4.82    1.05
  -8   8   1    3.19    0.96
  -8   8   1    3.07    0.88
   8   8  -1    1.83    2.12
   7  -8  -1    1.95    0.60
  -7  -8   1    1.11    0.38
  -7  -8   1    2.47    0.70
   7  -8  -1    1.90    1.33
  -7  -8   1    0.65    0.68
   7  -8  -1    2.38    0.94
  -7  -8   1    2.76    0.74
  -7  -8   1    2.42    1.42
   7  -8  -1    0.47    0.54
   7  -8  -1    0.99    0.67
  -7  -8   1    1.87    0.85
   7   8  -1    0.88    0.84
  -7   8   1    2.68    1.40
   7   8  -1    2.73    0.82
   7   8  -1    2.15    0.91
   7   8  -1    1.45    1.61
  -7   8   1    1.54    0.72
   7   8  -1    2.86    1.03
  -6  -8   1    0.67    0.49
   6  -8  -1   -0.68    0.49
   6  -8  -1    0.53    0.79
   6  -8  -1    0.16    0.46
  -6  -8   1   -0.26    0.25
   6  -8  -1   -1.35    1.04
  -6  -8   1   -1.64    1.18
  -6   8   1    0.19    0.54
   6   8  -1    0.70    0.95
   6   8  -1    0.21    0.59
   6   8  -1   -1.31    1.01
   6   8  -1    0.14    0.52
   6   8  -1    0.18    0.83
  -6   8   1    0.49    1.30
  -5  -8   1   37.71    5.37
   5  -8  -1   39.93    5.33
   5  -8  -1   38.57    5.45
  -5  -8   1   41.15    5.51
  -5  -8   1   43.92    5.87
   5  -8  -1   41.05    5.37
  -5  -8   1   37.48    5.40
   5  -8  -1   40.18    5.45
   5  -8  -1   39.54    5.72
  -5  -8   1   37.03    5.29
   5   8  -1   38.52    5.42
  -5   8   1   42.46    5.45
   5   8  -1   36.53    5.46
  -5   8   1   39.40    5.72
   5   8  -1   37.54    5.78
   5   8  -1   37.67    5.38
   4  -8  -1    3.74    0.86
   4  -8  -1    5.07    1.42
  -4  -8   1    5.96    1.20
   4  -8  -1    3.12    0.73
  -4  -8   1    4.41    0.85
   4  -8  -1    4.88    0.83
  -4  -8   1    3.72    0.66
  -4  -8   1    5.85    1.60
   4  -8  -1    4.62    1.02
  -4  -8   1    5.85    0.89
   4   8  -1    4.73    1.49
  -4   8   1    3.47    1.34
  -4   8   1    3.38    0.85
   4   8  -1    4.26    0.88
   4   8  -1    4.89    0.83
   4   8  -1    3.37    1.02
  -3  -8   1   81.64   11.72
  -3  -8   1   88.83   11.72
   3  -8  -1   86.36   11.91
  -3  -8   1   85.52   11.72
   3  -8  -1   86.72   11.76
  -3  -8   1   86.99   11.66
   3  -8  -1   90.22   11.76
  -3  -8   1   92.53   11.79
  -3  -8   1   90.01   12.01
   3   8  -1   89.43   11.98
   3   8  -1   82.86   11.77
  -3   8   1   82.46   11.74
   3   8  -1   90.11   11.67
   3   8  -1   87.70   11.73
   3   8  -1   83.34   11.70
   2  -8  -1    4.65    0.98
  -2  -8   1    3.88    0.61
  -2  -8   1    3.04    0.73
  -2  -8   1    4.33    1.04
   2  -8  -1    3.27    0.62
   2  -8  -1    4.34    1.20
   2  -8  -1    3.88    0.78
  -2  -8   1    4.38    0.76
  -2  -8   1    4.04    1.39
  -2   8   1    4.01    0.60
  -2   8   1    4.09    0.89
   2   8  -1    4.59    0.79
   2   8  -1    4.41    1.02
   2   8  -1    3.49    0.88
   2   8  -1    2.83    0.59
   2   8  -1    5.30    1.27
   1  -8  -1   58.70    8.33
   1  -8  -1   64.74    8.09
  -1  -8   1   61.31    8.15
  -1  -8   1   57.99    8.39
  -1  -8   1   61.14    8.15
  -1  -8   1   56.47    8.19
   1  -8  -1   59.40    8.19
  -1  -8   1   60.57    8.09
   1   8  -1   60.70    8.09
   1   8  -1   57.83    8.18
   1   8  -1   62.61    8.16
   1   8  -1   57.76    8.20
  -1   8   1   63.03    8.09
   1   8  -1   59.75    8.14
  -1   8   1   56.92    8.17
   0  -8   1    1.55    0.38
   0  -8   1    1.11    0.56
   0  -8  -1    1.62    1.10
   0  -8  -1    2.88    0.79
   0  -8   1    3.05    0.58
   0  -8   1    2.94    0.81
   0  -8   1    2.39    1.09
   0  -8   1    2.24    0.68
   0  -8   1    2.16    0.56
   0  -8  -1    2.60    0.40
   0  -8  -1    2.57    0.58
   0   8   1    2.09    0.68
   0   8  -1    1.89    0.70
   0   8   1    1.98    1.05
   0   8  -1    1.87    0.40
   0   8   1    1.46    0.38
   1  -8   1   33.68    4.66
  -1  -8  -1   32.59    4.59
  -1  -8  -1   30.22    4.85
  -1  -8  -1   33.75    4.53
  -1  -8  -1   33.04    4.67
   1  -8   1   36.22    4.64
   1  -8   1   35.51    4.53
   1  -8   1   32.06    4.59
  -1   8  -1   36.25    4.54
  -1   8  -1   40.97    4.84
   1   8   1   32.55    4.66
   1   8   1   31.25    4.84
  -1   8  -1   29.25    4.62
   1   8   1   32.58    4.54
  -2  -8  -1   12.14    1.69
  -2  -8  -1   17.57    2.35
  -2  -8  -1   12.46    1.90
   2  -8   1   12.30    1.61
   2  -8   1   11.01    1.82
  -2  -8  -1   10.90    1.60
   2  -8   1   14.50    2.23
  -2  -8  -1   11.49    1.71
   2  -8   1   11.51    1.73
   2  -8   1   11.79    1.73
  -2   8  -1   11.46    1.61
   2   8   1   13.04    2.17
  -2   8  -1   10.64    1.74
   2   8   1   10.77    1.67
  -2   8  -1   10.73    1.78
   2   8   1   11.49    1.91
   2   8   1   11.19    1.70
   2   8   1    9.74    1.56
  -2   8  -1   14.63    2.07
  -3  -8  -1   15.66    2.35
   3  -8   1   15.89    2.35
  -3  -8  -1   15.90    2.51
   3  -8   1   17.64    2.45
   3  -8   1   14.17    2.23
  -3  -8  -1   16.46    2.36
   3  -8   1   18.56    2.43
  -3  -8  -1   23.04    3.92
  -3  -8  -1   16.10    2.25
   3  -8   1   15.96    2.74
  -3  -8  -1   15.51    2.35
   3   8   1   16.68    2.79
  -3   8  -1   15.83    2.43
  -3   8  -1   14.97    2.37
   3   8   1   16.02    2.32
   3   8   1   15.70    2.39
   3   8   1   17.81    2.51
  -3   8  -1   15.41    2.42
  -3   8  -1   17.82    2.25
   4  -8   1    1.36    0.75
   4  -8   1    1.92    1.22
  -4  -8  -1    0.79    0.30
  -4  -8  -1    1.78    0.54
  -4  -8  -1    1.53    0.51
  -4  -8  -1    1.26    0.58
  -4  -8  -1    0.66    0.87
   4  -8   1    1.41    0.61
   4  -8   1    2.21    0.59
  -4  -8  -1    1.76    1.25
   4   8   1    0.32    0.53
  -4   8  -1    2.24    0.66
   4   8   1    2.26    1.21
   4   8   1    0.09    0.51
   4   8   1    1.71    0.76
   4   8   1    0.82    0.76
  -4   8  -1    1.55    1.12
   5  -8   1   95.09   13.74
   5  -8   1  102.89   14.00
  -5  -8  -1  105.37   14.05
  -5  -8  -1  100.12   13.72
  -5  -8  -1   96.69   13.71
  -5  -8  -1   94.93   13.69
   5  -8   1   99.41   13.73
  -5  -8  -1  109.49   13.77
   5  -8   1   98.42   13.69
   5  -8   1  102.23   13.64
  -5  -8  -1  112.59   13.72
   5   8   1  105.89   13.72
   5   8   1   99.51   13.75
  -5   8  -1  102.18   13.98
   5   8   1   96.01   13.69
  -5   8  -1  102.65   13.75
   5   8   1   98.14   14.03
  -5   8  -1  103.72   13.69
   6  -8   1    1.84    0.73
  -6  -8  -1    2.37    1.41
  -6  -8  -1    2.08    0.77
   6  -8   1    3.26    1.00
  -6  -8  -1    3.04    0.69
   6  -8   1    1.74    0.57
  -6  -8  -1    2.32    0.50
  -6  -8  -1    3.13    0.77
   6  -8   1    1.99    1.37
   6   8   1    1.73    1.29
   6   8   1    3.79    1.01
  -6   8  -1    2.23    1.34
  -6   8  -1    3.34    0.81
  -6   8  -1    1.44    0.74
   6   8   1    2.19    0.76
   6   8   1    4.51    0.90
   7  -8   1   28.45    3.76
   7  -8   1   31.73    3.83
  -7  -8  -1   23.27    4.30
  -7  -8  -1   21.44    3.41
  -7  -8  -1   25.61    3.59
   7  -8   1   24.83    3.45
  -7  -8  -1   24.30    3.66
   7  -8   1   25.43    3.58
   7  -8   1   20.74    4.10
  -7  -8  -1   25.50    3.52
   7  -8   1   23.20    3.45
  -7  -8  -1   27.62    3.60
   7  -8   1   19.98    3.60
  -7  -8  -1   23.76    3.59
  -7   8  -1   27.55    3.59
   7   8   1   26.74    4.59
  -7   8  -1   25.23    4.53
   7   8   1   23.54    3.71
  -7   8  -1   27.45    3.68
   7   8   1   25.10    3.61
   7   8   1   25.42    3.64
  -8  -8  -1   -0.21    0.66
  -8  -8  -1    1.08    1.60
   8  -8   1    0.50    1.02
   8  -8   1   -1.05    0.63
  -8  -8  -1   -0.68    0.33
   8  -8   1   -1.29    1.07
   8  -8   1    0.73    0.64
  -8  -8  -1    1.02    0.65
   8  -8   1    1.07    0.58
   8  -8   1    0.61    0.62
  -8  -8  -1   -0.56    0.70
   8   8   1   -0.25    0.61
   8   8   1   -0.59    0.71
   8   8   1    1.60    1.66
  -8   8  -1    0.44    0.73
   8   8   1   -1.14    0.76
  -8   8  -1   -0.49    0.72
   8   8   1    1.16    1.26
  -8   8  -1   -0.44    1.42
   9  -8   1   13.51    1.99
   9  -8   1   16.67    2.60
  -9  -8  -1   15.16    2.21
   9  -8   1   14.04    2.74
  -9  -8  -1   13.00    2.21
  -9  -8  -1    9.22    2.65
  -9   8  -1    9.65    2.13
  -9   8  -1   13.36    2.39
   9   8   1    9.68    2.14
  -9   8  -1   11.94    3.12
   9   8   1   13.50    1.99
 -10  -8  -1    0.72    1.15
  10  -8   1    1.52    0.90
  10  -8   1    0.30    1.61
  10  -8   1   -0.08    1.34
 -10   8  -1   -0.11    1.94
  10   8   1    0.26    0.80
  10   8   1    1.84    1.31
  10   8   1   -0.94    0.80
 -10   8  -1    0.81    0.84
 -11  -8  -1    0.11    0.78
 -11  -8  -1   -1.10    1.80
  11  -8   1    2.12    1.65
  11  -8   1    2.11    1.61
  11   8   1    1.60    1.55
  11   8   1    0.28    1.05
  11   8   1    1.76    0.86
 -11   8  -1    1.82    3.06
 -11   8  -1    2.62    1.06
 -12  -8  -1   -0.86    1.99
 -12   8  -1    0.28    0.81
 -12   8  -1   -2.58    2.37
  12   8   1   -1.05    1.00
  12   8   1   -0.76    0.88
  13  -8   1    2.44    2.02
 -13  -8  -1    1.42    2.69
  13   8   1    4.27    1.90
  13   8   1    1.94    1.32
 -13   8  -1    0.23    0.90
  13   8   1    2.87    1.26
  13  -9  -1    1.27    2.06
 -13  -9   1    0.82    2.65
  13   9  -1    3.37    1.39
  13   9  -1    0.24    1.11
  13   9  -1    1.92    1.84
 -13   9   1    1.56    0.98
 -13   9   1   -2.11    2.38
 -12  -9   1    0.17    2.25
  12  -9  -1   -0.23    0.99
  12   9  -1    0.37    1.07
  12   9  -1    0.55    1.08
 -12   9   1   -1.82    2.11
 -12   9   1   -0.37    0.79
  11  -9  -1    5.95    1.25
 -11  -9   1    5.32    1.40
  11  -9  -1    6.37    2.12
 -11  -9   1    3.56    2.52
 -11   9   1    3.83    2.79
 -11   9   1    3.24    1.27
  11   9  -1    4.70    1.24
  11   9  -1    6.83    2.07
  11   9  -1    5.46    1.56
  10  -9  -1    2.98    1.73
 -10  -9   1    2.71    2.24
 -10  -9   1    1.64    0.96
  10  -9  -1    1.96    0.86
 -10  -9   1    1.73    0.91
  10   9  -1    1.28    1.03
 -10   9   1    1.79    0.91
  10   9  -1    1.03    0.84
 -10   9   1    3.88    2.35
   9  -9  -1    6.29    1.04
  -9  -9   1    5.53    1.30
   9  -9  -1    7.39    1.68
   9  -9  -1    5.35    1.70
  -9  -9   1    4.54    1.04
  -9  -9   1    4.24    2.13
   9   9  -1    5.56    1.11
  -9   9   1    2.17    1.12
   9   9  -1    2.05    1.16
   9   9  -1    6.28    1.73
  -9   9   1    2.64    1.08
   9   9  -1    4.79    1.29
  -9   9   1    8.31    2.67
  -8  -9   1   -0.95    1.55
   8  -9  -1    0.12    1.06
   8  -9  -1   -0.21    0.67
  -8  -9   1    2.17    0.82
  -8  -9   1    0.42    0.36
   8  -9  -1    1.76    1.02
  -8  -9   1    0.63    0.61
   8  -9  -1    0.44    0.61
   8  -9  -1   -0.18    0.56
  -8   9   1    0.10    0.73
   8   9  -1   -0.22    1.08
  -8   9   1   -0.24    1.33
  -8   9   1    0.08    0.69
   8   9  -1   -0.25    0.79
   8   9  -1    1.61    0.78
   7  -9  -1    2.37    0.66
   7  -9  -1    0.55    0.73
   7  -9  -1    4.33    1.21
  -7  -9   1    1.66    0.78
  -7  -9   1    1.30    1.55
  -7  -9   1    4.00    0.99
   7  -9  -1    2.39    0.66
  -7  -9   1    4.24    0.77
  -7  -9   1    2.31    0.80
   7  -9  -1    2.46    1.05
  -7  -9   1    1.77    0.49
   7   9  -1    4.84    1.16
   7   9  -1    3.31    1.09
  -7   9   1    3.82    0.95
  -7   9   1    2.16    1.56
   7   9  -1    1.42    0.82
   7   9  -1    3.50    0.91
   7   9  -1    2.15    1.53
   6  -9  -1   15.98    2.50
  -6  -9   1   13.46    3.00
  -6  -9   1   13.79    2.24
   6  -9  -1   13.44    2.84
  -6  -9   1   17.72    2.40
   6  -9  -1   11.57    2.34
  -6  -9   1   14.45    2.43
   6  -9  -1   18.83    2.58
  -6   9   1   20.03    3.16
   6   9  -1   17.46    2.54
   6   9  -1   18.76    2.43
  -6   9   1   17.23    2.49
   6   9  -1   18.70    2.49
   6   9  -1   13.55    2.94
   6   9  -1   16.19    2.47
  -5  -9   1    2.55    1.47
   5  -9  -1    3.14    0.63
  -5  -9   1    3.26    0.51
   5  -9  -1    2.23    0.91
   5  -9  -1    2.17    1.43
  -5  -9   1    2.24    0.72
  -5  -9   1    2.95    0.65
  -5  -9   1    2.75    0.72
   5  -9  -1    1.63    0.73
  -5  -9   1    1.47    1.02
   5   9  -1    1.56    0.73
   5   9  -1    2.64    0.72
   5   9  -1    2.18    1.52
  -5   9   1    2.46    0.76
  -5   9   1    2.83    1.39
   5   9  -1    2.29    0.85
  -4  -9   1   53.05    7.40
  -4  -9   1   53.55    7.46
   4  -9  -1   55.84    7.53
   4  -9  -1   57.43    7.53
   4  -9  -1   58.85    7.76
  -4  -9   1   54.12    7.45
  -4  -9   1   55.18    7.48
  -4  -9   1   59.52    7.58
   4  -9  -1   50.18    7.41
  -4  -9   1   59.05    7.89
   4   9  -1   50.14    7.80
  -4   9   1   57.73    7.53
   4   9  -1   56.96    7.50
   4   9  -1   52.24    7.55
   4   9  -1   53.25    7.46
  -3  -9   1   -0.17    0.48
  -3  -9   1    0.52    0.58
  -3  -9   1    0.57    0.84
  -3  -9   1    0.50    0.29
  -3  -9   1    0.94    0.44
   3  -9  -1   -0.82    0.91
   3  -9  -1    0.22    0.56
   3  -9  -1   -0.42    0.70
  -3  -9   1    0.04    1.18
   3   9  -1    0.49    0.29
   3   9  -1    0.17    0.77
  -3   9   1    0.38    0.59
   3   9  -1   -0.34    0.47
   3   9  -1    0.80    1.04
   3   9  -1   -0.44    0.47
  -2  -9   1    4.12    1.34
  -2  -9   1    3.64    0.99
   2  -9  -1    3.09    0.73
   2  -9  -1    3.56    0.59
  -2  -9   1    3.89    0.78
   2  -9  -1    4.66    0.97
   2  -9  -1    3.98    0.80
  -2  -9   1    4.11    0.62
  -2  -9   1    2.59    0.73
   2   9  -1    3.46    0.62
   2   9  -1    4.72    1.05
   2   9  -1    3.13    0.71
  -2   9   1    3.62    0.59
   2   9  -1    3.07    0.81
  -2   9   1    4.25    0.89
   2   9  -1    5.15    1.35
   2   9  -1    3.57    0.78
   1  -9  -1    0.30    0.25
  -1  -9   1    1.19    0.76
  -1  -9   1    0.18    0.51
  -1  -9   1    0.16    0.50
   1  -9  -1    1.01    0.71
   1  -9  -1    0.44    0.43
  -1  -9   1    0.67    1.03
  -1  -9   1    0.74    0.25
   1  -9  -1    0.64    1.01
   1   9  -1    0.11    0.45
   1   9  -1    0.42    0.26
  -1   9   1    0.18    0.24
   1   9  -1    0.01    0.68
  -1   9   1   -0.55    0.57
   1   9  -1   -0.64    0.89
   0  -9   1    9.78    1.94
   0  -9   1    7.78    1.39
   0  -9  -1    9.73    1.39
   0  -9   1    8.04    1.31
   0  -9   1    8.35    1.39
   0  -9  -1    8.85    1.31
   0  -9   1    9.31    1.56
   0  -9  -1   12.90    1.97
   0  -9   1    8.81    1.39
   0  -9  -1   12.36    1.62
   0   9   1    8.76    1.31
   0   9  -1    9.58    1.32
   0   9  -1    7.98    1.48
   0   9   1    9.00    1.49
   0   9   1    8.47    1.80
   1  -9   1    7.40    1.30
   1  -9   1    6.97    1.05
   1  -9   1    7.31    1.18
  -1  -9  -1    8.02    1.14
  -1  -9  -1    8.04    1.33
   1  -9   1    6.00    1.11
  -1  -9  -1    7.44    1.04
  -1  -9  -1   10.75    1.77
   1   9   1    6.94    1.56
   1   9   1    7.50    1.29
   1   9   1    8.33    1.12
   1   9   1    6.21    1.02
  -1   9  -1    6.35    1.22
  -1   9  -1    5.34    1.00
  -1   9  -1    7.65    1.18
   2  -9   1    6.15    1.24
  -2  -9  -1    4.49    0.90
  -2  -9  -1    7.28    1.27
   2  -9   1    5.73    0.91
   2  -9   1    7.50    1.13
  -2  -9  -1    5.04    1.02
   2  -9   1    6.73    1.06
  -2  -9  -1    8.60    1.73
  -2  -9  -1    6.06    1.05
   2  -9   1    6.28    1.54
  -2   9  -1    5.69    1.14
   2   9   1    6.96    1.08
  -2   9  -1    6.73    1.10
   2   9   1    6.84    1.02
   2   9   1    5.96    0.89
   2   9   1    6.77    1.58
  -2   9  -1    6.30    0.92
   2   9   1    8.10    1.29
   3  -9   1   13.16    1.94
  -3  -9  -1   13.31    2.16
  -3  -9  -1   14.37    1.93
   3  -9   1   14.54    2.08
   3  -9   1   12.41    1.97
   3  -9   1   19.24    2.60
  -3  -9  -1   13.21    1.81
   3  -9   1   11.49    1.80
  -3  -9  -1   15.48    2.67
  -3  -9  -1   12.75    1.93
   3   9   1   12.45    1.93
   3   9   1   16.15    2.53
   3   9   1   11.17    1.75
   3   9   1   11.52    1.88
  -3   9  -1   15.57    1.95
   3   9   1   14.29    2.14
  -3   9  -1   12.90    1.81
  -3   9  -1   13.51    2.04
  -3   9  -1   11.12    1.96
  -4  -9  -1   33.47    5.01
  -4  -9  -1   35.13    4.92
  -4  -9  -1   38.59    5.42
   4  -9   1   37.12    5.40
  -4  -9  -1   37.75    5.01
   4  -9   1   35.69    5.08
   4  -9   1   35.33    5.01
  -4  -9  -1   36.72    5.11
   4  -9   1   34.20    4.91
   4  -9   1   35.13    5.07
  -4  -9  -1   38.57    5.02
  -4   9  -1   36.31    5.08
   4   9   1   38.30    5.14
   4   9   1   34.42    4.98
  -4   9  -1   37.39    5.01
  -4   9  -1   37.93    4.92
   4   9   1   35.01    5.39
   4   9   1   38.06    5.04
   5  -9   1    5.42    1.11
   5  -9   1    5.68    0.95
   5  -9   1    5.01    0.98
   5  -9   1    3.77    0.77
  -5  -9  -1    5.64    1.66
  -5  -9  -1    6.54    1.08
  -5  -9  -1    3.47    0.89
  -5  -9  -1    5.11    1.19
  -5  -9  -1    3.14    0.72
  -5  -9  -1    5.10    0.91
  -5  -9  -1    5.06    0.91
   5  -9   1    6.38    1.71
  -5   9  -1    6.61    1.77
   5   9   1    5.08    1.16
   5   9   1    3.47    0.89
   5   9   1    5.35    0.97
   5   9   1    2.39    1.44
  -5   9  -1    4.67    1.01
   6  -9   1   19.19    2.82
   6  -9   1   24.25    3.05
  -6  -9  -1   16.99    3.40
   6  -9   1   17.60    3.51
  -6  -9  -1   21.19    2.92
   6  -9   1   14.52    2.98
  -6  -9  -1   21.32    2.92
  -6  -9  -1   18.13    2.93
  -6  -9  -1   15.78    2.77
  -6  -9  -1   23.28    3.00
   6  -9   1   19.89    2.91
  -6   9  -1   19.77    2.95
   6   9   1   22.47    2.93
  -6   9  -1   21.49    3.03
   6   9   1   23.43    3.35
  -6   9  -1   26.60    3.83
   6   9   1   20.35    3.61
   6   9   1   20.51    3.00
  -7  -9  -1    3.72    1.03
   7  -9   1    1.07    1.41
  -7  -9  -1    1.75    1.55
  -7  -9  -1    2.73    0.79
   7  -9   1    2.26    0.74
  -7  -9  -1    3.35    0.82
   7  -9   1    2.75    1.27
   7  -9   1    2.56    1.15
  -7  -9  -1    0.45    0.63
   7  -9   1    2.24    0.68
  -7  -9  -1    2.00    0.71
   7  -9   1    1.06    0.72
  -7  -9  -1    0.93    0.43
  -7   9  -1    1.88    0.76
   7   9   1    1.20    0.76
   7   9   1    2.64    1.04
  -7   9  -1    3.49    0.84
   7   9   1    2.85    1.06
   7   9   1    3.16    0.84
  -7   9  -1    3.59    1.52
  -8  -9  -1    5.07    1.42
   8  -9   1   11.33    1.94
   8  -9   1    5.12    1.22
  -8  -9  -1    6.20    2.29
   8  -9   1    9.35    1.41
   8  -9   1    4.83    1.36
  -8  -9  -1    7.70    1.50
  -8  -9  -1    8.58    1.33
   8  -9   1   11.71    1.93
  -8  -9  -1    7.74    1.49
   8   9   1    7.60    1.52
   8   9   1    3.59    2.16
  -8   9  -1    8.90    2.36
   8   9   1   11.04    1.37
  -8   9  -1    9.50    1.56
   8   9   1   10.79    1.63
  -8   9  -1    8.08    1.55
  -9  -9  -1    1.57    0.80
   9  -9   1    2.41    1.42
   9  -9   1    1.47    1.43
  -9  -9  -1    0.48    0.86
  -9  -9  -1    2.97    2.03
  -9  -9  -1    0.42    0.46
   9  -9   1    1.82    0.67
   9  -9   1    0.21    0.77
   9   9   1    0.29    0.74
   9   9   1   -0.04    0.87
  -9   9  -1   -0.15    0.70
  -9   9  -1   -0.58    1.67
  -9   9  -1    1.44    1.18
 -10  -9  -1    0.69    0.75
  10  -9   1    0.61    1.49
 -10  -9  -1    1.93    0.98
 -10  -9  -1    0.24    1.90
  10  -9   1    1.98    0.90
  10   9   1    0.84    0.94
 -10   9  -1   -0.71    2.08
 -10   9  -1    0.22    0.85
  10   9   1    0.81    0.84
  10   9   1    0.14    1.34
 -11  -9  -1    0.96    1.06
  11  -9   1   -1.36    1.48
 -11  -9  -1    0.61    0.78
 -11  -9  -1    1.14    2.16
  11  -9   1    0.67    0.93
 -11   9  -1   -0.71    2.33
  11   9   1   -0.49    0.82
  11   9   1   -0.31    1.39
 -11   9  -1    0.30    0.85
  11   9   1   -0.45    0.99
  12  -9   1    1.91    2.27
 -12  -9  -1   -1.38    2.19
  12   9   1   -0.75    0.92
  12   9   1   -0.55    1.57
 -12   9  -1    0.20    0.88
 -12   9  -1   -0.98    2.31
  12   9   1    1.98    1.26
 -13  -9  -1    1.69    2.66
  13   9   1    3.68    1.57
  13   9   1    2.06    1.30
 -13   9  -1    3.85    3.35
 -13   9  -1    1.13    1.20
  13   9   1    1.48    1.81
 -13 -10   1   -0.76    2.55
  13  10  -1   -0.76    1.04
  13  10  -1    2.60    1.42
 -13  10   1   -1.50    2.38
 -13  10   1    1.12    1.02
  13  10  -1   -0.77    1.65
 -12 -10   1    1.92    2.63
  12  10  -1    3.02    1.78
 -12  10   1   -0.53    0.76
 -11 -10   1    2.66    1.14
  11 -10  -1    3.84    1.86
 -11 -10   1    1.27    1.99
  11  10  -1    3.86    1.14
  11  10  -1    4.27    1.39
 -11  10   1    2.97    1.14
  10 -10  -1    4.06    1.66
  10 -10  -1    3.82    1.74
  10 -10  -1    3.24    0.99
 -10 -10   1    1.78    0.88
 -10 -10   1    2.57    1.19
 -10 -10   1    0.90    1.98
  10  10  -1    2.29    0.98
 -10  10   1    1.93    0.99
  10  10  -1    1.14    1.19
 -10  10   1    1.75    2.28
  10  10  -1    3.06    1.59
  -9 -10   1    1.00    1.83
  -9 -10   1    1.76    0.86
   9 -10  -1    1.33    1.40
  -9 -10   1    3.30    1.00
  -9 -10   1    1.41    0.54
   9 -10  -1    2.69    0.80
   9 -10  -1    4.89    1.45
   9  10  -1    0.73    0.96
   9  10  -1    3.46    0.86
  -9  10   1    2.77    2.00
  -9  10   1    1.93    0.87
  -8 -10   1   -0.19    0.47
   8 -10  -1    0.90    1.18
  -8 -10   1   -0.63    1.47
  -8 -10   1    1.48    0.88
   8 -10  -1    2.14    1.17
   8 -10  -1    1.03    0.76
   8 -10  -1    1.02    0.67
  -8  10   1    1.51    0.82
  -8  10   1    1.37    0.83
   8  10  -1    0.05    0.88
  -8  10   1    0.42    0.66
   8  10  -1    2.32    1.02
   8  10  -1    1.97    1.25
   7 -10  -1    3.56    0.77
   7 -10  -1    7.00    1.45
  -7 -10   1    2.83    0.62
  -7 -10   1    3.22    1.69
  -7 -10   1    2.75    0.88
   7 -10  -1    1.65    0.89
   7 -10  -1    3.38    1.21
  -7 -10   1    2.56    0.79
  -7 -10   1    3.11    0.99
   7 -10  -1    3.88    0.79
   7 -10  -1    4.67    0.92
   7  10  -1    3.97    1.26
   7  10  -1    2.96    1.01
  -7  10   1    5.51    1.87
   7  10  -1    7.40    1.96
   7  10  -1    3.72    1.18
  -7  10   1    4.55    1.04
   7  10  -1    3.25    0.94
  -6 -10   1    2.66    0.73
   6 -10  -1    1.74    1.25
  -6 -10   1    1.33    0.44
  -6 -10   1    0.43    0.66
   6 -10  -1    1.61    0.56
   6 -10  -1    2.96    0.72
   6 -10  -1    3.00    1.01
  -6 -10   1    1.84    1.47
  -6 -10   1    3.88    1.23
   6 -10  -1    2.13    0.84
   6  10  -1    2.41    0.72
   6  10  -1    1.57    0.88
   6  10  -1    3.47    1.58
  -6  10   1    1.29    1.35
   6  10  -1    0.54    0.80
  -6  10   1    1.84    0.74
   6  10  -1    1.60    0.88
   5 -10  -1    2.93    0.68
   5 -10  -1    3.55    0.96
   5 -10  -1    1.98    0.79
  -5 -10   1    2.55    0.73
  -5 -10   1    2.09    0.76
  -5 -10   1    2.65    0.64
  -5 -10   1    1.42    1.37
  -5 -10   1    3.16    1.07
   5 -10  -1    3.11    1.36
  -5 -10   1    1.05    0.50
   5  10  -1    2.61    0.91
   5  10  -1    3.13    0.83
  -5  10   1    3.25    1.36
   5  10  -1    2.61    1.37
  -5  10   1    4.70    0.79
   5  10  -1    2.93    0.73
  -5  10   1    1.88    0.77
   5  10  -1    3.34    0.95
   4 -10  -1   11.22    1.90
   4 -10  -1   12.73    2.04
  -4 -10   1   10.77    2.48
  -4 -10   1   12.47    1.91
  -4 -10   1   11.58    1.74
   4 -10  -1    9.76    2.29
  -4 -10   1   13.23    2.10
   4 -10  -1   12.06    1.77
  -4 -10   1   12.56    1.88
  -4 -10   1   12.75    1.87
   4  10  -1   10.47    2.01
   4  10  -1   16.44    2.05
   4  10  -1   12.66    1.76
   4  10  -1   12.19    1.92
   4  10  -1   11.42    1.84
   4  10  -1    9.61    2.33
  -3 -10   1    8.51    1.49
  -3 -10   1   11.62    2.06
  -3 -10   1    6.14    1.18
  -3 -10   1    5.51    1.05
   3 -10  -1    9.81    1.48
  -3 -10   1    7.47    1.22
   3 -10  -1    6.83    1.05
   3 -10  -1    7.29    1.28
   3 -10  -1    7.43    1.69
   3  10  -1    5.88    1.07
  -3  10   1    8.43    1.11
   3  10  -1    7.15    1.20
  -3  10   1    8.30    1.34
   3  10  -1    7.98    1.46
   3  10  -1    7.92    1.83
   3  10  -1    7.31    1.23
  -2 -10   1   19.32    3.22
  -2 -10   1   16.72    2.80
  -2 -10   1   19.09    2.66
   2 -10  -1   19.40    2.71
   2 -10  -1   18.19    2.77
  -2 -10   1   17.33    2.54
  -2 -10   1   19.95    2.66
   2 -10  -1   19.34    2.53
   2 -10  -1   19.40    2.62
   2  10  -1   17.67    2.63
  -2  10   1   20.04    2.54
   2  10  -1   18.11    3.12
   2  10  -1   16.29    2.80
   2  10  -1   17.25    2.55
  -2  10   1   18.09    2.69
   2  10  -1   17.44    2.67
  -1 -10   1    8.55    1.50
   1 -10  -1    9.66    1.21
  -1 -10   1    8.43    1.34
   1 -10  -1   12.29    1.99
  -1 -10   1    7.84    1.21
   1  10  -1    6.91    1.39
   1  10  -1    7.88    1.80
  -1  10   1    9.29    1.45
   1  10  -1    5.99    1.17
  -1  10   1    8.85    1.22
   1  10  -1    7.21    1.44
   1  10  -1    8.83    1.30
   0 -10   1   15.61    2.47
   0 -10   1   11.48    1.78
   0 -10  -1   18.49    2.50
   0 -10  -1   11.86    1.77
   0 -10   1   12.90    2.06
   0 -10   1   13.05    1.87
   0 -10   1   12.74    1.86
   0 -10  -1   14.50    2.07
   0 -10   1   11.74    1.93
   0  10   1   12.69    2.34
   0  10  -1   13.04    1.79
   0  10   1   13.16    1.79
   0  10  -1   11.46    1.97
   0  10   1   11.49    1.96
  -1 -10  -1    0.49    1.15
  -1 -10  -1    1.09    0.35
   1 -10   1    2.96    0.87
   1 -10   1    1.92    0.59
   1 -10   1    2.52    1.24
   1 -10   1    1.32    0.34
   1 -10   1    1.57    0.56
  -1 -10  -1    2.83    0.88
   1  10   1    0.98    0.52
   1  10   1    2.83    0.79
  -1  10  -1    1.26    0.36
  -1  10  -1    2.05    0.72
   1  10   1    0.23    1.02
   1  10   1    1.35    0.36
   2 -10   1   27.58    3.96
  -2 -10  -1   27.58    4.02
  -2 -10  -1   28.78    3.96
   2 -10   1   29.13    4.10
  -2 -10  -1   28.51    4.15
   2 -10   1   29.62    4.14
  -2 -10  -1   36.08    4.74
  -2 -10  -1   29.18    4.04
   2 -10   1   27.16    4.04
  -2  10  -1   28.07    4.09
   2  10   1   28.01    4.02
   2  10   1   30.11    4.52
   2  10   1   29.60    4.06
   2  10   1   28.27    4.16
   2  10   1   30.01    3.93
  -2  10  -1   29.27    4.07
  -2  10  -1   32.40    3.97
  -3 -10  -1   23.00    3.34
   3 -10   1   23.21    3.23
   3 -10   1   21.00    2.74
  -3 -10  -1   19.40    2.63
  -3 -10  -1   16.02    2.48
   3 -10   1   17.98    2.60
  -3 -10  -1   15.63    2.78
   3 -10   1   15.97    2.48
  -3 -10  -1   17.77    2.60
   3 -10   1   18.22    2.70
   3  10   1   16.81    2.44
   3  10   1   15.78    2.56
  -3  10  -1   18.62    2.70
  -3  10  -1   19.40    2.64
  -3  10  -1   20.53    2.50
  -3  10  -1   17.87    2.65
   3  10   1   20.11    2.83
   3  10   1   17.56    3.10
   3  10   1   17.42    2.64
  -4 -10  -1    1.64    0.69
   4 -10   1    1.63    0.70
  -4 -10  -1    3.82    1.55
   4 -10   1    3.10    1.41
  -4 -10  -1    1.95    0.58
  -4 -10  -1    1.29    0.93
  -4 -10  -1    0.98    0.38
   4 -10   1    1.52    0.37
  -4 -10  -1    1.62    0.61
  -4 -10  -1    0.97    0.58
   4 -10   1    2.42    0.62
   4 -10   1    3.16    0.90
   4  10   1    1.89    0.68
  -4  10  -1    1.78    0.39
  -4  10  -1    0.76    0.62
   4  10   1    2.81    0.97
   4  10   1    3.05    1.36
   4  10   1    1.36    0.55
  -4  10  -1    1.24    0.72
   5 -10   1    0.11    1.59
   5 -10   1    0.05    0.80
  -5 -10  -1    0.14    0.90
  -5 -10  -1   -0.65    0.28
   5 -10   1    0.50    0.59
  -5 -10  -1    0.99    1.23
  -5 -10  -1    1.34    0.53
  -5 -10  -1   -0.17    0.51
  -5 -10  -1    1.65    0.57
   5 -10   1    0.52    0.41
   5 -10   1    0.20    0.78
   5  10   1    0.06    1.17
  -5  10  -1    1.40    1.33
  -5  10  -1    0.51    0.63
   5  10   1   -1.16    0.53
   5  10   1    1.16    0.84
   5  10   1    0.89    0.54
  -5  10  -1    0.21    0.60
  -6 -10  -1    3.22    0.84
  -6 -10  -1    3.64    0.84
   6 -10   1    4.65    1.11
   6 -10   1    4.17    1.62
  -6 -10  -1    1.70    0.58
  -6 -10  -1    3.21    1.16
   6 -10   1    1.45    0.78
   6 -10   1    2.88    0.82
   6 -10   1    3.53    0.73
  -6 -10  -1    5.23    1.65
  -6  10  -1    3.41    1.52
  -6  10  -1    4.32    0.87
   6  10   1    1.63    0.82
  -6  10  -1    3.84    0.96
   6  10   1    3.73    1.07
   6  10   1    3.03    1.49
   6  10   1    4.63    0.96
   7 -10   1    0.98    0.78
   7 -10   1    1.49    0.75
  -7 -10  -1    1.68    0.65
  -7 -10  -1    1.82    1.48
  -7 -10  -1    1.18    0.56
   7 -10   1    2.15    0.60
  -7 -10  -1    0.93    0.76
   7 -10   1    3.56    1.14
   7 -10   1    1.38    0.97
   7 -10   1    3.76    0.72
   7  10   1    2.04    0.80
  -7  10  -1    2.63    1.63
  -7  10  -1    1.17    0.74
   7  10   1    1.16    0.88
  -7  10  -1    1.99    0.82
   7  10   1    2.57    1.07
   7  10   1    4.57    2.13
   7  10   1    3.03    1.05
  -8 -10  -1   -0.26    1.49
   8 -10   1    3.10    0.91
  -8 -10  -1    2.71    0.92
   8 -10   1    4.16    1.45
   8 -10   1    1.88    0.72
   8 -10   1    3.21    1.27
   8 -10   1    4.51    0.95
  -8 -10  -1    2.86    0.88
  -8 -10  -1    1.41    0.56
  -8  10  -1    2.44    0.95
   8  10   1    3.97    1.97
   8  10   1    2.89    0.82
   8  10   1    2.10    1.07
  -8  10  -1    4.99    1.11
  -8  10  -1    3.59    2.04
  -9 -10  -1    0.19    0.89
  -9 -10  -1    1.09    0.77
   9 -10   1   -0.03    0.78
  -9 -10  -1    0.34    0.48
   9 -10   1    0.77    1.24
  -9 -10  -1    0.09    1.62
   9 -10   1    1.33    1.46
   9  10   1   -0.26    0.93
  -9  10  -1   -0.32    0.92
  -9  10  -1    0.78    0.78
  -9  10  -1    0.35    1.88
   9  10   1    0.64    0.75
   9  10   1    1.18    0.95
   9  10   1    0.93    1.29
 -10 -10  -1    0.40    0.89
 -10 -10  -1   -0.09    0.94
 -10 -10  -1    1.80    2.10
  10 -10   1    0.31    1.56
  10  10   1    0.43    0.83
  10  10   1   -0.88    0.90
  10  10   1    0.24    1.33
 -10  10  -1    2.43    2.23
 -10  10  -1    1.50    0.87
  11 -10   1    0.81    1.11
 -11 -10  -1    3.71    2.32
 -11 -10  -1    1.45    0.89
  11 -10   1   -0.41    1.52
 -11  10  -1   -0.04    0.88
  11  10   1    3.12    1.59
  11  10   1   -0.27    0.86
  11  10   1    0.88    1.03
  12 -10   1    1.47    2.15
 -12 -10  -1    3.97    2.65
 -12  10  -1    1.17    1.06
  12  10   1    0.46    1.15
  12  10   1   -0.33    1.51
 -13 -10  -1    0.71    2.30
  13 -10   1    2.42    2.06
  13  10   1    3.57    1.60
 -13  10  -1    1.70    3.08
  13  10   1   -0.29    1.83
  13  10   1    1.68    1.38
 -13  10  -1    0.24    1.04
 -13 -11   1    6.63    3.08
  13  11  -1    2.09    1.29
 -13  11   1    0.96    1.06
  13  11  -1   -0.10    1.08
  13  11  -1    1.78    1.85
  12 -11  -1    7.24    3.15
 -12 -11   1    2.69    2.26
  12 -11  -1    3.19    1.34
 -12  11   1   -0.76    2.38
  12  11  -1    3.14    1.81
  12  11  -1    4.66    1.42
 -12  11   1    2.45    1.21
 -11 -11   1    1.35    2.20
 -11 -11   1    2.39    1.11
  11 -11  -1    2.20    1.78
 -11  11   1   -1.91    1.99
 -11  11   1    2.98    1.06
  11  11  -1    3.29    1.30
  11  11  -1    3.48    1.16
  11  11  -1    3.88    1.74
  10 -11  -1   -0.18    1.54
 -10 -11   1   -2.15    1.76
  10 -11  -1    1.67    0.99
 -10 -11   1    0.93    1.13
  10  11  -1    0.43    0.84
 -10  11   1    0.97    0.87
  10  11  -1   -1.64    0.96
  10  11  -1   -1.70    1.29
   9 -11  -1    1.91    1.29
  -9 -11   1    0.15    0.83
   9 -11  -1   -0.07    1.36
  -9 -11   1   -0.10    0.84
  -9 -11   1   -0.55    0.44
   9 -11  -1   -0.57    0.91
  -9 -11   1    2.42    2.21
  -9  11   1   -0.61    1.70
   9  11  -1    3.74    1.55
  -9  11   1    1.76    0.89
   9  11  -1    0.24    0.78
   9  11  -1    0.76    0.89
   8 -11  -1    5.20    1.32
  -8 -11   1    3.46    0.96
  -8 -11   1    1.63    0.55
   8 -11  -1    3.08    1.39
  -8 -11   1    0.69    1.67
   8 -11  -1    1.20    0.77
  -8  11   1    4.17    1.01
   8  11  -1    2.26    0.95
   8  11  -1    2.12    1.00
  -8  11   1   -0.13    1.95
  -8  11   1    3.32    0.89
  -8  11   1    0.42    0.70
   7 -11  -1    0.16    0.53
   7 -11  -1    0.37    1.06
   7 -11  -1    0.22    1.01
   7 -11  -1    0.45    0.60
  -7 -11   1    2.63    1.73
   7 -11  -1    0.20    0.72
  -7 -11   1    0.44    0.81
  -7 -11   1    0.75    0.63
   7  11  -1   -0.09    0.76
   7  11  -1    4.05    1.91
  -7  11   1    0.32    0.76
  -7  11   1    5.50    1.80
  -7  11   1    0.54    0.85
   7  11  -1    1.09    0.72
  -6 -11   1   32.38    4.76
  -6 -11   1   23.80    3.89
  -6 -11   1   30.22    4.45
   6 -11  -1   25.85    3.78
   6 -11  -1   28.91    4.57
   6 -11  -1   26.45    3.84
  -6 -11   1   26.57    3.84
   6 -11  -1   24.49    3.95
  -6 -11   1   28.02    3.87
   6  11  -1   24.52    3.96
  -6  11   1   26.71    3.96
   6  11  -1   29.12    3.96
   6  11  -1   33.04    3.94
  -6  11   1   34.42    4.43
  -5 -11   1    8.39    1.52
   5 -11  -1    5.88    1.21
  -5 -11   1    6.71    1.14
  -5 -11   1    9.04    2.15
   5 -11  -1    4.80    1.65
  -5 -11   1    3.75    1.11
   5 -11  -1    6.39    1.39
  -5 -11   1    6.77    0.99
   5 -11  -1    6.54    1.04
  -5 -11   1    6.42    1.18
   5  11  -1    4.95    1.17
   5  11  -1    6.52    1.86
   5  11  -1    6.09    1.14
   5  11  -1    6.32    1.47
   4 -11  -1   23.24    3.85
  -4 -11   1   21.22    3.34
  -4 -11   1   25.65    3.51
  -4 -11   1   24.80    3.34
  -4 -11   1   25.20    4.07
   4 -11  -1   25.88    3.45
   4 -11  -1   21.37    3.25
   4 -11  -1   24.52    3.43
  -4 -11   1   22.61    3.22
   4  11  -1   25.50    3.35
   4  11  -1   21.23    3.37
   4  11  -1   22.90    3.23
   4  11  -1   19.01    3.83
   4  11  -1   24.28    3.49
  -3 -11   1    4.91    1.17
   3 -11  -1    3.50    0.66
  -3 -11   1    5.67    1.72
  -3 -11   1    4.08    0.84
   3 -11  -1    4.33    0.93
  -3 -11   1    5.39    0.94
   3 -11  -1    4.94    1.12
   3 -11  -1    4.77    1.41
  -3 -11   1    3.51    0.93
  -3 -11   1    3.57    0.69
   3  11  -1    4.36    1.52
   3  11  -1    3.76    0.89
   3  11  -1    2.80    0.92
  -3  11   1    4.51    0.98
   3  11  -1    3.98    0.71
   3  11  -1    6.91    1.28
   3  11  -1    3.65    0.86
  -3  11   1    4.75    0.70
   2 -11  -1   18.32    2.40
  -2 -11   1   13.29    2.48
  -2 -11   1   14.79    2.33
  -2 -11   1   15.48    2.18
  -2 -11   1   15.87    2.33
  -2 -11   1   14.48    2.31
  -2 -11   1   17.56    2.93
   2 -11  -1   16.38    2.47
   2 -11  -1   15.10    2.17
   2  11  -1   18.25    2.35
   2  11  -1   11.30    2.71
   2  11  -1   15.04    2.20
  -2  11   1   17.70    2.19
   2  11  -1   15.85    2.30
  -2  11   1   13.58    2.37
   2  11  -1   15.73    2.52
   1 -11  -1    1.22    1.09
  -1 -11   1   -0.34    0.55
  -1 -11   1   -0.06    1.10
  -1 -11   1    0.34    0.27
   1 -11  -1    0.50    0.26
  -1 -11   1   -0.25    0.57
  -1 -11   1    0.89    0.69
  -1 -11   1    0.69    0.88
   1 -11  -1    0.08    0.77
  -1  11   1    0.01    0.62
   1  11  -1    0.34    0.29
  -1  11   1    0.25    0.28
   1  11  -1    0.69    1.20
   1  11  -1    0.27    0.72
   0 -11  -1   17.89    2.70
   0 -11   1   19.99    2.86
   0 -11   1   18.72    2.70
   0 -11   1   19.61    2.60
   0 -11  -1   17.28    2.58
   0 -11   1   17.54    2.71
   0 -11  -1   19.05    2.86
   0 -11  -1   23.77    3.30
   0 -11   1   17.62    2.74
   0 -11   1   25.23    3.46
   0  11   1   19.54    3.16
   0  11  -1   18.55    2.77
   0  11   1   16.71    2.76
   0  11   1   18.89    2.60
   0  11  -1   20.00    2.61
   1 -11   1   23.81    3.40
   1 -11   1   22.12    3.25
  -1 -11  -1   22.18    3.40
  -1 -11  -1   29.70    3.92
  -1 -11  -1   22.22    3.17
   1 -11   1   24.06    3.33
   1 -11   1   21.70    3.17
   1 -11   1   32.34    3.98
   1  11   1   26.07    3.79
  -1  11  -1   24.29    3.18
   1  11   1   21.96    3.36
  -1  11  -1   19.75    3.32
   1  11   1   25.25    3.18
  -2 -11  -1   13.35    2.34
  -2 -11  -1   15.70    2.58
   2 -11   1   16.23    2.38
  -2 -11  -1   19.08    3.08
  -2 -11  -1   15.60    2.39
   2 -11   1   15.93    2.26
  -2 -11  -1   15.85    2.25
   2 -11   1   18.66    2.56
   2 -11   1   18.61    2.48
  -2  11  -1   16.91    2.42
   2  11   1   16.06    2.27
   2  11   1   17.62    2.92
   2  11   1   15.32    2.22
   2  11   1   16.99    2.59
  -2  11  -1   14.98    2.44
   2  11   1   15.92    2.35
   2  11   1   17.30    2.42
  -2  11  -1   16.88    2.27
  -3 -11  -1    0.23    0.84
  -3 -11  -1   -1.49    1.11
   3 -11   1    0.88    1.14
  -3 -11  -1    0.62    0.44
   3 -11   1    0.71    0.53
  -3 -11  -1    0.33    0.56
   3 -11   1    0.61    0.81
  -3 -11  -1    0.03    0.26
   3 -11   1    0.08    0.58
   3 -11   1    0.28    0.28
   3  11   1    0.29    0.91
   3  11   1    0.21    0.50
  -3  11  -1    0.54    0.30
  -3  11  -1    0.33    0.58
  -3  11  -1    0.44    0.57
  -3  11  -1   -0.11    0.62
   3  11   1    0.15    0.55
   3  11   1   -0.89    1.17
   3  11   1    0.35    0.21
  -4 -11  -1   14.35    2.02
   4 -11   1   14.84    2.17
  -4 -11  -1   14.96    2.17
   4 -11   1   13.15    2.02
  -4 -11  -1   14.95    2.36
   4 -11   1   13.30    2.23
   4 -11   1   16.68    2.35
  -4 -11  -1   16.84    2.88
  -4 -11  -1   15.04    2.17
   4 -11   1   15.98    2.85
  -4 -11  -1   12.38    2.15
   4  11   1   13.08    2.18
  -4  11  -1   14.21    2.26
   4  11   1   14.63    2.44
  -4  11  -1   16.12    2.20
   4  11   1   14.17    2.15
  -4  11  -1   13.34    2.03
   4  11   1   15.73    2.83
  -4  11  -1   14.18    2.21
   5 -11   1    1.98    1.35
   5 -11   1    0.01    0.46
  -5 -11  -1    1.24    0.63
  -5 -11  -1    0.49    0.70
   5 -11   1    3.32    0.93
  -5 -11  -1    0.81    0.34
   5 -11   1    1.98    0.93
  -5 -11  -1    1.84    1.01
   5 -11   1    1.76    1.35
  -5 -11  -1    2.83    1.48
  -5 -11  -1    1.09    0.62
  -5 -11  -1    1.06    0.55
   5  11   1    1.10    0.94
  -5  11  -1    0.68    0.66
   5  11   1    1.43    1.36
   5  11   1    2.25    0.68
   5  11   1    0.78    0.61
  -6 -11  -1   42.69    5.80
   6 -11   1   35.48    5.74
  -6 -11  -1   39.68    6.17
  -6 -11  -1   40.22    5.71
  -6 -11  -1   43.37    5.68
   6 -11   1   38.30    6.14
  -6 -11  -1   39.99    5.71
  -6 -11  -1   37.98    5.65
   6 -11   1   37.80    5.57
   6 -11   1   43.77    5.77
  -6  11  -1   41.86    5.68
   6  11   1   46.93    6.27
   6  11   1   38.58    5.77
   6  11   1   46.66    5.74
  -6  11  -1   39.24    5.77
  -6  11  -1   39.87    6.16
   6  11   1   43.63    5.69
   7 -11   1    0.63    0.66
   7 -11   1    1.31    0.56
  -7 -11  -1    0.88    0.70
   7 -11   1    0.54    1.08
  -7 -11  -1    0.07    0.38
  -7 -11  -1    0.91    1.40
  -7 -11  -1    0.32    0.92
   7 -11   1   -1.53    0.60
  -7 -11  -1    0.43    0.60
   7 -11   1    2.24    0.83
   7 -11   1    1.46    1.04
  -7  11  -1    1.39    0.72
   7  11   1    3.33    1.15
   7  11   1    1.29    0.75
  -7  11  -1   -0.48    0.70
   7  11   1    1.09    0.74
   7  11   1    3.09    1.08
   7  11   1    2.67    1.58
  -7  11  -1    0.92    1.88
   8 -11   1    3.18    1.33
  -8 -11  -1    1.99    0.82
  -8 -11  -1    3.53    1.02
  -8 -11  -1    5.32    1.93
   8 -11   1    3.21    0.93
   8 -11   1    3.99    1.38
   8 -11   1    3.60    1.12
   8 -11   1    1.31    0.70
  -8 -11  -1    1.88    0.61
  -8  11  -1    1.71    0.97
   8  11   1    7.05    1.46
   8  11   1    4.41    1.15
  -8  11  -1    2.91    1.24
   8  11   1    3.81    0.83
   8  11   1    1.73    1.80
   8  11   1    2.02    0.92
  -9 -11  -1    0.86    0.77
  -9 -11  -1    1.76    0.91
  -9 -11  -1    0.41    0.50
  -9 -11  -1    0.52    1.57
   9 -11   1    2.84    1.46
   9 -11   1    1.21    1.32
   9 -11   1    2.24    0.86
   9  11   1    1.53    1.06
   9  11   1    1.47    1.19
   9  11   1    1.92    1.08
   9  11   1    1.33    0.80
  -9  11  -1    1.87    1.93
  -9  11  -1    1.67    0.97
 -10 -11  -1   -1.11    0.75
  10 -11   1    0.81    1.37
  10 -11   1    1.11    1.40
  10 -11   1    1.41    1.06
 -10 -11  -1   -0.98    0.83
 -10 -11  -1   -0.72    0.87
 -10 -11  -1    4.48    2.06
  10  11   1    0.93    1.09
 -10  11  -1    1.61    2.68
  10  11   1    1.08    1.42
  10  11   1   -0.35    0.78
 -10  11  -1    0.61    0.85
 -11 -11  -1   -0.59    0.73
 -11 -11  -1    0.96    1.44
  11 -11   1    0.64    1.53
 -11 -11  -1   -0.39    1.78
 -11  11  -1   -2.08    2.40
  11  11   1   -0.28    0.94
 -11  11  -1    0.71    0.82
  11  11   1    1.62    1.44
  11  11   1    0.09    0.87
  12 -11   1    2.20    1.95
 -12 -11  -1    2.34    2.49
  12  11   1   -0.72    1.60
 -12  11  -1    1.19    2.80
  12  11   1    1.03    1.29
 -12  11  -1    3.14    1.24
 -13 -11  -1   -0.18    2.43
  13  11   1    0.87    1.05
  13  11   1    1.39    1.37
  13  11   1    0.25    1.74
 -13  11  -1    0.86    3.13
  13 -12  -1    2.21    2.22
 -13 -12   1    7.16    3.30
  13  12  -1   -0.88    1.76
  13  12  -1    3.29    1.27
 -13  12   1    0.81    1.05
  13  12  -1    0.36    1.13
 -12 -12   1    4.04    2.92
  12  12  -1    4.27    1.55
  12  12  -1    6.88    2.17
  12  12  -1    4.08    1.72
 -12  12   1    4.14    1.31
 -11 -12   1    3.90    2.46
 -11 -12   1    3.45    1.21
  11 -12  -1    6.31    2.09
 -11  12   1    4.18    1.30
  11  12  -1    4.01    1.86
 -11  12   1    5.73    2.94
  11  12  -1    3.30    1.44
  11  12  -1    4.70    1.19
  10 -12  -1    0.59    1.08
 -10 -12   1    3.79    2.28
  10 -12  -1    1.32    1.58
  10 -12  -1    1.95    1.65
 -10 -12   1    1.84    1.26
 -10 -12   1    1.03    0.93
  10  12  -1   -0.37    0.93
  10  12  -1    1.51    0.91
  10  12  -1    1.97    1.50
 -10  12   1   -2.63    1.93
 -10  12   1    0.31    0.79
  -9 -12   1    1.34    0.88
  -9 -12   1    0.91    0.57
  -9 -12   1   -1.01    0.88
   9 -12  -1    1.78    1.40
   9 -12  -1    1.44    0.90
   9  12  -1    0.15    1.28
  -9  12   1    0.46    0.80
   9  12  -1   -0.19    0.78
   9  12  -1   -0.96    0.90
  -9  12   1   -0.22    1.72
   8 -12  -1    3.63    1.55
  -8 -12   1    3.11    0.92
  -8 -12   1    1.42    1.88
   8 -12  -1    4.26    1.35
   8 -12  -1    0.78    0.84
   8  12  -1    2.74    1.01
  -8  12   1    5.61    2.19
  -8  12   1    2.40    0.97
  -8  12   1    2.57    1.12
  -8  12   1    1.17    0.83
   8  12  -1    0.53    1.06
   7 -12  -1    2.26    1.08
   7 -12  -1    9.16    1.64
  -7 -12   1    5.18    2.08
  -7 -12   1    5.83    1.62
   7 -12  -1    7.71    1.67
  -7 -12   1    5.24    1.15
  -7  12   1    4.95    1.22
  -7  12   1    5.94    2.16
   7  12  -1    6.35    1.99
   7  12  -1    5.18    1.22
   7  12  -1    4.81    1.33
  -7  12   1    6.37    1.20
  -6 -12   1    7.78    2.19
   6 -12  -1    7.77    1.39
  -6 -12   1    5.41    1.24
   6 -12  -1    8.47    1.66
  -6 -12   1    8.29    1.35
  -6 -12   1    7.27    1.27
  -6 -12   1    6.93    1.30
   6 -12  -1    5.77    1.14
  -6 -12   1    8.02    1.66
   6  12  -1    6.83    1.35
   6  12  -1    5.45    1.43
   6  12  -1    7.04    2.18
   6  12  -1    8.81    1.37
  -5 -12   1   54.44    8.02
  -5 -12   1   50.77    7.52
  -5 -12   1   58.23    7.64
   5 -12  -1   54.50    7.87
  -5 -12   1   57.53    7.49
   5 -12  -1   50.63    7.42
  -5 -12   1   52.79    7.53
  -5 -12   1   53.37    7.50
   5 -12  -1   58.86    7.61
   5 -12  -1   54.73    7.59
   5  12  -1   52.94    7.96
   5  12  -1   57.04    7.52
   5  12  -1   57.70    7.55
   5  12  -1   53.57    7.64
   5  12  -1   52.99    7.53
  -4 -12   1    3.25    0.72
  -4 -12   1    2.20    0.80
   4 -12  -1    3.12    1.29
  -4 -12   1    1.23    0.42
   4 -12  -1    2.22    0.73
   4 -12  -1    3.14    1.03
  -4 -12   1    2.03    1.34
  -4 -12   1    2.53    1.04
   4 -12  -1    2.10    0.43
  -4 -12   1    1.36    0.62
  -4  12   1    2.88    0.84
   4  12  -1    3.53    0.96
  -4  12   1    2.12    0.44
   4  12  -1    1.58    1.04
   4  12  -1    2.05    0.76
   4  12  -1    1.44    1.30
   4  12  -1    2.12    0.48
   4  12  -1    1.40    0.64
  -3 -12   1  141.25   18.32
  -3 -12   1  128.55   18.33
  -3 -12   1  133.37   18.68
   3 -12  -1  140.50   18.38
   3 -12  -1  148.41   18.40
   3 -12  -1  132.45   18.24
  -3 -12   1  128.89   18.26
  -3 -12   1  140.43   18.40
   3 -12  -1  135.88   18.56
  -3 -12   1  125.29   18.32
  -3  12   1  133.43   18.36
   3  12  -1  137.50   18.33
   3  12  -1  143.91   18.27
   3  12  -1  127.11   18.62
  -3  12   1  153.44   18.25
   3  12  -1  124.80   18.30
   3  12  -1  129.25   18.40
  -2 -12   1    8.02    1.30
  -2 -12   1    9.48    1.45
  -2 -12   1   10.81    2.19
   2 -12  -1    8.12    1.44
  -2 -12   1    9.48    1.67
   2 -12  -1   11.28    1.66
   2 -12  -1    6.94    1.25
   2 -12  -1   10.46    1.41
  -2 -12   1    7.29    1.38
  -2 -12   1    8.45    1.49
   2 -12  -1   11.65    2.04
  -2  12   1    8.31    1.55
   2  12  -1    9.11    1.67
   2  12  -1    9.66    1.34
  -2  12   1    9.09    1.32
   2  12  -1    8.39    1.40
   2  12  -1   11.13    2.11
   2  12  -1    8.13    1.43
  -1 -12   1   47.21    6.04
   1 -12  -1   43.58    6.36
   1 -12  -1   45.94    6.14
  -1 -12   1   43.24    6.14
  -1 -12   1   42.42    5.94
  -1 -12   1   50.38    6.49
  -1 -12   1   46.54    6.04
   1 -12  -1   42.96    5.94
  -1  12   1   45.41    5.95
   1  12  -1   40.63    6.11
   1  12  -1   43.32    5.95
   1  12  -1   43.96    6.39
  -1  12   1   41.36    6.07
   0 -12  -1  114.82   14.43
   0 -12   1  107.52   14.98
   0 -12   1  113.52   14.43
   0 -12   1  106.79   14.49
   0 -12  -1  106.97   14.42
   0 -12  -1  106.18   14.37
   0 -12  -1  109.27   14.71
   0 -12  -1  107.28   14.50
   0 -12   1  109.39   14.47
   0 -12   1  104.26   14.47
   0 -12   1  103.38   14.37
   0  12   1  109.81   14.37
   0  12  -1  110.96   14.37
   0  12  -1   97.30   14.47
   0  12   1   99.72   14.47
  -1 -12  -1    1.69    0.41
  -1 -12  -1    2.22    0.96
  -1 -12  -1    2.78    0.69
   1 -12   1    1.49    0.65
  -1 -12  -1    1.43    1.28
   1 -12   1    3.77    1.43
   1 -12   1    2.82    0.86
   1 -12   1    1.31    0.41
   1 -12   1    3.56    0.97
   1 -12   1    1.65    0.63
  -1  12  -1    2.24    0.46
   1  12   1    1.36    0.80
   1  12   1    2.14    0.45
  -1  12  -1    1.04    0.74
   2 -12   1   42.39    5.63
   2 -12   1   38.22    5.59
   2 -12   1   35.08    5.51
  -2 -12  -1   47.46    7.11
  -2 -12  -1   41.93    5.52
  -2 -12  -1   40.74    5.65
  -2 -12  -1   39.73    5.44
   2 -12   1   38.42    5.44
  -2  12  -1   42.86    5.44
  -2  12  -1   42.39    5.56
   2  12   1   34.19    5.86
   2  12   1   43.03    5.65
   2  12   1   41.82    5.53
   2  12   1   39.83    5.41
   2  12   1   39.61    5.45
  -2  12  -1   39.56    5.57
   2  12   1   37.56    5.50
   3 -12   1   16.20    2.58
  -3 -12  -1   16.02    2.66
   3 -12   1   15.83    2.44
  -3 -12  -1   14.66    2.29
   3 -12   1   15.45    2.31
   3 -12   1   16.66    2.55
  -3 -12  -1   18.33    3.18
   3 -12   1   19.51    3.04
  -3 -12  -1   18.46    2.48
  -3 -12  -1   16.57    2.44
   3  12   1   16.79    2.47
   3  12   1   17.47    2.43
   3  12   1   16.07    2.25
  -3  12  -1   16.04    2.44
  -3  12  -1   18.07    2.31
  -3  12  -1   16.47    2.52
   3  12   1   16.94    2.67
   3  12   1   15.81    2.95
  -4 -12  -1    4.53    0.97
   4 -12   1    5.26    1.08
  -4 -12  -1    4.92    1.00
   4 -12   1    7.62    1.34
   4 -12   1    4.29    0.77
   4 -12   1    7.46    2.39
  -4 -12  -1    5.78    1.01
  -4 -12  -1    3.33    0.77
  -4 -12  -1    6.15    1.32
  -4 -12  -1    4.36    1.17
  -4 -12  -1    5.88    1.77
   4  12   1    4.10    1.54
  -4  12  -1    5.58    1.15
   4  12   1    5.79    1.34
   4  12   1    5.87    1.02
  -4  12  -1    3.83    1.00
  -4  12  -1    5.29    1.08
   4  12   1    5.98    1.08
  -4  12  -1    4.94    0.79
  -5 -12  -1   12.49    2.39
   5 -12   1   12.92    2.94
  -5 -12  -1   14.90    3.05
  -5 -12  -1   14.82    2.41
   5 -12   1   18.18    2.61
   5 -12   1   14.02    2.46
   5 -12   1   17.12    2.44
  -5 -12  -1   16.42    2.64
  -5 -12  -1   17.24    2.43
   5  12   1   20.33    2.61
   5  12   1   16.37    2.66
  -5  12  -1   16.11    2.54
   5  12   1   16.92    2.51
   5  12   1   19.48    3.27
   5  12   1   15.09    2.43
   6 -12   1    7.62    1.32
  -6 -12  -1    6.63    1.11
  -6 -12  -1    7.82    1.34
   6 -12   1    5.86    1.15
   6 -12   1    7.05    1.40
  -6 -12  -1   10.70    2.37
   6 -12   1    9.55    2.38
  -6 -12  -1    6.28    1.39
  -6 -12  -1    6.20    1.30
  -6 -12  -1    9.66    1.43
  -6 -12  -1   10.18    1.72
   6  12   1    5.55    1.31
   6  12   1    7.97    2.22
   6  12   1    8.23    1.37
   6  12   1    7.66    1.63
  -6  12  -1    6.05    1.32
  -6  12  -1    6.62    1.41
   7 -12   1   74.33    8.85
  -7 -12  -1   65.74    8.84
  -7 -12  -1   64.76    8.71
   7 -12   1   69.30    8.90
   7 -12   1   56.02    8.59
  -7 -12  -1   60.59    9.25
  -7 -12  -1   64.73    8.63
  -7 -12  -1   57.26    8.68
   7 -12   1   64.25    8.70
   7  12   1   63.31    8.73
  -7  12  -1   61.83    8.71
  -7  12  -1   67.73    9.39
   7  12   1   58.37    9.36
  -7  12  -1   62.42    8.79
   7  12   1   62.67    8.77
   8 -12   1    3.34    1.41
   8 -12   1    2.10    0.97
   8 -12   1    5.87    1.55
  -8 -12  -1    6.78    2.21
  -8 -12  -1    1.72    0.57
  -8 -12  -1    1.50    0.95
  -8 -12  -1    2.74    0.86
  -8  12  -1    2.73    1.07
  -8  12  -1    0.85    1.96
   8  12   1    3.39    2.04
   8  12   1    4.49    0.86
  -8  12  -1    2.38    1.04
   8  12   1    1.02    0.97
   9 -12   1    4.83    1.08
   9 -12   1    9.16    1.89
  -9 -12  -1    3.39    1.99
  -9 -12  -1    1.77    1.38
   9 -12   1    4.16    1.76
  -9  12  -1    2.60    1.15
   9  12   1    4.36    1.62
   9  12   1    3.95    1.45
  -9  12  -1    4.45    2.66
   9  12   1    4.24    1.31
   9  12   1    3.91    1.00
  10 -12   1   -0.13    1.63
  10 -12   1    0.99    1.38
 -10 -12  -1    0.79    0.85
 -10 -12  -1   -0.83    1.81
 -10 -12  -1   -0.63    1.07
  10  12   1    0.12    1.45
 -10  12  -1   -0.85    2.26
  10  12   1    0.76    1.08
 -10  12  -1    0.15    0.83
  10  12   1    0.85    0.80
  11 -12   1    0.75    1.57
 -11 -12  -1    1.28    1.89
 -11 -12  -1   -0.52    0.94
  11  12   1    1.79    1.61
  11  12   1    0.38    0.90
 -11  12  -1    0.12    0.84
  11  12   1    0.28    0.99
 -12 -12  -1    1.89    2.33
  12  12   1    0.51    1.68
  12  12   1    0.14    1.11
 -12  12  -1   -0.36    2.96
 -12  12  -1    0.10    1.08
  13 -12   1    2.38    2.12
 -13 -12  -1    1.89    2.65
  13  12   1    1.09    1.10
  13  12   1    1.42    1.30
 -13  12  -1    1.45    1.05
  13  12   1    2.24    2.01
  13  13  -1    3.11    1.51
  13  13  -1    2.93    1.34
  12 -13  -1    1.06    1.92
 -12 -13   1    3.57    3.06
 -12  13   1    2.18    2.78
  12  13  -1    3.56    1.13
  12  13  -1    2.30    1.42
  12  13  -1    3.04    1.97
 -11 -13   1    5.33    2.39
 -11 -13   1   -0.04    1.02
  11  13  -1    1.00    1.38
 -11  13   1    0.83    0.90
  11  13  -1    0.79    0.93
 -10 -13   1    1.32    0.92
 -10 -13   1    0.30    1.24
 -10 -13   1    0.40    1.94
  10 -13  -1    0.53    1.60
 -10  13   1   -2.00    2.01
 -10  13   1    1.14    0.95
  10  13  -1    0.20    1.07
  10  13  -1    1.91    1.58
  10  13  -1    0.50    0.85
   9 -13  -1    1.84    1.51
  -9 -13   1    1.23    2.18
   9 -13  -1    0.90    1.47
   9 -13  -1    0.92    0.83
  -9 -13   1    1.34    1.00
   9  13  -1   -0.21    0.91
  -9  13   1    1.61    1.96
  -9  13   1    1.33    0.86
   9  13  -1    0.83    0.82
   9  13  -1    2.14    1.50
   8 -13  -1    0.92    1.54
  -8 -13   1   -0.12    0.73
   8 -13  -1    1.69    0.76
  -8 -13   1   -0.46    0.42
   8 -13  -1   -1.23    1.25
  -8 -13   1    1.95    2.00
   8  13  -1    1.60    0.95
  -8  13   1    2.56    2.13
   8  13  -1    0.50    1.22
   8  13  -1    0.38    0.83
   7 -13  -1   -0.07    0.96
  -7 -13   1    1.56    0.73
  -7 -13   1    0.74    0.58
   7 -13  -1    0.49    0.70
  -7 -13   1   -0.71    0.40
  -7 -13   1    0.53    1.66
   7 -13  -1    0.45    1.22
  -7 -13   1   -0.38    1.14
   7  13  -1    0.53    1.50
   7  13  -1    0.80    0.81
   7  13  -1   -0.63    1.04
  -7  13   1    0.87    0.78
   7  13  -1   -0.33    0.84
  -6 -13   1   15.26    2.39
  -6 -13   1   17.40    2.68
  -6 -13   1   14.67    2.33
  -6 -13   1   15.51    3.26
   6 -13  -1   16.23    2.64
   6  13  -1   15.05    2.44
   6  13  -1   10.98    3.05
   6  13  -1   16.00    2.53
   6  13  -1   14.05    2.40
   5 -13  -1    6.14    1.35
  -5 -13   1    5.95    1.07
  -5 -13   1    8.58    1.31
  -5 -13   1    7.08    1.24
   5 -13  -1    6.24    1.12
   5 -13  -1    7.11    1.82
  -5 -13   1    8.61    2.10
  -5 -13   1    7.00    1.28
  -5 -13   1    7.66    2.09
   5  13  -1    8.84    2.11
   5  13  -1    6.62    1.49
   5  13  -1   10.07    1.36
  -4 -13   1   12.35    1.93
  -4 -13   1   11.68    1.87
  -4 -13   1   12.42    2.65
  -4 -13   1   12.84    2.10
   4 -13  -1   10.96    2.30
   4 -13  -1    9.91    1.90
   4 -13  -1   13.08    2.08
   4 -13  -1   10.71    1.70
   4  13  -1   11.44    1.74
   4  13  -1   12.09    1.87
   4  13  -1    9.66    2.05
   4  13  -1   16.45    2.09
   4  13  -1   13.40    1.93
   4  13  -1    9.04    2.37
  -4  13   1   11.46    1.95
  -4  13   1   12.00    1.69
  -3 -13   1   11.17    1.68
  -3 -13   1    7.05    1.61
  -3 -13   1   11.07    2.37
  -3 -13   1   11.57    1.93
   3 -13  -1   10.80    1.72
  -3 -13   1    8.83    1.52
   3 -13  -1   14.24    1.96
   3 -13  -1   13.39    2.46
   3 -13  -1   11.14    1.54
   3  13  -1    7.98    1.87
   3  13  -1    7.19    2.14
   3  13  -1   10.16    1.64
   3  13  -1   10.82    1.73
  -3  13   1   11.80    1.54
   3  13  -1    9.79    1.74
  -3  13   1   10.95    1.81
   3  13  -1   10.24    1.56
   2 -13  -1   90.73   11.24
   2 -13  -1   83.00   11.19
  -2 -13   1   81.65   11.51
  -2 -13   1   78.52   11.12
  -2 -13   1   75.27   11.06
   2 -13  -1   77.11   11.11
   2 -13  -1   76.56   11.42
  -2 -13   1   88.45   11.14
   2 -13  -1   86.55   11.06
  -2 -13   1   82.33   11.22
   2  13  -1   75.97   11.22
   2  13  -1   85.57   11.07
   2  13  -1   81.68   11.48
   2  13  -1   79.57   11.12
  -2  13   1   92.14   11.06
  -2  13   1   75.58   11.17
  -1 -13   1    2.14    0.70
   1 -13  -1    2.22    1.26
  -1 -13   1    1.21    0.39
  -1 -13   1    1.38    0.95
   1 -13  -1    1.51    0.40
  -1 -13   1    2.58    0.86
   1 -13  -1    2.74    1.00
   1 -13  -1    1.90    0.67
  -1 -13   1    0.99    1.24
   1  13  -1    2.36    0.43
  -1  13   1    1.12    0.41
   1  13  -1    1.35    0.88
  -1  13   1    1.78    0.78
   1  13  -1    2.09    1.38
   0 -13   1    0.18    0.57
   0 -13   1    1.14    0.77
   0 -13   1    1.85    0.91
   0 -13   1    0.44    0.57
   0 -13   1    0.75    0.32
   0 -13  -1    0.84    0.55
   0 -13  -1    1.36    0.96
   0 -13   1    0.97    1.25
   0 -13  -1    0.28    1.17
   0 -13  -1    0.83    0.30
   0 -13   1   -0.01    0.52
   0  13   1    0.11    0.71
   0  13  -1    0.19    0.75
   0  13   1    0.26    0.34
   0  13  -1   -0.04    0.29
   1 -13   1    3.30    1.99
  -1 -13  -1    0.59    0.62
  -1 -13  -1    2.38    0.99
   1 -13   1    1.59    0.63
   1 -13   1    1.93    0.98
   1 -13   1    1.22    0.61
  -1 -13  -1    2.52    1.37
  -1 -13  -1    1.02    0.35
   1 -13   1    0.74    0.34
  -1  13  -1    1.45    0.74
  -1  13  -1    1.21    0.38
   1  13   1    1.70    1.16
   1  13   1    0.80    0.36
   1  13   1   -0.36    0.77
   2 -13   1    0.33    0.31
  -2 -13  -1   -0.38    0.51
   2 -13   1   -0.10    0.56
  -2 -13  -1    0.55    0.91
  -2 -13  -1    0.20    1.20
  -2 -13  -1    0.07    0.28
   2 -13   1    0.34    0.85
   2  13   1   -0.17    0.22
   2  13   1   -0.52    0.50
   2  13   1    1.08    1.20
  -2  13  -1   -0.35    0.60
  -2  13  -1    0.22    0.30
   2  13   1   -0.29    0.29
   2  13   1    0.40    0.50
  -2  13  -1    0.00    0.66
   2  13   1   -1.07    0.83
   3 -13   1    1.31    0.91
   3 -13   1    0.31    0.57
  -3 -13  -1    0.11    0.27
   3 -13   1   -0.10    0.28
  -3 -13  -1    0.05    1.20
   3 -13   1   -0.41    1.11
  -3 -13  -1    0.00    0.55
  -3 -13  -1   -1.17    0.86
  -3 -13  -1   -0.78    0.47
  -3  13  -1   -0.04    0.65
   3  13   1   -0.79    0.57
   3  13   1   -0.06    0.50
   3  13   1    0.24    0.94
  -3  13  -1    0.93    0.32
   3  13   1    0.08    1.08
   3  13   1    0.01    0.21
   4 -13   1    1.47    1.32
  -4 -13  -1    1.48    0.76
  -4 -13  -1    2.40    1.50
  -4 -13  -1    2.95    0.73
   4 -13   1    3.63    1.09
   4 -13   1    1.75    0.75
  -4 -13  -1    3.82    1.12
   4 -13   1    0.86    0.42
   4  13   1    1.39    0.77
   4  13   1    2.17    0.67
  -4  13  -1    2.02    0.47
   4  13   1    3.71    1.37
  -4  13  -1    1.68    1.19
   4  13   1    1.47    1.34
   4  13   1    1.41    0.35
  -4  13  -1    1.56    0.71
  -5 -13  -1    2.93    1.12
   5 -13   1    3.53    1.18
  -5 -13  -1    2.07    0.69
  -5 -13  -1    1.60    0.47
  -5 -13  -1    3.93    0.81
  -5 -13  -1    1.96    0.71
   5 -13   1    1.90    0.47
   5 -13   1    2.03    0.75
   5 -13   1    3.08    1.58
   5 -13   1    2.28    0.84
  -5 -13  -1    5.94    1.78
   5  13   1    1.51    1.38
  -5  13  -1    2.10    0.83
  -5  13  -1    2.29    1.36
   5  13   1    2.91    0.80
  -5  13  -1    2.82    0.51
   5  13   1    0.58    1.07
  -6 -13  -1    7.08    1.35
   6 -13   1    6.54    1.18
   6 -13   1    6.41    1.68
  -6 -13  -1    7.96    1.39
  -6 -13  -1    8.35    2.31
   6 -13   1    8.71    1.70
  -6 -13  -1    5.96    1.14
  -6 -13  -1   10.31    1.78
   6  13   1    6.70    2.09
  -6  13  -1    7.50    1.41
   6  13   1    7.27    1.66
  -6  13  -1    8.83    1.56
   6  13   1    9.68    1.51
   7 -13   1    6.65    1.63
  -7 -13  -1    4.39    1.28
  -7 -13  -1    2.49    2.01
   7 -13   1    8.10    1.80
   7 -13   1    8.34    1.37
  -7 -13  -1    5.48    1.27
  -7 -13  -1    5.88    1.67
   7 -13   1    6.98    1.13
  -7 -13  -1    6.62    1.33
   7  13   1    5.72    1.35
  -7  13  -1    7.09    1.44
  -7  13  -1    5.17    1.33
   7  13   1   10.93    2.57
   7  13   1    3.96    1.39
   8 -13   1    6.07    1.33
   8 -13   1    7.49    1.97
  -8 -13  -1    3.28    2.11
  -8 -13  -1    7.03    1.51
   8 -13   1    9.05    1.97
  -8 -13  -1    6.76    1.47
  -8  13  -1    8.38    1.60
  -8  13  -1    7.35    1.56
   8  13   1    7.37    1.58
   8  13   1    6.98    1.28
  -8  13  -1    8.20    2.68
   9 -13   1    2.32    1.69
   9 -13   1    3.91    1.04
   9 -13   1    2.90    1.68
  -9 -13  -1    3.05    1.19
  -9 -13  -1    1.58    0.91
  -9 -13  -1    2.20    1.93
  -9  13  -1    3.21    1.05
   9  13   1    1.77    0.89
   9  13   1    2.56    1.13
  -9  13  -1    2.83    2.57
   9  13   1    3.58    1.57
 -10 -13  -1   -1.47    1.11
 -10 -13  -1    2.28    1.87
  10 -13   1    1.04    1.55
 -10 -13  -1    0.91    0.90
  10 -13   1    0.49    0.93
 -10 -13  -1   -0.59    0.95
  10 -13   1    0.43    1.43
 -10  13  -1    3.56    2.65
  10  13   1    0.06    1.01
  10  13   1    0.08    0.85
 -10  13  -1    0.30    0.82
  10  13   1   -1.08    1.34
 -11 -13  -1    0.00    1.93
  11 -13   1   -0.61    0.95
 -11  13  -1    0.20    0.87
  11  13   1   -0.04    1.06
 -11  13  -1   -1.33    2.51
  12 -13   1    1.73    2.27
 -12 -13  -1    2.92    2.42
  12  13   1    1.30    1.74
  12  13   1    2.92    1.31
  12  13   1    4.03    1.42
 -12  13  -1    2.21    1.16
 -12  13  -1    3.94    2.86
 -12 -14   1    1.97    2.59
  12  14  -1    0.15    1.08
  12  14  -1   -0.27    1.13
  12  14  -1    1.22    1.82
 -11 -14   1    1.35    1.07
 -11 -14   1    0.84    2.29
  11 -14  -1    0.26    1.97
 -11  14   1    0.25    2.50
  11  14  -1   -0.74    0.92
  11  14  -1    1.07    1.29
  11  14  -1    3.64    1.92
 -10 -14   1    3.38    2.49
 -10 -14   1    9.32    1.71
  10 -14  -1    5.84    1.46
 -10 -14   1    4.83    1.43
  10 -14  -1    8.27    2.94
  10  14  -1    6.33    1.57
  10  14  -1    8.95    2.16
  10  14  -1    7.64    1.41
 -10  14   1    9.83    3.23
  -9 -14   1   -0.19    1.94
   9 -14  -1    1.67    1.45
   9 -14  -1    2.99    1.55
  -9  14   1    0.05    1.99
   9  14  -1    1.88    0.89
   9  14  -1    1.55    1.05
   8 -14  -1    0.40    1.40
  -8 -14   1    0.11    0.80
   8 -14  -1    1.25    0.78
  -8 -14   1   -1.27    1.83
   8  14  -1    0.84    0.88
   8  14  -1    0.28    1.30
   8  14  -1    0.88    1.03
   7 -14  -1    1.47    1.26
  -7 -14   1   -0.29    0.42
   7 -14  -1    0.17    0.66
  -7 -14   1    2.00    1.88
   7 -14  -1    1.38    1.21
  -7 -14   1   -0.33    1.26
  -7 -14   1    2.42    0.84
  -7 -14   1   -0.42    0.52
  -7  14   1    0.90    0.80
   7  14  -1    1.84    0.98
   7  14  -1   -0.57    1.05
   7  14  -1   -0.79    0.79
  -6 -14   1    5.81    1.66
   6 -14  -1    8.69    1.74
  -6 -14   1    7.05    1.28
  -6 -14   1    5.56    1.06
  -6 -14   1    7.48    1.37
  -6 -14   1    5.22    2.26
   6  14  -1    6.41    1.40
   6  14  -1    8.48    2.23
   6  14  -1    8.25    1.45
  -5 -14   1   -0.44    0.32
   5 -14  -1   -1.63    0.64
  -5 -14   1    0.35    0.51
  -5 -14   1    0.35    0.62
  -5 -14   1    0.57    1.04
  -5 -14   1    1.95    0.67
  -5 -14   1    2.20    1.67
   5 -14  -1    0.61    0.99
   5  14  -1   -0.57    0.99
   5  14  -1    2.51    1.57
   5  14  -1    0.77    0.72
   5  14  -1    0.08    0.58
   4 -14  -1    1.46    0.79
  -4 -14   1    1.94    0.51
   4 -14  -1    3.09    1.38
  -4 -14   1    2.12    1.13
  -4 -14   1    2.69    0.89
  -4 -14   1    2.50    0.80
   4 -14  -1    2.36    1.12
  -4 -14   1    2.49    0.79
   4 -14  -1    2.33    0.73
  -4 -14   1    5.87    1.84
   4 -14  -1    2.03    0.49
  -4  14   1    2.69    0.51
   4  14  -1    3.94    0.93
   4  14  -1    2.39    0.54
   4  14  -1    3.44    1.56
  -4  14   1    2.23    0.85
   4  14  -1    3.40    0.84
   4  14  -1    2.58    0.76
   4  14  -1    2.55    1.18
  -3 -14   1    2.06    1.58
   3 -14  -1    2.79    0.92
   3 -14  -1    3.22    0.63
  -3 -14   1    1.71    0.80
   3 -14  -1    4.65    1.54
  -3 -14   1    3.93    0.89
   3 -14  -1    5.46    1.22
  -3 -14   1    3.61    1.16
  -3  14   1    3.23    1.01
   3  14  -1    4.83    0.94
   3  14  -1    2.01    1.50
   3  14  -1    3.20    0.66
  -3  14   1    5.05    0.69
   3  14  -1    4.04    0.87
   3  14  -1    2.21    1.18
   2 -14  -1    6.27    1.21
  -2 -14   1    4.90    0.92
   2 -14  -1    6.05    1.66
  -2 -14   1    2.53    0.63
   2 -14  -1    4.36    0.93
  -2 -14   1    4.57    1.63
  -2 -14   1    4.44    1.25
   2 -14  -1    3.32    0.64
   2  14  -1    4.73    0.91
   2  14  -1    4.23    0.88
  -2  14   1    4.78    0.70
   2  14  -1    4.25    1.60
  -2  14   1    3.63    1.01
   2  14  -1    3.09    0.68
   2  14  -1    2.64    1.12
   1 -14  -1    0.60    0.52
  -1 -14   1    0.10    0.31
   1 -14  -1   -0.41    0.29
  -1 -14   1   -1.26    1.21
   1 -14  -1    1.14    0.62
  -1 -14   1    0.04    0.92
  -1 -14   1    0.06    0.60
   1 -14  -1   -0.61    0.48
   1 -14  -1    1.20    0.90
   1 -14  -1   -1.25    1.03
  -1  14   1    0.26    0.33
  -1  14   1    0.27    0.69
   1  14  -1    1.41    1.28
   1  14  -1   -0.21    0.32
   1  14  -1   -0.34    0.83
   0 -14   1   38.02    4.82
   0 -14  -1   33.18    5.23
   0 -14   1   32.60    4.93
   0 -14  -1   34.68    4.79
   0 -14  -1   34.29    4.70
   0 -14   1   36.14    5.30
   0 -14   1   36.81    4.85
   0 -14   1   33.50    4.79
   0 -14   1   35.66    4.86
   0 -14  -1   31.19    4.95
   0 -14  -1   38.33    4.82
   0 -14   1   34.96    4.71
   0  14  -1   33.53    4.89
   0  14   1   36.23    4.72
   0  14   1   30.40    4.86
   0  14  -1   35.01    4.72
   1 -14   1    1.43    1.35
  -1 -14  -1    2.83    0.68
   1 -14   1    2.86    0.70
  -1 -14  -1    3.62    1.50
   1 -14   1    0.90    0.57
  -1 -14  -1    1.41    0.37
  -1 -14  -1    2.05    1.01
   1 -14   1    0.59    0.37
   1 -14   1    1.72    1.00
   1 -14   1    0.95    0.61
   1  14   1    0.91    0.38
  -1  14  -1    1.32    0.77
   1  14   1    0.25    0.78
   1  14   1    2.98    1.40
  -1  14  -1    1.36    0.43
   2 -14   1    8.09    2.04
   2 -14   1    8.85    1.54
  -2 -14  -1    6.57    1.26
  -2 -14  -1    5.51    1.05
   2 -14   1    6.04    1.05
  -2 -14  -1    8.36    2.03
   2 -14   1    8.22    1.24
  -2 -14  -1   10.05    1.59
   2 -14   1    6.54    1.29
   2 -14   1    9.58    1.47
   2  14   1    7.58    1.04
   2  14   1    5.69    1.07
  -2  14  -1    6.58    1.36
   2  14   1    6.40    1.18
  -2  14  -1    8.28    1.10
   2  14   1    4.99    1.75
   2  14   1    6.35    1.46
   3 -14   1    5.45    1.27
   3 -14   1    4.45    1.65
   3 -14   1    3.46    0.67
  -3 -14  -1    6.89    1.82
  -3 -14  -1    3.59    1.23
  -3 -14  -1    2.33    0.84
  -3 -14  -1    4.32    0.91
   3 -14   1    4.05    0.95
  -3 -14  -1    2.78    0.67
  -3  14  -1    4.52    0.73
   3  14   1    4.46    0.85
   3  14   1    4.67    1.56
  -3  14  -1    5.54    0.96
  -3  14  -1    5.50    1.48
   3  14   1    4.28    0.99
   3  14   1    4.01    0.62
   3  14   1    2.86    1.78
  -4 -14  -1    7.44    1.60
   4 -14   1    9.29    1.60
  -4 -14  -1   13.09    1.98
   4 -14   1   10.43    1.85
   4 -14   1    9.50    1.70
  -4 -14  -1    9.63    2.45
  -4 -14  -1   11.27    1.65
   4 -14   1   10.50    2.31
   4 -14   1    8.55    1.42
   4  14   1    9.21    1.65
   4  14   1   10.63    1.39
   4  14   1    9.02    1.59
   4  14   1   10.25    2.29
  -4  14  -1    9.50    1.74
  -4  14  -1    9.82    1.66
   4  14   1    8.24    1.87
  -4  14  -1   10.07    1.45
  -5 -14  -1    0.78    0.68
   5 -14   1    4.01    1.16
  -5 -14  -1   -0.64    1.42
  -5 -14  -1    0.74    0.38
   5 -14   1    1.53    0.39
  -5 -14  -1    1.22    0.80
  -5 -14  -1    1.58    1.11
  -5 -14  -1    1.90    0.74
  -5 -14  -1    1.87    0.68
   5 -14   1    0.74    1.89
   5 -14   1    0.91    0.67
   5 -14   1   -0.58    0.64
   5  14   1    1.62    1.57
   5  14   1    0.40    0.70
  -5  14  -1    1.17    0.42
   5  14   1    0.39    1.10
  -6 -14  -1    4.11    1.31
  -6 -14  -1    2.04    0.73
  -6 -14  -1    0.87    0.43
   6 -14   1    1.62    1.19
  -6 -14  -1    1.78    0.80
  -6 -14  -1    1.75    1.55
   6  14   1    4.70    2.13
  -6  14  -1    1.63    0.86
   6  14   1    1.11    0.78
   6  14   1    2.27    0.90
  -6  14  -1    1.85    0.89
  -7 -14  -1   11.72    2.18
  -7 -14  -1    9.26    1.72
   7 -14   1   11.05    2.24
   7 -14   1   13.49    2.19
  -7 -14  -1    8.70    1.76
  -7 -14  -1    8.97    2.55
  -7  14  -1    9.71    1.88
   7  14   1    8.81    2.69
   7  14   1   10.22    1.95
  -7  14  -1    8.73    1.81
   7  14   1    8.78    2.01
   7  14   1    9.24    1.81
   8 -14   1    0.67    0.66
  -8 -14  -1   -0.28    0.65
  -8 -14  -1    0.99    1.64
   8 -14   1    0.98    1.44
  -8 -14  -1    0.57    0.86
   8 -14   1    1.42    1.33
   8  14   1    0.02    0.72
  -8  14  -1    0.87    0.84
   8  14   1   -0.57    0.92
  -9 -14  -1    2.83    1.20
   9 -14   1    2.28    1.75
  -9 -14  -1    1.67    0.84
  -9 -14  -1    1.05    1.98
   9 -14   1    0.63    1.03
  -9  14  -1    6.22    3.40
   9  14   1    1.68    1.18
   9  14   1    0.80    1.49
  -9  14  -1    1.97    1.00
   9  14   1    0.73    0.81
  10 -14   1    1.86    1.71
 -10 -14  -1    3.36    1.32
 -10 -14  -1    4.38    2.12
 -10 -14  -1    1.21    1.06
 -10 -14  -1    1.26    0.97
  10  14   1    1.70    0.91
 -10  14  -1    1.88    2.37
  10  14   1    2.55    1.60
  10  14   1    2.90    1.15
 -10  14  -1    2.78    1.20
  11 -14   1   -2.28    1.96
 -11 -14  -1   -2.64    1.88
  11  14   1    2.90    1.82
  11  14   1   -0.44    0.91
 -11  14  -1    3.77    3.60
  11  14   1   -0.68    0.94
 -11  14  -1   -0.51    0.76
 -12 -14  -1    1.83    2.10
  12  14   1    0.59    1.06
  12  14   1    0.85    1.21
  12  14   1    1.85    1.84
 -12  14  -1    0.73    1.17
 -12  14  -1    1.02    2.99
 -12 -15   1    0.87    2.56
  12 -15  -1    0.37    1.98
  12  15  -1   -0.52    1.12
  12  15  -1    0.88    1.90
  12  15  -1    2.95    1.19
 -12  15   1    0.11    2.80
 -11 -15   1    1.17    1.16
  11 -15  -1    3.17    2.14
 -11 -15   1    3.43    2.46
  11  15  -1    4.12    1.96
  11  15  -1    2.51    1.07
  11  15  -1    3.12    1.43
 -10 -15   1    1.31    2.40
  10 -15  -1    1.93    2.02
 -10 -15   1   -0.90    0.96
  10  15  -1    0.64    1.05
  10  15  -1    1.88    1.57
  10  15  -1    0.58    0.87
  -9 -15   1    1.51    1.10
   9 -15  -1    0.36    1.55
  -9 -15   1    6.94    2.86
   9  15  -1   -0.44    1.05
   9  15  -1   -0.05    1.54
   9  15  -1    1.73    0.87
   8 -15  -1    2.56    0.91
   8 -15  -1    2.92    1.56
   8 -15  -1   -1.36    1.43
  -8 -15   1    0.04    1.80
   8  15  -1    2.07    0.96
   8  15  -1   -0.45    1.29
   7 -15  -1    2.70    1.42
  -7 -15   1    0.73    1.85
  -7 -15   1    3.11    0.94
  -7 -15   1    2.24    1.43
  -7 -15   1    3.38    0.93
   7 -15  -1    2.89    1.57
   7  15  -1    2.26    1.06
   7  15  -1    2.92    1.33
   7  15  -1    3.95    1.14
   6 -15  -1    4.21    1.45
  -6 -15   1    4.84    1.03
  -6 -15   1    4.87    1.11
  -6 -15   1    6.61    2.42
  -6 -15   1    3.77    1.50
   6  15  -1    4.92    1.26
   6  15  -1    2.13    1.90
   6  15  -1    2.61    1.15
  -5 -15   1    0.89    1.73
   5 -15  -1    2.56    1.15
  -5 -15   1    0.09    0.35
  -5 -15   1    0.80    1.07
  -5 -15   1    1.20    0.74
  -5  15   1    0.45    0.36
   5  15  -1    0.51    0.75
   5  15  -1    0.66    0.72
  -4 -15   1   17.60    2.55
  -4 -15   1   12.53    2.49
  -4 -15   1   16.70    3.35
   4 -15  -1   15.22    2.35
  -4 -15   1   17.96    2.79
   4 -15  -1   19.56    2.78
   4 -15  -1   14.40    2.57
   4  15  -1   13.35    2.75
   4  15  -1   16.26    2.29
   4  15  -1   22.65    2.79
   4  15  -1   13.96    3.17
   4  15  -1   17.83    2.52
   4  15  -1   18.87    2.76
  -4  15   1   16.52    2.60
  -4  15   1   18.83    2.36
   3 -15  -1   -1.69    1.06
  -3 -15   1   -0.58    0.57
   3 -15  -1    0.13    0.33
  -3 -15   1   -0.13    0.92
   3 -15  -1    0.44    0.92
   3 -15  -1    0.41    0.63
  -3 -15   1   -0.22    0.29
  -3 -15   1   -1.42    1.19
   3 -15  -1    1.78    1.22
   3 -15  -1    0.92    0.61
  -3 -15   1    1.02    0.60
   3  15  -1   -0.11    0.36
   3  15  -1    0.72    0.59
   3  15  -1   -0.43    1.31
  -3  15   1   -0.09    0.32
   3  15  -1   -0.91    1.03
  -3  15   1    0.96    0.76
   3  15  -1    0.76    0.65
   2 -15  -1   11.89    1.92
  -2 -15   1   15.91    2.03
   2 -15  -1   12.86    1.83
  -2 -15   1   10.31    1.82
   2 -15  -1   15.51    2.26
  -2 -15   1   14.25    2.25
  -2 -15   1   19.88    3.02
   2 -15  -1   11.25    1.99
   2 -15  -1   14.97    2.70
   2  15  -1   13.54    1.99
   2  15  -1    8.37    2.44
   2  15  -1    9.62    2.11
   2  15  -1   12.98    1.87
   2  15  -1   13.27    1.94
  -2  15   1   14.81    1.85
  -2  15   1   10.58    2.04
   1 -15  -1    5.36    1.32
   1 -15  -1    3.99    1.59
   1 -15  -1    3.63    0.78
  -1 -15   1    6.08    1.05
  -1 -15   1    4.11    1.13
  -1 -15   1    2.35    1.55
   1 -15  -1    6.18    0.98
  -1 -15   1    5.38    1.32
  -1 -15   1    4.78    0.99
   1  15  -1    4.34    0.81
  -1  15   1    5.68    0.84
   0 -15  -1    1.79    0.51
   0 -15   1    4.97    1.18
   0 -15   1    3.30    0.77
   0 -15   1    2.08    0.52
   0 -15   1    3.19    1.61
   0 -15  -1    4.14    1.17
   0 -15  -1    3.88    1.58
   0 -15   1    2.18    0.72
   0 -15   1    1.48    0.81
   0  15   1    2.43    1.31
   0  15   1    3.88    0.60
   0  15  -1    1.77    1.06
   0  15  -1    2.82    0.58
   1 -15   1    8.09    1.63
   1 -15   1    6.87    1.31
  -1 -15  -1    8.15    1.61
   1 -15   1    7.90    1.29
   1 -15   1    9.52    2.17
   1 -15   1    5.65    1.09
  -1 -15  -1    9.27    1.33
  -1 -15  -1   10.51    3.50
   1 -15   1    7.92    1.26
   1  15   1    7.05    1.12
  -1  15  -1    5.10    1.59
   1  15   1    7.25    1.89
  -1  15  -1    7.43    1.13
  -2 -15  -1    3.80    0.73
   2 -15   1    4.67    0.94
  -2 -15  -1    4.27    1.28
  -2 -15  -1    6.76    1.04
   2 -15   1    6.86    1.35
   2 -15   1    3.68    0.98
   2 -15   1    4.03    0.73
  -2 -15  -1    5.36    1.58
   2 -15   1    7.63    1.88
   2  15   1    3.20    1.19
   2  15   1    3.67    0.75
  -2  15  -1    5.57    0.78
   2  15   1    3.05    1.67
   2  15   1    4.58    0.68
  -2  15  -1    2.37    1.00
   2  15   1    3.14    0.87
  -3 -15  -1   13.66    2.76
  -3 -15  -1    8.06    1.84
   3 -15   1   15.54    2.25
   3 -15   1   12.19    1.91
  -3 -15  -1   11.75    1.78
  -3 -15  -1   16.53    2.27
   3 -15   1   10.21    1.95
   3 -15   1   12.62    1.79
   3 -15   1   13.83    2.64
  -3 -15  -1   14.80    1.98
  -3  15  -1   12.73    1.79
   3  15   1   11.87    1.71
   3  15   1   11.12    1.87
  -3  15  -1   11.41    1.95
   3  15   1   13.42    1.97
  -3  15  -1   12.35    2.05
   3  15   1    9.65    2.14
   3  15   1   10.05    2.53
   4 -15   1   13.30    2.33
   4 -15   1    7.29    2.11
  -4 -15  -1   13.97    2.63
   4 -15   1    6.98    1.54
   4 -15   1    7.82    1.28
  -4 -15  -1    6.49    1.27
  -4 -15  -1    5.79    1.43
  -4 -15  -1   10.88    1.87
  -4 -15  -1    8.10    1.47
  -4  15  -1   10.08    1.33
   4  15   1   11.27    1.64
   4  15   1    9.58    1.25
  -4  15  -1    9.86    1.67
   4  15   1    9.38    2.26
   4  15   1    6.99    1.79
  -4  15  -1    9.16    1.52
  -5 -15  -1    4.93    0.97
  -5 -15  -1    4.27    1.96
  -5 -15  -1    2.69    1.26
  -5 -15  -1    3.10    0.93
   5 -15   1    4.99    0.99
   5 -15   1    5.15    1.34
  -5 -15  -1    2.48    0.63
  -5 -15  -1    2.53    1.05
   5 -15   1    2.92    0.63
   5  15   1    2.93    0.88
   5  15   1    3.50    1.03
  -5  15  -1    4.08    0.68
   5  15   1    4.71    1.71
  -6 -15  -1    8.48    1.73
  -6 -15  -1    5.43    1.24
   6 -15   1    7.63    1.78
  -6 -15  -1    5.84    1.30
  -6 -15  -1    3.23    2.03
   6  15   1    6.26    1.33
   6  15   1    5.61    1.37
   6  15   1    5.98    1.59
  -6  15  -1    5.39    1.27
   6  15   1    5.56    3.62
   7 -15   1    3.37    1.43
   7 -15   1    2.29    1.50
  -7 -15  -1   -0.04    1.71
  -7 -15  -1    2.30    1.24
  -7 -15  -1    1.43    1.09
  -7 -15  -1    2.87    1.46
  -7  15  -1    1.73    0.95
   7  15   1    0.69    0.97
   7  15   1    2.58    2.01
  -7  15  -1    1.57    0.99
   7  15   1    1.52    0.97
  -8 -15  -1    4.54    1.65
  -8 -15  -1   -0.16    1.77
   8 -15   1    7.52    1.88
  -8 -15  -1    4.47    1.26
   8 -15   1    3.53    1.67
   8 -15   1    4.19    0.98
  -8 -15  -1    3.23    1.08
   8  15   1    7.64    1.50
   8  15   1    3.02    1.65
  -8  15  -1    4.57    1.28
   8  15   1    5.10    1.00
  -9 -15  -1   -1.07    1.68
  -9 -15  -1   -0.61    0.68
   9 -15   1   -0.26    0.73
   9 -15   1    0.10    1.57
   9  15   1   -0.59    0.93
  -9  15  -1    0.50    0.85
   9  15   1    0.87    0.78
  10 -15   1    0.84    1.65
  10 -15   1    2.86    1.81
 -10 -15  -1    1.36    1.28
 -10 -15  -1    1.30    1.88
 -10 -15  -1    0.47    0.93
  10  15   1    1.64    0.92
 -10  15  -1    0.76    0.87
  10  15   1    1.81    1.70
 -10  15  -1    1.21    2.66
  10  15   1    0.05    1.03
 -11 -15  -1   -0.37    2.14
 -11  15  -1   -1.53    2.63
  11  15   1    1.64    1.24
 -11  15  -1    0.85    1.05
  11  15   1    1.71    0.99
  11  15   1    0.62    1.69
 -12 -15  -1    0.47    1.85
  12 -15   1    0.15    1.96
 -12  15  -1   -0.26    0.89
 -12  15  -1   -4.01    2.60
  12  15   1   -0.70    1.69
  12  15   1   -0.22    1.09
  12  15   1    0.21    1.17
 -12 -16   1    1.78    2.65
  12 -16  -1   -3.15    2.43
  12  16  -1   -3.29    1.62
  12  16  -1    0.81    1.10
  12  16  -1    0.36    1.31
  11 -16  -1    1.00    2.36
 -11 -16   1    0.12    1.17
 -11 -16   1    1.96    2.46
  11  16  -1    2.41    1.89
  11  16  -1    2.74    1.29
  11  16  -1    2.49    1.05
 -10 -16   1   -2.30    1.91
  10 -16  -1   -0.89    1.63
  10  16  -1    0.67    0.94
  10  16  -1    1.47    1.41
   9 -16  -1    2.59    2.03
   9 -16  -1    3.59    1.81
  -9 -16   1    3.67    2.46
  -9 -16   1    5.47    1.32
   9  16  -1    2.75    0.98
   9  16  -1    2.74    1.22
   9  16  -1    2.60    1.60
   8 -16  -1    0.84    0.72
   8 -16  -1    1.97    1.56
   8 -16  -1    3.44    1.50
  -8 -16   1    1.91    1.54
  -8 -16   1    1.82    1.81
  -8 -16   1    0.80    1.19
   8  16  -1    0.18    0.93
   8  16  -1    0.35    0.79
  -7 -16   1    1.61    1.40
  -7 -16   1    0.51    0.85
  -7 -16   1    0.15    2.00
   7 -16  -1    2.87    1.45
   7 -16  -1    4.21    1.55
  -7 -16   1    0.80    0.68
   7  16  -1    1.61    0.94
   7  16  -1    0.92    1.07
   7  16  -1    2.50    1.29
   7  16  -1    1.96    1.58
  -6 -16   1   12.10    2.16
  -6 -16   1    8.15    1.63
  -6 -16   1    6.70    1.54
  -6 -16   1    6.75    2.68
   6  16  -1   12.17    1.94
   6  16  -1    9.63    1.76
   6  16  -1    7.58    2.45
   6  16  -1    9.65    1.76
   5 -16  -1   20.09    2.99
  -5 -16   1   15.71    2.70
  -5 -16   1   18.99    3.70
  -5 -16   1   18.41    2.97
   5 -16  -1   15.86    2.51
   5  16  -1   24.14    3.01
   5  16  -1   19.58    2.86
  -5  16   1   18.15    2.49
   5  16  -1   15.26    3.44
   5  16  -1   13.60    2.67
  -4 -16   1    6.45    1.55
  -4 -16   1    9.06    2.37
   4 -16  -1    5.45    0.97
  -4 -16   1    4.08    1.16
  -4 -16   1    5.84    1.22
  -4 -16   1    4.54    0.96
   4 -16  -1    8.04    1.23
   4 -16  -1    8.16    1.60
   4  16  -1    7.93    1.37
   4  16  -1    6.26    0.92
   4  16  -1    6.57    1.05
  -4  16   1    7.02    1.01
   4  16  -1    6.69    2.15
   4  16  -1    5.83    1.43
   3 -16  -1   29.08    4.64
  -3 -16   1   22.47    4.16
  -3 -16   1   21.81    3.41
  -3 -16   1   22.06    3.43
   3 -16  -1   24.46    3.53
   3 -16  -1   28.84    4.25
  -3 -16   1   19.78    3.26
   3 -16  -1   22.00    3.27
   3 -16  -1   24.85    3.62
  -3 -16   1   25.58    3.63
  -3 -16   1   25.43    3.43
  -3  16   1   24.77    3.51
   3  16  -1   21.33    3.45
   3  16  -1   20.04    3.62
   3  16  -1   26.96    3.45
   3  16  -1   24.94    3.30
   3  16  -1   20.33    4.02
   3  16  -1   26.40    3.42
  -3  16   1   24.61    3.28
  -2 -16   1   -0.16    0.65
  -2 -16   1   -0.73    0.29
   2 -16  -1   -0.15    1.41
  -2 -16   1   -1.23    1.93
  -2 -16   1    0.37    0.61
   2 -16  -1   -0.63    0.29
   2 -16  -1   -0.21    0.54
  -2 -16   1   -0.61    1.34
   2 -16  -1    1.34    1.23
   2 -16  -1   -0.30    0.53
  -2  16   1    0.07    0.67
   2  16  -1   -0.57    0.59
   2  16  -1    0.64    0.66
   2  16  -1   -0.10    1.19
  -2  16   1    0.14    0.34
   2  16  -1   -1.37    0.91
  -1 -16   1   18.02    2.39
  -1 -16   1   19.67    3.28
  -1 -16   1   14.87    2.33
   1 -16  -1   19.06    2.68
   1 -16  -1   13.05    2.34
   1 -16  -1   13.16    2.26
   1 -16  -1   22.69    3.33
  -1 -16   1   18.80    2.45
  -1 -16   1   12.50    2.17
  -1 -16   1   18.28    2.64
  -1  16   1   13.55    2.42
   1  16  -1   16.38    2.21
   1  16  -1   12.61    2.46
  -1  16   1   16.35    2.20
   0 -16   1    0.72    0.66
   0 -16  -1    1.44    1.03
   0 -16  -1    0.17    0.32
   0 -16   1    2.45    1.46
   0 -16   1    0.28    0.34
   0 -16   1    1.34    1.06
   0 -16  -1   -0.69    1.10
   0 -16  -1   -0.23    0.65
   0 -16   1    0.43    0.61
   0  16   1    0.08    0.37
   0  16  -1    1.17    0.87
   0  16  -1    0.56    0.36
   0  16   1    0.09    0.80
   1 -16   1    1.23    1.35
  -1 -16  -1    1.23    1.04
   1 -16   1   -0.38    0.33
  -1 -16  -1   -0.42    1.10
   1 -16   1   -0.43    0.54
   1 -16   1   -0.53    0.59
  -1 -16  -1   -0.23    0.29
   1 -16   1   -0.08    0.58
   1 -16   1    0.71    1.05
  -1 -16  -1    0.30    0.62
   1  16   1   -0.36    0.35
  -1  16  -1   -0.28    0.73
  -1  16  -1   -0.32    0.34
   1  16   1   -0.26    1.19
   1  16   1   -1.14    0.75
   2 -16   1   -1.19    0.56
   2 -16   1   -0.31    0.40
   2 -16   1    0.60    0.89
  -2 -16  -1   -0.46    0.68
   2 -16   1   -1.12    1.13
  -2 -16  -1    0.38    1.18
  -2 -16  -1    0.28    1.27
   2 -16   1   -0.11    1.01
   2 -16   1    0.10    0.57
  -2 -16  -1    0.50    0.63
  -2 -16  -1   -0.36    0.29
   2  16   1   -0.64    0.65
  -2  16  -1   -0.48    0.71
  -2  16  -1   -0.45    0.32
   2  16   1   -1.60    0.86
   2  16   1    0.29    0.28
   2  16   1   -0.51    1.25
   3 -16   1    0.00    1.34
  -3 -16  -1    0.23    0.63
  -3 -16  -1    1.37    0.83
  -3 -16  -1    0.25    0.67
   3 -16   1    3.22    1.25
  -3 -16  -1    2.35    1.58
  -3 -16  -1    0.07    0.34
   3 -16   1    1.96    0.70
   3 -16   1    0.40    0.68
  -3 -16  -1    1.21    1.14
   3  16   1    1.15    0.31
   3  16   1   -1.53    1.02
   3  16   1    0.51    0.64
   3  16   1    1.24    0.73
  -3  16  -1    1.18    0.43
   3  16   1   -0.49    1.21
  -3  16  -1    0.23    0.81
   4 -16   1    5.11    1.33
  -4 -16  -1    5.81    1.07
  -4 -16  -1    3.28    0.94
   4 -16   1    3.45    0.91
  -4 -16  -1    3.67    1.33
  -4 -16  -1    3.17    0.75
  -4 -16  -1    4.24    1.97
   4 -16   1    5.36    1.04
   4  16   1    4.61    0.98
  -4  16  -1    4.38    1.03
  -4  16  -1    4.60    0.76
   4  16   1    2.53    1.42
  -4  16  -1    4.16    1.12
   4  16   1    1.20    1.51
   4  16   1    4.02    1.05
   4  16   1    3.81    0.64
  -5 -16  -1   18.02    2.84
   5 -16   1   18.46    3.08
   5 -16   1   17.18    2.80
  -5 -16  -1   22.01    3.13
   5 -16   1   18.16    2.79
  -5 -16  -1   18.52    3.75
  -5 -16  -1   20.11    2.86
   5  16   1   16.15    2.85
   5  16   1   16.32    3.57
  -5  16  -1   21.38    2.66
   5  16   1   14.58    2.86
  -6 -16  -1   16.49    2.65
  -6 -16  -1   13.87    3.28
   6 -16   1   16.24    2.73
   6 -16   1   14.16    2.76
  -6 -16  -1   13.39    3.05
  -6 -16  -1   17.36    2.79
   6 -16   1   15.93    2.24
  -6  16  -1   14.58    2.19
   6  16   1   13.99    2.51
  -6  16  -1   12.15    2.38
   6  16   1   15.19    2.44
   6  16   1   16.39    3.39
  -7 -16  -1    2.09    0.86
  -7 -16  -1    0.89    0.90
   7 -16   1    5.47    1.53
  -7 -16  -1    3.08    1.41
   7 -16   1    3.28    1.55
  -7 -16  -1    0.25    1.79
   7  16   1    2.24    1.04
   7  16   1    2.11    0.76
  -7  16  -1    1.33    1.14
   7  16   1    0.71    1.36
   7  16   1    2.97    1.90
   8 -16   1    4.37    1.87
  -8 -16  -1    2.84    1.51
   8 -16   1    3.13    1.66
   8 -16   1    1.52    0.85
  -8 -16  -1    2.18    1.04
  -8 -16  -1    2.53    0.99
  -8 -16  -1    2.15    1.99
   8  16   1    3.40    0.89
   8  16   1    2.12    1.14
  -9 -16  -1    1.10    1.03
   9 -16   1    0.14    1.71
  -9 -16  -1    1.13    0.88
  -9 -16  -1    3.51    2.94
   9  16   1    4.68    1.26
   9  16   1    1.22    0.89
   9  16   1    0.09    1.56
  -9  16  -1    1.07    0.96
  10 -16   1   -0.12    1.99
 -10 -16  -1    0.85    0.88
 -10 -16  -1    2.82    2.18
 -10  16  -1    0.99    1.02
  10  16   1    0.32    0.88
  10  16   1    2.05    1.85
 -11 -16  -1   -0.55    2.23
  11  16   1    1.19    1.15
  11  16   1    2.32    1.39
  11  16   1    0.89    1.76
 -12 -16  -1    0.13    2.07
  12  16   1    0.46    1.87
 -12  16  -1    0.04    0.89
  12  16   1    0.88    1.19
  12  16   1    0.59    1.09
  12  17  -1   -0.19    1.33
 -11 -17   1    1.75    2.44
 -11 -17   1   -0.21    1.07
  11  17  -1    0.31    1.15
  11  17  -1    0.22    1.71
  11  17  -1    1.37    1.04
 -10 -17   1    1.58    2.12
  10  17  -1    4.35    1.18
  10  17  -1    5.00    1.98
  10  17  -1    1.67    1.38
   9 -17  -1    2.36    1.84
  -9 -17   1    1.31    2.15
   9  17  -1    1.11    0.90
   9  17  -1    1.33    1.57
   9  17  -1    2.52    1.20
  -8 -17   1    3.29    1.15
  -8 -17   1    3.83    2.52
   8 -17  -1    3.61    1.78
  -8 -17   1    3.75    1.06
  -8 -17   1    2.47    1.62
   8  17  -1    3.76    1.02
   8  17  -1    5.38    1.40
  -7 -17   1   21.27    3.24
  -7 -17   1   20.68    3.42
   7 -17  -1   21.00    3.59
   7 -17  -1   26.18    3.56
  -7 -17   1   19.14    3.19
  -7 -17   1   13.68    3.69
   7  17  -1   17.30    3.14
   7  17  -1   22.41    3.43
  -6 -17   1    4.30    1.01
   6 -17  -1    4.28    1.43
  -6 -17   1    4.66    1.59
  -6 -17   1    2.93    2.07
  -6 -17   1    5.31    1.18
   6 -17  -1    4.74    1.63
   6  17  -1    4.97    1.40
  -6  17   1    2.76    0.70
   6  17  -1    3.04    1.09
   6  17  -1    4.05    1.98
   6  17  -1    2.18    1.04
   5 -17  -1    5.02    1.43
  -5 -17   1    3.56    2.27
  -5 -17   1    4.83    1.06
  -5 -17   1    4.10    1.45
   5 -17  -1    3.57    0.94
   5  17  -1    4.62    1.17
   5  17  -1    1.92    2.00
   5  17  -1    2.38    1.04
  -5  17   1    4.38    0.76
  -4 -17   1   -1.07    1.50
  -4 -17   1   -0.34    0.68
   4 -17  -1   -0.01    0.49
  -4 -17   1    1.48    1.18
   4 -17  -1    1.92    1.13
  -4 -17   1    1.45    0.82
   4  17  -1    3.38    1.85
   4  17  -1    0.21    0.75
  -4  17   1    0.45    0.41
   4  17  -1    2.30    0.81
   4  17  -1    1.44    0.46
   4  17  -1    0.57    0.33
   3 -17  -1    2.91    1.65
  -3 -17   1    2.45    1.19
  -3 -17   1    1.22    1.50
  -3 -17   1    1.01    0.73
   3 -17  -1    4.05    1.24
   3 -17  -1    1.00    0.70
   3 -17  -1    1.67    0.51
  -3 -17   1    3.56    0.86
   3  17  -1   -0.03    0.75
   3  17  -1    1.01    1.52
   3  17  -1    2.58    0.57
   3  17  -1    2.23    0.84
  -3  17   1    2.59    0.56
  -2 -17   1   12.36    1.77
   2 -17  -1   11.73    2.05
  -2 -17   1    8.53    2.50
   2 -17  -1   11.06    1.70
   2 -17  -1   11.54    2.55
  -2 -17   1   13.70    2.10
   2 -17  -1   10.41    1.75
  -2 -17   1    9.51    1.77
   2 -17  -1    7.16    1.48
   2  17  -1    8.87    1.93
  -2  17   1    9.32    1.81
  -2  17   1   12.13    1.59
   2  17  -1    8.84    2.40
   2  17  -1   12.33    1.61
  -1 -17   1    7.66    1.42
   1 -17  -1   12.74    2.60
  -1 -17   1   12.02    1.70
  -1 -17   1   10.39    1.65
   1 -17  -1   10.08    1.77
   1 -17  -1    6.77    1.40
   1 -17  -1   12.26    1.72
  -1 -17   1   12.74    2.00
   1 -17  -1   13.07    1.66
  -1 -17   1   13.55    2.65
  -1 -17   1   10.17    1.65
   1  17  -1    7.85    1.78
   1  17  -1    9.43    1.46
  -1  17   1    9.40    1.76
  -1  17   1   10.58    1.47
   0 -17  -1    0.77    0.69
   0 -17  -1    0.28    0.35
   0 -17   1    0.37    0.60
   0 -17  -1    2.44    1.12
   0 -17   1    1.50    1.59
   0 -17   1    1.95    0.75
   0 -17   1    0.68    1.10
   0 -17   1    1.10    0.67
   0 -17   1    0.98    0.41
   0 -17  -1    0.70    0.65
   0  17  -1   -0.08    0.87
   0  17   1    0.27    0.85
   0  17   1    0.84    0.51
   0  17  -1    0.46    0.71
   1 -17   1   13.02    1.98
  -1 -17  -1    7.58    2.27
   1 -17   1    9.77    1.56
  -1 -17  -1    7.18    1.26
   1 -17   1   12.81    2.52
   1 -17   1    6.47    1.27
  -1 -17  -1   10.46    1.87
   1 -17   1   10.50    1.52
   1 -17   1    8.70    1.45
   1  17   1    9.73    1.34
   1  17   1    6.62    2.08
  -1  17  -1    6.53    1.56
  -1  17  -1    8.76    1.32
   1  17   1    6.96    1.62
  -2 -17  -1    0.60    0.41
   2 -17   1    1.72    0.75
  -2 -17  -1    2.12    1.18
   2 -17   1    2.01    1.18
   2 -17   1    2.45    0.72
  -2 -17  -1    2.07    0.73
   2 -17   1    4.20    1.73
   2 -17   1    1.53    0.47
  -2 -17  -1    0.30    1.32
  -2  17  -1    1.86    0.49
  -2  17  -1    1.25    0.85
   2  17   1    2.09    0.76
   2  17   1    1.42    1.03
   2  17   1    1.65    0.50
   2  17   1    2.00    0.40
   2  17   1    0.86    0.73
   2  17   1    1.67    1.56
  -3 -17  -1    9.21    2.22
  -3 -17  -1    5.49    1.48
   3 -17   1    4.69    1.45
   3 -17   1    3.56    0.76
   3 -17   1    6.71    1.09
   3 -17   1    3.71    1.72
  -3  17  -1    4.39    1.16
   3  17   1   -0.37    1.78
   3  17   1    4.10    1.73
  -3  17  -1    5.10    0.81
   3  17   1    4.19    0.70
   3  17   1    4.15    1.02
   4 -17   1   16.16    2.64
  -4 -17  -1   14.10    2.64
  -4 -17  -1   12.37    3.09
   4 -17   1   11.51    2.27
   4 -17   1   12.97    2.16
  -4 -17  -1   13.83    2.59
   4  17   1   19.48    2.50
  -4  17  -1   17.16    2.17
   4  17   1   15.23    2.07
   4  17   1   16.52    3.31
   4  17   1   12.99    2.29
  -4  17  -1   15.05    2.40
  -5 -17  -1    0.62    0.75
   5 -17   1   -0.04    0.72
  -5 -17  -1   -0.67    0.71
  -5 -17  -1   -1.76    1.71
   5 -17   1   -0.01    1.15
  -5 -17  -1   -0.09    1.18
   5 -17   1   -0.09    0.36
  -5  17  -1    0.00    0.37
   5  17   1   -0.25    0.72
   5  17   1    1.08    0.84
   5  17   1   -0.92    1.58
  -6 -17  -1   -0.33    0.68
  -6 -17  -1    0.63    0.81
  -6 -17  -1   -0.11    1.58
   6 -17   1    1.50    1.22
  -6 -17  -1    0.74    1.31
   6 -17   1   -0.05    0.40
   6 -17   1   -0.41    1.14
   6  17   1    2.00    1.95
  -6  17  -1    0.14    0.94
   6  17   1    0.55    0.89
  -6  17  -1   -0.04    0.41
  -7 -17  -1    4.91    1.65
  -7 -17  -1    0.39    1.76
   7 -17   1    6.58    1.94
   7 -17   1    6.14    1.76
  -7 -17  -1    3.11    1.26
  -7 -17  -1    5.67    1.26
   7  17   1    3.47    1.58
   7  17   1    5.69    1.05
   7  17   1    4.00    1.30
  -7  17  -1    6.14    0.94
  -8 -17  -1   -0.48    0.87
   8 -17   1   -0.88    1.39
  -8 -17  -1   -0.06    1.42
  -8 -17  -1    0.33    0.78
  -8 -17  -1    0.23    1.69
   8  17   1    0.83    0.71
   8  17   1   -0.88    0.98
   9 -17   1    9.41    2.49
  -9 -17  -1    7.79    3.31
  -9 -17  -1    8.50    1.79
  -9 -17  -1   10.81    1.97
   9 -17   1    9.56    1.81
   9  17   1    8.04    1.97
   9  17   1    8.01    2.32
   9  17   1    8.76    1.61
 -10 -17  -1    0.20    1.12
 -10 -17  -1    0.09    0.94
  10 -17   1    0.47    1.70
 -10 -17  -1    0.28    1.99
  10  17   1    1.45    1.85
  10  17   1    1.42    0.93
  10  17   1    0.69    1.21
 -11 -17  -1    1.70    2.27
  11 -17   1   -2.05    1.75
  11  17   1    1.30    1.43
  11  17   1    0.42    1.19
  11  17   1    0.78    1.86
 -11 -18   1    2.26    2.48
  11 -18  -1    0.43    1.95
 -11 -18   1    0.94    1.23
  11  18  -1    0.25    1.93
  11  18  -1   -0.11    1.26
  10 -18  -1    2.02    1.91
 -10 -18   1   -0.43    2.16
  10  18  -1    3.33    1.15
  10  18  -1    3.24    1.99
  10  18  -1    2.55    1.30
  -9 -18   1    3.27    1.46
  -9 -18   1    5.21    1.47
  -9 -18   1    2.42    2.56
   9 -18  -1    4.25    1.95
   9  18  -1    5.32    1.46
   9  18  -1    2.38    1.79
   9  18  -1    4.02    1.09
  -8 -18   1    8.60    2.06
   8 -18  -1    7.59    1.49
   8 -18  -1    9.43    2.51
  -8 -18   1    6.40    1.48
   8 -18  -1   10.35    2.20
  -8 -18   1    2.75    3.46
   8  18  -1    7.66    1.72
   8  18  -1    4.49    1.90
  -7 -18   1    0.34    0.98
  -7 -18   1    1.63    0.81
  -7 -18   1    1.16    2.05
   7 -18  -1    3.25    1.62
   7 -18  -1    1.64    1.68
  -7 -18   1    0.37    1.34
   7  18  -1    0.82    0.89
  -6 -18   1   15.68    3.66
  -6 -18   1   13.66    2.68
  -6 -18   1   12.88    2.37
  -6 -18   1   13.24    2.31
   6 -18  -1   15.78    2.66
   6 -18  -1   19.89    2.90
   6  18  -1   11.59    2.42
   6  18  -1   10.17    2.42
  -6  18   1   16.28    2.11
  -5 -18   1    0.89    1.33
   5 -18  -1   -0.09    0.41
  -5 -18   1   -0.08    1.72
   5 -18  -1   -0.02    1.17
  -5 -18   1    2.95    1.38
   5  18  -1   -0.21    0.77
   5  18  -1   -0.27    1.74
   5  18  -1    0.41    0.90
  -5  18   1   -0.13    0.44
   4 -18  -1   -0.95    0.38
  -4 -18   1   -0.40    1.19
  -4 -18   1    0.64    1.71
  -4 -18   1    0.95    0.78
   4 -18  -1    0.14    1.20
   4 -18  -1   -0.37    1.33
  -4  18   1   -0.57    0.42
   4  18  -1    1.01    3.16
   4  18  -1    0.64    1.15
   4  18  -1    0.91    0.79
   4  18  -1   -0.55    0.76
   4  18  -1   -0.44    0.36
   4  18  -1   -0.64    0.32
  -3 -18   1    1.26    1.59
  -3 -18   1    4.14    1.41
   3 -18  -1    1.63    0.59
   3 -18  -1    4.21    1.40
  -3 -18   1    3.73    0.96
   3 -18  -1    3.06    1.67
  -3 -18   1    2.65    0.86
   3  18  -1    1.63    0.92
   3  18  -1    1.72    0.88
  -3  18   1    3.51    0.67
   3  18  -1    2.59    0.62
   3  18  -1    5.34    2.03
  -2 -18   1    5.15    1.45
   2 -18  -1    5.34    1.06
   2 -18  -1    3.83    1.34
   2 -18  -1    0.63    1.57
   2 -18  -1    3.13    0.69
  -2 -18   1    6.42    1.08
  -2 -18   1    2.76    1.75
  -2  18   1    4.60    1.09
   2  18  -1    1.82    1.76
   2  18  -1    3.06    0.73
  -1 -18   1    1.74    0.72
   1 -18  -1    2.47    0.77
  -1 -18   1    1.42    1.52
  -1 -18   1    1.42    0.78
  -1 -18   1    2.61    0.84
   1 -18  -1    1.99    1.32
   1 -18  -1    0.56    0.43
   1 -18  -1    2.81    1.74
  -1 -18   1    2.25    1.27
   1 -18  -1    2.08    0.79
   1  18  -1    1.19    0.50
  -1  18   1    2.07    0.52
   0 -18  -1   30.36    4.52
   0 -18   1   21.35    3.47
   0 -18   1   28.78    4.55
   0 -18  -1   23.29    3.67
   0 -18   1   27.40    3.88
   0 -18  -1   23.44    3.47
   0 -18   1   27.21    3.67
   0 -18  -1   23.24    3.61
   0 -18   1   29.96    3.74
   0 -18   1   24.99    3.63
   0 -18  -1   27.67    3.89
   0  18  -1   23.09    3.86
   0  18  -1   26.32    3.50
   0  18   1   23.91    3.49
   1 -18   1   -0.34    0.36
   1 -18   1   -0.45    0.57
   1 -18   1   -0.52    1.43
   1 -18   1    0.16    0.65
  -1 -18  -1   -0.28    1.15
  -1 -18  -1    2.02    1.09
  -1 -18  -1    0.25    0.70
  -1 -18  -1    1.15    1.42
   1 -18   1    1.20    1.23
   1 -18   1   -0.70    0.76
   1  18   1   -0.06    0.39
  -1  18  -1   -0.30    0.38
  -1  18  -1   -0.96    0.93
   2 -18   1   27.71    4.98
   2 -18   1   39.14    5.04
   2 -18   1   40.55    5.30
  -2 -18  -1   39.05    5.22
  -2 -18  -1   32.63    5.78
  -2 -18  -1   35.89    5.22
   2 -18   1   32.94    4.89
   2 -18   1   34.86    5.87
   2  18   1   35.19    5.01
   2  18   1   36.67    5.79
  -2  18  -1   36.95    4.90
   2  18   1   36.73    4.85
   3 -18   1    1.15    0.46
   3 -18   1    2.97    1.62
  -3 -18  -1    0.37    0.74
  -3 -18  -1    0.51    1.71
   3 -18   1    1.91    1.31
   3 -18   1    1.00    0.76
  -3 -18  -1    3.73    1.34
  -3 -18  -1    1.97    0.89
  -3  18  -1    0.87    0.49
   3  18   1    0.72    1.61
   3  18   1    1.73    0.39
  -4 -18  -1   17.55    2.96
   4 -18   1   15.13    2.50
  -4 -18  -1   22.47    3.96
   4 -18   1   16.51    2.66
  -4 -18  -1   19.69    2.76
   4 -18   1   18.10    2.98
   4  18   1   14.75    2.66
  -4  18  -1   17.67    2.53
   4  18   1   13.93    3.45
   4  18   1   18.50    2.41
   5 -18   1    4.17    1.44
  -5 -18  -1    4.30    1.51
   5 -18   1    1.84    0.64
  -5 -18  -1    1.95    0.92
  -5 -18  -1    2.54    1.97
  -5 -18  -1    3.32    0.99
   5  18   1    3.48    1.10
   5  18   1    3.87    0.58
  -5  18  -1    2.39    0.86
  -6 -18  -1    0.77    1.91
  -6 -18  -1    0.00    0.67
   6 -18   1    0.73    1.16
  -6 -18  -1    1.05    0.87
  -6 -18  -1   -0.33    1.24
   6 -18   1    1.46    1.37
   6 -18   1    1.11    0.44
  -6  18  -1    0.02    0.57
   6  18   1    1.03    0.99
   7 -18   1    0.72    1.53
  -7 -18  -1    2.55    1.01
  -7 -18  -1    1.52    0.81
  -7 -18  -1    0.85    1.37
  -7 -18  -1   -2.63    1.62
   7 -18   1    2.08    1.46
   7  18   1    1.16    0.72
   7  18   1    2.17    1.13
  -7  18  -1    0.63    0.70
  -8 -18  -1   11.55    2.30
   8 -18   1   13.53    3.01
   8 -18   1   19.03    3.14
   8 -18   1   13.66    2.20
  -8 -18  -1   13.93    2.38
  -8 -18  -1   12.77    2.67
  -8 -18  -1   14.77    3.52
   8  18   1   10.66    2.04
   8  18   1   18.47    2.82
   8  18   1   13.56    2.48
  -9 -18  -1    0.31    0.81
  -9 -18  -1    1.18    2.07
   9 -18   1    0.04    1.85
  -9 -18  -1    0.45    1.07
   9 -18   1    0.35    1.10
   9  18   1   -2.09    1.63
   9  18   1    0.28    0.92
   9  18   1    0.56    1.09
 -10 -18  -1    3.97    1.47
 -10 -18  -1    5.16    2.64
  10  18   1    1.54    1.01
  10  18   1   -0.19    1.80
  10  18   1    2.06    1.26
 -11 -18  -1   10.10    3.12
  11  18   1    0.06    1.32
  11  18   1    1.16    1.95
  11  18   1    0.31    1.30
 -11 -19   1    3.81    2.90
 -11 -19   1   -0.91    1.46
  11 -19  -1    0.40    2.38
  11  19  -1   -0.30    1.27
  11  19  -1    0.20    1.85
 -10 -19   1    4.41    2.67
  10 -19  -1   -0.55    1.86
  10  19  -1   -1.46    1.72
  10  19  -1    1.09    0.96
  10  19  -1   -0.85    1.15
  -9 -19   1    0.88    1.22
  -9 -19   1    1.48    2.32
   9 -19  -1    3.16    1.96
   9  19  -1    3.68    1.02
  -8 -19   1    0.51    0.92
  -8 -19   1    0.50    0.82
  -8 -19   1    1.25    2.10
   8 -19  -1    0.84    1.68
   8 -19  -1    0.87    1.63
  -8 -19   1    1.84    1.56
   8  19  -1    2.96    1.26
  -7 -19   1    5.88    1.67
  -7 -19   1    4.37    2.55
   7 -19  -1    8.76    2.27
  -7 -19   1    8.01    1.62
  -7 -19   1   12.43    2.22
   7  19  -1    7.90    2.02
  -7  19   1    8.95    1.41
   7  19  -1    9.91    1.89
   6 -19  -1    8.52    2.19
   6 -19  -1   12.40    2.35
  -6 -19   1    6.29    2.62
  -6 -19   1   10.44    2.10
  -6 -19   1    7.85    1.74
  -6 -19   1    9.50    1.74
   6  19  -1    9.68    1.94
  -6  19   1    9.93    1.73
   5 -19  -1    0.67    1.33
  -5 -19   1   -0.16    1.28
  -5 -19   1    0.91    0.84
  -5 -19   1    2.32    2.03
   5 -19  -1    0.01    0.48
   5  19  -1    1.00    0.92
  -5  19   1   -0.65    0.46
   5  19  -1    1.14    1.86
  -4 -19   1    1.18    1.92
  -4 -19   1    3.03    1.39
  -4 -19   1    2.01    0.91
   4 -19  -1    0.27    0.49
   4 -19  -1    1.63    1.66
   4 -19  -1    0.41    1.25
   4  19  -1    0.93    0.37
   4  19  -1    1.30    1.86
  -4  19   1    0.84    0.51
   4  19  -1    1.26    0.51
   4  19  -1    0.86    0.88
   4  19  -1    2.93    0.98
  -3 -19   1    0.12    1.58
   3 -19  -1    0.88    1.24
  -3 -19   1    1.20    1.28
   3 -19  -1    0.60    1.63
   3 -19  -1   -0.52    0.38
  -3 -19   1    1.69    1.19
  -3  19   1    0.11    0.45
   3  19  -1   -1.59    0.73
   3  19  -1   -0.14    0.44
   3  19  -1   -1.51    0.78
   3  19  -1   -0.15    1.70
   2 -19  -1    0.56    0.78
  -2 -19   1    0.00    1.21
   2 -19  -1    0.63    1.72
   2 -19  -1    1.60    1.28
  -2 -19   1    1.48    1.66
   2 -19  -1    0.49    0.41
   2  19  -1   -0.05    0.69
  -2  19   1   -0.16    0.43
   2  19  -1    0.82    0.49
   2  19  -1   -0.63    1.50
  -1 -19   1    7.61    1.61
  -1 -19   1   10.29    1.69
   1 -19  -1    9.79    2.06
   1 -19  -1   14.82    3.30
  -1 -19   1   12.61    2.80
   1 -19  -1    9.89    1.62
  -1 -19   1   10.30    2.05
  -1  19   1    9.58    1.47
   1  19  -1    7.81    1.44
   0 -19   1    0.89    1.06
   0 -19   1    0.42    0.92
   0 -19  -1    3.54    1.63
   0 -19   1    6.00    2.00
   0 -19  -1    2.10    0.84
   0 -19   1    2.93    1.33
   0 -19  -1    2.16    0.86
   0 -19  -1    2.38    1.32
   0 -19   1    2.03    0.85
   0  19  -1    3.11    0.61
   0  19   1    1.22    0.54
   1 -19   1   18.82    2.72
   1 -19   1   16.39    2.48
   1 -19   1   19.83    2.97
  -1 -19  -1   17.34    2.84
  -1 -19  -1   22.14    3.59
   1 -19   1   13.21    2.46
  -1 -19  -1   15.97    2.50
  -1 -19  -1   16.67    2.51
   1 -19   1   15.03    3.42
   1  19   1   14.32    2.38
   1  19   1   16.49    2.50
  -1  19  -1   14.84    2.36
  -2 -19  -1    0.60    1.22
   2 -19   1    1.70    1.34
  -2 -19  -1    0.14    1.38
   2 -19   1    0.49    1.36
  -2 -19  -1    0.63    0.79
   2 -19   1    0.20    0.76
   2  19   1   -0.65    0.67
   2  19   1   -0.97    1.51
   2  19   1    0.20    0.31
  -2  19  -1    0.28    0.43
   3 -19   1    9.84    2.07
  -3 -19  -1   11.45    2.78
  -3 -19  -1    9.33    1.71
  -3 -19  -1    9.93    2.04
   3 -19   1    9.18    1.65
   3 -19   1   11.76    2.73
   3  19   1    9.65    1.73
   3  19   1    7.85    1.35
  -3  19  -1   10.57    1.49
   3  19   1    7.37    2.52
  -4 -19  -1    0.57    1.31
   4 -19   1    0.95    0.58
  -4 -19  -1    2.99    1.95
   4 -19   1    1.83    1.36
   4  19   1   -1.88    1.47
  -4  19  -1    2.30    0.58
   4  19   1    2.13    0.45
   4  19   1    2.18    0.96
   5 -19   1    1.34    1.30
  -5 -19  -1   -1.02    1.23
  -5 -19  -1    2.18    1.88
  -5 -19  -1    0.72    0.86
   5 -19   1   -0.03    0.44
  -5 -19  -1    0.82    0.74
   5  19   1   -0.69    0.87
   5  19   1    0.35    0.34
  -5  19  -1   -0.11    0.45
  -5  19  -1   -0.73    0.94
  -6 -19  -1    0.92    0.71
   6 -19   1    1.96    1.42
   6 -19   1   -1.22    1.19
  -6 -19  -1    2.25    1.36
  -6 -19  -1    1.23    0.96
   6 -19   1    0.65    0.60
  -6 -19  -1    1.26    1.81
  -6  19  -1    1.31    0.52
   6  19   1   -0.12    0.95
  -7 -19  -1   -0.15    1.44
   7 -19   1    0.80    1.49
  -7 -19  -1    3.34    2.14
  -7 -19  -1    2.43    1.02
   7 -19   1   -0.83    1.34
  -7 -19  -1    1.11    0.84
  -7  19  -1    0.38    0.50
   7  19   1    1.00    1.00
   8 -19   1    1.30    1.72
  -8 -19  -1    1.27    0.88
   8 -19   1    1.83    0.92
  -8 -19  -1    0.51    1.05
  -8 -19  -1    1.36    2.05
   8 -19   1    0.60    1.79
  -8 -19  -1   -0.93    1.30
   8  19   1    0.77    0.87
   8  19   1   -0.58    0.99
   8  19   1    2.13    1.62
  -8  19  -1    0.38    0.52
  -9 -19  -1    1.61    1.74
  -9 -19  -1    2.13    0.97
   9 -19   1    1.56    2.31
  -9 -19  -1    0.89    1.15
  -9 -19  -1    2.08    2.45
   9  19   1    0.26    0.83
 -10 -19  -1    1.59    2.63
 -10 -19  -1   -1.39    1.20
  10  19   1    0.15    1.78
  10  19   1    0.46    1.24
  10  19   1    0.53    1.03
  11  19   1    2.55    1.19
  11  19   1    5.44    2.22
  11  19   1    1.65    1.26
 -10 -20   1    1.95    2.48
  10  20  -1    1.39    1.02
  10  20  -1    1.03    1.84
  10  20  -1   -0.09    1.22
  -9 -20   1   -0.13    1.34
   9 -20  -1    0.73    2.01
  -9 -20   1    1.26    2.28
  -9 -20   1    1.27    1.61
   9  20  -1    0.24    1.06
   9  20  -1    0.26    0.89
   9  20  -1    2.58    1.73
   8 -20  -1   -0.07    1.66
  -8 -20   1   -0.48    0.72
   8 -20  -1    0.49    1.70
  -8 -20   1    3.50    2.20
  -8 -20   1    0.38    1.44
   8  20  -1   -0.50    0.81
   8  20  -1    0.37    1.53
   8  20  -1    0.76    0.99
  -7 -20   1    0.81    0.96
  -7 -20   1    1.53    1.46
   7 -20  -1    1.58    1.58
  -7 -20   1    0.07    0.74
  -7 -20   1    0.05    1.97
   7  20  -1    1.21    1.03
  -7  20   1    1.10    0.54
   7  20  -1    2.27    1.51
   6 -20  -1    3.44    1.63
   6 -20  -1    3.24    1.63
  -6 -20   1    4.07    1.55
  -6 -20   1    1.54    1.00
  -6 -20   1    2.79    0.89
  -6 -20   1    1.63    2.26
   6  20  -1    3.26    1.19
  -6  20   1    2.74    0.74
   5 -20  -1    1.09    1.41
  -5 -20   1    2.07    0.97
  -5 -20   1    0.47    1.30
  -5 -20   1    0.01    1.97
   5 -20  -1    2.55    1.23
   5  20  -1    1.58    0.96
   5  20  -1    1.42    1.29
  -5  20   1    0.21    0.50
   4 -20  -1    3.48    1.97
  -4 -20   1    2.89    2.13
  -4 -20   1    2.02    1.02
  -4 -20   1    3.40    1.43
   4 -20  -1    1.36    1.40
   4  20  -1    1.34    0.48
  -4  20   1    4.09    0.68
   4  20  -1    1.84    1.00
   4  20  -1    0.51    2.07
   3 -20  -1    2.05    1.39
  -3 -20   1    2.69    1.46
   3 -20  -1    0.95    1.73
  -3 -20   1    1.74    1.97
   3  20  -1    0.16    0.84
   3  20  -1    1.92    0.59
  -3  20   1    2.35    0.59
   3  20  -1    0.27    3.41
   2 -20  -1    1.62    0.84
  -2 -20   1    1.59    1.38
  -2 -20   1    1.09    0.86
   2 -20  -1    2.06    1.40
  -2 -20   1    1.03    0.92
  -2 -20   1    2.30    1.81
  -2  20   1    0.75    0.54
   2  20  -1    0.31    0.51
   2  20  -1    1.60    0.90
   1 -20  -1    0.69    1.71
   1 -20  -1    2.57    1.53
   1 -20  -1    1.39    0.85
  -1 -20   1    0.02    0.88
  -1 -20   1    4.24    1.96
  -1 -20   1    2.11    1.40
   1 -20  -1    3.01    0.93
  -1 -20   1    2.66    0.97
  -1  20   1    2.20    0.61
   1  20  -1    4.02    0.71
   0 -20   1   -0.48    1.58
   0 -20  -1    0.40    1.42
   0 -20  -1    1.59    1.33
   0 -20   1   -0.25    0.87
   0 -20   1   -0.32    1.10
   0 -20   1    1.40    1.32
   0 -20   1    1.85    0.83
   0 -20  -1    0.96    0.79
   0  20  -1    0.78    0.52
   0  20   1    0.93    0.49
  -1 -20  -1    6.56    2.14
  -1 -20  -1    4.01    1.14
   1 -20   1    3.01    1.04
   1 -20   1    1.53    1.80
   1 -20   1    6.02    1.66
  -1 -20  -1    6.41    1.66
   1 -20   1    4.05    1.13
  -1 -20  -1    6.53    1.21
  -1  20  -1    4.30    0.87
   1  20   1    4.41    0.93
   1  20   1    5.54    1.06
   2 -20   1    1.04    0.84
   2 -20   1   -0.16    1.08
   2 -20   1    1.17    1.44
  -2 -20  -1    0.40    1.34
   2 -20   1   -2.47    1.53
   2 -20   1   -0.67    0.74
  -2 -20  -1    3.77    1.93
   2  20   1    1.17    0.83
   2  20   1    0.14    1.68
  -2  20  -1   -0.08    0.48
   2  20   1   -0.11    0.36
   3 -20   1    1.52    1.38
   3 -20   1    0.11    1.78
   3 -20   1    0.16    1.16
  -3 -20  -1    0.16    1.29
  -3 -20  -1    2.27    2.06
   3  20   1   -1.86    1.71
   3  20   1    0.20    0.36
  -3  20  -1    1.46    0.53
   3  20   1    0.86    0.82
  -4 -20  -1    3.89    1.54
  -4 -20  -1    4.89    1.15
   4 -20   1   -2.30    1.49
  -4 -20  -1    2.98    1.99
   4 -20   1    4.92    1.61
  -4  20  -1    3.43    0.74
   4  20   1    3.74    1.16
   4  20   1    3.11    0.62
  -5 -20  -1    0.23    0.88
   5 -20   1   -1.17    1.15
   5 -20   1    0.05    1.31
  -5 -20  -1    0.39    1.30
  -5 -20  -1    0.66    1.94
   5  20   1   -0.30    0.87
   5  20   1    0.20    0.34
  -5  20  -1   -0.39    0.41
   6 -20   1    2.14    1.57
  -6 -20  -1    3.46    1.08
   6 -20   1    2.80    1.41
  -6 -20  -1    2.07    0.99
  -6 -20  -1    4.55    1.54
  -6 -20  -1    2.60    2.32
   6  20   1    0.18    1.05
  -6  20  -1    3.06    0.72
  -7 -20  -1    0.23    1.39
  -7 -20  -1   -0.68    0.73
  -7 -20  -1    0.54    0.97
  -7 -20  -1    1.08    2.19
   7 -20   1    5.32    1.68
   7 -20   1    1.06    1.60
   7  20   1   -1.05    0.96
  -7  20  -1   -0.19    0.47
   7  20   1   -0.53    0.80
   7  20   1    1.36    1.55
  -8 -20  -1    1.69    1.94
   8 -20   1    1.24    1.63
  -8 -20  -1    1.70    0.98
  -8 -20  -1    0.80    1.05
   8 -20   1   -0.35    1.57
  -8 -20  -1    2.19    1.60
   8  20   1    1.11    1.31
   8  20   1    2.73    1.67
   8  20   1    2.93    0.89
  -8  20  -1    0.92    0.95
  -9 -20  -1    1.49    1.82
  -9 -20  -1    0.61    2.01
  -9 -20  -1   -1.18    0.72
  -9 -20  -1   -0.07    1.04
   9  20   1    1.27    0.86
   9  20   1   -0.61    1.75
   9  20   1    1.33    1.24
 -10 -20  -1   -3.82    2.33
  10 -20   1   -2.12    1.83
  10  20   1   -1.21    1.19
  10  20   1    0.23    1.96
  10  20   1    0.63    1.02
 -10 -21   1    5.77    2.75
  10  21  -1   -0.36    1.88
  10  21  -1    1.44    1.36
  10  21  -1    0.95    1.27
  -9 -21   1    3.01    1.78
  -9 -21   1   -0.71    2.24
   9  21  -1   -0.11    1.73
   9  21  -1    1.96    1.30
   9  21  -1    1.83    0.99
   8 -21  -1    1.59    1.75
   8 -21  -1    0.08    1.72
  -8 -21   1   -0.10    2.13
  -8 -21   1    1.73    1.22
  -8 -21   1    1.69    0.93
   8  21  -1    0.85    1.23
   8  21  -1    1.29    0.89
   7 -21  -1    7.61    2.20
  -7 -21   1    8.00    1.67
  -7 -21   1    8.34    3.69
  -7 -21   1    8.12    1.69
  -7 -21   1    7.84    2.08
  -7  21   1    8.29    1.35
   7  21  -1    6.68    1.81
   7  21  -1    9.13    2.18
   6 -21  -1    4.20    1.87
  -6 -21   1    4.97    1.30
  -6 -21   1    3.81    1.62
  -6 -21   1    4.10    1.13
  -6 -21   1    6.19    2.82
   6 -21  -1    6.22    2.00
   6  21  -1    6.15    1.47
  -6  21   1    4.17    0.90
   5 -21  -1    0.27    1.40
  -5 -21   1    0.77    2.27
  -5 -21   1    3.25    1.49
  -5 -21   1    2.50    1.01
   5  21  -1    1.69    0.47
   5  21  -1    2.06    1.13
  -5  21   1    1.95    0.61
  -4 -21   1    0.19    0.86
  -4 -21   1   -1.26    1.73
   4 -21  -1   -0.82    1.37
  -4 -21   1    1.80    1.40
   4  21  -1   -1.11    0.79
  -4  21   1   -0.69    0.45
   4  21  -1   -0.36    0.32
  -3 -21   1    7.24    2.60
  -3 -21   1   12.46    2.22
  -3 -21   1    9.87    1.77
   3 -21  -1   10.23    2.17
   3  21  -1    8.17    1.75
   3  21  -1    8.18    1.48
  -3  21   1    9.35    1.48
   2 -21  -1    1.37    1.50
  -2 -21   1    0.51    0.89
  -2 -21   1   -0.56    0.85
  -2 -21   1    1.32    1.42
   2 -21  -1    0.36    1.63
  -2 -21   1    1.72    1.87
   2 -21  -1   -0.55    0.77
  -2  21   1    1.44    0.55
   2  21  -1    0.09    0.48
   2  21  -1    0.11    0.75
   1 -21  -1    9.25    2.04
  -1 -21   1    7.04    1.52
  -1 -21   1    8.14    1.95
   1 -21  -1   10.77    2.61
  -1 -21   1    9.70    2.58
   1  21  -1    5.41    1.26
   1  21  -1    9.34    1.56
  -1  21   1    7.93    1.30
   0 -21  -1    0.45    1.41
   0 -21  -1    0.46    1.60
   0 -21   1   -1.38    1.67
   0 -21   1    0.53    1.12
   0 -21   1   -1.04    1.34
   0 -21   1   -0.72    0.88
   0 -21   1   -0.38    0.85
   0  21   1    0.21    0.52
   0  21  -1    0.42    0.52
  -1 -21  -1   17.48    2.72
  -1 -21  -1   19.81    3.85
   1 -21   1   12.55    3.54
  -1 -21  -1   16.19    3.01
   1 -21   1   18.85    3.09
   1 -21   1   17.70    2.70
   1  21   1   18.14    2.67
   1  21   1   17.05    2.51
  -1  21  -1   15.84    2.51
  -2 -21  -1    2.39    1.82
   2 -21   1    2.67    0.98
  -2 -21  -1    0.00    1.39
   2 -21   1   -0.12    1.74
  -2 -21  -1    2.53    0.91
   2 -21   1   -0.36    1.48
   2 -21   1    3.19    1.24
   2  21   1    1.51    0.42
  -2  21  -1    0.72    0.51
   2  21   1   -0.05    0.72
   3 -21   1   17.98    4.11
   3 -21   1   23.53    3.66
  -3 -21  -1   21.28    3.54
   3 -21   1   20.32    3.21
  -3 -21  -1   21.05    4.25
   3  21   1   19.97    3.22
  -3  21  -1   22.87    3.03
   3  21   1   19.66    2.93
  -4 -21  -1   -0.90    1.55
  -4 -21  -1    0.15    1.32
   4 -21   1    0.75    1.84
   4 -21   1    0.04    1.39
  -4  21  -1   -0.34    0.50
   4  21   1    0.27    0.83
   4  21   1    0.35    0.36
   5 -21   1    0.21    1.32
  -5 -21  -1    0.12    1.32
   5 -21   1    0.26    1.42
  -5 -21  -1   -0.10    1.92
  -5 -21  -1   -0.12    0.89
   5  21   1    0.50    0.37
  -5  21  -1    0.53    0.52
   5  21   1   -1.70    0.84
   6 -21   1    1.90    1.57
  -6 -21  -1    1.34    1.35
  -6 -21  -1   -0.18    0.99
  -6 -21  -1    0.48    0.82
  -6 -21  -1    2.33    2.23
   6 -21   1    0.49    1.54
   6  21   1   -0.22    1.31
   6  21   1    1.61    1.12
  -6  21  -1    0.10    0.50
  -7 -21  -1    2.83    1.06
   7 -21   1    1.06    1.62
  -7 -21  -1    0.63    2.10
   7 -21   1    1.76    1.52
  -7 -21  -1    1.93    1.17
  -7 -21  -1    3.64    1.62
   7  21   1    0.84    1.49
  -7  21  -1    2.36    0.70
   7  21   1    2.76    1.19
   7  21   1    2.48    0.88
  -7  21  -1    1.08    1.35
   8 -21   1    0.64    1.64
  -8 -21  -1    0.85    1.12
  -8 -21  -1   -1.24    0.77
  -8 -21  -1    2.24    1.65
   8  21   1   -1.21    1.08
   8  21   1    1.83    1.77
   8  21   1    0.42    1.20
  -9 -21  -1    5.58    3.26
   9 -21   1    2.64    1.97
  -9 -21  -1    4.83    1.47
  -9 -21  -1    3.06    1.23
  -9 -21  -1    3.50    1.82
   9  21   1   -0.22    1.81
   9  21   1    2.41    1.40
  10 -21   1    0.39    1.84
  10  21   1   -0.42    1.25
  10  21   1    0.86    1.99
 -10 -22   1   -0.27    2.80
  10  22  -1    1.39    1.98
  10  22  -1   -0.24    1.29
  -9 -22   1    4.04    1.93
  -9 -22   1    4.26    2.69
   9  22  -1   -0.07    1.23
   9  22  -1   -0.24    1.18
   9  22  -1   -3.07    1.67
  -8 -22   1    1.78    1.58
  -8 -22   1    2.59    1.49
  -8 -22   1    0.97    2.40
   8 -22  -1    2.53    1.94
  -8 -22   1    3.66    1.33
   8  22  -1    3.05    1.77
   8  22  -1    2.31    1.01
   8  22  -1    0.04    1.19
   7 -22  -1   -0.25    1.56
  -7 -22   1    2.08    1.59
   7 -22  -1    1.14    1.58
  -7 -22   1    0.67    1.03
  -7 -22   1    0.60    2.07
  -7 -22   1    0.99    0.91
   7  22  -1    1.22    1.50
  -7  22   1    0.79    0.58
   7  22  -1    1.13    1.12
  -6 -22   1    4.97    2.61
   6 -22  -1    3.12    1.68
  -6 -22   1    3.93    1.21
   6 -22  -1    4.39    1.96
  -6 -22   1    5.05    1.67
   6  22  -1    4.55    1.37
   6  22  -1    3.56    1.71
  -6  22   1    5.78    0.98
   5 -22  -1   -1.36    1.45
   5 -22  -1   -1.02    1.36
  -5 -22   1    1.41    2.27
  -5 -22   1   -0.04    0.91
  -5 -22   1    1.13    1.39
   5  22  -1    0.42    0.37
   5  22  -1    0.45    1.00
  -5  22   1    0.49    0.54
   4 -22  -1    4.56    1.88
  -4 -22   1    7.11    1.85
  -4 -22   1    7.42    1.50
  -4 -22   1    3.89    2.50
   4  22  -1    7.39    1.54
  -4  22   1    8.17    1.20
   4  22  -1    5.70    1.01
  -3 -22   1   12.95    2.41
   3 -22  -1   11.72    2.52
  -3 -22   1    8.15    2.73
  -3 -22   1   12.18    2.06
   3  22  -1   10.88    1.78
   3  22  -1   11.21    2.03
  -3  22   1   11.16    1.76
  -2 -22   1   15.15    3.19
   2 -22  -1   13.80    2.56
   2 -22  -1   19.77    3.39
   2 -22  -1   10.55    1.94
  -2 -22   1   12.33    2.43
  -2 -22   1   11.89    2.02
   2  22  -1   10.71    2.01
  -2  22   1   11.98    1.80
   2  22  -1    8.98    1.74
   1 -22  -1    1.77    1.59
  -1 -22   1    2.63    1.06
  -1 -22   1   -2.10    1.68
  -1 -22   1    0.60    1.48
   1 -22  -1    3.05    0.98
   1 -22  -1    4.36    1.93
   1  22  -1    1.98    0.85
  -1  22   1    2.22    0.68
   1  22  -1    2.69    0.67
   0 -22   1   23.52    4.78
   0 -22  -1   27.70    4.95
   0 -22   1   26.40    4.01
   0 -22   1   26.76    4.24
   0 -22  -1   27.90    4.26
   0 -22   1   30.74    3.93
   0 -22  -1   25.42    3.88
   0  22   1   25.14    3.69
   0  22  -1   23.31    3.69
   0  22   1   26.41    3.77
  -1 -22  -1   -0.75    1.52
   1 -22   1    2.06    2.13
  -1 -22  -1   -1.55    1.35
   1 -22   1   -0.62    1.46
   1 -22   1    0.16    0.86
   1  22   1    1.15    0.76
   1  22   1    0.50    0.51
  -1  22  -1   -0.25    0.48
  -2 -22  -1   11.58    2.46
  -2 -22  -1   11.48    2.03
   2 -22   1   11.12    3.00
   2 -22   1   12.06    2.00
   2 -22   1   14.54    2.59
  -2 -22  -1   11.88    2.90
   2 -22   1   12.30    2.19
   2  22   1   11.04    1.95
   2  22   1    9.48    1.64
  -2  22  -1   12.20    1.82
   3 -22   1   -0.71    1.45
  -3 -22  -1    0.86    1.37
   3 -22   1    0.75    1.87
  -3 -22  -1   -3.25    1.72
  -3 -22  -1    0.77    0.98
   3  22   1   -1.04    0.76
  -3  22  -1    0.23    0.48
   3  22   1   -0.62    0.33
   4 -22   1   -2.63    1.36
  -4 -22  -1    1.01    1.93
   4 -22   1   -4.39    2.31
  -4 -22  -1    0.42    1.48
  -4 -22  -1   -0.83    0.91
  -4  22  -1   -0.09    0.46
   4  22   1   -0.12    0.46
   4  22   1   -0.82    0.88
  -5 -22  -1    0.98    0.99
  -5 -22  -1    3.57    2.48
   5 -22   1    0.77    1.54
   5 -22   1   -2.17    1.43
  -5 -22  -1   -0.87    1.34
  -5  22  -1    0.30    0.57
   5  22   1   -1.19    0.89
   5  22   1    0.55    0.41
   6 -22   1    0.47    1.42
  -6 -22  -1    2.09    2.37
  -6 -22  -1    1.77    0.88
   6 -22   1    0.07    1.56
  -6 -22  -1    2.12    1.41
   6  22   1    0.33    1.08
   6  22   1    2.29    1.52
  -6  22  -1    0.40    0.56
  -7 -22  -1   -0.48    2.00
   7 -22   1   -0.20    1.68
  -7 -22  -1   -0.11    1.06
  -7 -22  -1    0.62    0.87
  -7 -22  -1    2.10    1.52
   7 -22   1   -1.37    1.65
   7  22   1   -0.60    1.06
  -7  22  -1   -0.53    0.48
  -7  22  -1   -1.07    1.29
   7  22   1    0.60    1.60
  -8 -22  -1    3.76    1.84
  -8 -22  -1    1.95    1.11
  -8 -22  -1    3.75    1.28
   8  22   1    6.73    1.67
  -8  22  -1    3.03    1.74
   8  22   1    6.25    2.34
   9 -22   1   -0.87    1.76
  -9 -22  -1    2.79    1.73
  -9 -22  -1    1.02    1.18
   9  22   1   -0.09    1.80
   9  22   1   -0.04    1.31
  10 -22   1    2.57    2.09
  10  22   1    3.73    1.62
   9 -23  -1    3.84    2.34
  -9 -23   1    7.55    4.56
  -9 -23   1    2.78    1.92
   9  23  -1   -0.38    1.18
   9  23  -1    1.17    1.93
  -8 -23   1   -2.91    2.18
  -8 -23   1    1.34    1.59
  -8 -23   1    0.21    1.19
   8 -23  -1   -1.71    1.53
   8  23  -1   -1.14    1.54
   8  23  -1   -1.77    0.98
  -7 -23   1    1.01    0.91
  -7 -23   1   -0.31    1.10
  -7 -23   1    1.46    1.58
  -7 -23   1    0.61    2.28
  -7  23   1   -0.03    0.82
   7  23  -1   -0.78    1.09
  -6 -23   1    1.77    1.43
  -6 -23   1    2.23    1.14
   6 -23  -1   -1.34    1.52
   6 -23  -1    1.77    1.65
  -6 -23   1    0.00    2.51
  -6 -23   1    0.37    0.74
   6  23  -1    0.85    1.09
  -6  23   1    0.66    0.57
   6  23  -1    2.01    1.52
  -5 -23   1    1.04    1.07
   5 -23  -1    0.21    1.67
  -5 -23   1    1.62    1.39
  -5 -23   1    0.06    2.21
   5 -23  -1    4.28    1.60
   5  23  -1    0.89    0.58
  -5  23   1   -0.05    0.56
   5  23  -1    0.66    1.04
   4 -23  -1    7.90    1.74
  -4 -23   1    8.64    1.57
   4 -23  -1    4.96    1.93
  -4 -23   1    5.20    2.37
  -4 -23   1    6.65    1.84
   4  23  -1    5.08    1.40
  -4  23   1    6.64    1.12
   4  23  -1    5.00    0.95
   3 -23  -1    0.90    1.66
  -3 -23   1   -0.07    1.46
  -3 -23   1    1.50    1.03
  -3 -23   1    1.24    2.13
   3  23  -1   -0.38    0.48
   3  23  -1    0.57    0.90
  -3  23   1    0.99    0.54
   3  23  -1    0.49    0.39
  -2 -23   1    1.68    1.05
  -2 -23   1    2.60    1.55
  -2 -23   1    6.54    2.38
   2 -23  -1    2.34    1.71
  -2  23   1    3.22    0.74
   2  23  -1    1.15    0.94
   2  23  -1    2.95    0.72
  -1 -23   1    2.63    2.02
   1 -23  -1   -0.30    0.90
   1 -23  -1    2.14    1.62
  -1 -23   1    1.17    1.51
   1 -23  -1    1.28    1.79
  -1 -23   1    2.67    1.01
  -1  23   1    0.47    0.55
   1  23  -1    0.18    0.89
   1  23  -1    0.65    0.57
   0 -23   1    1.54    2.16
   0 -23   1    2.38    1.73
   0 -23  -1    3.82    2.10
   0 -23  -1    2.12    1.07
   0 -23   1    3.16    1.41
   0 -23  -1    3.96    1.77
   0  23  -1    3.76    1.03
   0  23   1    3.23    0.81
   0  23  -1    4.15    0.84
   1 -23   1    8.26    2.02
  -1 -23  -1    6.97    1.93
  -1 -23  -1    8.19    2.61
   1 -23   1    9.28    2.73
   1 -23   1    7.17    1.41
  -1  23  -1    4.92    1.14
   1  23   1    6.10    1.02
   1  23   1    6.11    1.34
   2 -23   1   -0.15    1.23
   2 -23   1   -0.80    1.62
   2 -23   1    1.57    1.80
  -2 -23  -1    0.12    1.47
   2 -23   1    1.68    0.96
  -2 -23  -1   -2.62    1.56
   2  23   1    1.33    0.85
  -2  23  -1    0.00    0.53
   2  23   1    0.38    0.42
  -3 -23  -1    1.08    1.01
   3 -23   1    0.49    1.67
  -3 -23  -1    0.75    2.15
   3 -23   1    0.17    2.32
  -3 -23  -1    1.55    1.51
  -3  23  -1    1.06    0.64
   3  23   1    1.67    0.44
   3  23   1    0.06    0.92
   4 -23   1    3.02    1.58
  -4 -23  -1    2.85    2.14
  -4 -23  -1    5.79    1.29
  -4 -23  -1    5.55    1.78
   4 -23   1    0.58    1.79
  -4  23  -1    4.08    0.84
   4  23   1    2.60    1.14
   4  23   1    3.24    0.68
  -5 -23  -1    0.43    2.08
   5 -23   1   -1.08    1.51
   5 -23   1   -1.06    1.64
  -5 -23  -1    0.20    1.38
  -5 -23  -1   -0.69    0.94
   5  23   1    0.10    0.97
   5  23   1   -0.04    0.41
   5  23   1    0.91    1.38
  -5  23  -1    0.21    0.56
   6 -23   1    3.19    1.78
   6 -23   1    0.19    1.66
  -6 -23  -1    3.90    1.31
  -6 -23  -1    2.07    2.64
  -6 -23  -1    4.28    1.57
  -6 -23  -1    1.96    1.03
   6  23   1    1.93    1.49
   6  23   1    2.12    1.14
  -6  23  -1    1.73    0.62
  -6  23  -1   -0.38    1.39
   6  23   1    1.13    0.59
  -7 -23  -1    1.14    1.02
  -7 -23  -1    0.17    1.18
  -7 -23  -1    1.93    2.24
  -7  23  -1   -0.54    1.29
   7  23   1    1.86    1.29
   7  23   1    4.73    1.94
  -7  23  -1    2.26    0.67
  -8 -23  -1    2.88    1.66
  -8 -23  -1    0.03    1.14
  -8 -23  -1    0.02    0.88
   8 -23   1   -2.54    2.18
   8  23   1   -1.00    1.24
  -8  23  -1   -1.20    1.53
   8  23   1   -1.07    1.71
   9 -23   1   -0.35    1.87
  -9 -23  -1   -0.16    1.68
  -9 -23  -1    0.58    1.31
   9  23   1    1.52    2.07
   9  23   1    0.80    1.34
   9 -24  -1    0.01    1.90
  -9 -24   1    1.03    1.71
   9  24  -1   -1.44    1.87
   9  24  -1   -0.93    1.17
  -8 -24   1    2.97    1.66
   8 -24  -1    0.24    1.80
   8  24  -1    0.91    1.27
   8  24  -1    1.26    1.78
  -7 -24   1   -0.06    1.51
  -7 -24   1    4.43    2.85
   7 -24  -1   -0.52    1.84
  -7 -24   1    0.01    0.93
  -7 -24   1    0.25    1.15
   7  24  -1    3.11    1.67
   7  24  -1    0.60    1.24
  -6 -24   1    0.85    0.87
  -6 -24   1   -0.45    1.06
  -6 -24   1    5.02    2.59
  -6 -24   1    6.61    3.87
  -6  24   1    0.05    0.57
   6  24  -1   -3.79    1.31
   6  24  -1    0.31    1.10
   5 -24  -1    2.76    1.60
  -5 -24   1    2.42    1.16
  -5 -24   1    3.56    1.57
   5 -24  -1   -1.24    1.67
  -5 -24   1    7.48    2.98
  -5  24   1    2.54    0.73
   5  24  -1    2.53    0.57
   5  24  -1    3.88    1.27
   4 -24  -1   -2.81    1.19
  -4 -24   1    2.60    1.17
  -4 -24   1    0.39    2.00
   4 -24  -1   -1.22    1.58
   4 -24  -1    0.83    1.06
  -4 -24   1    2.44    1.47
   4  24  -1    0.81    1.02
   4  24  -1    0.04    0.39
  -4  24   1    1.44    0.61
  -3 -24   1    3.28    2.28
  -3 -24   1    2.39    1.12
   3 -24  -1    1.17    1.85
  -3 -24   1    3.10    1.63
   3 -24  -1    0.41    1.05
   3  24  -1    3.15    0.64
   3  24  -1    3.39    0.79
   3  24  -1    2.51    1.10
  -3  24   1    2.67    0.75
  -2 -24   1   -1.29    1.41
   2 -24  -1   -2.40    1.19
  -2 -24   1   -0.17    1.00
   2 -24  -1   -2.50    1.59
  -2 -24   1    2.14    1.92
  -2  24   1   -0.53    0.51
   2  24  -1   -0.98    0.81
   2  24  -1   -0.20    0.50
   1 -24  -1    0.56    1.63
  -1 -24   1    1.73    1.00
  -1 -24   1    0.18    1.52
  -1 -24   1    1.11    1.82
   1  24  -1    1.32    0.64
   1  24  -1    2.01    0.96
  -1  24   1    0.91    0.61
   0 -24   1    2.69    1.66
   0 -24   1    1.76    1.22
   0 -24   1    2.19    2.07
   0 -24  -1    0.05    1.55
   0  24  -1    0.39    0.62
   0  24   1    0.79    0.56
   0  24   1    1.33    0.82
   0  24  -1    1.35    0.90
  -1 -24  -1    1.40    1.59
   1 -24   1   -1.22    1.70
  -1 -24  -1    0.98    0.99
   1 -24   1    0.45    1.62
  -1 -24  -1    0.18    2.98
  -1  24  -1    1.66    0.65
   1  24   1    1.40    0.86
   1  24   1    0.03    0.42
  -2 -24  -1    1.98    1.04
   2 -24   1    0.55    1.69
  -2 -24  -1    0.75    1.63
   2 -24   1    1.79    0.96
  -2 -24  -1    1.04    2.15
   2 -24   1    0.72    1.26
  -2  24  -1    1.35    0.69
   2  24   1    1.29    0.49
   2  24   1    0.80    0.96
   3 -24   1    2.19    1.07
  -3 -24  -1    0.45    2.21
   3 -24   1    2.60    1.39
   3 -24   1    0.09    1.81
  -3 -24  -1    1.99    1.58
   3  24   1    1.26    0.47
   3  24   1    1.77    1.01
  -3  24  -1    1.06    0.63
  -4 -24  -1    0.84    1.45
   4 -24   1   -2.22    1.77
   4 -24   1    2.28    1.46
   4  24   1    0.00    1.29
  -4  24  -1   -0.59    0.56
   4  24   1   -1.41    0.87
   4  24   1   -0.17    0.38
  -5 -24  -1    0.41    1.07
   5 -24   1   -1.03    1.63
  -5 -24  -1    0.65    1.44
   5 -24   1   -1.39    1.46
   5  24   1   -0.27    0.99
  -5  24  -1    0.30    0.62
   5  24   1    1.22    0.48
  -6 -24  -1    1.46    1.22
   6 -24   1    0.97    2.04
   6 -24   1    2.60    1.92
  -6 -24  -1    0.02    0.89
  -6  24  -1   -0.20    0.55
   6  24   1    0.51    1.54
   6  24   1    0.39    1.07
  -7 -24  -1    4.56    1.82
   7 -24   1    5.33    2.13
  -7 -24  -1    2.35    1.25
  -7 -24  -1    1.19    1.29
   7 -24   1    2.04    2.02
  -7  24  -1    0.80    1.48
  -7  24  -1    3.01    0.84
   7  24   1    3.87    2.00
   7  24   1    1.83    1.78
  -8 -24  -1    0.83    1.22
  -8 -24  -1    0.68    1.02
  -8 -24  -1    2.06    1.69
   8 -24   1   -3.05    2.09
  -8  24  -1    1.14    1.78
   8  24   1    1.65    1.32
   8  24   1    0.48    1.88
   9  24   1   -0.23    1.32
  -8 -25   1    2.90    1.73
   8  25  -1    0.34    1.29
   8  25  -1   -0.27    1.72
   7 -25  -1    0.37    1.87
  -7 -25   1    3.21    1.76
  -7 -25   1    3.34    1.34
  -7 -25   1    0.81    0.93
   7  25  -1    2.16    1.70
   7  25  -1    0.90    1.21
  -6 -25   1    4.32    1.68
  -6 -25   1    4.28    1.33
   6 -25  -1    0.84    1.98
  -6 -25   1    2.31    1.09
  -6  25   1    1.81    0.75
   6  25  -1    2.75    1.31
   6  25  -1    1.76    1.75
   5 -25  -1    0.27    1.08
   5 -25  -1    2.93    1.61
  -5 -25   1    2.06    2.22
  -5 -25   1    0.15    1.13
  -5 -25   1   -0.45    2.18
   5  25  -1    0.25    1.14
  -5  25   1   -0.56    0.55
   5  25  -1   -0.26    1.56
   5  25  -1   -0.64    0.38
   4 -25  -1    0.69    1.54
  -4 -25   1   -2.83    2.01
  -4 -25   1    2.07    1.53
   4 -25  -1   -0.71    1.80
  -4 -25   1    0.81    1.14
  -4  25   1    0.63    0.62
   4  25  -1    0.10    0.44
   4  25  -1    0.79    1.12
  -3 -25   1    0.40    1.54
   3 -25  -1    0.08    1.83
   3 -25  -1    0.95    1.42
  -3 -25   1   -0.06    1.00
  -3 -25   1   -1.62    1.69
   3 -25  -1   -0.04    0.95
   3  25  -1    1.17    0.97
  -3  25   1    1.59    0.62
   3  25  -1    0.51    0.44
  -2 -25   1    2.08    2.10
   2 -25  -1   -0.46    1.30
   2 -25  -1   -1.20    1.73
  -2 -25   1    1.88    1.56
   2 -25  -1    0.24    0.94
  -2 -25   1    0.23    1.03
   2  25  -1    0.06    0.53
   2  25  -1    0.88    0.91
  -2  25   1   -0.17    0.50
  -1 -25   1    1.52    1.03
  -1 -25   1    1.02    1.54
  -1 -25   1    3.40    2.12
   1 -25  -1    1.38    1.73
   1  25  -1    1.48    0.68
  -1  25   1    1.43    0.66
   1  25  -1   -0.18    0.92
   0 -25   1   -2.54    1.55
   0 -25   1   -0.52    1.38
   0 -25   1   -1.29    2.40
   0 -25  -1    0.58    1.67
   0  25   1    0.48    0.61
   0  25  -1   -0.37    0.54
   0  25   1   -1.09    1.16
   0  25  -1    0.90    0.85
  -1 -25  -1   14.08    2.23
   1 -25   1   13.64    2.48
  -1 -25  -1   14.10    2.79
   1 -25   1   14.76    2.80
   1 -25   1   12.97    2.22
   1  25   1   14.02    2.20
  -1  25  -1   13.27    1.98
   1  25   1    9.57    1.82
  -2 -25  -1    2.45    1.66
   2 -25   1    0.87    1.40
  -2 -25  -1    1.58    1.05
   2 -25   1   -0.68    1.74
   2  25   1    1.58    0.50
   2  25   1    1.44    0.93
  -2  25  -1    0.52    0.64
   3 -25   1   -1.10    1.30
  -3 -25  -1    2.63    1.13
  -3 -25  -1    1.14    1.61
   3 -25   1   -2.56    1.78
   3 -25   1   -0.18    0.96
   3  25   1    0.05    0.41
   3  25   1    0.42    0.95
  -3  25  -1    0.33    0.59
   4 -25   1    2.33    1.21
   4 -25   1    0.49    2.03
  -4 -25  -1    3.24    1.74
   4 -25   1    1.41    1.54
  -4 -25  -1    3.49    1.30
  -4  25  -1    3.22    0.84
   4  25   1    4.33    1.25
   4  25   1    2.74    0.64
   4  25   1    0.77    1.53
  -4  25  -1    1.59    1.43
   5 -25   1   -2.37    1.96
   5 -25   1   -0.46    1.49
  -5 -25  -1    0.35    1.03
   5  25   1    0.81    1.13
   5  25   1   -0.64    1.32
  -5  25  -1   -1.77    1.26
   5  25   1   -0.78    0.40
  -5  25  -1    0.60    0.58
   6 -25   1   -0.36    1.82
  -6 -25  -1    2.40    1.06
   6 -25   1    1.01    1.84
  -6 -25  -1    1.35    1.20
  -6 -25  -1    2.46    1.56
  -6  25  -1    1.17    0.68
   6  25   1   -1.98    1.06
  -6  25  -1   -0.53    1.34
  -7 -25  -1    1.53    1.20
  -7 -25  -1    0.62    0.94
   7 -25   1   -0.75    2.05
  -7 -25  -1    2.01    1.72
   7  25   1    0.51    1.75
  -7  25  -1    0.18    1.41
  -7  25  -1    0.89    0.85
   7  25   1    0.12    1.19
  -8 -25  -1   -0.10    1.22
  -8 -25  -1    3.65    1.37
   8 -25   1   -0.38    1.99
  -8 -25  -1    0.81    1.66
   8  25   1    3.48    2.04
   8  25   1   -0.56    1.18
   7 -26  -1   -1.86    2.21
  -7 -26   1    1.29    1.30
  -7 -26   1    2.93    1.71
   7  26  -1    0.24    1.76
   7  26  -1    1.52    1.31
  -6 -26   1    0.27    1.16
   6 -26  -1   -1.81    1.24
  -6 -26   1    1.83    1.54
   6 -26  -1    0.83    2.10
   6 -26  -1    0.02    1.82
  -6 -26   1    0.85    1.01
   6  26  -1    1.38    1.48
  -6  26   1    1.04    0.63
   6  26  -1    1.60    1.57
   5 -26  -1   -1.37    1.16
  -5 -26   1    4.13    1.35
  -5 -26   1    0.45    1.51
   5 -26  -1   -1.64    1.85
   5  26  -1   -0.55    1.00
   5  26  -1    0.28    0.46
  -5  26   1    0.83    0.68
  -4 -26   1    0.36    1.13
  -4 -26   1    2.12    1.68
   4 -26  -1    0.48    1.08
   4 -26  -1   -2.13    2.09
   4 -26  -1    1.09    1.58
  -4  26   1   -0.24    0.56
   4  26  -1   -0.05    0.40
   4  26  -1   -0.02    1.06
  -3 -26   1    3.44    1.25
   3 -26  -1    0.05    1.94
  -3 -26   1    1.76    1.79
   3 -26  -1   -0.33    1.48
  -3  26   1    1.06    0.64
   3  26  -1    0.61    0.47
   3  26  -1   -0.13    1.01
   2 -26  -1   -0.07    1.32
  -2 -26   1   -0.46    1.52
   2 -26  -1   -1.97    1.66
  -2 -26   1    0.55    1.06
   2  26  -1   -1.27    0.88
   2  26  -1   -0.16    0.55
  -2  26   1    0.08    0.54
  -1 -26   1    1.40    1.74
   1 -26  -1   -0.74    1.65
   1 -26  -1    1.86    1.43
  -1 -26   1    2.07    1.10
   1  26  -1    0.77    0.67
   1  26  -1    1.56    1.04
  -1  26   1    1.94    0.69
   0 -26  -1    3.09    1.91
   0 -26   1    6.97    2.08
   0 -26  -1    6.61    1.33
   0 -26   1    2.68    1.24
   0 -26   1    4.03    1.61
   0  26   1    4.15    0.78
   0  26  -1    2.41    0.88
   0  26  -1    4.63    1.25
   1 -26   1    0.97    1.09
   1 -26   1   -0.57    1.69
  -1 -26  -1    1.67    1.69
   1 -26   1    0.84    1.37
   1  26   1    1.49    0.48
  -1  26  -1    1.16    0.66
   1  26   1    0.43    0.97
  -2 -26  -1    1.36    1.15
   2 -26   1    1.50    2.00
   2 -26   1    3.35    1.15
   2 -26   1    3.14    1.51
  -2 -26  -1    3.18    1.80
   2  26   1    2.12    0.59
   2  26   1    1.19    1.07
  -2  26  -1    2.67    0.82
   3 -26   1    0.17    1.98
   3 -26   1    1.41    1.61
   3 -26   1    2.71    1.10
  -3 -26  -1    0.38    1.62
  -3  26  -1    1.14    0.66
   3  26   1    1.63    1.06
   3  26   1    0.44    0.46
   3  26   1    1.77    1.41
  -4 -26  -1    1.38    1.89
   4 -26   1    2.32    1.19
  -4 -26  -1    3.33    1.31
   4  26   1   -0.32    1.37
  -4  26  -1    0.62    0.67
   4  26   1   -0.38    1.01
   4  26   1    0.06    0.46
  -4  26  -1    1.81    1.51
  -5 -26  -1    1.60    1.21
   5 -26   1    1.24    1.81
   5 -26   1   -0.56    2.11
  -5 -26  -1    4.00    1.62
   5  26   1    1.43    1.11
   5  26   1    0.51    0.49
  -5  26  -1   -0.34    1.31
   5  26   1   -3.01    1.28
  -5  26  -1    0.20    0.61
  -6 -26  -1    1.72    1.32
   6 -26   1    0.86    1.96
  -6 -26  -1    3.19    1.73
   6 -26   1    2.86    2.39
  -6 -26  -1    1.40    1.09
  -6  26  -1    0.28    1.58
  -6  26  -1    4.44    0.91
   6  26   1    3.97    1.93
  -7 -26  -1   -1.13    1.00
  -7 -26  -1    3.87    1.80
  -7 -26  -1   -0.88    1.21
   7 -26   1   -1.02    2.03
   7  26   1    1.62    1.38
   7  26   1    0.68    1.95
  -7 -27   1    2.09    1.80
   7 -27  -1   -1.85    1.93
   7  27  -1    1.13    1.28
  -6 -27   1    1.72    1.22
   6 -27  -1    2.20    2.00
  -6 -27   1    3.85    1.81
  -6 -27   1    2.37    1.37
   6 -27  -1    0.37    2.01
   6  27  -1    1.35    1.30
  -6  27   1    2.65    0.82
   6  27  -1    2.75    1.83
   5 -27  -1    1.04    1.79
  -5 -27   1    3.54    1.63
  -5 -27   1    2.71    1.28
   5 -27  -1    1.24    1.35
   5 -27  -1   -2.54    2.04
   5  27  -1    1.31    1.26
  -5  27   1   -0.22    0.59
   5  27  -1    0.47    1.63
   4 -27  -1    3.63    2.26
   4 -27  -1    4.73    1.44
  -4 -27   1    6.15    1.93
   4 -27  -1    1.58    2.27
  -4 -27   1    6.49    1.53
   4  27  -1    2.92    1.43
   4  27  -1    4.27    0.83
  -4  27   1    4.02    0.99
  -3 -27   1    2.10    1.69
  -3 -27   1    0.63    1.14
   3 -27  -1   -0.89    2.10
  -3  27   1   -0.10    0.60
   3  27  -1    1.65    1.10
   3  27  -1    0.12    0.46
   3  27  -1   -0.14    1.56
   2 -27  -1    9.22    1.59
   2 -27  -1    5.74    1.79
   2 -27  -1    6.66    2.76
  -2 -27   1    7.71    2.20
  -2 -27   1    9.06    1.68
   2  27  -1    5.28    1.21
   2  27  -1    6.97    1.58
   2  27  -1    5.25    1.03
  -2  27   1    5.21    1.18
   1 -27  -1    1.68    1.36
  -1 -27   1   -0.81    1.03
   1  27  -1   -0.33    0.94
   1  27  -1    1.40    1.14
   0 -27   1    1.09    1.06
   0 -27  -1    2.01    1.02
   0  27  -1    0.49    0.65
   0  27   1   -0.06    0.44
  -1 -27  -1    3.26    1.10
   1 -27   1    4.47    1.88
   1  27   1    0.64    0.52
   1  27   1    2.30    1.35
  -1  27  -1    1.66    0.76
   2 -27   1    1.56    1.15
  -2 -27  -1    3.20    2.05
  -2 -27  -1    3.01    1.23
  -2  27  -1    0.12    1.53
  -2  27  -1    2.45    0.87
   2  27   1    3.59    1.13
   2  27   1    1.60    0.58
   3 -27   1   -1.48    1.93
  -3 -27  -1   -1.46    1.66
   3 -27   1    0.30    1.74
   3 -27   1    0.30    1.11
  -3 -27  -1    1.64    1.19
  -3  27  -1    0.46    0.69
  -3  27  -1    0.24    1.56
   3  27   1    0.09    0.44
   3  27   1   -1.59    0.91
  -4 -27  -1    7.34    1.62
  -4 -27  -1    6.54    1.92
   4 -27   1    4.64    2.17
   4 -27   1    0.83    2.25
   4  27   1    6.34    1.86
  -4  27  -1    5.18    1.85
  -4  27  -1    3.85    1.03
   4  27   1    6.36    1.54
   4  27   1    3.74    0.86
   5 -27   1   -4.05    1.88
   5 -27   1   -1.96    2.06
   5 -27   1   -0.13    1.14
  -5 -27  -1    3.14    1.73
  -5 -27  -1   -0.82    1.16
  -5  27  -1    0.10    0.66
   5  27   1    0.49    1.17
  -5  27  -1   -1.41    1.46
   5  27   1   -0.37    1.56
   6 -27   1    1.14    2.61
   6 -27   1    2.51    1.88
  -6 -27  -1    3.51    1.32
  -6 -27  -1    5.00    1.88
  -6  27  -1    3.82    0.97
   6  27   1    1.15    1.34
   6  27   1    1.70    1.84
  -6  27  -1    1.65    1.74
   7  27   1    0.70    1.32
  -6 -28   1   -0.39    1.13
  -6 -28   1    1.82    1.69
   6 -28  -1   -0.79    1.55
   6 -28  -1   -2.69    2.10
   6  28  -1    0.03    1.14
   6  28  -1    1.14    1.69
   5 -28  -1    6.01    2.44
   5 -28  -1   -0.37    2.33
   5 -28  -1    1.85    1.87
  -5 -28   1    5.05    1.76
  -5 -28   1    3.74    1.48
   5  28  -1    1.76    1.81
   5  28  -1    3.37    1.50
  -5  28   1    3.25    0.91
  -4 -28   1    2.75    1.76
   4 -28  -1   -1.61    1.65
   4 -28  -1   -1.36    2.18
   4 -28  -1    0.21    1.36
  -4 -28   1   -0.40    1.26
   4  28  -1   -0.15    0.43
  -4  28   1   -0.44    0.64
   4  28  -1   -0.53    1.12
  -3 -28   1    3.57    1.76
   3 -28  -1    0.72    1.60
   3 -28  -1    0.24    2.10
   3 -28  -1    3.37    1.26
  -3 -28   1    3.00    1.26
  -3  28   1   -0.76    1.38
   3  28  -1    2.29    0.62
   3  28  -1    4.36    1.41
  -3  28   1    1.82    0.80
   2 -28  -1    2.49    1.49
   2 -28  -1    0.75    1.26
  -2 -28   1    1.75    1.23
  -2 -28   1    2.17    1.74
   2 -28  -1    0.51    1.85
   2  28  -1    0.55    1.09
   2  28  -1    0.00    0.45
  -2  28   1    1.11    0.75
  -1 -28   1    4.37    1.29
   1 -28  -1    3.85    1.56
  -1 -28   1    3.20    2.02
   1 -28  -1    3.00    2.01
  -1  28   1    2.11    0.67
   1  28  -1    1.38    1.70
   1  28  -1    2.99    0.81
   0 -28   1    0.75    1.92
   0 -28  -1    0.16    1.89
   0 -28   1    0.88    1.07
   0 -28   1    1.45    1.88
   0 -28  -1    0.91    1.14
   0  28   1    0.02    0.46
   0  28  -1   -0.03    0.61
   1 -28   1    1.48    1.13
   1 -28   1   -3.74    1.87
  -1 -28  -1   -0.74    1.72
   1 -28   1    1.06    1.31
   1 -28   1   -1.34    1.87
  -1  28  -1   -0.10    1.56
   1  28   1   -0.68    0.43
  -1  28  -1    0.36    0.70
  -2 -28  -1    0.50    1.68
   2 -28   1   -0.03    1.87
   2 -28   1    0.96    1.57
  -2 -28  -1    1.68    1.18
   2 -28   1   -0.11    1.14
   2  28   1    0.51    1.05
   2  28   1    0.30    0.47
   2  28   1   -0.22    1.53
  -2  28  -1   -0.50    1.58
   3 -28   1    6.76    2.69
   3 -28   1   12.49    2.39
  -3 -28  -1   10.47    2.35
  -3 -28  -1   13.16    2.11
   3 -28   1   11.76    2.50
   3  28   1   11.83    1.99
   3  28   1    7.10    1.37
  -3  28  -1    4.31    2.14
   4 -28   1   -0.47    1.18
  -4 -28  -1    0.73    1.62
   4 -28   1   -0.11    1.65
   4 -28   1   -2.62    2.24
  -4  28  -1   -0.93    1.60
   4  28   1    0.06    1.13
  -4  28  -1   -0.89    0.83
   4  28   1   -0.99    0.44
   5 -28   1    6.65    2.41
  -5 -28  -1    9.16    2.05
   5 -28   1    5.33    2.78
   5 -28   1    6.41    2.04
  -5 -28  -1    6.31    2.12
  -5  28  -1    7.93    1.62
   5  28   1    5.04    2.08
  -5  28  -1    4.86    2.28
   5  28   1    5.35    2.33
   6 -28   1   -2.13    1.53
  -6 -28  -1   -0.18    1.25
  -6 -28  -1    2.50    1.69
   6 -28   1   -2.86    2.78
   6  28   1   -0.98    1.67
   6  28   1   -0.30    1.21
   5 -29  -1   -4.78    2.60
   5  29  -1   -2.33    1.10
   4 -29  -1   -3.54    2.31
   4 -29  -1    1.31    1.64
   4 -29  -1    1.08    1.84
  -4 -29   1    3.35    1.79
  -4  29   1   -0.74    0.68
   4  29  -1    0.57    1.73
   4  29  -1    0.51    0.51
   4  29  -1   -1.45    1.46
   3 -29  -1   -2.47    1.89
   3 -29  -1   -1.60    1.68
   3 -29  -1    0.18    1.16
  -3 -29   1    2.23    1.73
   3  29  -1   -0.77    1.09
   3  29  -1    0.07    0.48
   2 -29  -1    0.64    1.09
  -2 -29   1    1.63    1.32
   2 -29  -1   -2.24    1.49
   2 -29  -1   -1.57    1.84
  -2 -29   1    3.20    1.81
   2  29  -1    0.63    0.52
  -2  29   1   -0.39    0.56
   2  29  -1   -0.81    1.33
   2  29  -1    0.44    1.72
  -1 -29   1   -0.81    1.76
   1 -29  -1    0.60    1.02
   1 -29  -1   -2.51    1.81
   1 -29  -1   -1.25    1.33
  -1 -29   1    0.51    1.28
   1  29  -1    0.20    0.48
  -1  29   1   -0.06    1.55
  -1  29   1    0.44    0.50
   1  29  -1    0.79    0.67
   0 -29   1   -0.04    1.81
   0 -29  -1   -0.51    1.99
   0 -29   1    1.47    1.76
   0 -29  -1    1.42    1.10
   0 -29  -1   -1.06    1.96
   0  29   1   -0.77    0.41
   0  29  -1   -0.42    0.61
   0  29  -1    0.02    1.66
   1 -29   1   -1.08    1.95
  -1 -29  -1    1.87    1.25
  -1 -29  -1   -0.12    1.81
   1 -29   1    0.94    1.54
   1 -29   1   -0.28    1.98
   1 -29   1    0.52    1.35
  -1  29  -1   -0.90    0.64
  -1  29  -1   -2.45    1.51
   1  29   1   -0.30    1.59
   1  29   1   -0.20    0.44
  -2 -29  -1    3.09    1.35
   2 -29   1    1.44    1.54
   2 -29   1    2.61    1.30
  -2 -29  -1    4.38    1.93
   2 -29   1    0.83    2.05
   2  29   1    0.21    0.50
   2  29   1    0.79    1.62
  -2  29  -1    2.05    0.79
  -2  29  -1   -0.85    1.64
  -3 -29  -1    2.61    1.82
   3 -29   1    0.10    1.27
  -3 -29  -1    2.52    1.35
   3 -29   1   -2.27    2.09
   3 -29   1   -0.45    1.82
  -3  29  -1    0.08    0.72
   3  29   1    0.14    0.49
   3  29   1   -0.14    1.09
  -3  29  -1   -0.26    1.55
  -4 -29  -1    3.99    1.42
   4 -29   1    1.94    2.16
   4 -29   1    1.59    1.45
   4 -29   1   -3.28    2.26
  -4 -29  -1    4.29    1.94
   4  29   1    3.01    1.44
   4  29   1    1.85    1.70
  -4  29  -1    2.53    0.91
   4  29   1    1.39    0.65
  -4  29  -1    4.00    1.89
   5 -29   1   -3.58    2.36
   5  29   1   -1.71    1.08
   3 -30  -1   -0.56    1.66
  -3 -30   1    1.47    1.79
   3 -30  -1   -1.60    1.30
   3 -30  -1   -4.72    2.10
  -3 -30   1    0.13    1.33
   3  30  -1   -1.88    1.57
   3  30  -1    0.28    0.50
  -3  30   1   -0.22    0.48
   3  30  -1   -0.61    1.67
  -2 -30   1    1.73    1.86
   2 -30  -1   -2.72    1.97
   2 -30  -1    0.65    1.18
  -2 -30   1    3.06    1.38
   2 -30  -1   -0.16    1.59
   2  30  -1    0.11    0.52
  -2  30   1    0.10    0.52
   2  30  -1   -0.90    1.75
  -1 -30   1    2.15    1.99
   1 -30  -1    1.47    1.15
  -1 -30   1   -0.38    1.07
   1 -30  -1   -2.32    1.91
   1 -30  -1   -1.46    1.55
   1 -30  -1   -2.53    1.98
   1  30  -1    0.65    0.52
   1  30  -1   -0.36    1.67
  -1  30   1    0.78    1.67
  -1  30   1   -0.01    0.48
   0 -30  -1    0.04    1.92
   0 -30   1   -0.21    1.90
   0 -30  -1    0.32    1.14
   0 -30   1    0.26    1.10
   0  30  -1   -0.20    0.66
   0  30  -1   -1.32    1.64
   0  30   1   -0.59    1.60
  -1 -30  -1    1.17    1.29
   1 -30   1   -0.15    2.02
   1 -30   1   -0.33    2.33
  -1 -30  -1    1.93    2.01
   1 -30   1    1.81    1.75
   1 -30   1    1.20    1.14
   1  30   1   -0.04    0.47
   1  30   1   -2.12    1.52
  -1  30  -1   -0.30    0.68
   2 -30   1   -0.33    1.17
  -2 -30  -1    3.64    1.91
  -2 -30  -1    1.50    1.26
   2 -30   1    0.72    2.09
   2 -30   1    2.17    1.74
  -2  30  -1    0.88    0.79
   2  30   1   -0.96    0.46
  -3 -30  -1    0.81    1.35
   3 -30   1    2.39    1.86
  -3 -30  -1    3.82    2.05
   3 -30   1   -2.28    2.07
   3 -30   1    0.48    1.17
   3  30   1    0.79    1.67
  -3  30  -1   -0.68    0.66
   3  30   1    0.31    0.50
  14   0  -2    2.61    1.21
 -14   0   2   -0.35    2.64
 -13   0   2   -2.87    3.11
  13   0  -2   -0.51    1.09
  13   0  -2    1.23    1.28
 -12   0   2    0.77    0.96
 -12   0   2   -1.67    2.22
  12   0  -2   -0.47    0.78
  11   0  -2   -1.39    1.56
 -11   0   2    2.24    2.30
  11   0  -2    1.13    0.77
 -11   0   2    0.13    0.91
  10   0  -2   -1.00    0.66
 -10   0   2   -2.14    1.90
  10   0  -2   -1.37    0.76
  10   0  -2   -1.38    1.23
 -10   0   2   -0.02    0.80
 -10   0   2    0.25    0.78
 -10   0   2   -0.41    0.71
  -9   0   2   13.79    1.94
   9   0  -2   14.60    2.14
  -9   0   2   10.09    2.16
  -9   0   2   12.42    2.74
   9   0  -2   11.46    1.97
   8   0  -2   59.54    7.69
  -8   0   2   54.49    7.48
  -8   0   2   56.77    7.50
  -8   0   2   53.26    7.56
  -8   0   2   57.22    8.11
   8   0  -2   52.44    7.48
  -7   0   2    2.30    1.30
   7   0  -2    1.79    1.38
   7   0  -2    1.94    0.67
  -7   0   2    3.08    0.64
   7   0  -2    2.69    0.73
  -7   0   2    3.01    0.75
  -6   0   2   11.81    2.29
   6   0  -2   12.37    2.29
  -6   0   2   12.42    1.56
   6   0  -2    8.20    1.51
   5   0  -2   22.31    3.13
  -5   0   2   22.90    3.11
   5   0  -2   22.19    3.60
  -5   0   2   21.68    3.54
  -4   0   2   31.13    4.40
   4   0  -2   31.97    4.44
  -4   0   2   29.19    4.11
   4   0  -2   30.26    4.11
   3   0  -2    4.88    0.81
   3   0  -2    5.85    1.24
  -3   0   2    5.53    1.21
  -2   0   2    9.57    1.49
   2   0  -2   12.29    1.56
  -2   0   2    8.97    1.32
   2   0  -2    8.09    1.32
   1   0  -2    0.51    0.22
   1   0  -2    0.54    0.15
  -1   0   2    0.95    0.16
  -1   0   2    0.67    0.25
   1   0  -2    1.21    0.35
   1   0  -2    0.53    0.12
  -1   0   2    0.59    0.12
  -1   0   2    0.29    0.34
   0   0   2  127.07   15.58
   0   0  -2  113.13   15.57
   0   0  -2  108.94   15.57
  -1   0  -2   19.45    3.10
  -1   0  -2   22.55    2.99
   1   0   2   21.24    3.12
  -1   0  -2   23.78    3.04
   1   0   2   22.30    3.04
   2   0   2  208.44   28.12
  -2   0  -2  202.93   28.22
  -2   0  -2  219.64   28.14
   2   0   2  225.00   28.14
   2   0   2  202.58   28.11
   2   0   2  211.85   28.23
  -2   0  -2  197.91   28.11
  -2   0  -2  209.64   28.13
  -3   0  -2    5.51    0.93
   3   0   2    4.92    0.88
   3   0   2    5.05    0.91
  -3   0  -2    7.36    0.99
   3   0   2    7.21    1.43
  -3   0  -2    4.95    0.88
  -3   0  -2    5.31    0.88
  -3   0  -2    5.53    1.34
  -4   0  -2   50.10    6.41
   4   0   2   46.24    6.36
   4   0   2   45.45    6.64
   4   0   2   49.47    6.38
  -4   0  -2   46.16    6.36
   4   0   2   44.19    6.38
  -4   0  -2   42.98    6.61
   4   0   2   51.11    6.38
  -4   0  -2   43.50    6.35
   5   0   2    7.75    1.93
   5   0   2   13.83    1.59
  -5   0  -2    6.88    1.34
  -5   0  -2   10.25    2.00
  -5   0  -2   10.10    1.46
   5   0   2    8.61    1.38
   5   0   2    7.52    1.38
  -5   0  -2    9.06    1.39
  -6   0  -2    0.97    0.60
  -6   0  -2    1.20    0.61
  -6   0  -2    1.24    1.16
   6   0   2    1.39    0.59
   6   0   2    1.41    0.64
   6   0   2    0.77    1.18
  -6   0  -2    1.76    0.47
  -6   0  -2    1.79    0.52
   6   0   2    0.76    0.57
   6   0   2    2.84    0.85
  -7   0  -2   14.25    2.50
   7   0   2   11.18    1.52
   7   0   2    9.53    2.25
   7   0   2    8.51    1.62
   7   0   2    8.55    1.61
  -7   0  -2    9.93    1.71
   7   0   2    9.09    1.66
  -7   0  -2   11.18    1.67
  -8   0  -2   14.10    3.61
   8   0   2   18.96    2.89
   8   0   2   20.95    2.98
  -8   0  -2   20.60    2.94
  -8   0  -2   18.30    2.75
   8   0   2   17.61    2.92
   8   0   2   24.39    3.06
   8   0   2   18.38    2.75
   8   0   2   16.61    3.76
  -8   0  -2   21.38    2.90
  -9   0  -2   -1.33    0.56
  -9   0  -2    0.50    1.48
  -9   0  -2   -1.36    0.59
   9   0   2   -1.11    0.62
   9   0   2   -1.13    0.58
  -9   0  -2   -0.08    0.67
   9   0   2   -0.83    0.75
   9   0   2    0.95    1.13
 -10   0  -2    5.91    2.61
  10   0   2    4.61    1.25
  10   0   2    9.32    2.01
 -10   0  -2    7.40    1.46
 -10   0  -2    6.44    1.83
  10   0   2    6.53    1.23
  11   0   2    8.25    2.31
  11   0   2    7.02    1.31
 -11   0  -2    7.07    1.69
 -11   0  -2    5.75    1.47
 -11   0  -2    3.38    2.63
  12   0   2    4.47    1.91
 -12   0  -2    5.19    1.39
  12   0   2    5.16    1.26
 -12   0  -2    9.73    3.27
  13   0   2    0.75    0.99
 -13   0  -2    0.71    1.01
 -13   0  -2    1.24    3.42
 -14   0  -2    2.66    3.97
  14  -1  -2    3.13    1.29
 -14  -1   2    5.97    3.69
  14   1  -2    2.14    1.37
 -14   1   2    0.60    3.01
  14   1  -2    1.91    1.26
  13  -1  -2    1.55    1.25
  13  -1  -2    1.32    1.16
 -13  -1   2    2.58    3.65
  13   1  -2    2.17    1.34
  13   1  -2    0.99    1.24
 -13   1   2    0.90    2.86
 -12  -1   2    1.12    0.99
  12  -1  -2    2.26    0.97
 -12  -1   2    3.66    2.71
 -12   1   2    2.42    1.09
 -12   1   2    0.61    0.89
 -12   1   2    5.39    2.70
  12   1  -2    0.68    1.01
  11  -1  -2   -1.07    1.38
  11  -1  -2    0.80    0.92
 -11  -1   2   -0.38    2.19
 -11  -1   2    0.23    0.89
  11   1  -2    0.78    0.84
  11   1  -2    0.90    1.44
 -11   1   2    2.90    2.29
 -11   1   2    0.46    0.87
  10  -1  -2   -0.88    0.60
 -10  -1   2   -0.55    0.93
  10  -1  -2   -0.38    0.72
 -10  -1   2    1.45    0.83
 -10  -1   2    0.65    0.82
  10  -1  -2   -1.09    1.18
 -10  -1   2    2.30    2.17
 -10   1   2    1.11    2.03
 -10   1   2   -0.36    0.70
  10   1  -2    0.68    1.41
 -10   1   2   -0.97    0.76
  10   1  -2    0.41    0.71
 -10   1   2    0.89    0.77
  -9  -1   2    0.72    0.69
  -9  -1   2    2.52    0.71
   9  -1  -2    2.03    0.77
  -9  -1   2    0.74    0.71
   9  -1  -2    1.90    0.76
   9  -1  -2    2.34    1.17
  -9  -1   2    1.35    1.61
   9   1  -2    0.69    0.75
   9   1  -2    0.99    0.69
  -9   1   2   -0.18    0.66
  -9   1   2    1.72    1.63
  -9   1   2    0.81    0.71
  -9   1   2    2.07    0.69
  -9   1   2    1.39    0.72
  -8  -1   2   13.36    2.08
  -8  -1   2    9.35    2.08
   8  -1  -2   15.24    2.11
   8  -1  -2   12.05    3.43
  -8  -1   2   14.91    2.06
  -8  -1   2   13.05    2.84
  -8  -1   2   15.16    2.21
   8  -1  -2   14.41    2.24
   8   1  -2    9.90    2.79
  -8   1   2   16.79    2.96
   8   1  -2   14.93    2.27
  -8   1   2   13.96    2.07
  -8   1   2   13.07    2.17
  -8   1   2   17.56    2.12
  -7  -1   2    0.71    0.45
  -7  -1   2    0.43    1.15
   7  -1  -2    2.31    1.31
   7  -1  -2   -1.34    0.50
  -7  -1   2    0.14    0.52
   7   1  -2    0.43    0.54
  -7   1   2    1.26    0.45
   7   1  -2    1.38    1.34
  -7   1   2    0.05    0.73
  -7   1   2   -0.74    1.03
   6  -1  -2   16.97    2.49
  -6  -1   2   19.31    2.48
   6  -1  -2   19.90    3.13
  -6  -1   2   10.97    2.80
   6   1  -2   18.38    3.12
  -6   1   2   12.68    2.87
  -6   1   2   17.77    2.53
  -6   1   2   18.77    2.48
   5  -1  -2   27.15    4.17
   5  -1  -2   31.10    4.53
  -5  -1   2   32.98    4.17
  -5  -1   2   33.90    4.57
  -5   1   2   28.81    4.52
   5   1  -2   29.79    4.56
  -5   1   2   30.89    4.17
   4  -1  -2   45.03    5.97
   4  -1  -2   47.45    6.22
  -4  -1   2   42.49    5.96
  -4  -1   2   42.65    6.22
   4   1  -2   43.25    5.97
   4   1  -2   46.63    6.25
  -4   1   2   45.00    5.97
  -4   1   2   42.66    6.21
   4   1  -2   43.39    5.98
  -3  -1   2    1.49    0.42
   3  -1  -2    0.75    0.74
   3  -1  -2    0.34    0.36
  -3  -1   2    1.30    0.87
  -3   1   2    1.42    0.72
   3   1  -2    0.18    0.40
   3   1  -2    3.30    0.92
   3   1  -2    1.22    0.41
  -3   1   2    0.75    0.79
   2  -1  -2  549.87   69.99
   2  -1  -2  540.81   69.92
  -2  -1   2  519.25   69.91
  -2  -1   2  522.29   69.92
  -2  -1   2  523.39   70.00
   2   1  -2  504.82   69.99
  -2   1   2  492.31   69.92
  -2   1   2  527.00   69.98
   1  -1  -2   24.78    3.14
  -1  -1   2   22.22    3.17
  -1  -1   2   22.98    3.24
   1  -1  -2   22.80    3.16
  -1  -1   2   22.22    3.16
   1  -1  -2   22.42    3.14
  -1  -1   2   24.96    3.14
  -1   1   2   22.07    3.14
   1   1  -2   23.69    3.14
  -1   1   2   21.72    3.16
   1   1  -2   23.84    3.14
  -1   1   2   24.59    3.14
   1   1  -2   23.34    3.23
   1   1  -2   25.13    3.18
   0  -1   2   65.89    9.31
   0  -1   2   73.15    9.33
   0  -1  -2   63.49    9.31
   0  -1  -2   61.61    9.32
   0  -1   2   75.89    9.32
   0  -1  -2   71.14    9.34
   0  -1  -2   71.10    9.32
   0   1   2   71.02    9.34
   0   1   2   71.59    9.32
   0   1  -2   77.63    9.32
   0   1  -2   74.92    9.33
   0   1  -2   65.82    9.31
   0   1   2   66.19    9.31
   0   1   2   66.00    9.32
   1  -1   2  231.63   31.39
   1  -1   2  220.44   31.40
   1  -1   2  241.59   31.42
  -1  -1  -2  239.10   31.42
   1  -1   2  221.98   31.47
  -1  -1  -2  231.32   31.40
  -1  -1  -2  237.70   31.39
  -1  -1  -2  227.93   31.47
   1   1   2  231.83   31.47
   1   1   2  230.33   31.40
  -1   1  -2  227.18   31.47
  -1   1  -2  239.60   31.39
   1   1   2  245.78   31.39
   1   1   2  242.85   31.42
  -1   1  -2  245.42   31.42
  -2  -1  -2   29.15    4.22
   2  -1   2   32.67    4.25
  -2  -1  -2   32.43    4.25
  -2  -1  -2   29.73    4.40
   2  -1   2   29.35    4.41
   2  -1   2   30.22    4.22
  -2  -1  -2   31.06    4.25
   2  -1   2   29.19    4.18
  -2   1  -2   35.66    4.26
  -2   1  -2   27.87    4.23
   2   1   2   30.21    4.22
   2   1   2   31.93    4.24
   2   1   2   31.63    4.42
  -2   1  -2   29.22    4.40
  -2   1  -2   32.64    4.18
   2   1   2   31.59    4.24
  -2   1  -2   31.70    4.23
  -3  -1  -2    2.26    0.63
   3  -1   2    1.94    0.50
  -3  -1  -2    2.19    0.54
  -3  -1  -2    3.68    0.62
  -3  -1  -2    2.45    1.05
   3  -1   2    3.09    1.03
   3  -1   2    1.70    0.56
  -3   1  -2    2.41    0.56
  -3   1  -2    1.90    0.36
   3   1   2    3.85    1.09
   3   1   2    1.18    0.54
   3   1   2    2.11    0.50
  -3   1  -2    1.86    0.55
  -3   1  -2    1.77    1.01
  -3   1  -2    1.90    0.49
   3   1   2    1.95    0.51
   4  -1   2   13.92    2.12
   4  -1   2   15.29    2.25
   4  -1   2   16.51    2.67
   4  -1   2   15.06    2.19
  -4  -1  -2   18.62    2.75
   4  -1   2   15.22    2.23
  -4  -1  -2   16.46    2.26
  -4  -1  -2   16.37    2.20
  -4  -1  -2   15.15    2.19
   4   1   2   15.33    2.24
  -4   1  -2   16.33    2.17
  -4   1  -2   15.78    2.64
  -4   1  -2   15.81    2.27
   4   1   2   14.97    2.59
   4   1   2   13.70    2.23
   4   1   2   13.17    2.32
  -4   1  -2   15.39    2.20
   4   1   2   16.20    2.22
  -4   1  -2   13.77    2.11
  -5  -1  -2    1.77    0.74
  -5  -1  -2    2.17    0.66
  -5  -1  -2    2.16    0.61
   5  -1   2    2.02    1.24
  -5  -1  -2    2.68    0.66
  -5  -1  -2    4.90    1.37
   5  -1   2    2.69    0.67
   5  -1   2    2.35    0.63
  -5   1  -2    2.79    0.72
   5   1   2    2.94    0.68
  -5   1  -2    2.76    1.23
   5   1   2    2.58    0.63
   5   1   2    3.45    0.83
  -5   1  -2    2.94    0.66
   5   1   2    2.96    1.26
   5   1   2    1.69    0.62
  -6  -1  -2   25.63    3.50
  -6  -1  -2   23.11    3.97
   6  -1   2   25.08    4.16
  -6  -1  -2   24.05    3.52
   6  -1   2   26.49    3.56
   6  -1   2   21.69    3.53
  -6  -1  -2   28.13    3.55
  -6  -1  -2   22.54    3.48
   6  -1   2   23.38    3.50
  -6   1  -2   22.95    3.51
  -6   1  -2   25.28    4.07
  -6   1  -2   28.30    3.57
   6   1   2   24.99    3.50
   6   1   2   25.20    3.55
   6   1   2   18.55    4.00
   6   1   2   23.54    3.52
   6   1   2   28.88    3.56
   7  -1   2    7.16    1.22
  -7  -1  -2    7.01    1.17
   7  -1   2    8.81    1.46
  -7  -1  -2    8.01    1.13
  -7  -1  -2    6.10    1.75
  -7  -1  -2    7.86    1.25
  -7  -1  -2    8.93    1.38
   7  -1   2   10.68    2.16
   7  -1   2    4.09    1.14
   7  -1   2    5.68    1.08
  -7   1  -2    9.71    2.12
   7   1   2    7.11    1.31
   7   1   2    7.28    1.11
   7   1   2    6.19    1.20
  -7   1  -2    6.81    1.24
   7   1   2    7.42    2.02
  -7   1  -2    5.24    1.25
   7   1   2    4.41    1.14
  -8  -1  -2    7.29    1.29
   8  -1   2    9.43    2.48
   8  -1   2    8.27    1.48
   8  -1   2    9.02    1.31
  -8  -1  -2    7.17    2.31
  -8  -1  -2    8.72    1.46
   8  -1   2    8.95    1.73
  -8  -1  -2    5.92    1.35
   8  -1   2    5.06    1.36
  -8  -1  -2    9.93    1.60
   8   1   2    6.05    1.35
   8   1   2   10.02    1.54
   8   1   2   10.85    1.80
   8   1   2    6.11    2.15
   8   1   2    8.07    1.46
  -8   1  -2   10.03    1.59
   8   1   2    9.48    1.33
  -8   1  -2    8.25    1.47
  -8   1  -2    6.55    2.27
   9  -1   2    1.43    0.75
  -9  -1  -2    1.64    0.81
   9  -1   2    2.31    0.72
  -9  -1  -2    0.07    0.67
   9  -1   2    0.98    0.74
   9  -1   2    1.01    1.23
  -9  -1  -2    3.58    1.82
  -9  -1  -2    1.50    0.78
  -9   1  -2    0.56    0.73
  -9   1  -2    2.92    0.86
   9   1   2    0.42    1.13
   9   1   2    0.33    0.68
  -9   1  -2    1.71    1.68
   9   1   2    1.25    0.69
   9   1   2    1.45    1.18
   9   1   2    0.59    0.80
   9   1   2    2.30    1.22
 -10  -1  -2    0.63    0.86
 -10  -1  -2    1.08    0.77
 -10  -1  -2   -1.29    1.80
  10  -1   2    0.47    0.73
  10  -1   2   -1.01    1.27
 -10   1  -2    0.47    0.76
  10   1   2    2.19    1.20
 -10   1  -2    1.19    2.74
 -10   1  -2    1.04    0.90
  10   1   2   -0.29    0.66
  10   1   2    0.95    0.73
 -11  -1  -2    4.27    2.48
  11  -1   2    3.28    1.03
 -11  -1  -2    3.02    1.09
  11  -1   2    2.46    1.66
 -11   1  -2    3.64    1.16
  11   1   2    3.62    1.84
 -11   1  -2    2.29    2.24
 -11   1  -2    4.92    1.50
  11   1   2    4.22    1.05
  12  -1   2    1.85    0.91
 -12  -1  -2    4.28    2.49
 -12  -1  -2   -0.30    0.93
 -12   1  -2    0.51    0.97
 -12   1  -2    1.65    2.65
  12   1   2    0.02    1.64
  12   1   2    1.95    0.93
 -13  -1  -2    2.91    2.54
  13  -1   2    2.69    1.12
  13  -1   2    2.13    1.79
 -13  -1  -2    0.38    0.90
 -13   1  -2    1.21    1.19
  13   1   2    2.61    1.09
 -13   1  -2    9.94    4.47
 -14  -1  -2    1.45    2.66
 -14   1  -2    0.36    3.39
 -14  -2   2    1.61    3.03
  14   2  -2    1.02    1.23
 -14   2   2    5.71    3.66
  14   2  -2    1.44    1.38
 -13  -2   2   -2.13    2.91
  13   2  -2    0.90    1.12
 -13   2   2   -0.31    2.64
  13   2  -2    0.52    1.19
  12  -2  -2    1.53    1.90
 -12  -2   2   -0.97    2.19
  12  -2  -2    1.10    1.07
 -12  -2   2    2.61    1.09
 -12   2   2    2.18    1.15
 -12   2   2    0.30    2.31
  12   2  -2    2.07    1.68
  12   2  -2    2.90    1.20
 -11  -2   2    7.67    2.84
  11  -2  -2   -0.29    1.63
 -11  -2   2    0.66    0.90
  11  -2  -2    0.10    0.81
  11   2  -2    0.80    0.83
 -11   2   2    0.87    2.20
  11   2  -2    1.31    1.45
 -10  -2   2    0.37    0.65
 -10  -2   2    0.80    1.07
 -10  -2   2    0.39    1.94
  10  -2  -2   -0.04    1.24
  10  -2  -2   -0.88    0.97
  10  -2  -2    1.40    0.73
  10   2  -2    1.26    1.29
 -10   2   2   -0.34    0.70
 -10   2   2   -1.84    0.72
  10   2  -2    0.49    0.85
 -10   2   2    4.14    2.07
  10   2  -2    1.30    0.77
 -10   2   2    1.52    0.80
  -9  -2   2    0.26    0.67
   9  -2  -2   -0.33    0.61
   9  -2  -2    0.47    0.72
  -9  -2   2   -0.14    0.92
   9  -2  -2    0.12    0.63
  -9  -2   2   -0.54    1.42
  -9  -2   2    1.57    0.72
   9  -2  -2   -0.62    0.65
   9  -2  -2    1.81    1.18
  -9   2   2    0.60    0.56
  -9   2   2    0.82    0.67
  -9   2   2   -0.12    0.66
  -9   2   2   -1.45    1.40
   9   2  -2    0.64    0.63
  -9   2   2   -0.79    0.61
   9   2  -2    1.78    0.77
   8  -2  -2    3.92    0.72
  -8  -2   2    3.00    1.58
   8  -2  -2   -0.02    0.70
   8  -2  -2    1.05    0.75
  -8  -2   2    2.80    0.63
  -8  -2   2    3.93    0.74
  -8  -2   2    1.80    0.71
  -8  -2   2    0.69    0.75
  -8   2   2    4.41    1.71
  -8   2   2    0.57    0.72
  -8   2   2    3.49    0.64
  -8   2   2    2.35    0.73
   8   2  -2    3.18    1.66
   8   2  -2    1.84    0.76
   8   2  -2    0.23    0.75
  -7  -2   2    2.53    1.40
  -7  -2   2   -0.17    0.57
   7  -2  -2    0.55    1.17
  -7  -2   2    0.81    0.60
  -7  -2   2    2.23    0.55
   7  -2  -2   -0.38    0.50
  -7   2   2    1.12    0.50
   7   2  -2    0.49    0.54
   7   2  -2    0.30    0.56
   7   2  -2    1.13    0.70
  -7   2   2    0.80    1.24
   7   2  -2    0.93    1.32
  -7   2   2    1.68    0.79
  -7   2   2   -0.59    0.53
  -7   2   2    1.56    0.55
  -6  -2   2    0.35    0.47
  -6  -2   2    0.81    1.11
  -6  -2   2    0.98    0.49
   6  -2  -2   -0.39    0.46
   6  -2  -2    1.87    1.23
  -6   2   2   -0.40    1.06
   6   2  -2    0.79    1.12
  -6   2   2   -0.13    0.51
  -6   2   2    0.61    0.45
  -6   2   2    1.02    0.51
   5  -2  -2    9.21    1.54
   5  -2  -2   11.49    2.04
  -5  -2   2    9.86    1.98
   5  -2  -2    7.61    1.54
  -5  -2   2   11.50    1.56
  -5  -2   2   10.37    1.59
  -5   2   2   14.39    2.13
  -5   2   2   10.29    1.56
  -5   2   2   10.43    1.58
  -5   2   2   11.68    1.67
   5   2  -2   12.34    1.61
   5   2  -2   12.43    2.09
   5   2  -2   10.85    1.62
  -4  -2   2   26.53    3.59
  -4  -2   2   25.77    3.57
   4  -2  -2   24.31    3.83
  -4  -2   2   25.46    3.85
   4  -2  -2   23.59    3.56
  -4  -2   2   27.17    3.55
   4  -2  -2   23.56    3.53
   4   2  -2   28.89    3.60
   4   2  -2   27.64    3.89
  -4   2   2   25.81    3.54
  -4   2   2   21.14    3.79
  -4   2   2   28.65    3.59
  -3  -2   2   20.89    3.12
   3  -2  -2   19.59    2.83
   3  -2  -2   21.21    3.03
  -3  -2   2   21.19    2.82
   3  -2  -2   19.29    2.79
  -3  -2   2   19.57    2.84
  -3   2   2   19.59    2.90
  -3   2   2   19.39    2.79
   3   2  -2   18.42    3.06
  -3   2   2   23.07    3.04
   3   2  -2   23.91    2.86
  -2  -2   2   20.93    2.68
  -2  -2   2   19.44    2.63
   2  -2  -2   20.72    2.78
  -2  -2   2   19.74    2.86
   2  -2  -2   19.41    2.60
   2  -2  -2   20.41    2.67
  -2   2   2   16.26    2.63
   2   2  -2   17.39    2.84
   2   2  -2   21.73    2.69
  -2   2   2   17.66    2.59
  -2   2   2   20.77    2.77
   2   2  -2   20.71    2.64
   2   2  -2   18.29    2.72
   1  -2  -2   71.23    9.15
  -1  -2   2   65.73    9.25
  -1  -2   2   66.19    9.15
   1  -2  -2   68.50    9.17
  -1  -2   2   68.68    9.19
   1  -2  -2   66.49    9.15
  -1  -2   2   68.88    9.18
  -1  -2   2   70.94    9.16
  -1   2   2   67.17    9.15
   1   2  -2   66.09    9.25
   1   2  -2   64.88    9.19
   1   2  -2   70.12    9.18
   1   2  -2   72.29    9.16
  -1   2   2   65.38    9.16
   1   2  -2   68.63    9.15
  -1   2   2   70.15    9.15
   0  -2   2   30.33    4.14
   0  -2   2   29.10    4.11
   0  -2  -2   30.46    4.12
   0  -2   2   29.40    4.13
   0  -2   2   32.85    4.14
   0  -2  -2   30.92    4.11
   0  -2  -2   31.24    4.11
   0  -2   2   32.90    4.12
   0  -2  -2   30.13    4.15
   0   2   2   30.20    4.11
   0   2  -2   33.15    4.14
   0   2  -2   32.59    4.12
[truncated: 2,643,932 more chars]
