# Supplementary material for: Iron‐Catalyzed Tunable Double Bond Migration and Geometrical Isomerization in Olefins via a Spin‐Accelerated Alkyl Mechanism
Source: Angew Chem Int Ed Engl. 2025 Oct 16;64(50):e202519729. doi: 10.1002/anie.202519729 (PMC12684360; doi:10.1002/anie.202519729)
Supplement: Supplementary file 3 — Supporting Information [file ANIE-64-e202519729-s002.zip › 2c.cif]

 
data_2c
#mo_v1623_GuillotICMMO_T100K

_publ_contact_author_name        "J\'er\^ome Hannedouche"
_publ_contact_author_address     
;Universit\'e Paris-Saclay, 
UMR CNRS 8182, 
Institut de Chimie Mol\'eculaire et des Mat\'eriaux d'Orsay, 
17 avenue des Sciences,
91400, Orsay, 
France. 
;
_publ_contact_author_email       jerome.hannedouche@universite-paris-saclay.fr
loop_
_publ_author_name
_publ_author_address
'Obeid, Abdul Halim '
;Universit\'e Paris-Saclay, 
UMR CNRS 8182, 
Institut de Chimie Mol\'eculaire et des Mat\'eriaux d'Orsay, 
17 avenue des Sciences,
91400, Orsay, 
France. 
;
'Herrero, Christian'
;Universit\'e Paris-Saclay, 
UMR CNRS 8182, 
Institut de Chimie Mol\'eculaire et des Mat\'eriaux d'Orsay, 
17 avenue des Sciences,
91400, Orsay, 
France. 
;
"Guillot, R\'egis"
;Universit\'e Paris-Saclay, 
UMR CNRS 8182, 
Institut de Chimie Mol\'eculaire et des Mat\'eriaux d'Orsay, 
17 avenue des Sciences,
91400, Orsay, 
France. 
;
'Gil, Richard'
;Universit\'e Paris-Saclay, 
UMR CNRS 8182, 
Institut de Chimie Mol\'eculaire et des Mat\'eriaux d'Orsay, 
17 avenue des Sciences,
91400, Orsay, 
France. 
;
'Bezzenine, Sophie'
;Universit\'e Paris-Saclay, 
UMR CNRS 8182, 
Institut de Chimie Mol\'eculaire et des Mat\'eriaux d'Orsay, 
17 avenue des Sciences,
91400, Orsay, 
France. 
;
'Gandon, Vincent'
;Universit\'e Paris-Saclay, 
UMR CNRS 8182, 
Institut de Chimie Mol\'eculaire et des Mat\'eriaux d'Orsay, 
17 avenue des Sciences,
91400, Orsay, 
France. 
;
"Hannedouche, J\'er\^ome"
;Universit\'e Paris-Saclay, 
UMR CNRS 8182, 
Institut de Chimie Mol\'eculaire et des Mat\'eriaux d'Orsay, 
17 avenue des Sciences,
91400, Orsay, 
France. 
;

 
_audit_creation_method            'SHELXL-2019/3'
_chemical_name_systematic         ?
_chemical_name_common             ?
_chemical_melting_point           ?
_chemical_formula_moiety          'C39 H55 B Fe N2' 
_chemical_formula_sum
 'C39 H55 B Fe N2' 
_chemical_formula_weight          618.51

loop_
 _atom_type_symbol
 _atom_type_description
 _atom_type_scat_dispersion_real
 _atom_type_scat_dispersion_imag
 _atom_type_scat_source
 'C'  'C'   0.0031   0.0016
 'International Tables Vol C Tables 4.2.6.8 and 6.1.1.4'
 'H'  'H'   0.0000   0.0000
 'International Tables Vol C Tables 4.2.6.8 and 6.1.1.4'
 'B'  'B'   0.0016   0.0007
 'International Tables Vol C Tables 4.2.6.8 and 6.1.1.4'
 'Fe'  'Fe'   0.3463   0.8444
 'International Tables Vol C Tables 4.2.6.8 and 6.1.1.4'
 'N'  'N'   0.0061   0.0033
 'International Tables Vol C Tables 4.2.6.8 and 6.1.1.4'
 
_space_group_crystal_system       monoclinic
_space_group_IT_number            14
_space_group_name_H-M_alt         'P 21/n'
_space_group_name_Hall            '-P 2yn'
 
_shelx_space_group_comment
;
The symmetry employed for this shelxl refinement is uniquely defined
by the following loop, which should always be used as a source of
symmetry information in preference to the above space-group names.
They are only intended as comments.
;
 
loop_
 _space_group_symop_operation_xyz
 'x, y, z'
 '-x+1/2, y+1/2, -z+1/2'
 '-x, -y, -z'
 'x-1/2, -y-1/2, z-1/2'
 
_cell_length_a                    10.8925(7)
_cell_length_b                    15.6042(9)
_cell_length_c                    20.7845(12)
_cell_angle_alpha                 90
_cell_angle_beta                  91.567(2)
_cell_angle_gamma                 90
_cell_volume                      3531.4(4)
_cell_formula_units_Z             4
_cell_measurement_temperature     100(1)
_cell_measurement_reflns_used      9916
_cell_measurement_theta_min        2.28
_cell_measurement_theta_max       24.24

 
_exptl_crystal_description        plate
_exptl_crystal_colour             yellow
_exptl_crystal_density_meas       ?
_exptl_crystal_density_method     ?
_exptl_crystal_density_diffrn     1.163          
_exptl_crystal_F_000              1336
_exptl_transmission_factor_min    ?
_exptl_transmission_factor_max    ?
_exptl_crystal_size_max           0.120
_exptl_crystal_size_mid           0.090
_exptl_crystal_size_min           0.025
_exptl_absorpt_coefficient_mu     0.455
_shelx_estimated_absorpt_T_min    0.951
_shelx_estimated_absorpt_T_max    0.990
_exptl_absorpt_correction_type    multi-scan
_exptl_absorpt_correction_T_min   0.8609  
_exptl_absorpt_correction_T_max   0.9461
_exptl_absorpt_process_details    'Bruker APEX4'
_diffrn_ambient_temperature       100(1)
_diffrn_radiation_wavelength      0.71073
_diffrn_radiation_type            MoK\a
_diffrn_source                    ?
_diffrn_measurement_device_type  'Bruker VENTURE PHOTONIII c7'
_diffrn_measurement_method       '\f and \w scans'

_diffrn_detector_area_resol_mean  ?
_diffrn_reflns_number             92217
_diffrn_reflns_av_unetI/netI      0.0647
_diffrn_reflns_av_R_equivalents   0.0897
_diffrn_reflns_limit_h_min        -15
_diffrn_reflns_limit_h_max        15
_diffrn_reflns_limit_k_min        -22
_diffrn_reflns_limit_k_max        22
_diffrn_reflns_limit_l_min        -29
_diffrn_reflns_limit_l_max        29
_diffrn_reflns_theta_min          2.088
_diffrn_reflns_theta_max          30.601
_diffrn_reflns_theta_full         25.000
_diffrn_measured_fraction_theta_max   0.993
_diffrn_measured_fraction_theta_full  0.998
_diffrn_reflns_Laue_measured_fraction_max    0.993
_diffrn_reflns_Laue_measured_fraction_full   0.998
_diffrn_reflns_point_group_measured_fraction_max   0.993
_diffrn_reflns_point_group_measured_fraction_full  0.998
_reflns_number_total              10795
_reflns_number_gt                 7718
_reflns_threshold_expression      'I > 2\s(I)'
_reflns_Friedel_coverage          0.000
_reflns_Friedel_fraction_max      .
_reflns_Friedel_fraction_full     .
 
_reflns_special_details
;
 Reflections were merged by SHELXL according to the crystal
 class for the calculation of statistics and refinement.
 
 _reflns_Friedel_fraction is defined as the number of unique
 Friedel pairs measured divided by the number that would be
 possible theoretically, ignoring centric projections and
 systematic absences.
;
 
_computing_data_collection       'Bruker APEX4'
_computing_cell_refinement       'Bruker SAINT'
_computing_data_reduction        'Bruker SAINT'
_computing_structure_solution    'SHELXS-97 (Sheldrick 2008)'

_computing_structure_refinement 'SHELXL-2019/2 (Sheldrick, 2019)'
_computing_molecular_graphics     ?
_computing_publication_material   ?
_refine_special_details           ?
_refine_ls_structure_factor_coef  Fsqd
_refine_ls_matrix_type            full
_refine_ls_weighting_scheme       calc
_refine_ls_weighting_details
'w=1/[\s^2^(Fo^2^)+(0.0827P)^2^+11.9644P] where P=(Fo^2^+2Fc^2^)/3'
_atom_sites_solution_primary      ?
_atom_sites_solution_secondary    ?
_atom_sites_solution_hydrogens    mixed
_refine_ls_hydrogen_treatment     mixed
_refine_ls_extinction_method      none
_refine_ls_extinction_coef        .
_refine_ls_number_reflns          10795
_refine_ls_number_parameters      402
_refine_ls_number_restraints      0
_refine_ls_R_factor_all           0.1258
_refine_ls_R_factor_gt            0.0927
_refine_ls_wR_factor_ref          0.2465
_refine_ls_wR_factor_gt           0.2280
_refine_ls_goodness_of_fit_ref    1.092
_refine_ls_restrained_S_all       1.092
_refine_ls_shift/su_max           0.000
_refine_ls_shift/su_mean          0.000
 

loop_
 _atom_site_label
 _atom_site_type_symbol
 _atom_site_fract_x
 _atom_site_fract_y
 _atom_site_fract_z
 _atom_site_U_iso_or_equiv
 _atom_site_adp_type
 _atom_site_occupancy
 _atom_site_site_symmetry_order  
 _atom_site_calc_flag
 _atom_site_refinement_flags_posn
 _atom_site_refinement_flags_adp
 _atom_site_refinement_flags_occupancy
 _atom_site_disorder_assembly
 _atom_site_disorder_group
C1 C 0.5007(3) 0.4807(2) 0.84553(16) 0.0213(6) Uani 1 1 d . . . . .
C2 C 0.5056(3) 0.5150(2) 0.90860(17) 0.0267(7) Uani 1 1 d . . . . .
H2 H 0.507025 0.476609 0.944102 0.032 Uiso 1 1 calc R U . . .
C3 C 0.5083(4) 0.6019(3) 0.92050(18) 0.0299(8) Uani 1 1 d . . . . .
H3 H 0.511882 0.621820 0.963697 0.036 Uiso 1 1 calc R U . . .
C4 C 0.5058(4) 0.6615(2) 0.86968(19) 0.0306(8) Uani 1 1 d . . . . .
H4 H 0.507490 0.721390 0.878054 0.037 Uiso 1 1 calc R U . . .
C5 C 0.5010(3) 0.6314(2) 0.80844(18) 0.0274(7) Uani 1 1 d . . . . .
H5 H 0.499773 0.671217 0.773834 0.033 Uiso 1 1 calc R U . . .
C6 C 0.4978(3) 0.5420(2) 0.79427(16) 0.0208(6) Uani 1 1 d . . . . .
C7 C 0.4928(3) 0.5219(2) 0.72729(17) 0.0216(6) Uani 1 1 d . . . . .
H7 H 0.493177 0.568866 0.698238 0.026 Uiso 1 1 calc R U . . .
C8 C 0.5023(3) 0.3350(2) 0.88761(16) 0.0222(6) Uani 1 1 d . . . . .
C9 C 0.3912(3) 0.3014(3) 0.90946(18) 0.0277(7) Uani 1 1 d . . . . .
C10 C 0.3978(4) 0.2357(3) 0.9551(2) 0.0345(9) Uani 1 1 d . . . . .
H10 H 0.323794 0.211959 0.970409 0.041 Uiso 1 1 calc R U . . .
C11 C 0.5080(4) 0.2046(3) 0.9786(2) 0.0371(9) Uani 1 1 d . . . . .
H11 H 0.509993 0.158713 1.008670 0.045 Uiso 1 1 calc R U . . .
C12 C 0.6166(4) 0.2408(3) 0.9580(2) 0.0342(9) Uani 1 1 d . . . . .
H12 H 0.692722 0.220362 0.975204 0.041 Uiso 1 1 calc R U . . .
C13 C 0.6162(3) 0.3063(2) 0.91266(18) 0.0260(7) Uani 1 1 d . . . . .
C14 C 0.2679(4) 0.3339(3) 0.8864(2) 0.0402(10) Uani 1 1 d . . . . .
H14 H 0.282624 0.377934 0.852498 0.048 Uiso 1 1 calc R U . . .
C15 C 0.2027(5) 0.3785(5) 0.9411(3) 0.0626(17) Uani 1 1 d . . . . .
H15A H 0.254668 0.424910 0.958274 0.094 Uiso 1 1 calc R U . . .
H15B H 0.187035 0.337068 0.975302 0.094 Uiso 1 1 calc R U . . .
H15C H 0.124592 0.402324 0.924828 0.094 Uiso 1 1 calc R U . . .
C16 C 0.1878(5) 0.2644(5) 0.8558(3) 0.0721(19) Uani 1 1 d . . . . .
H16A H 0.111291 0.289949 0.838890 0.108 Uiso 1 1 calc R U . . .
H16B H 0.168787 0.221195 0.888261 0.108 Uiso 1 1 calc R U . . .
H16C H 0.231591 0.237392 0.820618 0.108 Uiso 1 1 calc R U . . .
C17 C 0.7366(3) 0.3445(3) 0.8916(2) 0.0354(9) Uani 1 1 d . . . . .
H28 H 0.716852 0.397490 0.866236 0.042 Uiso 1 1 calc R U . . .
C18 C 0.8039(5) 0.2832(5) 0.8473(3) 0.0675(17) Uani 1 1 d . . . . .
H18A H 0.830484 0.232479 0.871815 0.101 Uiso 1 1 calc R U . . .
H18B H 0.875776 0.312035 0.830059 0.101 Uiso 1 1 calc R U . . .
H18C H 0.748518 0.265642 0.811778 0.101 Uiso 1 1 calc R U . . .
C19 C 0.8189(5) 0.3707(4) 0.9484(3) 0.0546(14) Uani 1 1 d . . . . .
H19A H 0.772680 0.407360 0.977380 0.082 Uiso 1 1 calc R U . . .
H19B H 0.889991 0.402254 0.932834 0.082 Uiso 1 1 calc R U . . .
H19C H 0.847054 0.319374 0.971598 0.082 Uiso 1 1 calc R U . . .
C20 C 0.4886(3) 0.4343(2) 0.63306(15) 0.0199(6) Uani 1 1 d . . . . .
C21 C 0.3772(3) 0.4281(2) 0.59855(17) 0.0236(7) Uani 1 1 d . . . . .
C22 C 0.3814(3) 0.4046(2) 0.53355(17) 0.0259(7) Uani 1 1 d . . . . .
H22 H 0.307023 0.400440 0.508795 0.031 Uiso 1 1 calc R U . . .
C23 C 0.4914(4) 0.3873(2) 0.50485(17) 0.0285(7) Uani 1 1 d . . . . .
H23 H 0.492249 0.369509 0.461141 0.034 Uiso 1 1 calc R U . . .
C24 C 0.5997(3) 0.3958(2) 0.53971(17) 0.0265(7) Uani 1 1 d . . . . .
H24 H 0.675108 0.385779 0.519092 0.032 Uiso 1 1 calc R U . . .
C25 C 0.6018(3) 0.4189(2) 0.60458(16) 0.0222(6) Uani 1 1 d . . . . .
C26 C 0.2547(3) 0.4440(3) 0.62933(19) 0.0283(7) Uani 1 1 d . . . . .
H26 H 0.270465 0.476240 0.670330 0.034 Uiso 1 1 calc R U . . .
C27 C 0.1673(4) 0.4979(3) 0.5865(2) 0.0433(11) Uani 1 1 d . . . . .
H27A H 0.093733 0.512177 0.610460 0.065 Uiso 1 1 calc R U . . .
H27B H 0.143579 0.465043 0.547973 0.065 Uiso 1 1 calc R U . . .
H27C H 0.208725 0.550745 0.573884 0.065 Uiso 1 1 calc R U . . .
C28 C 0.1945(4) 0.3589(3) 0.6460(2) 0.0388(10) Uani 1 1 d . . . . .
H28A H 0.114304 0.369709 0.664700 0.058 Uiso 1 1 calc R U . . .
H28B H 0.247003 0.327950 0.677230 0.058 Uiso 1 1 calc R U . . .
H28C H 0.183549 0.324372 0.606922 0.058 Uiso 1 1 calc R U . . .
C29 C 0.7227(3) 0.4307(3) 0.64102(18) 0.0274(7) Uani 1 1 d . . . . .
H29 H 0.703903 0.440303 0.687287 0.033 Uiso 1 1 calc R U . . .
C30 C 0.7893(4) 0.5105(3) 0.6172(2) 0.0471(12) Uani 1 1 d . . . . .
H30A H 0.736570 0.560782 0.622215 0.071 Uiso 1 1 calc R U . . .
H30B H 0.808112 0.503285 0.571662 0.071 Uiso 1 1 calc R U . . .
H30C H 0.865770 0.518421 0.642395 0.071 Uiso 1 1 calc R U . . .
C31 C 0.8060(4) 0.3527(3) 0.6378(2) 0.0432(11) Uani 1 1 d . . . . .
H31A H 0.824948 0.340946 0.592817 0.065 Uiso 1 1 calc R U . . .
H31B H 0.764450 0.303021 0.656085 0.065 Uiso 1 1 calc R U . . .
H31C H 0.882401 0.363901 0.662383 0.065 Uiso 1 1 calc R U . . .
C32 C 0.4549(4) 0.1801(3) 0.6406(2) 0.0371(9) Uani 1 1 d . . . . .
H32 H 0.427706 0.232309 0.616162 0.045 Uiso 1 1 calc R U . . .
C33 C 0.5649(5) 0.1420(3) 0.6083(2) 0.0427(10) Uani 1 1 d . . . . .
H33A H 0.623306 0.188785 0.599222 0.051 Uiso 1 1 calc R U . . .
H33B H 0.537100 0.117514 0.566416 0.051 Uiso 1 1 calc R U . . .
C34 C 0.6340(4) 0.0717(3) 0.6469(2) 0.0429(10) Uani 1 1 d . . . . .
H34A H 0.588540 0.017147 0.641398 0.051 Uiso 1 1 calc R U . . .
H34B H 0.715821 0.063819 0.628202 0.051 Uiso 1 1 calc R U . . .
C35 C 0.6516(4) 0.0891(3) 0.7187(2) 0.0420(10) Uani 1 1 d . . . . .
H35A H 0.720375 0.130075 0.724886 0.050 Uiso 1 1 calc R U . . .
H35B H 0.675904 0.034945 0.740312 0.050 Uiso 1 1 calc R U . . .
C36 C 0.5387(4) 0.1253(3) 0.75203(19) 0.0325(8) Uani 1 1 d . . . . .
H36 H 0.563276 0.142881 0.796828 0.039 Uiso 1 1 calc R U . . .
C37 C 0.4297(5) 0.0626(3) 0.7550(2) 0.0422(10) Uani 1 1 d . . . . .
H37A H 0.459245 0.008542 0.774963 0.051 Uiso 1 1 calc R U . . .
H37B H 0.367690 0.087346 0.783626 0.051 Uiso 1 1 calc R U . . .
C38 C 0.3669(4) 0.0415(3) 0.6903(3) 0.0493(12) Uani 1 1 d . . . . .
H38A H 0.286762 0.014197 0.698451 0.059 Uiso 1 1 calc R U . . .
H38B H 0.417854 -0.000981 0.667774 0.059 Uiso 1 1 calc R U . . .
C39 C 0.3452(4) 0.1189(4) 0.6457(2) 0.0491(12) Uani 1 1 d . . . . .
H39A H 0.323069 0.097501 0.602068 0.059 Uiso 1 1 calc R U . . .
H39B H 0.274174 0.151693 0.661297 0.059 Uiso 1 1 calc R U . . .
B B 0.4949(4) 0.2080(3) 0.7128(2) 0.0277(8) Uani 1 1 d . . . . .
Fe Fe 0.49010(5) 0.33752(3) 0.75200(2) 0.02217(14) Uani 1 1 d . . . . .
N1 N 0.4984(3) 0.39458(18) 0.83476(13) 0.0195(5) Uani 1 1 d . . . . .
N2 N 0.4879(3) 0.44579(18) 0.70205(13) 0.0205(5) Uani 1 1 d . . . . .
H100 H 0.580(4) 0.265(3) 0.716(2) 0.031 Uiso 1 1 d . U . . .
H101 H 0.405(4) 0.246(3) 0.738(2) 0.031 Uiso 1 1 d . U . . .
 
loop_
 _atom_site_aniso_label
 _atom_site_aniso_U_11
 _atom_site_aniso_U_22
 _atom_site_aniso_U_33
 _atom_site_aniso_U_23
 _atom_site_aniso_U_13
 _atom_site_aniso_U_12
C1 0.0166(14) 0.0275(17) 0.0196(15) -0.0031(12) -0.0004(11) 0.0007(12)
C2 0.0331(19) 0.0247(17) 0.0223(16) -0.0007(13) 0.0001(13) 0.0018(14)
C3 0.036(2) 0.0299(19) 0.0233(17) -0.0029(14) -0.0004(14) 0.0006(15)
C4 0.038(2) 0.0221(16) 0.0320(19) -0.0011(14) -0.0006(15) -0.0011(15)
C5 0.0304(18) 0.0251(17) 0.0269(17) 0.0011(14) 0.0001(14) -0.0009(14)
C6 0.0142(14) 0.0222(15) 0.0260(16) -0.0049(12) -0.0004(11) -0.0018(11)
C7 0.0174(15) 0.0235(16) 0.0238(15) 0.0026(13) 0.0001(11) 0.0006(12)
C8 0.0234(15) 0.0234(16) 0.0197(14) -0.0038(12) -0.0001(12) 0.0025(13)
C9 0.0203(16) 0.036(2) 0.0271(17) 0.0008(15) 0.0027(13) -0.0017(14)
C10 0.035(2) 0.037(2) 0.032(2) 0.0063(16) 0.0015(16) -0.0092(17)
C11 0.047(2) 0.028(2) 0.036(2) 0.0048(16) -0.0042(18) -0.0017(17)
C12 0.033(2) 0.032(2) 0.037(2) 0.0043(16) -0.0059(16) 0.0081(16)
C13 0.0233(16) 0.0270(17) 0.0275(17) -0.0007(14) -0.0008(13) 0.0006(13)
C14 0.0219(18) 0.060(3) 0.039(2) 0.017(2) 0.0077(15) 0.0038(18)
C15 0.047(3) 0.092(5) 0.050(3) 0.019(3) 0.016(2) 0.031(3)
C16 0.034(3) 0.106(5) 0.076(4) 0.001(4) -0.009(3) -0.007(3)
C17 0.0211(17) 0.043(2) 0.041(2) 0.0048(18) -0.0041(15) -0.0017(16)
C18 0.029(2) 0.090(5) 0.084(4) -0.013(4) 0.017(3) 0.000(3)
C19 0.040(3) 0.066(3) 0.057(3) 0.011(3) -0.018(2) -0.018(2)
C20 0.0205(15) 0.0201(15) 0.0193(14) 0.0006(11) 0.0015(11) -0.0026(12)
C21 0.0192(15) 0.0245(16) 0.0269(17) 0.0002(13) -0.0022(12) -0.0041(12)
C22 0.0242(17) 0.0273(17) 0.0259(17) 0.0014(13) -0.0078(13) -0.0047(13)
C23 0.036(2) 0.0291(18) 0.0198(16) -0.0025(13) -0.0006(14) -0.0021(15)
C24 0.0264(17) 0.0300(18) 0.0232(16) -0.0021(14) 0.0047(13) -0.0001(14)
C25 0.0191(15) 0.0268(17) 0.0206(15) 0.0019(12) 0.0012(12) 0.0013(12)
C26 0.0169(15) 0.0348(19) 0.0331(19) -0.0012(15) -0.0026(13) -0.0027(14)
C27 0.0236(19) 0.052(3) 0.054(3) 0.015(2) 0.0016(18) 0.0081(18)
C28 0.0234(18) 0.040(2) 0.053(3) 0.0105(19) 0.0073(17) -0.0050(16)
C29 0.0169(15) 0.040(2) 0.0253(17) -0.0022(15) 0.0010(13) 0.0017(14)
C30 0.039(2) 0.053(3) 0.048(3) 0.008(2) -0.011(2) -0.019(2)
C31 0.027(2) 0.047(3) 0.055(3) -0.004(2) -0.0047(18) 0.0079(18)
C32 0.043(2) 0.038(2) 0.030(2) -0.0006(16) -0.0001(17) 0.0043(18)
C33 0.052(3) 0.050(3) 0.0259(19) -0.0066(18) 0.0073(18) -0.005(2)
C34 0.035(2) 0.045(3) 0.050(3) -0.011(2) 0.0120(19) 0.0032(19)
C35 0.034(2) 0.039(2) 0.053(3) 0.000(2) 0.0010(19) 0.0123(18)
C36 0.040(2) 0.031(2) 0.0259(18) -0.0024(15) 0.0000(15) 0.0020(16)
C37 0.052(3) 0.032(2) 0.042(2) 0.0024(18) 0.011(2) -0.0056(19)
C38 0.036(2) 0.049(3) 0.064(3) -0.015(2) 0.006(2) -0.016(2)
C39 0.038(2) 0.065(3) 0.044(3) -0.017(2) -0.0130(19) 0.002(2)
B 0.027(2) 0.0251(19) 0.031(2) -0.0023(16) 0.0033(16) 0.0001(16)
Fe 0.0280(3) 0.0208(2) 0.0179(2) -0.00238(18) 0.00285(17) -0.00193(19)
N1 0.0196(13) 0.0238(14) 0.0152(12) -0.0020(10) 0.0016(10) 0.0012(10)
N2 0.0181(13) 0.0244(14) 0.0188(13) -0.0014(10) 0.0016(10) -0.0020(10)
 
_geom_special_details
;
 All esds (except the esd in the dihedral angle between two l.s. planes)
 are estimated using the full covariance matrix.  The cell esds are taken
 into account individually in the estimation of esds in distances, angles
 and torsion angles; correlations between esds in cell parameters are only
 used when they are defined by crystal symmetry.  An approximate (isotropic)
 treatment of cell esds is used for estimating esds involving l.s. planes.
;
 
loop_
 _geom_bond_atom_site_label_1
 _geom_bond_atom_site_label_2
 _geom_bond_distance
 _geom_bond_site_symmetry_2
 _geom_bond_publ_flag
C1 N1 1.362(4) . ?
C1 C2 1.415(5) . ?
C1 C6 1.432(5) . ?
C2 C3 1.379(5) . ?
C3 C4 1.408(5) . ?
C4 C5 1.356(5) . ?
C5 C6 1.426(5) . ?
C6 C7 1.427(5) . ?
C7 N2 1.298(4) . ?
C8 C9 1.406(5) . ?
C8 C13 1.406(5) . ?
C8 N1 1.439(4) . ?
C9 C10 1.397(5) . ?
C9 C14 1.502(5) . ?
C10 C11 1.372(6) . ?
C11 C12 1.389(6) . ?
C12 C13 1.390(5) . ?
C13 C17 1.516(5) . ?
C14 C16 1.519(8) . ?
C14 C15 1.526(7) . ?
C17 C19 1.519(6) . ?
C17 C18 1.528(7) . ?
C20 C21 1.395(5) . ?
C20 C25 1.404(5) . ?
C20 N2 1.445(4) . ?
C21 C22 1.402(5) . ?
C21 C26 1.517(5) . ?
C22 C23 1.380(5) . ?
C23 C24 1.374(5) . ?
C24 C25 1.395(5) . ?
C25 C29 1.513(5) . ?
C26 C28 1.526(6) . ?
C26 C27 1.535(6) . ?
C29 C31 1.520(6) . ?
C29 C30 1.530(6) . ?
C32 C33 1.512(6) . ?
C32 C39 1.535(7) . ?
C32 B 1.611(6) . ?
C33 C34 1.543(7) . ?
C34 C35 1.524(7) . ?
C35 C36 1.536(6) . ?
C36 C37 1.541(6) . ?
C36 B 1.593(6) . ?
C37 C38 1.528(7) . ?
C38 C39 1.538(8) . ?
B Fe 2.180(4) . ?
Fe N1 1.937(3) . ?
Fe N2 1.983(3) . ?
 
loop_
 _geom_angle_atom_site_label_1
 _geom_angle_atom_site_label_2
 _geom_angle_atom_site_label_3
 _geom_angle
 _geom_angle_site_symmetry_1
 _geom_angle_site_symmetry_3
 _geom_angle_publ_flag
N1 C1 C2 121.7(3) . . ?
N1 C1 C6 122.5(3) . . ?
C2 C1 C6 115.8(3) . . ?
C3 C2 C1 122.6(3) . . ?
C2 C3 C4 121.1(3) . . ?
C5 C4 C3 118.3(4) . . ?
C4 C5 C6 122.2(3) . . ?
C5 C6 C7 114.6(3) . . ?
C5 C6 C1 120.0(3) . . ?
C7 C6 C1 125.3(3) . . ?
N2 C7 C6 126.6(3) . . ?
C9 C8 C13 121.4(3) . . ?
C9 C8 N1 118.7(3) . . ?
C13 C8 N1 119.7(3) . . ?
C10 C9 C8 117.7(3) . . ?
C10 C9 C14 119.6(3) . . ?
C8 C9 C14 122.7(3) . . ?
C11 C10 C9 122.0(4) . . ?
C10 C11 C12 119.3(4) . . ?
C11 C12 C13 121.5(4) . . ?
C12 C13 C8 118.1(3) . . ?
C12 C13 C17 119.9(3) . . ?
C8 C13 C17 122.0(3) . . ?
C9 C14 C16 113.0(4) . . ?
C9 C14 C15 110.2(4) . . ?
C16 C14 C15 111.3(5) . . ?
C13 C17 C19 112.2(4) . . ?
C13 C17 C18 111.1(4) . . ?
C19 C17 C18 110.7(4) . . ?
C21 C20 C25 122.2(3) . . ?
C21 C20 N2 119.4(3) . . ?
C25 C20 N2 117.9(3) . . ?
C20 C21 C22 117.6(3) . . ?
C20 C21 C26 122.3(3) . . ?
C22 C21 C26 120.1(3) . . ?
C23 C22 C21 121.3(3) . . ?
C24 C23 C22 119.7(3) . . ?
C23 C24 C25 121.7(3) . . ?
C24 C25 C20 117.4(3) . . ?
C24 C25 C29 120.4(3) . . ?
C20 C25 C29 122.1(3) . . ?
C21 C26 C28 110.0(3) . . ?
C21 C26 C27 112.6(3) . . ?
C28 C26 C27 110.2(3) . . ?
C25 C29 C31 113.1(3) . . ?
C25 C29 C30 110.5(3) . . ?
C31 C29 C30 110.4(4) . . ?
C33 C32 C39 114.4(4) . . ?
C33 C32 B 108.8(4) . . ?
C39 C32 B 107.2(4) . . ?
C32 C33 C34 115.5(4) . . ?
C35 C34 C33 115.4(4) . . ?
C34 C35 C36 115.2(4) . . ?
C35 C36 C37 114.4(4) . . ?
C35 C36 B 107.4(3) . . ?
C37 C36 B 108.4(4) . . ?
C38 C37 C36 115.4(4) . . ?
C37 C38 C39 114.8(4) . . ?
C32 C39 C38 115.1(4) . . ?
C36 B C32 109.1(3) . . ?
C36 B Fe 124.7(3) . . ?
C32 B Fe 126.2(3) . . ?
N1 Fe N2 94.18(12) . . ?
N1 Fe B 139.21(15) . . ?
N2 Fe B 126.45(14) . . ?
C1 N1 C8 120.8(3) . . ?
C1 N1 Fe 126.8(2) . . ?
C8 N1 Fe 112.4(2) . . ?
C7 N2 C20 120.9(3) . . ?
C7 N2 Fe 124.6(2) . . ?
C20 N2 Fe 114.4(2) . . ?
 
_refine_diff_density_max    3.527
_refine_diff_density_min   -0.498
_refine_diff_density_rms    0.114

_shelx_res_file
;
TITL mo_v1623_GuillotICMMO_T100K.res in P2(1)/n
    shelx.res
    created by SHELXL-2019/3 at 10:24:57 on 25-Jun-2024
CELL  0.71073  10.8925  15.6042  20.7845   90.000   91.567   90.000
ZERR     4.00   0.0007   0.0009   0.0012    0.000    0.002    0.000
LATT   1
SYMM  1/2 - X, 1/2 + Y, 1/2 - Z
SFAC  C    H    B    FE   N
DISP    Fe    0.34630    0.84440      3394.96
DISP    B     0.00156    0.00068         2.72
DISP    C     0.00313    0.00161         6.46
DISP    N     0.00614    0.00330        13.21
UNIT  156 220 4 4 8
MERG   2
OMIT     0   0   2
OMIT     9   6   0
OMIT     8   1   2
OMIT     9   6   2
OMIT     9   3   7
OMIT    -9   5   4
OMIT    -1   2   5
OMIT     9   6   8
OMIT    -9   2   2
OMIT    -1   4   4
OMIT    -1   5  10
OMIT     9   4   1
OMIT     1   6   4
OMIT    -9   6   6
FMAP   2
PLAN   20
SIZE     0.025   0.090   0.120
ACTA    50.00
BOND
LIST   6
WPDB  -2
L.S.  10
TEMP  -173.00
WGHT    0.082700   11.964399
FVAR       0.10220
C1    1    0.500711    0.480682    0.845532    11.00000    0.01663    0.02747 =
         0.01964   -0.00311   -0.00036    0.00075
C2    1    0.505575    0.514970    0.908598    11.00000    0.03309    0.02474 =
         0.02232   -0.00067    0.00007    0.00180
AFIX  43
H2    2    0.507025    0.476609    0.944102    11.00000   -1.20000
AFIX   0
C3    1    0.508291    0.601877    0.920501    11.00000    0.03648    0.02989 =
         0.02334   -0.00288   -0.00038    0.00056
AFIX  43
H3    2    0.511882    0.621820    0.963697    11.00000   -1.20000
AFIX   0
C4    1    0.505827    0.661546    0.869676    11.00000    0.03757    0.02208 =
         0.03205   -0.00111   -0.00063   -0.00114
AFIX  43
H4    2    0.507490    0.721390    0.878054    11.00000   -1.20000
AFIX   0
C5    1    0.501018    0.631425    0.808439    11.00000    0.03039    0.02506 =
         0.02685    0.00112    0.00006   -0.00088
AFIX  43
H5    2    0.499773    0.671217    0.773834    11.00000   -1.20000
AFIX   0
C6    1    0.497770    0.542003    0.794271    11.00000    0.01422    0.02221 =
         0.02596   -0.00493   -0.00038   -0.00178
C7    1    0.492841    0.521876    0.727294    11.00000    0.01737    0.02351 =
         0.02383    0.00256    0.00006    0.00064
AFIX  43
H7    2    0.493177    0.568866    0.698238    11.00000   -1.20000
AFIX   0
C8    1    0.502251    0.335038    0.887614    11.00000    0.02344    0.02343 =
         0.01969   -0.00375   -0.00011    0.00248
C9    1    0.391175    0.301389    0.909461    11.00000    0.02033    0.03576 =
         0.02705    0.00084    0.00274   -0.00172
C10   1    0.397813    0.235744    0.955140    11.00000    0.03506    0.03658 =
         0.03196    0.00628    0.00155   -0.00918
AFIX  43
H10   2    0.323794    0.211959    0.970409    11.00000   -1.20000
AFIX   0
C11   1    0.507973    0.204589    0.978612    11.00000    0.04673    0.02803 =
         0.03638    0.00484   -0.00421   -0.00174
AFIX  43
H11   2    0.509993    0.158713    1.008670    11.00000   -1.20000
AFIX   0
C12   1    0.616552    0.240828    0.957965    11.00000    0.03287    0.03240 =
         0.03684    0.00427   -0.00594    0.00814
AFIX  43
H12   2    0.692722    0.220362    0.975204    11.00000   -1.20000
AFIX   0
C13   1    0.616244    0.306343    0.912661    11.00000    0.02330    0.02700 =
         0.02748   -0.00073   -0.00077    0.00057
C14   1    0.267883    0.333877    0.886362    11.00000    0.02194    0.06034 =
         0.03881    0.01652    0.00774    0.00376
AFIX  13
H14   2    0.282624    0.377934    0.852498    11.00000   -1.20000
AFIX   0
C15   1    0.202719    0.378537    0.941084    11.00000    0.04662    0.09174 =
         0.05019    0.01874    0.01561    0.03146
AFIX 137
H15A  2    0.254668    0.424910    0.958274    11.00000   -1.50000
H15B  2    0.187035    0.337068    0.975302    11.00000   -1.50000
H15C  2    0.124592    0.402324    0.924828    11.00000   -1.50000
AFIX   0
C16   1    0.187781    0.264443    0.855823    11.00000    0.03360    0.10601 =
         0.07619    0.00051   -0.00898   -0.00745
AFIX 137
H16A  2    0.111291    0.289949    0.838890    11.00000   -1.50000
H16B  2    0.168787    0.221195    0.888261    11.00000   -1.50000
H16C  2    0.231591    0.237392    0.820618    11.00000   -1.50000
AFIX   0
C17   1    0.736648    0.344538    0.891557    11.00000    0.02107    0.04327 =
         0.04145    0.00477   -0.00414   -0.00168
AFIX  13
H28   2    0.716852    0.397490    0.866236    11.00000   -1.20000
AFIX   0
C18   1    0.803885    0.283171    0.847337    11.00000    0.02917    0.09014 =
         0.08387   -0.01276    0.01651   -0.00045
AFIX 137
H18A  2    0.830484    0.232479    0.871815    11.00000   -1.50000
H18B  2    0.875776    0.312035    0.830059    11.00000   -1.50000
H18C  2    0.748518    0.265642    0.811778    11.00000   -1.50000
AFIX   0
C19   1    0.818885    0.370701    0.948380    11.00000    0.04012    0.06560 =
         0.05701    0.01142   -0.01794   -0.01775
AFIX 137
H19A  2    0.772680    0.407360    0.977380    11.00000   -1.50000
H19B  2    0.889991    0.402254    0.932834    11.00000   -1.50000
H19C  2    0.847054    0.319374    0.971598    11.00000   -1.50000
AFIX   0
C20   1    0.488553    0.434314    0.633056    11.00000    0.02047    0.02007 =
         0.01934    0.00056    0.00147   -0.00262
C21   1    0.377235    0.428148    0.598554    11.00000    0.01922    0.02452 =
         0.02689    0.00023   -0.00217   -0.00414
C22   1    0.381398    0.404576    0.533554    11.00000    0.02418    0.02734 =
         0.02585    0.00143   -0.00784   -0.00465
AFIX  43
H22   2    0.307023    0.400440    0.508795    11.00000   -1.20000
AFIX   0
C23   1    0.491395    0.387271    0.504845    11.00000    0.03635    0.02913 =
         0.01984   -0.00251   -0.00056   -0.00213
AFIX  43
H23   2    0.492249    0.369509    0.461141    11.00000   -1.20000
AFIX   0
C24   1    0.599676    0.395827    0.539706    11.00000    0.02644    0.02996 =
         0.02325   -0.00210    0.00472   -0.00014
AFIX  43
H24   2    0.675108    0.385779    0.519092    11.00000   -1.20000
AFIX   0
C25   1    0.601800    0.418879    0.604577    11.00000    0.01912    0.02683 =
         0.02057    0.00193    0.00122    0.00130
C26   1    0.254654    0.444050    0.629333    11.00000    0.01693    0.03480 =
         0.03307   -0.00116   -0.00263   -0.00272
AFIX  13
H26   2    0.270465    0.476240    0.670330    11.00000   -1.20000
AFIX   0
C27   1    0.167276    0.497867    0.586546    11.00000    0.02364    0.05176 =
         0.05450    0.01497    0.00162    0.00811
AFIX 137
H27A  2    0.093733    0.512177    0.610460    11.00000   -1.50000
H27B  2    0.143579    0.465043    0.547973    11.00000   -1.50000
H27C  2    0.208725    0.550745    0.573884    11.00000   -1.50000
AFIX   0
C28   1    0.194499    0.358908    0.646040    11.00000    0.02343    0.04040 =
         0.05296    0.01046    0.00728   -0.00499
AFIX 137
H28A  2    0.114304    0.369709    0.664700    11.00000   -1.50000
H28B  2    0.247003    0.327950    0.677230    11.00000   -1.50000
H28C  2    0.183549    0.324372    0.606922    11.00000   -1.50000
AFIX   0
C29   1    0.722744    0.430690    0.641024    11.00000    0.01685    0.04017 =
         0.02530   -0.00223    0.00100    0.00173
AFIX  13
H29   2    0.703903    0.440303    0.687287    11.00000   -1.20000
AFIX   0
C30   1    0.789276    0.510461    0.617182    11.00000    0.03942    0.05319 =
         0.04797    0.00791   -0.01147   -0.01910
AFIX 137
H30A  2    0.736570    0.560782    0.622215    11.00000   -1.50000
H30B  2    0.808112    0.503285    0.571662    11.00000   -1.50000
H30C  2    0.865770    0.518421    0.642395    11.00000   -1.50000
AFIX   0
C31   1    0.806037    0.352710    0.637790    11.00000    0.02670    0.04747 =
         0.05511   -0.00429   -0.00474    0.00795
AFIX 137
H31A  2    0.824948    0.340946    0.592817    11.00000   -1.50000
H31B  2    0.764450    0.303021    0.656085    11.00000   -1.50000
H31C  2    0.882401    0.363901    0.662383    11.00000   -1.50000
AFIX   0
C32   1    0.454873    0.180140    0.640599    11.00000    0.04342    0.03785 =
         0.02998   -0.00055   -0.00005    0.00432
AFIX  13
H32   2    0.427706    0.232309    0.616162    11.00000   -1.20000
AFIX   0
C33   1    0.564859    0.142006    0.608277    11.00000    0.05219    0.05027 =
         0.02589   -0.00662    0.00732   -0.00480
AFIX  23
H33A  2    0.623306    0.188785    0.599222    11.00000   -1.20000
H33B  2    0.537100    0.117514    0.566416    11.00000   -1.20000
AFIX   0
C34   1    0.633974    0.071720    0.646907    11.00000    0.03500    0.04453 =
         0.04968   -0.01062    0.01201    0.00323
AFIX  23
H34A  2    0.588540    0.017147    0.641398    11.00000   -1.20000
H34B  2    0.715821    0.063819    0.628202    11.00000   -1.20000
AFIX   0
C35   1    0.651624    0.089137    0.718710    11.00000    0.03354    0.03938 =
         0.05316   -0.00038    0.00096    0.01235
AFIX  23
H35A  2    0.720375    0.130075    0.724886    11.00000   -1.20000
H35B  2    0.675904    0.034945    0.740312    11.00000   -1.20000
AFIX   0
C36   1    0.538695    0.125310    0.752035    11.00000    0.04021    0.03145 =
         0.02594   -0.00236    0.00001    0.00200
AFIX  13
H36   2    0.563276    0.142881    0.796828    11.00000   -1.20000
AFIX   0
C37   1    0.429710    0.062632    0.755038    11.00000    0.05233    0.03250 =
         0.04225    0.00241    0.01098   -0.00559
AFIX  23
H37A  2    0.459245    0.008542    0.774963    11.00000   -1.20000
H37B  2    0.367690    0.087346    0.783626    11.00000   -1.20000
AFIX   0
C38   1    0.366941    0.041452    0.690337    11.00000    0.03556    0.04861 =
         0.06403   -0.01536    0.00591   -0.01579
AFIX  23
H38A  2    0.286762    0.014197    0.698451    11.00000   -1.20000
H38B  2    0.417854   -0.000981    0.667774    11.00000   -1.20000
AFIX   0
C39   1    0.345243    0.118890    0.645698    11.00000    0.03755    0.06468 =
         0.04427   -0.01685   -0.01298    0.00158
AFIX  23
H39A  2    0.323069    0.097501    0.602068    11.00000   -1.20000
H39B  2    0.274174    0.151693    0.661297    11.00000   -1.20000
AFIX   0
B     3    0.494938    0.208041    0.712782    11.00000    0.02741    0.02508 =
         0.03086   -0.00228    0.00326    0.00013
FE    4    0.490104    0.337523    0.751996    11.00000    0.02796    0.02081 =
         0.01786   -0.00238    0.00285   -0.00193
N1    5    0.498444    0.394584    0.834762    11.00000    0.01964    0.02375 =
         0.01524   -0.00197    0.00157    0.00124
N2    5    0.487941    0.445792    0.702054    11.00000    0.01815    0.02444 =
         0.01883   -0.00136    0.00159   -0.00199
H100  2    0.579654    0.264643    0.716286    11.00000   -1.50000
H101  2    0.405359    0.246232    0.738174    11.00000   -1.50000
HKLF    4


REM  mo_v1623_GuillotICMMO_T100K.res in P2(1)/n
REM wR2 = 0.2465, GooF = S = 1.092, Restrained GooF = 1.092 for all data
REM R1 = 0.0927 for 7718 Fo > 4sig(Fo) and 0.1258 for all 10795 data
REM 402 parameters refined using 0 restraints

END

WGHT      0.0828     11.9570

REM Highest difference peak  3.527,  deepest hole -0.498,  1-sigma level  0.114
Q1    1   0.4922  0.1219  0.6879  11.00000  0.05    3.53
Q2    1   0.5847  0.3371  0.7508  11.00000  0.05    1.61
Q3    1   0.3882  0.3383  0.7510  11.00000  0.05    1.36
Q4    1   0.5332  0.1968  0.7506  11.00000  0.05    0.71
Q5    1   0.4941  0.5972  0.7079  11.00000  0.05    0.69
Q6    1   0.4773  0.1594  0.6036  11.00000  0.05    0.66
Q7    1   0.4994  0.6715  0.7422  11.00000  0.05    0.65
Q8    1   0.3218  0.1011  0.7000  11.00000  0.05    0.63
Q9    1   0.5278  0.6105  0.8436  11.00000  0.05    0.54
Q10   1   0.6592  0.3245  0.8966  11.00000  0.05    0.51
Q11   1   0.5549 -0.0116  0.7483  11.00000  0.05    0.48
Q12   1   0.5629  0.3177  0.9011  11.00000  0.05    0.47
Q13   1   0.6100  0.0268  0.6911  11.00000  0.05    0.47
Q14   1   0.6479  0.4368  0.6250  11.00000  0.05    0.45
Q15   1   0.4446  0.4086  0.6136  11.00000  0.05    0.45
Q16   1   0.4366 -0.0093  0.7510  11.00000  0.05    0.45
Q17   1   0.3546  0.4215  0.5657  11.00000  0.05    0.43
Q18   1   0.4889  0.3051  0.9098  11.00000  0.05    0.43
Q19   1   0.4792  0.3963  0.5363  11.00000  0.05    0.42
Q20   1   0.5460  0.4321  0.6066  11.00000  0.05    0.41
;
_shelx_res_checksum   20398

_shelx_hkl_file
;
   1   0   0   -0.25    0.27
   2   0   0  631.05   41.89
  -2   0   0  480.90   40.03
   2   0   0  520.40   33.06
   3   0   0    0.21    0.14
   3   0   0   -0.09    0.13
  -3   0   0   -0.18    0.10
   3   0   0   -0.24    0.26
  -3   0   0    0.30    0.18
  -3   0   0    0.01    0.32
  -3   0   0    0.18    0.17
   3   0   0   -0.02    0.24
  -3   0   0    0.49    0.34
  -4   0   0  297.77   21.45
   4   0   0  472.14   40.63
   5   0   0    0.29    0.22
  -5   0   0    0.37    0.17
  -5   0   0    0.68    0.45
  -5   0   0    0.35    0.21
   5   0   0    0.45    0.40
   5   0   0    0.41    0.20
   5   0   0    0.62    0.29
  -5   0   0    0.40    0.40
  -5   0   0    0.59    0.24
  -6   0   0  298.60   17.86
   6   0   0  301.17   18.04
   6   0   0  307.17   18.56
  -6   0   0  299.58   18.60
  -6   0   0  298.34   18.67
   6   0   0  286.66   18.69
   7   0   0    3.99    0.66
   7   0   0    2.82    0.88
  -7   0   0    1.81    0.71
  -8   0   0  211.87   13.62
   8   0   0  217.29   13.80
   8   0   0  201.80   13.36
  -8   0   0  210.21   12.52
  -8   0   0  198.70   12.56
  -8   0   0  214.10   13.54
   8   0   0  207.29   12.57
  -8   0   0  204.71   12.43
   8   0   0  206.82   12.79
  -9   0   0    6.58    1.55
   9   0   0    6.79    0.62
  -9   0   0    8.37    1.67
  -9   0   0    6.63    0.75
  -9   0   0    6.91    0.82
  -9   0   0    8.39    0.94
   9   0   0    5.54    0.79
  -9   0   0    6.31    0.69
   9   0   0    3.51    1.06
  10   0   0  126.77    9.19
 -10   0   0  100.94    8.18
 -10   0   0  115.64    6.95
  10   0   0  109.92    7.09
 -10   0   0  113.60    7.03
 -11   0   0    2.47    0.58
  11   0   0    1.55    0.48
 -11   0   0    1.35    0.98
  12   0   0   20.02    1.76
 -12   0   0   18.52    3.12
 -12   0   0   21.64    1.71
 -13   0   0    1.66    0.58
  13   0   0    1.92    0.62
 -13   0   0    0.62    0.92
  14   0   0    5.59    1.06
 -14   0   0    7.80    1.10
 -15   0   0   -0.07    0.84
  15   0   0    0.27    0.54
 -15   0   0    0.44    0.60
  -1  -1   0  292.12   19.19
  -1  -1   0  319.71   25.81
   1  -1   0  292.17   20.73
  -1   1   0  315.20   18.40
   1   1   0  244.51   24.24
  -1   1   0  309.32   20.76
   1   1   0  310.91   19.27
   2  -1   0    0.95    0.13
  -2  -1   0    1.02    0.38
  -2  -1   0    0.44    0.37
   2  -1   0    0.96    0.18
   2  -1   0    0.30    0.23
   2  -1   0    0.76    0.25
  -2  -1   0    0.80    0.17
   2   1   0    1.16    0.40
  -2   1   0    0.89    0.18
   2   1   0    0.78    0.17
  -2   1   0    0.96    0.14
  -2   1   0    0.30    0.17
  -2   1   0    0.94    0.12
  -2   1   0    0.45    0.23
   2   1   0    1.29    0.45
   3  -1   0  838.29   62.55
   3  -1   0  907.43   53.56
  -3  -1   0  842.85   54.22
  -3  -1   0  836.93   55.56
  -3   1   0  838.74   69.20
   3   1   0  820.37   68.08
  -3   1   0  875.89   53.23
   3   1   0 1000.00   69.88
   4  -1   0    3.39    0.35
   4  -1   0    3.90    0.46
  -4  -1   0    2.99    0.77
  -4  -1   0    5.08    0.95
   4  -1   0    4.02    0.35
  -4  -1   0    4.51    0.51
   4  -1   0    3.83    0.77
  -4  -1   0    4.44    0.44
   4  -1   0    4.48    0.75
   4   1   0    2.76    0.75
   4   1   0    3.78    0.44
  -4   1   0    3.58    0.71
   4   1   0    4.16    0.91
  -4   1   0    3.73    0.33
  -4   1   0    3.89    0.40
   5  -1   0  100.74    6.00
  -5  -1   0   97.16    6.56
  -5  -1   0   91.81    5.86
  -5  -1   0   97.88    6.58
   5  -1   0   93.64    5.79
   5  -1   0   90.34    6.52
   5  -1   0   97.33    6.44
  -5  -1   0   95.65    5.90
   5  -1   0   96.85    5.83
   5  -1   0   95.94    5.87
   5   1   0   93.21    6.01
   5   1   0   95.68    5.88
  -5   1   0   97.14    5.88
  -5   1   0  101.08    5.83
  -5   1   0   94.99    5.78
   5   1   0   93.84    6.50
   5   1   0   99.68    6.67
  -5   1   0   95.96    6.38
   6  -1   0    4.86    0.61
  -6  -1   0    6.68    1.28
   6  -1   0    4.20    0.69
   6  -1   0    4.57    0.47
  -6  -1   0    5.51    0.66
  -6  -1   0    6.83    0.71
   6  -1   0    6.85    0.55
  -6  -1   0    5.10    0.50
   6  -1   0    5.32    0.98
  -6  -1   0    4.18    1.17
  -6   1   0    5.49    0.57
   6   1   0    4.55    1.04
  -6   1   0    5.04    1.02
  -6   1   0    5.28    0.64
   6   1   0    5.68    1.27
   6   1   0    4.56    0.73
   6   1   0    6.26    0.67
  -7  -1   0   94.46    6.18
   7  -1   0   92.59    6.07
   7  -1   0  106.24    6.84
  -7  -1   0   97.17    6.11
  -7  -1   0  103.89    6.21
  -7  -1   0   96.75    7.05
   7  -1   0   97.57    6.06
   7  -1   0  100.29    7.04
  -7  -1   0   96.70    7.08
   7  -1   0  103.90    6.38
   7  -1   0  106.07    6.16
   7  -1   0   99.59    6.20
  -7   1   0   98.77    6.19
  -7   1   0  105.58    7.00
   7   1   0  103.80    7.03
  -7   1   0  102.65    6.11
   7   1   0  100.25    6.38
   7   1   0   99.39    6.20
   7   1   0  104.09    7.25
  -7   1   0  101.77    6.05
  -7   1   0   97.08    6.13
  -8  -1   0    9.78    1.76
  -8  -1   0   11.14    1.92
   8  -1   0    9.87    1.59
   8  -1   0    8.21    1.59
   8  -1   0    9.33    0.74
  -8  -1   0    8.93    0.78
  -8  -1   0    9.65    0.88
  -8  -1   0    8.73    0.86
   8  -1   0    8.89    0.84
   8  -1   0    9.94    1.18
  -8   1   0    8.87    0.80
  -8   1   0    9.05    0.83
   8   1   0    9.91    0.90
  -8   1   0    9.56    1.66
   8   1   0   11.17    1.25
  -8   1   0    9.20    0.77
   8   1   0   12.11    2.09
   8   1   0    6.69    1.40
  -8   1   0    8.53    0.97
  -9  -1   0  134.12    7.73
   9  -1   0  120.76    7.56
   9  -1   0  115.59    8.75
  -9  -1   0  126.92    8.97
  -9  -1   0  117.87    8.78
   9  -1   0  120.93    8.51
  -9  -1   0  126.78    7.76
  -9  -1   0  126.81    7.61
  -9   1   0  128.17    8.83
  -9   1   0  129.59    7.59
   9   1   0  125.95    7.77
  -9   1   0  131.04    7.70
   9   1   0  116.32    8.66
   9   1   0  112.42    8.89
  -9   1   0  120.40    7.74
  10  -1   0    4.19    0.72
 -10  -1   0    4.78    0.71
 -10  -1   0    3.62    0.66
  10  -1   0    3.63    1.37
 -10  -1   0    3.69    1.38
  10   1   0    2.81    0.62
 -10   1   0    5.22    0.75
 -10   1   0    3.39    1.18
 -10   1   0    4.63    0.56
  10   1   0    5.50    1.61
 -11  -1   0   14.96    1.41
 -11  -1   0   20.27    3.18
  11  -1   0   18.50    1.50
 -11   1   0   16.69    2.71
  11   1   0   15.59    1.48
 -11   1   0   18.38    1.43
 -12  -1   0    4.82    0.83
 -12  -1   0    3.17    1.38
  12  -1   0    4.62    0.83
 -12   1   0    3.92    0.75
  12   1   0    3.84    0.80
 -12   1   0    2.74    1.28
 -13  -1   0   11.65    2.72
 -13  -1   0   11.07    1.33
  13  -1   0    8.70    1.26
 -13   1   0   11.28    1.27
 -13   1   0    9.45    2.22
  14  -1   0    1.84    0.67
 -14  -1   0    2.14    0.69
  14   1   0    2.65    0.76
 -14   1   0    1.99    0.64
 -15  -1   0    2.19    0.76
 -15  -1   0    0.34    1.04
 -15   1   0    1.45    1.34
 -15   1   0    1.99    0.69
  15   1   0    0.30    0.56
   0  -2   0   14.69    1.07
   0  -2   0   13.71    0.88
   0  -2   0   14.03    1.09
   0  -2   0   15.46    0.92
   0   2   0   15.10    0.87
   0   2   0   14.03    1.09
   0   2   0   13.18    0.88
  -1  -2   0    1.58    0.24
   1  -2   0    0.97    0.15
   1  -2   0    1.08    0.13
   1  -2   0    1.42    0.25
   1  -2   0    1.25    0.14
   1  -2   0    1.50    0.16
  -1  -2   0    1.96    0.47
  -1  -2   0    0.86    0.35
   1  -2   0    1.18    0.22
  -1  -2   0    1.41    0.21
   1   2   0    0.92    0.37
  -1   2   0    1.23    0.16
  -1   2   0    1.31    0.14
   1   2   0    1.48    0.20
  -1   2   0    1.46    0.16
  -1   2   0    1.36    0.24
  -1   2   0    0.96    0.21
   1   2   0    1.49    0.12
   1   2   0    1.45    0.41
   2  -2   0    0.32    0.09
   2  -2   0    0.43    0.13
  -2  -2   0   -0.15    0.33
  -2  -2   0    0.61    0.18
  -2  -2   0    0.16    0.20
   2  -2   0    0.32    0.16
   2  -2   0    0.32    0.19
  -2  -2   0   -0.04    0.28
   2  -2   0    0.35    0.19
   2  -2   0    0.23    0.12
   2   2   0    0.02    0.34
  -2   2   0    0.27    0.12
   2   2   0    0.19    0.16
   2   2   0    0.34    0.37
  -2   2   0    0.11    0.11
  -2   2   0    0.07    0.15
  -2   2   0    0.16    0.15
  -2   2   0    0.38    0.19
   3  -2   0    4.29    0.43
  -3  -2   0    4.78    0.90
   3  -2   0    6.40    0.71
  -3  -2   0    5.17    0.46
  -3  -2   0    4.84    0.94
   3  -2   0    4.60    0.39
   3  -2   0    4.71    0.66
  -3  -2   0    6.13    0.59
   3  -2   0    4.51    0.38
   3   2   0    5.65    1.02
  -3   2   0    4.65    0.44
  -3   2   0    5.21    0.66
  -3   2   0    5.47    0.39
   3   2   0    5.24    0.94
  -3   2   0    4.67    0.34
  -3   2   0    3.73    0.59
  -3   2   0    4.76    0.33
   3   2   0    5.25    0.47
   4  -2   0    4.99    0.45
  -4  -2   0    4.20    0.96
   4  -2   0    7.52    0.91
  -4  -2   0    4.62    1.03
   4  -2   0    5.50    0.84
  -4  -2   0    3.87    0.53
   4  -2   0    4.53    0.38
   4  -2   0    4.66    0.38
   4  -2   0    4.15    0.37
  -4   2   0    4.90    0.52
   4   2   0    3.69    0.86
  -4   2   0    5.92    0.79
  -4   2   0    4.02    0.37
   4   2   0    4.35    0.50
  -4   2   0    4.02    0.32
  -4   2   0    3.88    0.43
   4   2   0    4.33    0.59
  -4   2   0    3.88    0.67
   4   2   0    4.22    0.99
  -4   2   0    4.18    0.39
  -5  -2   0   15.79    1.10
  -5  -2   0   15.35    1.94
  -5  -2   0   19.42    2.15
  -5  -2   0   13.50    0.99
   5  -2   0   12.48    1.09
   5  -2   0   11.64    0.92
   5  -2   0   13.60    1.39
   5  -2   0   12.83    1.00
   5  -2   0   12.62    0.92
   5  -2   0   14.74    0.95
  -5  -2   0   15.21    1.03
  -5   2   0   13.83    0.91
   5   2   0   12.15    1.11
   5   2   0   17.14    2.00
   5   2   0   12.27    1.86
   5   2   0   14.28    1.04
  -5   2   0   13.30    1.35
  -5   2   0   13.28    1.01
  -5   2   0   13.36    0.87
  -5   2   0   12.74    1.30
  -5   2   0   12.41    0.95
  -6  -2   0    2.41    0.46
   6  -2   0    1.45    0.60
   6  -2   0    2.41    0.34
  -6  -2   0    2.37    0.42
  -6  -2   0    2.19    0.81
   6  -2   0    2.17    0.48
   6  -2   0    2.01    0.33
   6  -2   0    1.95    0.30
  -6  -2   0    2.06    0.36
   6  -2   0    1.66    0.55
   6  -2   0    2.19    0.40
  -6  -2   0    2.49    0.95
   6   2   0    3.00    0.91
   6   2   0    1.36    0.76
  -6   2   0    1.64    0.56
  -6   2   0    1.99    0.39
   6   2   0    2.00    0.40
   6   2   0    1.11    0.41
  -6   2   0    2.49    0.27
  -6   2   0    2.45    0.72
  -6   2   0    2.56    0.40
  -6   2   0    2.42    0.30
   7  -2   0    9.12    1.35
   7  -2   0   10.06    1.09
  -7  -2   0    8.96    0.92
   7  -2   0    8.29    0.78
  -7  -2   0    8.54    1.66
   7  -2   0    7.74    0.69
  -7  -2   0    7.36    0.70
  -7  -2   0    8.25    1.64
   7  -2   0    7.01    0.67
  -7  -2   0    8.16    0.78
   7  -2   0    8.43    0.74
   7   2   0    7.74    1.48
  -7   2   0    7.60    0.61
  -7   2   0    7.74    0.86
   7   2   0   10.65    1.84
   7   2   0   10.14    1.12
  -7   2   0    7.71    1.28
  -7   2   0    7.76    1.34
   7   2   0    7.87    0.77
  -7   2   0    7.30    0.57
  -7   2   0    7.77    0.71
   8  -2   0    3.58    1.05
  -8  -2   0    4.57    1.29
  -8  -2   0    5.68    0.64
   8  -2   0    6.23    0.69
   8  -2   0    3.75    0.94
   8  -2   0    5.69    0.58
  -8  -2   0    6.67    1.48
   8  -2   0    6.33    0.92
  -8  -2   0    5.56    0.76
   8  -2   0    5.60    0.82
   8   2   0    6.70    1.55
   8   2   0    5.81    0.92
  -8   2   0    5.18    1.17
  -8   2   0    2.85    0.87
  -8   2   0    5.32    0.68
  -8   2   0    5.90    0.46
   8   2   0    5.15    1.32
   8   2   0    6.03    0.88
  -8   2   0    5.28    0.48
   9  -2   0   18.77    1.48
  -9  -2   0   21.04    1.57
  -9  -2   0   24.27    3.17
  -9  -2   0   19.88    1.45
   9  -2   0   18.86    1.55
   9  -2   0   22.37    2.73
   9  -2   0   20.64    2.42
  -9  -2   0   20.39    2.83
  -9  -2   0   19.25    1.57
   9   2   0   19.32    2.68
   9   2   0   21.20    1.61
  -9   2   0   17.75    1.53
  -9   2   0   16.47    2.41
  -9   2   0   20.84    1.40
   9   2   0   19.86    2.95
  -9   2   0   22.21    2.60
  -9   2   0   18.86    1.48
  -9   2   0   19.09    1.29
 -10  -2   0    5.28    1.01
 -10  -2   0    4.54    1.53
  10  -2   0    5.57    0.75
 -10   2   0    6.56    0.82
 -10   2   0    5.26    1.41
  10   2   0    5.23    2.17
  10   2   0    4.90    0.81
 -11  -2   0    9.08    2.19
 -11  -2   0    7.24    0.97
  11  -2   0    4.88    0.81
 -11  -2   0    6.21    0.88
  11   2   0    5.57    0.91
 -11   2   0    6.69    0.89
 -11   2   0    5.34    1.48
 -12  -2   0    1.78    0.59
 -12  -2   0    0.02    0.73
  12  -2   0    1.59    0.53
 -12   2   0    1.42    0.58
  12   2   0    1.02    0.55
 -12   2   0    2.36    1.07
 -13  -2   0    0.30    0.82
  13  -2   0    2.35    0.67
 -13  -2   0    1.10    0.63
 -13   2   0    2.34    1.17
  13   2   0    1.32    0.62
 -13   2   0    1.41    0.56
 -14  -2   0    2.42    0.74
  14   2   0    3.01    0.81
 -14   2   0    3.03    0.78
 -15  -2   0   -0.47    1.22
 -15  -2   0    0.62    0.64
  15   2   0    0.78    0.62
 -15   2   0    1.12    0.64
 -15   2   0    1.58    1.32
   0  -3   0    0.14    0.17
   0  -3   0    0.56    0.29
   0  -3   0    0.17    0.28
   0  -3   0    0.19    0.11
   0   3   0    0.21    0.12
   0   3   0    0.13    0.07
   0   3   0    0.08    0.27
   0   3   0    0.49    0.32
   1  -3   0   15.43    0.96
   1  -3   0   17.35    0.99
   1  -3   0   14.77    0.99
  -1  -3   0   15.46    1.04
  -1  -3   0   16.58    1.39
   1  -3   0   16.91    1.16
   1  -3   0   14.75    0.99
  -1  -3   0   15.15    1.06
   1  -3   0   15.88    1.20
  -1  -3   0   14.17    1.39
  -1  -3   0   15.85    0.96
   1   3   0   14.37    0.96
  -1   3   0   16.05    0.96
   1   3   0   16.51    1.04
  -1   3   0   15.20    0.98
   1   3   0   15.84    1.39
   1   3   0   14.25    1.01
  -1   3   0   16.49    1.17
  -1   3   0   14.53    1.16
  -1   3   0   15.55    0.99
   1   3   0   14.57    1.41
   2  -3   0    0.02    0.12
   2  -3   0    0.34    0.19
   2  -3   0    0.29    0.17
  -2  -3   0    0.02    0.21
   2  -3   0    0.38    0.15
   2  -3   0    0.26    0.19
  -2  -3   0    0.05    0.17
  -2  -3   0   -0.03    0.39
   2  -3   0    0.37    0.11
  -2  -3   0    0.74    0.41
   2  -3   0    0.13    0.12
  -2   3   0    0.19    0.12
  -2   3   0    0.27    0.14
  -2   3   0   -0.17    0.14
   2   3   0   -0.05    0.33
   2   3   0    0.27    0.40
   2   3   0   -0.10    0.17
  -2   3   0    0.39    0.17
   2   3   0    0.10    0.19
  -2   3   0    0.24    0.18
   3  -3   0   31.04    1.89
   3  -3   0   29.01    2.08
  -3  -3   0   29.94    2.02
   3  -3   0   30.39    1.95
   3  -3   0   30.92    1.88
  -3  -3   0   31.10    2.01
   3  -3   0   30.63    2.08
  -3  -3   0   32.56    2.55
   3  -3   0   31.39    1.90
   3   3   0   31.12    2.51
  -3   3   0   31.91    1.97
  -3   3   0   29.68    1.88
   3   3   0   27.19    2.00
  -3   3   0   30.32    2.09
  -3   3   0   31.06    2.08
   3   3   0   29.47    1.98
   3   3   0   26.94    2.49
   4  -3   0    0.18    0.14
  -4  -3   0   -0.14    0.41
   4  -3   0   -0.26    0.15
   4  -3   0    0.22    0.15
   4  -3   0   -0.04    0.23
  -4  -3   0    0.09    0.24
   4  -3   0   -0.04    0.10
   4  -3   0    0.00    0.18
  -4  -3   0   -0.31    0.16
  -4  -3   0    0.03    0.40
  -4   3   0    0.13    0.23
  -4   3   0    0.12    0.17
   4   3   0    0.32    0.51
  -4   3   0    0.04    0.14
  -4   3   0   -0.01    0.19
   4   3   0    0.85    0.56
   4   3   0   -0.21    0.18
   4   3   0    0.06    0.20
  -4   3   0    0.14    0.24
   5  -3   0   -0.05    0.12
   5  -3   0    0.20    0.20
   5  -3   0    0.33    0.27
   5  -3   0    0.16    0.21
  -5  -3   0    0.76    0.56
   5  -3   0    0.07    0.15
  -5  -3   0    0.17    0.27
   5  -3   0    0.06    0.15
  -5  -3   0    0.42    0.55
   5  -3   0    0.17    0.31
  -5  -3   0   -0.02    0.18
  -5   3   0    0.32    0.31
   5   3   0    1.28    0.72
  -5   3   0    0.34    0.23
   5   3   0    0.01    0.24
  -5   3   0    0.14    0.16
  -5   3   0   -0.14    0.22
   5   3   0   -0.40    0.39
   5   3   0    0.59    0.27
  -5   3   0    0.05    0.18
   6  -3   0    0.64    0.26
  -6  -3   0    0.50    0.24
  -6  -3   0    0.80    0.59
   6  -3   0    0.89    0.23
   6  -3   0    0.16    0.29
   6  -3   0    1.18    0.36
  -6  -3   0    1.31    0.70
  -6  -3   0    0.55    0.26
   6  -3   0    0.87    0.22
   6  -3   0    0.70    0.45
   6  -3   0    0.68    0.22
  -6  -3   0    0.52    0.30
  -6   3   0    0.36    0.33
  -6   3   0    1.10    0.33
   6   3   0    0.21    0.28
   6   3   0   -0.28    0.41
   6   3   0    0.67    0.31
  -6   3   0    0.40    0.38
   6   3   0    0.82    0.60
  -6   3   0    1.11    0.29
   7  -3   0   20.46    1.37
   7  -3   0   19.79    1.35
   7  -3   0   20.01    1.82
   7  -3   0   17.77    1.43
  -7  -3   0   17.41    1.42
  -7  -3   0   20.40    1.42
  -7  -3   0   22.50    2.86
   7  -3   0   18.77    1.55
  -7  -3   0   19.54    1.53
  -7  -3   0   18.68    2.62
  -7   3   0   20.50    1.39
   7   3   0   23.33    2.97
  -7   3   0   18.98    1.92
   7   3   0   20.58    2.63
   7   3   0   19.99    1.51
  -7   3   0   17.89    1.80
  -7   3   0   19.65    1.48
  -8  -3   0    9.98    0.91
   8  -3   0    7.38    0.79
   8  -3   0    9.23    0.77
   8  -3   0    9.87    1.48
  -8  -3   0   12.73    2.17
   8  -3   0    9.15    1.57
  -8  -3   0   10.65    1.92
  -8  -3   0   10.07    0.87
   8  -3   0    9.38    0.90
   8  -3   0    8.62    1.12
  -8  -3   0   10.58    1.14
   8   3   0   10.58    0.99
  -8   3   0    8.10    1.09
  -8   3   0    9.61    0.85
   8   3   0   10.28    1.86
  -8   3   0   11.61    1.73
   8   3   0   12.33    2.20
  -8   3   0   11.76    1.59
   8   3   0   11.01    1.26
   9  -3   0   21.03    1.70
  -9  -3   0   21.85    1.62
  -9  -3   0   18.61    1.66
   9  -3   0   24.64    1.91
  -9  -3   0   22.49    3.10
  -9  -3   0   23.92    3.21
   9  -3   0   22.80    2.79
   9  -3   0   21.57    1.63
   9  -3   0   24.85    2.26
  -9   3   0   24.37    2.30
  -9   3   0   25.19    1.67
   9   3   0   24.68    3.14
  -9   3   0   20.36    1.71
   9   3   0   26.30    3.45
   9   3   0   23.85    1.80
  -9   3   0   21.06    2.66
  10  -3   0    1.49    0.49
  10  -3   0    1.19    0.40
 -10  -3   0    2.06    0.59
 -10  -3   0    0.79    0.91
 -10   3   0    1.31    0.47
  10   3   0    1.55    0.51
 -10   3   0   -0.01    0.53
 -11  -3   0   -0.37    0.62
 -11  -3   0    0.85    0.47
  11  -3   0    0.83    0.45
  11  -3   0    0.59    0.42
  11   3   0    0.54    0.47
 -11   3   0    0.58    0.39
 -11   3   0    0.56    0.66
 -12  -3   0    1.17    0.57
  12  -3   0    1.36    0.50
 -12  -3   0    1.13    1.08
 -12   3   0    0.36    0.43
 -12   3   0    0.68    0.83
  12   3   0    0.54    0.49
  13  -3   0    4.88    0.88
 -13  -3   0    1.99    1.36
 -13   3   0    3.92    0.82
 -13   3   0    4.33    1.56
  13   3   0    3.10    0.81
 -14  -3   0    0.33    0.53
 -14   3   0    0.19    0.53
  14   3   0   -0.09    0.49
 -15  -3   0    0.77    0.62
  15   3   0    0.15    0.51
 -15   3   0    0.57    0.57
 -15   3   0   -0.03    0.94
   0  -4   0  294.04   17.81
   0  -4   0  305.90   18.22
  -1  -4   0    9.40    0.77
   1  -4   0   10.35    0.65
   1  -4   0   11.67    1.01
  -1  -4   0    9.72    1.31
   1  -4   0   10.19    0.69
   1  -4   0   10.54    0.75
  -1  -4   0   11.52    0.77
  -1  -4   0   12.17    1.16
   1  -4   0   10.50    0.91
  -1  -4   0   10.38    0.67
   1   4   0    9.34    0.66
  -1   4   0    9.10    0.92
   1   4   0   10.64    0.75
   1   4   0   13.05    1.48
   1   4   0   12.82    1.19
   1   4   0    8.86    0.70
  -1   4   0   10.46    0.65
  -1   4   0    6.90    0.92
  -1   4   0    8.76    0.71
  -2  -4   0   33.52    2.37
   2  -4   0   36.66    2.43
   2  -4   0   36.90    2.50
  -2  -4   0   34.20    2.87
   2  -4   0   39.66    2.27
   2  -4   0   37.71    2.26
   2  -4   0   33.16    2.27
   2  -4   0   37.94    2.26
  -2  -4   0   35.12    2.83
  -2  -4   0   37.79    2.35
  -2   4   0   36.38    2.24
   2   4   0   35.23    2.82
  -2   4   0   38.82    2.28
   2   4   0   38.76    2.36
  -2   4   0   37.29    2.47
   2   4   0   35.38    2.34
   2   4   0   34.91    2.22
   2   4   0   35.93    2.91
  -2   4   0   39.26    2.26
  -2   4   0   35.89    2.46
   3  -4   0    3.97    0.50
   3  -4   0    4.36    0.41
  -3  -4   0    5.03    1.12
  -3  -4   0    4.94    0.55
  -3  -4   0    4.92    1.04
   3  -4   0    4.68    0.64
  -3  -4   0    4.32    0.58
   3  -4   0    4.47    0.39
   3  -4   0    4.49    0.60
   3  -4   0    4.63    0.38
  -3   4   0    4.73    0.39
  -3   4   0    4.47    0.41
   3   4   0    3.52    0.96
   3   4   0    5.49    0.58
  -3   4   0    4.54    0.63
  -3   4   0    4.61    0.62
   3   4   0    3.80    0.92
  -4  -4   0   61.92    4.47
  -4  -4   0   55.21    4.44
   4  -4   0   58.79    3.60
   4  -4   0   60.26    3.85
  -4  -4   0   58.39    3.75
   4  -4   0   57.04    3.55
   4  -4   0   58.43    3.67
  -4  -4   0   58.40    3.68
   4  -4   0   61.42    3.89
   4  -4   0   56.19    3.66
   4  -4   0   55.17    3.58
   4   4   0   58.95    3.71
  -4   4   0   57.69    3.58
   4   4   0   64.60    4.49
   4   4   0   59.46    3.77
  -4   4   0   60.11    3.85
   4   4   0   67.28    4.66
  -4   4   0   58.89    3.58
  -4   4   0   59.24    3.87
  -4   4   0   55.73    3.67
  -5  -4   0    4.91    0.59
   5  -4   0    5.96    0.64
   5  -4   0    5.05    0.46
   5  -4   0    4.24    0.42
   5  -4   0    4.08    0.73
   5  -4   0    5.36    0.67
   5  -4   0    4.91    0.50
  -5  -4   0    3.35    1.05
   5  -4   0    5.14    0.84
  -5  -4   0    6.18    1.38
  -5  -4   0    5.42    0.71
  -5   4   0    4.43    0.80
   5   4   0    5.42    0.74
  -5   4   0    4.58    0.73
   5   4   0    4.68    0.63
  -5   4   0    4.75    0.50
  -5   4   0    6.21    0.68
  -5   4   0    5.11    0.48
   5   4   0    4.50    1.24
   6  -4   0   19.82    1.73
   6  -4   0   16.91    1.22
  -6  -4   0   16.13    1.40
   6  -4   0   17.74    1.57
  -6  -4   0   18.05    2.52
  -6  -4   0   17.15    1.30
   6  -4   0   18.18    1.23
   6  -4   0   16.65    1.39
  -6  -4   0   16.69    2.41
   6  -4   0   17.77    1.21
   6  -4   0   19.54    1.34
   6   4   0   19.24    2.49
  -6   4   0   17.93    1.24
  -6   4   0   16.35    1.62
   6   4   0   15.99    2.44
  -6   4   0   20.16    1.64
   6   4   0   15.89    1.34
   6   4   0   15.87    1.44
  -6   4   0   19.84    1.23
  -6   4   0   17.26    1.33
  -7  -4   0    1.34    0.77
   7  -4   0    1.44    0.31
   7  -4   0    0.99    0.27
  -7  -4   0    0.80    0.45
  -7  -4   0    1.45    0.39
   7  -4   0    1.49    0.53
   7  -4   0    0.52    0.30
  -7  -4   0    1.88    0.97
   7  -4   0    0.87    0.39
  -7  -4   0    1.40    0.36
   7  -4   0    0.78    0.49
  -7   4   0    0.85    0.45
  -7   4   0    1.04    0.33
   7   4   0    1.11    0.44
  -7   4   0    1.41    0.42
  -7   4   0    0.51    0.46
   7   4   0    1.50    0.82
   7   4   0    1.15    0.78
  -8  -4   0    7.36    1.09
  -8  -4   0    4.43    1.36
  -8  -4   0    5.26    0.69
   8  -4   0    4.95    0.99
   8  -4   0    5.24    0.75
  -8  -4   0    4.11    0.67
   8  -4   0    4.86    0.58
  -8  -4   0    4.05    1.30
  -8   4   0    5.33    0.66
   8   4   0    5.77    0.90
  -8   4   0    4.13    0.97
  -8   4   0    5.63    0.79
  -8   4   0    4.77    1.07
   8   4   0    6.19    1.66
   8   4   0    4.29    0.72
   8   4   0    4.55    1.34
   9  -4   0    2.57    0.76
  -9  -4   0    1.38    1.00
   9  -4   0    1.86    0.50
  -9  -4   0    1.88    0.58
   9  -4   0    1.78    0.80
  -9  -4   0    2.67    0.64
   9  -4   0    2.27    0.60
  -9  -4   0    2.55    0.52
  -9  -4   0    1.73    0.96
   9  -4   0    2.14    0.45
  -9   4   0    2.92    0.69
   9   4   0    1.46    1.00
   9   4   0    2.03    0.56
   9   4   0    1.32    0.92
  -9   4   0    1.72    0.48
  -9   4   0    1.99    0.77
  -9   4   0    1.06    0.75
 -10  -4   0    2.13    1.19
  10  -4   0    1.57    0.51
 -10  -4   0    1.13    0.48
 -10  -4   0    1.92    0.61
  10  -4   0    1.51    0.42
  10   4   0    0.70    0.47
 -10   4   0    1.54    0.77
 -10   4   0    1.42    0.46
 -11  -4   0    0.26    0.71
  11  -4   0    1.31    0.49
  11  -4   0    0.52    0.38
 -11  -4   0    0.32    0.46
 -11   4   0    0.65    0.80
 -11   4   0    1.57    0.50
  11   4   0    0.73    0.50
 -12  -4   0    0.71    0.97
 -12  -4   0    2.66    0.66
 -12  -4   0    2.55    1.00
  12  -4   0    0.91    0.44
  12  -4   0    0.87    0.43
  12   4   0    1.39    0.57
 -12   4   0    2.14    0.62
 -12   4   0    1.76    0.96
 -13  -4   0    1.52    1.27
 -13  -4   0    0.15    0.55
 -13   4   0    0.71    0.49
  13   4   0    1.43    0.65
 -13   4   0    1.19    0.91
 -14  -4   0    1.29    0.63
 -14  -4   0    0.01    0.87
 -14   4   0    0.04    0.57
 -14   4   0    1.70    1.14
  14   4   0    0.62    0.57
 -15  -4   0    0.80    0.65
  15   4   0    1.53    0.74
 -15   4   0    1.62    0.68
   0  -5   0    0.19    0.20
   0  -5   0    0.34    0.17
   0  -5   0    0.27    0.32
   0  -5   0    0.15    0.38
   0  -5   0   -0.05    0.12
   0   5   0    0.47    0.40
   0   5   0    0.20    0.33
   0   5   0   -0.03    0.07
  -1  -5   0   11.79    0.92
   1  -5   0   11.71    0.80
   1  -5   0   11.57    1.18
  -1  -5   0   11.47    1.50
   1  -5   0   12.78    1.11
  -1  -5   0    9.10    1.32
   1  -5   0   12.57    0.76
  -1  -5   0   11.54    0.87
   1  -5   0   11.38    0.84
  -1  -5   0   11.72    0.77
  -1   5   0   10.97    1.11
   1   5   0   13.70    1.65
   1   5   0   10.15    0.80
   1   5   0   11.77    0.78
   1   5   0   11.91    0.86
   1   5   0   11.65    1.47
  -1   5   0   12.10    0.80
  -1   5   0   12.28    0.81
   2  -5   0    0.01    0.11
   2  -5   0   -0.23    0.20
   2  -5   0    0.23    0.14
  -2  -5   0    0.11    0.24
  -2  -5   0    0.41    0.44
   2  -5   0    0.01    0.08
  -2  -5   0   -0.25    0.15
   2  -5   0    0.07    0.14
  -2  -5   0    0.05    0.42
   2  -5   0    0.22    0.15
   2  -5   0    0.08    0.19
   2   5   0    0.04    0.19
  -2   5   0    0.13    0.10
  -2   5   0   -0.09    0.18
   2   5   0    0.15    0.44
  -2   5   0    0.01    0.13
  -2   5   0   -0.02    0.15
   2   5   0   -0.23    0.17
   2   5   0    0.27    0.46
  -2   5   0    0.23    0.23
   2   5   0    0.27    0.11
  -3  -5   0    2.63    0.48
   3  -5   0    2.31    0.31
  -3  -5   0    2.10    0.38
   3  -5   0    2.53    0.30
   3  -5   0    2.26    0.28
   3  -5   0    2.46    0.41
  -3  -5   0    2.82    0.88
   3  -5   0    1.67    0.29
   3  -5   0    2.29    0.44
   3  -5   0    2.13    0.31
   3  -5   0    3.03    0.55
  -3  -5   0    1.72    0.75
  -3   5   0    2.27    0.27
  -3   5   0    1.55    0.42
   3   5   0    3.42    0.97
  -3   5   0    2.67    0.32
   3   5   0    1.72    0.37
   3   5   0    2.27    0.22
  -3   5   0    2.09    0.31
  -3   5   0    2.58    0.50
   3   5   0    2.51    0.43
   3   5   0    2.64    0.88
   4  -5   0    7.50    0.59
  -4  -5   0    6.56    1.32
   4  -5   0    7.78    0.55
  -4  -5   0    8.03    0.88
  -4  -5   0    6.64    0.74
   4  -5   0    8.54    0.96
   4  -5   0    6.19    0.63
   4  -5   0    7.42    0.68
   4  -5   0    7.99    0.91
   4  -5   0    7.17    0.60
  -4   5   0    5.53    0.81
  -4   5   0    7.01    0.87
   4   5   0    6.11    1.43
   4   5   0    7.33    0.83
   4   5   0    6.45    1.33
  -4   5   0    7.67    0.58
   4   5   0    7.68    0.72
  -4   5   0    7.52    0.57
   5  -5   0    0.32    0.19
   5  -5   0    0.14    0.27
   5  -5   0    0.11    0.22
   5  -5   0    0.52    0.32
   5  -5   0    0.62    0.35
  -5  -5   0    0.46    0.34
  -5  -5   0    1.43    0.82
   5  -5   0    0.08    0.13
  -5  -5   0    0.58    0.27
  -5  -5   0    0.48    0.57
   5   5   0   -0.06    0.28
   5   5   0    1.11    0.36
  -5   5   0    0.30    0.21
  -5   5   0    0.30    0.18
   5   5   0    0.69    0.76
  -5   5   0    0.44    0.31
   6  -5   0    1.85    0.41
  -6  -5   0    2.81    0.49
   6  -5   0    1.46    0.32
   6  -5   0    2.14    0.35
   6  -5   0    2.15    0.56
   6  -5   0    2.69    0.68
  -6  -5   0    0.89    0.77
  -6  -5   0    3.50    1.16
   6  -5   0    1.97    0.45
   6  -5   0    2.42    0.34
  -6  -5   0    2.37    0.54
   6   5   0    2.71    0.58
  -6   5   0    1.56    0.31
   6   5   0    0.49    0.72
  -6   5   0    2.09    0.45
  -6   5   0    2.63    0.59
  -6   5   0    2.05    0.36
   6   5   0    3.05    1.04
  -6   5   0    2.06    0.58
   6   5   0    2.29    0.52
  -7  -5   0    5.27    1.44
   7  -5   0    5.36    0.75
   7  -5   0    5.99    0.99
  -7  -5   0    3.10    1.19
   7  -5   0    3.96    0.88
  -7  -5   0    4.02    0.60
   7  -5   0    4.52    0.52
   7   5   0    5.52    0.75
   7   5   0    6.64    1.59
   7   5   0    4.14    1.34
  -7   5   0    5.19    0.69
  -7   5   0    4.37    0.52
  -7   5   0    3.85    0.54
  -7   5   0    3.49    0.85
  -7   5   0    4.43    0.85
   7   5   0    6.03    0.90
  -8  -5   0    2.19    1.08
   8  -5   0    2.85    0.46
  -8  -5   0    3.38    0.58
   8  -5   0    3.25    0.58
  -8  -5   0    3.07    0.58
   8  -5   0    2.83    0.75
   8  -5   0    2.91    0.74
  -8  -5   0    4.36    0.82
  -8  -5   0    3.94    1.38
   8   5   0    2.60    1.15
   8   5   0    3.06    0.66
  -8   5   0    3.42    0.93
   8   5   0    1.11    1.04
  -8   5   0    3.68    0.56
  -8   5   0    3.71    0.66
  -8   5   0    4.42    0.92
  -9  -5   0   -0.02    0.67
  -9  -5   0    0.38    0.33
  -9  -5   0    0.10    0.73
   9  -5   0    0.37    0.47
   9  -5   0    0.29    0.26
   9  -5   0    0.79    0.43
  -9  -5   0   -0.11    0.39
   9  -5   0    0.76    0.39
   9  -5   0    0.59    0.58
   9   5   0    0.16    0.70
  -9   5   0    0.71    0.47
   9   5   0    0.77    0.46
  -9   5   0   -0.14    0.29
   9   5   0   -0.06    0.73
  -9   5   0    0.18    0.50
 -10  -5   0    2.85    1.31
 -10  -5   0    3.39    0.76
  10  -5   0    2.08    0.58
 -10   5   0    3.40    0.59
 -10   5   0    5.62    1.33
  10   5   0    3.01    0.70
 -11  -5   0    0.38    0.90
  11  -5   0   -0.06    0.35
 -11  -5   0   -0.18    0.42
  11  -5   0   -0.33    0.28
 -11   5   0    0.09    0.51
  11   5   0    0.10    0.41
 -11   5   0    0.34    0.39
 -12  -5   0    2.46    1.33
 -12  -5   0    1.70    0.64
  12  -5   0    0.95    0.57
  12  -5   0    1.33    0.57
  12   5   0    0.82    0.52
 -12   5   0    0.53    0.45
 -12   5   0    2.00    0.99
 -13  -5   0   -0.45    0.86
 -13  -5   0    1.54    0.65
 -13   5   0    1.22    0.58
 -13   5   0    0.50    0.86
  13   5   0    0.37    0.54
 -14  -5   0    3.80    0.87
 -14  -5   0    1.34    1.25
 -14   5   0    1.41    1.01
  14   5   0    1.87    0.75
 -14   5   0    1.37    0.63
 -15  -5   0    0.75    0.59
  15   5   0    0.57    0.74
 -15   5   0    0.14    0.65
   0  -6   0   32.01    2.53
   0  -6   0   32.34    2.12
   0  -6   0   32.98    2.02
   0  -6   0   31.47    2.07
   0  -6   0   30.90    2.61
   0   6   0   33.54    2.62
   0   6   0   32.50    1.96
   0   6   0   31.90    2.02
   0   6   0   34.34    2.60
   1  -6   0    0.59    0.35
   1  -6   0    0.45    0.18
   1  -6   0    0.32    0.21
  -1  -6   0    0.93    0.26
  -1  -6   0    0.54    0.16
   1  -6   0    0.39    0.13
  -1  -6   0   -0.13    0.25
   1  -6   0    0.33    0.32
  -1  -6   0   -0.26    0.37
  -1  -6   0    0.47    0.43
  -1   6   0    0.64    0.39
   1   6   0    0.57    0.54
  -1   6   0    0.22    0.16
   1   6   0    0.55    0.16
   1   6   0   -0.02    0.42
  -1   6   0    0.18    0.16
   1   6   0    0.28    0.16
  -2  -6   0   66.74    4.80
   2  -6   0   67.15    3.89
   2  -6   0   64.86    3.84
   2  -6   0   66.15    4.20
  -2  -6   0   58.77    4.60
   2  -6   0   60.07    3.80
   2  -6   0   66.58    3.90
  -2  -6   0   62.63    3.99
   2  -6   0   63.12    3.91
  -2  -6   0   56.46    4.01
   2  -6   0   66.38    3.80
   2  -6   0   61.68    4.30
  -2   6   0   64.25    4.26
   2   6   0   52.26    4.53
   2   6   0   59.78    3.93
  -2   6   0   65.94    3.84
   2   6   0   66.47    3.99
  -2   6   0   68.05    3.89
  -2   6   0   63.78    4.24
   2   6   0   66.00    4.79
  -2   6   0   62.37    3.90
   3  -6   0    6.66    0.57
  -3  -6   0    6.23    1.27
   3  -6   0    6.89    0.92
  -3  -6   0    5.57    0.74
   3  -6   0    6.30    0.72
  -3  -6   0    3.44    1.08
   3  -6   0    7.89    0.56
   3  -6   0    8.25    0.91
   3  -6   0    6.13    0.52
   3  -6   0    6.93    0.52
  -3  -6   0    5.56    0.68
   3  -6   0    5.83    0.52
   3   6   0    6.23    0.47
  -3   6   0    6.37    0.85
   3   6   0    7.42    0.75
  -3   6   0    6.21    0.54
   3   6   0    5.14    1.35
  -3   6   0    6.24    0.86
  -3   6   0    6.69    0.50
   3   6   0    6.19    1.30
   3   6   0    7.14    0.75
  -3   6   0    7.73    0.58
  -4  -6   0  177.67   11.11
   4  -6   0  184.83   11.02
   4  -6   0  180.77   10.96
   4  -6   0  184.54   11.25
   4  -6   0  181.82   11.02
  -4  -6   0  190.55   12.15
   4  -6   0  180.32   11.05
   4  -6   0  183.23   10.97
   4  -6   0  181.78   11.31
   4  -6   0  183.88   11.11
  -4  -6   0  184.99   11.20
   4   6   0  188.71   11.17
  -4   6   0  176.10   10.97
   4   6   0  199.54   12.34
  -4   6   0  182.58   11.29
   4   6   0  183.78   11.14
   4   6   0  198.69   12.16
  -4   6   0  180.99   10.96
   4   6   0  181.81   10.91
  -4   6   0  182.28   11.29
  -5  -6   0    5.71    0.72
   5  -6   0    5.91    0.72
  -5  -6   0    5.22    1.43
  -5  -6   0    6.64    1.54
   5  -6   0    6.31    0.63
   5  -6   0    6.25    0.49
   5  -6   0    4.95    0.65
   5  -6   0    5.23    0.51
  -5  -6   0    5.98    0.81
   5  -6   0    5.42    0.82
   5  -6   0    5.68    0.83
   5   6   0    4.80    0.71
  -5   6   0    4.79    0.81
   5   6   0    4.93    1.36
  -5   6   0    5.88    0.87
  -5   6   0    5.67    0.51
   5   6   0    6.31    1.54
  -5   6   0    6.42    0.53
   5   6   0    5.11    0.78
   6  -6   0   46.18    3.07
  -6  -6   0   49.81    4.31
   6  -6   0   48.95    3.38
   6  -6   0   47.79    2.97
  -6  -6   0   46.77    3.09
   6  -6   0   46.86    2.91
  -6  -6   0   44.70    4.13
   6  -6   0   43.59    3.06
   6  -6   0   44.48    3.25
  -6  -6   0   48.95    3.37
   6   6   0   44.31    4.21
  -6   6   0   47.06    3.36
  -6   6   0   44.14    2.92
  -6   6   0   50.28    3.35
   6   6   0   48.88    3.17
   6   6   0   50.96    4.18
  -6   6   0   44.85    2.94
   6   6   0   45.96    3.20
  -7  -6   0    3.81    0.60
   7  -6   0    3.70    0.74
   7  -6   0    3.87    0.64
  -7  -6   0    4.97    1.42
   7  -6   0    3.20    0.43
   7  -6   0    2.60    0.54
  -7  -6   0    2.71    0.66
   7  -6   0    2.71    0.73
  -7  -6   0    2.47    1.12
   7   6   0    5.10    1.43
   7   6   0    3.43    1.29
   7   6   0    3.34    0.68
  -7   6   0    3.47    0.49
   7   6   0    3.88    0.69
  -7   6   0    3.88    0.81
  -7   6   0    3.14    0.72
  -7   6   0    2.84    0.44
  -8  -6   0    4.14    1.47
   8  -6   0    2.54    0.67
   8  -6   0    2.49    0.57
   8  -6   0    3.63    0.89
  -8  -6   0    1.70    0.49
  -8  -6   0    2.75    0.52
   8  -6   0    2.99    0.45
  -8  -6   0    3.20    0.72
  -8  -6   0    5.55    1.59
   8  -6   0    2.90    0.58
  -8   6   0    3.37    0.87
  -8   6   0    3.21    0.63
   8   6   0    3.34    1.31
  -8   6   0    2.26    0.47
  -8   6   0    1.99    0.64
   8   6   0    3.92    1.37
   8   6   0    3.09    0.68
   9  -6   0    5.59    1.03
   9  -6   0    5.26    0.79
   9  -6   0    5.45    0.64
   9  -6   0    4.02    0.80
  -9  -6   0    4.45    1.61
  -9  -6   0    3.97    0.83
   9   6   0    4.95    1.53
  -9   6   0    5.21    0.70
  -9   6   0    3.09    0.86
  -9   6   0    3.74    1.02
   9   6   0    3.93    1.49
   9   6   0    6.59    0.98
 -10  -6   0    2.74    1.29
  10  -6   0    4.84    0.79
 -10  -6   0    5.36    0.94
 -10   6   0    4.42    1.30
  10   6   0    6.14    1.01
 -10   6   0    3.69    0.66
 -11  -6   0    2.12    0.70
 -11  -6   0    0.79    1.12
  11  -6   0    2.10    0.49
  11  -6   0    1.67    0.56
  11   6   0    0.73    0.55
 -11   6   0    1.89    0.52
 -11   6   0    2.18    0.93
 -12  -6   0    7.44    1.14
  12  -6   0    7.22    1.08
 -12  -6   0    6.44    2.00
 -12   6   0    5.44    0.85
 -12   6   0    5.87    1.44
  12   6   0    4.09    0.93
  13  -6   0    1.14    0.58
 -13  -6   0    1.48    0.64
 -13  -6   0    1.34    1.24
 -13   6   0    1.24    0.90
  13   6   0    1.11    0.63
 -13   6   0    0.85    0.51
 -14  -6   0    2.40    0.77
 -14  -6   0    1.32    1.36
 -14   6   0    2.81    1.22
 -14   6   0    2.11    0.70
  14   6   0    1.63    0.76
   0  -7   0    0.50    0.24
   0  -7   0    0.69    0.46
   0  -7   0    0.40    0.16
   0  -7   0    0.39    0.46
   0  -7   0    0.16    0.20
   0   7   0    0.18    0.18
   0   7   0    0.55    0.50
   0   7   0    0.59    0.48
   0   7   0    0.32    0.10
  -1  -7   0   12.23    0.92
  -1  -7   0   14.66    1.93
   1  -7   0   11.78    0.90
  -1  -7   0   11.61    0.79
  -1  -7   0   10.27    1.51
   1  -7   0   12.40    1.45
  -1  -7   0   11.66    0.97
   1  -7   0    9.92    0.82
   1  -7   0   11.78    0.76
   1  -7   0   13.32    1.62
  -1   7   0   10.67    0.83
   1   7   0   13.03    1.73
   1   7   0   10.79    0.80
   1   7   0   10.88    0.80
  -1   7   0   11.79    0.82
   1   7   0   12.12    1.71
  -1   7   0   13.32    1.57
  -2  -7   0    7.47    0.72
  -2  -7   0    8.69    0.83
   2  -7   0    8.15    1.31
  -2  -7   0    8.83    0.58
   2  -7   0    7.84    0.64
   2  -7   0   10.86    1.21
  -2  -7   0   13.11    1.87
   2  -7   0    7.46    0.58
   2  -7   0    7.90    0.68
  -2  -7   0   10.32    1.60
   2   7   0   10.58    1.61
   2   7   0    9.20    1.63
  -2   7   0    8.67    0.65
  -2   7   0    6.34    1.01
   2   7   0    8.73    0.60
   2   7   0    7.97    0.69
   2   7   0   10.40    0.78
  -2   7   0    5.61    0.96
  -2   7   0    6.27    0.63
  -3  -7   0  111.18    7.10
   3  -7   0  119.32    6.92
   3  -7   0  120.10    6.94
   3  -7   0  115.86    6.86
   3  -7   0  116.37    6.85
  -3  -7   0  119.19    8.11
  -3  -7   0  113.50    7.93
  -3  -7   0  108.91    7.03
   3  -7   0  115.90    7.21
   3  -7   0  117.72    7.38
   3  -7   0  113.25    6.91
   3   7   0  110.90    7.00
  -3   7   0  120.49    6.91
   3   7   0  115.77    7.94
  -3   7   0  118.77    6.85
   3   7   0  111.01    7.03
   3   7   0  106.48    6.84
   3   7   0  111.61    8.04
  -3   7   0  110.42    6.92
  -3   7   0  104.21    7.25
  -3   7   0  119.16    7.29
  -4  -7   0    4.48    0.68
  -4  -7   0    3.94    1.14
   4  -7   0    3.26    0.43
   4  -7   0    3.54    0.42
   4  -7   0    3.67    0.57
   4  -7   0    3.79    0.47
   4  -7   0    4.23    0.44
   4  -7   0    3.88    0.64
  -4  -7   0    4.24    0.60
   4  -7   0    4.26    0.49
   4  -7   0    2.66    0.63
   4   7   0    3.04    1.13
  -4   7   0    3.57    0.68
   4   7   0    5.24    1.31
  -4   7   0    3.43    0.68
   4   7   0    4.09    0.34
   4   7   0    5.27    0.69
  -4   7   0    4.54    0.48
   4   7   0    4.78    0.66
  -4   7   0    3.91    0.39
  -5  -7   0   21.64    1.65
   5  -7   0   22.20    1.57
  -5  -7   0   22.52    3.56
   5  -7   0   24.96    1.57
   5  -7   0   21.28    1.81
   5  -7   0   22.60    1.52
   5  -7   0   20.99    1.63
  -5  -7   0   14.70    2.56
  -5  -7   0   22.41    1.76
   5  -7   0   21.08    1.76
   5  -7   0   23.92    1.49
  -5   7   0   23.10    1.85
   5   7   0   24.51    3.16
  -5   7   0   24.91    1.87
   5   7   0   22.42    1.71
  -5   7   0   23.04    1.51
   5   7   0   21.01    1.41
  -5   7   0   23.28    1.48
   5   7   0   22.76    2.88
   5   7   0   21.22    1.71
   6  -7   0    4.04    0.76
  -6  -7   0    5.42    0.73
   6  -7   0    4.18    0.63
   6  -7   0    4.74    0.50
  -6  -7   0    5.96    0.89
  -6  -7   0    5.99    1.57
   6  -7   0    4.90    0.81
   6  -7   0    4.86    0.84
  -6  -7   0    3.60    1.55
  -6   7   0    3.90    0.76
   6   7   0    4.41    1.33
  -6   7   0    4.77    0.55
  -6   7   0    4.53    0.52
   6   7   0    5.66    1.67
   6   7   0    4.02    0.75
   6   7   0    4.03    0.36
   6   7   0    5.14    0.75
  -6   7   0    4.46    0.84
   7  -7   0   26.96    2.00
  -7  -7   0   23.40    3.39
  -7  -7   0   30.35    2.20
  -7  -7   0   24.18    1.98
   7  -7   0   25.33    2.16
   7  -7   0   26.02    1.81
   7  -7   0   25.37    2.23
   7  -7   0   29.32    2.02
  -7  -7   0   30.50    3.88
   7   7   0   32.79    4.09
  -7   7   0   28.77    1.86
  -7   7   0   28.96    2.34
   7   7   0   28.19    2.16
   7   7   0   29.51    2.12
   7   7   0   30.08    3.63
  -7   7   0   28.21    2.26
   8  -7   0    1.31    0.55
  -8  -7   0    1.70    1.01
  -8  -7   0    2.14    0.68
   8  -7   0    1.69    0.49
   8  -7   0    1.57    0.34
  -8  -7   0    1.39    0.94
   8  -7   0    1.41    0.45
   8   7   0    2.91    1.25
  -8   7   0    1.14    0.54
  -8   7   0    0.42    0.47
  -8   7   0    1.27    0.37
   8   7   0    1.63    0.55
  -8   7   0    1.90    0.40
   8   7   0    1.81    1.08
  -9  -7   0    3.52    1.56
  -9  -7   0    6.83    1.09
   9  -7   0    7.18    1.00
   9  -7   0    5.76    0.87
   9  -7   0    7.35    1.15
   9  -7   0    5.74    0.69
   9   7   0    5.22    0.90
  -9   7   0    6.18    0.78
   9   7   0    5.96    1.76
  -9   7   0    8.29    1.46
   9   7   0    5.52    1.89
 -10  -7   0    0.66    0.88
 -10  -7   0    0.55    0.63
  10  -7   0    1.50    0.64
  10  -7   0    1.47    0.56
 -10   7   0    2.98    0.58
  10   7   0    1.87    0.64
 -10   7   0    2.83    1.28
 -11  -7   0    3.09    1.49
  11  -7   0    2.66    0.67
 -11  -7   0    3.10    0.82
 -11   7   0    2.77    0.98
 -11   7   0    2.50    0.59
 -12  -7   0    0.69    0.66
  12  -7   0    1.30    0.54
 -12  -7   0   -0.03    0.95
  12   7   0    1.01    0.61
 -12   7   0    0.53    0.66
 -12   7   0    1.14    0.51
 -13  -7   0   12.08    2.93
  13  -7   0    8.42    1.23
 -13   7   0   10.53    2.01
 -13   7   0    9.19    1.23
  13   7   0    6.58    1.23
  14  -7   0   -0.40    0.42
 -14  -7   0    0.73    0.61
 -14  -7   0   -0.19    1.02
 -14   7   0    0.25    0.48
 -14   7   0    1.20    0.92
  14   7   0    0.24    0.54
   0  -8   0    0.14    0.47
   0  -8   0    0.08    0.38
   0  -8   0    0.16    0.20
   0  -8   0    0.42    0.18
   0  -8   0    0.07    0.22
   0   8   0    0.47    0.10
   0   8   0    0.38    0.18
   0   8   0   -0.13    0.40
   0   8   0    1.03    0.60
  -1  -8   0    0.89    0.20
   1  -8   0    0.30    0.19
  -1  -8   0    0.38    0.50
   1  -8   0    0.77    0.47
   1  -8   0    0.98    0.55
   1  -8   0    0.70    0.28
   1  -8   0    0.77    0.16
  -1  -8   0    1.22    0.40
  -1  -8   0    1.60    0.75
  -1  -8   0    0.46    0.27
  -1   8   0    0.52    0.21
  -1   8   0    0.57    0.23
   1   8   0    0.51    0.53
   1   8   0    0.97    0.22
  -1   8   0    1.10    0.54
   1   8   0    0.81    0.20
   1   8   0    0.59    0.62
   2  -8   0    4.61    0.83
  -2  -8   0    4.17    0.64
  -2  -8   0    4.50    0.36
  -2  -8   0    3.40    1.08
   2  -8   0    4.20    0.51
   2  -8   0    4.73    0.93
  -2  -8   0    3.64    0.56
  -2  -8   0    4.85    1.16
   2  -8   0    5.07    0.56
   2  -8   0    3.48    0.34
  -2   8   0    4.00    0.46
   2   8   0    3.29    1.00
  -2   8   0    3.30    0.43
   2   8   0    3.63    0.55
  -2   8   0    4.32    0.86
   2   8   0    3.52    0.47
   2   8   0    3.32    1.06
   2   8   0    4.02    0.37
   3  -8   0    0.12    0.20
   3  -8   0    0.19    0.33
  -3  -8   0   -0.02    0.29
   3  -8   0    0.02    0.20
  -3  -8   0   -0.03    0.45
  -3  -8   0   -0.47    0.39
   3  -8   0    0.05    0.19
  -3  -8   0    0.30    0.28
   3  -8   0   -0.32    0.19
   3  -8   0    0.17    0.15
   3  -8   0    0.08    0.08
   3  -8   0    0.00    0.07
   3   8   0   -0.47    0.15
   3   8   0    0.44    0.28
  -3   8   0    0.01    0.13
   3   8   0   -0.41    0.42
  -3   8   0   -0.38    0.14
  -3   8   0   -0.02    0.18
   3   8   0    0.14    0.54
  -3   8   0    0.34    0.31
   3   8   0    0.16    0.13
  -3   8   0    0.15    0.27
  -4  -8   0    0.67    0.43
   4  -8   0    1.13    0.24
   4  -8   0    1.39    0.29
   4  -8   0    0.99    0.37
   4  -8   0    1.48    0.30
   4  -8   0    1.26    0.30
   4  -8   0    1.10    0.25
  -4  -8   0    0.63    0.31
  -4  -8   0    1.16    0.78
   4  -8   0    1.84    0.45
   4  -8   0    0.75    0.44
   4   8   0    0.26    0.33
  -4   8   0    0.47    0.39
   4   8   0    0.44    0.68
  -4   8   0    1.49    0.48
  -4   8   0    1.50    0.30
  -4   8   0    1.99    0.29
   4   8   0    1.06    0.20
   4   8   0    1.84    0.89
   4   8   0    1.13    0.39
  -5  -8   0   16.68    2.52
   5  -8   0   13.20    0.94
  -5  -8   0   13.41    1.14
   5  -8   0   11.32    1.17
   5  -8   0   11.28    1.07
  -5  -8   0   11.35    2.17
  -5  -8   0   12.97    1.37
   5  -8   0   12.41    1.28
   5   8   0   15.64    1.22
   5   8   0   12.36    2.16
   5   8   0   16.74    2.71
  -5   8   0   12.94    1.27
  -5   8   0   12.28    1.28
   5   8   0   13.71    0.87
  -5   8   0   12.89    0.92
  -5   8   0   11.14    0.94
   5   8   0   12.15    1.17
  -6  -8   0    5.12    1.58
   6  -8   0    3.43    0.53
   6  -8   0    3.78    0.46
   6  -8   0    3.58    0.63
   6  -8   0    3.85    0.72
  -6  -8   0    4.24    0.80
  -6  -8   0    3.72    1.23
   6  -8   0    2.95    0.69
  -6  -8   0    4.49    0.67
  -6   8   0    3.27    0.46
   6   8   0    2.66    1.18
  -6   8   0    3.62    0.76
   6   8   0    5.11    0.88
  -6   8   0    3.60    0.49
   6   8   0    4.16    1.46
   6   8   0    4.00    0.35
   6   8   0    4.87    0.75
  -6   8   0    3.40    0.73
   7  -8   0    1.19    0.44
   7  -8   0    1.28    0.50
  -7  -8   0    1.10    0.52
   7  -8   0    2.13    0.61
  -7  -8   0    1.12    0.95
  -7  -8   0    2.93    1.28
   7  -8   0    1.26    0.37
   7  -8   0    1.21    0.30
   7   8   0    1.62    1.04
  -7   8   0    0.88    0.32
   7   8   0    1.13    0.20
   7   8   0    1.45    0.53
   7   8   0    1.57    0.55
  -7   8   0    1.08    0.51
  -7   8   0    1.33    0.35
  -7   8   0    1.11    0.51
   8  -8   0   14.60    1.29
   8  -8   0   16.07    1.49
   8  -8   0   13.27    1.27
  -8  -8   0   16.03    1.50
  -8  -8   0   16.12    2.86
  -8  -8   0   16.06    2.86
   8  -8   0   13.60    1.10
   8   8   0   14.84    0.97
   8   8   0   21.04    3.24
   8   8   0   15.03    1.42
  -8   8   0   16.86    1.60
  -8   8   0   14.09    1.12
  -8   8   0   11.04    1.60
  -8   8   0   14.77    1.15
   8   8   0   16.88    3.53
  -9  -8   0    0.25    0.89
  -9  -8   0   -0.17    0.48
   9  -8   0    0.22    0.37
   9  -8   0   -0.17    0.33
   9  -8   0    0.02    0.23
  -9   8   0    0.06    0.34
   9   8   0    0.36    0.87
   9   8   0    1.13    0.92
  -9   8   0    0.33    0.28
  -9   8   0    0.49    0.51
   9   8   0   -0.17    0.36
 -10  -8   0    1.53    0.68
  10  -8   0    0.34    0.39
 -10  -8   0    0.10    0.86
 -10   8   0   -0.09    0.40
 -10   8   0    0.76    0.39
  10   8   0    1.44    0.60
 -11  -8   0    2.14    0.76
  11  -8   0    1.18    0.58
 -11  -8   0    1.86    1.26
 -11   8   0    2.95    1.01
  11   8   0    1.87    0.69
 -11   8   0    1.29    0.49
 -12  -8   0   -0.40    0.91
 -12  -8   0    0.05    0.64
  12  -8   0   -0.47    0.39
 -12   8   0   -0.14    0.43
  12   8   0    0.98    0.58
 -12   8   0    0.43    0.63
 -13  -8   0    1.01    1.28
  13  -8   0    2.68    0.77
  13   8   0    1.76    0.80
 -13   8   0    1.84    0.92
  14  -8   0   -0.07    0.46
 -14  -8   0    1.84    1.58
 -14  -8   0    0.63    0.61
 -14   8   0   -0.62    0.43
 -14   8   0    0.07    0.61
  14   8   0    0.73    0.66
   0  -9   0   -0.16    0.12
   0  -9   0   -0.59    0.27
   0  -9   0   -0.20    0.25
   0  -9   0   -0.05    0.21
   0  -9   0    0.34    0.42
   0   9   0   -0.15    0.40
   0   9   0    0.05    0.17
   0   9   0    0.12    0.07
   0   9   0    0.18    0.40
   1  -9   0   70.25    5.05
  -1  -9   0   67.87    5.08
   1  -9   0   68.16    4.11
  -1  -9   0   61.19    4.33
  -1  -9   0   65.43    4.14
  -1  -9   0   66.20    4.29
   1  -9   0   72.96    4.87
   1  -9   0   73.06    4.32
  -1  -9   0   63.88    5.17
   1   9   0   67.46    4.16
  -1   9   0   67.03    4.91
   1   9   0   67.51    5.11
  -1   9   0   68.47    4.19
   1   9   0   66.95    5.19
   1   9   0   67.58    4.14
  -1   9   0   71.85    4.20
   2  -9   0    0.23    0.39
  -2  -9   0   -0.05    0.44
   2  -9   0    0.31    0.39
  -2  -9   0   -0.06    0.21
   2  -9   0   -0.01    0.13
  -2  -9   0   -0.19    0.25
   2  -9   0    0.34    0.24
   2  -9   0   -0.08    0.16
  -2  -9   0   -0.17    0.38
  -2  -9   0   -0.20    0.10
  -2   9   0    0.13    0.36
   2   9   0   -0.60    0.37
   2   9   0   -0.01    0.15
   2   9   0    0.56    0.58
  -2   9   0   -0.08    0.34
  -2   9   0    0.04    0.19
  -2   9   0    0.51    0.24
   2   9   0    0.24    0.18
   3  -9   0   11.02    0.78
   3  -9   0   10.79    1.33
   3  -9   0   12.63    0.89
  -3  -9   0   13.11    2.09
  -3  -9   0   11.66    1.23
   3  -9   0   10.29    0.87
   3  -9   0    9.62    1.45
  -3  -9   0   11.09    0.99
  -3  -9   0   11.51    2.12
   3   9   0   10.38    0.96
  -3   9   0   11.13    0.78
  -3   9   0   11.95    0.86
   3   9   0   12.20    2.15
  -3   9   0    7.61    1.26
   3   9   0   11.44    1.99
  -3   9   0   11.01    0.88
  -3   9   0   11.69    1.43
   3   9   0    9.49    0.90
   3   9   0   10.85    0.79
   4  -9   0    1.05    0.43
   4  -9   0    0.89    0.49
  -4  -9   0    1.11    0.38
  -4  -9   0    0.96    0.67
   4  -9   0    0.90    0.26
   4  -9   0    0.84    0.18
   4  -9   0    1.05    0.25
  -4  -9   0    1.11    0.45
   4  -9   0    0.97    0.47
  -4   9   0    0.59    0.26
   4   9   0    0.24    0.29
   4   9   0    0.44    0.18
  -4   9   0    1.04    0.46
  -4   9   0    1.05    0.47
   4   9   0    0.19    0.68
  -4   9   0    1.17    0.24
   4   9   0   -0.05    0.67
   5  -9   0   62.12    4.02
  -5  -9   0   55.06    5.09
   5  -9   0   60.76    4.29
   5  -9   0   60.18    3.81
  -5  -9   0   61.48    4.14
   5  -9   0   60.83    3.80
   5  -9   0   63.38    4.15
  -5  -9   0   61.42    5.29
  -5  -9   0   60.88    4.02
   5   9   0   61.69    4.04
  -5   9   0   59.44    4.27
   5   9   0   55.87    5.24
  -5   9   0   60.50    4.23
   5   9   0   58.76    5.12
  -5   9   0   63.25    3.78
  -5   9   0   62.07    3.82
   5   9   0   61.61    3.73
   5   9   0   60.34    4.01
   6  -9   0    1.97    0.36
  -6  -9   0    3.62    0.77
   6  -9   0    1.94    0.61
  -6  -9   0    1.32    0.94
   6  -9   0    1.60    0.36
   6  -9   0    2.01    0.52
   6  -9   0    2.42    0.57
  -6  -9   0    3.22    1.35
  -6   9   0    2.27    0.38
  -6   9   0    1.98    0.45
  -6   9   0    3.85    0.79
   6   9   0    2.84    0.69
   6   9   0    2.32    0.29
  -6   9   0    1.91    0.59
   6   9   0    1.86    1.14
   6   9   0    3.90    0.73
   6   9   0    1.99    1.09
  -7  -9   0    9.97    1.30
  -7  -9   0   10.62    2.28
  -7  -9   0    5.76    1.70
   7  -9   0    8.59    0.91
   7  -9   0    7.26    1.09
   7  -9   0    8.87    1.06
   7  -9   0    7.43    0.69
   7   9   0    8.82    1.12
   7   9   0    6.97    1.79
   7   9   0    8.62    0.60
   7   9   0    8.47    1.12
  -7   9   0    7.67    0.73
   7   9   0    9.60    2.28
  -7   9   0    7.31    0.73
  -7   9   0    5.04    1.01
  -7   9   0    9.44    1.29
   8  -9   0    0.80    0.43
  -8  -9   0    1.98    0.69
   8  -9   0    0.79    0.29
  -8  -9   0    3.48    1.49
   8  -9   0    1.09    0.43
  -8  -9   0    2.03    1.19
   8   9   0    1.09    0.21
   8   9   0    0.88    1.04
  -8   9   0    1.33    0.37
  -8   9   0    0.41    0.46
  -8   9   0    1.28    0.39
   8   9   0    2.10    0.64
   8   9   0    1.43    1.20
  -8   9   0    2.10    0.68
  -9  -9   0   10.99    1.44
   9  -9   0   12.50    1.44
   9  -9   0    9.29    1.19
  -9  -9   0    9.43    2.46
   9  -9   0    9.42    0.89
  -9   9   0   11.95    0.98
   9   9   0    9.04    2.42
  -9   9   0   10.66    0.93
   9   9   0   10.78    2.46
  -9   9   0   13.00    1.73
   9   9   0    7.27    1.20
 -10  -9   0    1.07    1.21
 -10  -9   0    0.30    0.58
  10  -9   0    0.36    0.40
 -10   9   0    0.61    0.38
  10   9   0   -1.22    0.54
 -10   9   0    0.33    0.55
 -11  -9   0    3.45    0.94
 -11  -9   0    0.42    0.92
 -11   9   0    3.18    0.97
 -11   9   0    2.42    0.61
  11   9   0    2.60    0.79
 -12  -9   0   -0.60    0.50
  12  -9   0    0.51    0.56
 -12  -9   0    0.42    0.62
  12   9   0    0.95    0.64
 -12   9   0    0.52    0.49
 -12   9   0    0.55    0.60
  13  -9   0    2.11    0.73
 -13  -9   0    2.39    1.53
 -13  -9   0    3.53    1.06
  13   9   0    3.29    0.97
 -13   9   0    3.14    1.12
 -14  -9   0    1.63    0.72
 -14  -9   0    0.02    0.96
  14  -9   0    1.36    0.73
  14   9   0    0.08    0.69
 -14   9   0    1.23    0.58
 -14   9   0   -0.01    0.58
   0 -10   0   10.96    1.82
   0 -10   0   10.18    1.65
   0 -10   0   10.77    0.85
   0 -10   0   10.03    0.94
   0 -10   0   12.11    1.05
   0 -10   0   11.34    0.79
   0  10   0   11.44    0.86
   0  10   0   15.41    2.10
   0  10   0   11.36    0.70
   0  10   0   15.89    2.09
   1 -10   0    0.18    0.15
   1 -10   0    0.13    0.28
  -1 -10   0    0.19    0.25
  -1 -10   0   -0.18    0.50
  -1 -10   0    0.58    0.65
   1 -10   0    0.57    0.23
  -1 -10   0    0.49    0.20
   1 -10   0    0.42    0.25
  -1 -10   0    0.48    0.38
   1 -10   0    0.13    0.36
   1 -10   0    0.19    0.43
  -1  10   0    0.51    0.23
   1  10   0    0.32    0.16
   1  10   0    0.69    0.60
   1  10   0    0.06    0.20
   1  10   0    0.81    0.68
  -1  10   0    0.41    0.22
  -1  10   0    0.14    0.46
  -2 -10   0    0.44    0.65
   2 -10   0    1.64    0.61
   2 -10   0    1.15    0.22
  -2 -10   0    1.38    0.85
   2 -10   0    0.98    0.55
  -2 -10   0    1.40    0.47
   2 -10   0    1.40    0.33
  -2 -10   0    1.08    0.23
  -2 -10   0    1.56    0.42
   2 -10   0    1.56    0.37
   2  10   0    1.71    0.32
  -2  10   0    1.32    0.32
  -2  10   0    0.35    0.46
  -2  10   0    1.35    0.60
   2  10   0    1.88    0.94
   2  10   0    1.70    0.29
  -2  10   0    1.09    0.30
   2  10   0    0.22    0.61
  -3 -10   0   -0.04    0.38
   3 -10   0    0.69    0.42
  -3 -10   0    0.88    0.70
  -3 -10   0    0.99    0.88
  -3 -10   0    0.70    0.34
   3 -10   0    0.48    0.19
   3 -10   0    1.00    0.32
   3 -10   0    0.48    0.48
  -3  10   0    0.59    0.27
   3  10   0    0.52    0.19
  -3  10   0    0.35    0.40
   3  10   0   -0.23    0.50
   3  10   0    0.24    0.24
  -3  10   0    0.06    0.38
   3  10   0    0.52    0.34
   3  10   0    1.23    0.87
  -3  10   0    0.48    0.25
   4 -10   0   26.43    1.57
   4 -10   0   24.49    2.07
   4 -10   0   26.28    1.68
   4 -10   0   25.01    1.93
   4 -10   0   25.89    2.29
   4 -10   0   25.95    1.77
  -4 -10   0   22.60    1.99
  -4 -10   0   24.04    1.91
   4 -10   0   25.22    1.57
  -4 -10   0   23.35    3.20
   4  10   0   25.12    1.89
   4  10   0   28.69    3.52
   4  10   0   24.79    1.65
  -4  10   0   25.29    2.19
  -4  10   0   24.69    2.25
  -4  10   0   24.94    1.73
   4  10   0   24.88    1.90
   4  10   0   27.81    3.70
  -4  10   0   28.80    1.68
  -5 -10   0    3.48    0.76
   5 -10   0    4.17    0.91
   5 -10   0    3.69    0.72
  -5 -10   0    2.08    1.08
   5 -10   0    3.93    0.73
   5 -10   0    3.71    0.52
   5 -10   0    4.04    0.42
  -5 -10   0    3.64    1.37
  -5  10   0    3.96    0.46
   5  10   0    3.34    0.65
   5  10   0    4.02    1.48
   5  10   0    3.02    0.38
   5  10   0    2.63    0.65
  -5  10   0    2.63    0.74
   5  10   0    3.75    1.30
  -5  10   0    3.38    0.81
  -6 -10   0    0.66    0.88
   6 -10   0    1.15    0.48
   6 -10   0    0.83    0.48
   6 -10   0    0.62    0.37
  -6 -10   0    1.04    0.94
  -6 -10   0    1.68    0.63
   6 -10   0    0.73    0.29
   6 -10   0    1.49    0.33
  -6  10   0    1.30    0.38
   6  10   0    1.04    0.23
   6  10   0    0.41    0.41
  -6  10   0    0.73    0.30
   6  10   0   -0.18    0.60
   6  10   0    0.44    0.90
   6  10   0    0.99    0.51
  -6  10   0    1.01    0.57
  -6  10   0    0.96    0.51
  -7 -10   0   -0.22    0.47
   7 -10   0    0.18    0.36
  -7 -10   0   -0.19    0.70
   7 -10   0    0.46    0.41
   7 -10   0    0.05    0.28
   7 -10   0    0.27    0.23
  -7 -10   0    0.11    0.75
   7  10   0    1.31    1.10
  -7  10   0   -0.01    0.25
   7  10   0   -0.22    0.35
   7  10   0   -0.06    0.15
  -7  10   0   -0.26    0.33
  -7  10   0    0.28    0.30
  -7  10   0    0.55    0.45
   7  10   0    0.64    0.85
  -8 -10   0    7.01    1.15
  -8 -10   0    4.77    1.76
  -8 -10   0    3.75    1.55
   8 -10   0    4.09    0.57
   8  10   0    5.68    1.94
  -8  10   0    5.69    1.01
   8  10   0    8.13    2.72
   8  10   0    5.63    0.96
  -9 -10   0    6.68    2.02
   9 -10   0    5.75    0.93
  -9 -10   0    7.30    1.22
   9  10   0    6.81    1.12
   9  10   0    8.44    2.49
   9  10   0    7.48    2.15
  -9  10   0    4.51    0.70
  -9  10   0    6.91    0.77
  10 -10   0    1.33    0.58
 -10 -10   0    1.09    0.69
 -10 -10   0    2.68    2.20
 -10  10   0    1.70    0.49
 -10  10   0    1.41    0.44
 -10  10   0    1.25    0.71
  10  10   0    1.21    0.68
 -11 -10   0    0.32    0.66
 -11 -10   0    0.50    0.99
  11 -10   0    1.90    0.66
 -11  10   0    0.01    0.42
  11  10   0    0.84    0.62
 -11  10   0    1.36    0.73
 -12 -10   0    2.13    1.71
  12 -10   0    0.76    0.58
 -12 -10   0    1.51    0.78
 -12  10   0    1.78    0.82
 -12  10   0    0.68    0.54
  12  10   0    0.54    0.70
 -13 -10   0    0.86    2.14
  13 -10   0    0.94    0.63
 -13 -10   0    1.34    0.85
  13  10   0    0.76    0.63
 -13  10   0    2.19    0.66
   0 -11   0   -0.04    0.26
   0 -11   0    0.87    0.57
   0 -11   0    0.95    0.39
   0 -11   0    0.26    0.56
   0 -11   0    0.25    0.17
   0 -11   0    0.30    0.20
   0  11   0    0.62    0.28
   0  11   0    0.77    0.67
   0  11   0    0.56    0.67
   0  11   0    0.69    0.24
  -1 -11   0   23.08    2.87
  -1 -11   0   27.47    3.23
   1 -11   0   22.86    2.30
  -1 -11   0   24.69    1.62
   1 -11   0   23.66    1.71
   1 -11   0   23.85    1.56
  -1 -11   0   22.54    1.85
   1 -11   0   24.09    2.91
  -1 -11   0   22.05    1.77
   1 -11   0   23.76    1.80
   1 -11   0   23.83    1.74
   1  11   0   24.93    3.17
  -1  11   0   24.95    2.47
   1  11   0   32.10    2.90
  -1  11   0   23.46    1.66
   1  11   0   26.62    1.66
  -1  11   0   25.86    1.69
   1  11   0   24.98    1.57
  -2 -11   0    0.30    0.20
   2 -11   0    0.08    0.16
  -2 -11   0    0.51    0.33
  -2 -11   0    0.85    0.84
  -2 -11   0   -0.46    0.42
   2 -11   0    0.75    0.34
   2 -11   0    0.44    0.40
  -2 -11   0    0.01    0.39
   2 -11   0    0.28    0.45
  -2  11   0   -0.05    0.43
  -2  11   0    0.34    0.27
  -2  11   0    0.58    0.27
   2  11   0    0.06    0.18
   2  11   0   -0.79    0.45
  -2  11   0    1.29    0.69
   2  11   0   -0.18    0.46
   3 -11   0    0.07    0.35
   3 -11   0    1.77    0.76
  -3 -11   0    0.80    0.39
  -3 -11   0   -0.65    0.41
  -3 -11   0    1.16    0.89
   3 -11   0    0.47    0.32
   3 -11   0    0.97    0.23
  -3 -11   0    0.97    0.48
   3  11   0    0.70    0.24
   3  11   0    0.60    0.30
   3  11   0    0.95    0.82
  -3  11   0    1.22    0.61
  -3  11   0    0.84    0.53
  -3  11   0    1.40    0.34
   3  11   0    0.00    0.67
  -3  11   0    0.70    0.34
   4 -11   0    6.09    1.03
   4 -11   0    5.93    0.69
   4 -11   0    7.80    1.34
   4 -11   0    6.76    0.94
   4 -11   0    5.22    0.53
  -4 -11   0    6.06    1.63
  -4 -11   0    7.02    1.04
   4  11   0    6.59    1.83
   4  11   0    7.17    0.91
   4  11   0    6.19    0.78
  -4  11   0    6.18    1.19
   4  11   0    8.34    1.86
  -4  11   0    5.69    0.75
  -4  11   0    4.36    0.97
   4  11   0    5.31    0.52
  -5 -11   0    1.37    0.63
   5 -11   0    0.82    0.31
   5 -11   0    1.06    0.53
   5 -11   0    0.76    0.18
   5 -11   0    0.43    0.36
   5 -11   0    0.93    0.56
  -5 -11   0    1.73    1.13
   5 -11   0    0.53    0.16
  -5 -11   0    0.45    0.85
   5  11   0    0.79    0.23
   5  11   0    1.54    1.09
   5  11   0    0.64    0.44
   5  11   0    0.49    0.39
  -5  11   0    0.94    0.35
  -5  11   0    1.07    0.57
  -5  11   0    0.39    0.47
   5  11   0    1.37    1.03
  -5  11   0    0.50    0.26
  -6 -11   0    2.91    1.29
  -6 -11   0    5.18    1.72
   6 -11   0    3.90    0.56
  -6 -11   0    6.11    1.04
   6 -11   0    4.06    0.76
   6 -11   0    3.71    0.85
   6  11   0    4.25    0.44
   6  11   0    6.87    0.92
  -6  11   0    2.01    0.77
  -6  11   0    3.56    0.56
   6  11   0    2.44    0.67
  -6  11   0    4.50    0.53
   6  11   0    4.40    1.61
  -6  11   0    2.60    0.71
   6  11   0    5.22    1.80
   7 -11   0    0.28    0.28
  -7 -11   0    1.14    1.22
  -7 -11   0    0.17    0.48
  -7 -11   0    0.02    0.70
   7 -11   0   -0.10    0.43
   7 -11   0    0.47    0.41
  -7  11   0    0.42    0.30
   7  11   0    0.32    0.18
  -7  11   0   -0.13    0.38
   7  11   0    1.01    1.04
   7  11   0    0.25    0.75
  -7  11   0    0.39    0.42
   7  11   0    0.17    0.47
  -7  11   0    0.11    0.34
  -8 -11   0    2.16    0.74
  -8 -11   0    1.47    1.11
   8 -11   0    2.25    0.63
   8 -11   0    2.33    0.59
  -8  11   0    2.14    0.53
  -8  11   0    2.44    0.50
   8  11   0    3.63    0.81
   8  11   0    2.61    1.44
  -8  11   0    2.48    0.74
   8  11   0    2.71    1.46
  -9 -11   0    6.02    2.07
   9 -11   0    5.65    0.94
  -9 -11   0    9.01    1.38
  -9  11   0    4.96    0.74
  -9  11   0    5.57    0.75
   9  11   0    5.21    2.00
  -9  11   0    5.61    1.09
 -10 -11   0    2.31    1.48
 -10 -11   0    4.03    0.98
 -10  11   0    1.11    0.67
  10  11   0    1.25    0.67
 -10  11   0    1.77    0.55
 -10  11   0    1.71    0.48
 -11 -11   0    1.62    0.81
 -11 -11   0    0.06    0.93
  11 -11   0    3.00    0.77
 -11  11   0    1.68    0.56
 -11  11   0    2.45    0.85
  11  11   0    3.02    0.85
 -12 -11   0    2.15    0.95
  12 -11   0    1.78    0.72
 -12 -11   0    2.62    1.67
  12  11   0    2.55    0.86
 -12  11   0    1.47    0.81
 -12  11   0    2.50    0.65
 -13 -11   0    2.40    1.78
 -13 -11   0    3.40    0.99
  13 -11   0    1.98    0.76
 -13  11   0    3.12    0.95
   0 -12   0   22.60    1.87
   0 -12   0   22.08    2.68
   0 -12   0   27.30    3.26
   0 -12   0   21.02    1.43
   0  12   0   23.14    1.55
   0  12   0   22.95    2.97
   0  12   0   21.61    1.55
   0  12   0   20.46    2.79
   1 -12   0    0.10    0.47
   1 -12   0   -0.06    0.22
  -1 -12   0   -0.19    0.16
   1 -12   0    0.45    0.62
  -1 -12   0    0.10    0.61
   1 -12   0    0.12    0.16
   1 -12   0   -0.25    0.30
  -1 -12   0    0.23    0.52
  -1 -12   0   -0.46    0.28
  -1 -12   0    0.20    0.27
  -1  12   0    0.16    0.26
   1  12   0    0.02    0.12
   1  12   0   -0.11    0.20
  -1  12   0   -0.20    0.23
  -1  12   0    0.05    0.47
   1  12   0    0.02    0.54
   1  12   0   -0.06    0.49
  -2 -12   0    6.58    0.97
   2 -12   0    5.19    0.47
   2 -12   0    3.21    0.91
   2 -12   0    5.51    1.27
   2 -12   0    5.49    0.75
  -2 -12   0    5.42    0.55
  -2 -12   0    5.43    0.82
  -2 -12   0    3.13    1.22
  -2 -12   0    5.45    1.54
   2  12   0    4.79    1.44
   2  12   0   11.12    2.13
  -2  12   0    4.83    1.15
  -2  12   0    4.35    1.16
   2  12   0    5.33    0.58
  -2  12   0    5.14    0.64
   3 -12   0    2.98    0.38
   3 -12   0    3.05    1.03
   3 -12   0    1.70    0.68
  -3 -12   0    4.77    1.45
  -3 -12   0    2.77    0.71
  -3 -12   0    3.41    1.40
   3 -12   0    3.26    0.57
  -3  12   0    3.34    0.97
  -3  12   0    2.05    0.43
   3  12   0    2.89    0.48
   3  12   0    3.35    1.21
   3  12   0    1.81    1.27
  -3  12   0    2.67    0.84
  -3  12   0    2.54    0.47
   3  12   0    2.77    0.41
  -4 -12   0    1.37    0.91
   4 -12   0    1.85    0.62
   4 -12   0    1.77    0.46
   4 -12   0    1.80    0.65
  -4 -12   0    2.14    0.70
   4 -12   0    1.41    0.69
   4  12   0    3.25    1.48
   4  12   0    1.93    0.33
   4  12   0    1.78    0.47
  -4  12   0    1.96    0.81
  -4  12   0    1.28    0.40
  -4  12   0    1.08    0.60
   4  12   0    3.18    1.49
  -5 -12   0    0.25    0.45
   5 -12   0    0.50    0.49
  -5 -12   0   -0.29    0.62
   5 -12   0   -0.34    0.24
  -5 -12   0    0.55    0.87
   5 -12   0    0.05    0.25
   5 -12   0    0.32    0.34
   5  12   0    0.16    0.38
   5  12   0    0.68    0.41
  -5  12   0   -0.20    0.34
   5  12   0    0.15    0.19
   5  12   0   -0.37    0.72
  -5  12   0   -0.07    0.22
  -5  12   0   -0.15    0.28
   5  12   0    0.59    0.93
  -5  12   0   -0.11    0.35
  -6 -12   0    1.36    0.67
   6 -12   0    1.68    0.42
   6 -12   0    1.74    0.59
  -6 -12   0    2.13    1.26
   6 -12   0    1.67    0.66
   6  12   0    2.06    1.34
   6  12   0    2.24    0.65
   6  12   0    3.69    1.46
   6  12   0    1.12    0.52
  -6  12   0    1.39    0.73
   6  12   0    1.08    0.26
  -6  12   0    1.62    0.63
  -6  12   0    1.18    0.42
  -6  12   0    1.18    0.34
   7 -12   0    0.43    0.45
   7 -12   0    0.94    0.49
  -7 -12   0    0.97    1.08
   7 -12   0    0.58    0.32
  -7 -12   0    0.23    0.74
  -7 -12   0    0.76    0.57
  -7  12   0    1.03    0.35
  -7  12   0    1.25    0.56
  -7  12   0    0.49    0.35
   7  12   0    1.13    0.54
   7  12   0   -0.79    0.64
  -8 -12   0    7.58    2.24
  -8 -12   0    6.18    1.18
   8 -12   0    5.18    0.97
  -8  12   0    5.45    0.75
  -8  12   0    7.23    1.19
   8  12   0    8.25    2.39
   8  12   0    6.78    1.09
  -9 -12   0    2.43    1.53
  -9 -12   0    3.18    0.91
   9 -12   0    2.40    0.79
  -9  12   0    2.02    0.50
   9  12   0   -0.41    0.71
   9  12   0    1.59    0.77
  -9  12   0    2.72    0.78
  -9  12   0    2.01    0.52
 -10 -12   0    2.46    1.50
  10 -12   0    0.70    0.61
 -10 -12   0    3.67    0.99
  10  12   0    0.64    0.57
 -10  12   0    1.19    0.50
 -10  12   0    0.62    0.54
 -10  12   0    1.71    0.50
 -11 -12   0    0.77    0.74
 -11 -12   0   -0.79    0.64
  11 -12   0    1.28    0.66
 -11  12   0    0.33    0.54
  11  12   0   -0.70    0.52
 -12 -12   0    0.92    1.25
  12 -12   0    0.58    0.58
 -12 -12   0   -0.42    0.53
  12  12   0   -1.15    0.43
 -12  12   0    0.64    0.61
 -13 -12   0    1.51    0.82
  13 -12   0    0.49    0.57
  13  12   0    0.37    0.71
   0 -13   0    1.18    0.71
   0 -13   0    0.31    0.41
   0 -13   0    0.44    0.21
   0 -13   0   -0.14    0.64
   0 -13   0    0.46    0.33
   0  13   0    1.02    0.30
   0  13   0    0.68    0.80
   0  13   0    1.36    0.82
   0  13   0    1.22    0.37
  -1 -13   0    5.14    0.86
  -1 -13   0    6.01    1.68
   1 -13   0    5.71    1.31
   1 -13   0    5.29    0.87
   1 -13   0    4.61    0.69
  -1 -13   0    2.15    1.04
   1 -13   0    4.01    1.29
  -1 -13   0    3.86    0.70
  -1  13   0    6.84    0.68
  -1  13   0    3.84    0.59
  -1  13   0    3.12    1.15
   1  13   0    3.82    0.55
   1  13   0    5.23    1.45
   1  13   0    3.25    1.26
   2 -13   0    0.99    0.42
   2 -13   0    0.78    0.63
  -2 -13   0    0.72    0.75
   2 -13   0    1.09    0.70
  -2 -13   0    1.50    0.57
  -2 -13   0    1.60    0.90
  -2  13   0    0.98    0.37
  -2  13   0    0.32    0.29
  -2  13   0    0.24    0.57
   2  13   0    2.16    1.11
   2  13   0   -0.44    0.54
   2  13   0    0.56    0.27
  -2  13   0    0.67    0.65
   3 -13   0   11.45    1.63
  -3 -13   0   14.28    1.60
   3 -13   0   10.93    1.82
   3 -13   0   12.30    1.13
  -3 -13   0    9.32    2.06
  -3 -13   0   17.24    3.01
   3  13   0   13.08    2.63
  -3  13   0   14.34    2.09
  -3  13   0   12.97    1.04
   3  13   0    9.99    2.22
  -3  13   0   11.26    1.75
   3  13   0   11.75    0.96
  -3  13   0   14.54    1.10
  -4 -13   0    1.53    0.69
  -4 -13   0    1.56    1.02
   4 -13   0    1.39    0.63
   4 -13   0    0.62    0.36
   4 -13   0    0.68    0.52
  -4  13   0    1.08    0.66
   4  13   0    2.14    1.40
  -4  13   0    0.56    0.37
   4  13   0    1.50    1.54
  -4  13   0    2.13    0.92
   4  13   0    1.23    0.30
   5 -13   0    8.67    0.95
   5 -13   0    7.11    1.13
  -5 -13   0   10.82    1.43
  -5 -13   0    9.36    2.32
   5 -13   0    9.33    1.51
   5  13   0    8.78    1.16
  -5  13   0    7.31    1.32
  -5  13   0    8.44    0.92
   5  13   0    8.64    0.73
   5  13   0   10.05    2.49
  -6 -13   0    3.01    1.44
   6 -13   0    1.32    0.44
  -6 -13   0    2.05    1.29
   6 -13   0    0.97    0.63
   6 -13   0    1.11    0.85
  -6 -13   0    1.96    0.75
   6  13   0    1.79    0.32
   6  13   0    3.39    1.82
  -6  13   0    0.76    0.54
   6  13   0    1.69    0.62
  -6  13   0    2.18    0.40
  -6  13   0    1.21    0.44
  -7 -13   0    3.28    1.56
  -7 -13   0    3.67    1.78
  -7 -13   0    1.28    0.73
   7 -13   0    2.55    0.72
   7  13   0    3.13    0.78
  -7  13   0    2.81    0.49
  -7  13   0    1.64    0.67
  -7  13   0    2.58    0.53
   7  13   0    2.92    1.65
  -8 -13   0    0.57    0.94
   8 -13   0    0.44    0.50
  -8 -13   0    1.52    0.78
   8  13   0    3.27    1.73
  -8  13   0    0.60    0.39
  -8  13   0    0.53    0.38
   8  13   0    1.45    0.73
  -8  13   0    0.73    0.51
  -9 -13   0    1.52    0.76
   9 -13   0    1.93    0.66
  -9 -13   0    2.00    1.45
  -9  13   0    1.82    0.47
   9  13   0    1.00    0.64
  -9  13   0    1.91    0.70
 -10 -13   0    1.64    0.82
  10 -13   0    1.03    0.61
 -10  13   0    1.30    0.61
  10  13   0    1.39    0.74
 -10  13   0    0.87    0.41
 -11 -13   0    0.57    0.75
  11 -13   0    0.16    0.53
 -11  13   0   -0.10    0.38
  11  13   0    1.17    0.67
 -11  13   0   -0.19    0.40
  12 -13   0   -0.13    0.55
 -12 -13   0   -0.35    0.64
   0 -14   0    0.55    0.84
   0 -14   0    1.42    0.57
   0  14   0    0.31    0.78
   0  14   0    1.03    0.37
   0  14   0    0.99    0.54
  -1 -14   0    0.96    0.55
   1 -14   0    0.53    0.37
   1 -14   0    0.10    0.58
  -1 -14   0    0.44    0.64
   1 -14   0    0.30    0.44
  -1 -14   0    0.99    0.83
   1  14   0    1.66    1.07
  -1  14   0    0.76    0.34
  -1  14   0    0.21    0.61
   1  14   0    0.10    0.28
  -1  14   0    0.20    0.33
  -2 -14   0    7.39    1.82
   2 -14   0    7.09    0.91
   2 -14   0    9.21    1.84
  -2 -14   0   13.19    2.56
  -2 -14   0    7.48    1.15
   2 -14   0    8.19    1.08
   2  14   0    7.49    1.96
  -2  14   0    9.85    1.82
  -2  14   0    8.01    0.89
   2  14   0    7.86    0.75
  -2  14   0    9.04    0.94
  -3 -14   0    1.68    1.04
  -3 -14   0    0.62    0.57
   3 -14   0    0.84    0.44
   3  14   0    2.06    1.31
   3  14   0    0.91    0.32
  -3  14   0   -0.19    0.47
  -3  14   0    0.80    0.36
   4 -14   0    0.97    0.58
  -4 -14   0    0.79    0.60
   4  14   0   -0.42    0.75
   4  14   0    1.21    0.33
  -4  14   0    0.68    0.57
  -4  14   0    0.73    0.38
   5 -14   0    2.00    0.68
  -5 -14   0    0.47    0.56
  -5 -14   0    1.49    1.20
   5  14   0    0.35    0.25
  -5  14   0    1.03    0.41
   5  14   0    0.10    0.92
   6 -14   0    1.04    0.57
  -6 -14   0    1.59    0.75
   6  14   0    0.12    1.07
   6  14   0    0.96    0.57
  -6  14   0    0.96    0.56
  -6  14   0    0.64    0.40
  -7 -14   0    2.55    0.92
   7 -14   0    2.06    0.65
  -7  14   0    1.49    0.62
  -7  14   0    1.33    0.47
   7  14   0    0.24    1.38
   7  14   0    2.06    0.76
  -8 -14   0    2.56    0.88
   8 -14   0    2.83    0.79
  -8  14   0    3.41    0.60
  -8  14   0    2.01    0.70
   8  14   0    4.33    2.02
   8  14   0    1.62    0.77
  -9 -14   0    0.38    0.69
   9 -14   0    1.54    0.65
   9  14   0    0.81    0.64
  -9  14   0    2.30    0.82
  -9  14   0    1.71    0.66
  10 -14   0    0.02    0.54
 -10 -14   0    0.41    0.73
 -10  14   0    0.28    0.40
  10  14   0   -0.55    0.48
 -10  14   0    0.81    0.52
  11 -14   0    0.09    0.59
 -11 -14   0    0.32    0.77
 -11  14   0    0.44    0.45
  11  14   0    0.30    0.65
 -12 -14   0    2.96    1.56
  12 -14   0    0.78    0.66
  12  14   0   -0.29    0.55
   0 -15   0   -0.13    0.44
   0  15   0    0.55    0.34
   0  15   0    0.15    0.70
   0  15   0    0.15    0.35
  -1 -15   0   35.90    2.64
   1 -15   0   35.64    2.56
   1  15   0   37.58    4.42
   1  15   0   33.06    2.27
  -1  15   0   31.29    2.29
  -1  15   0   33.84    3.42
   1  15   0   32.10    2.31
  -1  15   0   34.23    2.32
  -2 -15   0    0.01    0.44
   2 -15   0   -0.31    0.40
  -2  15   0    0.40    0.37
  -2  15   0   -0.14    0.38
   2  15   0    0.20    0.80
   3 -15   0   29.66    2.13
  -3 -15   0   29.96    2.34
   3  15   0   26.38    3.96
  -3  15   0   25.96    1.93
  -3  15   0   24.66    3.31
   3  15   0   26.04    1.86
  -4 -15   0   -0.19    0.51
   4 -15   0   -0.14    0.46
   4 -15   0    0.61    0.43
   4  15   0    1.25    1.18
   4  15   0   -0.02    0.26
  -4  15   0    0.05    0.51
  -4  15   0    0.22    0.35
   5 -15   0   27.22    2.23
  -5 -15   0   24.43    2.25
   5 -15   0   26.86    1.97
  -5  15   0   24.45    1.87
   5  15   0   25.88    1.77
  -5  15   0   25.86    2.55
  -6 -15   0    0.31    0.54
  -6  15   0    0.57    0.41
  -6  15   0    0.04    0.49
   6  15   0    1.24    1.38
   7 -15   0    5.65    1.10
  -7 -15   0    7.02    1.28
   7  15   0   10.17    2.85
  -7  15   0    7.19    0.90
   7  15   0    7.68    1.22
  -7  15   0    7.41    1.32
   8 -15   0    0.59    0.57
  -8 -15   0    0.48    0.65
   8  15   0    0.10    1.19
  -8  15   0   -0.34    0.32
   8  15   0    0.27    0.61
  -9 -15   0    0.75    0.74
   9 -15   0    1.91    0.74
  -9  15   0    0.81    0.45
   9  15   0    0.90    0.65
  -9  15   0    1.64    0.70
  10 -15   0    0.16    0.58
 -10 -15   0    1.53    0.81
 -10  15   0   -0.08    0.41
 -10  15   0    0.52    0.47
  10  15   0    0.24    0.65
 -11 -15   0    5.06    1.30
  11 -15   0    3.44    0.98
 -11  15   0    4.62    0.81
   0 -16   0    2.87    0.80
   0  16   0    2.55    1.17
   0  16   0    1.80    0.51
   0  16   0    1.65    0.44
  -1 -16   0   -0.05    0.46
   1 -16   0   -0.14    0.43
   1  16   0    0.35    0.88
  -1  16   0   -0.25    0.32
  -1  16   0   -0.33    0.29
  -1  16   0    0.01    0.65
   1  16   0    0.25    0.35
   1  16   0    0.15    0.29
  -2 -16   0    7.11    1.19
   2 -16   0    6.65    1.01
  -2  16   0    2.34    1.05
   2  16   0    6.12    1.85
  -2  16   0    7.07    0.83
  -2  16   0    5.70    0.77
   2  16   0    5.16    0.69
  -3 -16   0    0.28    0.55
   3 -16   0    1.48    0.55
   3  16   0    0.73    0.34
  -3  16   0    0.44    0.79
  -3  16   0    1.89    0.51
   3  16   0    0.65    0.86
  -4 -16   0    6.56    1.22
   4 -16   0    6.61    1.29
   4 -16   0    8.02    1.04
   4  16   0    4.34    1.76
  -4  16   0    8.75    0.97
  -4  16   0    7.47    1.54
  -5 -16   0    1.33    0.77
   5 -16   0    2.70    0.84
  -5  16   0    1.49    0.53
   5  16   0    1.83    1.42
  -5  16   0    2.37    0.93
   6 -16   0    2.61    0.81
  -6 -16   0    5.91    1.18
  -6  16   0    4.36    1.07
   6  16   0    4.26    1.89
  -6  16   0    4.59    0.72
  -7 -16   0   -0.35    0.59
   7 -16   0    0.96    0.66
   7  16   0    0.70    1.24
  -7  16   0    0.06    0.42
   8 -16   0    2.58    0.85
  -8 -16   0    3.85    1.08
   8  16   0    0.63    1.41
  -8  16   0    4.59    0.78
  -8  16   0    6.91    1.22
   9 -16   0    0.00    0.60
  -9 -16   0    0.80    0.82
   9  16   0    0.50    0.62
  -9  16   0    0.39    0.45
  -9  16   0    0.63    0.43
 -10 -16   0    4.69    1.26
  10 -16   0    3.03    0.92
  10  16   0    2.28    0.94
 -10  16   0    3.46    0.71
   0 -17   0    0.06    0.50
   0  17   0   -0.20    0.33
   0  17   0    0.04    0.33
   0  17   0    0.01    0.69
   1 -17   0    0.31    0.51
  -1 -17   0   -0.39    0.51
  -1  17   0    0.04    0.68
   1  17   0    0.40    0.31
  -1  17   0   -0.56    0.31
   1  17   0   -0.21    0.38
  -1  17   0   -0.10    0.36
   1  17   0   -0.78    0.60
   2 -17   0    1.79    0.66
  -2 -17   0    1.97    0.75
  -2  17   0    2.38    1.13
  -2  17   0    1.93    0.51
   2  17   0    2.01    0.48
   2  17   0    1.49    1.11
   3 -17   0    2.10    0.65
   3  17   0    1.16    1.16
  -3  17   0    0.71    0.45
   3  17   0    2.03    0.45
  -3  17   0    1.52    0.91
  -4 -17   0   -0.08    0.60
   4 -17   0    0.02    0.66
   4 -17   0    0.87    0.62
  -4  17   0    0.35    0.42
   4  17   0    0.06    0.42
   4  17   0    0.61    1.13
  -4  17   0    0.43    0.57
  -5 -17   0    4.57    1.09
   5 -17   0    4.19    1.02
  -5  17   0    4.55    1.22
   5  17   0    5.92    2.09
  -5  17   0    4.10    0.73
   6 -17   0    1.55    0.71
  -6 -17   0    1.91    0.89
   6  17   0   -0.50    0.77
  -6  17   0    3.71    0.99
  -6  17   0    1.05    0.58
   7 -17   0   -0.11    0.52
  -7 -17   0    1.66    0.82
   7  17   0    1.54    1.51
  -7  17   0    0.39    0.47
  -7  17   0    1.22    0.60
   8 -17   0    0.31    0.67
  -8 -17   0    1.29    0.81
   8  17   0   -0.01    1.37
  -8  17   0    1.33    0.51
  -8  17   0    1.30    0.66
   9 -17   0    1.62    0.76
  -9 -17   0    0.22    0.71
  -9  17   0    0.59    0.51
  -9  17   0    1.27    0.64
 -10 -17   0    3.72    1.11
 -10  17   0    2.44    0.63
   0 -18   0    6.42    1.16
   0  18   0    7.51    0.97
   0  18   0    9.67    1.02
   0  18   0    3.53    1.50
  -1 -18   0   -0.02    0.51
   1 -18   0    0.43    0.55
   1  18   0   -0.75    0.59
  -1  18   0   -0.48    0.60
   1  18   0    0.53    0.42
   1  18   0    0.14    0.36
  -1  18   0    0.31    0.44
   2 -18   0    7.72    1.17
  -2 -18   0    6.89    1.31
   2  18   0    8.81    2.34
  -2  18   0    9.71    1.98
   2  18   0    9.09    0.97
  -2  18   0    7.18    0.94
   2  18   0    6.36    0.92
   3 -18   0    0.50    0.53
  -3 -18   0   -0.26    0.56
   3  18   0   -0.17    0.29
  -3  18   0   -0.01    0.67
   3  18   0   -0.07    0.91
  -3  18   0    0.38    0.45
   4 -18   0   13.74    1.79
  -4 -18   0   15.43    1.95
  -4  18   0   15.50    2.40
   4  18   0   17.95    3.44
   5 -18   0    1.07    0.75
  -5 -18   0   -0.43    0.51
  -5  18   0    0.34    0.61
   5  18   0   -0.15    1.02
  -5  18   0   -0.25    0.44
   6 -18   0    3.65    1.00
  -6 -18   0    3.77    1.06
  -6  18   0    3.50    1.08
   6  18   0    5.01    2.30
  -6  18   0    3.75    0.73
  -7 -18   0    0.62    0.78
   7 -18   0    0.46    0.65
  -7  18   0    0.16    0.49
  -7  18   0    0.18    0.50
   7  18   0    0.60    1.16
   8 -18   0    2.74    0.93
  -8 -18   0    2.53    1.03
  -8  18   0    2.42    0.64
  -8  18   0    2.94    1.13
  -9 -18   0    0.81    0.81
  -9  18   0   -0.05    0.41
   0 -19   0    1.08    0.68
   0  19   0   -0.36    0.80
   0  19   0   -0.29    0.41
   1 -19   0   11.72    1.71
  -1 -19   0   11.24    1.54
   1  19   0    8.76    1.22
   1  19   0    9.50    2.46
   1  19   0    9.19    1.04
  -1  19   0    7.07    1.13
  -1  19   0   10.31    2.23
   2 -19   0    0.02    0.50
  -2 -19   0    0.34    0.62
  -2  19   0    0.03    0.39
   2  19   0    0.22    0.35
  -2  19   0    0.35    0.80
   2  19   0    0.06    0.95
   2  19   0    0.69    0.49
  -3 -19   0    6.43    1.26
  -3  19   0    3.82    1.36
  -3  19   0    4.56    0.76
   3  19   0    5.58    2.08
   4 -19   0    1.73    0.87
  -4 -19   0    1.54    0.76
  -4  19   0   -0.04    0.64
  -4  19   0    1.12    0.51
   4  19   0   -0.90    0.67
  -5 -19   0    5.08    1.22
   5 -19   0    3.41    0.95
  -5  19   0    2.89    1.17
   5  19   0    3.40    1.95
  -5  19   0    3.32    0.74
  -6 -19   0    0.07    0.69
   6 -19   0    0.48    0.69
  -6  19   0    0.19    0.68
  -6  19   0    0.32    0.47
   6  19   0    0.69    1.23
  -7 -19   0    2.49    1.28
   7 -19   0    1.09    0.76
  -7  19   0    2.78    0.69
  -7  19   0    3.16    0.92
   8 -19   0    0.04    0.85
  -8 -19   0    0.40    0.68
  -8  19   0    0.76    0.63
  -8  19   0    0.27    0.48
   0 -20   0    0.67    0.68
   0  20   0    0.10    0.99
   0  20   0    0.92    0.55
   1 -20   0    0.77    0.65
  -1 -20   0    0.33    0.66
  -1  20   0   -0.59    0.41
   1  20   0    1.09    1.48
   1  20   0   -0.44    0.43
  -2 -20   0    1.55    0.80
  -2  20   0   -0.04    0.41
   2  20   0    0.15    0.51
  -3 -20   0    0.87    0.82
   3  20   0    0.51    0.54
  -3  20   0   -0.24    0.71
  -3  20   0   -0.53    0.38
  -4 -20   0    1.24    0.83
   4 -20   0    0.73    0.72
  -4  20   0   -0.47    0.57
   4  20   0    0.37    1.40
  -4  20   0    0.13    0.53
   5 -20   0    0.03    0.71
  -5 -20   0    0.07    0.69
  -5  20   0    1.18    0.55
   5  20   0    0.55    1.16
  -5  20   0    1.58    0.95
  -6  20   0    0.58    0.70
  -6  20   0    0.33    0.49
   6  20   0   -0.98    1.31
   0 -21   0    1.05    0.69
   0  21   0    1.24    1.14
   0  21   0   -0.17    0.43
  -1 -21   0    5.49    1.20
   1 -21   0    4.05    0.99
   1  21   0    4.15    0.80
   1  21   0    3.85    1.71
  -1  21   0    3.38    0.74
  -1  21   0    2.52    1.39
  -2 -21   0    0.15    0.65
  -2  21   0    0.40    0.94
  -2  21   0   -0.03    0.49
   2  21   0    0.45    1.29
   2  21   0    0.01    0.52
  -3 -21   0    1.33    0.83
  -3  21   0    1.85    0.63
   3  21   0    1.48    0.62
   3  21   0   -0.05    1.26
  -3  21   0    0.10    0.84
  -4 -21   0    1.09    0.93
  -4  21   0    1.02    0.95
   4  21   0    0.10    0.50
   4  21   0   -1.18    0.87
  -4  21   0    1.10    0.55
   5 -21   0    3.34    1.09
  -5 -21   0    3.09    1.04
  -5  21   0    3.43    0.80
   5  21   0    6.55    3.99
   0 -22   0    9.26    1.48
   0  22   0    6.16    0.99
  -1 -22   0    0.37    0.68
  -1  22   0    0.30    0.52
   1  22   0   -0.12    0.49
  -2 -22   0    7.68    1.60
   2  22   0    3.56    0.79
  -2  22   0    6.20    0.94
 -15   0   1    1.61    0.67
  15   0  -1    1.03    0.68
 -15   0   1    3.59    1.65
 -14   0   1    0.18    0.55
  14   0  -1    0.73    0.61
 -13   0   1   10.84    2.49
 -13   0   1   13.98    1.33
  13   0  -1   13.11    1.58
 -12   0   1    1.17    0.50
  12   0  -1    1.67    0.51
 -12   0   1    1.65    1.03
 -11   0   1   10.87    1.18
 -11   0   1   12.56    2.37
  11   0  -1    8.88    1.16
 -10   0   1   18.31    1.44
  10   0  -1   18.10    1.51
 -10   0   1   18.74    1.47
  10   0  -1   18.85    2.82
 -10   0   1   14.54    2.52
  -9   0   1   34.65    2.32
   9   0  -1   32.16    3.85
  -9   0   1   36.52    2.49
  -9   0   1   36.76    3.48
  -9   0   1   35.10    3.30
  -9   0   1   36.78    2.43
   9   0  -1   33.79    3.20
   9   0  -1   33.93    2.46
   8   0  -1   31.70    2.39
  -7   0   1   25.44    1.92
  -7   0   1   27.77    1.85
  -7   0   1   30.26    2.74
   7   0  -1   29.24    1.94
  -7   0   1   28.34    2.63
   7   0  -1   29.89    2.60
   7   0  -1   26.84    1.82
   7   0  -1   28.81    2.12
  -7   0   1   28.51    1.94
  -6   0   1   -0.05    0.22
  -6   0   1    0.42    0.44
   6   0  -1    1.38    0.49
   6   0  -1    0.28    0.32
  -6   0   1    0.07    0.39
   5   0  -1   49.82    3.24
  -5   0   1   50.86    3.07
   5   0  -1   48.67    3.12
  -5   0   1   48.97    3.12
   5   0  -1   45.10    3.61
  -5   0   1   51.94    3.72
   5   0  -1   51.22    3.11
   5   0  -1   48.48    3.76
  -5   0   1   46.37    3.66
   4   0  -1   -0.33    0.33
   4   0  -1    0.04    0.18
   4   0  -1    0.05    0.34
  -4   0   1    0.30    0.36
  -4   0   1    0.09    0.14
  -4   0   1    0.04    0.17
   4   0  -1    0.17    0.23
   4   0  -1    0.06    0.16
  -4   0   1    0.04    0.32
  -3   0   1  139.46    9.21
   3   0  -1  144.51    9.20
   3   0  -1  147.09    9.28
  -3   0   1  146.71    9.24
   3   0  -1  159.21    8.94
   2   0  -1    0.09    0.25
  -2   0   1    0.03    0.10
  -2   0   1   -0.17    0.23
   2   0  -1    0.28    0.13
  -2   0   1    0.16    0.25
   2   0  -1    0.11    0.12
  -2   0   1    0.04    0.13
   2   0  -1   -0.35    0.21
  -2   0   1   -0.06    0.15
   2   0  -1    0.32    0.17
   1   0  -1    5.83    0.50
   1   0  -1    5.81    0.39
  -1   0   1    4.43    0.37
  -1   0   1    5.33    0.49
  -1   0   1    6.35    0.38
  -1   0  -1    1.76    0.14
   1   0   1    1.56    0.25
  -1   0  -1    1.86    0.15
  -1   0  -1    1.89    0.27
  -1   0  -1    1.92    0.15
  -1   0  -1    1.98    0.13
   1   0   1    1.78    0.14
   1   0   1    1.30    0.14
  -2   0  -1    0.23    0.09
   2   0   1    0.00    0.21
  -2   0  -1    0.10    0.20
  -2   0  -1    0.11    0.11
   2   0   1   -0.11    0.22
  -2   0  -1    0.07    0.12
   2   0   1    0.09    0.13
   2   0   1    0.03    0.10
   2   0   1    0.05    0.08
  -3   0  -1   28.79    1.86
   3   0   1   28.32    1.85
  -3   0  -1   29.55    2.20
   3   0   1   28.23    2.22
  -3   0  -1   30.34    1.83
   3   0   1   33.24    1.88
   3   0   1   28.41    2.16
   4   0   1   -0.04    0.14
  -4   0  -1    0.06    0.36
  -4   0  -1   -0.19    0.14
  -4   0  -1    0.51    0.18
  -4   0  -1    0.08    0.12
   4   0   1   -0.03    0.16
   4   0   1   -0.03    0.31
   4   0   1    0.13    0.31
   5   0   1    4.64    0.51
   5   0   1    5.44    0.58
  -5   0  -1    5.03    0.54
   5   0   1    7.40    1.21
   5   0   1    5.57    1.16
  -5   0  -1    5.37    0.57
  -5   0  -1    3.58    0.86
  -5   0  -1    5.09    0.43
   6   0   1    0.25    0.15
   6   0   1    0.08    0.13
  -6   0  -1    0.05    0.20
   6   0   1    0.98    0.60
  -6   0  -1   -0.02    0.44
  -7   0  -1    0.22    0.26
   7   0   1    0.16    0.48
   7   0   1   -0.12    0.14
   7   0   1    0.57    0.49
  -7   0  -1    0.32    0.23
  -7   0  -1   -0.58    0.26
   7   0   1    0.71    0.27
   7   0   1    0.02    0.27
   7   0   1    0.09    0.17
  -7   0  -1    0.41    0.24
  -8   0  -1    8.20    0.88
   8   0   1    8.35    1.06
   8   0   1    9.27    0.82
   8   0   1    5.70    1.27
   8   0   1    7.35    1.53
   9   0   1    0.19    0.21
  -9   0  -1    0.60    0.37
  -9   0  -1    0.51    0.26
  -9   0  -1   -0.21    0.58
   9   0   1    0.49    0.69
  -9   0  -1    0.12    0.37
  -9   0  -1    0.33    0.29
   9   0   1    1.01    0.68
   9   0   1    0.49    0.40
  -9   0  -1   -0.29    0.54
 -10   0  -1    4.15    0.68
  10   0   1    3.03    1.58
  10   0   1    3.09    0.62
 -10   0  -1    3.74    0.54
 -10   0  -1    5.29    1.40
 -11   0  -1    0.62    0.78
  11   0   1    0.80    0.45
 -11   0  -1   -0.05    0.38
 -12   0  -1    1.93    1.06
  12   0   1    0.96    0.50
 -12   0  -1    0.95    0.47
 -13   0  -1    2.37    0.66
  13   0   1    2.38    0.69
 -13   0  -1    3.82    1.54
 -14   0  -1    0.94    0.56
  14   0   1   -0.75    0.35
 -15   0  -1    1.47    1.30
 -15   0  -1    1.48    0.66
 -15  -1   1    0.02    0.94
 -15  -1   1    0.92    0.64
 -15   1   1   -0.39    0.77
 -15   1   1    1.23    0.66
  15   1  -1   -0.34    0.50
  14  -1  -1    2.99    0.82
 -14  -1   1    4.19    0.86
 -14   1   1    4.93    0.93
  14   1  -1    4.04    0.93
 -13  -1   1    5.46    0.93
  13  -1  -1    4.98    0.94
 -13  -1   1    4.18    1.70
 -13   1   1    7.34    1.90
 -13   1   1    4.56    0.84
  12  -1  -1    5.86    0.96
 -12  -1   1    3.40    1.47
 -12  -1   1    5.05    0.84
  12   1  -1    4.10    0.83
 -12   1   1    6.33    1.78
 -12   1   1    5.41    0.84
  11  -1  -1    1.68    0.54
 -11  -1   1    2.49    0.59
 -11  -1   1    2.67    1.26
 -11  -1   1    1.29    0.52
 -11   1   1    2.05    1.09
  11   1  -1    1.90    0.55
 -11   1   1    2.30    0.56
  10  -1  -1    4.29    0.72
 -10  -1   1    6.39    0.84
 -10  -1   1    7.00    1.69
  10   1  -1    5.82    0.85
 -10   1   1    3.51    0.70
 -10   1   1    4.96    0.62
  10   1  -1    6.92    1.72
 -10   1   1    3.46    1.25
   9  -1  -1   54.97    4.85
   9  -1  -1   59.38    3.84
   9  -1  -1   60.01    3.69
  -9  -1   1   62.84    3.87
  -9  -1   1   59.28    3.86
  -9  -1   1   57.37    3.73
  -9  -1   1   59.30    4.99
  -9  -1   1   57.00    4.85
  -9   1   1   57.68    3.66
  -9   1   1   59.55    3.87
   9   1  -1   57.80    3.87
  -9   1   1   58.95    3.79
   9   1  -1   53.14    4.97
   9   1  -1   51.73    4.67
  -9   1   1   60.27    3.74
  -9   1   1   59.56    4.70
  -9   1   1   60.75    4.87
  -8  -1   1   12.15    1.28
  -8  -1   1   10.38    1.00
  -8  -1   1    6.69    1.51
   8  -1  -1   11.04    1.27
   8  -1  -1    9.70    0.96
  -8  -1   1   11.99    0.92
   8  -1  -1   10.43    0.94
  -8  -1   1    9.98    1.84
   8  -1  -1   14.43    1.92
   8   1  -1    9.36    1.68
   8   1  -1   13.36    1.38
  -8   1   1   10.40    0.84
   8   1  -1   12.23    2.06
  -8   1   1   10.91    1.22
  -8   1   1   12.25    0.94
  -8   1   1   13.01    1.86
   8   1  -1   11.22    1.00
  -8   1   1   11.43    1.84
   7  -1  -1   34.91    2.91
  -7  -1   1   45.68    2.87
   7  -1  -1   42.35    2.72
  -7  -1   1   52.20    3.88
  -7  -1   1   48.44    2.87
   7  -1  -1   43.55    3.42
   7  -1  -1   46.25    2.81
  -7  -1   1   44.33    3.67
  -7   1   1   40.22    2.82
  -7   1   1   44.33    2.78
  -7   1   1   46.75    3.61
   7   1  -1   49.13    2.88
   7   1  -1   39.52    2.98
   7   1  -1   42.87    3.79
  -7   1   1   39.48    2.73
   7   1  -1   42.18    3.57
  -7   1   1   34.19    3.33
  -6  -1   1   20.10    1.41
   6  -1  -1   20.91    1.60
   6  -1  -1   20.41    1.42
   6  -1  -1   23.24    1.44
  -6  -1   1   19.36    1.46
  -6  -1   1   19.90    1.49
  -6  -1   1   22.65    2.16
   6  -1  -1   20.54    1.47
   6  -1  -1   20.57    1.91
  -6   1   1   19.35    1.97
  -6   1   1   20.41    1.47
   6   1  -1   20.95    1.47
  -6   1   1   24.39    2.77
   6   1  -1   20.32    1.61
   6   1  -1   20.02    2.03
  -6   1   1   19.29    1.42
  -6   1   1   20.97    1.37
  -5  -1   1    0.23    0.19
  -5  -1   1    0.32    0.19
  -5  -1   1    0.49    0.47
   5  -1  -1    0.24    0.16
   5  -1  -1   -0.17    0.30
  -5  -1   1    0.48    0.52
   5  -1  -1    0.73    0.27
   5  -1  -1    0.13    0.16
   5   1  -1    0.16    0.41
  -5   1   1    0.11    0.36
  -5   1   1    0.35    0.16
   5   1  -1    0.62    0.24
   5   1  -1   -0.29    0.24
  -5   1   1    0.35    0.22
  -4  -1   1   28.80    2.53
   4  -1  -1   31.19    2.02
   4  -1  -1   31.52    2.14
   4  -1  -1   32.55    2.08
  -4  -1   1   32.99    2.05
   4  -1  -1   34.01    2.00
  -4  -1   1   30.77    2.57
   4  -1  -1   29.16    2.36
  -4  -1   1   30.65    2.06
  -4   1   1   31.32    2.07
   4   1  -1   31.70    2.16
  -4   1   1   33.98    2.48
   4   1  -1   31.22    2.54
   4   1  -1   32.63    2.66
  -4   1   1   32.64    2.00
   4   1  -1   34.60    2.08
  -3  -1   1  101.16    6.56
  -3  -1   1  102.56    6.10
  -3  -1   1  101.14    6.58
   3  -1  -1  103.32    6.39
   3  -1  -1  103.68    6.17
   3   1  -1   96.71    6.11
   3   1  -1  101.68    6.62
   3   1  -1  101.55    6.54
   3   1  -1   99.97    6.18
  -3   1   1  101.79    6.42
  -2  -1   1   30.89    2.03
   2  -1  -1   33.95    1.99
  -2  -1   1   28.96    2.30
  -2  -1   1   29.74    1.97
   2  -1  -1   36.17    1.96
   2  -1  -1   33.05    2.17
   2  -1  -1   31.58    2.01
  -2  -1   1   28.29    2.26
  -2   1   1   34.65    1.99
   2   1  -1   30.44    1.98
   2   1  -1   28.33    2.26
   2   1  -1   28.11    2.30
   2   1  -1   31.11    2.03
  -2   1   1   30.05    2.16
  -2   1   1   30.65    2.01
  -2   1   1   34.15    1.95
  -2   1   1   34.51    1.94
   1  -1  -1  401.25   28.07
   1  -1  -1  399.27   23.62
  -1  -1   1  377.04   24.15
  -1  -1   1  367.43   30.35
   1   1  -1  382.23   24.20
   1   1  -1  350.60   30.33
  -1  -1  -1  312.65   20.91
  -1  -1  -1  344.77   28.50
   1   1   1  342.19   21.05
   1   1   1  373.42   28.42
   2  -1   1   29.73    2.06
  -2  -1  -1   31.58    1.97
   2  -1   1   32.08    1.93
  -2  -1  -1   33.47    2.01
   2  -1   1   33.68    1.97
  -2  -1  -1   32.47    2.29
   2  -1   1   29.47    2.10
  -2  -1  -1   32.21    2.33
   2  -1   1   34.42    1.92
   2  -1   1   31.24    1.94
  -2   1  -1   35.50    1.94
  -2   1  -1   32.17    2.10
  -2   1  -1   30.28    1.94
   2   1   1   29.95    2.30
  -2   1  -1   31.84    1.96
   2   1   1   31.73    2.00
  -2   1  -1   30.71    1.95
   2   1   1   32.34    2.28
  -2   1  -1   30.25    2.08
   2   1   1   30.69    1.98
   3  -1   1  115.62    7.48
   3  -1   1  119.76    7.23
  -3  -1  -1  126.58    7.74
  -3  -1  -1  123.36    7.27
  -3  -1  -1  125.45    7.31
  -3   1  -1  118.53    7.53
   3   1   1  120.03    7.70
  -3   1  -1  122.97    7.29
  -3   1  -1  117.52    7.51
   3   1   1  126.48    7.79
   3   1   1  120.68    7.29
  -3   1  -1  119.77    7.21
   4  -1   1    9.71    1.01
  -4  -1  -1    9.69    0.79
  -4  -1  -1   13.14    1.57
  -4  -1  -1   10.67    1.40
   4  -1   1   10.11    0.71
  -4  -1  -1   10.46    0.75
   4  -1   1    8.63    1.15
   4  -1   1    9.78    0.77
   4  -1   1   10.00    0.72
   4  -1   1    9.86    0.70
  -4  -1  -1   10.16    0.76
  -4   1  -1   10.04    0.68
  -4   1  -1   10.45    0.77
  -4   1  -1   10.95    0.77
   4   1   1   12.44    1.42
  -4   1  -1   10.43    1.21
  -4   1  -1   11.15    0.77
   4   1   1   10.30    0.78
   4   1   1   11.88    1.51
  -4   1  -1   11.00    1.09
   5  -1   1    4.70    0.47
   5  -1   1    3.83    0.45
  -5  -1  -1    5.79    1.06
   5  -1   1    3.82    0.50
  -5  -1  -1    5.33    0.46
   5  -1   1    4.77    0.40
  -5  -1  -1    5.15    0.55
   5  -1   1    5.03    0.94
  -5  -1  -1    3.37    0.92
  -5  -1  -1    3.94    0.52
  -5   1  -1    5.54    0.56
  -5   1  -1    4.75    0.51
   5   1   1    4.68    0.54
  -5   1  -1    3.39    0.78
  -5   1  -1    4.20    0.44
  -5   1  -1    5.06    0.93
   5   1   1    5.68    1.12
  -6  -1  -1    1.92    0.80
   6  -1   1    1.24    0.25
   6  -1   1    0.87    0.28
  -6  -1  -1    1.31    0.66
   6  -1   1    1.44    0.59
  -6  -1  -1    0.80    0.31
   6  -1   1    0.80    0.48
  -6  -1  -1    1.13    0.26
  -6  -1  -1    1.36    0.34
   6  -1   1    0.86    0.25
   6  -1   1    1.02    0.22
  -6   1  -1    1.12    0.53
   6   1   1    0.86    0.54
  -6   1  -1    1.10    0.50
   6   1   1    1.34    0.34
  -6   1  -1    1.41    0.31
  -6   1  -1    0.94    0.23
  -6   1  -1    0.99    0.31
  -6   1  -1    1.38    0.22
   6   1   1    1.65    0.68
   7  -1   1   17.16    1.26
  -7  -1  -1   19.28    1.37
   7  -1   1   17.28    1.80
   7  -1   1   17.21    1.23
  -7  -1  -1   18.06    1.35
  -7  -1  -1   21.42    2.57
   7  -1   1   19.59    1.34
  -7  -1  -1   20.24    1.29
  -7  -1  -1   19.01    2.42
   7  -1   1   19.09    1.54
   7  -1   1   20.95    2.41
   7  -1   1   17.33    1.34
  -7   1  -1   17.35    2.15
   7   1   1   18.85    1.55
  -7   1  -1   18.49    1.36
   7   1   1   18.01    2.28
   7   1   1   19.98    2.53
  -7   1  -1   13.10    1.92
   7   1   1   19.73    1.39
  -7   1  -1   16.89    1.23
  -7   1  -1   19.59    1.21
  -7   1  -1   16.54    1.31
   8  -1   1    4.73    0.61
  -8  -1  -1    2.94    0.52
  -8  -1  -1    3.78    0.49
  -8  -1  -1    3.31    1.08
  -8  -1  -1    3.91    0.61
   8  -1   1    4.33    1.12
  -8  -1  -1    4.81    1.23
   8  -1   1    4.17    0.60
   8  -1   1    4.56    1.02
   8  -1   1    4.51    0.76
  -8   1  -1    3.83    0.58
   8   1   1    3.88    0.77
  -8   1  -1    4.26    0.39
   8   1   1    2.75    1.03
   8   1   1    3.86    0.43
   8   1   1    3.27    0.56
  -8   1  -1    2.78    0.53
  -8   1  -1    2.53    0.94
  -8   1  -1    3.58    0.44
   8   1   1    2.93    0.97
  -9  -1  -1   10.54    0.84
  -9  -1  -1   10.07    1.91
  -9  -1  -1    9.93    0.92
  -9  -1  -1   10.42    0.95
   9  -1   1    9.62    0.78
  -9  -1  -1    9.99    0.94
   9  -1   1    9.74    0.93
   9  -1   1    9.68    1.62
  -9  -1  -1   12.59    2.13
   9  -1   1    9.28    1.76
   9   1   1   12.51    2.01
   9   1   1    8.74    0.74
  -9   1  -1   10.11    1.10
  -9   1  -1    8.95    0.99
  -9   1  -1    8.95    0.75
  -9   1  -1    9.71    0.73
   9   1   1    8.07    1.76
   9   1   1    9.14    1.03
  -9   1  -1    9.66    1.75
 -10  -1  -1    7.39    0.88
  10  -1   1    8.54    0.97
 -10  -1  -1    7.96    0.95
 -10  -1  -1    5.05    1.54
 -10   1  -1    9.17    1.80
 -10   1  -1    7.41    0.94
  10   1   1    8.41    1.05
 -11  -1  -1    0.71    0.44
 -11  -1  -1    2.16    1.09
  11  -1   1    1.02    0.44
 -11   1  -1    0.93    0.50
  11   1   1    1.18    0.51
 -11   1  -1    0.76    0.80
 -12  -1  -1    0.72    0.50
 -12  -1  -1    1.04    0.90
  12  -1   1    1.27    0.47
 -12   1  -1    0.87    0.47
  12   1   1    0.65    0.45
 -12   1  -1    0.70    0.84
  13  -1   1    5.64    0.99
 -13  -1  -1    6.80    1.11
 -13  -1  -1    5.70    1.80
 -13   1  -1    6.16    0.96
  13   1   1    5.35    1.01
 -13   1  -1    6.66    1.79
 -14  -1  -1    0.62    0.56
  14  -1   1    0.31    0.53
  14   1   1   -0.56    0.43
 -14   1  -1    0.19    0.49
 -15  -1  -1    0.96    0.61
 -15  -1  -1    0.26    1.24
  15   1   1   -0.45    0.45
 -15   1  -1   -1.02    0.72
 -15   1  -1    0.90    0.59
 -15  -2   1   -0.50    1.02
 -15  -2   1    0.71    0.60
 -15   2   1    0.35    0.59
  15   2  -1    0.37    0.62
 -15   2   1   -1.31    0.51
 -14  -2   1    0.88    0.63
  14  -2  -1    0.37    0.51
  14   2  -1    1.01    0.61
 -14   2   1    0.91    0.63
  13  -2  -1   -0.18    0.39
 -13  -2   1   -0.06    0.54
 -13  -2   1    1.54    1.13
  13   2  -1    0.70    0.52
 -13   2   1   -0.03    0.66
 -13   2   1    0.51    0.56
 -12  -2   1    1.08    0.56
 -12  -2   1    0.55    1.00
  12  -2  -1    0.14    0.38
 -12   2   1    1.08    0.90
 -12   2   1    0.54    0.48
  12   2  -1    1.03    0.54
  11  -2  -1    0.72    0.41
 -11  -2   1    0.27    0.82
 -11  -2   1    1.62    0.52
 -11   2   1    0.46    0.44
 -11   2   1    0.11    0.65
  11   2  -1    0.15    0.40
 -10  -2   1   24.08    3.47
  10  -2  -1   25.94    1.93
 -10  -2   1   27.05    2.00
 -10   2   1   30.97    3.53
  10   2  -1   25.08    3.67
  10   2  -1   26.43    2.02
 -10   2   1   23.76    1.87
   9  -2  -1   11.51    1.11
  -9  -2   1   12.63    1.12
   9  -2  -1   10.38    1.79
  -9  -2   1   11.89    1.01
  -9  -2   1   11.92    1.12
  -9  -2   1   11.13    2.14
  -9  -2   1    8.72    1.90
   9  -2  -1   11.80    1.09
   9  -2  -1   10.46    1.89
  -9   2   1    9.63    1.84
   9   2  -1   11.60    1.24
   9   2  -1   11.30    2.24
   9   2  -1   15.81    2.26
  -9   2   1   13.21    0.95
  -9   2   1   11.79    0.91
  -9   2   1   11.77    1.04
  -9   2   1   12.08    1.10
   8  -2  -1   16.61    1.37
   8  -2  -1   16.86    1.52
  -8  -2   1   18.70    2.63
  -8  -2   1   17.70    1.31
   8  -2  -1   17.13    1.32
  -8  -2   1   18.90    1.45
   8  -2  -1   16.95    1.24
  -8  -2   1   15.77    1.36
   8  -2  -1   16.96    2.14
  -8  -2   1   16.58    2.49
  -8   2   1   17.58    1.19
  -8   2   1   22.33    2.60
   8   2  -1   20.31    1.61
  -8   2   1   17.02    1.31
  -8   2   1   17.87    1.40
  -8   2   1   18.89    1.26
   8   2  -1   17.71    2.48
   8   2  -1   19.77    2.84
   8   2  -1   16.59    1.38
  -7  -2   1    1.87    0.86
   7  -2  -1    0.90    0.57
  -7  -2   1    2.76    0.49
   7  -2  -1    2.54    0.56
   7  -2  -1    2.17    0.39
   7  -2  -1    2.50    0.71
  -7  -2   1    3.40    1.04
   7  -2  -1    2.98    0.39
   7  -2  -1    2.54    0.47
  -7  -2   1    2.22    0.46
  -7  -2   1    3.13    0.45
  -7   2   1    2.64    0.33
   7   2  -1    3.32    0.52
  -7   2   1    2.65    0.48
  -7   2   1    1.81    0.34
   7   2  -1    3.51    0.95
   7   2  -1    2.38    0.56
   7   2  -1    3.02    1.03
  -7   2   1    2.56    0.78
  -7   2   1    2.91    0.44
  -6  -2   1    1.03    0.61
   6  -2  -1    1.10    0.52
   6  -2  -1    1.23    0.38
   6  -2  -1    1.28    0.26
  -6  -2   1    1.42    0.32
   6  -2  -1    1.24    0.32
   6  -2  -1    1.18    0.27
  -6  -2   1    1.08    0.37
   6  -2  -1    1.79    0.64
  -6  -2   1    1.13    0.31
   6   2  -1    0.58    0.37
  -6   2   1    0.87    0.29
   6   2  -1    1.14    0.60
   6   2  -1    1.17    0.71
  -6   2   1    1.27    0.27
   6   2  -1    1.22    0.33
  -6   2   1    1.28    0.23
  -6   2   1    2.34    0.68
   5  -2  -1   32.24    2.49
   5  -2  -1   28.46    1.88
  -5  -2   1   26.25    2.49
   5  -2  -1   31.08    1.82
  -5  -2   1   23.22    1.84
   5  -2  -1   29.95    1.97
   5  -2  -1   25.76    2.29
  -5  -2   1   26.74    1.84
  -5  -2   1   25.81    2.51
   5  -2  -1   27.41    1.78
   5   2  -1   28.45    2.00
   5   2  -1   28.62    2.52
   5   2  -1   26.21    2.59
  -5   2   1   28.24    2.28
   5   2  -1   28.64    1.90
  -5   2   1   27.26    1.87
  -5   2   1   29.19    1.76
  -4  -2   1   62.16    3.94
  -4  -2   1   56.57    4.49
   4  -2  -1   65.59    3.89
  -4  -2   1   63.61    3.94
   4  -2  -1   65.11    4.33
   4  -2  -1   63.43    4.24
  -4  -2   1   68.88    4.67
   4  -2  -1   66.73    3.96
   4  -2  -1   63.08    3.87
  -4   2   1   63.48    3.87
   4   2  -1   64.75    4.05
   4   2  -1   63.58    4.67
  -4   2   1   63.60    3.95
   4   2  -1   61.85    4.51
  -4   2   1   65.14    3.86
  -4   2   1   64.93    4.30
   4   2  -1   61.53    3.96
   3  -2  -1    7.15    0.51
  -3  -2   1    6.78    1.09
   3  -2  -1    6.40    0.56
   3  -2  -1    6.06    0.57
  -3  -2   1    6.87    1.11
   3  -2  -1    8.65    0.94
  -3  -2   1    7.61    0.57
   3  -2  -1    7.36    0.52
   3  -2  -1    8.17    0.90
  -3   2   1    7.33    0.58
  -3   2   1    6.95    0.84
   3   2  -1    6.68    0.57
   3   2  -1    8.09    1.13
  -3   2   1    6.62    0.49
  -3   2   1    6.30    0.50
   3   2  -1    6.87    0.63
  -2  -2   1   18.87    1.25
  -2  -2   1   19.57    1.29
   2  -2  -1   20.33    1.20
   2  -2  -1   20.75    1.43
   2  -2  -1   18.50    1.39
   2  -2  -1   18.11    1.21
  -2  -2   1   19.47    1.63
  -2  -2   1   18.68    1.65
   2  -2  -1   18.35    1.24
   2  -2  -1   18.06    1.24
  -2   2   1   19.17    1.26
   2   2  -1   20.94    1.65
  -2   2   1   19.63    1.19
   2   2  -1   19.64    1.29
  -2   2   1   20.04    1.41
   2   2  -1   18.44    1.25
  -2   2   1   18.60    1.19
   1  -2  -1   46.79    2.57
  -1  -2   1   41.18    2.87
  -1  -2   1   42.62    2.65
   1  -2  -1   44.63    2.62
   1  -2  -1   40.83    2.58
  -1  -2   1   39.81    2.60
   1  -2  -1   45.74    2.83
  -1  -2   1   41.63    2.90
   1  -2  -1   45.23    2.77
   1  -2  -1   42.23    2.57
  -1   2   1   40.67    2.57
  -1   2   1   42.73    2.58
   1   2  -1   40.45    2.61
  -1   2   1   39.38    2.55
  -1   2   1   47.62    2.77
   1   2  -1   45.66    2.62
   1   2  -1   41.72    2.87
   1   2  -1   42.43    2.92
   0  -2  -1  144.06   17.69
   0  -2   1  146.73   15.79
   0  -2   1  135.45    9.19
   0  -2  -1  137.44    9.45
   0   2   1  158.00   18.08
   0   2   1  132.73    9.95
   0   2  -1  150.83   16.64
   1  -2   1   51.38    2.96
   1  -2   1   48.79    3.01
  -1  -2  -1   45.03    3.26
  -1  -2  -1   47.81    2.93
  -1  -2  -1   48.25    3.03
  -1  -2  -1   44.92    3.00
  -1  -2  -1   49.61    3.35
   1  -2   1   51.72    2.99
   1  -2   1   51.52    2.96
   1  -2   1   48.76    2.97
  -1   2  -1   48.58    3.01
   1   2   1   48.18    3.02
   1   2   1   47.38    2.93
  -1   2  -1   51.57    2.96
  -1   2  -1   49.94    2.97
   1   2   1   51.10    3.31
  -1   2  -1   50.66    2.96
   1   2   1   48.23    3.33
   1   2   1   53.03    3.01
  -1   2  -1   49.51    3.00
  -2  -2  -1   11.56    1.20
   2  -2   1   14.09    0.87
  -2  -2  -1   10.43    0.87
   2  -2   1   14.59    0.84
  -2  -2  -1   12.15    0.91
  -2  -2  -1   13.93    1.50
   2  -2   1   13.17    0.86
   2  -2   1   14.96    0.90
   2  -2   1   13.07    0.84
   2  -2   1   12.46    0.90
  -2   2  -1   13.12    0.88
   2   2   1   12.70    0.90
   2   2   1   11.95    0.91
   2   2   1   12.35    1.27
  -2   2  -1   13.00    0.90
  -2   2  -1   11.51    0.89
  -2   2  -1   15.01    0.84
  -2   2  -1   12.15    0.84
   2   2   1   12.75    1.24
  -2   2  -1   12.19    0.84
   3  -2   1    0.24    0.16
  -3  -2  -1    0.25    0.21
   3  -2   1    0.47    0.19
   3  -2   1    0.19    0.08
   3  -2   1    0.06    0.20
   3  -2   1    0.14    0.13
  -3  -2  -1    0.35    0.38
   3  -2   1    0.30    0.14
  -3  -2  -1    0.82    0.48
  -3  -2  -1    0.17    0.17
   3   2   1    0.71    0.44
  -3   2  -1    0.26    0.13
  -3   2  -1    0.02    0.18
  -3   2  -1    0.08    0.15
  -3   2  -1    0.39    0.21
   3   2   1    0.05    0.17
  -3   2  -1    0.14    0.15
   3   2   1    0.48    0.46
   4  -2   1   53.97    3.32
   4  -2   1   53.39    3.29
  -4  -2  -1   55.45    3.43
   4  -2   1   56.33    3.32
  -4  -2  -1   53.30    4.01
  -4  -2  -1   53.49    3.42
  -4  -2  -1   53.47    3.98
   4  -2   1   54.91    3.58
   4  -2   1   52.41    3.36
   4   2   1   55.46    3.41
  -4   2  -1   52.11    3.63
   4   2   1   53.45    3.95
  -4   2  -1   54.50    3.31
   4   2   1   56.87    4.08
  -4   2  -1   56.04    3.63
  -4   2  -1   54.37    3.34
   5  -2   1   32.87    2.12
  -5  -2  -1   32.69    2.17
   5  -2   1   34.50    2.13
   5  -2   1   33.70    2.12
  -5  -2  -1   30.83    2.86
  -5  -2  -1   32.37    2.18
  -5  -2  -1   37.60    2.96
  -5  -2  -1   34.19    2.25
   5  -2   1   35.35    2.20
  -5   2  -1   35.04    2.02
  -5   2  -1   31.47    2.50
   5   2   1   30.61    2.87
   5   2   1   30.41    2.21
  -5   2  -1   37.39    2.61
  -5   2  -1   36.01    2.17
  -5   2  -1   33.24    2.19
  -6  -2  -1    8.39    1.55
   6  -2   1    9.58    1.24
   6  -2   1    7.48    0.63
  -6  -2  -1    6.23    0.66
   6  -2   1    8.25    0.63
   6  -2   1    8.00    0.71
  -6  -2  -1    7.96    1.45
   6  -2   1    7.69    0.63
   6  -2   1    8.39    1.26
  -6  -2  -1    8.08    0.67
  -6  -2  -1    9.34    0.79
   6   2   1    9.32    1.54
  -6   2  -1    7.07    1.11
  -6   2  -1    9.48    1.32
   6   2   1    7.17    1.44
  -6   2  -1    8.00    0.58
  -6   2  -1    7.74    0.51
   6   2   1    6.79    0.78
  -6   2  -1    7.36    0.69
  -6   2  -1    7.47    0.67
  -7  -2  -1    0.42    0.29
  -7  -2  -1   -0.25    0.44
   7  -2   1    0.12    0.20
  -7  -2  -1    0.31    0.21
   7  -2   1    0.67    0.22
  -7  -2  -1    0.37    0.52
   7  -2   1    0.08    0.28
  -7  -2  -1    0.40    0.26
   7  -2   1    0.49    0.21
   7  -2   1    1.08    0.55
   7  -2   1    0.07    0.27
   7   2   1    0.42    0.29
  -7   2  -1   -0.02    0.21
   7   2   1    0.04    0.30
  -7   2  -1    0.41    0.26
  -7   2  -1    0.51    0.43
  -7   2  -1   -0.07    0.33
  -7   2  -1    0.18    0.09
   7   2   1    0.18    0.51
   7   2   1    0.20    0.54
   8  -2   1   13.23    1.95
   8  -2   1   14.13    1.30
  -8  -2  -1   13.00    1.01
   8  -2   1   12.78    1.02
   8  -2   1   13.27    1.74
  -8  -2  -1   12.91    2.15
  -8  -2  -1   13.04    1.10
  -8  -2  -1   12.50    2.13
  -8  -2  -1   13.35    1.12
   8  -2   1   13.16    0.97
   8  -2   1   12.63    1.18
  -8   2  -1   12.88    1.09
   8   2   1   13.50    2.23
  -8   2  -1   12.74    1.79
  -8   2  -1   13.62    1.99
   8   2   1   13.94    1.31
  -8   2  -1   13.01    1.07
   8   2   1   12.71    2.00
  -8   2  -1   12.30    0.87
   9  -2   1   14.92    1.09
  -9  -2  -1   13.20    1.20
   9  -2   1   14.50    1.17
  -9  -2  -1   14.57    2.34
  -9  -2  -1   17.56    2.66
  -9  -2  -1   13.67    1.22
  -9  -2  -1   12.71    1.10
   9  -2   1   17.68    2.36
   9  -2   1   14.19    1.91
   9  -2   1   12.68    1.19
   9   2   1   15.28    1.28
  -9   2  -1   17.28    2.20
   9   2   1   14.15    2.50
  -9   2  -1   14.22    1.25
   9   2   1   15.02    1.03
  -9   2  -1   15.76    1.22
  -9   2  -1   12.97    2.09
   9   2   1   17.55    2.59
 -10  -2  -1   16.19    1.27
 -10  -2  -1   12.37    2.34
 -10  -2  -1   13.68    1.22
  10  -2   1   13.74    1.20
 -10   2  -1   20.43    2.67
 -10   2  -1   12.86    1.18
  10   2   1   12.90    1.28
 -11  -2  -1    3.17    0.68
 -11  -2  -1    4.66    1.54
 -11  -2  -1    1.41    0.58
  11  -2   1    2.00    0.52
 -11   2  -1    1.73    0.97
 -11   2  -1    2.38    0.59
  11   2   1    2.38    0.62
  12  -2   1    2.76    0.63
 -12  -2  -1    1.72    1.18
 -12  -2  -1    2.62    0.67
  12   2   1    2.31    0.65
 -12   2  -1    2.57    0.67
 -12   2  -1    1.77    1.05
  13  -2   1    0.12    0.38
 -13  -2  -1    1.30    1.11
  13   2   1    0.33    0.51
 -13   2  -1    0.59    0.48
 -13   2  -1    0.61    0.82
 -14  -2  -1    0.76    0.61
 -14   2  -1    0.95    0.58
  14   2   1    0.84    0.57
 -15  -2  -1    0.32    0.57
 -15   2  -1    0.77    0.61
 -15   2  -1    0.74    1.07
  15   2   1    0.75    0.66
 -15  -3   1    0.28    1.27
 -15  -3   1    1.58    0.74
  15   3  -1    0.74    0.61
 -15   3   1    0.92    0.67
 -14  -3   1   -0.23    0.53
 -14   3   1    0.20    1.17
 -14   3   1    0.99    0.61
  14   3  -1    0.23    0.50
 -13  -3   1    0.46    0.85
  13  -3  -1    1.55    0.62
  13   3  -1    1.33    0.63
 -13   3   1    0.88    0.87
 -13   3   1    1.17    0.55
  12  -3  -1    1.75    0.55
 -12  -3   1    2.35    1.42
 -12   3   1    0.93    0.88
 -12   3   1    3.08    0.67
  12   3  -1    1.83    0.65
  11  -3  -1    1.86    0.53
 -11  -3   1    3.33    0.74
 -11  -3   1    1.94    1.26
  11  -3  -1    1.64    0.54
  11   3  -1    2.04    0.59
 -11   3   1    1.21    0.51
 -11   3   1    3.83    1.21
  10  -3  -1    0.17    0.30
 -10  -3   1    0.54    0.85
 -10  -3   1    0.04    0.34
  10  -3  -1   -0.13    0.33
 -10  -3   1   -0.15    0.36
 -10   3   1   -0.58    0.43
 -10   3   1    0.35    0.38
  10   3  -1    0.37    0.43
  10   3  -1   -0.35    0.96
   9  -3  -1    5.65    0.74
   9  -3  -1    5.52    0.90
   9  -3  -1    4.63    1.10
  -9  -3   1    5.39    1.51
  -9  -3   1    6.84    1.74
  -9  -3   1    7.07    0.94
   9  -3  -1    5.43    0.81
  -9  -3   1    7.28    0.79
  -9  -3   1    5.53    0.93
   9   3  -1    6.33    0.88
   9   3  -1    7.62    1.76
   9   3  -1    8.28    1.93
  -9   3   1    6.43    1.43
  -9   3   1    7.03    1.01
  -9   3   1    5.30    1.21
  -9   3   1    7.53    0.81
   8  -3  -1    4.58    0.71
   8  -3  -1    5.63    0.65
   8  -3  -1    4.75    0.61
  -8  -3   1    4.17    0.66
   8  -3  -1    5.24    1.07
   8  -3  -1    5.73    0.84
   8  -3  -1    3.42    1.02
  -8  -3   1    7.02    0.89
  -8  -3   1    6.83    1.55
  -8  -3   1    5.61    1.43
  -8  -3   1    7.61    0.79
   8   3  -1    5.37    1.32
  -8   3   1    4.36    0.41
  -8   3   1    5.02    1.14
  -8   3   1    4.26    0.67
  -8   3   1    5.19    1.07
   8   3  -1    5.17    0.75
  -8   3   1    4.86    0.41
   8   3  -1    6.27    0.92
   8   3  -1    3.91    1.30
  -8   3   1    4.41    0.61
  -7  -3   1    1.41    0.70
  -7  -3   1    2.88    1.00
   7  -3  -1    0.63    0.42
   7  -3  -1    1.85    0.69
   7   3  -1    2.13    0.81
  -7   3   1    0.86    0.48
  -7   3   1    2.05    0.36
  -7   3   1    1.83    0.68
   7   3  -1    2.27    0.95
   7   3  -1    2.31    0.46
   6  -3  -1    0.97    0.30
  -6  -3   1    1.43    0.33
  -6  -3   1    0.85    0.28
  -6  -3   1    2.04    0.89
  -6  -3   1    0.70    0.33
   6  -3  -1    0.84    0.51
   6  -3  -1    0.48    0.31
   6  -3  -1    1.09    0.26
   6  -3  -1    0.97    0.24
   6  -3  -1    0.81    0.22
   6  -3  -1    0.92    0.44
   6   3  -1    0.29    0.55
  -6   3   1    0.69    0.31
  -6   3   1    0.81    0.26
  -6   3   1    0.84    0.17
   6   3  -1    0.76    0.35
  -6   3   1    1.01    0.21
   6   3  -1    1.19    0.74
  -6   3   1    0.64    0.38
   6   3  -1    0.72    0.31
  -6   3   1    0.61    0.41
  -5  -3   1    0.17    0.47
   5  -3  -1    0.25    0.18
   5  -3  -1    0.88    0.40
   5  -3  -1    0.66    0.26
  -5  -3   1    0.17    0.45
   5  -3  -1    0.28    0.26
   5  -3  -1    0.44    0.18
   5  -3  -1    0.60    0.19
   5  -3  -1    0.45    0.39
  -5  -3   1    0.29    0.27
  -5  -3   1    0.27    0.20
  -5   3   1    0.80    0.38
   5   3  -1    0.25    0.30
   5   3  -1   -0.02    0.40
  -5   3   1    1.22    0.35
  -5   3   1    0.64    0.22
  -5   3   1    1.11    0.22
   5   3  -1    0.54    0.27
   5   3  -1    1.93    0.83
  -5   3   1    0.53    0.14
  -5   3   1    1.24    0.46
   4  -3  -1   12.10    0.85
   4  -3  -1   11.88    1.18
   4  -3  -1   13.08    1.17
   4  -3  -1   13.70    0.87
   4  -3  -1   13.14    0.95
   4  -3  -1   11.22    0.95
  -4  -3   1   12.64    0.94
   4  -3  -1   12.25    0.85
  -4  -3   1   14.76    1.85
  -4  -3   1   14.02    1.83
   4   3  -1   11.18    0.96
  -4   3   1   12.40    1.17
   4   3  -1   13.74    1.04
   4   3  -1   13.95    1.92
  -4   3   1   11.27    1.11
  -4   3   1   11.67    0.94
  -4   3   1   13.07    0.87
   4   3  -1   12.06    1.66
  -4   3   1   12.43    0.81
  -4   3   1   11.55    0.84
   3  -3  -1   29.80    2.17
   3  -3  -1   30.16    1.91
  -3  -3   1   35.55    2.63
   3  -3  -1   30.37    1.98
   3  -3  -1   29.08    1.90
   3  -3  -1   30.75    2.19
   3  -3  -1   30.65    1.98
  -3  -3   1   29.73    2.57
   3  -3  -1   29.79    1.92
   3   3  -1   32.25    2.54
   3   3  -1   32.98    2.66
  -3   3   1   31.72    1.91
  -3   3   1   30.71    1.88
  -3   3   1   31.16    2.19
  -3   3   1   30.62    1.91
  -3   3   1   31.42    2.17
   3   3  -1   31.28    2.05
   3   3  -1   31.83    2.01
  -2  -3   1    4.16    0.82
   2  -3  -1    4.97    0.42
   2  -3  -1    4.49    0.39
  -2  -3   1    6.51    0.49
  -2  -3   1    4.14    0.86
   2  -3  -1    4.63    0.39
   2   3  -1    5.69    0.99
  -2   3   1    4.21    0.37
  -2   3   1    5.47    0.37
   2   3  -1    5.04    0.51
  -2   3   1    4.34    0.60
   2   3  -1    4.59    0.84
   1  -3  -1   99.45    6.06
   1  -3  -1   99.30    5.78
  -1  -3   1   94.80    5.86
  -1  -3   1   97.80    5.89
   1  -3  -1   96.50    6.08
   1  -3  -1   99.53    5.78
   1  -3  -1  100.44    5.81
   1  -3  -1   95.30    5.82
  -1  -3   1   92.19    6.19
   1   3  -1   97.84    5.79
  -1   3   1   97.56    6.06
   1   3  -1   95.59    5.84
   1   3  -1  100.75    6.23
  -1   3   1   94.80    5.78
   1   3  -1   97.57    5.86
  -1   3   1   97.09    5.83
   1   3  -1   97.18    6.26
   0  -3   1  215.88   13.12
   0   3   1  216.43   12.87
  -1  -3  -1   70.66    4.96
  -1  -3  -1   67.01    4.57
  -1  -3  -1   74.18    4.47
  -1  -3  -1   72.27    4.91
   1  -3   1   75.71    4.51
   1  -3   1   80.21    4.49
   1  -3   1   76.09    4.61
   1  -3   1   82.39    4.51
   1  -3   1   78.04    4.48
   1  -3   1   70.91    4.65
  -1  -3  -1   79.03    4.56
  -1   3  -1   75.99    4.64
  -1   3  -1   78.15    4.66
   1   3   1   68.61    4.94
  -1   3  -1   78.60    4.51
  -1   3  -1   79.11    4.51
   1   3   1   68.04    4.57
  -1   3  -1   76.74    4.49
   1   3   1   81.53    4.57
   1   3   1   66.19    4.47
   1   3   1   70.32    4.90
   2  -3   1   45.37    2.66
   2  -3   1   42.11    2.64
   2  -3   1   44.26    2.70
   2  -3   1   43.45    2.64
  -2  -3  -1   40.56    3.20
  -2  -3  -1   45.30    2.76
   2  -3   1   42.94    2.72
  -2  -3  -1   41.47    2.71
   2  -3   1   43.21    2.70
  -2  -3  -1   41.45    3.15
   2   3   1   44.86    3.26
  -2   3  -1   44.33    2.69
   2   3   1   42.88    2.59
  -2   3  -1   44.29    2.72
  -2   3  -1   43.04    2.71
   2   3   1   40.79    2.71
   2   3   1   45.42    2.76
  -2   3  -1   44.54    2.64
   2   3   1   44.93    3.19
   3  -3   1   12.58    0.94
  -3  -3  -1   12.07    0.95
  -3  -3  -1   15.33    1.82
  -3  -3  -1   13.01    0.98
   3  -3   1   13.16    0.84
   3  -3   1   12.27    0.85
   3  -3   1   11.87    0.78
   3  -3   1   13.39    0.90
  -3  -3  -1   11.08    1.50
   3  -3   1   10.32    0.94
   3  -3   1   10.74    0.83
  -3   3  -1   13.00    0.91
   3   3   1   11.89    0.92
  -3   3  -1   13.70    0.84
   3   3   1   11.86    1.64
   3   3   1   16.53    1.80
  -3   3  -1   12.73    0.84
  -3   3  -1   11.14    0.94
  -3   3  -1   13.59    0.86
  -3   3  -1   13.79    0.96
  -4  -3  -1   -0.07    0.17
   4  -3   1    0.27    0.25
   4  -3   1    0.07    0.18
   4  -3   1    0.41    0.17
   4  -3   1    0.16    0.15
   4  -3   1    0.66    0.20
  -4  -3  -1    0.32    0.27
   4  -3   1    0.29    0.20
  -4  -3  -1   -0.23    0.37
  -4   3  -1    0.04    0.16
  -4   3  -1    0.15    0.21
  -4   3  -1    0.19    0.14
  -4   3  -1    0.40    0.27
   4   3   1    0.62    0.51
   4   3   1    0.08    0.21
   4   3   1    0.60    0.51
  -4   3  -1    0.63    0.26
   5  -3   1    9.16    1.17
   5  -3   1   10.39    1.20
   5  -3   1    8.39    0.66
   5  -3   1    8.22    0.72
   5  -3   1    8.62    0.63
   5  -3   1    7.92    0.66
  -5  -3  -1    7.77    0.72
  -5  -3  -1    8.68    1.46
  -5  -3  -1    8.78    1.51
  -5  -3  -1    9.38    0.83
   5   3   1    9.58    0.78
  -5   3  -1    9.59    1.15
  -5   3  -1    8.79    0.65
  -5   3  -1    8.76    1.08
  -5   3  -1    7.87    0.72
  -5   3  -1    8.88    0.69
   5   3   1    9.75    1.68
  -6  -3  -1    3.49    1.06
   6  -3   1    4.30    0.47
   6  -3   1    4.58    0.59
   6  -3   1    4.96    0.51
   6  -3   1    5.91    0.89
  -6  -3  -1    5.01    0.69
  -6  -3  -1    6.25    1.35
  -6  -3  -1    5.15    0.61
   6  -3   1    4.81    0.49
  -6  -3  -1    4.19    0.54
  -6   3  -1    4.23    0.58
  -6   3  -1    4.72    0.84
   6   3   1    4.63    1.21
   6   3   1    4.46    0.61
   6   3   1    3.89    1.10
  -6   3  -1    3.86    0.50
  -6   3  -1    2.71    0.72
   7  -3   1    0.52    0.44
  -7  -3  -1    0.05    0.30
  -7  -3  -1    0.16    0.47
   7  -3   1    0.73    0.22
  -7  -3  -1    0.60    0.56
   7  -3   1    0.26    0.27
   7  -3   1    0.63    0.27
   7  -3   1    0.55    0.21
  -7  -3  -1    0.40    0.22
  -7  -3  -1    0.18    0.20
   7  -3   1    0.81    0.41
  -7   3  -1    0.72    0.28
   7   3   1    0.75    0.32
   7   3   1    0.77    0.57
  -7   3  -1   -0.13    0.25
  -7   3  -1    0.62    0.29
   7   3   1    0.63    0.65
  -7   3  -1    0.68    0.44
   8  -3   1    3.09    0.61
  -8  -3  -1    4.68    1.25
   8  -3   1    3.18    0.64
   8  -3   1    2.92    0.43
  -8  -3  -1    4.63    1.32
   8  -3   1    2.15    0.68
  -8  -3  -1    3.27    0.58
  -8  -3  -1    3.69    0.64
   8  -3   1    3.86    0.46
   8  -3   1    3.18    0.86
  -8   3  -1    2.78    0.81
   8   3   1    2.69    0.55
  -8   3  -1    1.48    0.61
   8   3   1    3.29    0.71
   8   3   1    1.89    0.87
   8   3   1    3.17    1.13
  -8   3  -1    3.12    0.63
  -8   3  -1    3.03    0.50
   9  -3   1   -0.20    0.38
   9  -3   1    0.26    0.29
   9  -3   1    0.34    0.36
  -9  -3  -1   -0.13    0.64
   9  -3   1    0.21    0.46
  -9  -3  -1    0.12    0.71
   9  -3   1   -0.03    0.37
  -9  -3  -1    0.88    0.35
  -9  -3  -1    0.22    0.31
  -9  -3  -1    0.63    0.40
  -9   3  -1    0.33    0.38
  -9   3  -1    0.62    0.64
   9   3   1    0.84    0.45
   9   3   1    0.03    0.56
  -9   3  -1    0.08    0.35
  -9   3  -1    0.97    0.56
   9   3   1    1.95    1.06
  10  -3   1    3.56    0.60
 -10  -3  -1    2.24    1.10
 -10  -3  -1    2.98    0.65
  10  -3   1    3.29    0.64
  10   3   1    3.28    0.70
 -10   3  -1    3.89    1.22
 -10   3  -1    4.57    0.67
 -11  -3  -1    0.79    0.47
 -11  -3  -1    1.22    0.51
 -11  -3  -1    0.08    0.77
  11  -3   1    0.94    0.43
 -11   3  -1    1.21    0.49
  11   3   1    2.02    0.64
 -11   3  -1   -0.05    0.61
 -12  -3  -1    0.67    1.11
 -12  -3  -1   -0.03    0.46
  12  -3   1    0.30    0.38
 -12   3  -1   -0.24    0.39
 -12   3  -1    1.84    1.00
  12   3   1    0.05    0.40
 -13  -3  -1    0.06    0.81
  13   3   1    0.49    0.51
 -13   3  -1    0.40    0.79
 -13   3  -1    0.99    0.54
 -14  -3  -1    0.88    0.59
 -14  -3  -1    1.36    1.56
  14   3   1    1.71    0.73
 -14   3  -1    0.66    0.56
 -15  -3  -1   -0.04    0.52
 -15   3  -1    0.90    1.64
  15   3   1    0.66    0.61
 -15   3  -1   -0.29    0.55
 -15  -4   1    1.65    0.73
  15   4  -1    0.72    0.65
 -15   4   1    1.30    0.70
 -14  -4   1    0.35    1.65
 -14  -4   1    1.96    0.70
  14   4  -1    2.16    0.83
 -14   4   1    2.38    1.24
 -14   4   1    0.75    0.60
 -13  -4   1    0.32    0.55
  13  -4  -1    1.21    0.62
 -13  -4   1    0.23    0.86
 -13   4   1    0.62    0.78
  13   4  -1    0.30    0.54
 -13   4   1    0.74    0.54
 -12  -4   1    0.03    0.76
 -12  -4   1    0.94    0.54
  12  -4  -1    0.44    0.41
  12  -4  -1    0.47    0.44
 -12   4   1    0.54    0.46
  12   4  -1    0.47    0.47
 -12   4   1    0.22    0.58
 -11  -4   1   -0.68    0.62
  11  -4  -1    0.83    0.41
 -11  -4   1    0.44    0.48
  11  -4  -1    0.24    0.36
 -11   4   1    0.58    0.66
 -11   4   1    1.16    0.46
  11   4  -1    0.04    0.43
 -10  -4   1    0.55    0.33
  10  -4  -1    0.10    0.30
 -10  -4   1    0.57    0.47
  10  -4  -1    0.87    0.47
 -10  -4   1    0.18    0.71
 -10   4   1    0.01    0.36
  10   4  -1    0.27    0.42
 -10   4   1    0.82    0.75
  -9  -4   1    0.27    0.31
   9  -4  -1    0.54    0.32
  -9  -4   1    0.15    0.70
  -9  -4   1    1.74    1.06
   9  -4  -1    0.01    0.39
   9  -4  -1    0.61    0.42
  -9  -4   1    0.38    0.42
   9  -4  -1   -0.01    0.34
  -9   4   1    1.26    0.72
   9   4  -1    0.83    0.43
   9   4  -1    1.28    0.92
  -9   4   1    0.08    0.33
   9   4  -1    0.47    0.72
  -9   4   1    1.69    0.67
  -8  -4   1    1.28    0.87
   8  -4  -1    0.66    0.45
   8  -4  -1    0.56    0.47
  -8  -4   1    0.86    0.32
  -8  -4   1    1.02    0.35
   8  -4  -1    0.32    0.33
  -8  -4   1   -0.36    0.53
   8  -4  -1    0.84    0.28
  -8  -4   1    0.41    0.41
  -8   4   1    1.36    0.63
   8   4  -1    0.57    0.37
   8   4  -1    0.76    0.64
  -8   4   1    0.41    0.48
  -8   4   1    0.87    0.38
  -8   4   1    1.03    0.33
   8   4  -1    0.84    0.77
   8   4  -1    0.19    0.39
  -7  -4   1   -0.09    0.51
  -7  -4   1   -0.20    0.29
  -7  -4   1   -0.07    0.51
   7  -4  -1    0.02    0.26
   7  -4  -1   -0.20    0.16
   7  -4  -1    0.09    0.25
   7  -4  -1    0.30    0.34
   7  -4  -1    0.18    0.18
  -7  -4   1   -0.24    0.18
   7  -4  -1   -0.11    0.33
  -7  -4   1   -0.25    0.20
   7   4  -1    0.42    0.57
  -7   4   1    0.19    0.23
   7   4  -1   -0.13    0.27
  -7   4   1    0.19    0.36
  -7   4   1   -0.16    0.28
  -7   4   1    0.33    0.28
   7   4  -1    0.29    0.36
   7   4  -1    0.69    0.72
  -6  -4   1   12.38    1.03
   6  -4  -1   12.44    0.96
   6  -4  -1   11.24    1.08
   6  -4  -1   12.45    0.96
   6  -4  -1   12.57    1.05
   6  -4  -1   14.63    1.39
   6  -4  -1   14.21    1.68
  -6  -4   1   19.04    2.47
   6  -4  -1   13.55    0.97
  -6  -4   1   13.93    1.16
   6   4  -1   11.28    1.85
   6   4  -1   15.49    1.14
  -6   4   1   12.82    1.56
  -6   4   1   15.53    1.50
   6   4  -1   14.15    1.23
   6   4  -1   18.85    2.55
  -6   4   1   13.42    1.09
  -6   4   1   12.01    0.96
  -6   4   1   13.75    0.95
  -5  -4   1    8.47    0.77
   5  -4  -1    8.84    0.70
   5  -4  -1    8.79    0.81
   5  -4  -1   10.89    1.31
   5  -4  -1    7.98    1.10
  -5  -4   1    8.69    0.95
   5  -4  -1    8.74    0.78
   5  -4  -1    8.72    0.68
  -5  -4   1   10.51    1.81
  -5  -4   1    8.29    1.52
   5  -4  -1    8.88    0.69
   5   4  -1    9.03    0.89
  -5   4   1    9.48    0.57
  -5   4   1   10.45    1.25
   5   4  -1   11.19    1.77
   5   4  -1    8.09    1.57
   5   4  -1    9.12    0.82
  -5   4   1    7.32    0.77
  -5   4   1   10.70    1.05
  -5   4   1    8.32    0.67
  -5   4   1    9.76    0.70
   4  -4  -1    0.29    0.22
   4  -4  -1    0.26    0.21
  -4  -4   1    0.04    0.50
  -4  -4   1   -0.17    0.44
  -4  -4   1    0.22    0.21
   4  -4  -1    0.10    0.14
   4  -4  -1   -0.18    0.21
   4  -4  -1   -0.23    0.21
   4  -4  -1    0.02    0.12
   4  -4  -1    0.49    0.20
  -4   4   1    0.36    0.24
  -4   4   1    0.17    0.17
  -4   4   1    0.59    0.18
   4   4  -1   -0.12    0.24
  -4   4   1    0.45    0.29
   4   4  -1   -0.47    0.38
   4   4  -1    0.66    0.52
  -4   4   1    0.12    0.08
   4   4  -1    0.16    0.22
  -4   4   1    0.46    0.30
  -3  -4   1    5.48    1.07
   3  -4  -1    5.45    0.50
  -3  -4   1    4.89    0.55
   3  -4  -1    4.99    0.45
   3  -4  -1    4.92    0.43
  -3  -4   1    3.22    0.92
   3   4  -1    3.81    0.91
  -3   4   1    5.45    0.40
   3   4  -1    4.01    0.53
   3   4  -1    3.01    0.92
  -3   4   1    4.56    0.35
   2  -4  -1    1.09    0.17
   2  -4  -1    0.94    0.26
   2  -4  -1    0.75    0.32
  -2  -4   1    1.29    0.26
  -2  -4   1    2.18    0.64
   2  -4  -1    0.89    0.19
   2  -4  -1    0.86    0.16
   2  -4  -1    1.11    0.20
   2  -4  -1    1.09    0.20
   2  -4  -1    1.38    0.36
   2   4  -1    1.03    0.27
  -2   4   1    1.38    0.38
   2   4  -1    0.95    0.54
  -2   4   1    1.22    0.19
   2   4  -1    1.31    0.16
   2   4  -1    1.22    0.28
   2   4  -1    1.60    0.58
  -2   4   1    1.15    0.16
  -2   4   1    1.51    0.39
  -2   4   1    1.16    0.19
  -1  -4   1  118.77    7.71
   1  -4  -1  134.00    7.71
  -1  -4   1  119.30    8.17
  -1  -4   1  127.97    7.70
  -1  -4   1  127.91    7.64
   1  -4  -1  131.43    8.05
  -1  -4   1  127.51    8.15
   1  -4  -1  129.57    7.62
   1  -4  -1  138.11    7.68
  -1   4   1  130.28    7.69
   1   4  -1  125.18    7.69
   1   4  -1  136.11    8.25
   1   4  -1  125.23    7.71
   1   4  -1  130.01    8.16
   1   4  -1  127.35    7.64
  -1   4   1  125.34    7.99
  -1   4   1  128.51    7.70
   0  -4  -1  108.61    6.37
   0  -4  -1  111.90    6.46
   0  -4   1  105.92    6.40
   0  -4   1  110.08    6.36
   0  -4   1  108.86    6.79
   0  -4   1  104.91    6.37
   0  -4  -1  108.92    6.87
   0  -4  -1  109.10    6.79
   0  -4   1   97.83    6.96
   0   4   1  106.77    6.37
   0   4  -1  101.74    6.35
   0   4  -1  102.04    6.77
   0   4   1  109.92    6.81
   0   4   1  112.33    6.85
   0   4   1  108.50    6.44
   0   4  -1  100.99    6.37
   1  -4   1   81.66    4.98
   1  -4   1   82.86    4.70
   1  -4   1   83.95    4.65
  -1  -4  -1   70.92    4.74
   1  -4   1   75.67    4.69
   1  -4   1   78.73    4.89
  -1  -4  -1   75.54    5.18
   1  -4   1   83.93    4.70
  -1  -4  -1   71.58    4.66
   1   4   1   78.25    4.75
   1   4   1   70.82    5.16
   1   4   1   76.33    5.26
   1   4   1   73.70    4.66
  -1   4  -1   79.73    4.93
  -1   4  -1   80.74    4.67
  -1   4  -1   80.92    4.96
   2  -4   1    2.95    0.31
  -2  -4  -1    3.00    0.39
   2  -4   1    2.70    0.37
   2  -4   1    2.48    0.27
   2  -4   1    3.08    0.45
  -2  -4  -1    3.04    0.44
  -2  -4  -1    2.80    0.77
   2  -4   1    2.56    0.29
  -2  -4  -1    3.91    0.85
  -2   4  -1    2.13    0.27
  -2   4  -1    2.80    0.28
   2   4   1    2.42    0.37
  -2   4  -1    2.84    0.41
  -2   4  -1    3.15    0.43
   2   4   1    1.77    0.68
  -2   4  -1    2.56    0.30
   2   4   1    3.04    0.78
   2   4   1    2.35    0.21
  -3  -4  -1   50.39    3.20
   3  -4   1   48.28    3.10
   3  -4   1   51.82    3.12
   3  -4   1   51.25    3.23
  -3  -4  -1   54.59    3.88
   3  -4   1   51.19    3.11
  -3  -4  -1   49.43    3.24
  -3  -4  -1   49.23    3.88
   3  -4   1   53.37    3.22
   3  -4   1   51.45    3.05
   3  -4   1   52.64    3.18
  -3   4  -1   52.17    3.13
   3   4   1   50.34    3.21
  -3   4  -1   48.19    3.22
   3   4   1   53.90    3.86
  -3   4  -1   48.52    3.10
   3   4   1   49.30    3.03
  -3   4  -1   50.90    3.10
   3   4   1   57.53    4.03
  -3   4  -1   49.49    3.23
   4  -4   1    0.93    0.27
   4  -4   1    0.78    0.30
  -4  -4  -1    0.43    0.56
  -4  -4  -1    0.82    0.28
   4  -4   1    0.82    0.21
   4  -4   1    0.57    0.24
  -4  -4  -1    1.66    0.72
   4  -4   1    0.69    0.21
  -4  -4  -1    1.09    0.39
   4  -4   1    0.87    0.21
  -4   4  -1    0.58    0.19
   4   4   1    0.77    0.55
   4   4   1    1.67    0.36
  -4   4  -1    0.60    0.27
   4   4   1    0.66    0.58
  -4   4  -1    0.64    0.23
  -4   4  -1    0.77    0.29
   5  -4   1    9.38    0.93
   5  -4   1   10.78    0.71
   5  -4   1    9.95    0.83
  -5  -4  -1    8.57    0.81
   5  -4   1   10.43    1.04
   5  -4   1   10.41    0.76
  -5  -4  -1   10.53    1.77
  -5  -4  -1    9.97    1.72
  -5  -4  -1   10.55    0.94
   5  -4   1    9.98    0.80
   5   4   1   11.53    1.83
  -5   4  -1   10.77    0.98
  -5   4  -1    9.87    1.01
  -5   4  -1    9.65    0.74
  -5   4  -1   11.15    0.78
   5   4   1    8.96    0.86
  -5   4  -1    8.11    0.82
   5   4   1   11.50    1.80
  -6  -4  -1   19.25    2.64
  -6  -4  -1   17.88    1.36
   6  -4   1   19.12    1.24
  -6  -4  -1   18.63    1.45
   6  -4   1   16.72    1.26
  -6  -4  -1   21.91    2.67
   6  -4   1   18.39    1.36
   6  -4   1   17.91    1.55
  -6   4  -1   19.50    1.27
   6   4   1   19.43    1.54
  -6   4  -1   18.76    1.29
   6   4   1   20.85    2.77
  -6   4  -1   16.58    1.36
   6   4   1   26.35    2.86
  -6   4  -1   17.49    1.56
   6   4   1   20.52    1.46
  -6   4  -1   17.21    1.64
  -7  -4  -1    1.15    0.79
   7  -4   1    2.01    0.56
   7  -4   1    1.77    0.32
  -7  -4  -1    1.32    0.37
   7  -4   1    1.29    0.52
   7  -4   1    0.96    0.35
   7  -4   1    1.81    0.49
  -7  -4  -1    2.29    0.44
  -7  -4  -1    1.57    0.46
  -7  -4  -1    1.54    0.82
   7  -4   1    1.36    0.28
   7   4   1    0.72    0.67
  -7   4  -1    1.37    0.35
  -7   4  -1    2.30    0.68
   7   4   1    1.91    0.55
  -7   4  -1    1.69    0.43
   7   4   1    1.09    0.78
  -7   4  -1    2.34    0.63
   8  -4   1   11.54    1.37
  -8  -4  -1   10.60    0.97
  -8  -4  -1    8.01    1.86
  -8  -4  -1   10.22    0.93
  -8  -4  -1    8.70    1.89
   8  -4   1    9.42    1.36
   8  -4   1   12.21    1.02
   8  -4   1   10.36    1.54
   8  -4   1   10.81    0.87
   8   4   1   10.28    2.13
   8   4   1   14.04    1.28
  -8   4  -1   10.03    1.42
  -8   4  -1    9.46    1.51
  -8   4  -1   10.78    0.93
   8   4   1    9.67    1.91
   8   4   1    9.94    1.14
  -8   4  -1   10.67    1.00
   9  -4   1    7.81    0.92
  -9  -4  -1    7.48    1.83
   9  -4   1    5.77    1.25
  -9  -4  -1    5.75    0.86
   9  -4   1    6.79    0.75
   9  -4   1    6.62    1.17
   9  -4   1    4.52    0.87
  -9  -4  -1    3.38    1.28
  -9  -4  -1    7.59    0.90
   9   4   1    6.70    0.95
  -9   4  -1    6.27    1.35
  -9   4  -1    6.19    0.84
   9   4   1    3.94    1.40
  -9   4  -1    6.12    0.76
  -9   4  -1    5.49    1.11
   9   4   1    7.17    1.67
 -10  -4  -1    6.36    1.81
 -10  -4  -1    6.04    0.90
  10  -4   1    6.19    0.89
  10   4   1    5.11    0.90
 -10   4  -1    6.83    1.48
 -10   4  -1    6.95    0.86
  11  -4   1    2.18    0.58
 -11  -4  -1    4.17    1.65
 -11  -4  -1    1.52    0.64
  11  -4   1    2.72    0.57
 -11   4  -1    3.08    0.62
  11   4   1    2.39    0.67
 -11   4  -1    0.89    0.75
 -12  -4  -1    0.24    0.86
 -12  -4  -1    1.09    0.56
  12  -4   1    1.43    0.50
 -12   4  -1    1.93    1.08
  12   4   1    1.02    0.54
 -12   4  -1    0.33    0.49
 -13  -4  -1    1.77    1.25
 -13  -4  -1    0.18    0.52
 -13   4  -1    1.20    0.99
 -13   4  -1   -0.29    0.42
  13   4   1    1.03    0.59
 -14  -4  -1    0.18    0.59
 -14  -4  -1    2.65    1.70
  14   4   1    1.25    0.66
 -14   4  -1    0.28    0.91
 -14   4  -1   -0.54    0.44
 -15  -4  -1    0.75    0.61
  15   4   1   -0.04    0.51
 -15   4  -1   -0.06    0.54
 -15  -5   1    0.62    0.65
 -15   5   1    0.86    0.60
 -14  -5   1    0.34    0.62
 -14  -5   1    0.03    0.93
 -14   5   1    0.11    0.54
  14   5  -1    0.44    0.57
 -14   5   1   -0.37    0.63
 -13  -5   1    2.99    1.45
  13  -5  -1    2.04    0.66
 -13   5   1    3.55    1.38
  13   5  -1    0.63    0.63
 -13   5   1    2.48    0.65
  12  -5  -1    0.85    0.44
 -12  -5   1   -0.17    0.82
  12  -5  -1    0.18    0.43
 -12  -5   1    0.31    0.51
 -12   5   1    0.25    0.45
 -12   5   1    0.03    0.61
  12   5  -1   -0.30    0.39
  11  -5  -1    1.98    0.60
 -11  -5   1    1.47    0.64
 -11  -5   1    1.48    1.27
  11  -5  -1    1.19    0.46
 -11   5   1    2.39    0.57
  11   5  -1    0.43    0.42
 -11   5   1    1.86    1.01
 -10  -5   1    1.41    1.08
 -10  -5   1    5.26    0.91
  10  -5  -1    4.93    0.70
  10  -5  -1    3.44    0.71
 -10   5   1    4.95    0.70
 -10   5   1    3.80    1.15
  10   5  -1    3.63    0.75
   9  -5  -1    0.06    0.41
  -9  -5   1   -0.12    0.65
  -9  -5   1    0.66    0.35
   9  -5  -1    0.00    0.31
  -9  -5   1    0.46    0.46
   9  -5  -1    0.52    0.28
   9  -5  -1    0.31    0.35
  -9  -5   1   -0.47    0.36
  -9   5   1    0.13    0.47
   9   5  -1    0.49    0.47
  -9   5   1    0.02    0.48
   9   5  -1   -0.09    0.55
  -9   5   1    0.30    0.31
   9   5  -1    0.39    0.81
  -8  -5   1    3.34    1.31
   8  -5  -1    1.36    0.46
  -8  -5   1    0.67    0.37
   8  -5  -1    1.29    0.33
   8  -5  -1    0.26    0.44
  -8  -5   1    1.59    0.44
  -8  -5   1    2.58    1.12
  -8  -5   1    1.55    0.54
   8  -5  -1    0.95    0.64
   8  -5  -1    1.32    0.41
   8   5  -1    2.84    1.32
   8   5  -1    1.66    0.49
  -8   5   1    1.25    0.36
  -8   5   1    1.57    0.69
  -8   5   1    1.09    0.51
  -8   5   1    0.32    0.35
   8   5  -1    2.16    1.05
   7  -5  -1    9.71    0.96
  -7  -5   1   12.05    2.14
   7  -5  -1   11.70    1.05
   7  -5  -1   11.30    1.59
  -7  -5   1    9.95    0.95
   7  -5  -1   11.31    0.88
  -7  -5   1   11.58    1.25
   7  -5  -1   11.65    1.52
  -7  -5   1   10.12    1.96
   7   5  -1   13.09    2.14
  -7   5   1   12.11    1.52
  -7   5   1   11.16    0.85
   7   5  -1   11.64    1.08
   7   5  -1   10.88    2.14
  -7   5   1   10.62    0.87
   7   5  -1   11.55    1.31
  -7   5   1    9.90    1.45
   6  -5  -1    0.11    0.26
  -6  -5   1    0.96    0.30
  -6  -5   1    0.56    0.77
   6  -5  -1    0.98    0.28
   6  -5  -1    0.66    0.30
   6  -5  -1    1.17    0.26
  -6  -5   1    0.23    0.60
   6  -5  -1    0.51    0.36
  -6  -5   1    0.70    0.39
   6  -5  -1    1.03    0.48
   6  -5  -1    0.81    0.24
  -6   5   1    0.85    0.34
   6   5  -1    0.71    0.38
  -6   5   1    1.33    0.51
  -6   5   1    1.13    0.28
   6   5  -1    2.31    1.01
  -6   5   1    0.68    0.42
  -6   5   1    0.84    0.24
   6   5  -1    0.82    0.69
   6   5  -1    0.76    0.33
   5  -5  -1   25.72    1.94
   5  -5  -1   21.22    1.64
   5  -5  -1   21.65    1.53
   5  -5  -1   23.21    1.66
  -5  -5   1   24.98    2.51
  -5  -5   1   23.29    1.66
  -5  -5   1   27.05    3.10
   5  -5  -1   23.28    1.56
  -5  -5   1   22.24    1.75
   5  -5  -1   24.77    1.96
  -5   5   1   23.25    1.54
  -5   5   1   24.42    1.55
   5   5  -1   27.31    3.43
  -5   5   1   23.61    1.96
   5   5  -1   23.81    1.71
   5   5  -1   24.18    1.78
  -5   5   1   24.47    1.92
   5   5  -1   23.84    2.94
  -5   5   1   25.12    1.70
   4  -5  -1   12.84    1.01
  -4  -5   1   13.36    1.03
   4  -5  -1   13.55    1.21
  -4  -5   1   16.44    2.15
  -4  -5   1   12.78    1.09
  -4  -5   1   12.39    1.84
   4  -5  -1   13.21    0.90
   4  -5  -1   12.54    0.92
   4  -5  -1   13.07    0.93
   4  -5  -1   12.75    1.55
   4  -5  -1   13.10    0.97
   4   5  -1   14.75    1.07
  -4   5   1   12.86    0.90
  -4   5   1   10.60    1.15
   4   5  -1   15.97    2.07
   4   5  -1   14.13    1.09
   4   5  -1   17.37    2.32
  -4   5   1   12.33    0.89
  -4   5   1   11.20    1.16
   3  -5  -1   95.05    5.75
   3  -5  -1   86.55    5.73
  -3  -5   1   90.27    5.83
   3  -5  -1   99.21    5.85
   3  -5  -1   97.98    5.74
  -3  -5   1   95.39    6.58
   3  -5  -1   93.77    5.76
   3  -5  -1   92.56    6.08
   3  -5  -1   94.57    6.02
  -3  -5   1   90.84    6.59
   3   5  -1   96.12    5.86
   3   5  -1   97.35    5.85
   3   5  -1   95.12    5.68
   3   5  -1   96.99    6.69
  -3   5   1   96.89    6.07
  -3   5   1   94.31    5.73
  -3   5   1  102.14    6.10
   3   5  -1  100.68    6.60
  -2  -5   1   13.01    1.72
   2  -5  -1   14.15    0.94
   2  -5  -1   15.90    1.03
   2  -5  -1   15.73    0.98
   2  -5  -1   13.06    0.99
   2  -5  -1   16.07    1.37
  -2  -5   1   12.32    1.05
  -2  -5   1   15.16    1.90
   2  -5  -1   16.61    1.01
   2  -5  -1   15.68    1.28
   2   5  -1   14.42    1.06
  -2   5   1   16.28    0.95
   2   5  -1   15.26    0.96
   2   5  -1   13.06    1.79
  -2   5   1   15.66    1.31
   2   5  -1   15.36    1.08
  -2   5   1   15.59    1.30
   2   5  -1   15.26    1.83
  -2   5   1   12.98    0.97
  -2   5   1   15.20    0.99
  -1  -5   1    5.35    0.49
  -1  -5   1    6.43    1.02
   1  -5  -1    5.41    0.92
  -1  -5   1    6.49    0.45
  -1  -5   1    6.23    0.54
   1  -5  -1    5.48    0.88
   1  -5  -1    5.95    0.41
   1  -5  -1    5.64    0.53
   1  -5  -1    6.55    0.48
  -1  -5   1    6.67    1.09
   1   5  -1    6.18    0.53
   1   5  -1    5.74    0.47
   1   5  -1    5.88    0.49
  -1   5   1    6.74    0.48
  -1   5   1    6.03    0.51
   1   5  -1    4.60    0.96
   1   5  -1    6.59    1.03
  -1   5   1    6.55    0.48
  -1   5   1    6.73    0.91
   0  -5  -1   20.25    1.78
   0  -5   1   21.36    1.41
   0  -5  -1   20.64    1.46
   0  -5  -1   21.31    1.37
   0  -5   1   22.84    1.37
   0  -5   1   19.19    1.79
   0  -5  -1   22.85    1.94
   0  -5   1   22.44    1.35
   0   5   1   21.25    1.86
   0   5  -1   22.28    1.34
   0   5  -1   22.62    1.38
   0   5   1   20.16    1.44
   0   5  -1   23.45    1.88
   0   5   1   19.92    1.39
   0   5   1   23.37    1.88
  -1  -5  -1   11.94    0.92
  -1  -5  -1   11.38    0.74
   1  -5   1   11.34    0.78
  -1  -5  -1   10.27    0.88
  -1  -5  -1   11.17    1.54
   1  -5   1   10.52    1.01
  -1  -5  -1   10.88    1.39
   1  -5   1   11.29    0.70
   1  -5   1   10.28    1.07
   1  -5   1   11.00    0.74
  -1   5  -1   10.30    1.05
  -1   5  -1   11.26    0.77
  -1   5  -1   10.84    1.06
   1   5   1   13.17    1.61
  -1   5  -1   11.45    0.78
   1   5   1   11.49    0.74
   1   5   1   12.39    1.51
  -2  -5  -1   25.27    1.70
   2  -5   1   24.36    1.80
  -2  -5  -1   26.63    2.25
   2  -5   1   23.85    1.70
   2  -5   1   23.59    1.55
   2  -5   1   23.02    1.56
  -2  -5  -1   23.48    1.64
   2  -5   1   24.87    1.53
   2  -5   1   23.41    1.53
  -2  -5  -1   25.03    2.27
   2   5   1   24.33    2.19
   2   5   1   24.61    1.65
  -2   5  -1   24.62    1.55
   2   5   1   27.82    2.36
  -2   5  -1   25.36    1.77
  -2   5  -1   24.11    1.52
   2   5   1   24.61    1.50
  -2   5  -1   25.15    1.57
  -2   5  -1   23.58    1.76
  -3  -5  -1  101.13    7.17
   3  -5   1  109.31    6.55
  -3  -5  -1  100.36    6.45
   3  -5   1  104.38    6.30
   3  -5   1  106.81    6.45
   3  -5   1  108.30    6.36
  -3  -5  -1  114.76    7.37
   3  -5   1  104.13    6.34
   3  -5   1  103.93    6.37
  -3  -5  -1  103.59    6.51
   3  -5   1  110.54    6.48
   3   5   1  101.66    6.28
   3   5   1  107.65    7.21
  -3   5  -1  106.42    6.33
   3   5   1  103.17    6.46
  -3   5  -1  105.09    6.34
   3   5   1  101.70    7.28
  -3   5  -1  103.97    6.52
  -3   5  -1  107.66    6.37
  -3   5  -1  107.46    6.53
   4  -5   1    1.48    0.33
   4  -5   1    0.83    0.30
  -4  -5  -1    0.71    0.65
  -4  -5  -1    1.25    0.39
   4  -5   1    1.11    0.25
   4  -5   1    1.63    0.34
  -4  -5  -1    2.09    0.89
   4  -5   1    1.17    0.25
  -4  -5  -1    1.37    0.34
   4  -5   1    1.43    0.26
   4   5   1    0.97    0.68
  -4   5  -1    1.22    0.33
   4   5   1    2.66    0.90
  -4   5  -1    1.12    0.32
   4   5   1    1.27    0.35
  -4   5  -1    1.39    0.26
  -4   5  -1    1.37    0.27
   4   5   1    1.36    0.15
   5  -5   1   38.26    2.53
   5  -5   1   39.23    2.61
   5  -5   1   36.66    2.27
   5  -5   1   36.62    2.41
  -5  -5  -1   35.66    2.44
   5  -5   1   35.65    2.33
  -5  -5  -1   40.05    2.56
   5  -5   1   35.77    2.41
  -5  -5  -1   33.73    3.24
   5   5   1   33.80    3.35
   5   5   1   38.79    2.57
   5   5   1   37.34    3.28
  -5   5  -1   34.65    2.54
  -5   5  -1   37.60    2.34
   5   5   1   37.46    2.49
  -5   5  -1   36.49    2.32
  -5   5  -1   34.29    2.60
   6  -5   1   15.61    1.11
  -6  -5  -1   18.45    2.55
   6  -5   1   14.17    1.17
   6  -5   1   15.71    1.42
   6  -5   1   15.09    1.32
   6  -5   1   14.64    1.04
  -6  -5  -1   19.47    2.66
  -6  -5  -1   16.16    1.21
  -6  -5  -1   16.05    1.31
   6  -5   1   14.72    1.09
  -6   5  -1   13.96    1.19
   6   5   1   16.02    1.35
   6   5   1   16.18    2.30
  -6   5  -1   15.27    1.12
   6   5   1   13.33    2.31
  -6   5  -1   15.19    1.08
  -6   5  -1   15.44    1.43
  -6   5  -1   15.53    1.37
   6   5   1   16.67    1.29
  -7  -5  -1    6.50    0.99
  -7  -5  -1    6.11    0.76
  -7  -5  -1    7.71    1.72
   7  -5   1    8.28    1.11
   7  -5   1    6.32    0.80
  -7  -5  -1    7.52    1.68
   7  -5   1    7.56    0.77
   7  -5   1    7.47    0.91
   7  -5   1    6.11    0.57
  -7   5  -1    7.87    1.16
  -7   5  -1    6.44    0.82
  -7   5  -1    5.72    0.64
   7   5   1    7.47    1.01
   7   5   1    8.10    0.94
  -7   5  -1    5.71    0.94
   7   5   1    9.30    1.87
  -7   5  -1    7.27    0.66
   7   5   1    7.61    1.61
  -8  -5  -1   24.42    1.77
  -8  -5  -1   22.37    3.21
  -8  -5  -1   25.09    3.37
   8  -5   1   20.94    1.65
  -8  -5  -1   22.11    1.66
   8  -5   1   21.34    2.04
  -8  -5  -1   26.19    1.84
   8  -5   1   19.85    1.88
   8  -5   1   22.54    1.53
   8   5   1   24.16    3.47
  -8   5  -1   20.52    1.57
  -8   5  -1   21.41    1.96
  -8   5  -1   21.29    2.09
   8   5   1   25.74    3.34
  -8   5  -1   21.58    1.71
   8   5   1   23.52    1.79
   9  -5   1    6.21    0.96
  -9  -5  -1    3.69    2.02
   9  -5   1    3.49    0.99
   9  -5   1    4.04    0.59
   9  -5   1    4.69    0.96
  -9  -5  -1    4.68    0.71
  -9  -5  -1    4.38    1.47
  -9  -5  -1    5.66    0.91
   9  -5   1    4.88    0.76
  -9   5  -1    7.34    1.23
   9   5   1    4.57    0.80
   9   5   1    4.83    1.66
   9   5   1    6.10    1.64
  -9   5  -1    4.66    0.67
  -9   5  -1    4.61    1.09
  10  -5   1    1.04    0.47
  10  -5   1    0.97    0.35
 -10  -5  -1    0.48    0.80
 -10  -5  -1    1.01    0.57
 -10   5  -1    0.70    0.44
 -10   5  -1   -0.29    0.46
  10   5   1    1.82    0.58
 -11  -5  -1    2.46    1.25
  11  -5   1    4.88    0.86
 -11  -5  -1    2.23    0.69
  11  -5   1    3.85    0.63
 -11   5  -1    4.82    1.30
  11   5   1    2.86    0.70
 -11   5  -1    3.28    0.67
 -12  -5  -1    2.07    0.61
  12  -5   1    0.93    0.51
 -12  -5  -1    5.02    1.90
 -12  -5  -1    1.99    0.73
  12   5   1    1.74    0.73
 -12   5  -1    1.70    0.94
 -12   5  -1    1.63    0.58
 -13  -5  -1    0.97    1.09
 -13  -5  -1    0.79    0.58
 -13   5  -1    0.60    0.50
  13   5   1    0.54    0.58
 -13   5  -1    0.80    0.79
 -14  -5  -1    3.39    0.84
 -14  -5  -1    1.28    1.25
 -14   5  -1    2.38    1.19
  14   5   1    2.68    0.83
 -14   5  -1    2.41    0.73
 -15  -5  -1    0.50    0.63
  15   5   1    0.09    0.61
 -15   5  -1   -0.48    0.52
 -14  -6   1    0.69    0.57
 -14  -6   1    1.20    1.12
 -14   6   1    0.23    0.53
  14   6  -1    0.64    0.56
 -14   6   1    0.56    0.90
  13  -6  -1    4.11    0.89
 -13  -6   1    2.16    1.43
 -13   6   1    1.87    0.66
 -13   6   1    3.19    1.29
  13   6  -1    3.06    0.87
 -12  -6   1    2.01    0.67
 -12  -6   1    1.20    1.17
 -12   6   1   -0.04    0.53
 -12   6   1    0.57    0.47
  12   6  -1    0.68    0.55
  11  -6  -1    2.15    0.65
  11  -6  -1    2.83    0.59
 -11  -6   1    2.65    1.39
 -11  -6   1    3.44    0.87
 -11   6   1    2.97    0.62
 -11   6   1    4.50    1.30
  11   6  -1    3.50    0.79
  10  -6  -1    3.72    0.60
  10  -6  -1    2.25    0.61
 -10  -6   1    3.94    1.45
 -10  -6   1    3.56    0.86
 -10   6   1    3.66    0.63
  10   6  -1    2.88    0.72
  -9  -6   1   21.88    4.27
  -9  -6   1   35.83    4.35
   9  -6  -1   23.11    1.93
   9  -6  -1   23.62    1.85
  -9  -6   1   24.40    2.02
   9  -6  -1   23.90    2.24
   9  -6  -1   24.13    1.71
  -9   6   1   23.06    2.38
   9   6  -1   24.17    1.95
   9   6  -1   29.70    3.81
  -9   6   1   22.52    1.70
   9   6  -1   27.03    3.95
   8  -6  -1   -0.08    0.33
  -8  -6   1    0.03    0.62
  -8  -6   1    0.79    0.35
   8  -6  -1    0.50    0.51
  -8  -6   1    0.24    0.28
   8  -6  -1    0.92    0.30
  -8  -6   1    0.24    0.43
  -8  -6   1    0.30    0.70
   8  -6  -1    0.82    0.38
   8  -6  -1    0.46    0.42
   8   6  -1    0.70    0.81
  -8   6   1    0.20    0.38
  -8   6   1    0.29    0.43
  -8   6   1    0.40    0.34
   8   6  -1    1.26    1.00
  -8   6   1    0.40    0.31
   8   6  -1    1.02    0.48
   7  -6  -1    7.80    1.16
  -7  -6   1    5.79    0.78
  -7  -6   1    5.91    1.56
   7  -6  -1    8.42    1.26
   7  -6  -1    6.32    0.67
  -7  -6   1    8.22    1.04
   7  -6  -1    6.38    0.82
  -7  -6   1    5.82    1.59
   7  -6  -1    6.00    0.82
   7   6  -1    6.46    1.72
  -7   6   1    6.90    1.10
  -7   6   1    6.45    0.62
  -7   6   1    6.37    0.61
   7   6  -1    6.39    0.89
   7   6  -1    7.47    1.01
   7   6  -1    7.01    1.68
  -7   6   1    7.72    1.23
  -7   6   1    6.31    0.86
  -6  -6   1    2.56    1.13
  -6  -6   1    5.09    1.41
   6  -6  -1    5.75    0.98
   6  -6  -1    5.46    0.54
   6  -6  -1    6.27    1.02
   6  -6  -1    6.85    0.80
   6  -6  -1    5.84    0.70
   6  -6  -1    6.18    0.76
   6   6  -1    7.50    0.94
  -6   6   1    4.75    0.92
  -6   6   1    8.30    0.63
  -6   6   1    7.12    1.08
   6   6  -1    7.44    1.71
   6   6  -1    7.02    0.87
  -6   6   1    6.52    0.58
   6   6  -1    6.28    1.44
   5  -6  -1   16.70    1.39
   5  -6  -1   18.86    1.27
   5  -6  -1   16.95    1.59
   5  -6  -1   18.94    1.37
  -5  -6   1   20.17    1.53
   5  -6  -1   20.88    1.69
   5  -6  -1   18.27    1.31
   5  -6  -1   18.01    1.29
  -5  -6   1   19.16    2.65
  -5  -6   1   21.66    1.46
  -5  -6   1   23.56    2.94
  -5   6   1   17.30    1.25
   5   6  -1   19.08    1.49
   5   6  -1   17.66    2.55
  -5   6   1   18.18    1.28
  -5   6   1   19.13    1.66
  -5   6   1   18.28    1.63
   5   6  -1   22.36    1.51
   4  -6  -1    0.30    0.22
   4  -6  -1    0.44    0.25
   4  -6  -1    0.28    0.27
   4  -6  -1    0.62    0.22
   4  -6  -1    0.61    0.19
   4  -6  -1    0.87    0.40
  -4  -6   1   -0.59    0.39
  -4  -6   1    0.25    0.23
  -4  -6   1    0.15    0.57
  -4  -6   1    0.22    0.32
   4  -6  -1    0.23    0.28
  -4   6   1    0.53    0.18
  -4   6   1    0.60    0.36
   4   6  -1    0.76    0.75
   4   6  -1    0.59    0.60
   4   6  -1    0.31    0.12
  -4   6   1    0.42    0.19
   4   6  -1   -0.18    0.24
  -4   6   1    0.18    0.30
   4   6  -1    0.67    0.31
  -3  -6   1    5.38    0.65
   3  -6  -1    4.99    0.65
   3  -6  -1    6.16    0.50
   3  -6  -1    6.24    0.53
   3  -6  -1    5.93    0.46
  -3  -6   1    6.03    1.26
  -3  -6   1    6.30    0.76
   3  -6  -1    4.94    0.46
   3  -6  -1    5.26    0.80
   3  -6  -1    5.71    0.50
  -3   6   1    7.15    0.51
   3   6  -1    5.88    0.67
  -3   6   1    4.88    0.79
  -3   6   1    5.55    0.46
   3   6  -1    7.18    1.42
   3   6  -1    5.74    0.44
   3   6  -1    6.21    0.70
  -3   6   1    4.34    0.76
   3   6  -1    5.06    1.21
   2  -6  -1    0.24    0.28
   2  -6  -1    0.17    0.12
   2  -6  -1    0.34    0.18
  -2  -6   1   -0.13    0.19
   2  -6  -1    0.63    0.37
  -2  -6   1    0.03    0.44
   2  -6  -1    0.29    0.18
   2  -6  -1    0.45    0.19
   2  -6  -1    0.25    0.07
  -2  -6   1    0.43    0.57
  -2   6   1    0.19    0.30
   2   6  -1    0.72    0.52
  -2   6   1    0.24    0.17
   2   6  -1    0.13    0.46
   2   6  -1    0.04    0.19
  -2   6   1    0.48    0.12
   2   6  -1    0.06    0.12
  -2   6   1    0.22    0.33
  -2   6   1    0.29    0.18
   2   6  -1    0.13    0.21
   1  -6  -1   82.60    6.21
  -1  -6   1   89.04    5.38
  -1  -6   1   88.90    6.05
   1  -6  -1   90.42    5.35
  -1  -6   1   89.35    5.49
  -1  -6   1   92.28    6.17
   1  -6  -1   90.93    5.42
   1  -6  -1   92.24    6.02
   1  -6  -1   90.72    5.49
   1   6  -1   85.99    5.39
   1   6  -1   92.82    6.19
   1   6  -1   90.88    5.42
   1   6  -1   86.20    6.05
  -1   6   1   90.92    5.42
   1   6  -1   89.47    5.47
  -1   6   1   92.67    5.95
  -1   6   1   88.49    5.41
   0  -6   1    0.96    0.27
   0  -6   1    1.22    0.25
   0  -6   1    1.17    0.17
   0  -6  -1    1.61    0.60
   0  -6   1    1.18    0.22
   0  -6   1    1.16    0.59
   0  -6  -1    1.04    0.30
   0  -6  -1    0.84    0.19
   0  -6   1    1.27    0.53
   0  -6  -1    0.95    0.47
   0   6  -1    0.65    0.19
   0   6   1    0.59    0.48
   0   6  -1    1.24    0.15
   0   6   1    0.78    0.51
   0   6   1    1.17    0.21
   0   6   1    1.02    0.14
   0   6  -1    0.62    0.47
  -1  -6  -1   57.78    3.74
   1  -6   1   59.85    4.13
  -1  -6  -1   60.79    4.45
   1  -6   1   63.47    3.58
   1  -6   1   60.05    4.02
   1  -6   1   60.91    3.70
   1  -6   1   62.76    3.67
  -1  -6  -1   57.72    3.62
   1  -6   1   60.87    3.63
  -1  -6  -1   60.62    4.34
  -1   6  -1   62.06    3.67
  -1   6  -1   60.90    4.11
   1   6   1   49.96    4.29
   1   6   1   51.79    3.65
   1   6   1   63.07    3.67
  -1   6  -1   62.45    3.66
   1   6   1   64.17    4.40
  -1   6  -1   56.95    4.06
  -2  -6  -1    1.41    0.38
  -2  -6  -1    1.48    0.34
   2  -6   1    1.93    0.50
   2  -6   1    2.86    0.34
   2  -6   1    1.68    0.28
   2  -6   1    1.88    0.25
   2  -6   1    1.91    0.19
  -2  -6  -1    1.40    0.19
  -2  -6  -1    1.97    0.73
   2  -6   1    1.89    0.28
   2  -6   1    0.89    0.32
  -2  -6  -1    1.75    0.77
  -2   6  -1    1.92    0.30
  -2   6  -1    1.97    0.49
  -2   6  -1    1.57    0.27
   2   6   1    1.73    0.73
   2   6   1    1.19    0.35
  -2   6  -1    2.25    0.26
   2   6   1    1.87    0.22
  -2   6  -1    2.19    0.49
   2   6   1    2.05    0.80
   3  -6   1   13.76    1.22
   3  -6   1   14.48    0.98
   3  -6   1   14.53    1.14
   3  -6   1   14.36    1.00
   3  -6   1   14.39    0.97
   3  -6   1   15.21    1.02
  -3  -6  -1   11.39    1.88
  -3  -6  -1   16.52    2.12
   3  -6   1   13.71    1.10
  -3  -6  -1   14.23    1.11
  -3  -6  -1   14.71    1.18
  -3   6  -1   12.90    1.17
  -3   6  -1   13.52    0.96
  -3   6  -1   13.98    0.99
  -3   6  -1   14.31    1.21
   3   6   1   15.60    1.13
   3   6   1   14.50    1.12
   3   6   1   18.20    2.29
   3   6   1   20.70    2.37
  -3   6  -1   14.26    1.02
   3   6   1   14.92    0.93
  -4  -6  -1    0.35    0.56
  -4  -6  -1    0.39    0.25
  -4  -6  -1   -0.24    0.30
  -4  -6  -1   -0.80    0.33
   4  -6   1    0.25    0.27
   4  -6   1    0.20    0.12
   4  -6   1    0.28    0.21
   4  -6   1    0.41    0.27
   4  -6   1    0.04    0.17
   4  -6   1    0.26    0.19
  -4   6  -1    0.38    0.19
   4   6   1    0.02    0.24
   4   6   1    0.33    0.28
  -4   6  -1    0.66    0.28
   4   6   1   -0.55    0.31
  -4   6  -1    0.13    0.20
   4   6   1    0.95    0.70
   4   6   1    0.27    0.10
  -4   6  -1    0.59    0.28
  -4   6  -1    0.14    0.17
   5  -6   1    8.30    0.71
  -5  -6  -1    9.43    1.80
   5  -6   1    8.50    0.85
  -5  -6  -1    8.09    0.81
   5  -6   1    8.09    0.89
  -5  -6  -1   10.81    0.96
   5  -6   1    8.17    0.70
   5  -6   1    8.00    0.63
   5  -6   1    8.85    0.88
   5   6   1    9.04    1.02
   5   6   1    8.51    1.72
  -5   6  -1    9.25    0.92
   5   6   1    9.11    0.59
  -5   6  -1    9.00    1.03
   5   6   1   10.06    0.88
   5   6   1    9.40    1.86
  -5   6  -1    9.35    0.70
  -5   6  -1    9.09    0.70
   6  -6   1    0.13    0.18
  -6  -6  -1    1.09    0.76
  -6  -6  -1    1.23    0.48
   6  -6   1   -0.10    0.21
   6  -6   1    0.05    0.24
   6  -6   1    0.02    0.22
  -6  -6  -1    0.87    0.30
   6  -6   1    0.44    0.28
  -6  -6  -1   -0.30    0.47
   6  -6   1    0.07    0.13
   6   6   1    0.79    0.69
   6   6   1    1.62    0.48
  -6   6  -1    0.17    0.24
  -6   6  -1    0.30    0.23
   6   6   1   -0.74    0.33
  -6   6  -1    0.13    0.29
   6   6   1    0.51    0.31
  -6   6  -1    0.20    0.20
  -7  -6  -1   -0.12    0.33
   7  -6   1    0.61    0.33
  -7  -6  -1    0.76    0.79
   7  -6   1    0.12    0.16
   7  -6   1    0.21    0.25
  -7  -6  -1    0.35    0.80
   7  -6   1   -0.03    0.23
  -7  -6  -1    0.09    0.29
   7   6   1    1.00    0.79
  -7   6  -1    0.54    0.25
  -7   6  -1    0.25    0.28
   7   6   1   -0.05    0.32
   7   6   1    0.19    0.31
   7   6   1   -0.08    0.60
  -7   6  -1   -0.03    0.28
  -7   6  -1   -0.19    0.29
   8  -6   1    2.18    0.35
  -8  -6  -1    1.65    0.43
  -8  -6  -1    2.89    0.68
  -8  -6  -1    1.86    0.44
   8  -6   1    1.88    0.59
   8  -6   1    1.91    0.53
  -8  -6  -1    0.97    0.86
   8  -6   1    1.30    0.49
  -8  -6  -1    2.00    1.08
   8  -6   1    1.34    0.42
   8   6   1    2.09    1.17
  -8   6  -1    1.91    0.44
   8   6   1    2.05    0.55
   8   6   1    2.08    1.03
  -8   6  -1    1.83    0.56
  -8   6  -1    1.04    0.54
   9  -6   1    1.19    0.51
   9  -6   1    2.27    0.65
  -9  -6  -1    2.93    1.25
   9  -6   1    1.44    0.49
   9  -6   1    1.96    0.39
  -9  -6  -1    2.38    0.61
  -9  -6  -1    1.99    0.67
   9   6   1    2.15    1.18
   9   6   1    1.89    0.59
   9   6   1    1.99    1.13
  -9   6  -1    1.55    0.71
  -9   6  -1    1.73    0.65
  -9   6  -1    1.68    0.44
  10  -6   1    3.21    0.54
  10  -6   1    3.35    0.70
 -10  -6  -1    4.36    0.86
 -10  -6  -1    3.86    1.48
 -10   6  -1    5.16    1.18
  10   6   1    3.94    0.80
 -10   6  -1    3.88    0.65
  11  -6   1   -0.14    0.34
 -11  -6  -1    0.67    0.90
 -11  -6  -1    0.33    0.55
 -11   6  -1    0.46    0.41
  11   6   1    0.81    0.51
 -11   6  -1    0.48    0.66
 -12  -6  -1    0.83    0.53
 -12  -6  -1    2.78    1.37
 -12  -6  -1    0.00    0.50
  12  -6   1    0.06    0.44
  12   6   1    0.53    0.52
 -12   6  -1    0.29    0.57
 -12   6  -1    0.30    0.44
 -13  -6  -1    0.24    0.51
  13  -6   1    0.07    0.43
 -13  -6  -1    0.56    1.15
 -13   6  -1    0.35    0.51
  13   6   1   -0.11    0.47
 -13   6  -1   -0.43    0.54
 -14  -6  -1    1.34    1.17
 -14  -6  -1    1.12    0.69
 -14   6  -1    1.69    0.99
 -14   6  -1    0.53    0.53
  14   6   1    0.62    0.62
 -14  -7   1    1.91    1.54
 -14  -7   1    1.05    0.64
  14  -7  -1    1.37    0.62
 -14   7   1    0.45    0.78
 -14   7   1    1.33    0.64
  14   7  -1    0.89    0.74
 -13  -7   1    1.26    1.27
  13  -7  -1    0.82    0.56
 -13   7   1    0.59    0.54
  13   7  -1    0.53    0.54
 -13   7   1    1.01    0.85
 -12  -7   1    1.94    1.40
  12  -7  -1    3.30    0.80
 -12  -7   1    4.43    0.93
 -12   7   1    3.70    0.71
  12   7  -1    2.58    0.76
 -12   7   1    2.96    1.12
 -11  -7   1    0.37    0.91
 -11  -7   1   -0.77    0.41
  11  -7  -1    0.55    0.41
  11  -7  -1   -0.16    0.38
 -11   7   1    0.90    0.71
 -11   7   1   -0.04    0.39
  10  -7  -1    1.95    0.44
  10  -7  -1    1.75    0.57
 -10  -7   1    1.03    1.04
 -10  -7   1    1.90    0.66
 -10   7   1   -0.23    0.55
 -10   7   1    0.87    0.45
  10   7  -1    0.55    0.49
   9  -7  -1    7.35    1.00
   9  -7  -1    5.34    0.70
  -9  -7   1    6.93    1.09
   9  -7  -1    5.68    0.89
  -9  -7   1    8.38    2.16
   9  -7  -1    6.42    1.16
   9   7  -1    5.68    1.84
  -9   7   1    6.13    0.73
   9   7  -1    8.06    1.96
  -9   7   1    5.75    1.26
   9   7  -1    5.25    0.90
  -8  -7   1   10.87    2.28
  -8  -7   1    9.69    1.23
   8  -7  -1    5.98    0.71
   8  -7  -1    7.10    0.93
   8  -7  -1    6.92    1.17
   8  -7  -1    7.03    0.94
  -8  -7   1    5.33    1.67
   8  -7  -1    7.17    1.24
  -8   7   1    6.89    1.19
  -8   7   1    7.34    0.75
  -8   7   1    6.64    0.75
   8   7  -1    6.73    1.78
   8   7  -1    7.59    1.08
   8   7  -1    6.50    1.88
  -8   7   1    5.63    1.15
  -7  -7   1    3.11    1.21
  -7  -7   1    5.63    1.57
  -7  -7   1    4.48    0.80
   7   7  -1    4.60    1.42
  -7   7   1    2.10    0.69
   7   7  -1    5.42    0.83
   7   7  -1    4.82    0.75
   7   7  -1    6.47    1.71
   6  -7  -1    5.40    0.74
  -6  -7   1    2.06    1.02
  -6  -7   1    4.96    1.43
  -6  -7   1    5.15    0.83
   6  -7  -1    4.32    0.84
  -6  -7   1    4.39    0.66
   6  -7  -1    4.46    0.85
   6  -7  -1    4.40    0.52
   6  -7  -1    4.25    0.61
  -6   7   1    5.78    0.97
  -6   7   1    3.80    0.50
   6   7  -1    4.99    0.79
   6   7  -1    4.89    1.49
  -6   7   1    4.84    0.53
   6   7  -1    4.03    0.69
   6   7  -1    7.10    1.62
  -6   7   1    3.48    0.80
  -5  -7   1   27.45    3.35
   5  -7  -1   27.72    1.87
   5  -7  -1   30.04    1.90
   5  -7  -1   28.20    2.22
  -5  -7   1   27.34    3.83
   5  -7  -1   27.30    1.96
  -5  -7   1   26.49    1.99
   5  -7  -1   29.52    2.29
   5  -7  -1   27.92    2.00
   5  -7  -1   27.83    1.85
  -5  -7   1   30.60    2.16
   5   7  -1   27.91    2.06
  -5   7   1   27.15    1.85
   5   7  -1   40.25    4.47
  -5   7   1   29.37    2.28
   5   7  -1   28.95    2.06
  -5   7   1   29.01    1.83
  -5   7   1   27.59    2.24
   5   7  -1   31.91    3.68
   5   7  -1   28.14    1.77
   4  -7  -1   37.31    2.85
  -4  -7   1   40.92    3.53
   4  -7  -1   36.69    2.40
   4  -7  -1   38.73    2.56
  -4  -7   1   40.88    2.66
   4  -7  -1   38.29    2.42
   4  -7  -1   35.16    2.71
   4  -7  -1   37.48    2.44
  -4  -7   1   38.15    2.55
   4  -7  -1   35.12    2.40
  -4   7   1   36.66    2.36
   4   7  -1   34.72    3.47
  -4   7   1   39.93    2.85
   4   7  -1   42.58    2.60
   4   7  -1   39.55    2.34
  -4   7   1   36.00    2.40
   4   7  -1   41.59    2.59
  -4   7   1   34.97    2.77
   4   7  -1   40.79    3.49
  -3  -7   1   18.06    1.31
   3  -7  -1   17.08    1.18
   3  -7  -1   16.48    1.31
  -3  -7   1   21.87    2.57
   3  -7  -1   16.89    1.62
   3  -7  -1   18.10    1.52
   3  -7  -1   17.62    1.20
   3  -7  -1   17.74    1.20
   3  -7  -1   17.69    1.13
  -3  -7   1   16.41    1.35
   3  -7  -1   17.20    1.11
  -3   7   1   15.28    1.50
   3   7  -1   17.11    1.12
  -3   7   1   17.80    1.12
   3   7  -1   16.03    2.21
   3   7  -1   18.20    2.50
  -3   7   1   16.90    1.17
   3   7  -1   16.15    1.27
   3   7  -1   17.38    1.29
  -3   7   1   15.16    1.51
  -2  -7   1   16.39    1.23
  -2  -7   1   18.84    2.22
   2  -7  -1   15.78    1.61
  -2  -7   1   15.74    2.13
   2  -7  -1   14.98    1.47
   2  -7  -1   17.90    1.19
   2  -7  -1   16.67    1.06
  -2  -7   1   16.15    1.28
   2  -7  -1   16.66    1.14
   2   7  -1   16.27    2.09
  -2   7   1   16.80    1.14
  -2   7   1   17.18    1.13
  -2   7   1   15.94    1.55
  -2   7   1   16.84    1.05
   2   7  -1   18.06    2.36
  -2   7   1   15.57    1.54
   2   7  -1   15.86    1.09
   2   7  -1   15.31    1.21
   2   7  -1   15.99    1.17
  -1  -7   1   39.57    2.58
  -1  -7   1   37.36    2.51
   1  -7  -1   39.80    2.53
   1  -7  -1   40.05    3.40
  -1  -7   1   38.40    3.20
  -1  -7   1   39.47    2.41
  -1  -7   1   37.12    3.11
   1  -7  -1   40.41    2.44
   1   7  -1   37.38    2.42
   1   7  -1   36.89    2.41
   1   7  -1   38.82    3.22
  -1   7   1   35.82    2.97
  -1   7   1   40.33    2.45
  -1   7   1   40.67    2.44
   1   7  -1   40.82    3.18
   0  -7   1   49.23    3.16
   0  -7  -1   48.44    3.17
   0  -7   1   56.29    3.99
   0  -7   1   45.79    3.19
   0  -7   1   50.82    3.79
   0  -7  -1   48.14    3.09
   0  -7  -1   51.39    3.23
   0  -7   1   50.03    3.09
   0  -7  -1   48.46    3.71
   0  -7  -1   53.90    3.92
   0   7  -1   46.72    3.73
   0   7   1   52.20    3.10
   0   7   1   51.39    3.03
   0   7   1   51.47    3.79
   0   7   1   49.18    3.79
   0   7  -1   50.62    3.77
   0   7  -1   50.46    3.04
   0   7  -1   54.09    3.12
  -1  -7  -1   19.17    1.21
   1  -7   1   23.71    1.89
  -1  -7  -1   18.97    1.35
   1  -7   1   19.47    1.31
   1  -7   1   18.22    1.20
   1  -7   1   19.10    1.25
  -1  -7  -1   20.01    1.93
  -1  -7  -1   17.46    1.39
   1  -7   1   17.66    1.62
  -1  -7  -1   18.64    2.27
   1   7   1   19.44    1.22
   1   7   1   18.08    2.26
   1   7   1   18.40    1.90
  -1   7  -1   18.07    1.70
  -1   7  -1   18.81    1.25
  -1   7  -1   17.28    1.24
  -1   7  -1   18.61    1.71
   1   7   1   17.58    1.23
  -2  -7  -1    9.92    0.94
  -2  -7  -1   11.14    0.79
   2  -7   1   12.90    1.15
  -2  -7  -1   13.21    1.87
   2  -7   1   12.49    0.82
   2  -7   1   12.20    0.75
  -2  -7  -1   10.13    1.70
  -2  -7  -1    9.92    0.99
   2  -7   1   12.41    0.87
   2  -7   1   12.09    0.88
  -2   7  -1   11.93    1.21
   2   7   1   10.53    0.89
  -2   7  -1   13.03    0.87
   2   7   1    9.95    1.73
  -2   7  -1   12.43    0.82
  -2   7  -1   12.29    0.88
   2   7   1   13.03    0.98
   2   7   1   11.32    0.81
   2   7   1   14.55    1.94
  -2   7  -1   13.61    1.25
   3  -7   1    9.87    0.71
   3  -7   1   10.23    1.20
  -3  -7  -1    9.13    1.02
  -3  -7  -1    9.94    0.87
  -3  -7  -1    7.56    1.58
   3  -7   1    8.89    0.72
  -3  -7  -1    5.78    1.35
   3  -7   1    9.22    0.80
   3  -7   1   10.92    0.94
   3  -7   1   11.05    0.81
   3  -7   1    9.85    0.67
  -3   7  -1   10.30    0.99
   3   7   1   11.82    1.90
   3   7   1   10.84    0.91
  -3   7  -1    9.00    1.12
   3   7   1    7.91    0.82
  -3   7  -1    8.96    0.73
   3   7   1    8.22    1.58
  -3   7  -1   10.25    0.77
  -3   7  -1   10.30    0.71
   4  -7   1    1.52    0.45
  -4  -7  -1    1.03    0.33
  -4  -7  -1    1.81    0.88
   4  -7   1    1.85    0.33
  -4  -7  -1    1.19    0.43
   4  -7   1    0.96    0.21
   4  -7   1    1.12    0.36
   4  -7   1    1.79    0.31
  -4  -7  -1    0.42    0.64
   4  -7   1    1.39    0.26
   4   7   1    0.72    0.70
   4   7   1    1.24    0.39
   4   7   1    1.41    0.19
   4   7   1    1.87    0.87
  -4   7  -1    0.84    0.37
  -4   7  -1    1.08    0.28
   4   7   1    1.09    0.39
   5  -7   1    7.43    0.62
  -5  -7  -1    8.18    0.90
  -5  -7  -1    9.81    1.06
   5  -7   1    7.78    0.67
   5  -7   1    7.12    0.83
   5  -7   1    7.50    0.93
   5  -7   1    6.99    0.57
   5  -7   1    7.94    0.64
   5  -7   1    7.98    0.90
  -5  -7  -1    7.63    1.68
   5  -7   1    6.66    0.74
  -5   7  -1    6.94    0.60
  -5   7  -1    7.57    0.97
   5   7   1    9.21    0.98
   5   7   1    5.82    1.56
  -5   7  -1    5.91    0.87
   5   7   1    8.41    1.78
  -5   7  -1    6.39    0.62
   5   7   1    7.36    0.52
   5   7   1    6.61    0.92
   6  -7   1    9.80    0.97
  -6  -7  -1    8.43    1.84
   6  -7   1   10.36    0.74
   6  -7   1   10.27    1.01
  -6  -7  -1   11.56    1.24
  -6  -7  -1   10.40    2.33
   6  -7   1    9.58    0.90
  -6  -7  -1    9.89    1.06
   6  -7   1   10.07    1.14
   6   7   1   10.87    2.07
   6   7   1    9.76    0.68
  -6   7  -1    9.90    1.18
   6   7   1    9.90    2.04
  -6   7  -1    9.22    0.78
  -6   7  -1    8.98    0.78
  -6   7  -1   10.85    1.26
   6   7   1    9.50    1.12
   6   7   1   11.46    1.22
  -7  -7  -1    6.53    0.94
   7  -7   1    2.03    0.52
  -7  -7  -1    4.02    1.39
   7  -7   1    3.17    0.62
   7  -7   1    2.78    0.59
   7  -7   1    3.30    0.42
  -7  -7  -1    5.41    0.73
   7   7   1    5.43    1.63
  -7   7  -1    3.68    0.50
  -7   7  -1    2.43    0.63
   7   7   1    4.81    1.47
   7   7   1    3.69    0.69
  -7   7  -1    3.47    0.73
   7   7   1    4.38    0.80
  -8  -7  -1   10.76    2.30
   8  -7   1   10.98    1.27
  -8  -7  -1   14.15    1.48
  -8  -7  -1    9.41    2.16
   8  -7   1   10.30    1.18
   8  -7   1   12.25    1.23
   8  -7   1   10.79    0.86
  -8   7  -1   11.67    0.95
   8   7   1   10.14    1.21
  -8   7  -1   12.24    1.47
   8   7   1   10.47    0.72
   8   7   1   11.20    2.33
  -8   7  -1    9.48    0.87
   8   7   1   13.47    2.45
  -8   7  -1    9.58    1.41
   9  -7   1    5.57    0.91
   9  -7   1    5.80    0.67
  -9  -7  -1    7.34    1.08
   9  -7   1    4.75    0.88
  -9  -7  -1    6.21    1.86
   9  -7   1    4.31    0.77
  -9   7  -1    5.02    1.09
   9   7   1    4.78    0.87
   9   7   1    6.04    1.76
  -9   7  -1    4.76    0.70
  -9   7  -1    5.44    1.01
   9   7   1    5.20    1.78
 -10  -7  -1    1.53    0.62
  10  -7   1    0.23    0.38
  10  -7   1    0.45    0.30
 -10  -7  -1    0.16    0.82
 -10   7  -1    0.88    0.40
  10   7   1    0.63    0.46
  11  -7   1    0.50    0.44
 -11  -7  -1    0.60    0.61
 -11  -7  -1   -0.26    0.65
 -11   7  -1    1.21    0.49
 -11   7  -1    0.10    0.57
 -12  -7  -1    0.81    1.00
 -12  -7  -1    0.24    0.59
 -12   7  -1    0.59    0.48
  12   7   1    0.79    0.56
 -12   7  -1    0.19    0.60
 -13  -7  -1    0.14    0.89
 -13  -7  -1    0.74    0.57
  13  -7   1    0.17    0.48
  13   7   1    0.52    0.62
 -13   7  -1    0.52    0.72
 -14  -7  -1    0.83    0.61
 -14  -7  -1   -1.13    0.70
  14  -7   1   -0.39    0.47
 -14   7  -1   -0.25    0.57
 -14   7  -1    1.31    0.64
  14   7   1   -0.05    0.52
  14  -8  -1    0.54    0.63
 -14  -8   1   -0.87    0.67
  14   8  -1    0.82    0.64
 -14   8   1    1.90    1.03
 -14   8   1    2.21    0.70
 -13  -8   1   -0.28    0.84
  13  -8  -1    0.27    0.50
 -13  -8   1    2.09    0.88
 -13   8   1   -0.12    0.58
  13   8  -1    1.07    0.62
 -13   8   1    1.24    0.67
  12  -8  -1    5.67    1.00
 -12  -8   1    3.59    1.65
 -12   8   1    5.50    1.42
  12   8  -1    2.53    0.81
 -12   8   1    5.90    0.87
 -11  -8   1    0.20    0.83
 -11  -8   1    1.56    0.72
  11  -8  -1    1.12    0.57
  11   8  -1    1.90    0.70
 -11   8   1    1.74    0.87
 -11   8   1    1.89    0.55
 -10  -8   1    0.88    1.06
  10  -8  -1   -0.18    0.26
 -10  -8   1    0.67    0.58
  10  -8  -1    0.83    0.47
 -10   8   1    0.49    0.60
  10   8  -1    0.49    0.53
 -10   8   1    0.10    0.34
   9  -8  -1    0.47    0.29
  -9  -8   1   -0.16    0.67
  -9  -8   1    0.55    0.53
   9  -8  -1    0.45    0.47
   9  -8  -1    0.67    0.43
   9   8  -1   -0.48    0.68
   9   8  -1    0.58    0.49
  -9   8   1    0.84    0.34
  -9   8   1    0.97    0.39
   9   8  -1   -0.18    0.70
  -9   8   1   -0.32    0.44
   8  -8  -1    4.60    0.69
  -8  -8   1    3.09    1.46
   8  -8  -1    4.24    0.55
   8  -8  -1    2.21    0.73
  -8  -8   1    7.39    1.08
   8  -8  -1    4.10    0.89
   8  -8  -1    3.68    0.70
  -8  -8   1    5.94    1.80
  -8   8   1    2.89    0.82
  -8   8   1    4.59    0.60
   8   8  -1    6.21    1.86
  -8   8   1    2.80    0.48
  -8   8   1    2.00    0.72
   8   8  -1    4.85    0.39
   8   8  -1    4.69    0.80
   8   8  -1    4.11    1.45
  -7  -8   1   -0.22    0.43
   7  -8  -1    0.35    0.26
   7  -8  -1   -0.01    0.19
   7  -8  -1   -0.08    0.28
   7  -8  -1   -0.20    0.31
  -7  -8   1    0.50    0.74
   7  -8  -1   -0.24    0.31
  -7  -8   1   -0.13    0.61
  -7   8   1    0.12    0.38
   7   8  -1    0.00    0.13
   7   8  -1   -0.13    0.75
   7   8  -1   -0.01    0.33
  -7   8   1    0.52    0.26
   7   8  -1    0.19    0.40
  -7   8   1    0.05    0.33
   7   8  -1    0.25    0.76
  -7   8   1   -0.17    0.22
   6  -8  -1   22.43    1.64
  -6  -8   1   18.56    2.93
  -6  -8   1   25.49    3.42
   6  -8  -1   21.85    1.57
   6  -8  -1   29.02    1.82
   6  -8  -1   21.73    1.96
  -6  -8   1   23.96    1.92
   6  -8  -1   20.24    1.96
  -6  -8   1   21.52    1.74
   6   8  -1   24.61    1.83
  -6   8   1   21.62    1.57
  -6   8   1   23.67    2.04
   6   8  -1   25.34    3.23
  -6   8   1   24.21    1.56
   6   8  -1   24.03    1.49
  -6   8   1   24.22    2.06
  -5  -8   1    9.74    1.13
   5  -8  -1    8.62    0.74
   5  -8  -1   11.73    1.43
  -5  -8   1    8.27    0.97
   5  -8  -1    8.71    1.01
   5  -8  -1   10.65    1.28
  -5  -8   1   12.77    2.27
  -5  -8   1    8.47    1.81
   5  -8  -1    9.71    0.77
  -5   8   1    9.86    1.27
  -5   8   1    7.71    0.72
   5   8  -1    9.09    1.04
   5   8  -1    9.01    0.66
   5   8  -1   12.38    2.66
  -5   8   1    6.09    1.06
   5   8  -1   10.01    1.97
   5   8  -1    9.87    1.08
  -5   8   1    9.80    0.71
   4  -8  -1   35.57    2.86
   4  -8  -1   36.35    2.40
   4  -8  -1   38.80    2.39
   4  -8  -1   38.05    2.75
   4  -8  -1   37.68    2.38
  -4  -8   1   34.34    3.38
   4  -8  -1   37.34    2.32
  -4  -8   1   38.78    3.59
  -4  -8   1   34.39    2.59
   4  -8  -1   36.27    2.53
  -4  -8   1   33.90    2.50
   4   8  -1   38.91    2.55
  -4   8   1   39.65    2.32
  -4   8   1   37.69    2.37
  -4   8   1   35.81    2.82
   4   8  -1   41.85    3.58
   4   8  -1   35.42    2.30
  -4   8   1   36.50    2.81
   4   8  -1   35.86    2.52
   4   8  -1   36.92    3.61
   3  -8  -1    5.69    1.06
  -3  -8   1    6.19    0.74
   3  -8  -1    6.19    0.55
   3  -8  -1    6.12    0.97
  -3  -8   1    6.04    0.79
  -3  -8   1    6.44    1.40
   3  -8  -1    6.21    0.57
   3  -8  -1    5.55    0.46
   3  -8  -1    5.71    0.53
   3  -8  -1    5.17    0.39
  -3   8   1    5.00    0.89
   3   8  -1    5.47    0.47
  -3   8   1    6.23    0.46
   3   8  -1    5.27    1.27
   3   8  -1    5.16    0.65
  -3   8   1    5.31    0.51
  -3   8   1    7.33    1.14
   3   8  -1    6.38    0.77
   3   8  -1    8.15    1.67
   2  -8  -1    7.94    0.63
   2  -8  -1    7.88    0.69
  -2  -8   1    6.23    1.39
  -2  -8   1    5.23    1.22
  -2  -8   1    7.75    0.71
   2  -8  -1    7.30    0.53
   2  -8  -1    7.01    1.19
   2  -8  -1    7.47    1.09
  -2  -8   1    7.48    0.88
  -2   8   1    7.63    0.62
   2   8  -1    5.90    0.61
   2   8  -1    7.28    0.57
   2   8  -1    6.94    1.47
   2   8  -1    7.61    1.47
  -2   8   1    7.11    1.30
   2   8  -1    7.41    0.79
  -2   8   1    6.77    0.59
  -2   8   1    8.49    1.25
  -1  -8   1    2.80    0.91
  -1  -8   1    4.29    0.60
   1  -8  -1    4.38    0.35
  -1  -8   1    4.24    0.56
   1  -8  -1    3.09    0.86
   1  -8  -1    5.39    0.64
  -1  -8   1    4.28    1.00
   1  -8  -1    4.24    0.46
  -1  -8   1    4.25    0.40
  -1   8   1    4.60    0.48
   1   8  -1    4.02    1.04
  -1   8   1    3.06    0.87
   1   8  -1    4.30    0.41
   1   8  -1    3.18    0.96
   1   8  -1    4.53    0.41
  -1   8   1    4.54    0.48
   0  -8  -1   21.64    1.61
   0  -8   1   23.40    1.61
   0  -8   1   21.14    2.10
   0  -8   1   26.20    2.31
   0  -8   1   23.73    1.66
   0  -8  -1   24.91    2.21
   0  -8   1   24.86    1.53
   0  -8  -1   22.85    1.67
   0  -8  -1   24.05    1.53
   0  -8  -1   24.80    2.36
   0   8  -1   22.51    2.16
   0   8   1   23.22    2.24
   0   8  -1   22.96    1.45
   0   8   1   23.75    1.53
   0   8  -1   23.35    1.54
   0   8  -1   22.95    2.21
   0   8   1   24.41    2.28
   0   8   1   23.35    1.44
   1  -8   1    4.29    0.45
  -1  -8  -1    3.96    0.35
   1  -8   1    3.52    0.82
  -1  -8  -1    2.77    0.92
  -1  -8  -1    4.12    0.99
   1  -8   1    2.85    0.71
  -1  -8  -1    3.65    0.58
  -1  -8  -1    4.16    0.55
   1  -8   1    3.37    0.33
   1  -8   1    3.23    0.48
  -1   8  -1    4.69    0.93
  -1   8  -1    3.95    0.45
   1   8   1    3.32    0.96
   1   8   1    3.74    0.39
   1   8   1    3.46    0.39
  -1   8  -1    4.09    0.91
   1   8   1    4.46    1.11
  -1   8  -1    3.84    0.44
  -2  -8  -1   12.98    2.05
  -2  -8  -1    8.30    0.98
   2  -8   1    9.25    0.78
  -2  -8  -1    9.77    0.85
   2  -8   1    9.35    0.68
  -2  -8  -1    9.19    0.66
   2  -8   1    8.00    1.21
  -2  -8  -1   12.43    1.86
   2  -8   1    9.97    1.22
  -2   8  -1   13.15    1.48
  -2   8  -1    9.91    0.76
   2   8   1   10.66    1.78
   2   8   1    9.64    0.78
   2   8   1    9.00    0.68
  -2   8  -1    9.03    0.73
   2   8   1   11.42    1.81
  -3  -8  -1    4.35    0.70
  -3  -8  -1    3.00    1.03
  -3  -8  -1    4.02    1.26
   3  -8   1    4.62    0.42
   3  -8   1    5.04    0.87
   3  -8   1    5.12    0.55
   3  -8   1    4.06    0.36
   3  -8   1    5.30    0.47
   3  -8   1    4.15    0.69
   3  -8   1    4.64    0.52
  -3  -8  -1    3.84    0.60
   3   8   1    3.05    0.53
  -3   8  -1    4.32    0.81
  -3   8  -1    5.82    0.56
   3   8   1    3.03    1.02
   3   8   1    5.08    0.67
  -3   8  -1    4.83    0.81
   3   8   1    3.99    0.37
  -3   8  -1    4.67    0.42
   3   8   1    3.82    1.20
  -3   8  -1    4.41    0.49
   4  -8   1   18.51    1.57
   4  -8   1   16.28    1.22
   4  -8   1   19.44    1.29
  -4  -8  -1   15.69    1.36
   4  -8   1   19.16    1.26
  -4  -8  -1   21.65    2.98
  -4  -8  -1   15.43    2.47
   4  -8   1   17.22    1.22
  -4  -8  -1   18.69    1.50
   4  -8   1   17.69    1.39
   4  -8   1   18.01    1.22
   4  -8   1   18.65    1.43
   4   8   1   21.01    2.89
   4   8   1   15.65    1.38
  -4   8  -1   18.44    1.57
  -4   8  -1   17.35    1.24
   4   8   1   17.55    1.16
  -4   8  -1   18.29    1.29
  -4   8  -1   19.26    1.22
   4   8   1   18.52    1.42
  -4   8  -1   17.79    1.52
   4   8   1   19.50    2.65
   5  -8   1   15.88    1.26
   5  -8   1   15.16    1.33
   5  -8   1   15.66    1.06
  -5  -8  -1   16.39    1.28
  -5  -8  -1   14.80    1.35
   5  -8   1   16.09    1.10
  -5  -8  -1   11.78    2.17
   5  -8   1   15.43    1.26
   5   8   1   16.35    2.64
   5   8   1   14.31    0.98
  -5   8  -1   15.56    1.07
   5   8   1   16.89    2.69
   5   8   1   14.24    1.28
  -5   8  -1   15.86    1.11
   5   8   1   12.84    1.28
  -5   8  -1   13.57    1.30
  -5   8  -1   14.69    1.36
  -6  -8  -1    9.57    2.03
   6  -8   1   10.79    0.80
   6  -8   1   11.61    1.07
   6  -8   1   11.62    0.95
  -6  -8  -1   10.78    1.30
  -6  -8  -1    9.98    2.13
  -6  -8  -1    9.39    1.09
   6  -8   1   10.89    1.00
   6  -8   1   11.43    1.04
   6   8   1   11.84    2.24
  -6   8  -1    9.86    0.84
   6   8   1    9.61    0.74
   6   8   1   13.31    1.88
  -6   8  -1   11.16    1.29
  -6   8  -1   10.92    1.27
   6   8   1    9.01    2.09
   6   8   1   11.07    1.22
  -6   8  -1   10.37    0.83
  -7  -8  -1    4.58    1.47
   7  -8   1    3.23    0.55
   7  -8   1    3.86    0.65
   7  -8   1    4.27    0.69
  -7  -8  -1    2.97    1.26
   7  -8   1    3.45    0.42
   7  -8   1    4.58    0.73
  -7  -8  -1    2.20    0.67
   7   8   1    3.60    0.72
  -7   8  -1    2.36    0.44
   7   8   1    3.84    0.81
  -7   8  -1    3.09    0.72
   7   8   1    3.05    1.25
  -7   8  -1    1.69    0.41
  -7   8  -1    2.00    0.58
   7   8   1    4.36    1.53
   7   8   1    3.68    0.44
  -8  -8  -1    9.29    1.27
   8  -8   1    8.85    1.09
   8  -8   1   11.67    1.26
   8  -8   1   11.23    1.06
   8  -8   1   11.47    1.10
  -8  -8  -1   14.34    2.73
   8  -8   1    9.43    0.80
  -8  -8  -1    8.95    2.12
   8   8   1   11.91    1.36
   8   8   1    9.89    2.19
   8   8   1    7.96    0.67
   8   8   1    8.34    2.53
  -8   8  -1    9.04    1.28
  -8   8  -1   11.16    1.44
  -8   8  -1   10.61    0.87
  -8   8  -1    9.38    0.84
  -9  -8  -1    7.21    2.00
   9  -8   1    7.02    0.77
   9  -8   1    8.82    1.04
  -9  -8  -1    7.99    1.21
   9  -8   1    7.87    1.02
  -9   8  -1    6.02    0.76
  -9   8  -1    8.00    1.29
   9   8   1    7.73    1.15
   9   8   1    5.98    1.71
  -9   8  -1    8.03    0.88
 -10  -8  -1    1.51    1.12
 -10  -8  -1    1.47    0.58
  10  -8   1    2.44    0.61
  10   8   1    1.23    0.61
 -10   8  -1    0.96    0.43
 -10   8  -1    0.87    0.65
 -11  -8  -1   -0.44    0.67
 -11  -8  -1    0.96    0.61
  11  -8   1    1.72    0.58
 -11   8  -1    1.03    0.68
  11   8   1   -0.32    0.43
 -11   8  -1   -0.20    0.40
  12  -8   1    1.59    0.61
 -12  -8  -1    2.91    0.89
 -12  -8  -1    0.86    1.22
 -12   8  -1    1.87    0.86
  12   8   1    2.65    0.86
 -12   8  -1    1.70    0.61
 -13  -8  -1    0.72    0.61
 -13  -8  -1    1.34    1.16
  13  -8   1    1.43    0.62
 -13   8  -1    1.48    0.85
  13   8   1    0.08    0.65
 -13   8  -1    0.26    0.76
  14  -8   1   -0.72    0.38
 -14  -8  -1   -0.73    0.65
 -14  -8  -1    0.21    0.59
 -14   8  -1    0.64    0.82
  14   8   1    0.39    0.68
 -14   8  -1   -0.47    0.50
 -14  -9   1    1.19    1.51
  14  -9  -1    3.22    0.88
  14   9  -1    1.16    0.80
 -14   9   1    0.64    0.79
 -14   9   1    0.99    0.62
  13  -9  -1   -0.49    0.49
 -13  -9   1   -0.58    0.70
 -13  -9   1    0.95    0.75
  13   9  -1    0.66    0.65
 -12  -9   1    2.75    1.70
 -12  -9   1    4.89    1.12
  12  -9  -1    3.43    0.87
  12   9  -1    2.78    0.83
 -12   9   1    2.88    0.65
 -12   9   1    5.25    1.37
 -11  -9   1    1.47    1.16
  11  -9  -1    1.90    0.66
 -11   9   1    4.29    1.20
  11   9  -1    2.07    0.71
 -11   9   1    3.16    0.62
 -10  -9   1    3.17    1.52
  10  -9  -1    2.45    0.69
 -10  -9   1    1.98    0.79
 -10   9   1    2.44    0.54
 -10   9   1    1.20    0.75
   9  -9  -1    2.96    0.51
   9  -9  -1    3.25    0.70
  -9  -9   1    4.67    0.96
  -9  -9   1    0.29    0.96
   9   9  -1    3.16    1.45
   9   9  -1    3.80    1.57
   9   9  -1    3.21    0.74
  -9   9   1    2.59    0.52
  -9   9   1    1.25    0.66
  -9   9   1    2.84    0.51
  -8  -9   1   10.38    1.38
   8  -9  -1    7.09    1.21
  -8  -9   1    5.78    1.81
   8  -9  -1    9.85    1.15
   8  -9  -1    7.47    0.82
  -8  -9   1    9.22    2.20
   8   9  -1    8.03    2.19
  -8   9   1    8.64    0.87
  -8   9   1    7.84    1.48
   8   9  -1    7.63    0.61
  -8   9   1    7.80    0.83
  -8   9   1    6.72    1.24
   8   9  -1    9.45    2.18
   8   9  -1    8.20    1.13
   7  -9  -1    4.39    0.55
   7  -9  -1    3.99    0.60
  -7  -9   1    4.25    1.52
   7  -9  -1    3.85    0.85
   7  -9  -1    3.17    0.66
  -7  -9   1    5.00    1.61
  -7  -9   1    7.50    1.09
   7   9  -1    4.39    1.56
   7   9  -1    3.81    0.75
  -7   9   1    3.46    0.86
   7   9  -1    5.00    0.42
  -7   9   1    4.62    0.59
  -7   9   1    3.21    0.50
  -7   9   1    3.79    0.90
   7   9  -1    4.87    0.83
   7   9  -1    5.41    1.80
   6  -9  -1    0.46    0.37
   6  -9  -1    0.05    0.21
   6  -9  -1   -0.07    0.27
  -6  -9   1    0.55    0.46
  -6  -9   1   -0.12    0.52
   6  -9  -1    0.13    0.30
   6  -9  -1    0.09    0.21
  -6  -9   1   -0.77    0.45
   6   9  -1    0.09    0.36
   6   9  -1    1.87    1.05
   6   9  -1    0.97    0.80
  -6   9   1   -0.15    0.32
  -6   9   1    0.06    0.19
   6   9  -1    0.19    0.39
  -6   9   1    0.26    0.38
   6   9  -1    0.06    0.15
   5  -9  -1    1.44    0.46
   5  -9  -1    1.42    0.28
  -5  -9   1    2.36    0.51
  -5  -9   1    2.51    0.62
   5  -9  -1    0.99    0.44
   5  -9  -1    1.54    0.61
   5  -9  -1    1.06    0.31
  -5  -9   1    2.27    1.10
  -5  -9   1    1.62    0.94
  -5   9   1    1.32    0.33
   5   9  -1    1.80    0.95
  -5   9   1    1.70    0.61
   5   9  -1    1.86    0.50
  -5   9   1    1.40    0.29
   5   9  -1    1.40    0.25
  -5   9   1    1.10    0.53
   5   9  -1    2.88    1.09
  -4  -9   1    1.10    0.80
   4  -9  -1    0.92    0.18
   4  -9  -1    1.12    0.24
   4  -9  -1    0.65    0.27
   4  -9  -1    1.04    0.41
  -4  -9   1    1.49    0.52
   4  -9  -1    1.15    0.46
   4  -9  -1    0.70    0.46
  -4  -9   1    0.11    0.54
  -4  -9   1    1.17    0.39
   4   9  -1    0.73    0.35
  -4   9   1    0.25    0.41
   4   9  -1    2.24    1.10
   4   9  -1    1.09    0.82
  -4   9   1    0.57    0.43
  -4   9   1    0.92    0.22
  -4   9   1    1.26    0.32
   4   9  -1    1.09    0.22
  -3  -9   1    0.39    0.29
   3  -9  -1    0.38    0.41
   3  -9  -1    0.25    0.31
   3  -9  -1    0.54    0.25
   3  -9  -1    0.55    0.23
   3  -9  -1    0.42    0.15
  -3  -9   1    0.74    0.37
  -3  -9   1    0.28    0.59
   3   9  -1    0.23    0.52
  -3   9   1    0.43    0.41
   3   9  -1    0.47    0.27
  -3   9   1    0.73    0.24
   3   9  -1    0.12    0.16
   3   9  -1    0.62    0.65
   3   9  -1   -0.04    0.25
  -3   9   1    0.46    0.39
  -2  -9   1    2.39    0.30
   2  -9  -1    2.15    0.42
  -2  -9   1    1.85    0.88
   2  -9  -1    2.32    0.65
  -2  -9   1    1.65    0.46
   2  -9  -1    1.84    0.73
  -2  -9   1    1.80    0.42
  -2  -9   1    0.98    0.67
   2  -9  -1    2.48    0.37
   2  -9  -1    2.31    0.27
  -2   9   1    1.85    0.34
  -2   9   1    2.15    0.37
   2   9  -1    2.07    0.35
   2   9  -1    1.77    0.83
  -2   9   1    1.91    0.65
   2   9  -1    2.06    0.42
  -2   9   1    1.98    0.67
   2   9  -1    1.93    0.29
   2   9  -1    1.70    0.82
   1  -9  -1    5.91    0.70
  -1  -9   1    5.67    0.67
   1  -9  -1    5.44    1.17
   1  -9  -1    5.60    0.43
  -1  -9   1    5.55    0.73
  -1  -9   1    5.17    1.22
  -1  -9   1    5.22    0.48
  -1  -9   1    4.75    1.15
  -1   9   1    6.57    0.54
   1   9  -1    5.64    0.48
   1   9  -1    4.94    1.22
   1   9  -1    4.58    1.13
  -1   9   1    6.15    1.17
   1   9  -1    4.81    0.48
  -1   9   1    5.88    0.53
  -1   9   1    5.86    1.18
   0  -9   1    2.20    0.28
   0  -9  -1    2.39    0.33
   0  -9  -1    2.62    0.91
   0  -9   1    1.82    0.38
   0  -9  -1    2.09    0.25
   0  -9  -1    2.38    0.76
   0  -9   1    1.66    0.40
   0  -9  -1    1.66    0.38
   0  -9   1    1.13    0.55
   0  -9   1    1.60    0.29
   0  -9   1    2.30    0.79
   0  -9  -1    1.46    0.41
   0   9   1    1.72    0.17
   0   9  -1    2.17    0.80
   0   9   1    2.53    0.88
   0   9  -1    2.47    0.35
   0   9  -1    1.75    0.71
   0   9   1    2.51    0.90
   0   9   1    1.58    0.16
   0   9   1    2.42    0.32
   0   9  -1    1.75    0.19
   1  -9   1   15.26    1.58
  -1  -9  -1   15.69    1.28
   1  -9   1   15.62    1.20
  -1  -9  -1   15.26    1.07
   1  -9   1   14.36    1.14
  -1  -9  -1   15.23    2.11
   1  -9   1   14.83    1.10
  -1  -9  -1   21.46    2.63
   1  -9   1   16.15    2.00
  -1  -9  -1   16.32    1.23
   1  -9   1   14.90    1.05
  -1   9  -1   16.61    1.13
   1   9   1   16.90    1.08
   1   9   1   19.87    2.46
   1   9   1   18.60    2.37
  -1   9  -1   17.19    1.13
  -1   9  -1   16.22    2.02
   1   9   1   15.70    1.09
  -1   9  -1   12.45    1.74
   2  -9   1    0.39    0.20
   2  -9   1    0.06    0.30
  -2  -9  -1   -0.42    0.41
   2  -9   1    0.08    0.33
   2  -9   1    0.13    0.21
  -2  -9  -1   -0.37    0.25
  -2  -9  -1    0.59    0.28
  -2  -9  -1    0.16    0.13
  -2  -9  -1    0.04    0.46
   2  -9   1    0.11    0.14
   2   9   1    0.57    0.61
  -2   9  -1    0.25    0.36
   2   9   1   -0.47    0.39
  -2   9  -1    0.31    0.21
  -2   9  -1    1.08    0.47
  -2   9  -1   -0.38    0.14
   2   9   1    0.07    0.15
   2   9   1    0.03    0.16
   3  -9   1    5.72    0.52
  -3  -9  -1    8.50    1.01
  -3  -9  -1    5.08    1.34
   3  -9   1    6.66    0.60
   3  -9   1    7.82    1.14
   3  -9   1    6.31    0.43
   3  -9   1    7.26    0.99
   3  -9   1    6.39    0.42
  -3  -9  -1    8.55    1.83
  -3  -9  -1    6.40    0.83
   3  -9   1    6.47    0.61
  -3   9  -1    6.11    0.63
   3   9   1    5.97    1.56
  -3   9  -1    5.38    0.97
  -3   9  -1    5.47    0.63
   3   9   1    6.60    1.48
   3   9   1    8.70    0.88
  -3   9  -1    5.67    0.51
  -3   9  -1    7.37    1.15
   3   9   1    6.29    0.52
   3   9   1    6.94    0.75
  -4  -9  -1    6.95    0.86
   4  -9   1    6.07    0.55
  -4  -9  -1    5.44    1.56
   4  -9   1    5.50    0.51
   4  -9   1    6.18    0.87
   4  -9   1    6.11    0.49
  -4  -9  -1    7.19    0.98
  -4  -9  -1    6.18    1.54
   4  -9   1    6.66    0.59
   4  -9   1    6.46    1.02
   4   9   1    7.32    0.83
   4   9   1    8.90    1.84
   4   9   1    9.86    2.03
  -4   9  -1    5.00    0.87
  -4   9  -1    6.56    0.60
  -4   9  -1    8.03    1.14
  -4   9  -1    6.36    0.55
  -4   9  -1    7.57    0.65
   4   9   1    7.24    0.88
   4   9   1    6.16    0.50
   5  -9   1    0.30    0.20
   5  -9   1    0.23    0.25
  -5  -9  -1    0.45    0.43
   5  -9   1    0.20    0.29
  -5  -9  -1    0.86    0.71
   5  -9   1    0.53    0.35
  -5  -9  -1    0.13    0.30
   5  -9   1   -0.06    0.18
   5   9   1    0.20    0.14
   5   9   1    0.78    0.40
  -5   9  -1    0.11    0.22
   5   9   1    0.35    0.69
   5   9   1   -0.76    0.27
  -5   9  -1   -0.03    0.27
   5   9   1   -0.35    0.57
  -5   9  -1   -0.14    0.28
  -5   9  -1   -0.03    0.22
   6  -9   1    2.92    0.64
  -6  -9  -1    3.41    1.33
   6  -9   1    2.67    0.47
  -6  -9  -1    3.68    0.81
   6  -9   1    3.31    0.64
  -6  -9  -1    6.86    1.79
   6  -9   1    3.30    0.44
   6   9   1    2.60    1.26
   6   9   1    3.14    0.33
  -6   9  -1    3.09    0.71
   6   9   1    4.00    0.71
   6   9   1    3.88    0.70
  -6   9  -1    3.88    0.50
   6   9   1    2.35    1.09
  -6   9  -1    3.03    0.47
  -6   9  -1    2.90    0.67
  -7  -9  -1    2.76    0.70
   7  -9   1   -0.01    0.30
   7  -9   1    0.40    0.29
  -7  -9  -1    3.36    1.32
   7  -9   1    0.44    0.27
   7  -9   1    0.41    0.21
   7  -9   1    0.97    0.36
  -7  -9  -1    1.41    0.97
  -7   9  -1    0.83    0.32
   7   9   1    1.93    0.57
  -7   9  -1    0.45    0.28
  -7   9  -1    0.48    0.37
   7   9   1    1.58    0.54
   7   9   1    0.70    0.94
   7   9   1    1.57    0.89
  -7   9  -1    0.62    0.40
   8  -9   1    4.09    0.51
  -8  -9  -1    3.57    1.48
  -8  -9  -1    3.84    0.89
  -8  -9  -1    2.03    1.25
   8  -9   1    4.51    0.78
  -8   9  -1    3.87    0.65
  -8   9  -1    3.20    0.76
  -8   9  -1    3.41    0.55
   8   9   1    3.83    0.76
  -8   9  -1    4.92    0.91
   8   9   1    3.71    1.56
  -9  -9  -1    4.75    0.97
   9  -9   1    3.97    0.72
   9  -9   1    3.56    0.56
  -9  -9  -1    5.17    1.78
  -9   9  -1    2.88    0.55
   9   9   1    4.98    0.89
  -9   9  -1    2.66    0.76
  -9   9  -1    3.39    0.58
   9   9   1    6.66    1.90
   9   9   1    6.41    2.01
  10  -9   1    2.80    0.71
 -10  -9  -1    4.17    0.93
 -10   9  -1    3.06    0.61
 -10   9  -1    4.06    0.99
  10   9   1    5.15    1.44
  11  -9   1    0.15    0.40
 -11  -9  -1    1.91    0.76
 -11  -9  -1    1.04    1.23
 -11   9  -1    0.83    0.59
  11   9   1    1.00    0.63
 -11   9  -1    0.70    0.48
  12  -9   1    3.95    0.87
 -12  -9  -1    4.19    1.00
 -12  -9  -1    3.34    1.61
 -12   9  -1    4.35    1.14
  12   9   1    3.76    0.98
 -12   9  -1    3.33    0.71
 -13  -9  -1    0.04    0.75
 -13  -9  -1   -0.64    0.45
  13  -9   1    0.37    0.47
 -13   9  -1    0.03    0.49
 -13   9  -1    0.63    0.56
  13   9   1    0.57    0.58
 -14  -9  -1    4.20    1.00
  14  -9   1    3.16    0.87
 -14  -9  -1    3.90    1.92
  14   9   1    4.00    1.16
 -14   9  -1    2.40    0.74
 -14   9  -1    3.30    1.06
  13 -10  -1    0.78    0.59
 -13 -10   1    0.95    0.77
 -13 -10   1    1.10    1.47
  13  10  -1    0.68    0.74
 -13  10   1    0.87    0.77
 -12 -10   1    4.70    2.03
  12 -10  -1    0.91    0.63
 -12 -10   1    2.19    0.88
 -12  10   1    1.85    0.86
  12  10  -1    2.55    0.81
 -12  10   1    1.31    0.54
  11 -10  -1    2.36    0.69
 -11 -10   1    1.91    0.79
 -11 -10   1    2.63    1.59
 -11  10   1    1.76    0.51
  11  10  -1    0.72    0.63
 -11  10   1    0.51    0.60
  10 -10  -1    6.71    1.06
 -10 -10   1    6.66    1.25
 -10  10   1    8.77    0.94
  10  10  -1    7.30    1.23
 -10  10   1    7.19    1.37
 -10  10   1    8.20    0.90
   9 -10  -1    4.76    0.88
  -9 -10   1    4.57    1.75
  -9 -10   1    5.23    1.11
  -9  10   1    4.87    0.66
  -9  10   1    5.86    1.17
   9  10  -1    3.72    1.73
  -9  10   1    5.13    0.69
   9  10  -1    3.31    0.84
   9  10  -1    5.97    1.81
  -8 -10   1   29.65    2.45
   8 -10  -1   30.25    2.24
  -8 -10   1   30.26    4.41
  -8 -10   1   35.76    4.61
   8 -10  -1   26.81    1.98
   8 -10  -1   28.44    2.45
  -8  10   1   29.79    2.58
   8  10  -1   31.51    2.37
   8  10  -1   29.94    4.47
  -8  10   1   28.72    2.01
   8  10  -1   29.82    2.03
  -8  10   1   28.37    1.98
   8  10  -1   26.49    4.60
  -7 -10   1   -0.17    0.63
  -7 -10   1   -0.32    0.41
   7 -10  -1    0.77    0.53
   7 -10  -1   -0.31    0.36
  -7 -10   1   -0.72    0.39
   7 -10  -1    0.12    0.25
   7 -10  -1    1.14    0.49
   7  10  -1   -0.02    0.16
  -7  10   1    0.05    0.26
   7  10  -1   -0.54    0.35
  -7  10   1    0.05    0.37
  -7  10   1    0.44    0.43
   7  10  -1    0.15    0.85
  -7  10   1   -0.04    0.27
   7  10  -1   -0.53    0.55
  -6 -10   1    1.08    0.93
  -6 -10   1    5.13    0.93
   6 -10  -1    3.65    0.52
  -6 -10   1    4.41    1.53
   6 -10  -1    3.21    0.75
   6 -10  -1    3.82    1.09
   6 -10  -1    4.29    0.74
   6 -10  -1    2.69    0.43
   6  10  -1    3.60    0.74
   6  10  -1    4.02    0.74
  -6  10   1    3.71    0.48
  -6  10   1    3.61    0.87
  -6  10   1    4.52    0.56
  -6  10   1    2.16    0.69
   6  10  -1    5.28    1.66
   6  10  -1    4.01    1.46
   6  10  -1    3.23    0.39
   5 -10  -1    0.71    0.50
  -5 -10   1    0.38    0.44
  -5 -10   1   -0.56    0.42
   5 -10  -1    0.54    0.26
   5 -10  -1    0.36    0.36
   5 -10  -1    0.63    0.42
  -5 -10   1    0.40    0.70
   5  10  -1   -0.22    0.26
   5  10  -1   -0.50    0.57
  -5  10   1   -0.01    0.18
   5  10  -1    0.02    0.16
   5  10  -1    0.37    0.40
   5  10  -1    0.13    0.71
  -5  10   1    1.14    0.55
  -5  10   1    0.73    0.48
   4 -10  -1   19.98    2.06
   4 -10  -1   21.36    1.52
  -4 -10   1   21.88    1.78
   4 -10  -1   19.24    1.39
   4 -10  -1   19.86    1.66
  -4 -10   1   14.32    2.54
   4 -10  -1   20.28    1.29
   4 -10  -1   23.35    1.30
  -4 -10   1   19.06    1.61
  -4 -10   1   22.99    3.14
   4 -10  -1   19.84    1.86
  -4  10   1   21.58    1.48
   4  10  -1   24.85    3.31
  -4  10   1   20.42    2.02
  -4  10   1   18.18    1.91
   4  10  -1   20.98    1.41
   4  10  -1   22.85    1.68
   4  10  -1   21.37    3.23
   4  10  -1   20.63    1.61
  -4  10   1   23.39    1.40
  -3 -10   1    0.73    0.41
   3 -10  -1    0.65    0.19
  -3 -10   1    0.81    0.33
   3 -10  -1    1.14    0.60
   3 -10  -1    0.02    0.24
   3 -10  -1    0.03    0.37
  -3 -10   1    1.49    0.81
   3  10  -1    1.79    0.92
  -3  10   1    0.61    0.27
   3  10  -1    0.27    0.59
  -3  10   1    0.49    0.50
  -3  10   1    0.53    0.47
   3  10  -1    0.52    0.20
   3  10  -1    0.30    0.26
   3  10  -1    0.45    0.33
  -2 -10   1   51.21    4.46
   2 -10  -1   53.38    4.09
  -2 -10   1   52.15    3.69
  -2 -10   1   54.87    3.64
   2 -10  -1   58.92    3.62
   2 -10  -1   57.00    4.38
  -2 -10   1   61.85    4.85
  -2 -10   1   55.98    3.43
   2 -10  -1   55.41    3.39
   2 -10  -1   56.70    3.51
  -2  10   1   57.36    3.52
  -2  10   1   54.31    4.20
   2  10  -1   55.24    3.46
  -2  10   1   54.51    3.50
   2  10  -1   60.46    4.68
   2  10  -1   55.30    4.71
  -1 -10   1    2.35    0.93
  -1 -10   1    0.89    0.38
   1 -10  -1    2.20    0.26
   1 -10  -1    1.44    0.41
  -1 -10   1    1.82    0.83
   1 -10  -1    2.09    0.33
  -1 -10   1    1.15    0.41
   1 -10  -1    0.63    0.60
  -1  10   1    3.20    0.98
  -1  10   1    1.61    0.34
  -1  10   1    1.38    0.71
   1  10  -1    1.65    0.26
  -1  10   1    2.08    0.37
   1  10  -1    2.62    0.97
   1  10  -1    1.11    0.73
   1  10  -1    2.06    0.33
   0 -10  -1   72.24    5.40
   0 -10   1   76.04    4.54
   0 -10  -1   65.25    5.53
   0 -10  -1   70.27    4.66
   0 -10  -1   77.62    4.61
   0 -10   1   71.74    4.49
   0 -10   1   70.59    5.50
   0 -10   1   78.29    4.73
   0 -10   1   75.76    5.42
   0 -10  -1   72.16    4.72
   0 -10  -1   74.06    4.46
   0 -10   1   70.78    4.64
   0  10   1   72.91    5.52
   0  10  -1   76.85    5.51
   0  10   1   76.02    5.57
   0  10   1   74.93    4.55
   0  10  -1   74.02    4.42
   0  10  -1   76.00    4.56
   0  10  -1   74.47    5.54
   1 -10   1    2.97    0.36
   1 -10   1    1.69    0.80
   1 -10   1    3.74    0.50
  -1 -10  -1    3.18    1.08
   1 -10   1    3.17    0.44
  -1 -10  -1    3.37    0.39
  -1 -10  -1    2.86    1.02
   1 -10   1    4.27    0.94
  -1 -10  -1    2.44    0.49
  -1 -10  -1    3.07    0.60
   1 -10   1    3.08    0.54
   1  10   1    3.24    0.41
  -1  10  -1    3.99    1.02
  -1  10  -1    3.35    0.45
   1  10   1    3.24    1.09
   1  10   1    3.50    0.37
  -1  10  -1    1.13    0.58
  -1  10  -1    3.42    0.46
   1  10   1    2.51    1.09
  -2 -10  -1   21.11    3.02
   2 -10   1   29.92    1.89
   2 -10   1   26.19    2.25
   2 -10   1   26.60    1.71
   2 -10   1   29.65    1.81
  -2 -10  -1   27.24    1.71
   2 -10   1   25.49    2.40
  -2 -10  -1   25.17    2.00
  -2 -10  -1   22.17    2.92
  -2 -10  -1   26.56    1.93
   2  10   1   26.38    3.19
  -2  10  -1   28.24    2.45
   2  10   1   26.98    1.74
  -2  10  -1   30.22    1.81
   2  10   1   22.32    1.77
   2  10   1   23.56    3.16
  -2  10  -1   25.16    1.79
  -2  10  -1   28.94    2.42
   3 -10   1    3.97    0.81
  -3 -10  -1    5.26    1.51
   3 -10   1    4.43    0.46
  -3 -10  -1    5.85    0.85
  -3 -10  -1    5.02    1.39
   3 -10   1    4.18    0.95
   3 -10   1    5.14    0.62
  -3 -10  -1    6.83    0.85
   3  10   1    8.00    1.78
   3  10   1    7.24    1.77
   3  10   1    6.01    0.67
  -3  10  -1    5.11    1.00
  -3  10  -1    5.25    1.02
  -3  10  -1    5.04    0.61
  -3  10  -1    5.08    0.59
   3  10   1    5.09    0.50
   4 -10   1   42.94    2.66
  -4 -10  -1   40.99    2.96
   4 -10   1   42.64    2.99
  -4 -10  -1   41.27    3.08
  -4 -10  -1   38.66    3.94
  -4 -10  -1   53.59    4.50
   4 -10   1   44.83    3.30
   4 -10   1   43.00    2.74
   4 -10   1   41.74    3.05
   4 -10   1   44.44    2.81
   4  10   1   43.74    2.93
   4  10   1   47.31    3.01
   4  10   1   44.47    2.70
   4  10   1   39.64    4.09
  -4  10  -1   42.37    2.72
  -4  10  -1   45.26    2.84
  -4  10  -1   48.80    3.36
  -4  10  -1   42.08    2.78
  -4  10  -1   43.25    3.19
   4  10   1   39.67    3.99
  -5 -10  -1    4.80    0.88
   5 -10   1    5.62    0.92
   5 -10   1    6.03    0.52
   5 -10   1    5.28    0.60
   5 -10   1    5.32    0.60
  -5 -10  -1    5.92    1.94
   5 -10   1    5.47    0.80
   5 -10   1    5.25    0.48
   5 -10   1    5.59    0.82
  -5  10  -1    4.80    0.93
  -5  10  -1    5.26    0.92
   5  10   1    5.64    0.80
   5  10   1    4.83    0.45
  -5  10  -1    6.13    0.91
   5  10   1    5.21    1.59
   5  10   1    4.37    1.60
   5  10   1    5.39    0.84
  -5  10  -1    5.71    0.60
   6 -10   1   15.72    1.38
  -6 -10  -1   11.11    2.37
   6 -10   1   14.57    1.12
   6 -10   1   14.84    1.29
   6 -10   1   16.74    1.17
  -6 -10  -1   16.14    1.54
   6 -10   1   16.81    1.41
  -6 -10  -1    9.25    2.23
   6  10   1   16.97    2.82
   6  10   1   15.23    1.38
  -6  10  -1   15.11    1.12
   6  10   1   18.84    3.08
   6  10   1   15.50    1.03
  -6  10  -1   15.43    1.46
  -6  10  -1   15.01    1.50
   6  10   1   15.84    1.44
  -6  10  -1   13.99    1.14
  -7 -10  -1    6.52    1.94
   7 -10   1    2.81    0.64
   7 -10   1    3.64    0.60
  -7 -10  -1    4.04    0.90
   7 -10   1    3.36    0.48
   7 -10   1    4.17    0.59
  -7 -10  -1    1.73    1.15
   7  10   1    3.93    0.79
  -7  10  -1    3.40    0.55
   7  10   1    3.96    0.36
   7  10   1    4.69    1.61
  -7  10  -1    3.58    0.78
  -7  10  -1    4.38    0.86
   7  10   1    4.21    1.60
  -7  10  -1    3.94    0.56
  -8 -10  -1   18.37    1.61
  -8 -10  -1   14.01    3.30
  -8 -10  -1   11.89    2.66
   8 -10   1   13.72    1.48
   8 -10   1   12.68    1.08
  -8  10  -1   15.33    1.80
  -8  10  -1   13.69    1.64
   8  10   1   16.21    1.50
   8  10   1   20.58    3.32
   8  10   1   19.82    3.64
  -8  10  -1   13.51    1.13
   9 -10   1    2.10    0.60
  -9 -10  -1    1.76    0.69
  -9 -10  -1   -0.51    0.59
  -9  10  -1    1.16    0.43
   9  10   1    0.81    0.52
   9  10   1    1.91    1.35
  -9  10  -1    1.80    0.45
  -9  10  -1    0.67    0.50
 -10 -10  -1    2.27    1.43
  10 -10   1    3.56    0.76
 -10 -10  -1    3.27    0.88
  10  10   1    2.92    0.83
 -10  10  -1    4.98    0.73
 -10  10  -1    3.44    0.60
 -10  10  -1    3.26    0.88
  11 -10   1    2.42    0.70
 -11 -10  -1    1.82    1.44
 -11 -10  -1    2.33    0.81
  11  10   1    1.86    0.68
 -11  10  -1    2.88    0.86
 -11  10  -1    2.99    0.63
 -12 -10  -1    1.66    1.37
  12 -10   1    0.37    0.59
 -12 -10  -1    2.22    0.82
 -12  10  -1    2.09    0.63
 -12  10  -1    1.35    0.73
  12  10   1    0.31    0.59
 -13 -10  -1    1.99    0.75
 -13 -10  -1    3.66    1.35
  13 -10   1    1.39    0.70
 -13  10  -1    2.22    0.82
 -13  10  -1    3.89    0.76
  13  10   1    1.30    0.76
 -13 -11   1    6.50    1.34
  13 -11  -1    2.90    0.89
 -13  11   1    3.99    1.12
 -12 -11   1   -0.16    0.94
 -12 -11   1    0.02    0.64
  12 -11  -1   -0.24    0.51
  12  11  -1   -0.11    0.53
 -12  11   1    1.36    0.76
 -11 -11   1    0.95    0.73
 -11 -11   1   -0.36    0.93
  11 -11  -1    0.89    0.58
  11  11  -1    1.41    0.71
 -11  11   1    1.17    0.50
 -11  11   1    1.43    0.78
 -10 -11   1    1.31    1.27
  10 -11  -1    1.04    0.57
 -10 -11   1   -0.22    0.54
 -10  11   1    0.07    0.31
  10  11  -1    0.76    0.55
 -10  11   1    0.84    0.59
 -10  11   1   -0.05    0.36
  -9 -11   1   10.39    2.63
   9 -11  -1   11.69    1.40
  -9 -11   1   11.30    1.61
   9  11  -1    9.57    2.62
  -9  11   1   10.81    0.99
  -9  11   1   11.26    1.70
  -9  11   1    9.99    0.99
  -8 -11   1    1.97    0.80
  -8 -11   1    0.68    1.14
   8 -11  -1    1.34    0.37
  -8 -11   1    1.23    1.02
   8 -11  -1    1.65    0.63
  -8  11   1    0.70    0.38
  -8  11   1    1.40    0.41
   8  11  -1    1.94    0.66
  -8  11   1    1.10    0.74
   8  11  -1    1.63    1.57
   8  11  -1   -0.15    0.77
  -7 -11   1    4.37    0.96
  -7 -11   1    1.19    1.09
   7 -11  -1    3.15    0.70
   7 -11  -1    3.30    0.53
   7 -11  -1    2.93    0.83
  -7 -11   1    0.63    0.95
   7  11  -1    2.91    1.49
   7  11  -1    3.69    0.42
   7  11  -1    1.97    1.23
  -7  11   1    3.20    0.86
  -7  11   1    3.41    0.50
  -7  11   1    3.90    0.57
   7  11  -1    3.79    0.82
  -6 -11   1    0.16    0.71
   6 -11  -1    1.09    0.49
  -6 -11   1    0.92    0.92
   6 -11  -1    0.47    0.48
   6 -11  -1    0.95    0.34
   6 -11  -1    1.38    0.54
  -6 -11   1    0.77    0.56
  -6  11   1    0.95    0.29
   6  11  -1    2.01    1.15
   6  11  -1    1.24    0.51
   6  11  -1    1.09    0.26
   6  11  -1    1.42    1.12
  -6  11   1    0.96    0.53
  -6  11   1    1.56    0.68
  -6  11   1    1.95    0.41
   6  11  -1    1.15    0.49
  -5 -11   1   14.23    2.66
   5 -11  -1   16.64    1.15
  -5 -11   1   14.42    1.58
   5 -11  -1   13.34    1.30
   5 -11  -1   12.19    1.59
   5 -11  -1   13.00    0.89
  -5 -11   1   10.80    2.31
  -5  11   1   15.91    1.92
   5  11  -1   16.78    3.00
   5  11  -1   12.86    0.97
  -5  11   1   13.62    1.09
   5  11  -1    9.45    2.18
   5  11  -1   13.03    1.44
   5  11  -1   11.66    1.19
  -5  11   1   15.48    1.00
  -5  11   1   12.88    1.82
   4 -11  -1    0.38    0.21
  -4 -11   1    0.07    0.60
   4 -11  -1    0.42    0.28
   4 -11  -1   -0.35    0.26
   4 -11  -1    0.69    0.43
  -4 -11   1    0.96    0.79
   4 -11  -1    0.86    0.60
  -4 -11   1   -0.22    0.42
   4  11  -1    0.03    0.34
   4  11  -1    0.79    0.83
  -4  11   1    0.09    0.45
   4  11  -1   -0.13    0.26
   4  11  -1    0.15    0.18
   4  11  -1   -0.33    0.57
  -4  11   1    0.43    0.47
  -3 -11   1   23.92    1.82
   3 -11  -1   24.13    1.53
  -3 -11   1   23.49    3.12
   3 -11  -1   22.16    2.14
   3 -11  -1   22.99    1.72
  -3 -11   1   23.88    1.90
   3 -11  -1   25.95    2.46
   3  11  -1   24.94    3.25
  -3  11   1   23.46    1.63
   3  11  -1   23.87    1.68
  -3  11   1   21.36    2.19
   3  11  -1   22.59    3.23
  -3  11   1   25.77    2.38
   3  11  -1   22.90    1.58
   2 -11  -1    1.79    0.86
   2 -11  -1    2.47    0.29
  -2 -11   1    1.21    0.51
   2 -11  -1    2.48    0.76
   2 -11  -1    2.07    0.49
  -2 -11   1    1.29    0.90
  -2 -11   1    1.59    0.44
  -2 -11   1    2.13    0.31
  -2 -11   1    1.43    0.79
   2  11  -1    2.30    1.04
  -2  11   1    1.28    0.35
   2  11  -1    3.04    1.10
  -2  11   1    2.06    0.41
  -2  11   1    1.02    0.65
   2  11  -1    1.81    0.34
  -2  11   1    0.49    0.47
  -1 -11   1   31.65    3.18
  -1 -11   1   28.81    2.01
   1 -11  -1   29.70    2.15
  -1 -11   1   33.63    2.32
   1 -11  -1   30.53    1.96
  -1 -11   1   30.33    2.19
   1 -11  -1   30.94    3.03
   1 -11  -1   31.42    2.07
  -1 -11   1   30.54    2.98
   1 -11  -1   34.88    2.27
  -1  11   1   30.10    2.92
   1  11  -1   32.04    1.98
  -1  11   1   32.07    2.08
   1  11  -1   31.51    2.05
  -1  11   1   31.01    2.08
   1  11  -1   35.37    3.18
   1  11  -1   35.96    3.26
  -1  11   1   30.16    2.89
   0 -11  -1    0.11    0.28
   0 -11   1   -0.09    0.43
   0 -11  -1    0.50    0.63
   0 -11   1   -0.35    0.28
   0 -11   1    0.06    0.17
   0 -11   1    0.26    0.21
   0 -11   1    0.54    0.58
   0 -11   1   -0.16    0.23
   0 -11  -1    0.02    0.32
   0 -11  -1    0.48    0.55
   0 -11  -1    0.12    0.14
   0 -11  -1   -0.07    0.19
   0  11   1   -0.10    0.51
   0  11  -1    0.04    0.50
   0  11  -1    0.46    0.26
   0  11  -1    0.01    0.19
   0  11   1    0.30    0.57
   0  11   1    0.22    0.20
   0  11  -1    0.19    0.08
   0  11  -1    0.07    0.46
  -1 -11  -1   42.32    2.91
  -1 -11  -1   33.07    3.56
   1 -11   1   37.58    3.40
   1 -11   1   40.96    2.64
   1 -11   1   41.32    2.72
  -1 -11  -1   37.44    2.50
   1 -11   1   39.59    2.48
  -1 -11  -1   40.89    3.58
  -1 -11  -1   37.23    2.73
   1 -11   1   42.34    3.31
   1  11   1   34.51    3.51
  -1  11  -1   40.80    3.41
   1  11   1   43.26    3.77
   1  11   1   39.32    2.53
  -1  11  -1   40.48    2.57
   1  11   1   39.60    2.47
  -1  11  -1   40.95    2.58
  -2 -11  -1    0.76    0.38
  -2 -11  -1    0.80    0.78
   2 -11   1    0.94    0.23
   2 -11   1    0.44    0.51
  -2 -11  -1    0.61    0.21
   2 -11   1    0.81    0.50
  -2 -11  -1    0.42    0.38
  -2 -11  -1    2.59    1.04
   2 -11   1    0.55    0.32
   2  11   1    1.18    0.31
  -2  11  -1    0.41    0.27
  -2  11  -1    0.11    0.44
  -2  11  -1    0.77    0.31
   2  11   1    1.15    0.27
  -2  11  -1    0.79    0.63
   2  11   1    0.80    0.76
   2  11   1    1.43    0.83
   3 -11   1   15.67    1.57
  -3 -11  -1   18.10    1.40
   3 -11   1   17.19    2.05
   3 -11   1   17.16    1.26
   3 -11   1   15.37    1.10
  -3 -11  -1   16.79    1.47
  -3 -11  -1   11.73    2.19
  -3 -11  -1   15.93    2.67
   3  11   1   15.73    1.24
   3  11   1   16.02    2.76
   3  11   1   14.38    2.50
   3  11   1   14.45    1.11
  -3  11  -1   19.25    2.19
  -3  11  -1   15.59    1.21
  -3  11  -1   17.60    1.74
  -3  11  -1   16.49    1.20
   4 -11   1    8.65    1.30
   4 -11   1    7.33    0.66
   4 -11   1    7.84    1.08
  -4 -11  -1    8.43    1.88
  -4 -11  -1    7.12    1.05
  -4 -11  -1    7.69    2.00
   4 -11   1    7.78    0.75
   4 -11   1    8.29    1.05
   4  11   1    8.68    0.94
  -4  11  -1    9.58    1.41
  -4  11  -1    8.06    0.92
  -4  11  -1    8.65    1.26
   4  11   1    7.25    0.96
   4  11   1    6.63    1.84
  -4  11  -1    9.05    0.92
   4  11   1    6.93    0.62
   5 -11   1   13.82    1.37
   5 -11   1   10.50    1.34
   5 -11   1    9.53    0.82
   5 -11   1    9.30    0.86
   5 -11   1   10.28    0.75
   5 -11   1   10.16    0.73
  -5 -11  -1   11.77    1.38
   5 -11   1   10.18    1.33
   5  11   1    9.72    0.75
  -5  11  -1   10.08    1.36
  -5  11  -1   10.39    1.49
  -5  11  -1   10.69    0.82
   5  11   1   11.00    2.23
   5  11   1   11.32    2.46
   5  11   1   10.60    1.16
  -5  11  -1    9.83    0.87
   5  11   1   12.86    1.33
  -6 -11  -1    1.78    1.13
   6 -11   1    0.96    0.33
  -6 -11  -1    0.31    0.84
   6 -11   1    1.29    0.52
   6 -11   1    1.67    0.54
  -6 -11  -1    1.80    0.66
   6 -11   1    1.07    0.27
   6 -11   1    0.94    0.35
  -6  11  -1    1.25    0.56
   6  11   1    1.37    0.25
  -6  11  -1    1.20    0.38
  -6  11  -1    1.32    0.36
   6  11   1    1.26    0.49
   6  11   1    0.99    0.93
   6  11   1    2.35    0.60
  -6  11  -1    0.99    0.49
   6  11   1   -0.01    0.87
   7 -11   1   10.39    1.25
   7 -11   1   10.21    0.89
  -7 -11  -1    9.13    1.37
  -7 -11  -1   13.42    2.72
  -7 -11  -1   13.31    2.77
   7 -11   1   10.35    0.87
   7  11   1   10.88    2.52
  -7  11  -1   10.71    1.35
  -7  11  -1   10.87    0.91
  -7  11  -1   12.11    1.52
   7  11   1   12.27    1.45
  -7  11  -1    9.20    0.90
   7  11   1    6.18    2.10
  -8 -11  -1    1.28    1.17
  -8 -11  -1    2.96    0.86
   8 -11   1    2.28    0.63
   8  11   1    2.75    1.35
   8  11   1    0.83    0.59
  -8  11  -1    1.07    0.41
   8  11   1    3.35    1.60
  -8  11  -1    2.27    0.48
  -9 -11  -1    5.89    1.97
   9 -11   1    4.70    0.89
  -9 -11  -1    6.72    1.20
  -9  11  -1    5.25    0.74
   9  11   1    5.55    2.27
  -9  11  -1    6.16    1.05
  -9  11  -1    4.62    0.68
 -10 -11  -1    0.97    0.66
 -10 -11  -1   -0.69    0.67
 -10  11  -1    0.06    0.41
 -10  11  -1   -0.16    0.40
  10  11   1    0.71    0.60
 -10  11  -1   -0.07    0.30
 -11 -11  -1    1.05    1.19
 -11 -11  -1   -0.26    0.60
  11 -11   1    0.19    0.45
 -11  11  -1    0.33    0.43
  11  11   1    0.41    0.56
 -11  11  -1    1.28    0.52
 -12 -11  -1    0.90    0.76
 -12 -11  -1    0.62    1.20
  12 -11   1    0.97    0.63
  12  11   1    0.64    0.66
 -12  11  -1    0.21    0.52
 -12  11  -1    1.47    0.64
 -13 -11  -1    4.01    2.23
 -13 -11  -1    3.65    1.06
  13 -11   1    1.13    0.63
 -13 -12   1    2.99    1.11
  13 -12  -1    1.47    0.73
 -13  12   1    2.01    0.83
  13  12  -1    0.71    0.71
 -12 -12   1    1.55    0.93
  12 -12  -1    0.68    0.58
  12  12  -1    0.43    0.61
 -12  12   1    1.09    0.72
 -11 -12   1    1.63    0.79
 -11 -12   1   -0.15    0.94
  11 -12  -1    1.22    0.68
  11  12  -1    1.40    0.72
 -11  12   1    2.36    0.86
  10 -12  -1    1.28    0.58
 -10 -12   1   -0.86    0.80
 -10 -12   1    1.69    0.82
 -10  12   1    1.45    0.46
 -10  12   1    2.25    0.89
  10  12  -1    0.43    0.57
  -9 -12   1    1.28    0.72
  -9 -12   1    0.06    0.84
  -9  12   1    1.38    0.66
  -9  12   1    0.56    0.38
   9  12  -1    0.31    0.50
   9  12  -1    1.35    1.20
  -9  12   1    0.74    0.44
   8 -12  -1    2.26    0.62
  -8 -12   1    1.49    0.75
  -8 -12   1    1.00    1.08
   8  12  -1    2.24    1.38
  -8  12   1    1.36    0.38
  -8  12   1    1.64    0.45
  -8  12   1    1.61    0.69
   8  12  -1    1.35    0.66
  -7 -12   1    2.58    1.33
  -7 -12   1    3.44    0.88
  -7 -12   1    3.13    1.63
   7 -12  -1    4.33    0.82
   7 -12  -1    3.02    0.55
   7  12  -1    2.84    0.50
  -7  12   1    3.79    0.91
  -7  12   1    4.30    0.55
   7  12  -1    2.39    1.53
   7  12  -1    3.03    0.72
  -7  12   1    3.36    0.58
  -6 -12   1    6.85    1.95
   6 -12  -1    7.12    1.05
  -6 -12   1    8.84    1.30
   6 -12  -1    6.76    0.81
   6 -12  -1    7.25    1.33
  -6 -12   1    7.89    2.44
   6  12  -1    6.68    0.96
   6  12  -1    8.70    2.34
   6  12  -1    7.22    1.08
  -6  12   1    6.39    0.65
  -6  12   1    8.74    0.77
   6  12  -1    7.33    1.99
  -6  12   1    6.72    1.22
   6  12  -1    5.81    0.63
  -5 -12   1   18.15    1.62
   5 -12  -1   14.99    1.63
  -5 -12   1   15.68    2.85
   5 -12  -1   16.43    1.25
   5 -12  -1   13.19    1.96
  -5 -12   1   16.66    4.43
   5 -12  -1   17.56    2.18
  -5  12   1   13.90    1.98
   5  12  -1   15.55    2.99
  -5  12   1   13.26    1.18
   5  12  -1   15.47    1.10
  -5  12   1   14.92    1.08
   5  12  -1   14.61    1.37
   5  12  -1   15.27    1.33
  -5  12   1   14.46    1.91
   5  12  -1   20.11    3.10
   4 -12  -1   14.26    1.43
  -4 -12   1   12.14    2.41
  -4 -12   1   15.65    1.51
   4 -12  -1   14.53    1.26
   4 -12  -1   13.43    1.79
  -4 -12   1   12.32    2.51
   4 -12  -1   16.04    2.17
   4  12  -1   21.55    3.26
  -4  12   1   18.09    2.28
   4  12  -1   17.91    1.42
  -4  12   1   16.37    1.21
  -4  12   1   15.28    2.01
   4  12  -1   16.34    1.31
   4  12  -1   19.48    3.19
   4  12  -1   16.00    1.14
   3 -12  -1    1.04    0.39
  -3 -12   1   -0.07    0.55
   3 -12  -1    1.18    0.24
   3 -12  -1    1.80    0.66
  -3 -12   1    0.91    0.52
  -3  12   1    1.44    0.70
   3  12  -1    1.56    0.99
  -3  12   1    1.12    0.70
   3  12  -1    0.49    0.24
   3  12  -1    0.68    0.85
  -3  12   1    0.34    0.31
   3  12  -1    0.67    0.30
   2 -12  -1    1.59    0.48
  -2 -12   1    0.74    0.76
  -2 -12   1    2.44    1.11
   2 -12  -1    0.91    0.59
   2 -12  -1    0.99    0.70
  -2 -12   1    1.69    0.30
   2 -12  -1    1.44    0.25
  -2 -12   1    1.58    0.55
  -2 -12   1    1.12    0.43
  -2  12   1    0.95    0.63
   2  12  -1    1.95    0.34
   2  12  -1    0.63    0.71
   2  12  -1    1.79    1.14
  -2  12   1    1.33    0.35
   1 -12  -1    0.51    0.30
  -1 -12   1    0.02    0.22
   1 -12  -1   -0.07    0.29
   1 -12  -1    0.47    0.64
  -1 -12   1    0.43    0.61
  -1 -12   1    0.93    0.49
  -1 -12   1    0.18    0.61
  -1 -12   1    0.58    0.32
   1 -12  -1    0.53    0.18
  -1  12   1    0.35    0.28
   1  12  -1    0.37    0.15
  -1  12   1    0.41    0.59
  -1  12   1    0.37    0.57
   1  12  -1    0.80    0.78
   1  12  -1    0.92    0.90
  -1  12   1    0.46    0.27
   1  12  -1    0.74    0.28
   0 -12   1   12.61    2.11
   0 -12  -1   10.68    1.81
   0 -12   1   13.44    1.18
   0 -12   1   12.54    1.95
   0 -12   1   11.93    0.87
   0 -12  -1   15.12    1.95
   0 -12  -1   11.53    0.83
   0 -12   1   11.70    1.05
   0 -12  -1   12.26    1.15
   0 -12  -1   11.43    2.10
   0  12   1   14.56    2.27
   0  12  -1   12.23    2.03
   0  12  -1   11.64    0.98
   0  12  -1   12.53    0.97
   0  12   1   11.32    0.96
   0  12   1   11.92    0.95
   0  12   1   12.97    2.21
   0  12  -1   14.22    2.24
  -1 -12  -1    1.11    0.46
  -1 -12  -1    1.94    0.33
   1 -12   1    1.35    0.28
   1 -12   1    1.13    0.47
  -1 -12  -1    0.97    0.83
   1 -12   1    1.45    0.71
  -1 -12  -1    1.90    0.87
  -1 -12  -1    1.32    0.45
   1 -12   1    1.52    0.42
   1 -12   1    1.54    0.80
  -1  12  -1    1.31    0.44
   1  12   1    2.01    0.35
   1  12   1    2.12    0.26
   1  12   1    1.20    0.81
  -1  12  -1    1.50    0.36
   1  12   1    0.58    0.74
  -1  12  -1    2.73    0.94
   2 -12   1    0.96    0.39
   2 -12   1    0.91    0.24
  -2 -12  -1    0.69    0.38
  -2 -12  -1    0.56    0.71
  -2 -12  -1    1.08    0.26
  -2 -12  -1    0.36    0.81
   2 -12   1    0.60    0.54
  -2 -12  -1    0.01    0.43
   2 -12   1    0.91    0.33
   2 -12   1    0.75    0.54
  -2  12  -1    1.52    0.40
  -2  12  -1    1.49    0.76
  -2  12  -1    1.17    0.39
  -2  12  -1    1.26    0.70
   2  12   1    2.96    1.22
   2  12   1    0.83    0.81
   2  12   1    1.10    0.29
  -3 -12  -1    0.60    0.48
   3 -12   1   -0.07    0.46
   3 -12   1    0.23    0.30
  -3 -12  -1    1.07    0.79
   3 -12   1    0.37    0.22
  -3 -12  -1    1.58    1.05
   3 -12   1    0.82    0.52
   3  12   1    0.13    0.19
  -3  12  -1   -0.06    0.41
  -3  12  -1    0.10    0.27
  -3  12  -1    0.20    0.48
   3  12   1    0.54    0.83
   3  12   1    0.72    0.29
   3  12   1   -0.08    0.63
  -3  12  -1    0.43    0.29
   4 -12   1    7.21    0.82
  -4 -12  -1    7.07    2.09
  -4 -12  -1    6.05    1.03
   4 -12   1    6.24    1.02
  -4 -12  -1    6.39    1.74
   4  12   1    7.37    0.60
   4  12   1    6.42    1.87
  -4  12  -1    6.92    0.79
  -4  12  -1    4.83    1.12
   4  12   1    6.01    0.81
  -4  12  -1    7.49    0.78
  -4  12  -1    5.77    1.08
   4  12   1    8.16    2.02
   5 -12   1   -0.27    0.32
  -5 -12  -1    0.66    0.97
  -5 -12  -1    0.26    0.53
   5 -12   1   -0.21    0.23
   5 -12   1    0.42    0.43
   5  12   1   -0.30    0.76
  -5  12  -1    0.38    0.25
   5  12   1   -0.42    0.33
  -5  12  -1    0.62    0.54
   5  12   1   -0.02    0.40
  -5  12  -1    0.61    0.33
  -5  12  -1    0.95    0.49
   5  12   1   -0.32    0.72
   5  12   1    0.15    0.20
   6 -12   1    3.68    0.73
   6 -12   1    3.69    0.77
  -6 -12  -1    4.67    1.89
  -6 -12  -1    3.26    1.37
  -6 -12  -1    5.21    1.00
   6 -12   1    3.23    0.86
   6  12   1    4.27    0.84
  -6  12  -1    3.21    0.87
  -6  12  -1    4.10    0.86
  -6  12  -1    3.61    0.53
   6  12   1    4.74    0.82
  -6  12  -1    4.94    0.65
   6  12   1    3.57    0.42
   6  12   1    4.71    1.73
   6  12   1    6.31    1.88
  -7 -12  -1    1.85    0.73
  -7 -12  -1    3.01    1.44
  -7 -12  -1    4.57    2.34
   7 -12   1    1.67    0.61
   7  12   1    2.49    1.39
  -7  12  -1    2.92    0.72
   7  12   1    2.39    1.35
  -7  12  -1    2.97    0.52
  -7  12  -1    2.23    0.50
   7  12   1    1.81    0.63
   8 -12   1   -0.14    0.40
  -8 -12  -1   -0.66    0.68
  -8 -12  -1   -0.71    0.38
   8  12   1    0.53    0.98
  -8  12  -1    0.33    0.34
  -8  12  -1    0.44    0.38
   8  12   1    1.03    0.58
  -9 -12  -1   -0.08    0.83
   9 -12   1    0.70    0.49
  -9 -12  -1    0.33    0.63
  -9  12  -1    0.11    0.37
   9  12   1    1.31    0.68
  -9  12  -1    0.21    0.41
  -9  12  -1    0.08    0.35
 -10 -12  -1    0.20    0.63
  10 -12   1    0.20    0.49
 -10 -12  -1    0.46    1.22
 -10  12  -1    1.14    0.52
 -10  12  -1    0.97    0.48
  10  12   1    1.10    0.68
 -10  12  -1    0.55    0.43
 -11 -12  -1   -0.49    0.84
  11 -12   1    0.25    0.53
 -11 -12  -1    0.12    0.65
  11  12   1   -0.28    0.44
 -11  12  -1    0.44    0.42
 -11  12  -1   -0.10    0.47
 -12 -12  -1   -0.25    0.80
  12 -12   1    0.03    0.55
 -12 -12  -1    0.57    0.78
  12  12   1    0.24    0.61
  13 -12   1    0.17    0.54
 -13 -12  -1    0.89    0.81
  13  12   1   -0.50    0.49
 -12 -13   1    5.15    1.27
  12 -13  -1    2.40    0.86
  12  13  -1    2.71    1.54
 -12  13   1    1.72    0.78
 -11 -13   1    1.27    0.77
  11 -13  -1    1.12    0.63
  11  13  -1    1.06    0.73
 -11  13   1    0.84    0.48
 -11  13   1    1.13    0.65
 -10 -13   1    0.59    0.67
  10 -13  -1    0.06    0.55
 -10  13   1    1.06    0.45
  10  13  -1    0.68    0.66
 -10  13   1    1.38    0.78
   9 -13  -1    0.45    0.55
  -9 -13   1    0.15    0.63
  -9 -13   1    2.01    1.54
  -9  13   1    0.86    0.61
  -9  13   1    0.47    0.38
   9  13  -1    1.01    0.67
   9  13  -1    1.27    1.62
  -8 -13   1    3.91    1.83
  -8 -13   1    2.42    0.90
   8 -13  -1    2.56    0.81
  -8  13   1    1.80    0.49
   8  13  -1    3.94    1.73
  -8  13   1    3.02    0.90
  -7 -13   1    0.40    0.59
   7 -13  -1    0.33    0.49
  -7 -13   1    0.68    1.02
  -7 -13   1    0.49    0.83
  -7  13   1    1.53    0.37
  -7  13   1    0.74    0.54
   7  13  -1    0.98    0.55
  -7  13   1    0.54    0.36
   7  13  -1    1.27    1.24
   6 -13  -1    0.27    0.33
  -6 -13   1    0.96    0.94
  -6 -13   1    1.03    1.02
   6 -13  -1    0.53    0.50
  -6 -13   1    0.94    0.64
   6  13  -1    0.10    0.47
  -6  13   1   -0.22    0.39
   6  13  -1   -0.29    0.84
   6  13  -1    0.09    0.21
  -6  13   1    0.48    0.33
  -6  13   1    0.21    0.25
  -5 -13   1    1.47    1.01
   5 -13  -1    2.56    0.70
   5 -13  -1    2.48    0.51
  -5 -13   1    2.93    0.85
  -5 -13   1    3.33    1.44
   5 -13  -1    3.55    1.02
  -5  13   1    1.97    0.76
   5  13  -1    3.28    1.55
  -5  13   1    3.16    0.54
   5  13  -1    1.59    0.34
   5  13  -1    1.78    0.62
   4 -13  -1    6.16    0.99
  -4 -13   1    5.34    1.78
   4 -13  -1    6.60    1.46
  -4 -13   1    7.87    2.00
  -4 -13   1    6.45    1.08
   4 -13  -1    7.87    0.89
  -4  13   1    4.04    1.08
   4  13  -1    6.29    0.66
   4  13  -1    6.58    1.97
  -4  13   1    5.85    0.73
   3 -13  -1    0.50    0.56
  -3 -13   1    0.07    0.72
   3 -13  -1    0.93    0.80
  -3 -13   1    0.66    0.50
   3 -13  -1    0.89    0.43
   3  13  -1    0.46    0.25
   3  13  -1    1.73    1.18
  -3  13   1    1.60    0.84
  -3  13   1    0.36    0.36
   3  13  -1    0.33    0.79
  -3  13   1    0.81    0.66
   2 -13  -1    4.75    1.38
  -2 -13   1    3.63    1.28
  -2 -13   1    3.49    0.81
   2 -13  -1    2.13    0.90
   2 -13  -1    3.04    0.57
   2  13  -1    3.32    0.47
   2  13  -1    1.45    1.07
  -2  13   1    2.54    0.49
  -2  13   1    2.96    0.51
  -2  13   1    2.35    0.92
   2  13  -1    3.48    1.30
   1 -13  -1    1.60    1.07
  -1 -13   1    1.90    1.00
   1 -13  -1    2.03    0.51
  -1 -13   1    1.49    0.79
   1 -13  -1    2.05    0.57
   1 -13  -1    3.37    1.18
  -1 -13   1    2.96    0.70
  -1 -13   1    1.27    0.47
  -1  13   1    2.57    0.48
   1  13  -1    1.52    0.93
  -1  13   1    1.42    0.41
   1  13  -1    2.45    0.43
  -1  13   1    2.58    1.01
   1  13  -1    1.22    0.95
  -1  13   1    2.17    1.03
   0 -13  -1    6.07    0.85
   0 -13   1    5.95    0.82
   0 -13  -1    4.07    1.32
   0 -13   1    5.65    0.87
   0 -13   1    5.52    1.44
   0 -13  -1    5.34    0.85
   0 -13   1    4.31    1.31
   0 -13  -1    2.95    1.09
   0 -13   1    5.09    0.54
   0  13   1    6.40    1.65
   0  13   1    4.50    0.65
   0  13  -1    4.84    1.37
   0  13   1    5.67    0.66
   0  13  -1    5.26    0.66
   0  13  -1    6.09    0.68
   0  13   1    4.77    1.39
   0  13  -1    7.46    1.62
  -1 -13  -1    2.12    1.00
   1 -13   1    3.18    1.11
  -1 -13  -1    3.70    0.77
   1 -13   1    3.36    1.04
   1 -13   1    2.58    0.38
  -1 -13  -1    2.86    0.66
  -1 -13  -1    1.66    0.94
   1 -13   1    2.54    0.95
   1  13   1    3.69    1.33
   1  13   1    3.38    1.24
  -1  13  -1    3.01    0.50
   1  13   1    2.73    0.44
  -1  13  -1    4.05    1.15
   2 -13   1    0.22    0.45
  -2 -13  -1   -0.58    0.36
   2 -13   1    1.68    0.84
  -2 -13  -1   -0.26    0.70
   2 -13   1    1.49    0.46
  -2 -13  -1   -0.35    0.53
  -2 -13  -1    0.72    0.23
   2 -13   1    0.48    0.31
   2  13   1    0.58    0.26
  -2  13  -1    0.57    0.31
  -2  13  -1    0.90    0.68
  -2  13  -1    0.56    0.30
  -2  13  -1    0.71    0.68
   2  13   1    0.85    0.89
   2  13   1    0.27    0.93
  -3 -13  -1   -0.07    0.46
   3 -13   1    0.17    0.47
  -3 -13  -1   -0.70    0.62
   3 -13   1   -0.37    0.27
   3 -13   1   -0.02    0.41
  -3 -13  -1    0.88    1.01
  -3  13  -1    0.18    0.33
  -3  13  -1    0.85    0.62
  -3  13  -1   -0.37    0.42
   3  13   1   -0.52    0.50
   3  13   1    0.36    0.23
   3  13   1   -0.38    0.67
  -3  13  -1    0.03    0.28
   4 -13   1    3.82    1.01
   4 -13   1    5.32    0.72
  -4 -13  -1    5.57    1.69
  -4 -13  -1    5.16    1.73
  -4 -13  -1    5.38    0.99
   4  13   1    5.01    0.56
   4  13   1    2.91    1.50
  -4  13  -1    5.36    0.69
  -4  13  -1    5.25    1.21
  -4  13  -1    4.90    0.68
  -4  13  -1    4.57    1.02
   4  13   1    5.28    1.72
  -5 -13  -1    4.70    1.60
  -5 -13  -1    5.17    1.01
   5 -13   1    4.61    0.87
   5 -13   1    5.16    0.71
   5 -13   1    5.68    1.09
   5  13   1    5.38    0.55
  -5  13  -1    2.81    0.87
   5  13   1    5.30    1.88
  -5  13  -1    4.49    0.66
  -6 -13  -1    0.55    0.92
  -6 -13  -1    1.08    0.63
   6 -13   1    0.31    0.36
   6 -13   1    0.80    0.49
  -6 -13  -1    0.60    0.94
   6 -13   1   -0.06    0.27
  -6  13  -1   -0.09    0.35
  -6  13  -1    0.25    0.33
   6  13   1    1.12    1.26
  -6  13  -1    0.70    0.32
   6  13   1    0.15    0.45
  -7 -13  -1    0.73    0.65
   7 -13   1    1.98    0.67
  -7 -13  -1    3.73    1.69
  -7 -13  -1    1.59    1.14
   7  13   1    0.81    0.56
  -7  13  -1    2.12    0.49
  -7  13  -1    1.55    0.41
   7  13   1    4.91    1.97
  -8 -13  -1    1.56    1.30
  -8 -13  -1    3.11    0.89
   8 -13   1    2.62    0.71
   8  13   1    3.15    1.65
  -8  13  -1    3.83    0.83
  -8  13  -1    2.41    0.53
  -8  13  -1    3.02    0.57
   8  13   1    3.47    0.84
   9 -13   1    2.09    0.73
  -9 -13  -1    2.05    0.91
  -9 -13  -1    1.54    1.34
  -9  13  -1    1.78    0.50
  -9  13  -1    1.74    0.50
  -9  13  -1    1.88    0.63
   9  13   1    2.27    0.82
 -10 -13  -1    4.41    2.08
  10 -13   1    6.13    1.06
 -10 -13  -1    4.85    1.16
 -10  13  -1    6.59    1.02
  10  13   1    4.89    1.06
 -10  13  -1    3.67    0.67
  11 -13   1    1.22    0.68
 -11 -13  -1    2.10    0.89
  11  13   1    1.85    0.79
 -11  13  -1    1.06    0.48
  12 -13   1    0.43    0.60
 -12 -13  -1    1.52    0.86
  12 -14  -1    0.65    0.71
  12  14  -1    0.22    0.76
 -11 -14   1    1.53    0.87
  11 -14  -1    0.36    0.56
 -11  14   1    0.36    0.44
  11  14  -1   -0.60    0.58
 -11  14   1    0.05    0.49
  10 -14  -1    0.90    0.61
 -10 -14   1    0.68    0.75
 -10  14   1    0.23    0.41
 -10  14   1    0.39    0.54
  10  14  -1    0.30    0.64
   9 -14  -1    2.10    0.75
  -9 -14   1    2.69    0.97
   9  14  -1    1.79    0.77
  -9  14   1    1.10    0.64
   8 -14  -1    3.57    0.87
  -8 -14   1    3.63    0.99
  -8  14   1    2.72    0.88
   8  14  -1    2.06    0.75
   8  14  -1    3.15    2.74
  -8  14   1    2.30    0.54
  -7 -14   1    1.55    0.71
   7 -14  -1    0.86    0.62
   7  14  -1    0.54    0.52
  -7  14   1    0.69    0.55
  -7  14   1    0.86    0.42
   7  14  -1   -0.65    0.85
   6 -14  -1    5.92    0.82
  -6 -14   1    4.40    1.06
   6 -14  -1    4.83    0.98
   6  14  -1    3.62    1.70
  -6  14   1    4.43    0.69
   6  14  -1    3.75    0.57
  -6  14   1    4.90    1.15
   6  14  -1    4.95    0.94
  -5 -14   1    0.62    0.54
   5 -14  -1    0.54    0.39
   5 -14  -1    0.95    0.53
   5  14  -1   -0.18    0.84
  -5  14   1   -0.47    0.60
  -5  14   1    0.39    0.37
   5  14  -1    0.55    0.27
  -4 -14   1   11.03    2.94
  -4 -14   1   11.89    3.28
  -4 -14   1   10.86    1.45
   4 -14  -1    9.53    1.29
   4 -14  -1   10.79    1.16
  -4  14   1   11.57    1.85
   4  14  -1    8.40    0.83
   4  14  -1   10.76    2.55
  -4  14   1   11.66    0.99
  -3 -14   1   -0.28    0.42
   3 -14  -1    0.05    0.38
  -3 -14   1   -0.56    0.39
  -3 -14   1    0.14    0.74
  -3  14   1   -0.26    0.42
  -3  14   1   -0.16    0.31
   3  14  -1   -0.50    0.68
   3  14  -1    0.32    0.25
  -2 -14   1   21.39    1.85
  -2 -14   1   22.24    3.52
   2 -14  -1   21.05    1.71
   2 -14  -1   19.57    2.79
   2 -14  -1   19.12    1.61
   2  14  -1   21.24    3.28
  -2  14   1   20.02    2.64
   2  14  -1   19.82    1.48
  -2  14   1   22.23    1.56
  -1 -14   1    2.46    0.65
   1 -14  -1    1.32    0.53
   1 -14  -1    1.13    0.80
   1 -14  -1    1.25    0.44
  -1 -14   1   -0.16    1.05
  -1  14   1    3.50    1.23
  -1  14   1    1.71    0.48
  -1  14   1    2.43    0.48
   1  14  -1    1.74    0.40
   1  14  -1    2.26    1.18
   0 -14  -1   16.48    1.50
   0 -14  -1   16.98    2.80
   0 -14   1   15.05    1.64
   0 -14  -1    8.75    2.52
   0 -14   1   19.27    2.82
   0 -14   1   15.09    1.42
   0  14   1   16.27    1.29
   0  14  -1   15.60    2.51
   0  14  -1   16.06    1.25
   0  14   1   19.70    2.87
   0  14  -1   16.45    1.26
  -1 -14  -1    1.37    0.87
   1 -14   1    0.44    0.35
  -1 -14  -1    0.84    0.81
  -1 -14  -1    0.65    0.50
   1 -14   1    1.52    0.53
   1 -14   1    0.31    0.61
  -1  14  -1   -0.04    0.58
   1  14   1    0.55    0.29
  -1  14  -1    0.66    0.33
  -1  14  -1    0.03    0.32
   1  14   1   -0.04    0.67
  -2 -14  -1   17.20    2.82
  -2 -14  -1   15.97    1.78
  -2 -14  -1   18.32    3.07
   2 -14   1   17.05    2.51
   2 -14   1   18.24    1.51
   2 -14   1   18.33    1.42
  -2  14  -1   17.67    1.36
  -2  14  -1   15.92    1.32
   2  14   1   17.48    1.28
   2  14   1   19.25    3.17
  -2  14  -1   15.85    2.32
   3 -14   1    0.16    0.52
  -3 -14  -1   -0.35    0.63
   3 -14   1    0.85    0.64
  -3 -14  -1    0.96    0.60
  -3 -14  -1   -0.08    0.70
  -3  14  -1    1.05    0.40
   3  14   1    0.67    0.29
  -3  14  -1    1.14    0.41
   3  14   1    0.64    1.00
  -3  14  -1    0.21    0.55
  -4 -14  -1   12.88    2.62
  -4 -14  -1   16.44    1.76
   4 -14   1   15.07    1.26
   4  14   1   13.54    2.84
   4  14   1   14.20    1.06
  -4  14  -1   13.43    1.90
  -4  14  -1   12.36    1.13
  -5 -14  -1    1.05    0.59
   5 -14   1    0.98    0.65
   5 -14   1    1.04    0.41
  -5 -14  -1    0.99    0.96
   5  14   1    2.36    1.44
  -5  14  -1    0.59    0.56
  -5  14  -1    0.21    0.34
   5  14   1    1.03    0.26
  -6 -14  -1   10.65    1.47
   6 -14   1    9.12    1.26
  -6 -14  -1    5.51    1.90
  -6  14  -1    7.57    0.89
  -6  14  -1    6.70    1.20
   6  14   1    7.14    2.20
   7 -14   1    0.28    0.54
  -7 -14  -1    0.80    0.65
  -7  14  -1    1.11    0.43
  -7  14  -1    0.68    0.47
   7  14   1    0.74    0.58
   7  14   1    1.25    1.26
   8 -14   1    2.45    0.78
  -8 -14  -1    1.76    0.80
  -8  14  -1    1.46    0.47
   8  14   1    2.04    1.61
  -8  14  -1    1.45    0.58
   8  14   1    2.25    0.75
   9 -14   1    0.36    0.53
  -9 -14  -1    0.42    0.67
  -9  14  -1    0.24    0.38
  -9  14  -1    0.05    0.41
   9  14   1    0.87    0.66
  10 -14   1    1.32    0.70
 -10 -14  -1    3.32    1.03
 -10  14  -1    2.06    0.57
 -10  14  -1    3.14    0.90
  10  14   1    2.13    0.85
  11 -14   1   -0.04    0.55
 -11 -14  -1    1.71    0.81
 -11  14  -1   -0.60    0.38
  11  14   1   -0.14    0.65
 -12 -14  -1    0.51    0.91
  12 -14   1    1.61    0.74
  12  14   1   -0.07    0.58
 -11 -15   1    1.04    0.93
  11 -15  -1    1.24    0.76
 -11  15   1    0.28    0.45
 -10 -15   1    0.61    0.75
  10 -15  -1    0.52    0.58
 -10  15   1    0.13    0.39
 -10  15   1   -0.13    0.45
  10  15  -1   -0.39    0.59
  -9 -15   1    0.20    0.66
   9 -15  -1    0.94    0.66
  -9  15   1    0.64    0.44
   9  15  -1    1.66    0.79
  -9  15   1    0.49    0.53
  -8 -15   1    1.22    0.84
   8 -15  -1    1.19    0.68
   8  15  -1    0.57    0.58
   8  15  -1    1.74    1.58
  -8  15   1    2.21    0.81
   7 -15  -1    0.34    0.51
  -7 -15   1    0.42    0.69
   7  15  -1    0.58    0.58
  -7  15   1    0.96    0.57
   7  15  -1    1.18    1.54
  -7  15   1    0.67    0.41
  -6 -15   1   10.72    1.57
  -6  15   1    7.50    0.93
   6  15  -1   15.67    3.35
  -6  15   1    7.66    1.52
  -5 -15   1    1.59    0.65
   5 -15  -1    0.30    0.38
   5 -15  -1   -0.25    0.43
   5  15  -1    0.45    0.28
  -5  15   1    0.18    0.52
  -5  15   1   -0.01    0.36
   4 -15  -1    9.33    1.37
   4 -15  -1   10.63    1.24
  -4 -15   1   10.59    1.50
   4  15  -1   11.08    0.94
  -4  15   1   12.23    1.06
   4  15  -1   10.21    3.27
  -4  15   1   10.35    1.86
   3 -15  -1    0.47    0.43
  -3 -15   1    1.04    0.61
  -3  15   1    0.66    0.37
  -3  15   1    0.01    0.61
   3  15  -1    0.25    0.31
   3  15  -1    0.23    0.90
   2 -15  -1   -0.02    0.39
  -2 -15   1    0.52    0.54
   2  15  -1    0.12    0.29
   2  15  -1    0.22    0.74
  -2  15   1    0.33    0.36
  -1 -15   1    0.24    0.45
   1 -15  -1   -0.26    0.37
   1  15  -1    0.04    0.76
  -1  15   1   -0.90    0.39
  -1  15   1    0.34    0.37
   1  15  -1    0.13    0.34
  -1  15   1    0.10    0.34
   1  15  -1   -0.01    0.25
   0 -15   1    1.06    0.54
   0 -15  -1    1.13    0.54
   0  15   1    1.79    0.47
   0  15  -1    1.70    0.40
   0  15   1    2.33    1.17
   0  15   1    1.08    0.39
   0  15  -1    1.42    0.99
   0  15  -1    1.24    0.42
   1 -15   1   -0.17    0.40
  -1 -15  -1   -0.19    0.48
  -1  15  -1    1.12    0.42
  -1  15  -1    0.99    0.83
   1  15   1   -0.24    0.32
   1  15   1   -0.58    0.63
  -1  15  -1    0.85    0.37
   1  15   1    0.75    0.34
   2 -15   1    0.33    0.53
  -2 -15  -1    0.53    0.55
   2 -15   1    0.55    0.47
  -2  15  -1    0.98    0.38
  -2  15  -1   -0.41    0.27
   2  15   1   -0.01    0.24
   2  15   1    0.33    0.93
  -2  15  -1    0.26    0.73
  -3 -15  -1    1.60    0.70
   3 -15   1    1.51    0.54
  -3  15  -1    1.62    0.48
  -3  15  -1    1.05    0.96
  -3  15  -1    1.43    0.45
   3  15   1    1.61    0.38
   3  15   1    0.70    0.99
  -4 -15  -1    8.25    1.29
   4 -15   1    7.78    0.98
   4  15   1    7.36    0.72
  -4  15  -1    7.18    1.40
  -4  15  -1    9.24    0.96
   4  15   1    7.70    2.17
  -5 -15  -1    1.04    0.63
   5 -15   1    0.89    0.61
  -5  15  -1    0.64    0.40
  -5  15  -1    0.92    0.60
   5  15   1    0.11    1.02
   6 -15   1    0.71    0.62
  -6 -15  -1    0.58    0.60
  -6  15  -1    0.15    0.40
  -6  15  -1    0.82    0.56
  -7 -15  -1    0.85    0.69
   7 -15   1    0.69    0.57
  -7  15  -1    1.35    0.56
   7  15   1    3.02    1.65
  -7  15  -1    0.07    0.40
  -8 -15  -1    0.72    0.77
   8 -15   1   -0.72    0.40
   8  15   1   -0.02    1.03
  -8  15  -1    0.19    0.43
   8  15   1   -0.52    0.45
   9 -15   1    3.08    0.85
  -9 -15  -1    2.93    1.01
  -9  15  -1    2.16    0.60
   9  15   1    0.98    0.72
  -9  15  -1    1.59    0.53
 -10 -15  -1   -0.25    0.62
  10 -15   1    0.48    0.66
 -10  15  -1    0.71    0.45
  10  15   1   -0.34    0.51
  11 -15   1    0.72    0.63
 -11 -15  -1    0.59    0.77
 -11  15  -1   -0.46    0.39
 -10 -16   1    1.02    0.82
  10 -16  -1    0.86    0.71
 -10  16   1    1.93    0.59
 -10  16   1    1.10    0.96
  10  16  -1    0.27    0.68
   9 -16  -1    0.56    0.63
  -9 -16   1    2.03    0.95
  -9  16   1    2.39    0.59
   9  16  -1    2.37    0.92
  -9  16   1    1.99    0.80
   8 -16  -1    1.86    0.75
  -8 -16   1    3.48    1.04
   8  16  -1    1.96    0.77
  -8  16   1    1.74    0.56
   8  16  -1    0.31    1.11
  -8  16   1    1.88    0.74
   7 -16  -1   -0.04    0.57
  -7 -16   1   -0.52    0.48
  -7  16   1    0.49    0.50
   7  16  -1    0.64    1.19
  -6 -16   1    5.99    1.21
   6 -16  -1    5.38    1.03
  -6  16   1    5.01    1.22
   6  16  -1    6.14    2.29
  -6  16   1    4.72    0.76
   5 -16  -1    8.20    1.21
  -5 -16   1    7.99    1.32
   5 -16  -1    4.43    1.04
  -5  16   1    9.25    1.68
  -5  16   1    7.88    0.93
   5  16  -1    7.76    2.36
  -4 -16   1    6.45    1.22
   4 -16  -1    8.87    1.11
  -4  16   1    8.33    0.98
   4  16  -1    7.46    0.81
   4  16  -1    8.92    2.48
  -4  16   1    5.04    1.32
   3 -16  -1    3.48    0.76
  -3 -16   1    5.15    1.03
   3  16  -1    3.67    0.58
   3  16  -1    1.76    1.28
  -3  16   1    2.02    1.00
  -3  16   1    4.18    0.66
  -2 -16   1    5.39    1.04
   2 -16  -1    4.97    0.89
   2  16  -1    4.68    0.65
  -2  16   1    5.88    0.77
  -2  16   1    5.37    1.46
   2  16  -1    3.05    1.33
  -1 -16   1    0.79    0.56
   1 -16  -1    0.66    0.53
  -1  16   1   -0.09    0.32
   1  16  -1   -0.05    0.35
   1  16  -1   -0.49    0.71
   1  16  -1   -0.19    0.27
  -1  16   1    0.65    0.77
   0 -16   1    5.55    0.97
   0 -16  -1    5.50    1.00
   0  16   1    4.15    0.62
   0  16  -1    4.52    1.43
   0  16  -1    4.15    0.68
   0  16   1    3.18    0.63
   0  16   1    4.39    1.49
   0  16  -1    4.40    0.65
  -1 -16  -1    1.20    0.67
   1 -16   1    1.37    0.58
  -1  16  -1    1.31    0.47
   1  16   1    0.98    0.97
   1  16   1    0.75    0.41
  -1  16  -1    3.29    1.20
   1  16   1    1.78    0.44
  -1  16  -1    1.73    0.48
   2 -16   1    9.30    1.21
  -2 -16  -1    8.89    1.33
   2  16   1    8.56    2.28
  -2  16  -1    7.35    0.94
   2  16   1    9.30    0.84
  -2  16  -1   10.04    1.05
  -2  16  -1    6.32    1.54
  -3 -16  -1    0.84    0.63
   3 -16   1    1.40    0.58
   3  16   1    1.85    0.47
   3  16   1    1.08    1.09
  -3  16  -1    1.80    0.49
  -3  16  -1    1.66    0.49
  -3  16  -1    2.46    0.94
   4 -16   1   11.10    1.25
  -4 -16  -1   12.80    1.65
  -4  16  -1    8.62    1.66
   4  16   1   10.18    0.90
  -4  16  -1    9.78    1.10
   4  16   1    9.26    2.46
   5 -16   1    3.59    0.90
  -5 -16  -1    2.83    0.86
   5  16   1    1.79    1.46
  -5  16  -1    2.30    0.56
  -5  16  -1    1.56    0.76
  -6 -16  -1    1.72    0.79
   6 -16   1    2.02    0.74
  -6  16  -1    1.18    0.64
  -6  16  -1    0.79    0.43
   6  16   1    3.26    1.70
  -7 -16  -1    0.53    0.70
   7 -16   1    0.05    0.60
  -7  16  -1   -0.15    0.36
   7  16   1    0.74    1.32
  -8 -16  -1    1.86    0.86
   8 -16   1    2.61    0.83
  -8  16  -1    3.17    0.64
   8  16   1    1.41    1.45
  -8  16  -1    2.49    0.68
  -9 -16  -1    0.35    0.69
   9 -16   1    0.77    0.63
  -9  16  -1    0.35    0.45
 -10 -16  -1    0.06    0.69
  10 -16   1    1.71    0.77
  10  16   1    0.46    0.66
 -10  16  -1    0.09    0.47
 -10 -17   1    2.30    1.03
  10 -17  -1   -0.16    0.64
  10  17  -1    0.73    1.25
 -10  17   1    0.12    0.44
  -9 -17   1    0.78    0.79
   9 -17  -1    0.66    0.71
  -9  17   1    3.88    1.15
  -9  17   1    1.35    0.60
  -8 -17   1    0.90    0.80
   8 -17  -1    1.13    0.68
  -8  17   1    0.47    0.60
  -8  17   1    1.01    0.48
   8  17  -1    0.97    1.68
   7 -17  -1    4.26    1.02
  -7 -17   1    6.85    1.38
  -7  17   1    3.28    1.01
   7  17  -1    4.76    2.15
  -7  17   1    2.82    0.68
  -6 -17   1    0.49    0.60
   6 -17  -1   -0.04    0.54
  -6  17   1   -0.32    0.44
  -6  17   1   -0.38    0.39
   6  17  -1    0.44    1.04
   5 -17  -1   10.30    1.48
  -5 -17   1   10.28    1.60
  -5  17   1    8.43    1.07
  -5  17   1    8.45    1.72
   5  17  -1   10.61    2.79
   4 -17  -1    0.22    0.48
   4 -17  -1    0.22    0.50
  -4 -17   1    0.29    0.58
   4  17  -1    0.24    0.31
  -4  17   1   -0.06    0.37
   4  17  -1   -0.77    0.74
  -4  17   1    0.08    0.58
  -3 -17   1    7.08    1.40
   3 -17  -1    5.59    0.96
   3  17  -1    5.39    1.84
   3  17  -1    6.35    0.76
  -3  17   1    8.26    0.93
  -3  17   1    4.20    1.33
  -2 -17   1    1.52    0.66
   2 -17  -1    0.97    0.58
  -2  17   1    0.11    0.37
   2  17  -1    1.92    1.29
   2  17  -1    0.72    0.35
  -2  17   1    0.53    0.78
  -1 -17   1    4.18    0.94
   1 -17  -1    4.74    0.94
  -1  17   1    4.59    0.71
   1  17  -1    3.91    0.71
   1  17  -1    3.51    1.48
   1  17  -1    5.26    0.70
  -1  17   1    5.75    1.58
   0 -17  -1    0.69    0.59
   0 -17   1    0.87    0.60
   0  17   1    0.66    0.43
   0  17  -1    0.02    0.32
   0  17  -1    1.03    0.47
   0  17   1    1.99    1.24
   0  17  -1   -0.35    0.71
  -1 -17  -1    4.62    0.96
   1 -17   1    5.41    0.98
  -1  17  -1    3.69    0.68
   1  17   1    8.43    2.15
   1  17   1    4.21    0.64
  -1  17  -1    5.48    0.76
   1  17   1    3.87    0.70
  -1  17  -1    4.62    1.46
  -2 -17  -1    0.48    0.64
   2 -17   1    0.00    0.49
   2  17   1   -0.12    0.29
  -2  17  -1   -0.17    0.34
   2  17   1    0.99    0.99
  -2  17  -1    0.61    0.82
  -2  17  -1    0.21    0.39
   3 -17   1   11.95    1.35
  -3  17  -1    7.74    1.65
   3  17   1    8.22    0.90
  -3  17  -1    8.67    1.02
   3  17   1   10.68    2.59
   4 -17   1   -0.22    0.46
  -4 -17  -1    1.53    0.75
   4  17   1    2.27    1.51
  -4  17  -1    1.12    0.70
  -4  17  -1    0.41    0.42
  -5 -17  -1    7.45    1.36
   5 -17   1    6.59    1.22
  -5  17  -1    6.68    1.34
  -5  17  -1    6.34    0.90
   5  17   1    9.83    2.66
  -6 -17  -1    0.53    0.67
   6 -17   1    1.55    0.79
  -6  17  -1    0.25    0.44
  -6  17  -1   -0.04    0.45
   6  17   1   -0.13    0.88
  -7 -17  -1    6.06    1.29
   7 -17   1    4.19    1.03
  -7  17  -1    5.38    0.83
   7  17   1    4.22    2.07
  -7  17  -1    4.39    0.99
  -8 -17  -1    0.29    0.67
   8 -17   1    0.16    0.59
  -8  17  -1    0.07    0.37
  -8  17  -1   -0.20    0.39
   9 -17   1    2.50    0.93
  -9 -17  -1    1.99    0.92
  -9  17  -1    0.98    0.50
 -10 -17  -1    2.51    1.01
 -10  17  -1    1.00    0.56
   9 -18  -1   -0.06    0.78
  -9 -18   1    0.32    0.74
  -9  18   1    0.18    0.47
  -9  18   1    0.46    0.49
   8 -18  -1    0.73    0.73
  -8 -18   1    0.47    0.75
   8  18  -1   -0.33    1.45
  -8  18   1    0.93    0.66
  -8  18   1   -0.55    0.37
   7 -18  -1   -0.30    0.57
  -7 -18   1    0.70    0.75
   7  18  -1    0.78    1.41
  -7  18   1    0.41    0.44
  -7  18   1    1.51    1.08
  -6 -18   1    0.35    0.68
   6 -18  -1    1.85    0.83
  -6  18   1   -0.11    0.42
  -6  18   1    0.55    0.67
   6  18  -1    1.45    1.38
   5 -18  -1    0.62    0.58
  -5 -18   1    1.43    0.81
  -5  18   1    0.46    0.68
   5  18  -1   -0.06    0.93
  -5  18   1    0.27    0.45
   4 -18  -1    0.41    0.60
  -4 -18   1    0.29    0.63
   4  18  -1    2.29    1.48
  -4  18   1    1.47    0.90
  -3 -18   1    0.95    0.62
   3 -18  -1    1.09    0.59
  -3  18   1    0.91    0.49
   3  18  -1    1.78    0.47
   3  18  -1    1.28    1.41
  -3  18   1    1.21    0.87
  -2 -18   1    1.64    0.79
   2 -18  -1    1.93    0.70
   2  18  -1    1.49    0.55
   2  18  -1    1.70    1.27
  -2  18   1    0.98    0.95
   2  18  -1    1.66    0.48
  -2  18   1    1.29    0.48
  -1 -18   1    2.56    0.84
   1 -18  -1   -0.13    0.50
  -1  18   1    0.07    0.40
  -1  18   1    1.15    0.97
   1  18  -1   -0.02    0.38
   1  18  -1   -0.05    0.32
   1  18  -1   -0.07    0.86
   0 -18   1    3.03    0.88
   0 -18  -1    3.29    0.87
   0  18  -1    4.10    1.48
   0  18  -1    3.10    0.66
   0  18   1    2.92    1.42
   0  18   1    2.62    0.61
   0  18  -1    3.43    0.65
  -1 -18  -1    0.60    0.68
   1 -18   1    1.31    0.66
   1  18   1    0.18    0.84
  -1  18  -1    1.09    0.46
  -1  18  -1    1.42    0.52
  -1  18  -1    0.94    0.94
   1  18   1    1.06    0.48
  -2 -18  -1    2.69    0.87
   2 -18   1    2.53    0.73
   2  18   1    3.78    1.58
   2  18   1    2.28    0.51
   2  18   1    2.30    0.63
  -2  18  -1    0.75    0.48
  -2  18  -1    1.57    0.96
  -3 -18  -1    0.79    0.69
   3  18   1   -0.88    0.79
  -3  18  -1    0.38    0.43
   3  18   1    0.62    0.55
  -3  18  -1    0.87    0.78
   4 -18   1    1.76    0.76
  -4 -18  -1    3.17    0.96
   4  18   1    2.69    1.58
  -4  18  -1    2.26    1.00
   5 -18   1    1.33    0.73
  -5 -18  -1   -0.05    0.62
  -5  18  -1    1.38    0.83
   5  18   1    0.49    1.26
  -5  18  -1    1.36    0.55
   6 -18   1    0.25    0.64
  -6 -18  -1    0.95    0.78
  -6  18  -1    0.21    0.50
  -6  18  -1    0.11    0.44
   6  18   1    2.59    1.81
   7 -18   1   -0.25    0.58
  -7 -18  -1    0.59    0.73
   7  18   1    1.31    1.37
  -7  18  -1   -0.03    0.47
  -7  18  -1   -0.02    0.41
   8 -18   1    0.76    0.64
  -8 -18  -1    1.43    0.90
  -8  18  -1    0.55    0.64
  -8  18  -1   -0.44    0.37
  -9 -18  -1    4.36    1.18
  -9  18  -1    1.69    0.63
  -8 -19   1    2.16    0.96
   8 -19  -1    0.36    0.74
  -8  19   1    0.02    0.54
  -8  19   1    1.03    0.55
  -7 -19   1    0.36    0.87
   7 -19  -1    0.80    0.72
  -7  19   1    0.16    0.45
   7  19  -1    0.67    2.00
  -7  19   1    1.48    0.78
  -6 -19   1    1.53    0.95
   6 -19  -1   -1.02    0.45
   6  19  -1   -0.58    1.05
  -6  19   1    1.06    0.53
  -6  19   1    0.25    0.70
   5 -19  -1    4.20    1.11
  -5 -19   1    5.70    1.36
   5  19  -1   11.73    3.29
  -5  19   1    5.04    0.83
   4 -19  -1   -0.17    0.56
  -4 -19   1    1.06    0.75
   4  19  -1   -0.27    1.06
  -4  19   1    0.94    0.94
  -4  19   1    0.14    0.44
   3 -19  -1    3.51    0.94
  -3 -19   1    3.70    1.01
  -3  19   1    3.42    0.69
   3  19  -1    2.26    0.76
   3  19  -1    2.90    1.69
  -3  19   1    1.18    0.95
   2 -19  -1    0.72    0.61
  -2 -19   1    0.66    0.67
  -2  19   1    0.43    0.45
   2  19  -1    0.08    0.85
   2  19  -1   -0.10    0.35
  -2  19   1   -0.62    0.68
   2  19  -1    0.39    0.46
  -1 -19   1    2.99    0.93
   1  19  -1    3.01    0.61
  -1  19   1    4.25    1.50
   1  19  -1    2.53    0.70
  -1  19   1    2.92    0.72
   1  19  -1    1.72    1.34
   0 -19  -1    0.83    0.69
   0  19  -1   -0.47    0.35
   0  19   1    0.11    0.43
   0  19  -1    0.88    0.52
   0  19  -1   -0.06    0.77
   0  19   1    0.05    0.74
  -1 -19  -1    2.78    0.90
   1 -19   1    4.90    0.99
  -1  19  -1    4.54    0.85
  -1  19  -1    2.40    1.21
   1  19   1    5.89    1.95
   1  19   1    2.83    0.78
  -2 -19  -1    0.81    0.64
   2 -19   1    0.40    0.55
   2  19   1    0.04    0.47
  -2  19  -1   -0.33    0.61
  -2  19  -1    0.32    0.45
   2  19   1   -1.23    0.64
  -3 -19  -1    2.52    0.89
  -3  19  -1    3.51    1.26
  -3  19  -1    3.06    0.70
   3  19   1    3.51    1.76
   4 -19   1   -0.33    0.60
  -4 -19  -1    0.71    0.70
   4  19   1    0.94    1.05
  -4  19  -1    0.15    0.46
  -4  19  -1    0.62    0.77
   5 -19   1    2.60    0.94
  -5 -19  -1    3.14    1.01
   5  19   1    0.70    1.32
  -5  19  -1    3.34    1.10
  -5  19  -1    3.34    0.72
   6 -19   1    0.61    0.67
  -6 -19  -1    0.91    0.75
  -6  19  -1    0.44    0.48
   6  19   1    0.10    1.20
   7 -19   1    0.41    0.70
  -7 -19  -1    1.11    1.37
  -7  19  -1    0.16    0.46
  -7  19  -1   -0.06    0.45
  -8 -19  -1    1.25    0.82
   8 -19   1    0.37    1.25
  -8  19  -1   -0.34    0.42
  -6  20   1    2.66    0.69
  -6  20   1    5.18    1.35
   6  20  -1    5.43    2.49
   5 -20  -1    1.47    0.84
  -5 -20   1    0.52    0.79
  -5  20   1    0.15    0.45
  -5  20   1    0.13    0.76
   5  20  -1    1.25    1.57
   4 -20  -1    6.12    1.32
  -4 -20   1    8.73    1.59
  -4  20   1    6.58    1.69
  -4  20   1    6.11    0.95
   4  20  -1    8.54    2.67
  -3 -20   1   -0.20    0.58
  -3  20   1    0.90    0.96
   3  20  -1    0.04    0.46
  -3  20   1    0.42    0.45
   2 -20  -1    3.78    0.90
  -2 -20   1    2.52    0.93
  -2  20   1    3.89    2.34
   2  20  -1    3.86    0.77
  -2  20   1    5.60    0.87
   2  20  -1    4.18    0.72
   1 -20  -1    1.19    0.67
  -1 -20   1    2.31    0.87
   1  20  -1    0.77    0.45
   1  20  -1    0.31    0.45
  -1  20   1    0.47    0.50
   0 -20   1    7.53    1.35
   0 -20  -1    8.48    1.36
   0  20  -1    8.47    1.05
   0  20  -1    5.01    2.39
   0  20   1    6.36    0.96
   0  20   1    6.04    2.99
  -1 -20  -1    1.92    0.81
   1 -20   1    1.06    0.65
   1  20   1    2.14    1.60
  -1  20  -1    0.50    0.46
   1  20   1   -0.21    0.42
  -2 -20  -1    6.62    1.32
  -2  20  -1    4.95    0.84
   2  20   1    4.89    0.84
   2  20   1    8.85    3.32
  -3 -20  -1   -0.02    0.70
   3  20   1    0.36    0.47
  -3  20  -1    0.00    0.77
  -3  20  -1    0.22    0.50
  -4 -20  -1    6.58    1.36
   4 -20   1    5.44    1.24
  -4  20  -1    4.39    0.82
  -4  20  -1    5.70    1.44
   4  20   1    2.87    1.91
   5 -20   1    0.88    0.73
  -5 -20  -1    0.95    0.82
  -5  20  -1    0.66    0.68
   5  20   1   -0.94    0.76
  -5  20  -1   -0.29    0.43
   6 -20   1    3.56    1.16
   6  20   1    0.96    1.42
  -6  20  -1    2.16    0.93
  -6  20  -1    2.02    0.67
   5 -21  -1    3.25    1.07
  -5 -21   1    3.02    1.01
  -5  21   1    4.40    0.83
  -4 -21   1    0.95    0.89
  -4  21   1   -0.21    1.06
   4  21  -1   -0.76    0.45
  -4  21   1   -0.14    0.44
   4  21  -1   -0.89    0.91
  -3 -21   1    2.46    0.94
   3 -21  -1    4.28    1.10
  -3  21   1    1.76    1.08
   3  21  -1    1.49    1.43
  -3  21   1    3.37    0.70
   3  21  -1    1.53    0.62
  -2 -21   1   -0.07    0.56
   2  21  -1    0.34    0.51
  -2  21   1   -0.64    0.69
  -2  21   1    0.51    0.46
   2  21  -1   -0.29    1.02
  -1 -21   1    4.19    1.13
   1 -21  -1    5.45    1.13
   1  21  -1    2.27    0.64
  -1  21   1    3.41    0.76
  -1  21   1    0.24    0.99
   1  21  -1    3.78    1.77
   0 -21  -1    0.88    0.70
   0 -21   1    1.31    0.77
   0  21  -1    0.29    0.47
   0  21  -1   -0.66    0.82
   0  21   1   -0.47    0.94
   0  21   1   -0.51    0.35
  -1 -21  -1    3.71    1.02
  -1  21  -1    4.39    0.79
   1  21   1    0.50    1.04
  -1  21  -1    2.03    1.24
   1  21   1    3.72    0.75
  -2 -21  -1    0.53    0.70
   2  21   1   -1.17    0.94
  -2  21  -1   -0.91    0.34
   2  21   1   -0.14    0.47
  -2  21  -1   -0.21    0.80
  -3 -21  -1    5.61    1.30
  -3  21  -1    3.39    0.70
   3  21   1    2.25    0.68
   3  21   1    3.56    1.92
  -3  21  -1    4.12    1.36
  -4 -21  -1   -0.07    0.83
  -4  21  -1    0.08    0.52
  -4  21  -1   -0.14    0.66
   4  21   1   -0.47    0.91
  -5 -21  -1    2.13    1.00
   5 -21   1    2.02    1.01
   5  21   1    1.01    1.88
  -5  21  -1    3.45    0.78
  -2 -22   1    1.03    0.76
  -2  22   1   -0.68    0.41
   2  22  -1   -0.09    0.51
  -1 -22   1    0.39    0.69
  -1  22   1   -0.13    0.50
   1  22  -1    0.08    0.50
   0 -22   1    0.91    0.76
   0 -22  -1    1.76    0.82
   0  22   1   -0.43    0.45
   0  22  -1    1.20    0.59
  -1 -22  -1    0.13    0.65
   1  22   1    0.07    0.52
  -1  22  -1   -0.22    0.48
  -2 -22  -1    2.36    1.56
   2  22   1    0.20    0.55
  -2  22  -1   -0.72    0.40
 -15   0   2    0.55    0.59
 -15   0   2   -0.21    0.83
  15   0  -2   -0.28    0.45
  14   0  -2    6.70    1.15
 -14   0   2    7.52    1.08
 -13   0   2   -0.04    0.82
 -13   0   2    0.51    0.56
 -12   0   2   16.51    2.89
 -12   0   2   14.00    1.28
  12   0  -2   10.71    1.35
  11   0  -2    0.18    0.39
 -11   0   2    0.07    0.38
 -11   0   2    0.14    0.41
 -11   0   2    0.05    0.55
  10   0  -2   18.19    3.18
 -10   0   2   20.89    3.01
 -10   0   2   18.45    1.52
  10   0  -2   19.92    1.58
   9   0  -2    1.82    0.94
  -9   0   2    0.36    0.36
   9   0  -2    1.43    0.78
  -9   0   2   -0.87    0.34
   9   0  -2    0.61    0.36
  -9   0   2    0.03    0.26
  -9   0   2   -0.12    0.28
  -9   0   2   -0.13    0.54
  -8   0   2   55.45    3.59
   8   0  -2   52.28    3.73
  -8   0   2   55.66    3.56
  -8   0   2   52.32    4.36
   8   0  -2   57.46    4.39
  -8   0   2   53.03    3.45
   8   0  -2   56.55    3.57
  -8   0   2   54.24    4.50
   7   0  -2    0.23    0.19
  -7   0   2    0.19    0.20
  -7   0   2   -0.40    0.34
   7   0  -2    0.07    0.41
   7   0  -2   -0.03    0.28
  -7   0   2   -0.21    0.36
   7   0  -2    0.27    0.56
   7   0  -2    0.40    0.25
  -7   0   2    0.27    0.26
   6   0  -2  126.93    8.72
  -6   0   2  125.27    7.80
   6   0  -2  132.39    8.01
   6   0  -2  129.96    7.88
   6   0  -2  129.07    7.85
   6   0  -2  130.73    8.53
  -6   0   2  129.41    8.88
  -6   0   2  129.02    7.88
  -6   0   2  127.75    8.57
  -5   0   2    0.00    0.20
   5   0  -2   -0.08    0.20
   5   0  -2    0.99    0.50
   5   0  -2    0.06    0.19
  -5   0   2    0.00    0.39
   5   0  -2   -0.15    0.23
  -5   0   2    0.00    0.36
   5   0  -2   -0.32    0.36
  -5   0   2   -0.06    0.16
   4   0  -2  296.05   18.00
   4   0  -2  291.23   18.11
   3   0  -2    0.16    0.28
  -3   0   2    0.17    0.17
   3   0  -2    0.24    0.21
  -3   0   2    0.05    0.13
  -3   0   2    0.28    0.23
   3   0  -2    0.08    0.31
  -3   0   2    0.08    0.29
   3   0  -2    0.10    0.13
   3   0  -2    0.09    0.14
  -3   0   2    0.46    0.36
   2   0  -2  226.47   27.48
  -2   0   2  316.85   28.01
  -2   0   2  262.94   17.61
   2   0  -2  267.90   17.77
  -1   0   2    0.21    0.09
   1   0  -2    0.23    0.18
   1   0  -2    0.20    0.09
  -1   0   2    0.39    0.13
  -1   0   2    0.39    0.20
   1   0  -2    0.15    0.18
  -1   0   2    0.24    0.09
   1   0  -2    0.14    0.09
  -1   0   2    0.05    0.15
   1   0  -2    0.33    0.11
   0   0   2    0.00    0.02
   0   0  -2    0.05    0.05
   0   0   2    0.02    0.04
   0   0   2   -0.08    0.05
  -1   0  -2    0.29    0.15
   1   0   2    0.26    0.05
   1   0   2    0.24    0.08
  -1   0  -2    0.36    0.05
   1   0   2    0.19    0.07
  -1   0  -2    0.31    0.07
   1   0   2    0.33    0.17
  -1   0  -2    0.34    0.09
  -1   0  -2    0.20    0.05
  -1   0  -2    0.27    0.07
   1   0   2    0.28    0.08
   1   0   2    0.33    0.17
   2   0   2  291.10   26.31
  -2   0  -2  287.12   18.68
   2   0   2  292.73   18.75
  -2   0  -2  291.74   26.67
   3   0   2    0.22    0.13
   3   0   2    0.00    0.16
  -3   0  -2    0.14    0.16
   3   0   2    0.19    0.09
  -3   0  -2    0.29    0.11
  -3   0  -2    0.58    0.34
  -3   0  -2   -0.02    0.14
   3   0   2    0.22    0.32
   3   0   2    0.22    0.29
  -3   0  -2    0.10    0.13
   3   0   2    0.37    0.14
   4   0   2  288.12   17.70
   4   0   2  292.24   17.80
  -5   0  -2    0.69    0.44
   5   0   2   -0.29    0.34
  -5   0  -2    0.09    0.12
   5   0   2   -0.06    0.12
  -5   0  -2    0.16    0.20
   5   0   2    0.11    0.17
  -5   0  -2    0.03    0.18
  -5   0  -2    0.23    0.18
  -6   0  -2   64.59    3.93
  -6   0  -2   62.82    3.89
   6   0   2   65.18    4.68
  -6   0  -2   64.65    4.62
   6   0   2   62.88    3.83
  -6   0  -2   63.39    3.94
   6   0   2   56.06    4.44
   6   0   2   62.81    3.93
  -6   0  -2   63.01    3.85
   6   0   2   63.19    3.87
   7   0   2    0.59    0.51
  -7   0  -2    0.20    0.43
   7   0   2    0.52    0.17
  -7   0  -2    0.78    0.24
  -7   0  -2    0.53    0.26
  -7   0  -2    0.30    0.24
  -7   0  -2    0.45    0.17
   7   0   2    0.64    0.48
   7   0   2    0.78    0.27
   7   0   2    0.30    0.20
   8   0   2    2.08    0.77
  -8   0  -2    1.72    0.81
  -8   0  -2    2.26    0.48
   8   0   2    3.15    0.38
  -8   0  -2    3.36    0.45
  -8   0  -2    2.47    0.41
   8   0   2    2.89    0.98
   8   0   2    2.75    0.48
  -8   0  -2    2.71    0.49
  -9   0  -2    2.25    0.53
   9   0   2    2.11    0.96
  -9   0  -2    2.59    0.40
  -9   0  -2    2.58    1.03
   9   0   2    3.51    0.95
  -9   0  -2    1.62    0.46
 -10   0  -2    0.65    0.41
 -10   0  -2   -0.78    0.42
 -10   0  -2    0.56    0.40
  10   0   2   -0.15    0.31
 -11   0  -2    3.20    0.64
 -11   0  -2    2.45    1.06
  11   0   2    2.56    0.60
  12   0   2    4.13    0.83
 -12   0  -2    6.44    0.91
 -12   0  -2    3.42    1.44
 -13   0  -2    0.50    0.52
  13   0   2    0.43    0.47
 -13   0  -2   -0.60    0.58
 -14   0  -2    9.26    1.19
  14   0   2    9.03    1.29
 -15   0  -2   -0.39    0.52
 -15   0  -2   -0.80    0.73
 -15  -1   2    0.24    0.58
  15  -1  -2    0.46    0.56
 -15  -1   2    1.91    1.43
 -15   1   2    2.11    1.27
 -15   1   2    0.25    0.59
  15   1  -2    0.32    0.57
 -14  -1   2    0.64    0.56
  14  -1  -2   -0.08    0.43
  14   1  -2    1.05    0.63
 -14   1   2    0.17    0.53
 -13  -1   2   10.78    1.24
  13  -1  -2    7.94    1.20
 -13  -1   2    9.67    2.40
  13   1  -2    7.72    1.24
 -13   1   2    5.74    1.84
 -13   1   2    8.77    1.15
  12  -1  -2    1.45    0.55
 -12  -1   2    1.64    0.59
 -12  -1   2    0.47    0.85
  12   1  -2    0.79    0.50
 -12   1   2    1.22    0.52
 -12   1   2    2.56    1.34
 -11  -1   2    6.05    0.88
 -11  -1   2    9.22    2.09
  11  -1  -2    5.33    0.83
  11   1  -2    5.72    0.94
 -11   1   2    5.83    0.86
 -11   1   2    3.92    1.32
  10  -1  -2    9.07    1.05
 -10  -1   2   10.17    1.34
 -10  -1   2    8.85    2.07
 -10   1   2    8.51    0.97
  10   1  -2    5.88    0.95
 -10   1   2    8.40    1.86
 -10   1   2    8.40    0.90
  10   1  -2    7.66    1.92
   9  -1  -2   27.02    1.90
  -9  -1   2   25.13    2.01
   9  -1  -2   24.63    2.96
  -9  -1   2   25.42    3.25
  -9  -1   2   26.20    1.93
  -9  -1   2   23.47    3.21
  -9  -1   2   24.32    1.79
  -9   1   2   26.71    3.24
  -9   1   2   26.54    1.84
  -9   1   2   24.99    1.74
   9   1  -2   23.39    3.31
   9   1  -2   24.78    3.11
   9   1  -2   23.29    1.90
  -9   1   2   26.65    2.67
  -9   1   2   29.45    2.06
  -8  -1   2    5.01    0.71
  -8  -1   2    3.97    0.53
   8  -1  -2    2.79    0.52
   8  -1  -2    2.41    0.84
   8  -1  -2    3.12    0.66
   8  -1  -2    3.22    1.06
   8  -1  -2    2.89    0.56
  -8  -1   2    4.07    1.14
  -8  -1   2    2.74    1.01
  -8  -1   2    4.17    0.64
   8   1  -2    4.05    1.10
  -8   1   2    4.93    0.63
  -8   1   2    1.57    0.74
  -8   1   2    2.86    0.56
  -8   1   2    3.43    0.47
   8   1  -2    3.27    0.71
   8   1  -2    1.71    0.93
  -8   1   2    3.21    1.02
   7  -1  -2   25.29    1.58
   7  -1  -2   19.15    2.49
   7  -1  -2   24.02    2.19
  -7  -1   2   19.32    1.56
  -7  -1   2   20.42    2.67
   7  -1  -2   20.66    1.45
   7  -1  -2   22.11    1.71
  -7  -1   2   24.49    2.88
   7  -1  -2   22.87    1.60
  -7  -1   2   20.12    1.50
  -7   1   2   19.13    1.56
   7   1  -2   20.39    1.71
   7   1  -2   21.41    1.58
  -7   1   2   21.08    2.14
  -7   1   2   26.30    2.37
  -7   1   2   23.02    1.49
   7   1  -2   24.70    2.32
   6  -1  -2    0.18    0.47
  -6  -1   2    0.39    0.24
  -6  -1   2    0.22    0.19
   6  -1  -2   -0.05    0.20
   6  -1  -2    0.91    0.47
  -6  -1   2   -0.32    0.36
   6  -1  -2   -0.62    0.22
   6  -1  -2    0.23    0.21
  -6   1   2   -0.18    0.15
   6   1  -2    0.20    0.21
  -6   1   2    0.02    0.19
  -6   1   2   -0.10    0.37
  -6   1   2    0.53    0.43
   6   1  -2   -0.55    0.26
   6   1  -2   -0.45    0.32
   6   1  -2    0.03    0.37
   5  -1  -2  116.33    6.88
  -5  -1   2  117.25    7.60
  -5  -1   2  113.45    6.83
   5  -1  -2  111.75    6.82
   5  -1  -2  115.90    7.52
  -5  -1   2  108.81    6.86
  -5  -1   2  106.26    7.52
   5  -1  -2  113.97    6.96
   5  -1  -2  111.77    6.76
  -5   1   2  113.03    6.79
   5   1  -2  112.31    7.66
  -5   1   2  107.24    7.40
   5   1  -2  117.87    7.55
  -5   1   2  112.30    7.38
   5   1  -2  110.21    6.86
  -5   1   2  109.32    6.86
   5   1  -2  116.74    7.00
  -4  -1   2    1.86    0.63
   4  -1  -2    1.64    0.23
  -4  -1   2    1.71    0.32
   4  -1  -2    1.37    0.47
   4  -1  -2    1.39    0.33
  -4  -1   2    1.84    0.64
   4  -1  -2    1.80    0.29
   4  -1  -2    1.64    0.32
   4  -1  -2    1.52    0.57
   4   1  -2    1.03    0.33
  -4   1   2    1.59    0.53
   4   1  -2    1.11    0.52
  -4   1   2    1.82    0.32
  -4   1   2    0.83    0.43
   4   1  -2    1.14    0.58
  -4   1   2    1.50    0.25
   4   1  -2    1.50    0.29
   3  -1  -2  172.48   10.02
  -3  -1   2  153.04   10.39
   3  -1  -2  166.97   10.30
   3  -1  -2  169.22   10.35
  -3  -1   2  173.74   10.47
   3   1  -2  166.51   10.49
   3   1  -2  163.48   10.03
   3   1  -2  159.14   10.40
  -3   1   2  172.05   10.03
  -3   1   2  165.56   10.29
   2  -1  -2   50.83    3.43
   2  -1  -2   52.62    3.17
  -2  -1   2   49.87    3.23
  -2  -1   2   47.85    3.50
   2  -1  -2   54.72    3.14
  -2  -1   2   48.17    3.52
   2  -1  -2   57.79    3.46
  -2  -1   2   54.80    3.19
   2  -1  -2   49.20    3.21
   2  -1  -2   57.96    3.20
  -2  -1   2   54.58    3.19
  -2   1   2   56.96    3.14
  -2   1   2   56.16    3.20
   2   1  -2   49.33    3.50
   2   1  -2   51.22    3.56
   2   1  -2   50.41    3.19
   2   1  -2   48.43    3.22
  -2   1   2   52.08    3.17
  -2   1   2   48.71    3.21
  -2   1   2   49.88    3.42
  -2   1   2   48.81    3.41
   1  -1  -2    7.96    0.75
   1  -1  -2    9.64    0.78
  -1  -1   2    8.43    0.80
   1  -1  -2    8.20    0.59
   1  -1  -2    8.93    0.55
  -1  -1   2    8.29    0.59
  -1  -1   2    8.93    0.81
  -1   1   2    9.87    0.60
   1   1  -2    7.81    0.79
   1   1  -2   10.32    0.84
  -1   1   2    8.36    0.76
  -1   1   2    8.24    0.74
  -1   1   2    9.10    0.55
  -1   1   2    9.03    0.59
   1   1  -2    8.61    0.61
  -1   1   2    9.47    0.60
   1   1  -2    8.35    0.62
   0  -1   2    2.00    0.28
   0  -1  -2    1.68    0.17
   0  -1   2    2.31    0.30
   0  -1  -2    1.88    0.32
   0  -1  -2    1.94    0.35
   0  -1   2    2.02    0.16
   0  -1   2    2.22    0.18
   0  -1  -2    1.64    0.13
   0  -1  -2    1.81    0.18
   0   1   2    1.86    0.19
   0   1   2    2.02    0.33
   0   1  -2    2.90    0.33
   0   1   2    1.75    0.13
   0   1  -2    1.99    0.18
   0   1   2    2.40    0.22
   0   1   2    2.10    0.35
   0   1  -2    2.19    0.16
   1  -1   2    5.50    0.32
   1  -1   2    3.77    0.31
  -1  -1  -2    6.11    0.70
   1  -1   2    5.16    0.34
  -1  -1  -2    3.82    0.56
   1  -1   2    3.65    0.35
  -1  -1  -2    4.33    0.36
   1  -1   2    5.73    0.37
   1  -1   2    4.03    0.35
  -1  -1  -2    4.35    0.39
  -1  -1  -2    4.14    0.32
   1   1   2    4.49    0.62
   1   1   2    4.76    0.33
  -1   1  -2    4.76    0.37
   1   1   2    4.17    0.36
   1   1   2    4.27    0.38
  -1   1  -2    4.96    0.33
  -1   1  -2    5.44    0.32
  -1   1  -2    5.34    0.34
   1   1   2    4.63    0.60
  -1   1  -2    4.88    0.36
   2  -1   2   69.56    4.18
   2  -1   2   76.65    4.22
  -2  -1  -2   66.09    4.23
  -2  -1  -2   72.45    4.59
   2  -1   2   71.38    4.34
   2  -1   2   72.93    4.37
  -2  -1  -2   72.00    4.27
  -2  -1  -2   73.57    4.65
   2  -1   2   69.98    4.22
  -2  -1  -2   67.76    4.25
   2  -1   2   68.84    4.18
   2  -1   2   71.75    4.24
  -2   1  -2   70.37    4.24
   2   1   2   67.77    4.18
   2   1   2   71.47    4.58
  -2   1  -2   71.78    4.38
  -2   1  -2   70.83    4.36
  -2   1  -2   71.08    4.23
   2   1   2   67.31    4.27
   2   1   2   70.92    4.63
   2   1   2   70.13    4.26
  -2   1  -2   70.17    4.22
  -3  -1  -2   50.77    3.32
   3  -1   2   60.69    3.31
   3  -1   2   55.84    3.51
  -3  -1  -2   58.77    3.31
   3  -1   2   55.65    3.31
  -3  -1  -2   51.79    3.77
  -3  -1  -2   51.62    3.72
  -3  -1  -2   52.03    3.30
   3  -1   2   53.29    3.56
   3  -1   2   52.32    3.26
   3  -1   2   55.08    3.28
   3  -1   2   53.68    3.26
   3   1   2   53.02    3.35
   3   1   2   50.60    3.32
   3   1   2   54.28    3.23
   3   1   2   54.56    3.81
  -3   1  -2   53.08    3.56
  -3   1  -2   52.81    3.30
  -3   1  -2   54.33    3.27
  -3   1  -2   53.21    3.54
   3   1   2   52.38    3.72
  -3   1  -2   57.49    3.31
   4  -1   2   10.63    0.72
  -4  -1  -2   11.33    1.42
  -4  -1  -2   10.55    0.76
  -4  -1  -2   10.60    0.74
   4  -1   2    9.84    0.75
  -4  -1  -2    9.44    0.78
   4  -1   2   10.28    1.01
   4  -1   2   10.95    0.76
   4  -1   2    9.79    0.71
   4  -1   2   11.31    1.11
   4  -1   2   10.07    0.70
  -4   1  -2   11.10    1.08
   4   1   2   10.20    0.78
   4   1   2    9.19    0.80
   4   1   2   10.19    0.67
  -4   1  -2    9.03    0.75
  -4   1  -2   10.78    0.77
  -4   1  -2   10.91    0.66
   4   1   2   11.63    1.41
  -4   1  -2   10.88    1.08
  -4   1  -2   10.46    0.65
   4   1   2   11.57    1.48
  -5  -1  -2  115.01    7.11
   5  -1   2  116.88    7.10
   5  -1   2  115.96    7.11
   5  -1   2  117.05    7.08
  -5  -1  -2  121.51    7.17
   5  -1   2  118.37    7.67
  -5  -1  -2  118.50    7.83
  -5  -1  -2  115.97    7.15
   5  -1   2  113.84    7.14
  -5  -1  -2  112.07    7.83
   5   1   2  115.84    7.88
  -5   1  -2  123.67    7.67
  -5   1  -2  117.78    7.14
   5   1   2  121.35    7.18
  -5   1  -2  123.56    7.03
   5   1   2  117.57    7.04
  -5   1  -2  115.82    7.62
   5   1   2  128.04    8.12
  -5   1  -2  116.57    7.15
   6  -1   2   12.54    0.92
  -6  -1  -2   11.77    0.98
   6  -1   2   13.63    0.96
   6  -1   2   14.89    1.43
  -6  -1  -2   12.95    1.11
  -6  -1  -2   13.86    1.90
   6  -1   2   11.57    0.89
   6  -1   2   12.91    1.67
   6  -1   2   13.08    0.99
  -6  -1  -2   14.38    1.01
  -6  -1  -2   13.57    1.88
   6   1   2   10.83    1.75
  -6   1  -2   16.05    1.80
   6   1   2   11.54    0.86
  -6   1  -2   15.20    0.86
  -6   1  -2   13.10    0.99
  -6   1  -2   14.02    1.72
  -6   1  -2   14.43    1.01
   6   1   2   13.61    1.74
  -6   1  -2   11.28    0.86
   6   1   2   13.04    1.01
  -7  -1  -2    7.45    0.74
   7  -1   2    9.57    0.78
  -7  -1  -2    7.28    0.82
   7  -1   2   10.38    1.46
  -7  -1  -2    7.06    1.44
  -7  -1  -2    8.90    1.57
  -7  -1  -2    7.85    0.68
   7  -1   2    8.16    0.65
   7  -1   2    8.89    0.74
  -7  -1  -2    7.89    0.76
   7  -1   2    8.58    1.41
  -7   1  -2    8.27    1.38
   7   1   2    6.74    0.81
  -7   1  -2    7.93    0.76
   7   1   2    9.06    1.50
   7   1   2    9.16    1.64
   7   1   2    8.81    0.63
  -7   1  -2    9.72    0.60
  -7   1  -2    8.00    0.74
  -7   1  -2    8.37    0.62
  -7   1  -2    8.73    1.41
  -8  -1  -2    6.39    0.74
   8  -1   2    5.98    0.72
   8  -1   2    6.55    1.30
  -8  -1  -2    5.22    1.30
  -8  -1  -2    5.33    1.26
   8  -1   2    5.71    1.17
  -8  -1  -2    7.44    0.69
   8  -1   2    6.76    0.57
  -8   1  -2    4.98    1.14
   8   1   2    6.86    0.54
   8   1   2    8.39    1.66
  -8   1  -2    4.44    0.67
   8   1   2    7.78    0.84
  -8   1  -2    6.06    1.22
   8   1   2    7.24    1.37
  -9  -1  -2    0.10    0.60
  -9  -1  -2   -0.05    0.20
  -9  -1  -2    0.13    0.29
  -9  -1  -2    0.12    0.30
   9  -1   2    1.04    0.61
   9  -1   2    0.74    0.60
  -9  -1  -2    0.23    0.33
  -9  -1  -2   -0.52    0.46
   9  -1   2    0.68    0.25
   9  -1   2    0.38    0.30
   9   1   2   -0.74    0.88
  -9   1  -2    0.38    0.34
   9   1   2    0.14    0.49
  -9   1  -2    0.66    0.23
  -9   1  -2    0.36    0.37
  -9   1  -2    0.38    0.57
   9   1   2    0.28    0.20
  -9   1  -2    0.36    0.16
  -9   1  -2    0.26    0.54
   9   1   2    0.14    0.34
 -10  -1  -2    1.26    0.40
  10  -1   2    1.22    0.43
 -10  -1  -2    2.27    0.55
 -10  -1  -2    1.49    0.96
 -10   1  -2    1.79    0.51
 -10   1  -2    2.56    1.04
  10   1   2    1.68    0.53
 -11  -1  -2   11.28    1.07
  11  -1   2    9.48    1.11
 -11  -1  -2    9.11    2.09
  11   1   2    8.50    1.12
 -11   1  -2   10.59    1.04
 -11   1  -2   12.39    2.27
 -12  -1  -2    3.45    0.73
  12  -1   2    2.35    0.64
 -12  -1  -2    2.79    1.35
 -12   1  -2    1.25    0.90
 -12   1  -2    2.97    0.66
  12   1   2    3.12    0.71
 -13  -1  -2    1.09    0.95
 -13  -1  -2    1.11    0.99
  13  -1   2    1.01    0.51
  13   1   2    0.60    0.49
 -13   1  -2    1.61    0.60
 -13   1  -2    2.15    1.15
 -14  -1  -2    4.45    0.85
 -14   1  -2    3.77    0.82
  14   1   2    3.90    0.91
 -15  -1  -2    1.54    0.67
 -15   1  -2    2.97    1.63
 -15   1  -2    1.04    0.68
  15   1   2    2.05    0.81
 -15  -2   2    0.89    0.67
 -15  -2   2    2.30    1.65
  15   2  -2    1.38    0.71
 -15   2   2    1.73    0.68
 -15   2   2    2.01    1.54
  14  -2  -2   -0.44    0.40
 -14  -2   2   -0.02    0.53
 -14   2   2    0.00    0.50
  14   2  -2   -0.14    0.48
  13  -2  -2    5.09    0.98
 -13  -2   2    5.07    1.00
 -13  -2   2    5.09    1.91
 -13   2   2    6.84    1.00
 -13   2   2    7.08    1.97
  13   2  -2    4.71    0.95
  12  -2  -2    0.34    0.42
 -12  -2   2   -0.82    0.44
  12   2  -2   -0.43    0.38
 -12   2   2    0.46    0.48
 -12   2   2    0.27    0.76
 -11  -2   2    0.92    0.49
 -11  -2   2    0.17    0.81
  11  -2  -2   -0.03    0.33
 -11   2   2   -0.41    0.49
 -11   2   2    0.04    0.43
  11   2  -2    0.16    0.45
 -10  -2   2    4.86    1.49
  10  -2  -2    2.83    0.60
  10  -2  -2    4.79    0.75
 -10  -2   2    3.83    0.71
  10   2  -2    0.76    0.74
  10   2  -2    2.74    0.64
 -10   2   2    1.92    0.92
 -10   2   2    3.59    0.65
 -10   2   2    3.36    0.50
   9  -2  -2    2.17    0.83
  -9  -2   2    3.93    1.41
  -9  -2   2    3.55    0.54
   9  -2  -2    3.17    0.62
  -9  -2   2    3.53    1.27
   9  -2  -2    2.95    0.52
  -9   2   2    2.85    0.48
  -9   2   2    3.79    0.59
  -9   2   2    3.50    1.09
  -9   2   2    2.41    0.40
   9   2  -2    2.08    1.01
   9   2  -2    2.33    0.57
   9   2  -2    2.63    1.14
   8  -2  -2    0.27    0.60
  -8  -2   2    1.46    0.46
   8  -2  -2    1.96    0.46
   8  -2  -2    2.67    0.45
  -8  -2   2    2.16    0.91
   8  -2  -2    2.68    0.60
  -8  -2   2    1.87    0.39
  -8  -2   2    1.81    0.92
   8  -2  -2    1.12    0.58
  -8  -2   2    1.80    0.44
  -8   2   2    1.69    0.79
   8   2  -2    3.05    1.18
   8   2  -2    2.53    0.60
   8   2  -2    2.35    0.95
  -8   2   2    1.54    0.31
   8   2  -2    2.72    0.55
  -8   2   2    2.05    0.38
  -8   2   2    1.05    0.38
   7  -2  -2    3.12    0.47
   7  -2  -2    3.27    0.55
   7  -2  -2    2.92    0.59
   7  -2  -2    2.65    0.90
  -7  -2   2    3.70    0.57
  -7  -2   2    3.27    0.49
   7  -2  -2    2.87    0.83
  -7  -2   2    3.15    0.58
   7  -2  -2    3.57    0.44
  -7  -2   2    2.13    0.93
  -7  -2   2    4.00    1.19
  -7   2   2    5.28    1.16
  -7   2   2    2.85    0.52
   7   2  -2    4.29    0.71
   7   2  -2    2.91    1.04
   7   2  -2    3.94    1.07
  -7   2   2    3.16    0.46
   7   2  -2    2.29    0.48
   6  -2  -2    0.71    0.29
   6  -2  -2    0.93    0.22
  -6  -2   2    0.31    0.24
  -6  -2   2    1.14    0.27
   6  -2  -2    0.07    0.27
   6  -2  -2    1.59    0.65
   6  -2  -2    0.70    0.24
  -6  -2   2    0.79    0.58
   6  -2  -2    0.21    0.40
   6   2  -2    1.32    0.71
   6   2  -2    0.86    0.30
  -6   2   2    0.29    0.23
   6   2  -2    0.39    0.30
  -6   2   2    1.02    0.48
  -6   2   2    0.58    0.20
   5  -2  -2    4.08    0.54
   5  -2  -2    3.59    0.41
   5  -2  -2    3.75    0.56
  -5  -2   2    3.23    0.90
   5  -2  -2    3.86    0.82
  -5  -2   2    3.91    0.49
   5  -2  -2    3.68    1.18
  -5  -2   2    4.08    1.03
  -5  -2   2    4.74    0.56
   5   2  -2    3.11    0.48
  -5   2   2    3.63    0.52
   5   2  -2    4.53    1.11
  -5   2   2    4.31    0.43
  -5   2   2    4.10    0.87
   5   2  -2    4.72    1.08
   5   2  -2    2.95    0.56
   4  -2  -2    7.31    0.73
  -4  -2   2    6.98    0.63
   4  -2  -2    6.93    0.55
  -4  -2   2    7.64    1.23
  -4  -2   2    7.51    0.62
   4  -2  -2    7.45    0.64
   4  -2  -2    8.18    0.60
   4  -2  -2    6.85    0.99
  -4  -2   2    9.57    1.41
   4   2  -2    7.65    0.73
  -4   2   2    7.25    0.56
  -4   2   2    6.77    0.63
   4   2  -2    8.28    0.66
   4   2  -2    9.21    1.30
  -4   2   2    7.04    1.01
   4   2  -2    8.68    1.41
   3  -2  -2    8.01    0.56
  -3  -2   2    6.34    1.08
   3  -2  -2    6.96    0.60
  -3  -2   2    6.12    0.57
   3  -2  -2    7.70    0.52
   3  -2  -2    6.90    1.07
  -3  -2   2    5.64    1.02
   3  -2  -2    6.96    0.91
  -3  -2   2    6.55    0.64
   3  -2  -2    7.74    0.60
   3   2  -2    6.46    0.63
   3   2  -2    7.79    1.16
   3   2  -2    6.84    1.12
  -3   2   2    7.61    0.60
  -3   2   2    9.06    1.05
  -3   2   2    7.16    0.53
   3   2  -2    5.72    0.57
  -3   2   2    7.99    0.64
  -3   2   2    7.68    0.51
  -2  -2   2    1.34    0.52
  -2  -2   2    1.55    0.26
   2  -2  -2    2.66    0.49
  -2  -2   2    1.33    0.50
  -2  -2   2    1.77    0.33
   2  -2  -2    2.99    0.50
   2  -2  -2    2.18    0.27
   2  -2  -2    2.31    0.29
   2   2  -2    0.88    0.25
   2   2  -2    1.53    0.26
  -2   2   2    2.16    0.28
  -2   2   2    2.43    0.50
   2   2  -2    1.42    0.54
  -2   2   2    2.01    0.24
  -2   2   2    3.22    0.53
   2   2  -2    1.55    0.51
  -2   2   2    3.00    0.32
   1  -2  -2    3.39    0.34
   1  -2  -2    2.85    0.28
   1  -2  -2    3.18    0.26
  -1  -2   2    2.23    0.52
   1  -2  -2    2.91    0.24
  -1  -2   2    3.74    0.35
  -1  -2   2    3.56    0.30
   1  -2  -2    3.49    0.52
   1  -2  -2    3.08    0.52
  -1  -2   2    3.30    0.56
  -1   2   2    3.85    0.54
  -1   2   2    2.74    0.31
  -1   2   2    2.99    0.49
   1   2  -2    2.53    0.54
  -1   2   2    2.71    0.26
   1   2  -2    3.63    0.33
   1   2  -2    3.39    0.33
   1   2  -2    3.45    0.57
  -1   2   2    2.80    0.24
   0  -2   2   39.35    2.46
   0  -2  -2   40.53    2.56
   0  -2  -2   36.58    2.32
   0  -2   2   38.17    2.28
   0  -2   2   38.45    2.28
   0  -2  -2   37.13    2.28
   0  -2  -2   38.16    2.57
   0  -2   2   38.15    2.46
   0  -2   2   37.20    2.29
   0   2   2   37.63    2.55
   0   2  -2   38.31    2.29
   0   2  -2   37.53    2.47
   0   2   2   37.82    2.28
   0   2   2   37.59    2.56
   0   2  -2   36.75    2.27
   0   2  -2   37.09    2.28
   0   2   2   37.96    2.33
  -1  -2  -2    1.07    0.20
  -1  -2  -2    0.88    0.41
   1  -2   2    0.95    0.15
   1  -2   2    1.22    0.15
   1  -2   2    1.06    0.15
  -1  -2  -2    0.59    0.21
   1  -2   2    0.97    0.15
  -1  -2  -2    0.37    0.34
   1   2   2    1.00    0.41
  -1   2  -2    0.97    0.14
   1   2   2    1.17    0.40
  -1   2  -2    0.63    0.15
   1   2   2    1.12    0.23
  -1   2  -2    1.02    0.15
   1   2   2    1.15    0.20
  -1   2  -2    0.68    0.14
  -1   2  -2    0.65    0.13
  -2  -2  -2   13.24    0.85
  -2  -2  -2   12.56    1.21
   2  -2   2   11.87    0.78
  -2  -2  -2   13.59    1.47
  -2  -2  -2   12.84    0.88
   2  -2   2   11.93    0.80
   2  -2   2   11.52    0.79
   2  -2   2   11.51    0.78
  -2   2  -2   11.60    0.77
   2   2   2   12.20    0.85
  -2   2  -2   12.20    0.80
   2   2   2   13.18    1.22
   2   2   2   14.16    1.51
   2   2   2   12.26    0.88
  -2   2  -2   11.66    0.79
  -2   2  -2   11.57    0.79
  -2   2  -2   11.04    0.79
   3  -2   2   23.73    1.58
  -3  -2  -2   25.53    1.64
   3  -2   2   25.59    1.74
  -3  -2  -2   25.50    1.68
  -3  -2  -2   24.17    2.14
   3  -2   2   24.16    1.58
   3  -2   2   25.68    1.61
   3  -2   2   26.54    1.53
   3  -2   2   25.53    1.68
  -3  -2  -2   24.56    2.10
   3  -2   2   25.61    1.52
   3  -2   2   24.43    1.61
   3   2   2   26.18    1.66
  -3   2  -2   24.53    1.73
   3   2   2   27.73    1.71
  -3   2  -2   25.30    1.60
   3   2   2   25.27    2.17
   3   2   2   24.90    2.09
  -3   2  -2   26.34    1.58
  -3   2  -2   25.13    1.62
  -3   2  -2   23.76    1.60
  -3   2  -2   24.03    1.73
   4  -2   2   10.43    0.93
   4  -2   2   10.88    0.75
   4  -2   2   11.09    0.75
  -4  -2  -2   11.84    1.60
   4  -2   2   10.87    0.75
  -4  -2  -2   12.45    1.59
   4  -2   2   11.69    0.78
   4  -2   2    9.96    0.79
   4  -2   2   11.30    1.03
  -4  -2  -2   10.46    0.80
  -4  -2  -2    9.82    0.84
   4   2   2   13.39    1.61
  -4   2  -2   10.79    1.02
  -4   2  -2   10.82    0.80
   4   2   2    9.05    0.81
   4   2   2   10.84    0.87
   4   2   2   11.77    1.60
  -4   2  -2   10.73    1.00
  -4   2  -2   10.52    0.78
   5  -2   2    0.07    0.19
   5  -2   2   -0.37    0.24
   5  -2   2    0.13    0.14
  -5  -2  -2   -0.04    0.16
  -5  -2  -2    0.01    0.23
   5  -2   2    0.11    0.12
  -5  -2  -2   -0.16    0.37
  -5  -2  -2    0.12    0.17
   5  -2   2    0.13    0.16
   5   2   2    1.04    0.63
  -5   2  -2   -0.02    0.30
   5   2   2    0.33    0.21
  -5   2  -2    0.23    0.20
   5   2   2    0.14    0.40
  -5   2  -2    0.07    0.20
  -5   2  -2    0.71    0.37
   6  -2   2    2.89    0.72
  -6  -2  -2    2.00    0.79
   6  -2   2    2.46    0.34
   6  -2   2    2.16    0.34
  -6  -2  -2    4.28    1.05
   6  -2   2    2.22    0.57
  -6  -2  -2    3.04    0.45
   6  -2   2    2.54    0.40
   6  -2   2    1.78    0.29
  -6  -2  -2    3.71    0.45
  -6  -2  -2    2.54    0.46
   6   2   2    1.39    0.67
   6   2   2    3.13    0.47
  -6   2  -2    2.58    0.67
   6   2   2    2.61    0.94
  -6   2  -2    2.27    0.40
  -6   2  -2    2.44    0.40
  -6   2  -2    1.64    0.57
  -7  -2  -2    7.52    0.85
   7  -2   2    9.54    0.78
  -7  -2  -2    7.36    0.72
   7  -2   2    9.08    0.70
   7  -2   2    8.32    1.33
  -7  -2  -2    8.80    0.72
  -7  -2  -2    8.15    1.61
  -7  -2  -2    7.26    1.53
   7  -2   2    8.71    1.23
   7  -2   2    7.62    0.64
   7   2   2    8.13    0.78
  -7   2  -2    7.81    1.32
  -7   2  -2    7.03    0.71
   7   2   2    9.83    1.76
   7   2   2    7.77    0.59
  -7   2  -2    8.89    1.33
  -7   2  -2    7.70    0.84
   7   2   2    9.27    1.61
  -8  -2  -2    2.75    0.42
  -8  -2  -2    1.72    0.42
   8  -2   2    2.16    0.35
   8  -2   2    2.65    0.51
  -8  -2  -2    1.57    0.80
   8  -2   2    2.52    0.76
  -8  -2  -2    3.27    0.54
  -8  -2  -2    2.32    0.94
   8  -2   2    1.67    0.70
   8  -2   2    1.48    0.36
  -8   2  -2    2.17    0.47
   8   2   2    2.36    0.30
  -8   2  -2    2.00    0.44
   8   2   2    2.71    1.00
   8   2   2    2.41    0.57
  -8   2  -2    2.49    0.83
  -8   2  -2    2.72    0.82
   8   2   2    2.39    0.94
   9  -2   2   10.85    1.74
  -9  -2  -2    8.28    0.78
  -9  -2  -2    8.95    0.88
  -9  -2  -2    8.18    1.80
  -9  -2  -2   11.25    1.11
  -9  -2  -2    8.71    1.89
  -9  -2  -2    9.32    0.99
   9  -2   2    8.69    0.85
   9  -2   2    8.36    0.76
   9  -2   2    8.27    1.42
   9  -2   2    9.68    0.90
  -9   2  -2    8.73    0.88
  -9   2  -2    9.03    1.66
   9   2   2    8.42    1.73
  -9   2  -2    9.13    1.02
   9   2   2   10.58    0.97
  -9   2  -2    9.16    1.58
   9   2   2    8.44    1.83
 -10  -2  -2    3.50    0.64
 -10  -2  -2    1.30    0.46
 -10  -2  -2    1.54    1.11
  10  -2   2    1.29    0.42
 -10   2  -2    1.28    0.79
  10   2   2    1.40    0.50
 -10   2  -2    1.54    0.50
  11  -2   2    5.83    0.80
 -11  -2  -2    4.30    0.77
 -11  -2  -2    7.35    1.84
  11   2   2    4.82    0.87
 -11   2  -2    4.71    1.34
 -11   2  -2    4.18    0.73
  12  -2   2    0.56    0.41
 -12  -2  -2    1.68    1.06
 -12  -2  -2    0.08    0.44
  12   2   2    0.47    0.45
 -12   2  -2    1.00    0.81
 -12   2  -2    1.19    0.54
 -13  -2  -2    1.25    1.14
  13  -2   2    2.38    0.66
 -13   2  -2    1.57    0.58
 -13   2  -2    1.70    1.09
 -14  -2  -2   -0.25    1.02
 -14  -2  -2   -0.10    0.47
 -14   2  -2    0.40    0.50
  14   2   2    0.46    0.52
 -15  -2  -2    0.33    0.54
 -15   2  -2    0.01    0.50
  15   2   2    0.70    0.67
 -15  -3   2    0.73    0.65
 -15  -3   2    1.90    1.75
 -15   3   2    1.28    0.67
  15   3  -2    1.34    0.68
  14  -3  -2    0.05    0.54
 -14  -3   2    0.96    0.62
 -14   3   2    0.20    0.87
 -14   3   2    1.31    0.60
  14   3  -2    0.86    0.60
  13  -3  -2    0.55    0.49
 -13  -3   2    0.56    1.07
 -13   3   2   -0.02    0.45
  13   3  -2   -0.47    0.37
 -13   3   2   -0.21    0.74
 -12  -3   2    0.49    0.50
 -12  -3   2   -0.03    0.68
  12  -3  -2   -0.14    0.34
  12   3  -2    0.39    0.43
 -12   3   2    0.41    0.44
 -12   3   2    0.38    0.74
  11  -3  -2    3.52    0.72
 -11  -3   2    2.61    1.36
 -11  -3   2    3.31    0.79
  11  -3  -2    4.34    0.73
 -11   3   2    3.47    0.67
  11   3  -2    3.99    0.79
 -11   3   2    2.66    1.17
  10  -3  -2    8.94    0.98
  10  -3  -2    6.10    0.93
 -10  -3   2    6.43    0.99
 -10  -3   2    8.79    2.12
 -10  -3   2    6.77    0.86
 -10   3   2    7.26    0.89
  10   3  -2    7.68    2.12
  10   3  -2    7.16    1.04
 -10   3   2    6.68    1.63
  -9  -3   2    1.15    0.49
   9  -3  -2    0.80    0.46
  -9  -3   2    0.88    0.40
  -9  -3   2    0.25    0.68
  -9  -3   2   -0.33    0.58
   9  -3  -2    1.08    0.69
   9  -3  -2    1.15    0.44
   9  -3  -2    1.29    0.66
   9   3  -2    0.86    0.44
   9   3  -2    0.98    0.91
  -9   3   2    0.38    0.22
  -9   3   2    0.49    0.57
  -9   3   2    0.05    0.24
   9   3  -2    0.64    0.66
  -9   3   2    0.79    0.41
  -8  -3   2   16.79    1.30
  -8  -3   2   21.19    2.86
   8  -3  -2   13.96    2.14
   8  -3  -2   18.31    1.39
  -8  -3   2   16.02    1.34
  -8  -3   2   17.67    2.64
   8  -3  -2   17.32    1.49
   8  -3  -2   18.20    2.17
   8  -3  -2   16.88    1.28
  -8   3   2   17.00    1.15
  -8   3   2   16.77    1.27
  -8   3   2   16.87    1.19
   8   3  -2   18.86    1.57
   8   3  -2   15.17    2.58
   8   3  -2   15.80    2.39
  -8   3   2   14.71    2.14
  -8   3   2   14.70    1.34
   8   3  -2   16.69    1.40
   7  -3  -2    7.18    1.20
  -7  -3   2    6.24    0.71
   7  -3  -2    6.84    0.80
   7  -3  -2    7.25    0.86
   7  -3  -2    6.58    1.26
   7  -3  -2    5.99    0.66
  -7  -3   2    6.31    0.75
  -7  -3   2    3.66    1.19
  -7  -3   2    4.56    1.25
  -7  -3   2    6.06    0.80
   7   3  -2    4.48    1.30
  -7   3   2    5.38    0.53
   7   3  -2    5.95    0.78
  -7   3   2    5.51    0.65
  -7   3   2    4.46    1.05
   7   3  -2    7.04    1.45
  -7   3   2    5.24    0.49
  -7   3   2    6.29    0.80
   6  -3  -2    0.67    0.22
   6  -3  -2    0.36    0.44
   6  -3  -2    0.51    0.38
  -6  -3   2    0.59    0.61
   6  -3  -2    0.69    0.22
  -6  -3   2    0.77    0.26
  -6  -3   2    0.39    0.24
   6  -3  -2    0.01    0.27
   6  -3  -2   -0.15    0.19
  -6   3   2    0.97    0.33
  -6   3   2    0.36    0.16
   6   3  -2    0.15    0.24
   6   3  -2    0.25    0.51
   6   3  -2    1.84    0.82
   6   3  -2    0.57    0.32
  -6   3   2    1.36    0.54
  -5  -3   2   16.51    1.20
   5  -3  -2   17.04    1.25
   5  -3  -2   15.52    1.10
  -5  -3   2   16.73    1.20
   5  -3  -2   15.70    1.58
   5  -3  -2   15.10    1.19
   5  -3  -2   17.80    1.15
  -5  -3   2   17.24    2.31
   5  -3  -2   17.40    1.56
  -5  -3   2   14.51    2.04
   5   3  -2   18.96    2.25
  -5   3   2   15.98    1.21
   5   3  -2   15.29    1.21
  -5   3   2   16.49    1.10
  -5   3   2   16.49    1.08
  -5   3   2   15.39    1.54
   5   3  -2   18.38    2.38
   5   3  -2   15.72    1.30
   4  -3  -2   46.91    2.92
   4  -3  -2   43.31    3.32
   4  -3  -2   45.99    2.95
  -4  -3   2   45.34    3.00
   4  -3  -2   50.76    3.13
   4  -3  -2   49.28    3.03
  -4  -3   2   49.86    3.74
  -4  -3   2   55.84    3.86
   4  -3  -2   49.40    3.36
  -4   3   2   48.71    2.92
  -4   3   2   44.32    3.33
   4   3  -2   49.35    3.05
  -4   3   2   46.28    3.02
   4   3  -2   50.74    3.71
   4   3  -2   46.98    3.10
  -4   3   2   46.74    2.92
   3  -3  -2   21.16    1.24
   3  -3  -2   22.06    1.60
  -3  -3   2   18.03    1.79
   3  -3  -2   18.41    1.24
   3  -3  -2   21.22    1.60
   3  -3  -2   16.04    1.28
  -3  -3   2   18.48    1.37
  -3  -3   2   18.01    1.82
  -3  -3   2   18.78    1.31
   3  -3  -2   21.57    1.32
   3   3  -2   17.48    1.31
  -3   3   2   18.59    1.23
  -3   3   2   20.66    1.23
  -3   3   2   19.96    1.33
  -3   3   2   18.55    1.54
   3   3  -2   20.44    1.84
  -3   3   2   17.63    1.30
  -2  -3   2   -0.08    0.31
   2  -3  -2    0.09    0.13
   2  -3  -2    0.06    0.12
  -2  -3   2    0.21    0.20
   2  -3  -2    0.49    0.28
   2  -3  -2    0.30    0.12
  -2  -3   2    0.05    0.34
  -2  -3   2    0.02    0.16
   2  -3  -2    0.37    0.19
  -2   3   2    0.29    0.11
   2   3  -2    0.17    0.17
  -2   3   2    0.26    0.15
  -2   3   2    0.00    0.13
  -2   3   2    0.03    0.13
  -2   3   2    0.29    0.11
   2   3  -2    0.15    0.19
   2   3  -2    0.41    0.39
  -2   3   2    0.35    0.26
  -1  -3   2   19.83    1.81
  -1  -3   2   22.03    1.51
  -1  -3   2   20.66    1.82
  -1  -3   2   23.63    1.52
   1  -3  -2   26.19    1.82
   1  -3  -2   26.57    1.47
   1  -3  -2   25.46    1.77
   1  -3  -2   24.66    1.52
   1  -3  -2   24.97    1.45
   1   3  -2   24.38    1.46
  -1   3   2   23.88    1.42
  -1   3   2   24.05    1.77
   1   3  -2   20.98    1.50
   1   3  -2   22.69    1.84
  -1   3   2   24.32    1.46
   1   3  -2   22.54    1.51
  -1   3   2   23.12    1.51
  -1   3   2   22.91    1.46
  -1   3   2   25.66    1.78
   0  -3  -2  693.07   53.82
   0  -3   2  686.45   41.81
   0  -3  -2  696.51   42.32
   0   3  -2  749.87   50.99
   0   3   2  624.17   42.14
   0   3   2  690.11   53.37
  -1  -3  -2   29.37    1.96
  -1  -3  -2   29.31    1.85
  -1  -3  -2   30.67    1.95
   1  -3   2   32.81    1.89
   1  -3   2   29.35    1.97
   1  -3   2   31.18    1.97
  -1  -3  -2   27.72    2.34
   1  -3   2   32.00    1.88
  -1  -3  -2   31.21    2.33
   1  -3   2   31.33    1.88
  -1   3  -2   31.70    1.88
  -1   3  -2   31.30    1.89
   1   3   2   30.01    1.94
   1   3   2   28.86    1.96
   1   3   2   30.67    2.37
  -1   3  -2   29.77    1.89
   1   3   2   28.16    2.28
   1   3   2   30.75    1.85
  -1   3  -2   30.85    1.99
  -1   3  -2   31.93    2.02
  -1   3  -2   32.32    1.88
   2  -3   2    5.53    0.40
  -2  -3  -2    4.96    0.94
  -2  -3  -2    4.40    0.52
  -2  -3  -2    5.39    0.53
   2  -3   2    4.79    0.38
  -2  -3  -2    3.08    0.77
   2  -3   2    4.94    0.39
   2   3   2    5.05    0.92
   2   3   2    4.84    0.51
  -2   3  -2    5.40    0.37
   2   3   2    4.81    0.54
   2   3   2    4.45    0.31
  -2   3  -2    4.85    0.38
   2   3   2    4.94    0.97
  -2   3  -2    4.84    0.36
  -3  -3  -2   47.67    2.96
   3  -3   2   44.96    2.82
  -3  -3  -2   46.80    2.93
   3  -3   2   47.55    2.86
  -3  -3  -2   52.83    3.63
   3  -3   2   47.01    2.86
   3  -3   2   46.41    2.82
  -3  -3  -2   40.73    3.38
   3  -3   2   46.79    2.82
   3  -3   2   44.71    2.81
   3   3   2   42.81    3.40
  -3   3  -2   45.23    2.82
   3   3   2   44.98    3.51
  -3   3  -2   45.91    2.81
  -3   3  -2   44.57    2.82
  -3   3  -2   44.52    2.87
  -3   3  -2   45.67    2.89
   3   3   2   47.32    2.91
   3   3   2   47.50    2.95
   4  -3   2    5.73    0.50
  -4  -3  -2    7.61    1.24
   4  -3   2    5.36    0.45
  -4  -3  -2    5.59    1.14
   4  -3   2    5.23    0.47
  -4  -3  -2    5.81    0.66
   4  -3   2    5.40    0.67
   4  -3   2    5.46    0.38
   4  -3   2    4.75    0.45
  -4  -3  -2    5.10    0.57
   4  -3   2    5.83    0.55
   4   3   2    4.42    1.02
  -4   3  -2    5.55    0.64
   4   3   2    5.62    0.61
  -4   3  -2    5.62    0.68
  -4   3  -2    5.64    0.48
  -4   3  -2    4.47    0.45
   4   3   2    4.78    1.09
  -4   3  -2    6.00    0.46
  -4   3  -2    4.31    0.63
   5  -3   2   17.68    1.15
  -5  -3  -2   18.19    1.34
  -5  -3  -2   18.09    2.27
   5  -3   2   17.25    1.20
   5  -3   2   19.94    1.54
  -5  -3  -2   16.56    1.26
   5  -3   2   18.25    1.20
   5  -3   2   18.40    1.26
   5   3   2   20.33    2.34
   5   3   2   21.54    2.51
   5   3   2   17.66    1.32
  -5   3  -2   19.50    1.54
  -5   3  -2   17.22    1.45
  -5   3  -2   18.15    1.27
  -5   3  -2   18.35    1.19
  -5   3  -2   15.73    1.21
  -6  -3  -2    1.39    0.31
   6  -3   2    1.34    0.41
   6  -3   2    1.00    0.29
  -6  -3  -2    0.88    0.28
   6  -3   2    1.02    0.21
   6  -3   2    0.52    0.40
  -6  -3  -2    0.53    0.32
  -6  -3  -2    1.20    0.67
   6  -3   2    0.61    0.22
  -6  -3  -2    0.32    0.55
   6  -3   2    1.35    0.27
   6   3   2    1.37    0.73
  -6   3  -2    0.68    0.26
  -6   3  -2    1.36    0.51
   6   3   2    0.69    0.29
  -6   3  -2    0.89    0.31
   6   3   2    0.78    0.70
  -6   3  -2    0.98    0.42
   7  -3   2   15.15    1.18
   7  -3   2   15.16    1.14
  -7  -3  -2   14.86    2.29
  -7  -3  -2   17.05    1.27
   7  -3   2   17.15    1.51
  -7  -3  -2   12.73    1.14
   7  -3   2   14.58    1.08
  -7  -3  -2   18.21    2.49
  -7  -3  -2   14.91    1.15
   7  -3   2   16.90    1.63
  -7   3  -2   15.50    1.82
  -7   3  -2   14.48    1.19
   7   3   2   15.55    1.24
   7   3   2   21.74    2.61
   7   3   2   15.07    2.34
  -7   3  -2   16.23    1.16
  -7   3  -2   14.49    1.49
   8  -3   2    6.42    1.16
  -8  -3  -2    4.72    1.33
  -8  -3  -2    5.25    0.69
  -8  -3  -2    6.32    0.79
  -8  -3  -2    5.52    0.64
  -8  -3  -2    3.87    1.30
   8  -3   2    6.31    0.60
   8  -3   2    5.03    0.95
   8  -3   2    5.90    0.62
   8  -3   2    3.75    0.61
  -8   3  -2    3.23    0.86
   8   3   2    4.99    0.42
  -8   3  -2    4.77    0.64
   8   3   2    4.64    0.72
  -8   3  -2    5.01    1.06
   8   3   2    5.74    0.89
  -8   3  -2    4.11    0.64
   8   3   2    3.79    1.16
   8   3   2    3.67    1.24
   9  -3   2    4.85    1.00
  -9  -3  -2    6.91    0.88
  -9  -3  -2    4.13    1.40
   9  -3   2    6.32    0.75
  -9  -3  -2    7.17    1.70
   9  -3   2    7.10    0.87
  -9  -3  -2    6.26    0.75
  -9  -3  -2    4.75    0.78
   9  -3   2    7.45    1.41
   9   3   2    6.63    1.62
   9   3   2   10.64    2.12
  -9   3  -2    6.12    1.22
  -9   3  -2    5.83    1.31
   9   3   2    7.48    0.94
  -9   3  -2    6.73    0.87
  -9   3  -2    6.93    0.81
  10  -3   2    2.28    0.56
 -10  -3  -2    2.58    0.58
 -10  -3  -2    2.88    1.24
  10   3   2    1.46    0.51
 -10   3  -2    1.60    0.49
 -10   3  -2    1.95    0.90
 -11  -3  -2    1.98    0.55
 -11  -3  -2   -0.28    0.78
 -11  -3  -2    0.85    0.48
  11  -3   2    1.34    0.46
 -11   3  -2    1.12    0.48
 -11   3  -2   -0.36    0.54
  11   3   2    0.84    0.48
 -12  -3  -2    0.44    0.88
 -12  -3  -2    0.32    0.45
  12  -3   2    0.76    0.41
  12   3   2   -0.61    0.36
 -12   3  -2    0.09    0.41
 -12   3  -2    0.72    0.69
 -13  -3  -2    3.32    1.61
 -13  -3  -2    2.65    1.11
  13   3   2    3.11    0.83
 -13   3  -2    3.69    0.78
 -13   3  -2    3.97    1.36
 -14  -3  -2    0.02    1.18
 -14  -3  -2   -0.62    0.48
  14   3   2    0.38    0.55
 -14   3  -2    0.52    0.56
 -14   3  -2   -0.20    1.17
 -15  -3  -2   -0.03    0.54
 -15   3  -2    0.31    0.56
  15   3   2    1.42    0.72
 -15  -4   2    0.08    0.57
 -15   4   2    0.32    0.53
  15   4  -2    0.32    0.58
 -14  -4   2   -0.09    0.50
 -14   4   2    0.53    0.94
 -14   4   2    0.81    0.56
  14   4  -2   -0.46    0.42
  13  -4  -2    0.81    0.48
 -13  -4   2    0.13    0.79
  13   4  -2    0.10    0.51
 -13   4   2    1.57    1.05
 -13   4   2    0.62    0.53
  12  -4  -2    0.75    0.43
 -12  -4   2    0.19    0.78
 -12  -4   2    1.17    0.59
  12  -4  -2    0.29    0.47
 -12   4   2    0.41    0.46
 -12   4   2    0.12    0.66
  11  -4  -2    0.87    0.47
 -11  -4   2    1.58    0.61
  11  -4  -2    1.12    0.43
 -11  -4   2    1.34    1.01
 -11   4   2    0.97    0.46
  11   4  -2    0.84    0.50
 -11   4   2    0.86    0.82
 -10  -4   2    0.13    0.28
 -10  -4   2    1.06    0.54
  10  -4  -2    0.67    0.38
  10  -4  -2    0.75    0.45
 -10  -4   2    0.96    0.92
 -10   4   2    1.64    0.48
  10   4  -2    1.35    0.51
 -10   4   2    1.46    0.83
  -9  -4   2   34.34    4.03
  -9  -4   2   27.11    1.92
   9  -4  -2   29.12    2.59
   9  -4  -2   22.43    2.90
   9  -4  -2   25.39    1.96
   9  -4  -2   24.92    2.07
   9  -4  -2   27.76    1.90
  -9  -4   2   26.65    2.08
  -9  -4   2   26.24    3.62
   9   4  -2   28.45    2.06
   9   4  -2   27.82    3.54
  -9   4   2   21.13    1.90
  -9   4   2   26.75    2.69
   9   4  -2   31.27    4.11
  -9   4   2   26.83    2.53
  -8  -4   2    8.15    1.83
   8  -4  -2    9.91    1.67
   8  -4  -2   10.19    1.08
  -8  -4   2    9.76    1.09
  -8  -4   2    9.40    1.03
   8  -4  -2    8.62    0.81
  -8  -4   2    8.08    1.84
   8  -4  -2    9.01    1.44
  -8  -4   2    9.85    1.15
  -8   4   2    9.15    0.82
   8   4  -2   10.57    1.14
   8   4  -2    8.17    1.90
   8   4  -2   12.97    2.14
  -8   4   2   10.63    0.98
  -8   4   2    7.74    1.46
  -8   4   2    9.62    0.65
  -8   4   2    8.66    1.42
  -8   4   2    8.91    0.67
   8   4  -2    9.64    1.20
  -7  -4   2    0.84    0.54
  -7  -4   2    1.18    0.76
  -7  -4   2    1.51    0.37
  -7  -4   2    1.13    0.44
   7  -4  -2    0.27    0.31
   7  -4  -2    0.53    0.22
   7  -4  -2    0.75    0.25
  -7  -4   2    0.50    0.59
   7  -4  -2    0.58    0.36
   7  -4  -2    0.67    0.45
   7  -4  -2    1.08    0.59
   7   4  -2    0.28    0.56
  -7   4   2    0.72    0.28
  -7   4   2    0.62    0.16
  -7   4   2    0.58    0.41
   7   4  -2    1.46    0.43
   7   4  -2    2.40    1.03
  -7   4   2    0.97    0.53
   7   4  -2    0.58    0.36
  -7   4   2    0.76    0.20
  -7   4   2    0.23    0.36
   6  -4  -2    4.35    0.50
  -6  -4   2    4.97    1.30
   6  -4  -2    4.67    0.63
   6  -4  -2    4.47    0.95
   6  -4  -2    3.15    0.59
   6  -4  -2    5.48    0.55
   6  -4  -2    4.19    0.51
   6  -4  -2    4.20    0.87
  -6  -4   2    5.17    0.66
  -6  -4   2    4.48    0.61
  -6   4   2    4.05    0.88
   6   4  -2    6.33    1.50
   6   4  -2    3.50    0.66
  -6   4   2    4.57    0.64
  -6   4   2    5.04    0.46
  -6   4   2    4.68    0.92
   6   4  -2    4.08    1.11
  -6   4   2    4.67    0.39
   6   4  -2    4.57    0.64
  -6   4   2    6.11    0.53
   5  -4  -2    3.92    0.46
   5  -4  -2    3.33    0.52
   5  -4  -2    3.41    0.53
  -5  -4   2    4.48    1.15
   5  -4  -2    3.82    0.82
   5  -4  -2    3.79    0.79
   5  -4  -2    4.32    0.40
  -5  -4   2    4.34    0.56
  -5  -4   2    2.33    0.91
   5  -4  -2    3.73    0.44
  -5   4   2    4.06    0.77
  -5   4   2    4.29    0.59
  -5   4   2    4.95    1.08
   5   4  -2    3.68    0.55
   5   4  -2    4.32    1.08
  -5   4   2    4.10    0.45
   5   4  -2    3.94    0.64
   5   4  -2    4.52    1.21
  -5   4   2    3.96    0.36
  -5   4   2    3.98    0.43
  -4  -4   2    1.56    0.72
   4  -4  -2    1.59    0.27
   4  -4  -2    0.89    0.22
   4  -4  -2    0.94    0.42
   4  -4  -2    0.94    0.29
   4  -4  -2    0.89    0.41
  -4  -4   2    1.65    0.34
  -4  -4   2    2.87    0.91
   4  -4  -2    1.47    0.32
   4  -4  -2    1.47    0.26
   4   4  -2    1.42    0.76
  -4   4   2    0.74    0.36
  -4   4   2    1.51    0.35
  -4   4   2    1.31    0.22
  -4   4   2    1.14    0.23
   4   4  -2    1.70    0.72
   4   4  -2    1.34    0.34
   4   4  -2    0.82    0.32
  -4   4   2    0.55    0.37
  -4   4   2    1.18    0.24
  -3  -4   2    7.04    0.65
   3  -4  -2    8.59    0.68
   3  -4  -2    8.87    1.05
   3  -4  -2    6.82    0.59
  -3  -4   2    6.92    1.23
   3  -4  -2    7.66    0.59
  -3  -4   2    7.79    0.70
   3  -4  -2    7.45    0.56
  -3  -4   2    8.84    1.36
   3  -4  -2    7.13    0.58
   3  -4  -2    6.92    0.91
   3   4  -2    7.53    0.68
   3   4  -2    7.57    1.28
  -3   4   2    6.80    0.65
   3   4  -2    7.71    0.66
   3   4  -2    7.19    1.33
  -3   4   2    7.66    0.55
  -3   4   2    8.16    1.02
  -3   4   2    8.00    0.57
  -3   4   2    7.55    0.54
   2  -4  -2   14.58    1.26
   2  -4  -2   13.17    0.93
  -2  -4   2   12.51    1.67
   2  -4  -2   15.25    1.31
   2  -4  -2   12.75    0.95
  -2  -4   2   14.04    1.71
  -2  -4   2   13.35    1.07
   2  -4  -2   17.78    1.07
   2  -4  -2   12.72    0.97
  -2  -4   2   13.23    1.03
   2   4  -2   14.98    1.70
  -2   4   2   13.48    0.96
  -2   4   2   16.17    1.30
   2   4  -2   13.25    1.02
  -2   4   2   17.05    0.96
   2   4  -2   17.75    1.92
  -2   4   2   15.91    0.91
   2   4  -2   14.03    1.02
  -1  -4   2  116.03    7.55
   1  -4  -2  121.41    7.43
   1  -4  -2  118.05    7.00
   1  -4  -2  117.73    7.11
  -1  -4   2  124.45    7.62
  -1  -4   2  114.30    7.11
   1  -4  -2  115.53    7.48
  -1  -4   2  116.98    7.10
   1  -4  -2  120.23    7.07
  -1   4   2  113.66    7.42
   1   4  -2  117.14    7.04
  -1   4   2  117.02    7.02
   1   4  -2  115.26    7.10
  -1   4   2  121.54    7.11
   1   4  -2  118.27    7.09
   1   4  -2  122.16    7.57
  -1   4   2  122.37    7.47
   1   4  -2  117.30    7.61
   0  -4   2    3.87    0.67
   0  -4  -2    3.18    0.28
   0  -4  -2    2.79    0.71
   0  -4   2    3.75    0.36
   0  -4   2    3.94    0.64
   0  -4  -2    2.39    0.60
   0  -4   2    3.85    0.30
   0  -4  -2    3.71    0.43
   0  -4   2    4.00    0.31
   0   4  -2    3.02    0.63
   0   4   2    2.78    0.26
   0   4   2    3.65    0.43
   0   4  -2    3.46    0.29
   0   4   2    3.01    0.70
   0   4   2    2.64    0.65
   0   4  -2    3.64    0.31
   1  -4   2   77.33    4.46
   1  -4   2   76.16    4.48
   1  -4   2   76.80    4.47
   1  -4   2   73.12    4.64
  -1  -4  -2   73.23    5.01
  -1  -4  -2   72.30    4.44
  -1  -4  -2   65.25    5.02
   1  -4   2   77.72    4.48
  -1  -4  -2   72.64    4.55
   1   4   2   78.53    5.06
  -1   4  -2   78.01    4.49
  -1   4  -2   74.78    4.46
  -1   4  -2   74.01    4.70
  -1   4  -2   75.75    4.46
   1   4   2   69.78    5.03
   1   4   2   71.26    4.57
  -1   4  -2   69.35    4.66
  -1   4  -2   74.55    4.50
  -2  -4  -2   36.73    2.24
   2  -4   2   33.61    2.14
   2  -4   2   32.56    2.09
  -2  -4  -2   35.13    2.73
   2  -4   2   35.63    2.12
  -2  -4  -2   33.40    2.04
   2  -4   2   34.74    2.11
   2  -4   2   34.03    2.10
  -2  -4  -2   31.08    2.74
   2  -4   2   34.82    2.11
   2   4   2   29.89    2.64
  -2   4  -2   36.12    2.18
  -2   4  -2   34.21    2.18
  -2   4  -2   34.57    2.10
   2   4   2   33.37    2.04
   2   4   2   34.67    2.81
   2   4   2   32.25    2.18
  -2   4  -2   32.39    2.11
  -3  -4  -2    0.68    0.58
   3  -4   2    1.66    0.26
   3  -4   2    1.44    0.19
   3  -4   2    1.12    0.23
  -3  -4  -2    1.14    0.33
  -3  -4  -2    1.09    0.59
   3  -4   2    1.77    0.24
  -3  -4  -2    1.91    0.35
   3  -4   2    1.41    0.19
   3  -4   2    1.66    0.30
  -3   4  -2    1.35    0.22
   3   4   2    1.35    0.13
   3   4   2    2.00    0.69
  -3   4  -2    1.74    0.27
  -3   4  -2    1.18    0.22
  -3   4  -2    1.06    0.23
   3   4   2    1.56    0.37
   3   4   2    2.91    0.88
  -3   4  -2    1.46    0.25
   3   4   2    0.89    0.30
   4  -4   2    4.78    0.46
   4  -4   2    6.12    0.61
  -4  -4  -2    5.34    0.68
   4  -4   2    5.37    0.35
  -4  -4  -2    6.47    1.38
  -4  -4  -2    5.85    0.64
   4  -4   2    5.10    0.45
  -4  -4  -2    4.26    1.06
   4  -4   2    5.27    0.49
   4  -4   2    4.90    0.46
  -4   4  -2    6.27    0.67
  -4   4  -2    5.83    0.55
   4   4   2    3.88    0.56
  -4   4  -2    4.39    0.45
  -4   4  -2    4.39    0.43
   4   4   2    8.10    1.38
   4   4   2    3.71    1.03
  -4   4  -2    5.20    0.51
   5  -4   2    0.18    0.11
  -5  -4  -2    0.04    0.25
   5  -4   2    0.02    0.13
  -5  -4  -2    0.61    0.55
   5  -4   2   -0.12    0.19
  -5  -4  -2    0.51    0.25
  -5  -4  -2    0.41    0.55
   5  -4   2    0.10    0.19
   5  -4   2    0.21    0.24
  -5   4  -2    0.28    0.19
  -5   4  -2    0.47    0.26
   5   4   2   -0.09    0.40
   5   4   2    0.80    0.61
  -5   4  -2    0.31    0.22
  -5   4  -2    0.35    0.26
   5   4   2    0.41    0.27
  -5   4  -2    0.04    0.19
   6  -4   2   12.68    0.90
   6  -4   2   12.54    0.85
   6  -4   2   11.65    1.33
  -6  -4  -2   11.48    1.90
   6  -4   2   12.39    0.97
  -6  -4  -2   11.34    0.96
  -6  -4  -2   10.31    1.03
  -6  -4  -2   14.71    2.23
   6  -4   2   11.55    1.08
  -6   4  -2   11.71    0.88
   6   4   2   11.90    1.93
  -6   4  -2   11.46    1.13
  -6   4  -2   11.93    0.99
   6   4   2   12.48    1.04
  -6   4  -2   11.59    1.35
  -6   4  -2   13.33    0.94
   6   4   2    9.78    1.93
   7  -4   2    4.52    0.46
  -7  -4  -2    5.56    0.68
   7  -4   2    4.29    0.88
  -7  -4  -2    5.72    1.44
  -7  -4  -2    5.86    0.68
   7  -4   2    5.66    0.59
  -7  -4  -2    6.53    0.82
   7  -4   2    4.17    0.62
   7  -4   2    5.93    0.89
  -7  -4  -2    4.18    1.26
  -7   4  -2    3.93    0.80
   7   4   2    6.78    1.62
   7   4   2    6.11    1.48
  -7   4  -2    4.61    0.66
  -7   4  -2    4.65    0.90
  -7   4  -2    5.11    0.62
   8  -4   2    0.76    0.40
  -8  -4  -2    0.35    0.30
  -8  -4  -2    0.73    0.70
   8  -4   2    1.00    0.27
   8  -4   2    0.14    0.31
  -8  -4  -2    0.89    0.85
  -8  -4  -2    0.93    0.43
   8  -4   2    0.49    0.44
   8  -4   2    0.75    0.39
  -8   4  -2   -0.34    0.30
   8   4   2    0.78    0.48
  -8   4  -2    1.41    0.39
  -8   4  -2    0.15    0.36
   8   4   2    0.91    0.78
  -8   4  -2    0.55    0.44
   8   4   2   -0.02    0.69
   8   4   2    0.46    0.34
   9  -4   2    6.62    1.12
  -9  -4  -2    5.48    1.67
  -9  -4  -2    5.12    1.49
   9  -4   2    6.26    1.23
  -9  -4  -2    5.29    0.87
   9  -4   2    7.16    0.89
   9  -4   2    6.68    1.00
   9  -4   2    6.26    0.72
  -9  -4  -2    5.92    0.82
  -9  -4  -2    6.84    0.80
  -9   4  -2    6.89    0.90
  -9   4  -2    7.60    0.84
   9   4   2   10.44    2.06
  -9   4  -2    7.73    1.39
   9   4   2    5.40    1.68
   9   4   2    6.30    0.88
  -9   4  -2    5.27    1.06
 -10  -4  -2    0.06    0.66
 -10  -4  -2   -0.28    0.37
 -10  -4  -2    0.10    0.37
  10  -4   2    0.28    0.38
  10  -4   2    0.18    0.30
  10   4   2    0.15    0.42
 -10   4  -2    0.27    0.39
 -10   4  -2    0.89    0.68
 -11  -4  -2    3.91    0.74
  11  -4   2    2.46    0.53
 -11  -4  -2    3.05    1.38
 -11  -4  -2    2.82    0.68
  11  -4   2    2.65    0.63
 -11   4  -2    1.25    0.56
  11   4   2    2.99    0.72
 -11   4  -2    3.39    1.12
 -12  -4  -2    0.53    0.91
 -12  -4  -2    0.03    0.47
 -12   4  -2    0.31    0.42
  12   4   2    0.56    0.50
 -12   4  -2   -0.19    0.52
 -13  -4  -2    1.05    1.23
 -13  -4  -2   -0.07    0.47
 -13   4  -2   -0.64    0.47
  13   4   2   -0.40    0.42
 -13   4  -2    0.15    0.59
 -14  -4  -2    0.61    0.56
 -14  -4  -2    0.62    1.08
 -14   4  -2    1.96    1.25
 -14   4  -2    0.17    0.50
  14   4   2    0.74    0.59
 -15  -4  -2    2.81    0.82
 -15   4  -2    1.51    0.64
  15   4   2    0.41    0.63
 -15  -5   2    0.29    0.58
 -15   5   2    1.84    0.76
 -14  -5   2    2.92    1.94
 -14  -5   2    2.04    0.70
 -14   5   2    2.34    1.28
 -14   5   2    2.35    0.68
  14   5  -2    2.22    0.80
 -13  -5   2    5.09    1.91
  13  -5  -2    0.86    0.57
 -13   5   2    2.17    0.62
  13   5  -2    2.28    0.76
 -13   5   2    1.78    1.07
  12  -5  -2    5.09    0.83
 -12  -5   2    4.79    0.98
 -12  -5   2    3.34    1.62
 -12   5   2    5.77    1.62
  12   5  -2    4.26    0.97
 -12   5   2    5.85    0.88
  11  -5  -2    1.43    0.47
 -11  -5   2    0.91    0.92
 -11  -5   2    1.55    0.60
  11  -5  -2    0.72    0.44
  11   5  -2    0.05    0.44
 -11   5   2    1.95    0.52
 -11   5   2    2.30    1.06
 -10  -5   2    1.84    1.12
  10  -5  -2   -0.05    0.32
  10  -5  -2    0.54    0.35
 -10  -5   2    1.04    0.54
  10   5  -2    0.22    0.42
 -10   5   2    1.00    0.77
 -10   5   2    0.37    0.37
   9  -5  -2    0.68    0.54
   9  -5  -2    0.96    0.35
  -9  -5   2    0.66    0.84
   9  -5  -2    1.45    0.49
   9  -5  -2    0.53    0.38
  -9  -5   2    1.65    0.45
  -9  -5   2    1.17    0.54
  -9  -5   2    1.99    1.13
  -9   5   2    0.22    0.47
   9   5  -2   -0.31    0.63
  -9   5   2    1.21    0.46
   9   5  -2    2.36    1.30
  -9   5   2    1.67    0.85
   9   5  -2    1.80    0.56
   8  -5  -2   35.11    3.03
   8  -5  -2   31.96    2.41
   8  -5  -2   34.18    2.38
  -8  -5   2   33.17    2.35
   8  -5  -2   32.99    2.86
  -8  -5   2   32.34    2.32
  -8  -5   2   39.60    3.69
  -8  -5   2   34.99    4.14
   8  -5  -2   34.44    2.25
  -8  -5   2   36.15    2.51
  -8   5   2   26.35    2.68
   8   5  -2   40.23    3.61
  -8   5   2   33.25    2.96
   8   5  -2   33.30    4.14
  -8   5   2   29.91    2.36
  -8   5   2   32.84    2.22
   8   5  -2   35.54    2.45
   7  -5  -2   12.44    1.70
  -7  -5   2   15.65    2.48
   7  -5  -2   14.14    1.72
   7  -5  -2   10.74    0.93
   7  -5  -2   11.74    1.10
  -7  -5   2   14.21    1.22
  -7  -5   2   12.03    1.03
  -7  -5   2   15.12    2.43
   7  -5  -2   12.68    1.07
  -7   5   2   11.64    0.91
   7   5  -2   11.77    1.17
   7   5  -2   15.79    2.63
  -7   5   2   10.79    0.92
  -7   5   2   12.28    1.08
   7   5  -2   17.70    2.46
  -7   5   2   10.73    1.50
  -7   5   2   11.20    1.62
   7   5  -2   13.68    1.14
  -6  -5   2    0.06    0.31
  -6  -5   2    0.77    0.29
   6  -5  -2   -0.03    0.17
  -6  -5   2    0.51    0.60
   6  -5  -2    0.05    0.23
   6  -5  -2    0.16    0.35
   6  -5  -2    0.07    0.25
   6  -5  -2    0.31    0.20
   6  -5  -2    0.36    0.37
   6  -5  -2    0.05    0.17
  -6   5   2    0.48    0.21
  -6   5   2    0.13    0.18
   6   5  -2    0.64    0.32
  -6   5   2    0.40    0.36
  -6   5   2    0.40    0.28
   6   5  -2    0.75    0.68
   6   5  -2    0.07    0.54
   6   5  -2    0.60    0.37
  -6   5   2    0.14    0.09
  -6   5   2   -0.03    0.29
   5  -5  -2    0.27    0.26
   5  -5  -2    0.77    0.24
   5  -5  -2    0.36    0.19
  -5  -5   2    1.36    0.74
  -5  -5   2    1.05    0.69
  -5  -5   2    0.96    0.31
   5  -5  -2    0.47    0.27
   5  -5  -2   -0.11    0.24
   5  -5  -2    0.27    0.34
   5  -5  -2    0.47    0.22
  -5   5   2    0.16    0.19
   5   5  -2    0.19    0.55
   5   5  -2    0.21    0.30
  -5   5   2    0.56    0.20
   5   5  -2    0.47    0.30
  -5   5   2    0.68    0.15
  -5   5   2    0.98    0.34
  -5   5   2    0.28    0.35
  -5   5   2    0.79    0.45
   5   5  -2    0.17    0.61
  -4  -5   2    6.78    1.36
   4  -5  -2    6.64    0.54
   4  -5  -2    6.20    0.52
   4  -5  -2    6.45    0.55
   4  -5  -2    8.32    1.11
  -4  -5   2    7.27    1.40
   4  -5  -2    7.02    0.73
   4  -5  -2    5.98    0.58
  -4  -5   2    6.65    0.72
   4  -5  -2    6.57    0.98
  -4   5   2    6.07    0.48
   4   5  -2    6.87    0.76
  -4   5   2    5.87    0.50
  -4   5   2    7.04    1.01
  -4   5   2    5.98    0.91
   4   5  -2    6.66    0.76
  -4   5   2    5.98    0.51
   4   5  -2    5.71    1.38
   4   5  -2    7.74    1.42
   3  -5  -2    6.46    0.89
   3  -5  -2    5.09    0.47
   3  -5  -2    4.83    0.48
  -3  -5   2    5.13    0.61
   3  -5  -2    5.94    0.49
  -3  -5   2    5.49    1.16
  -3  -5   2    5.58    1.20
   3  -5  -2    6.55    0.49
   3  -5  -2    5.75    0.89
   3  -5  -2    5.18    0.63
   3   5  -2    5.18    0.63
   3   5  -2    4.42    1.03
  -3   5   2    4.95    0.45
  -3   5   2    6.18    0.47
   3   5  -2    5.68    0.66
  -3   5   2    5.84    0.86
   3   5  -2    6.45    1.32
  -3   5   2    5.95    0.43
  -3   5   2    5.63    0.85
   2  -5  -2    1.26    0.24
  -2  -5   2    1.06    0.53
   2  -5  -2    0.60    0.26
   2  -5  -2    0.94    0.24
  -2  -5   2    0.80    0.26
  -2  -5   2    0.92    0.52
   2  -5  -2    1.00    0.41
   2  -5  -2    0.99    0.15
   2  -5  -2    1.24    0.21
  -2  -5   2    0.83    0.25
   2  -5  -2    0.70    0.39
   2   5  -2    1.71    0.33
  -2   5   2    0.84    0.16
  -2   5   2    1.09    0.23
  -2   5   2    0.55    0.35
   2   5  -2    0.84    0.56
  -2   5   2    0.79    0.19
  -2   5   2    1.22    0.15
   2   5  -2    0.09    0.47
   2   5  -2    0.87    0.16
   2   5  -2    0.98    0.25
   1  -5  -2  112.72    6.49
  -1  -5   2  108.43    6.39
   1  -5  -2  104.44    6.34
   1  -5  -2  104.49    6.34
  -1  -5   2  106.28    7.02
  -1  -5   2  109.79    6.48
  -1  -5   2  106.36    6.98
   1  -5  -2  104.56    6.82
   1  -5  -2  108.00    6.95
   1  -5  -2  104.13    6.41
  -1  -5   2  106.45    6.45
   1   5  -2  108.32    6.46
   1   5  -2  105.15    7.05
   1   5  -2  108.49    7.00
   1   5  -2  105.75    6.43
  -1   5   2  105.74    6.35
  -1   5   2  107.16    6.41
   1   5  -2  109.10    6.40
  -1   5   2  101.16    6.84
  -1   5   2  109.13    6.47
  -1   5   2  107.40    6.89
   0  -5   2    8.78    1.07
   0  -5   2    8.41    0.60
   0  -5  -2    8.65    0.72
   0  -5   2    7.76    0.62
   0  -5  -2    8.48    1.17
   0  -5  -2    8.25    0.59
   0  -5  -2    7.51    1.19
   0   5  -2    8.52    0.58
   0   5  -2    9.08    0.62
   0   5  -2    8.27    1.15
   0   5   2    8.66    0.56
   0   5   2    8.09    1.14
   0   5   2    8.54    0.60
   0   5   2    8.43    1.21
   0   5   2    8.37    0.70
   1  -5   2  104.15    6.09
   1  -5   2  102.25    6.07
  -1  -5  -2  100.70    6.05
  -1  -5  -2  101.18    6.82
   1  -5   2  100.58    6.41
   1  -5   2  104.20    6.36
  -1  -5  -2  103.29    6.18
  -1  -5  -2  101.12    6.72
  -1  -5  -2   97.07    6.20
   1  -5   2  104.06    6.05
  -1   5  -2  100.60    6.42
  -1   5  -2  101.25    6.08
   1   5   2   94.17    6.26
   1   5   2  101.74    6.74
   1   5   2  100.96    6.79
  -1   5  -2   99.15    6.05
  -1   5  -2  103.80    6.10
  -1   5  -2  104.55    6.41
   1   5   2  100.47    6.06
   2  -5   2    0.69    0.14
   2  -5   2    0.57    0.26
   2  -5   2    0.97    0.24
  -2  -5  -2    0.46    0.28
  -2  -5  -2    1.19    0.63
   2  -5   2    0.67    0.18
   2  -5   2    0.98    0.20
  -2  -5  -2    0.69    0.11
  -2  -5  -2    1.31    0.55
   2  -5   2    0.58    0.18
  -2  -5  -2    0.58    0.26
  -2   5  -2    0.47    0.24
   2   5   2    0.58    0.12
  -2   5  -2    0.63    0.18
   2   5   2    0.61    0.28
  -2   5  -2    0.65    0.16
   2   5   2    0.70    0.26
  -2   5  -2    0.84    0.28
  -2   5  -2    0.79    0.20
   2   5   2    0.61    0.52
   2   5   2    0.05    0.46
   3  -5   2   10.33    0.90
  -3  -5  -2   13.85    1.96
  -3  -5  -2   12.16    0.95
  -3  -5  -2   11.90    1.72
   3  -5   2   11.52    0.83
   3  -5   2   12.88    0.85
   3  -5   2   11.93    0.86
   3  -5   2   11.84    0.88
  -3  -5  -2   14.07    1.05
   3  -5   2   11.69    0.84
  -3   5  -2   12.21    0.93
  -3   5  -2   10.55    0.85
  -3   5  -2   12.26    0.84
   3   5   2   13.15    1.02
  -3   5  -2   11.30    0.91
  -3   5  -2   11.76    0.83
   3   5   2   13.42    1.90
   3   5   2   13.31    0.76
   3   5   2   11.21    0.96
   3   5   2   11.80    1.70
   4  -5   2    4.76    0.46
   4  -5   2    5.54    0.47
   4  -5   2    5.33    0.49
  -4  -5  -2    6.00    0.67
   4  -5   2    4.63    0.47
   4  -5   2    5.00    0.36
  -4  -5  -2    6.14    1.29
  -4  -5  -2    7.04    1.45
   4  -5   2    5.65    0.50
  -4  -5  -2    6.68    0.76
   4  -5   2    4.56    0.58
   4   5   2    4.92    0.35
   4   5   2    4.84    0.64
  -4   5  -2    4.66    0.45
  -4   5  -2    5.19    0.46
  -4   5  -2    5.44    0.49
   4   5   2    4.76    1.14
  -4   5  -2    5.62    0.55
   4   5   2    7.96    1.51
  -4   5  -2    6.51    0.66
   5  -5   2    8.81    0.72
  -5  -5  -2    5.44    1.36
  -5  -5  -2    8.25    0.74
   5  -5   2    7.55    0.65
  -5  -5  -2    7.35    0.92
   5  -5   2    8.08    0.71
   5  -5   2    8.04    0.65
   5  -5   2    8.01    0.71
  -5  -5  -2    7.85    1.59
   5  -5   2    7.38    0.64
  -5   5  -2    7.98    0.77
  -5   5  -2    8.18    0.65
   5   5   2    7.35    1.58
   5   5   2    8.35    0.52
  -5   5  -2    7.85    0.65
   5   5   2   10.65    1.72
   5   5   2    8.21    0.79
  -5   5  -2    7.71    0.90
   6  -5   2    7.05    0.60
   6  -5   2    5.90    0.84
  -6  -5  -2    9.74    1.00
  -6  -5  -2    7.05    0.78
  -6  -5  -2    8.45    1.68
   6  -5   2    6.55    0.59
   6  -5   2    7.87    0.86
   6  -5   2    7.32    0.68
   6  -5   2    5.68    0.51
  -6   5  -2    6.08    0.58
   6   5   2    7.51    0.87
  -6   5  -2    8.04    1.03
  -6   5  -2    7.97    0.94
   6   5   2    5.31    1.34
  -6   5  -2    6.95    0.62
   6   5   2    7.13    1.64
  -7  -5  -2   15.29    1.21
  -7  -5  -2   20.01    2.90
   7  -5   2   15.00    1.05
  -7  -5  -2   16.82    1.36
   7  -5   2   12.77    1.35
   7  -5   2   13.07    1.17
   7  -5   2   15.65    1.33
   7  -5   2   16.15    1.12
  -7  -5  -2   15.75    2.40
   7   5   2   15.50    2.54
   7   5   2   16.36    1.41
  -7   5  -2   12.66    1.57
  -7   5  -2   16.59    1.41
  -7   5  -2   14.54    1.23
  -7   5  -2   14.63    1.13
   7   5   2   22.12    2.83
   7   5   2   17.09    1.33
  -7   5  -2   13.60    1.08
  -8  -5  -2   11.89    2.39
   8  -5   2   14.34    1.63
  -8  -5  -2   14.04    2.40
  -8  -5  -2   13.07    1.21
   8  -5   2   12.84    1.25
   8  -5   2   12.11    1.07
  -8  -5  -2   10.79    1.03
   8  -5   2   11.59    0.92
   8   5   2   13.12    2.28
  -8   5  -2   12.03    1.01
   8   5   2   10.25    2.24
  -8   5  -2   11.40    1.09
  -8   5  -2   11.81    1.64
   8   5   2   14.61    1.23
  -8   5  -2   13.67    1.60
   9  -5   2    5.18    0.80
   9  -5   2    6.14    1.12
  -9  -5  -2    7.07    0.96
  -9  -5  -2    6.93    0.85
  -9  -5  -2    6.25    0.84
   9  -5   2    6.86    1.08
  -9  -5  -2    7.79    1.95
   9  -5   2    6.68    1.00
   9  -5   2    7.06    0.74
  -9   5  -2    5.70    1.09
   9   5   2    6.68    1.70
  -9   5  -2    4.96    1.13
  -9   5  -2    6.51    0.81
  -9   5  -2    6.06    0.87
   9   5   2    6.24    1.72
   9   5   2    6.54    0.97
 -10  -5  -2    9.55    1.17
  10  -5   2    7.75    1.02
 -10  -5  -2    9.80    2.17
  10  -5   2    6.90    0.81
  10   5   2    7.34    1.06
 -10   5  -2    6.71    0.88
 -10   5  -2    8.22    1.51
 -11  -5  -2    3.91    0.79
 -11  -5  -2    4.03    1.51
 -11  -5  -2    3.72    0.71
  11  -5   2    3.26    0.58
  11  -5   2    2.44    0.64
 -11   5  -2    1.91    0.89
 -11   5  -2    3.45    0.65
  11   5   2    3.25    0.81
 -12  -5  -2    0.74    0.89
 -12  -5  -2   -0.44    0.40
  12  -5   2    0.06    0.38
  12   5   2    0.36    0.58
 -12   5  -2    0.67    0.68
 -12   5  -2    0.47    0.46
 -13  -5  -2    0.60    1.03
 -13  -5  -2   -0.16    0.50
 -13   5  -2   -0.21    0.59
  13   5   2   -0.06    0.51
 -14  -5  -2    0.67    1.23
 -14  -5  -2    1.24    0.62
  14   5   2    0.99    0.64
 -14   5  -2   -0.13    0.67
 -14   5  -2    1.02    0.59
 -15  -5  -2   -0.34    0.50
  15   5   2   -0.05    0.55
 -15   5  -2   -0.48    0.51
 -14  -6   2    0.10    0.89
 -14   6   2   -0.01    0.80
  14   6  -2    0.03    0.58
 -14   6   2    0.89    0.58
 -13  -6   2    0.37    0.92
  13  -6  -2    1.01    0.59
 -13   6   2    0.98    0.83
  13   6  -2    1.68    0.74
 -13   6   2    1.55    0.60
 -12  -6   2    0.63    0.89
  12  -6  -2    0.67    0.46
 -12  -6   2    0.64    0.63
  12  -6  -2   -0.02    0.45
  12   6  -2    0.73    0.58
 -12   6   2    1.44    0.83
 -12   6   2    1.25    0.56
 -11  -6   2    0.08    0.52
  11  -6  -2    0.76    0.46
  11  -6  -2    0.95    0.41
 -11  -6   2    0.41    0.87
  11   6  -2    0.15    0.47
 -11   6   2    1.67    0.93
 -11   6   2    1.06    0.48
 -10  -6   2   18.23    3.29
 -10  -6   2   19.43    1.75
  10  -6  -2   18.53    1.47
  10  -6  -2   18.13    1.60
  10   6  -2   18.97    1.72
 -10   6   2   19.55    1.49
   9  -6  -2    0.45    0.31
  -9  -6   2    0.46    0.85
  -9  -6   2    0.98    0.50
   9  -6  -2    0.59    0.44
  -9  -6   2    0.72    0.89
   9  -6  -2    0.03    0.40
   9  -6  -2   -0.11    0.36
  -9   6   2    0.80    0.40
   9   6  -2    0.47    0.96
   9   6  -2    0.18    0.38
  -9   6   2   -0.40    0.40
   9   6  -2    0.13    0.66
  -8  -6   2   12.48    2.46
   8  -6  -2    9.19    1.12
   8  -6  -2   11.17    1.92
   8  -6  -2    8.37    1.52
  -8  -6   2    8.24    2.02
   8  -6  -2   11.13    0.92
  -8  -6   2   10.86    1.00
  -8  -6   2   11.33    1.32
   8  -6  -2   10.81    1.06
  -8   6   2   11.13    0.92
  -8   6   2   11.77    1.74
  -8   6   2   10.54    1.54
   8   6  -2   11.45    1.27
   8   6  -2   13.28    2.35
   8   6  -2   13.63    2.67
  -7  -6   2   -0.23    0.30
   7  -6  -2   -0.22    0.35
  -7  -6   2    0.09    0.26
  -7  -6   2    1.97    1.09
   7  -6  -2    0.36    0.29
   7  -6  -2   -0.14    0.25
   7  -6  -2   -0.18    0.26
   7  -6  -2    0.48    0.25
   7   6  -2   -0.07    0.61
  -7   6   2    0.22    0.23
   7   6  -2    0.32    0.40
  -7   6   2    0.47    0.23
  -7   6   2    0.94    0.47
  -7   6   2    0.49    0.37
   7   6  -2    0.15    0.36
   7   6  -2    0.00    0.60
  -7   6   2    0.79    0.54
   6  -6  -2   15.64    1.55
  -6  -6   2   17.80    1.56
  -6  -6   2   18.26    2.71
   6  -6  -2   14.75    1.20
   6  -6  -2   13.21    1.08
   6  -6  -2   14.75    1.77
  -6  -6   2   14.59    1.22
   6   6  -2   19.07    2.63
   6   6  -2   14.22    1.33
  -6   6   2   17.15    1.88
  -6   6   2   14.41    1.07
   6   6  -2   16.30    1.31
   6   6  -2   18.29    2.81
  -6   6   2   15.79    1.55
  -6   6   2   15.67    1.08
   5  -6  -2   24.76    1.61
   5  -6  -2   23.73    2.04
   5  -6  -2   24.69    2.04
   5  -6  -2   23.00    1.63
  -5  -6   2   23.06    3.01
   5  -6  -2   26.36    1.75
  -5  -6   2   22.45    1.72
   5  -6  -2   22.82    1.60
  -5  -6   2   24.52    3.03
   5  -6  -2   24.86    1.68
   5   6  -2   21.26    2.93
   5   6  -2   29.70    3.27
  -5   6   2   23.81    1.59
  -5   6   2   23.01    2.03
  -5   6   2   23.92    2.03
  -5   6   2   25.33    1.59
   5   6  -2   27.79    1.82
   5   6  -2   22.34    1.79
  -4  -6   2   27.47    1.90
   4  -6  -2   26.19    2.19
   4  -6  -2   27.48    1.78
   4  -6  -2   26.04    1.88
   4  -6  -2   26.72    1.77
   4  -6  -2   26.77    2.14
  -4  -6   2   27.42    2.73
  -4  -6   2   30.61    2.79
   4  -6  -2   27.41    1.79
   4   6  -2   29.28    2.70
   4   6  -2   26.14    1.91
   4   6  -2   26.35    1.92
  -4   6   2   28.43    2.21
   4   6  -2   29.09    2.84
  -4   6   2   27.24    1.76
  -4   6   2   29.07    1.73
  -4   6   2   26.49    1.70
   3  -6  -2    1.10    0.25
   3  -6  -2    1.51    0.28
   3  -6  -2    1.07    0.20
   3  -6  -2    1.63    0.54
  -3  -6   2    1.78    0.75
  -3  -6   2    1.73    0.37
   3  -6  -2    1.28    0.34
   3  -6  -2    1.55    0.28
  -3  -6   2    0.87    0.65
   3  -6  -2    1.13    0.45
   3   6  -2    1.32    0.70
   3   6  -2    1.55    0.37
   3   6  -2    1.28    0.34
  -3   6   2    1.65    0.52
  -3   6   2    1.73    0.52
  -3   6   2    0.99    0.22
  -3   6   2    1.05    0.22
  -3   6   2    1.02    0.18
   3   6  -2    1.40    0.21
   3   6  -2    1.95    0.82
  -2  -6   2   89.51    6.58
  -2  -6   2   92.54    5.94
   2  -6  -2  100.47    5.78
   2  -6  -2  100.45    6.31
   2  -6  -2   91.36    5.90
  -2  -6   2   95.12    6.68
  -2  -6   2   94.51    5.93
   2  -6  -2   98.32    5.79
   2  -6  -2   96.27    6.40
   2  -6  -2  102.28    5.88
   2  -6  -2   99.42    5.86
  -2   6   2   95.41    5.88
  -2   6   2  103.86    6.37
   2   6  -2   93.09    6.70
  -2   6   2   99.12    5.85
   2   6  -2   96.18    5.82
   2   6  -2   92.56    5.91
  -2   6   2   98.09    5.78
   2   6  -2   99.71    5.95
   2   6  -2   96.28    6.63
  -1  -6   2   14.53    1.02
   1  -6  -2   12.00    1.50
  -1  -6   2   15.40    1.07
   1  -6  -2   15.03    1.08
   1  -6  -2   14.07    0.99
  -1  -6   2   15.67    1.79
  -1  -6   2   14.25    0.96
   1  -6  -2   14.51    1.74
   1  -6  -2   14.30    0.91
   1   6  -2   14.99    1.04
   1   6  -2   15.56    0.98
   1   6  -2   15.65    1.57
  -1   6   2   13.63    1.43
  -1   6   2   14.18    0.98
   1   6  -2   15.52    1.01
   1   6  -2   13.68    1.78
  -1   6   2   14.12    1.45
  -1   6   2   15.20    1.06
   0  -6  -2  107.00    6.46
   0  -6   2  107.43    6.51
   0  -6  -2  110.24    6.59
   0  -6  -2  104.22    7.05
   0  -6  -2  114.60    7.27
   0  -6   2  108.68    6.47
   0  -6   2  102.50    6.96
   0  -6   2  109.00    7.07
   0   6   2  105.42    7.13
   0   6   2  106.77    6.46
   0   6   2  106.44    6.58
   0   6   2  105.76    6.42
   0   6  -2  107.36    6.44
   0   6   2  106.43    7.11
   0   6  -2  112.46    6.48
   0   6  -2  109.32    7.09
   1  -6   2    2.02    0.54
  -1  -6  -2    1.92    0.65
  -1  -6  -2    2.41    0.39
   1  -6   2    3.06    0.34
   1  -6   2    3.09    0.29
   1  -6   2    1.63    0.48
  -1   6  -2    3.25    0.64
   1   6   2    2.32    0.41
  -1   6  -2    3.03    0.34
  -1   6  -2    3.03    0.62
   1   6   2    2.87    0.81
  -1   6  -2    3.15    0.25
   1   6   2    2.90    0.77
  -1   6  -2    2.55    0.32
  -2  -6  -2   68.90    5.29
   2  -6   2   67.38    4.64
   2  -6   2   76.28    4.40
  -2  -6  -2   69.30    5.17
   2  -6   2   74.20    4.37
   2  -6   2   71.57    4.40
  -2  -6  -2   75.29    4.51
   2  -6   2   78.96    4.59
   2  -6   2   74.18    4.40
  -2  -6  -2   72.64    4.32
  -2  -6  -2   64.93    4.52
   2   6   2   79.05    4.52
   2   6   2   71.69    5.21
  -2   6  -2   70.62    4.66
   2   6   2   63.25    4.51
  -2   6  -2   74.55    4.67
   2   6   2   64.40    4.32
  -2   6  -2   67.30    4.39
  -2   6  -2   75.67    4.36
  -2   6  -2   77.26    4.39
   2   6   2   73.73    5.32
  -3  -6  -2    3.95    1.01
  -3  -6  -2    3.89    0.56
   3  -6   2    4.58    0.35
  -3  -6  -2    4.35    0.64
   3  -6   2    5.00    0.59
   3  -6   2    4.65    0.42
   3  -6   2    4.40    0.41
   3  -6   2    4.54    0.51
  -3  -6  -2    4.63    1.19
   3  -6   2    3.28    0.43
   3   6   2    4.19    0.57
   3   6   2    3.92    1.09
  -3   6  -2    4.04    0.59
  -3   6  -2    4.32    0.47
   3   6   2    4.60    0.34
  -3   6  -2    4.55    0.46
  -3   6  -2    4.18    0.40
   3   6   2    5.06    1.19
  -3   6  -2    4.26    0.58
  -4  -6  -2   23.32    2.78
   4  -6   2   22.14    1.48
  -4  -6  -2   22.87    2.86
  -4  -6  -2   20.37    1.61
  -4  -6  -2   20.08    1.53
   4  -6   2   22.79    1.54
   4  -6   2   21.78    1.34
   4  -6   2   21.69    1.51
   4  -6   2   21.55    1.45
   4  -6   2   20.58    1.42
   4   6   2   23.17    2.73
  -4   6  -2   21.33    1.42
   4   6   2   18.70    2.62
  -4   6  -2   20.89    1.53
   4   6   2   22.36    1.58
  -4   6  -2   22.02    1.41
   4   6   2   21.56    1.32
  -4   6  -2   19.91    1.53
  -4   6  -2   21.52    1.45
   5  -6   2   11.43    0.89
   5  -6   2   11.01    0.94
  -5  -6  -2   11.52    0.99
  -5  -6  -2    8.58    1.75
   5  -6   2   10.89    0.77
   5  -6   2   11.44    0.87
   5  -6   2   10.59    0.84
  -5  -6  -2   11.33    1.07
  -5  -6  -2    8.42    1.82
   5  -6   2   12.81    0.89
   5   6   2   13.42    2.09
  -5   6  -2   11.10    0.97
  -5   6  -2   11.32    0.84
   5   6   2   11.64    0.72
   5   6   2   10.75    1.00
   5   6   2   11.25    2.06
  -5   6  -2   11.41    0.85
   6  -6   2    3.94    0.39
   6  -6   2    5.99    0.60
  -6  -6  -2    7.51    1.62
   6  -6   2    5.69    0.69
   6  -6   2    5.46    0.65
  -6  -6  -2    5.40    0.80
  -6  -6  -2    4.22    0.65
   6  -6   2    5.69    0.70
   6   6   2    4.66    0.34
  -6   6  -2    4.05    0.67
   6   6   2    7.43    1.63
  -6   6  -2    5.00    0.55
  -6   6  -2    4.91    0.57
  -6   6  -2    4.91    0.77
   6   6   2    4.89    0.73
   6   6   2    4.50    1.34
   7  -6   2    3.75    0.61
  -7  -6  -2    4.39    1.37
  -7  -6  -2    5.59    0.84
  -7  -6  -2    2.85    0.61
   7  -6   2    4.06    0.45
  -7  -6  -2    3.86    1.27
   7  -6   2    4.51    0.70
   7   6   2    4.73    0.73
   7   6   2    4.38    0.81
  -7   6  -2    4.59    0.57
   7   6   2    3.84    1.45
  -7   6  -2    3.45    0.49
  -7   6  -2    4.09    0.76
   7   6   2    4.90    1.40
   8  -6   2   38.28    2.36
   8  -6   2   35.26    2.59
  -8  -6  -2   37.47    4.48
  -8  -6  -2   34.47    4.25
  -8  -6  -2   33.70    2.48
  -8  -6  -2   34.32    2.51
   8  -6   2   34.38    2.51
  -8  -6  -2   42.51    2.72
   8  -6   2   36.54    2.80
   8   6   2   35.55    2.63
  -8   6  -2   35.07    2.72
  -8   6  -2   37.17    2.43
  -8   6  -2   38.78    2.92
   8   6   2   39.98    3.79
   8   6   2   34.16    4.37
  -9  -6  -2    4.33    0.84
  -9  -6  -2    4.79    0.72
   9  -6   2    5.17    0.76
   9  -6   2    3.93    0.52
   9  -6   2    5.11    0.82
   9  -6   2    3.15    0.70
   9  -6   2    3.55    0.80
  -9  -6  -2    4.18    1.45
   9   6   2    6.90    1.83
  -9   6  -2    3.21    0.77
  -9   6  -2    3.93    0.61
   9   6   2    4.65    1.58
  -9   6  -2    5.22    1.08
   9   6   2    4.55    0.80
 -10  -6  -2    9.34    2.29
  10  -6   2    8.69    1.09
 -10  -6  -2    8.84    1.18
  10  -6   2    8.68    0.83
 -10   6  -2    8.37    1.47
 -10   6  -2    7.91    0.95
  10   6   2   10.51    1.24
 -11  -6  -2    1.42    0.60
  11  -6   2    0.99    0.49
 -11  -6  -2    1.06    0.98
 -11   6  -2    0.35    0.40
  11   6   2    1.20    0.58
 -11   6  -2    0.12    0.51
 -12  -6  -2    1.41    0.69
 -12  -6  -2    0.79    0.54
  12  -6   2    0.82    0.51
 -12  -6  -2    3.06    1.61
  12   6   2    0.54    0.51
 -12   6  -2    0.74    0.48
 -12   6  -2   -0.36    0.49
 -13  -6  -2    1.04    1.13
 -13  -6  -2    0.93    0.60
  13  -6   2    0.42    0.49
 -13   6  -2    0.36    0.67
  13   6   2    0.12    0.44
 -14  -6  -2   -0.38    0.90
 -14  -6  -2    0.09    0.59
  14   6   2    0.50    0.59
 -14   6  -2    0.17    0.70
 -14   6  -2   -0.11    0.51
  14  -7  -2    0.69    0.62
 -14  -7   2    0.44    0.95
  14   7  -2   -0.41    0.52
 -14   7   2    0.91    0.97
 -14   7   2   -0.14    0.45
 -13  -7   2    4.02    0.97
 -13  -7   2    2.38    1.64
  13  -7  -2    1.73    0.70
 -13   7   2    2.11    1.10
  13   7  -2    1.90    0.80
 -13   7   2    2.14    0.64
 -12  -7   2    2.38    0.78
  12  -7  -2    1.18    0.56
 -12  -7   2    0.19    1.07
 -12   7   2    1.64    0.55
  12   7  -2    2.65    0.86
 -12   7   2    2.10    1.04
  11  -7  -2    0.43    0.38
 -11  -7   2   -0.21    0.70
  11  -7  -2    0.32    0.43
 -11  -7   2    1.00    0.69
 -11   7   2    1.33    0.81
  11   7  -2    0.05    0.58
 -11   7   2    0.82    0.44
 -10  -7   2    1.66    1.27
  10  -7  -2    3.91    0.61
 -10  -7   2    2.83    0.86
  10  -7  -2    4.60    0.82
 -10   7   2    3.12    1.04
  10   7  -2    2.62    0.70
 -10   7   2    3.88    0.65
  -9  -7   2    1.73    0.66
   9  -7  -2    0.38    0.49
   9  -7  -2    1.29    0.50
   9  -7  -2    1.36    0.49
  -9  -7   2   -0.09    0.66
   9  -7  -2    0.98    0.34
   9   7  -2    0.02    0.39
   9   7  -2    1.30    1.08
  -9   7   2    0.70    0.60
  -9   7   2    1.05    0.37
   8  -7  -2   12.74    1.18
   8  -7  -2   11.06    1.69
  -8  -7   2   11.68    2.43
  -8  -7   2   13.61    1.51
   8  -7  -2   11.42    1.01
  -8  -7   2   17.85    3.03
   8  -7  -2   12.01    1.31
   8  -7  -2   13.60    1.76
   8   7  -2   10.55    2.41
  -8   7   2   13.37    1.80
   8   7  -2   14.42    1.29
  -8   7   2   13.80    1.02
  -8   7   2   12.85    1.04
   8   7  -2   13.13    2.44
  -8   7   2   11.54    1.72
   7  -7  -2    7.29    1.26
  -7  -7   2   12.78    1.36
  -7  -7   2   11.41    2.24
  -7  -7   2    9.95    0.94
   7  -7  -2    8.94    0.80
   7  -7  -2   10.70    1.12
  -7  -7   2   10.43    2.13
   7  -7  -2   10.14    1.49
   7  -7  -2   10.29    0.94
  -7   7   2    8.17    1.30
  -7   7   2    9.76    0.81
  -7   7   2    8.20    0.77
  -7   7   2    9.27    1.42
   7   7  -2    9.22    1.12
   7   7  -2   12.55    1.30
   7   7  -2   10.57    2.20
   7   7  -2    9.68    2.00
   6  -7  -2    1.12    0.42
  -6  -7   2    0.59    0.42
   6  -7  -2    0.54    0.43
   6  -7  -2    1.08    0.53
  -6  -7   2    1.48    0.88
  -6  -7   2    0.48    0.69
  -6  -7   2    0.67    0.32
   6  -7  -2   -0.24    0.24
   6  -7  -2    0.76    0.25
  -6   7   2    1.03    0.51
   6   7  -2    0.58    0.37
   6   7  -2    1.11    0.90
  -6   7   2    0.27    0.22
  -6   7   2    0.76    0.25
  -6   7   2    0.10    0.38
   6   7  -2    1.38    0.82
   6   7  -2    0.04    0.35
  -5  -7   2   11.22    2.06
   5  -7  -2    8.80    0.77
  -5  -7   2    7.37    1.12
   5  -7  -2    9.60    0.75
   5  -7  -2    8.35    0.73
   5  -7  -2   10.42    0.90
  -5  -7   2    8.93    1.87
   5  -7  -2   10.96    0.79
   5  -7  -2    9.59    1.25
  -5  -7   2    8.67    0.86
   5  -7  -2   10.36    1.36
   5   7  -2    8.17    0.64
  -5   7   2    9.11    0.69
   5   7  -2    6.53    2.01
  -5   7   2    8.01    1.20
  -5   7   2    9.01    0.72
  -5   7   2    8.46    1.21
   5   7  -2   10.29    1.08
   5   7  -2    7.73    0.95
   5   7  -2    7.51    1.70
  -4  -7   2    0.57    0.50
   4  -7  -2    0.58    0.23
  -4  -7   2    1.06    0.74
  -4  -7   2    0.22    0.26
   4  -7  -2    1.06    0.47
   4  -7  -2    0.64    0.32
   4  -7  -2    0.54    0.22
   4  -7  -2    0.22    0.27
   4  -7  -2    0.21    0.19
   4  -7  -2    0.33    0.19
   4   7  -2    0.88    0.74
   4   7  -2    0.40    0.57
  -4   7   2    0.18    0.33
  -4   7   2    0.45    0.17
  -4   7   2    0.69    0.22
   4   7  -2    0.25    0.27
   4   7  -2    0.42    0.30
  -4   7   2    0.61    0.39
   4   7  -2    0.20    0.13
   3  -7  -2    2.02    0.24
  -3  -7   2    2.20    0.83
  -3  -7   2    2.38    0.45
   3  -7  -2    2.38    0.37
   3  -7  -2    1.60    0.35
   3  -7  -2    1.84    0.43
   3  -7  -2    2.59    0.70
  -3  -7   2    1.31    0.77
   3  -7  -2    1.76    0.31
   3  -7  -2    2.81    0.66
  -3   7   2    2.43    0.26
  -3   7   2    2.05    0.74
  -3   7   2    2.23    0.32
   3   7  -2    1.98    0.82
  -3   7   2    1.58    0.56
  -3   7   2    2.28    0.30
   3   7  -2    1.67    0.81
   3   7  -2    2.30    0.41
   3   7  -2    1.66    0.25
   3   7  -2    1.96    0.43
  -2  -7   2    7.68    1.36
   2  -7  -2    5.31    1.04
   2  -7  -2    6.42    0.40
   2  -7  -2    6.15    1.00
   2  -7  -2    5.99    0.54
  -2  -7   2    7.73    0.67
   2  -7  -2    5.92    0.59
   2  -7  -2    6.11    0.56
  -2   7   2    5.72    0.98
   2   7  -2    6.55    0.58
   2   7  -2    7.12    1.41
   2   7  -2    6.28    0.49
  -2   7   2    6.29    0.53
   2   7  -2    4.98    1.16
  -2   7   2    5.85    0.54
   2   7  -2    7.61    0.65
  -2   7   2    6.09    0.44
  -1  -7   2   23.87    1.66
   1  -7  -2   27.85    2.17
  -1  -7   2   23.40    1.61
  -1  -7   2   23.58    1.55
   1  -7  -2   26.59    1.71
  -1  -7   2   25.67    2.26
   1  -7  -2   26.77    1.60
   1  -7  -2   24.39    1.50
   1   7  -2   24.67    1.64
  -1   7   2   25.89    1.66
  -1   7   2   23.94    1.58
  -1   7   2   23.64    1.59
   1   7  -2   22.82    1.58
  -1   7   2   25.72    2.19
  -1   7   2   22.28    2.11
   1   7  -2   23.11    2.20
   1   7  -2   25.17    1.58
   1   7  -2   23.31    2.31
   0  -7  -2    0.52    0.43
   0  -7   2    0.37    0.15
   0  -7   2    0.45    0.51
   0  -7  -2    0.09    0.42
   0  -7   2    0.55    0.22
   0  -7  -2    0.14    0.26
   0  -7   2   -0.04    0.15
   0  -7   2   -0.04    0.32
   0  -7  -2    0.19    0.16
   0   7   2    0.07    0.22
   0   7  -2    0.13    0.16
   0   7   2    0.63    0.55
   0   7   2   -0.58    0.24
   0   7  -2    0.04    0.39
   0   7   2    0.18    0.09
   0   7   2    0.24    0.15
   0   7  -2    0.38    0.12
   1  -7   2   40.82    2.99
  -1  -7  -2   42.33    3.36
  -1  -7  -2   42.08    2.55
   1  -7   2   41.19    2.59
   1  -7   2   38.78    3.27
   1  -7   2   43.20    2.52
  -1  -7  -2   40.38    2.69
  -1  -7  -2   42.86    2.76
  -1  -7  -2   36.24    3.38
   1  -7   2   41.99    2.56
   1   7   2   41.56    2.73
   1   7   2   44.06    3.41
  -1   7  -2   40.09    2.58
  -1   7  -2   41.40    3.09
   1   7   2   42.27    2.56
   1   7   2   36.56    3.32
  -1   7  -2   41.47    2.60
  -1   7  -2   43.20    3.09
  -2  -7  -2    5.93    0.44
  -2  -7  -2    5.26    0.71
  -2  -7  -2    5.40    1.31
   2  -7   2    5.92    0.48
  -2  -7  -2    8.13    1.43
   2  -7   2    5.68    0.52
  -2  -7  -2    7.44    0.66
   2  -7   2    6.32    0.45
   2  -7   2    7.31    0.87
  -2   7  -2    5.36    0.52
   2   7   2    5.56    1.29
  -2   7  -2    5.54    0.51
  -2   7  -2    6.12    0.90
  -2   7  -2    4.66    0.79
   2   7   2    5.50    1.23
   2   7   2    5.39    0.48
   3  -7   2   -0.03    0.12
   3  -7   2    0.07    0.16
  -3  -7  -2    0.28    0.29
  -3  -7  -2    0.18    0.24
   3  -7   2   -0.22    0.18
  -3  -7  -2   -0.31    0.43
  -3  -7  -2   -0.09    0.45
   3  -7   2   -0.12    0.11
   3  -7   2    0.11    0.15
  -3   7  -2    0.12    0.17
  -3   7  -2    0.03    0.18
  -3   7  -2    0.01    0.15
   3   7   2   -0.43    0.42
  -3   7  -2    0.16    0.25
   3   7   2    0.82    0.69
  -3   7  -2    0.25    0.25
   3   7   2    0.24    0.12
   3   7   2    0.15    0.25
  -4  -7  -2   16.80    2.41
   4  -7   2    9.97    0.93
   4  -7   2   10.44    0.81
   4  -7   2   11.51    0.80
  -4  -7  -2   11.20    1.91
   4  -7   2   10.65    0.92
   4  -7   2   11.00    0.86
  -4  -7  -2   11.87    1.08
   4  -7   2   10.55    0.84
   4  -7   2   12.08    0.88
  -4  -7  -2   10.60    0.97
  -4   7  -2   11.65    1.03
   4   7   2   11.31    0.73
   4   7   2   14.24    2.21
  -4   7  -2    9.80    0.85
   4   7   2   12.78    1.02
  -4   7  -2   11.16    0.82
  -4   7  -2   11.64    0.84
  -4   7  -2   10.35    0.98
   4   7   2   13.72    2.22
   5  -7   2    0.13    0.24
   5  -7   2    0.43    0.23
  -5  -7  -2   -0.03    0.33
   5  -7   2    0.94    0.29
  -5  -7  -2   -0.01    0.23
   5  -7   2    0.24    0.24
   5  -7   2    0.42    0.14
  -5  -7  -2    0.47    0.75
  -5  -7  -2    0.69    0.67
   5  -7   2    0.37    0.20
   5  -7   2    0.13    0.15
  -5   7  -2    0.26    0.25
   5   7   2    0.19    0.10
  -5   7  -2    0.54    0.29
  -5   7  -2    0.61    0.23
  -5   7  -2    0.49    0.25
   5   7   2    0.52    0.63
  -5   7  -2    0.98    0.26
   5   7   2   -0.41    0.50
  -6  -7  -2    7.47    0.86
   6  -7   2    6.03    0.60
   6  -7   2    6.39    0.52
  -6  -7  -2    8.23    1.78
   6  -7   2    7.52    0.85
  -6  -7  -2    9.81    1.10
   6   7   2    7.58    1.74
  -6   7  -2    7.15    0.88
   6   7   2    8.59    1.89
  -6   7  -2    7.16    0.64
   6   7   2    6.54    0.88
  -6   7  -2    6.29    0.66
   6   7   2    5.65    0.45
  -6   7  -2    7.93    0.96
   6   7   2    7.53    0.98
  -7  -7  -2    6.47    0.86
   7  -7   2    7.50    0.89
   7  -7   2    7.41    0.72
   7  -7   2    7.19    0.60
  -7  -7  -2    4.74    1.56
  -7  -7  -2    6.50    1.78
   7  -7   2    8.18    0.73
  -7  -7  -2    6.90    1.02
   7  -7   2    8.75    0.94
  -7   7  -2    7.17    0.96
   7   7   2    8.46    1.96
   7   7   2    6.75    0.49
   7   7   2    7.72    1.01
   7   7   2    8.28    1.93
  -7   7  -2    6.99    0.80
   7   7   2    7.26    1.03
  -7   7  -2    7.91    1.07
  -7   7  -2    8.24    0.73
  -8  -7  -2    6.89    1.01
  -8  -7  -2    5.13    1.56
  -8  -7  -2    7.79    0.99
   8  -7   2    5.38    0.82
   8  -7   2    6.65    0.57
   8  -7   2    4.74    0.74
  -8   7  -2    5.63    0.68
   8   7   2    7.32    1.01
   8   7   2    6.07    1.80
   8   7   2    2.63    1.38
   8   7   2    6.66    0.43
  -8   7  -2    4.34    0.60
  -8   7  -2    4.14    0.81
  -8   7  -2    5.49    0.95
  -9  -7  -2    2.55    1.22
   9  -7   2    7.75    1.00
   9  -7   2    7.07    0.73
   9  -7   2    6.19    0.91
   9  -7   2    6.70    0.89
   9  -7   2    8.26    1.09
  -9  -7  -2    7.37    1.09
   9   7   2    6.88    1.85
  -9   7  -2    7.87    1.26
  -9   7  -2    6.80    1.07
  -9   7  -2    7.48    0.84
   9   7   2    8.23    1.14
   9   7   2    6.29    1.87
  10  -7   2    3.49    0.71
  10  -7   2    2.40    0.60
 -10  -7  -2    2.69    1.37
 -10  -7  -2    2.90    0.78
 -10   7  -2    3.53    0.60
 -10   7  -2    2.46    0.83
  10   7   2    2.83    0.74
 -11  -7  -2    4.07    1.64
 -11  -7  -2    4.96    0.99
  11  -7   2    5.27    0.92
 -11   7  -2    5.81    0.81
 -11   7  -2    6.23    1.29
 -12  -7  -2   -0.03    0.88
 -12  -7  -2    1.35    0.63
  12  -7   2    0.28    0.44
 -12  -7  -2    0.38    0.48
 -12   7  -2    1.08    0.78
 -12   7  -2    0.66    0.51
  12   7   2    0.96    0.60
 -13  -7  -2    0.48    0.53
  13  -7   2   -0.35    0.40
 -13  -7  -2    0.36    1.07
  13   7   2    0.07    0.53
 -13   7  -2   -0.03    0.48
 -13   7  -2    0.53    0.67
 -14  -7  -2    0.17    0.57
 -14  -7  -2    1.13    1.23
  14  -7   2    0.64    0.57
  14   7   2    0.54    0.65
 -14   7  -2    1.61    0.62
 -14   7  -2    1.43    0.83
  14  -8  -2   -0.58    0.48
 -14  -8   2    0.91    1.18
 -14   8   2    0.80    0.55
  14   8  -2   -0.17    0.54
 -14   8   2    0.00    0.66
  13  -8  -2    0.23    0.60
 -13  -8   2    0.60    0.68
 -13  -8   2    1.69    1.23
 -13   8   2    0.55    0.46
  13   8  -2    0.96    0.71
 -13   8   2   -0.04    0.74
  12  -8  -2    1.29    0.64
 -12  -8   2    2.19    0.83
 -12  -8   2    2.03    1.35
 -12   8   2    2.22    0.99
 -12   8   2    1.28    0.51
  12   8  -2    0.98    0.66
 -11  -8   2    6.05    2.02
 -11  -8   2    4.31    0.98
  11  -8  -2    3.30    1.13
 -11   8   2    5.57    1.40
 -11   8   2    3.17    0.67
  11   8  -2    4.35    0.92
 -10  -8   2    0.66    1.13
 -10  -8   2    0.83    0.64
  10  -8  -2    1.81    0.59
  10  -8  -2    0.59    0.32
 -10   8   2    1.89    0.84
  10   8  -2    0.59    0.51
 -10   8   2    0.83    0.43
   9  -8  -2    9.91    1.08
   9  -8  -2   10.60    1.25
  -9  -8   2   11.56    1.49
  -9  -8   2   12.68    2.67
   9   8  -2    8.57    1.23
  -9   8   2    9.47    1.59
   9   8  -2    6.86    2.02
  -9   8   2    9.97    0.88
  -9   8   2    9.46    0.99
   9   8  -2    9.13    2.37
   8  -8  -2    7.37    1.27
   8  -8  -2    7.28    0.91
  -8  -8   2    6.03    1.04
  -8  -8   2    8.83    2.22
   8  -8  -2    7.33    0.98
   8  -8  -2    6.43    0.76
  -8  -8   2    7.31    1.95
   8   8  -2    7.73    1.04
  -8   8   2    7.07    0.70
  -8   8   2    6.98    0.75
   8   8  -2   10.72    2.29
   8   8  -2    8.43    2.14
  -8   8   2    6.99    1.31
  -8   8   2    6.50    1.24
   7  -8  -2    0.39    0.49
   7  -8  -2    0.15    0.21
   7  -8  -2    0.27    0.32
  -7  -8   2    0.38    0.84
   7  -8  -2    0.63    0.32
  -7  -8   2    0.21    0.68
   7  -8  -2   -0.05    0.35
  -7  -8   2    0.79    0.44
   7   8  -2    0.23    0.15
   7   8  -2    1.02    0.46
  -7   8   2   -0.02    0.23
   7   8  -2    0.15    0.35
   7   8  -2    0.26    0.72
  -7   8   2    0.98    0.29
   7   8  -2   -0.07    0.64
  -7   8   2    0.15    0.44
  -7   8   2    0.13    0.37
   6  -8  -2    1.37    0.37
  -6  -8   2    2.03    1.07
   6  -8  -2    1.73    0.36
  -6  -8   2    1.24    0.79
  -6  -8   2    2.46    0.65
   6  -8  -2    1.94    0.51
   6  -8  -2    1.31    0.54
  -6  -8   2    1.78    0.44
   6  -8  -2    2.23    0.75
   6   8  -2    2.72    0.56
  -6   8   2    2.35    0.69
   6   8  -2    3.41    1.35
   6   8  -2    1.71    0.26
  -6   8   2    1.65    0.61
  -6   8   2    1.98    0.34
  -6   8   2    2.24    0.39
   6   8  -2    4.21    1.31
   5  -8  -2    4.08    0.83
   5  -8  -2    5.04    0.63
  -5  -8   2    6.21    0.90
  -5  -8   2    5.82    0.76
  -5  -8   2    7.36    1.70
  -5  -8   2   10.72    2.06
   5  -8  -2    4.69    0.96
   5  -8  -2    6.12    0.63
   5  -8  -2    3.95    0.68
  -5   8   2    5.71    1.03
  -5   8   2    4.43    0.94
   5   8  -2    6.52    0.83
   5   8  -2    6.61    0.85
   5   8  -2    5.36    0.45
  -5   8   2    4.50    0.55
   5   8  -2    6.35    1.70
  -5   8   2    5.15    0.48
  -4  -8   2   13.81    2.20
   4  -8  -2   13.65    0.93
   4  -8  -2   12.20    1.64
   4  -8  -2   14.13    1.03
   4  -8  -2   13.47    1.01
  -4  -8   2   16.28    2.46
  -4  -8   2   12.31    1.10
   4  -8  -2   13.78    1.15
   4  -8  -2   14.11    1.38
   4  -8  -2   12.46    0.98
  -4  -8   2   13.37    1.21
   4   8  -2   15.23    1.18
  -4   8   2   12.01    0.90
   4   8  -2   20.30    2.61
   4   8  -2   13.66    0.92
  -4   8   2   15.13    1.49
  -4   8   2   12.36    0.98
  -4   8   2   13.66    1.68
   4   8  -2   15.28    1.16
   3  -8  -2    6.20    0.99
   3  -8  -2    5.66    0.77
   3  -8  -2    6.46    0.41
   3  -8  -2    6.43    0.55
   3  -8  -2    6.62    1.16
   3  -8  -2    6.39    0.68
   3  -8  -2    6.17    0.56
  -3  -8   2    4.85    1.23
  -3  -8   2    5.13    0.75
  -3  -8   2    6.01    0.73
  -3  -8   2    6.51    1.47
   3   8  -2    5.92    0.72
  -3   8   2    4.00    0.87
   3   8  -2    5.85    0.67
   3   8  -2    4.97    0.47
  -3   8   2    5.33    0.52
   3   8  -2    5.32    1.30
   3   8  -2    8.17    1.96
  -3   8   2    4.58    0.97
   2  -8  -2    5.76    1.01
  -2  -8   2    3.29    0.51
  -2  -8   2    3.91    1.03
   2  -8  -2    4.18    0.54
   2  -8  -2    3.43    0.44
   2  -8  -2    3.95    0.32
   2  -8  -2    5.74    1.11
   2   8  -2    4.57    0.58
   2   8  -2    6.05    1.34
  -2   8   2    4.32    0.47
  -2   8   2    3.32    0.81
   2   8  -2    3.64    0.40
   2   8  -2    3.37    1.03
   2   8  -2    4.27    0.49
  -1  -8   2   12.06    1.65
  -1  -8   2   11.42    0.89
  -1  -8   2   10.49    0.75
   1  -8  -2    7.73    1.30
   1  -8  -2    9.48    0.88
   1  -8  -2   13.46    1.77
   1  -8  -2   10.25    0.68
   1  -8  -2   10.68    0.80
  -1   8   2   12.08    1.64
   1   8  -2   12.49    1.76
  -1   8   2   10.93    0.79
   1   8  -2   10.36    1.65
  -1   8   2    9.75    0.78
   1   8  -2   11.43    0.78
  -1   8   2    8.74    1.42
   1   8  -2   10.43    0.77
   0  -8   2   34.21    2.16
   0  -8   2   29.54    2.81
   0  -8  -2   35.21    2.91
   0  -8  -2   35.24    2.19
   0  -8   2   35.35    2.82
   0  -8  -2   32.85    2.33
   0  -8   2   33.98    2.19
   0  -8   2   34.56    2.26
   0  -8  -2   32.86    2.29
   0  -8  -2   30.27    2.95
   0   8   2   36.31    2.12
   0   8   2   31.02    2.88
   0   8   2   35.90    2.10
   0   8  -2   35.30    2.21
   0   8   2   36.61    2.19
   0   8  -2   32.35    2.88
   0   8  -2   35.02    2.13
   0   8   2   36.16    3.00
  -1  -8  -2    7.36    0.55
  -1  -8  -2    6.01    0.78
   1  -8   2    6.51    1.05
   1  -8   2    8.06    0.67
   1  -8   2    7.12    0.61
  -1  -8  -2    6.94    0.76
   1  -8   2    7.34    0.49
   1  -8   2    6.69    0.54
   1  -8   2    6.96    1.16
  -1  -8  -2    7.88    1.36
  -1  -8  -2    4.60    1.22
   1  -8   2    7.83    0.60
  -1   8  -2    8.17    1.28
   1   8   2    6.43    0.57
   1   8   2    6.88    1.39
  -1   8  -2    8.02    0.61
  -1   8  -2    7.44    0.60
  -1   8  -2    8.35    1.26
   1   8   2    5.89    0.54
   1   8   2    7.59    1.47
  -2  -8  -2    4.89    1.22
   2  -8   2    5.48    0.39
  -2  -8  -2    5.13    0.43
  -2  -8  -2    5.37    1.25
   2  -8   2    5.49    0.46
   2  -8   2    4.63    0.77
   2  -8   2    4.17    0.81
  -2  -8  -2    5.20    0.74
   2  -8   2    5.64    0.57
   2  -8   2    5.76    0.63
  -2  -8  -2    6.45    0.73
   2   8   2    6.62    1.45
  -2   8  -2    6.12    0.60
   2   8   2    4.90    0.44
  -2   8  -2    5.52    0.50
  -2   8  -2    6.80    1.04
   2   8   2    7.24    1.46
   3  -8   2    5.74    0.57
  -3  -8  -2    7.47    0.85
   3  -8   2    6.54    0.91
   3  -8   2    6.44    0.49
  -3  -8  -2    8.16    0.95
  -3  -8  -2    7.43    1.55
   3  -8   2    6.68    0.55
   3  -8   2    6.55    0.82
   3  -8   2    6.72    0.60
  -3  -8  -2    7.19    1.60
   3  -8   2    6.13    0.56
   3   8   2    6.20    1.44
  -3   8  -2    6.92    0.58
  -3   8  -2    5.85    0.93
   3   8   2    6.36    0.50
   3   8   2    7.36    0.69
  -3   8  -2    6.20    0.60
   3   8   2    8.03    1.71
   3   8   2    8.57    0.88
  -3   8  -2    7.61    0.96
  -3   8  -2    6.45    0.54
   4  -8   2    1.74    0.28
   4  -8   2    1.47    0.40
   4  -8   2    1.61    0.26
   4  -8   2    0.90    0.39
   4  -8   2    1.81    0.33
  -4  -8  -2    1.43    0.82
  -4  -8  -2    1.36    0.48
   4  -8   2    1.70    0.30
   4  -8   2    1.70    0.34
  -4  -8  -2    1.81    0.44
   4  -8   2    1.62    0.34
  -4  -8  -2    0.78    0.80
   4   8   2    1.97    0.48
  -4   8  -2    1.23    0.29
   4   8   2    0.94    0.38
  -4   8  -2    1.43    0.28
  -4   8  -2    1.60    0.43
  -4   8  -2    1.57    0.46
   4   8   2    1.24    0.76
   4   8   2    1.31    0.86
  -4   8  -2    1.00    0.29
   5  -8   2    5.22    0.62
  -5  -8  -2    4.61    0.69
   5  -8   2    3.85    0.71
   5  -8   2    5.25    0.59
  -5  -8  -2    5.58    1.53
   5  -8   2    4.31    0.66
  -5  -8  -2    1.82    1.04
   5  -8   2    4.05    0.45
  -5  -8  -2    6.16    0.85
   5   8   2    4.80    0.76
  -5   8  -2    4.20    0.66
   5   8   2    4.13    1.37
  -5   8  -2    4.89    0.73
   5   8   2    6.49    1.67
  -5   8  -2    4.47    0.54
  -5   8  -2    5.01    0.60
   5   8   2    4.39    0.71
   5   8   2    4.32    0.36
  -5   8  -2    4.09    0.50
   6  -8   2    4.05    0.43
  -6  -8  -2    5.57    1.56
  -6  -8  -2    3.65    0.73
   6  -8   2    3.58    0.56
   6  -8   2    2.98    0.57
  -6  -8  -2    3.97    0.65
   6   8   2    2.29    1.11
   6   8   2    3.67    0.30
  -6   8  -2    3.50    0.63
  -6   8  -2    3.16    0.48
   6   8   2    6.46    1.73
  -6   8  -2    3.51    0.63
  -6   8  -2    3.17    0.49
   6   8   2    3.43    0.65
  -7  -8  -2   15.39    2.72
   7  -8   2   12.67    0.96
  -7  -8  -2   14.11    1.35
   7  -8   2   12.83    1.17
   7  -8   2   14.92    1.21
  -7  -8  -2   15.29    2.72
   7   8   2   12.45    1.44
  -7   8  -2   14.32    1.28
   7   8   2   15.93    1.40
  -7   8  -2   13.13    1.05
   7   8   2   13.79    0.88
  -7   8  -2   13.49    1.05
  -7   8  -2   12.79    1.28
   7   8   2   16.97    2.83
   7   8   2   21.69    3.13
   8  -8   2    0.91    0.27
   8  -8   2    0.98    0.44
  -8  -8  -2    0.91    0.60
   8  -8   2    0.52    0.37
  -8  -8  -2    0.86    0.92
  -8  -8  -2    1.56    1.19
  -8   8  -2    0.43    0.30
   8   8   2   -0.63    0.48
   8   8   2    1.38    0.53
  -8   8  -2    1.29    0.47
  -8   8  -2    0.93    0.44
  -9  -8  -2    2.58    0.75
   9  -8   2    1.69    0.42
  -9  -8  -2    0.94    1.01
   9  -8   2    1.73    0.56
   9   8   2    1.64    1.19
   9   8   2    2.03    0.62
  -9   8  -2    2.28    0.52
  -9   8  -2    1.93    0.45
  -9   8  -2    1.71    0.62
   9   8   2    2.05    1.28
  10  -8   2    3.22    0.71
 -10  -8  -2    3.78    0.88
 -10   8  -2    2.87    0.60
  10   8   2    3.76    0.88
 -11  -8  -2    4.08    0.92
 -11  -8  -2    4.95    1.81
  11  -8   2    4.37    0.83
 -11   8  -2    4.95    0.79
 -11   8  -2    5.03    1.13
  11   8   2    3.89    0.90
 -12  -8  -2    0.08    0.84
 -12  -8  -2    0.24    0.52
  12  -8   2   -0.41    0.33
 -12  -8  -2    0.19    0.47
 -12   8  -2   -0.35    0.43
  12   8   2   -0.88    0.44
 -12   8  -2    0.71    0.62
  13  -8   2    2.18    0.76
 -13  -8  -2    2.99    0.76
 -13  -8  -2    1.50    1.15
 -13   8  -2    2.59    0.66
 -13   8  -2    1.94    0.90
  13   8   2    2.72    0.85
 -14  -8  -2    0.39    0.56
 -14  -8  -2   -0.48    1.05
 -14   8  -2    0.64    0.75
 -14   8  -2    0.59    0.54
  14   8   2    0.72    0.67
 -14  -9   2    0.05    1.03
  14  -9  -2    0.42    0.60
 -14   9   2    1.09    0.70
  14   9  -2    0.03    0.63
 -14   9   2    0.65    0.81
  13  -9  -2    4.34    0.96
 -13  -9   2   -0.10    0.92
 -13  -9   2    3.83    1.00
 -13   9   2    2.23    1.35
  13   9  -2    2.54    0.86
 -13   9   2    3.37    0.81
 -12  -9   2    0.56    1.05
  12  -9  -2    0.74    0.53
 -12  -9   2    1.24    0.73
  12   9  -2    0.39    0.62
 -12   9   2    1.45    0.55
 -12   9   2    0.29    0.69
 -11  -9   2    4.36    1.37
 -11  -9   2    5.96    2.18
  11  -9  -2    5.73    1.00
 -11   9   2    4.43    1.28
 -11   9   2    7.48    0.90
  11   9  -2    4.39    0.96
 -10  -9   2    0.92    1.18
  10  -9  -2    0.90    0.41
 -10  -9   2    0.96    0.64
  10  -9  -2    1.51    0.55
 -10   9   2    0.24    0.40
 -10   9   2    1.74    0.81
  -9  -9   2   17.71    3.18
   9  -9  -2   16.86    1.49
  -9  -9   2   17.85    1.97
  -9   9   2   16.30    1.26
   9   9  -2   18.55    3.51
   9   9  -2   20.10    3.34
  -9   9   2   15.36    1.27
   9   9  -2   16.01    1.77
  -8  -9   2    3.30    0.81
   8  -9  -2    1.61    0.65
   8  -9  -2    2.41    0.48
  -8  -9   2    2.48    1.24
   8  -9  -2    2.19    0.61
  -8  -9   2    0.77    1.10
   8   9  -2    3.67    1.58
  -8   9   2    3.23    0.51
   8   9  -2    1.06    0.54
  -8   9   2    3.09    0.52
  -8   9   2    2.76    0.84
   8   9  -2    3.30    0.36
   8   9  -2    3.08    1.33
  -7  -9   2   19.47    3.13
   7  -9  -2   14.89    1.33
  -7  -9   2   16.16    1.71
   7  -9  -2   15.21    1.91
   7  -9  -2   13.30    1.75
   7  -9  -2   13.38    1.17
   7  -9  -2   15.24    1.15
  -7  -9   2   13.52    2.65
  -7   9   2   13.64    1.81
   7   9  -2   16.77    2.89
  -7   9   2   13.28    1.10
   7   9  -2   16.81    1.44
   7   9  -2   13.99    1.35
  -7   9   2   16.08    1.98
  -7   9   2   15.55    1.10
   7   9  -2   14.39    1.01
   7   9  -2   16.78    3.00
  -6  -9   2    3.37    1.26
   6  -9  -2    3.87    0.68
  -6  -9   2    6.26    1.70
   6  -9  -2    5.52    1.00
  -6  -9   2    4.51    0.85
   6  -9  -2    3.37    0.49
   6  -9  -2    4.09    0.95
   6  -9  -2    3.67    0.52
   6   9  -2    2.91    1.28
   6   9  -2    3.43    0.40
  -6   9   2    3.93    0.46
  -6   9   2    2.22    0.73
   6   9  -2    5.41    1.69
   6   9  -2    3.46    0.70
  -6   9   2    3.77    0.87
   6   9  -2    4.40    0.76
   5  -9  -2   35.27    2.21
  -5  -9   2   33.60    2.55
  -5  -9   2   34.43    2.43
   5  -9  -2   31.13    2.25
   5  -9  -2   27.56    2.60
   5  -9  -2   32.44    2.42
   5  -9  -2   36.05    2.90
  -5  -9   2   35.36    3.53
  -5  -9   2   29.18    3.89
  -5   9   2   35.70    2.82
   5   9  -2   32.91    2.42
  -5   9   2   33.01    2.23
   5   9  -2   36.45    2.47
   5   9  -2   34.34    3.50
   5   9  -2   40.85    3.86
   5   9  -2   35.61    2.17
  -5   9   2   35.27    2.84
  -5   9   2   38.53    2.19
  -4  -9   2    0.34    0.39
   4  -9  -2    0.77    0.16
  -4  -9   2    0.91    0.69
   4  -9  -2    0.90    0.40
   4  -9  -2    0.00    0.38
   4  -9  -2    0.57    0.28
  -4  -9   2    0.94    0.39
   4  -9  -2    0.80    0.46
  -4  -9   2    1.99    1.02
   4   9  -2    0.75    0.21
  -4   9   2    0.59    0.27
  -4   9   2    0.61    0.19
   4   9  -2    1.40    0.88
   4   9  -2    0.57    0.33
   4   9  -2    1.57    0.87
  -4   9   2    0.86    0.50
  -4   9   2    0.71    0.47
   3  -9  -2   65.17    4.00
  -3  -9   2   65.25    5.14
  -3  -9   2   59.33    4.10
  -3  -9   2   62.30    4.20
  -3  -9   2   62.03    5.14
   3  -9  -2   66.49    4.55
   3  -9  -2   68.02    4.80
   3  -9  -2   62.51    4.04
   3  -9  -2   66.15    3.89
   3   9  -2   66.13    4.07
  -3   9   2   64.77    3.88
   3   9  -2   65.63    5.31
  -3   9   2   63.00    4.63
   3   9  -2   68.10    4.13
  -3   9   2   64.62    4.59
   3   9  -2   61.25    5.04
   3   9  -2   59.74    3.92
  -3   9   2   63.64    3.97
  -2  -9   2    0.46    0.25
   2  -9  -2    0.82    0.15
   2  -9  -2    0.43    0.22
   2  -9  -2   -0.02    0.34
  -2  -9   2   -0.25    0.26
   2  -9  -2    0.36    0.26
   2  -9  -2    0.24    0.38
  -2  -9   2    0.35    0.50
  -2   9   2    0.90    0.57
   2   9  -2    0.57    0.65
  -2   9   2    0.81    0.24
   2   9  -2    0.12    0.23
   2   9  -2    0.29    0.18
   2   9  -2    0.28    0.50
  -1  -9   2   79.03    5.26
  -1  -9   2   82.99    5.33
   1  -9  -2   84.92    5.06
  -1  -9   2   82.09    5.13
   1  -9  -2   84.37    5.21
   1  -9  -2   86.63    6.15
  -1  -9   2   84.46    6.04
   1  -9  -2   85.94    5.90
   1  -9  -2   86.69    5.31
  -1   9   2   81.72    5.96
   1   9  -2   86.26    6.11
   1   9  -2   82.28    6.17
  -1   9   2   88.11    5.18
  -1   9   2   89.20    6.03
   1   9  -2   87.18    5.16
  -1   9   2   83.97    5.17
   1   9  -2   83.53    5.13
   0  -9  -2    2.49    0.82
   0  -9  -2    2.13    0.31
   0  -9   2    2.15    0.30
   0  -9   2    1.52    0.71
   0  -9  -2    1.54    0.80
   0  -9  -2    2.13    0.42
   0  -9   2    2.12    0.75
   0  -9   2    2.27    0.40
   0  -9  -2    2.07    0.23
   0  -9  -2    2.10    0.48
   0  -9   2    1.79    0.42
   0   9   2    1.66    0.30
   0   9  -2    2.54    0.36
   0   9   2    1.73    0.78
   0   9   2    1.63    0.18
   0   9   2    1.17    0.67
   0   9  -2    1.46    0.21
   0   9   2    1.74    0.19
   0   9  -2    2.16    0.77
   1  -9   2   59.15    3.60
  -1  -9  -2   53.43    3.75
   1  -9   2   59.66    4.36
  -1  -9  -2   57.98    3.84
  -1  -9  -2   54.41    4.68
   1  -9   2   57.87    3.68
  -1  -9  -2   59.09    4.58
   1  -9   2   59.80    3.74
   1  -9   2   60.70    3.65
  -1  -9  -2   57.97    3.60
   1  -9   2   57.29    4.19
  -1   9  -2   62.66    3.66
   1   9   2   57.82    3.61
   1   9   2   61.07    4.70
  -1   9  -2   59.93    4.35
  -1   9  -2   57.39    4.29
   1   9   2   59.91    3.62
  -1   9  -2   60.61    3.67
   1   9   2   54.61    4.55
   2  -9   2    4.19    0.40
  -2  -9  -2    4.53    1.21
   2  -9   2    4.86    0.95
   2  -9   2    4.05    0.49
  -2  -9  -2    4.01    0.60
  -2  -9  -2    3.85    0.67
   2  -9   2    3.79    0.29
  -2  -9  -2    4.54    0.39
  -2  -9  -2    3.98    1.18
   2  -9   2    4.26    0.54
   2  -9   2    5.03    0.88
  -2   9  -2    4.98    0.54
  -2   9  -2    3.98    0.49
   2   9   2    3.98    0.42
   2   9   2    4.84    1.33
  -2   9  -2    4.69    0.92
   2   9   2    4.95    0.54
   2   9   2    4.80    1.27
  -2   9  -2    4.39    0.90
  -3  -9  -2   60.64    4.97
  -3  -9  -2   56.33    4.72
   3  -9   2   56.35    3.63
  -3  -9  -2   56.42    3.86
   3  -9   2   59.89    3.58
   3  -9   2   58.17    3.87
   3  -9   2   58.72    3.63
   3  -9   2   53.83    3.99
  -3  -9  -2   57.35    3.78
   3   9   2   54.34    3.53
   3   9   2   53.48    4.84
  -3   9  -2   61.05    3.57
   3   9   2   61.26    4.84
   3   9   2   61.50    3.78
  -3   9  -2   59.78    3.62
  -3   9  -2   55.69    3.63
  -3   9  -2   57.14    4.06
   3   9   2   54.62    3.70
  -3   9  -2   63.87    4.05
  -4  -9  -2    0.46    0.31
  -4  -9  -2   -0.62    0.37
   4  -9   2    0.69    0.37
  -4  -9  -2    0.77    0.43
   4  -9   2    0.66    0.27
   4  -9   2    0.92    0.24
   4  -9   2    1.08    0.39
   4  -9   2    0.85    0.20
   4  -9   2    1.17    0.27
  -4  -9  -2    1.17    0.85
   4   9   2    1.38    0.96
  -4   9  -2    1.51    0.51
  -4   9  -2    0.88    0.29
  -4   9  -2    0.71    0.29
  -4   9  -2    0.73    0.25
   4   9   2    1.01    0.19
  -4   9  -2    1.40    0.44
   4   9   2    1.07    0.40
   4   9   2    0.31    0.27
  -5  -9  -2   28.64    2.19
   5  -9   2   29.79    1.85
   5  -9   2   26.56    1.96
   5  -9   2   30.00    2.09
  -5  -9  -2   29.90    3.86
   5  -9   2   27.69    1.89
  -5  -9  -2   28.13    2.08
   5  -9   2   28.90    1.87
   5   9   2   28.17    1.79
   5   9   2   24.98    2.08
   5   9   2   38.85    4.35
  -5   9  -2   30.86    1.91
  -5   9  -2   28.90    1.87
  -5   9  -2   27.23    2.17
  -5   9  -2   31.45    1.97
   5   9   2   31.12    3.70
  -5   9  -2   26.43    2.08
   5   9   2   25.18    2.07
   6  -9   2    0.85    0.28
  -6  -9  -2    1.64    0.61
   6  -9   2    0.55    0.21
   6  -9   2    0.90    0.32
  -6  -9  -2    0.67    0.76
   6  -9   2    0.55    0.36
   6   9   2    2.53    1.22
  -6   9  -2    0.51    0.29
   6   9   2    0.06    0.36
  -6   9  -2    0.88    0.38
  -6   9  -2   -0.01    0.26
   6   9   2    0.17    0.16
   6   9   2   -0.59    0.65
  -6   9  -2    0.56    0.34
   6   9   2    0.32    0.40
  -7  -9  -2   25.85    3.89
   7  -9   2   26.44    1.81
   7  -9   2   28.94    2.02
  -7  -9  -2   34.49    4.21
   7  -9   2   31.03    2.11
  -7  -9  -2   25.60    2.21
  -7   9  -2   29.09    2.15
  -7   9  -2   27.28    1.89
   7   9   2   41.33    4.80
   7   9   2   27.46    2.20
  -7   9  -2   25.72    1.88
   7   9   2   27.27    2.15
  -7   9  -2   27.45    2.14
   7   9   2   27.59    1.71
   7   9   2   34.60    4.23
  -8  -9  -2   -0.51    0.61
  -8  -9  -2    0.76    0.55
  -8  -9  -2    0.59    0.85
   8  -9   2    0.25    0.22
   8  -9   2    0.64    0.44
   8   9   2    0.14    0.39
  -8   9  -2    0.75    0.33
   8   9   2    1.27    1.24
  -8   9  -2    0.88    0.43
  -8   9  -2    0.46    0.33
   8   9   2    0.21    0.84
  -9  -9  -2    6.19    1.10
   9  -9   2    4.71    0.81
  -9  -9  -2    4.13    1.58
  -9   9  -2    4.22    0.62
  -9   9  -2    5.10    0.94
  -9   9  -2    5.43    0.73
  -9   9  -2    5.85    1.38
   9   9   2    3.99    1.75
   9   9   2    5.23    0.93
   9   9   2    4.29    2.54
 -10  -9  -2    1.21    0.69
  10  -9   2    1.17    0.53
 -10  -9  -2    3.21    1.55
 -10   9  -2    0.57    0.45
 -10   9  -2    1.16    0.56
  11  -9   2    3.72    0.78
 -11  -9  -2    2.54    1.58
 -11  -9  -2    3.55    0.89
  11   9   2    3.13    0.81
 -11   9  -2    3.76    0.92
 -11   9  -2    3.92    0.70
 -12  -9  -2    0.93    0.66
 -12  -9  -2    0.77    1.00
  12  -9   2    0.05    0.48
 -12   9  -2   -0.32    0.39
  12   9   2    0.04    0.50
 -12   9  -2   -0.48    0.40
 -13  -9  -2    2.11    2.32
  13  -9   2    0.12    0.51
 -13  -9  -2    0.74    0.62
  13   9   2    0.93    0.63
 -13   9  -2    0.33    0.53
 -13   9  -2    0.64    0.51
 -14  -9  -2    1.14    0.71
 -14  -9  -2    0.37    1.10
 -14   9  -2    1.32    0.64
  14   9   2    1.02    0.81
 -13 -10   2    0.21    1.14
  13 -10  -2   -0.05    0.56
 -13 -10   2    0.66    0.75
 -13  10   2    0.72    0.75
  13  10  -2    0.31    0.57
 -12 -10   2    1.47    1.37
 -12 -10   2    2.95    0.97
  12 -10  -2    2.41    0.77
  12  10  -2    1.28    0.74
 -12  10   2    1.19    0.57
 -12  10   2    2.86    1.06
  11 -10  -2   -0.11    0.41
 -11 -10   2    1.67    1.44
 -11 -10   2    1.30    0.79
  11  10  -2    1.99    0.76
 -11  10   2    1.10    0.47
 -11  10   2    0.56    0.65
 -10 -10   2    7.12    2.20
 -10  10   2    7.00    0.83
  10  10  -2    6.57    1.13
 -10  10   2    5.32    1.25
 -10  10   2    6.82    0.82
  -9 -10   2    4.33    1.74
   9 -10  -2    1.79    0.46
  -9 -10   2    2.89    0.84
   9 -10  -2    2.05    0.63
   9  10  -2    2.55    1.56
  -9  10   2    1.10    0.69
  -9  10   2    1.49    0.42
   9  10  -2    1.36    0.59
  -9  10   2    2.50    0.50
   9  10  -2    2.87    1.42
  -8 -10   2   13.56    1.60
   8 -10  -2    9.90    1.26
  -8 -10   2   10.34    2.49
   8 -10  -2   11.99    1.00
  -8 -10   2   12.26    2.60
  -8  10   2   11.88    0.96
   8  10  -2   13.01    1.52
  -8  10   2   11.21    1.00
   8  10  -2   12.23    2.91
   8  10  -2   11.02    0.84
  -8  10   2    7.99    1.44
   8  10  -2   15.45    2.87
   7 -10  -2    0.03    0.43
  -7 -10   2   -0.06    0.45
   7 -10  -2   -0.01    0.33
   7 -10  -2    0.05    0.23
  -7 -10   2    1.03    0.94
  -7 -10   2    1.49    1.12
   7  10  -2    0.72    0.88
   7  10  -2    0.35    0.19
   7  10  -2    0.90    0.47
  -7  10   2    0.48    0.48
  -7  10   2   -0.01    0.23
   7  10  -2    1.37    1.06
  -7  10   2    0.31    0.46
  -7  10   2   -0.42    0.22
   6 -10  -2    5.63    1.18
   6 -10  -2    3.94    0.59
   6 -10  -2    4.30    0.54
   6 -10  -2    5.12    0.83
   6 -10  -2    4.00    0.87
  -6 -10   2    6.83    1.79
  -6 -10   2    5.19    1.63
  -6 -10   2    4.82    0.91
  -6  10   2    3.70    0.91
   6  10  -2    3.99    0.75
   6  10  -2    4.51    1.45
  -6  10   2    5.39    0.51
   6  10  -2    6.01    0.87
   6  10  -2    4.47    0.48
  -6  10   2    5.13    0.62
  -6  10   2    4.17    1.00
   6  10  -2    8.46    2.18
  -5 -10   2    0.15    0.62
  -5 -10   2    0.98    0.95
   5 -10  -2    0.47    0.41
   5 -10  -2    1.02    0.34
   5 -10  -2    0.53    0.18
   5 -10  -2    0.72    0.49
  -5 -10   2    1.41    0.56
   5 -10  -2    2.04    0.75
  -5  10   2    0.53    0.22
   5  10  -2   -0.10    0.64
  -5  10   2    0.80    0.51
   5  10  -2    0.66    0.22
   5  10  -2    0.56    0.80
   5  10  -2    1.01    0.43
   5  10  -2    0.32    0.41
  -5  10   2    1.09    0.58
  -5  10   2    0.62    0.34
   4 -10  -2   12.30    1.14
  -4 -10   2   10.12    2.01
   4 -10  -2   12.10    0.98
   4 -10  -2   12.45    1.76
   4 -10  -2   10.71    0.73
  -4 -10   2   12.29    1.38
  -4 -10   2   13.35    2.42
  -4 -10   2   10.84    1.06
   4 -10  -2   11.43    1.55
  -4  10   2   13.13    0.83
   4  10  -2   10.08    0.84
   4  10  -2   13.25    1.13
   4  10  -2   12.89    2.41
   4  10  -2   10.93    2.12
  -4  10   2   13.80    0.95
  -4  10   2   11.69    1.62
   4  10  -2   10.36    1.03
  -4  10   2   11.72    1.71
   3 -10  -2    0.26    0.26
   3 -10  -2   -0.11    0.13
  -3 -10   2    0.01    0.26
  -3 -10   2   -0.07    0.34
  -3 -10   2   -0.45    0.39
   3 -10  -2   -0.38    0.35
  -3 -10   2    0.83    0.72
   3 -10  -2    0.44    0.48
   3  10  -2   -0.20    0.22
  -3  10   2    0.24    0.43
   3  10  -2   -0.36    0.41
   3  10  -2    0.55    0.74
   3  10  -2    0.35    0.20
  -3  10   2   -0.39    0.30
   3  10  -2    0.13    0.23
  -3  10   2    0.40    0.24
   2 -10  -2   43.32    3.38
   2 -10  -2   43.03    3.61
   2 -10  -2   44.82    2.83
  -2 -10   2   41.61    2.91
  -2 -10   2   43.77    3.75
  -2 -10   2   42.62    2.84
   2 -10  -2   41.48    2.57
   2 -10  -2   43.75    2.71
  -2  10   2   42.09    3.43
  -2  10   2   42.62    2.69
   2  10  -2   40.95    2.70
   2  10  -2   39.21    2.65
   2  10  -2   35.93    3.58
   2  10  -2   49.83    4.05
   1 -10  -2    0.04    0.30
  -1 -10   2    0.36    0.19
  -1 -10   2    0.11    0.43
  -1 -10   2    0.45    0.28
   1 -10  -2    0.52    0.14
   1 -10  -2    0.10    0.42
  -1 -10   2    0.69    0.38
   1 -10  -2    0.41    0.23
   1 -10  -2    0.20    0.48
   1  10  -2    0.93    0.26
   1  10  -2    0.49    0.57
   1  10  -2    0.43    0.17
  -1  10   2    0.19    0.49
  -1  10   2    0.40    0.23
  -1  10   2    0.54    0.59
  -1  10   2    0.67    0.26
   1  10  -2    0.14    0.53
   0 -10   2   71.63    5.04
   0 -10  -2   67.23    5.06
   0 -10   2   66.73    4.11
   0 -10   2   64.16    5.08
   0 -10  -2   65.55    4.05
   0 -10   2   65.23    4.24
   0 -10   2   65.62    4.14
   0 -10  -2   66.29    4.35
   0 -10  -2   65.25    4.28
   0 -10  -2   69.28    5.35
   0 -10   2   66.61    4.31
   0  10  -2   71.28    5.16
   0  10  -2   66.54    4.05
   0  10   2   68.03    4.01
   0  10   2   68.95    4.01
   0  10   2   68.15    4.15
   0  10   2   66.71    5.17
   0  10  -2   71.89    4.19
   0  10  -2   68.10    4.17
   0  10   2   60.64    5.07
  -1 -10  -2    0.19    0.35
   1 -10   2    0.38    0.48
   1 -10   2    0.52    0.30
  -1 -10  -2    0.68    0.33
   1 -10   2    0.07    0.19
  -1 -10  -2    0.29    0.59
   1 -10   2    0.58    0.24
   1 -10   2    0.26    0.18
   1 -10   2    1.25    0.53
  -1 -10  -2    0.64    0.56
  -1 -10  -2    0.44    0.20
  -1  10  -2   -0.12    0.40
  -1  10  -2    0.24    0.22
   1  10   2    0.31    0.61
  -1  10  -2    0.37    0.26
   1  10   2    0.51    0.21
  -1  10  -2    0.39    0.44
   1  10   2    0.42    0.18
   1  10   2   -0.51    0.35
   2 -10   2   26.60    1.81
  -2 -10  -2   22.98    3.10
  -2 -10  -2   26.81    2.44
   2 -10   2   27.97    2.22
  -2 -10  -2   23.54    3.03
   2 -10   2   25.85    1.68
   2 -10   2   29.49    2.41
  -2 -10  -2   22.96    1.87
  -2 -10  -2   24.51    1.65
   2  10   2   32.14    3.63
   2  10   2   23.31    1.67
  -2  10  -2   27.42    1.75
  -2  10  -2   29.30    1.78
  -2  10  -2   28.19    2.38
  -2  10  -2   30.26    2.40
   2  10   2   24.10    1.80
   2  10   2   22.03    3.01
   3 -10   2    0.47    0.08
  -3 -10  -2    0.12    0.40
   3 -10   2    0.14    0.31
  -3 -10  -2    0.50    0.74
  -3 -10  -2    0.49    0.35
   3 -10   2    0.44    0.39
   3 -10   2    0.43    0.24
   3 -10   2    0.85    0.24
   3 -10   2    0.53    0.10
  -3 -10  -2    0.95    0.74
  -3  10  -2    0.26    0.23
  -3  10  -2    0.42    0.26
  -3  10  -2    0.69    0.48
   3  10   2   -0.14    0.52
   3  10   2   -0.04    0.67
   3  10   2    0.52    0.28
   3  10   2    0.61    0.19
  -3  10  -2    0.57    0.43
   4 -10   2   16.33    1.37
  -4 -10  -2   16.16    2.79
   4 -10   2   15.89    1.17
  -4 -10  -2   15.44    2.58
   4 -10   2   16.35    1.05
   4 -10   2   15.63    1.08
   4 -10   2   15.34    1.32
  -4 -10  -2   15.92    1.36
  -4 -10  -2   14.79    1.59
   4 -10   2   15.55    1.45
   4 -10   2   13.68    1.17
   4  10   2   23.63    3.31
  -4  10  -2   18.86    1.21
  -4  10  -2   17.73    1.24
   4  10   2   14.58    1.06
   4  10   2   22.48    3.25
  -4  10  -2   16.21    1.13
   4  10   2   14.64    1.34
   4  10   2   15.89    1.33
  -4  10  -2   18.99    1.54
  -4  10  -2   14.86    1.53
   5 -10   2    0.36    0.21
   5 -10   2    0.80    0.28
   5 -10   2    0.37    0.24
  -5 -10  -2    0.89    0.98
   5 -10   2    0.51    0.38
  -5 -10  -2   -0.12    0.40
   5 -10   2    0.26    0.18
   5 -10   2    0.62    0.23
   5 -10   2    0.59    0.31
  -5 -10  -2    0.04    0.67
   5  10   2    0.17    0.14
   5  10   2   -0.12    0.61
  -5  10  -2    0.27    0.35
   5  10   2    0.16    0.35
  -5  10  -2    0.09    0.30
  -5  10  -2    0.06    0.24
  -5  10  -2    0.25    0.29
  -5  10  -2    0.38    0.36
   5  10   2    0.43    0.38
   5  10   2   -0.03    0.64
   6 -10   2   12.77    1.06
   6 -10   2   13.63    1.02
   6 -10   2   14.02    1.00
  -6 -10  -2   12.54    2.43
   6 -10   2   12.95    1.22
  -6 -10  -2   15.91    1.45
   6  10   2   14.28    1.32
  -6  10  -2   12.48    1.04
   6  10   2   13.71    2.60
  -6  10  -2   12.85    1.02
  -6  10  -2   12.74    1.30
   6  10   2   11.44    2.54
   6  10   2   16.93    1.37
  -6  10  -2   13.31    1.25
   6  10   2   11.99    0.88
  -7 -10  -2    2.52    1.29
   7 -10   2    3.53    0.47
   7 -10   2    3.87    0.71
  -7 -10  -2    4.00    0.86
  -7 -10  -2    4.59    1.64
   7  10   2    3.64    1.66
  -7  10  -2    4.56    0.78
   7  10   2    5.09    1.72
   7  10   2    4.86    0.87
  -7  10  -2    4.64    0.61
  -7  10  -2    5.05    1.19
  -7  10  -2    3.81    0.57
  -8 -10  -2    4.58    1.64
   8 -10   2    5.29    0.89
  -8 -10  -2    6.50    1.14
   8  10   2    8.39    2.31
   8  10   2    6.79    1.10
  -8  10  -2    7.94    1.07
  -8  10  -2    7.02    0.99
  -8  10  -2    7.30    0.83
  -8  10  -2    6.04    0.75
   8  10   2    7.74    2.06
  -9 -10  -2    6.33    1.11
   9 -10   2    4.97    0.87
  -9 -10  -2    5.35    1.83
  -9  10  -2    6.27    0.78
   9  10   2    5.80    1.04
  -9  10  -2    5.86    0.97
  -9  10  -2    4.64    0.68
   9  10   2    6.19    2.64
  10 -10   2    7.14    1.07
 -10 -10  -2    8.75    2.43
 -10 -10  -2    6.98    1.20
 -10  10  -2    6.60    1.07
 -10  10  -2    7.09    0.85
 -10  10  -2    8.83    0.97
  10  10   2    5.49    1.06
 -11 -10  -2    2.07    1.40
  11 -10   2    2.90    0.85
 -11 -10  -2    2.38    0.85
  11  10   2    2.86    0.88
 -11  10  -2    2.90    0.74
 -11  10  -2    3.45    0.71
  12 -10   2   -0.51    0.42
 -12 -10  -2   -0.63    0.72
 -12 -10  -2    0.48    0.67
 -12  10  -2    1.26    0.54
  12  10   2   -0.05    0.47
 -12  10  -2    0.53    0.49
  13 -10   2    1.73    0.65
 -13 -10  -2    3.13    0.85
 -13 -10  -2    1.97    1.67
 -13  10  -2    1.88    0.67
  13  10   2    0.86    0.73
 -13 -11   2    1.74    0.83
  13 -11  -2    0.95    0.64
 -13  11   2    0.21    0.67
 -12 -11   2    4.34    1.13
 -12 -11   2    7.50    2.55
  12 -11  -2    5.51    1.07
 -12  11   2    3.24    1.14
  12  11  -2    5.20    1.17
 -11 -11   2    0.82    0.74
  11 -11  -2    0.14    0.50
 -11 -11   2   -0.67    0.72
 -11  11   2    0.65    0.59
 -11  11   2    1.46    0.80
  11  11  -2   -0.23    0.51
  10 -11  -2   -0.01    0.42
 -10 -11   2    0.33    0.68
 -10  11   2    0.25    0.36
  10  11  -2   -0.02    0.51
 -10  11   2   -0.31    0.41
 -10  11   2   -0.06    0.40
  -9 -11   2    1.44    1.16
  -9 -11   2   -0.09    0.54
   9 -11  -2    0.64    0.49
  -9  11   2    0.34    0.37
  -9  11   2    0.54    0.57
  -9  11   2    0.15    0.34
   9  11  -2    1.83    1.35
   8 -11  -2    1.92    0.61
  -8 -11   2    1.61    0.74
  -8 -11   2    3.51    1.66
   8  11  -2    2.77    0.71
   8  11  -2    2.40    1.50
  -8  11   2    2.18    0.44
  -8  11   2    2.49    0.49
  -8  11   2    0.99    0.71
  -7 -11   2    0.79    0.99
  -7 -11   2    2.47    1.25
   7 -11  -2   -0.15    0.38
   7 -11  -2    0.56    0.31
  -7 -11   2    0.83    0.61
   7 -11  -2    0.59    0.43
   7  11  -2    1.10    1.18
   7  11  -2    0.54    0.43
   7  11  -2    0.77    0.24
  -7  11   2   -0.26    0.36
  -7  11   2   -0.26    0.30
   7  11  -2    1.61    1.06
  -7  11   2    0.63    0.29
  -6 -11   2    3.03    0.78
  -6 -11   2    3.45    1.40
  -6 -11   2    3.91    1.50
   6 -11  -2    4.48    0.62
   6 -11  -2    4.82    1.09
   6 -11  -2    3.61    0.77
   6  11  -2    5.69    0.82
  -6  11   2    2.22    0.79
   6  11  -2    2.59    1.22
  -6  11   2    3.73    0.99
  -6  11   2    3.01    0.44
  -6  11   2    3.79    0.56
   6  11  -2    2.74    0.67
   6  11  -2    5.51    1.85
   6  11  -2    4.29    0.47
   5 -11  -2    0.97    0.55
  -5 -11   2    2.62    0.70
  -5 -11   2    1.72    1.12
   5 -11  -2    1.94    0.42
   5 -11  -2    0.88    0.52
   5 -11  -2    1.09    0.51
   5 -11  -2    1.13    0.20
  -5 -11   2    2.63    1.19
  -5  11   2    1.44    0.41
   5  11  -2    1.37    1.06
  -5  11   2    1.46    0.70
  -5  11   2    0.52    0.53
   5  11  -2    2.53    0.56
   5  11  -2    1.75    0.55
   5  11  -2    1.40    0.29
  -5  11   2    2.36    0.33
   5  11  -2    1.10    0.91
  -4 -11   2    2.92    1.32
   4 -11  -2    5.58    0.71
   4 -11  -2    5.08    1.24
  -4 -11   2    7.21    1.01
   4 -11  -2    3.42    0.73
  -4 -11   2    4.62    1.37
   4 -11  -2    5.68    1.11
   4  11  -2    6.00    0.85
  -4  11   2    4.26    1.04
  -4  11   2    4.88    1.15
   4  11  -2    6.23    1.79
   4  11  -2    5.11    1.55
   4  11  -2    4.47    0.52
   4  11  -2    5.94    0.74
  -3 -11   2    2.50    1.13
   3 -11  -2    4.14    1.00
  -3 -11   2    3.03    0.67
   3 -11  -2    2.76    0.98
   3 -11  -2    2.81    0.52
   3 -11  -2    2.95    0.34
  -3 -11   2    2.46    0.58
  -3 -11   2    1.82    0.96
   3  11  -2    3.08    0.50
   3  11  -2    4.98    1.56
  -3  11   2    3.18    0.48
  -3  11   2    3.27    0.93
  -3  11   2    2.65    0.85
   3  11  -2    3.53    0.45
   3  11  -2    6.01    1.62
  -2 -11   2    0.21    0.40
   2 -11  -2   -0.18    0.43
   2 -11  -2    0.09    0.28
  -2 -11   2   -0.08    0.55
   2 -11  -2   -0.09    0.37
   2 -11  -2    0.28    0.15
  -2 -11   2    0.37    0.33
[truncated: 2,369,506 more chars]
