# Supplementary material for: Iron‐Catalyzed Tunable Double Bond Migration and Geometrical Isomerization in Olefins via a Spin‐Accelerated Alkyl Mechanism
Source: Angew Chem Int Ed Engl. 2025 Oct 16;64(50):e202519729. doi: 10.1002/anie.202519729 (PMC12684360; doi:10.1002/anie.202519729)
Supplement: Supplementary file 3 — Supporting Information [file ANIE-64-e202519729-s002.zip › 2f.cif]

 
data_2f
#mo_v1431_GuillotICMMO_T200K

_publ_contact_author_name        "J\'er\^ome Hannedouche"
_publ_contact_author_address     
;Universit\'e Paris-Saclay, 
UMR CNRS 8182, 
Institut de Chimie Mol\'eculaire et des Mat\'eriaux d'Orsay, 
17 avenue des Sciences,
91400, Orsay, 
France. 
;
_publ_contact_author_email       jerome.hannedouche@universite-paris-saclay.fr
loop_
_publ_author_name
_publ_author_address
'Obeid, Abdul Halim '
;Universit\'e Paris-Saclay, 
UMR CNRS 8182, 
Institut de Chimie Mol\'eculaire et des Mat\'eriaux d'Orsay, 
17 avenue des Sciences,
91400, Orsay, 
France. 
;
'Herrero, Christian'
;Universit\'e Paris-Saclay, 
UMR CNRS 8182, 
Institut de Chimie Mol\'eculaire et des Mat\'eriaux d'Orsay, 
17 avenue des Sciences,
91400, Orsay, 
France. 
;
"Guillot, R\'egis"
;Universit\'e Paris-Saclay, 
UMR CNRS 8182, 
Institut de Chimie Mol\'eculaire et des Mat\'eriaux d'Orsay, 
17 avenue des Sciences,
91400, Orsay, 
France. 
;
'Gil, Richard'
;Universit\'e Paris-Saclay, 
UMR CNRS 8182, 
Institut de Chimie Mol\'eculaire et des Mat\'eriaux d'Orsay, 
17 avenue des Sciences,
91400, Orsay, 
France. 
;
'Bezzenine, Sophie'
;Universit\'e Paris-Saclay, 
UMR CNRS 8182, 
Institut de Chimie Mol\'eculaire et des Mat\'eriaux d'Orsay, 
17 avenue des Sciences,
91400, Orsay, 
France. 
;
'Gandon, Vincent'
;Universit\'e Paris-Saclay, 
UMR CNRS 8182, 
Institut de Chimie Mol\'eculaire et des Mat\'eriaux d'Orsay, 
17 avenue des Sciences,
91400, Orsay, 
France. 
;
"Hannedouche, J\'er\^ome"
;Universit\'e Paris-Saclay, 
UMR CNRS 8182, 
Institut de Chimie Mol\'eculaire et des Mat\'eriaux d'Orsay, 
17 avenue des Sciences,
91400, Orsay, 
France. 
;
 
_audit_creation_method            'SHELXL-2019/3'
_chemical_name_systematic         ?
_chemical_name_common             ?
_chemical_melting_point           ?
_chemical_formula_moiety          'C35 H49 F Fe N2 Si'
_chemical_formula_sum
 'C35 H49 F Fe N2 Si' 
_chemical_formula_weight          600.70

loop_
 _atom_type_symbol
 _atom_type_description
 _atom_type_scat_dispersion_real
 _atom_type_scat_dispersion_imag
 _atom_type_scat_source
 'C'  'C'   0.0034   0.0017
 'International Tables Vol C Tables 4.2.6.8 and 6.1.1.4'
 'H'  'H'   0.0000   0.0000
 'International Tables Vol C Tables 4.2.6.8 and 6.1.1.4'
 'F'  'F'   0.0180   0.0106
 'International Tables Vol C Tables 4.2.6.8 and 6.1.1.4'
 'Fe'  'Fe'   0.3463   0.8444
 'International Tables Vol C Tables 4.2.6.8 and 6.1.1.4'
 'N'  'N'   0.0066   0.0034
 'International Tables Vol C Tables 4.2.6.8 and 6.1.1.4'
 'Si'  'Si'   0.0817   0.0704
 'International Tables Vol C Tables 4.2.6.8 and 6.1.1.4'
 
_space_group_crystal_system       monoclinic
_space_group_IT_number            14
_space_group_name_H-M_alt         'P 21/c'
_space_group_name_Hall            '-P 2ybc'
 
_shelx_space_group_comment
;
The symmetry employed for this shelxl refinement is uniquely defined
by the following loop, which should always be used as a source of
symmetry information in preference to the above space-group names.
They are only intended as comments.
;
 
loop_
 _space_group_symop_operation_xyz
 'x, y, z'
 '-x, y+1/2, -z+1/2'
 '-x, -y, -z'
 'x, -y-1/2, z-1/2'
 
_cell_length_a                    11.5731(6)
_cell_length_b                    32.7794(16)
_cell_length_c                    18.7822(9)
_cell_angle_alpha                 90
_cell_angle_beta                  103.924(2)
_cell_angle_gamma                 90
_cell_volume                      6915.8(6)
_cell_formula_units_Z             8
_cell_measurement_temperature     200(1)
_cell_measurement_reflns_used      5128
_cell_measurement_theta_min        2.49
_cell_measurement_theta_max       21.36

 
_exptl_crystal_description        plate
_exptl_crystal_colour             orange
_exptl_crystal_density_meas       ?
_exptl_crystal_density_method     ?
_exptl_crystal_density_diffrn     1.154          
_exptl_crystal_F_000              2576
_exptl_transmission_factor_min    ?
_exptl_transmission_factor_max    ?
_exptl_crystal_size_max           0.090
_exptl_crystal_size_mid           0.070
_exptl_crystal_size_min           0.020
_exptl_absorpt_coefficient_mu     0.500
_shelx_estimated_absorpt_T_min    0.957
_shelx_estimated_absorpt_T_max    0.990
_exptl_absorpt_correction_type   multi-scan
_exptl_absorpt_correction_T_min  0.6805
_exptl_absorpt_correction_T_max  0.7462
_exptl_absorpt_process_details
;
 SADABS 2016/2: Krause, L., Herbst-Irmer, R., Sheldrick G.M. & Stalke D.,
 J. Appl. Cryst. 48 (2015) 3-10
;
_diffrn_ambient_temperature       200(1)
_diffrn_radiation_wavelength      0.71073
_diffrn_radiation_type            MoK\a
_diffrn_source                    ?
_diffrn_measurement_device_type  'Bruker VENTURE PHOTON III c7'
_diffrn_measurement_method       '\f and \w scans'

_diffrn_detector_area_resol_mean  ?
_diffrn_reflns_number             375040
_diffrn_reflns_av_unetI/netI      0.2233
_diffrn_reflns_av_R_equivalents   0.4110
_diffrn_reflns_limit_h_min        -16
_diffrn_reflns_limit_h_max        16
_diffrn_reflns_limit_k_min        -47
_diffrn_reflns_limit_k_max        47
_diffrn_reflns_limit_l_min        -27
_diffrn_reflns_limit_l_max        27
_diffrn_reflns_theta_min          1.813
_diffrn_reflns_theta_max          31.030
_diffrn_reflns_theta_full         25.000
_diffrn_measured_fraction_theta_max   0.997
_diffrn_measured_fraction_theta_full  0.999
_diffrn_reflns_Laue_measured_fraction_max    0.997
_diffrn_reflns_Laue_measured_fraction_full   0.999
_diffrn_reflns_point_group_measured_fraction_max   0.997
_diffrn_reflns_point_group_measured_fraction_full  0.999
_reflns_number_total              22059
_reflns_number_gt                 7396
_reflns_threshold_expression      'I > 2\s(I)'
_reflns_Friedel_coverage          0.000
_reflns_Friedel_fraction_max      .
_reflns_Friedel_fraction_full     .
 
_reflns_special_details
;
 Reflections were merged by SHELXL according to the crystal
 class for the calculation of statistics and refinement.
 
 _reflns_Friedel_fraction is defined as the number of unique
 Friedel pairs measured divided by the number that would be
 possible theoretically, ignoring centric projections and
 systematic absences.
;
 
_computing_data_collection       'Bruker APEX4'
_computing_cell_refinement       'Bruker SAINT'
_computing_data_reduction        'Bruker SAINT'
_computing_structure_solution    'SHELXS-97 (Sheldrick 2008)'

_computing_structure_refinement 'SHELXL-2019/2 (Sheldrick, 2019)'
_computing_molecular_graphics     ?
_computing_publication_material   ?
_refine_special_details           ?
_refine_ls_structure_factor_coef  Fsqd
_refine_ls_matrix_type            full
_refine_ls_weighting_scheme       calc
_refine_ls_weighting_details
'w=1/[\s^2^(Fo^2^)+(0.0526P)^2^] where P=(Fo^2^+2Fc^2^)/3'
_atom_sites_solution_primary      ?
_atom_sites_solution_secondary    ?
_atom_sites_solution_hydrogens    geom
_refine_ls_hydrogen_treatment     constr
_refine_ls_extinction_method      none
_refine_ls_extinction_coef        .
_refine_ls_number_reflns          22059
_refine_ls_number_parameters      743
_refine_ls_number_restraints      0
_refine_ls_R_factor_all           0.2213
_refine_ls_R_factor_gt            0.0646
_refine_ls_wR_factor_ref          0.1491
_refine_ls_wR_factor_gt           0.1062
_refine_ls_goodness_of_fit_ref    0.893
_refine_ls_restrained_S_all       0.893
_refine_ls_shift/su_max           0.001


_refine_ls_shift/su_mean          0.000

# start Validation Reply Form
_vrf_RINTA01_2f
;
PROBLEM: The value of Rint is greater than 0.25
RESPONSE: The data quality is poor due to sensitive and unstable nature of 
crystal that decreased the crystal quality. Crystals diffracted extremely 
weakly.
 Multiple attempts were made to grow better diffracting crystals. 
;
# end Validation Reply Form
 
loop_
 _atom_site_label
 _atom_site_type_symbol
 _atom_site_fract_x
 _atom_site_fract_y
 _atom_site_fract_z
 _atom_site_U_iso_or_equiv
 _atom_site_adp_type
 _atom_site_occupancy
 _atom_site_site_symmetry_order  
 _atom_site_calc_flag
 _atom_site_refinement_flags_posn
 _atom_site_refinement_flags_adp
 _atom_site_refinement_flags_occupancy
 _atom_site_disorder_assembly
 _atom_site_disorder_group
C1 C 0.5687(3) 0.27001(9) 0.36070(16) 0.0406(8) Uani 1 1 d . . . . .
H1 H 0.585896 0.252034 0.401567 0.049 Uiso 1 1 calc R U . . .
C2 C 0.6603(2) 0.29654(9) 0.35366(16) 0.0387(7) Uani 1 1 d . . . . .
C3 C 0.6530(2) 0.32646(9) 0.29770(17) 0.0387(7) Uani 1 1 d . . . . .
C4 C 0.7577(3) 0.34955(10) 0.30104(17) 0.0509(9) Uani 1 1 d . . . . .
H4 H 0.756662 0.370174 0.265348 0.061 Uiso 1 1 calc R U . . .
C5 C 0.8614(3) 0.34309(11) 0.35449(18) 0.0562(10) Uani 1 1 d . . . . .
H5 H 0.930673 0.358724 0.354843 0.067 Uiso 1 1 calc R U . . .
C6 C 0.8632(3) 0.31366(11) 0.40735(18) 0.0501(9) Uani 1 1 d . . . . .
C7 C 0.7699(3) 0.29099(10) 0.40972(17) 0.0500(9) Uani 1 1 d . . . . .
H7 H 0.774373 0.271360 0.447511 0.060 Uiso 1 1 calc R U . . .
C8 C 0.3823(2) 0.23756(9) 0.33789(16) 0.0372(7) Uani 1 1 d . . . . .
C9 C 0.3766(3) 0.19826(10) 0.30755(16) 0.0397(7) Uani 1 1 d . . . . .
C10 C 0.2978(3) 0.17073(10) 0.32718(19) 0.0520(9) Uani 1 1 d . . . . .
H10 H 0.291344 0.144003 0.307060 0.062 Uiso 1 1 calc R U . . .
C11 C 0.2294(3) 0.18119(11) 0.37481(19) 0.0550(9) Uani 1 1 d . . . . .
H11 H 0.177436 0.161730 0.388075 0.066 Uiso 1 1 calc R U . . .
C12 C 0.2366(3) 0.21990(11) 0.40303(18) 0.0529(9) Uani 1 1 d . . . . .
H12 H 0.188282 0.227012 0.435496 0.063 Uiso 1 1 calc R U . . .
C13 C 0.3122(3) 0.24899(10) 0.38561(16) 0.0417(8) Uani 1 1 d . . . . .
C14 C 0.4542(3) 0.18544(9) 0.25679(17) 0.0473(8) Uani 1 1 d . . . . .
H14 H 0.481086 0.210831 0.236042 0.057 Uiso 1 1 calc R U . . .
C15 C 0.5648(3) 0.16330(11) 0.2995(2) 0.0754(12) Uani 1 1 d . . . . .
H15A H 0.615547 0.156307 0.266430 0.113 Uiso 1 1 calc R U . . .
H15B H 0.541196 0.138298 0.320940 0.113 Uiso 1 1 calc R U . . .
H15C H 0.608828 0.181033 0.338793 0.113 Uiso 1 1 calc R U . . .
C16 C 0.3865(3) 0.15976(11) 0.19269(19) 0.0774(12) Uani 1 1 d . . . . .
H27A H 0.436849 0.155102 0.158304 0.116 Uiso 1 1 calc R U . . .
H27B H 0.313949 0.174144 0.167518 0.116 Uiso 1 1 calc R U . . .
H27C H 0.365264 0.133495 0.210974 0.116 Uiso 1 1 calc R U . . .
C17 C 0.3157(3) 0.29231(10) 0.41634(19) 0.0544(9) Uani 1 1 d . . . . .
H17 H 0.394131 0.304695 0.415027 0.065 Uiso 1 1 calc R U . . .
C18 C 0.3029(3) 0.29406(11) 0.49512(18) 0.0688(11) Uani 1 1 d . . . . .
H17A H 0.319316 0.321852 0.514117 0.103 Uiso 1 1 calc R U . . .
H17B H 0.359589 0.275123 0.525459 0.103 Uiso 1 1 calc R U . . .
H17C H 0.221677 0.286346 0.496460 0.103 Uiso 1 1 calc R U . . .
C19 C 0.2190(4) 0.31759(11) 0.3682(2) 0.0983(16) Uani 1 1 d . . . . .
H28A H 0.224307 0.345725 0.386279 0.148 Uiso 1 1 calc R U . . .
H28B H 0.141077 0.306198 0.369104 0.148 Uiso 1 1 calc R U . . .
H28C H 0.228681 0.317271 0.317740 0.148 Uiso 1 1 calc R U . . .
C20 C 0.5451(2) 0.36662(10) 0.19466(18) 0.0401(8) Uani 1 1 d . . . . .
C21 C 0.5146(3) 0.40572(10) 0.21567(19) 0.0474(8) Uani 1 1 d . . . . .
C22 C 0.4980(3) 0.43693(11) 0.1641(2) 0.0627(10) Uani 1 1 d . . . . .
H22 H 0.476859 0.463394 0.177221 0.075 Uiso 1 1 calc R U . . .
C23 C 0.5118(3) 0.43007(13) 0.0943(2) 0.0680(12) Uani 1 1 d . . . . .
H23 H 0.498524 0.451545 0.059333 0.082 Uiso 1 1 calc R U . . .
C24 C 0.5451(3) 0.39191(13) 0.07531(19) 0.0588(10) Uani 1 1 d . . . . .
H24 H 0.556508 0.387606 0.027450 0.071 Uiso 1 1 calc R U . . .
C25 C 0.5622(2) 0.35974(11) 0.12469(19) 0.0454(8) Uani 1 1 d . . . . .
C26 C 0.4973(3) 0.41421(10) 0.29130(19) 0.0565(9) Uani 1 1 d . . . . .
H31 H 0.538574 0.391956 0.324218 0.068 Uiso 1 1 calc R U . . .
C27 C 0.3666(4) 0.41228(15) 0.2915(2) 0.1081(17) Uani 1 1 d . . . . .
H32A H 0.357266 0.417679 0.341170 0.162 Uiso 1 1 calc R U . . .
H32B H 0.335327 0.385090 0.275845 0.162 Uiso 1 1 calc R U . . .
H32C H 0.322524 0.432817 0.257723 0.162 Uiso 1 1 calc R U . . .
C28 C 0.5531(4) 0.45473(11) 0.3233(2) 0.0983(16) Uani 1 1 d . . . . .
H35A H 0.544486 0.457692 0.373692 0.147 Uiso 1 1 calc R U . . .
H35B H 0.512612 0.477383 0.293365 0.147 Uiso 1 1 calc R U . . .
H35C H 0.637755 0.454977 0.323288 0.147 Uiso 1 1 calc R U . . .
C29 C 0.6000(3) 0.31880(11) 0.10148(18) 0.0523(9) Uani 1 1 d . . . . .
H33 H 0.592050 0.298553 0.139848 0.063 Uiso 1 1 calc R U . . .
C30 C 0.5221(3) 0.30416(12) 0.0290(2) 0.0877(13) Uani 1 1 d . . . . .
H36A H 0.544370 0.276205 0.019456 0.132 Uiso 1 1 calc R U . . .
H36B H 0.533130 0.322070 -0.010625 0.132 Uiso 1 1 calc R U . . .
H36C H 0.438402 0.304751 0.031335 0.132 Uiso 1 1 calc R U . . .
C31 C 0.7307(3) 0.31957(13) 0.0988(2) 0.0878(13) Uani 1 1 d . . . . .
H34A H 0.753572 0.292717 0.083792 0.132 Uiso 1 1 calc R U . . .
H34B H 0.780079 0.326296 0.147506 0.132 Uiso 1 1 calc R U . . .
H34C H 0.742350 0.340189 0.063408 0.132 Uiso 1 1 calc R U . . .
C32 C 0.2553(2) 0.29040(9) 0.14698(17) 0.0490(9) Uani 1 1 d . . . . .
H19A H 0.282683 0.279883 0.104433 0.059 Uiso 1 1 calc R U . . .
H19B H 0.213847 0.267508 0.164671 0.059 Uiso 1 1 calc R U . . .
C33 C 0.0681(3) 0.34894(11) 0.18137(18) 0.0632(10) Uani 1 1 d . . . . .
H20A H 0.002176 0.366936 0.158153 0.095 Uiso 1 1 calc R U . . .
H20B H 0.126441 0.364336 0.218002 0.095 Uiso 1 1 calc R U . . .
H20C H 0.037489 0.326201 0.205337 0.095 Uiso 1 1 calc R U . . .
C34 C 0.0181(3) 0.30717(12) 0.03608(17) 0.0716(12) Uani 1 1 d . . . . .
H30A H -0.041250 0.328415 0.017940 0.107 Uiso 1 1 calc R U . . .
H30B H -0.019612 0.284394 0.055645 0.107 Uiso 1 1 calc R U . . .
H30C H 0.051077 0.297438 -0.004261 0.107 Uiso 1 1 calc R U . . .
C35 C 0.2089(3) 0.37180(12) 0.0715(2) 0.0851(13) Uani 1 1 d . . . . .
H29A H 0.146968 0.391519 0.049343 0.128 Uiso 1 1 calc R U . . .
H29B H 0.247357 0.361544 0.033922 0.128 Uiso 1 1 calc R U . . .
H29C H 0.268304 0.385129 0.110572 0.128 Uiso 1 1 calc R U . . .
C36 C 0.9999(2) 0.62662(8) 0.38332(15) 0.0326(7) Uani 1 1 d . . . . .
H36 H 1.021406 0.646726 0.420591 0.039 Uiso 1 1 calc R U . . .
C37 C 0.8984(2) 0.60226(8) 0.38543(14) 0.0286(6) Uani 1 1 d . . . . .
C38 C 0.8594(2) 0.56785(8) 0.33923(15) 0.0299(7) Uani 1 1 d . . . . .
C39 C 0.7632(2) 0.54490(9) 0.35360(16) 0.0373(7) Uani 1 1 d . . . . .
H39 H 0.735700 0.521563 0.324436 0.045 Uiso 1 1 calc R U . . .
C40 C 0.7092(2) 0.55541(9) 0.40798(16) 0.0414(8) Uani 1 1 d . . . . .
H40 H 0.644619 0.539645 0.415948 0.050 Uiso 1 1 calc R U . . .
C41 C 0.7486(2) 0.58899(9) 0.45148(16) 0.0371(7) Uani 1 1 d . . . . .
C42 C 0.8407(2) 0.61166(9) 0.44159(15) 0.0354(7) Uani 1 1 d . . . . .
H42 H 0.867084 0.634295 0.472870 0.042 Uiso 1 1 calc R U . . .
C43 C 1.1720(2) 0.65003(9) 0.35169(16) 0.0380(7) Uani 1 1 d . . . . .
C44 C 1.1699(3) 0.68691(10) 0.31479(17) 0.0433(8) Uani 1 1 d . . . . .
C45 C 1.2718(3) 0.71124(11) 0.3327(2) 0.0616(10) Uani 1 1 d . . . . .
H45 H 1.272879 0.736807 0.309082 0.074 Uiso 1 1 calc R U . . .
C46 C 1.3713(3) 0.69840(13) 0.3847(2) 0.0666(11) Uani 1 1 d . . . . .
H46 H 1.439773 0.715375 0.397043 0.080 Uiso 1 1 calc R U . . .
C47 C 1.3718(3) 0.66147(12) 0.41849(18) 0.0603(10) Uani 1 1 d . . . . .
H47 H 1.440749 0.653282 0.454239 0.072 Uiso 1 1 calc R U . . .
C48 C 1.2734(3) 0.63545(10) 0.40182(16) 0.0460(8) Uani 1 1 d . . . . .
C49 C 1.0611(3) 0.70135(9) 0.25818(18) 0.0483(8) Uani 1 1 d . . . . .
H49 H 1.014859 0.676537 0.237400 0.058 Uiso 1 1 calc R U . . .
C50 C 1.0919(3) 0.72401(12) 0.1947(2) 0.0784(12) Uani 1 1 d . . . . .
H50A H 1.018709 0.730262 0.157652 0.118 Uiso 1 1 calc R U . . .
H50B H 1.143753 0.706948 0.172792 0.118 Uiso 1 1 calc R U . . .
H50C H 1.133239 0.749460 0.212653 0.118 Uiso 1 1 calc R U . . .
C51 C 0.9806(3) 0.72722(11) 0.2937(2) 0.0739(11) Uani 1 1 d . . . . .
H61A H 0.910740 0.736024 0.256133 0.111 Uiso 1 1 calc R U . . .
H61B H 1.024560 0.751217 0.316861 0.111 Uiso 1 1 calc R U . . .
H61C H 0.954809 0.711011 0.330928 0.111 Uiso 1 1 calc R U . . .
C52 C 1.2778(3) 0.59352(11) 0.43671(19) 0.0572(10) Uani 1 1 d . . . . .
H52 H 1.210678 0.577369 0.406075 0.069 Uiso 1 1 calc R U . . .
C53 C 1.3921(3) 0.57002(12) 0.4376(2) 0.0823(12) Uani 1 1 d . . . . .
H62A H 1.383404 0.541698 0.452147 0.123 Uiso 1 1 calc R U . . .
H62B H 1.458926 0.582750 0.472649 0.123 Uiso 1 1 calc R U . . .
H62C H 1.407441 0.570538 0.388481 0.123 Uiso 1 1 calc R U . . .
C54 C 1.2569(4) 0.59559(14) 0.5132(2) 0.1021(16) Uani 1 1 d . . . . .
H52A H 1.251831 0.567873 0.531782 0.153 Uiso 1 1 calc R U . . .
H52B H 1.182351 0.610119 0.511621 0.153 Uiso 1 1 calc R U . . .
H52C H 1.323094 0.610104 0.545702 0.153 Uiso 1 1 calc R U . . .
C55 C 0.8868(2) 0.51750(9) 0.25182(15) 0.0319(7) Uani 1 1 d . . . . .
C56 C 0.9435(2) 0.48328(9) 0.28904(16) 0.0393(7) Uani 1 1 d . . . . .
C57 C 0.9225(3) 0.44560(10) 0.25451(18) 0.0494(9) Uani 1 1 d . . . . .
H57 H 0.960737 0.422083 0.278901 0.059 Uiso 1 1 calc R U . . .
C58 C 0.8484(3) 0.44152(10) 0.18652(19) 0.0550(9) Uani 1 1 d . . . . .
H58 H 0.834877 0.415393 0.164173 0.066 Uiso 1 1 calc R U . . .
C59 C 0.7932(3) 0.47538(10) 0.15038(17) 0.0483(9) Uani 1 1 d . . . . .
H59 H 0.741392 0.472290 0.103066 0.058 Uiso 1 1 calc R U . . .
C60 C 0.8114(2) 0.51389(9) 0.18148(16) 0.0384(7) Uani 1 1 d . . . . .
C61 C 1.0266(3) 0.48638(10) 0.36524(17) 0.0497(9) Uani 1 1 d . . . . .
H61 H 1.027016 0.515503 0.381139 0.060 Uiso 1 1 calc R U . . .
C62 C 1.1539(3) 0.47521(13) 0.3633(2) 0.0890(14) Uani 1 1 d . . . . .
H69A H 1.205724 0.477317 0.412759 0.133 Uiso 1 1 calc R U . . .
H69B H 1.182030 0.493956 0.330406 0.133 Uiso 1 1 calc R U . . .
H69C H 1.155736 0.447200 0.345319 0.133 Uiso 1 1 calc R U . . .
C63 C 0.9844(3) 0.46073(12) 0.42131(18) 0.0778(12) Uani 1 1 d . . . . .
H66A H 1.035753 0.465726 0.470185 0.117 Uiso 1 1 calc R U . . .
H66B H 0.987849 0.431787 0.408947 0.117 Uiso 1 1 calc R U . . .
H66C H 0.902198 0.468127 0.421018 0.117 Uiso 1 1 calc R U . . .
C64 C 0.7472(3) 0.55052(9) 0.14045(17) 0.0503(9) Uani 1 1 d . . . . .
H64 H 0.788028 0.575661 0.164200 0.060 Uiso 1 1 calc R U . . .
C65 C 0.6182(3) 0.55224(11) 0.1462(2) 0.0741(12) Uani 1 1 d . . . . .
H68A H 0.581380 0.577519 0.123674 0.111 Uiso 1 1 calc R U . . .
H68B H 0.615677 0.551542 0.197925 0.111 Uiso 1 1 calc R U . . .
H68C H 0.574708 0.528766 0.120580 0.111 Uiso 1 1 calc R U . . .
C66 C 0.7526(4) 0.55108(14) 0.0603(2) 0.0988(15) Uani 1 1 d . . . . .
H70A H 0.718623 0.576688 0.037555 0.148 Uiso 1 1 calc R U . . .
H70B H 0.707015 0.528035 0.034522 0.148 Uiso 1 1 calc R U . . .
H70C H 0.835690 0.548894 0.057120 0.148 Uiso 1 1 calc R U . . .
C67 C 1.0897(3) 0.59457(10) 0.15577(17) 0.0591(10) Uani 1 1 d . . . . .
H1A H 1.020391 0.595966 0.113046 0.071 Uiso 1 1 calc R U . . .
H1B H 1.131674 0.621065 0.158674 0.071 Uiso 1 1 calc R U . . .
C68 C 1.3183(3) 0.54957(12) 0.2193(2) 0.0892(13) Uani 1 1 d . . . . .
H63A H 1.374439 0.529328 0.209080 0.134 Uiso 1 1 calc R U . . .
H63B H 1.288711 0.540634 0.261498 0.134 Uiso 1 1 calc R U . . .
H63C H 1.358614 0.575916 0.230385 0.134 Uiso 1 1 calc R U . . .
C69 C 1.1131(4) 0.50476(12) 0.1184(2) 0.0991(15) Uani 1 1 d . . . . .
H54A H 1.169674 0.484063 0.110274 0.149 Uiso 1 1 calc R U . . .
H54B H 1.047356 0.506976 0.074553 0.149 Uiso 1 1 calc R U . . .
H54C H 1.081738 0.496872 0.160435 0.149 Uiso 1 1 calc R U . . .
C70 C 1.2553(4) 0.56853(14) 0.0577(2) 0.1032(15) Uani 1 1 d . . . . .
H64A H 1.312509 0.547500 0.051808 0.155 Uiso 1 1 calc R U . . .
H64B H 1.295926 0.594928 0.066958 0.155 Uiso 1 1 calc R U . . .
H64C H 1.191448 0.570227 0.012775 0.155 Uiso 1 1 calc R U . . .
F1 F 0.96692(14) 0.30797(6) 0.46160(10) 0.0692(6) Uani 1 1 d . . . . .
F2 F 0.69382(14) 0.59837(5) 0.50606(9) 0.0539(5) Uani 1 1 d . . . . .
Fe1 Fe 0.40307(3) 0.30128(2) 0.22637(2) 0.03794(12) Uani 1 1 d . . . . .
Fe2 Fe 1.02783(4) 0.58878(2) 0.24637(2) 0.03951(13) Uani 1 1 d . . . . .
N1 N 0.46202(19) 0.26726(7) 0.31720(12) 0.0355(6) Uani 1 1 d . . . . .
N2 N 0.55037(19) 0.33319(7) 0.24506(12) 0.0368(6) Uani 1 1 d . . . . .
N3 N 1.06653(18) 0.62465(7) 0.33656(12) 0.0327(6) Uani 1 1 d . . . . .
N4 N 0.91233(18) 0.55730(7) 0.28419(12) 0.0324(6) Uani 1 1 d . . . . .
Si1 Si 0.14066(7) 0.32870(3) 0.11041(5) 0.0504(3) Uani 1 1 d . . . . .
Si2 Si 1.19024(9) 0.55499(3) 0.13721(6) 0.0617(3) Uani 1 1 d . . . . .
 
loop_
 _atom_site_aniso_label
 _atom_site_aniso_U_11
 _atom_site_aniso_U_22
 _atom_site_aniso_U_33
 _atom_site_aniso_U_23
 _atom_site_aniso_U_13
 _atom_site_aniso_U_12
C1 0.0466(19) 0.0299(18) 0.0420(18) -0.0043(15) 0.0043(14) 0.0028(15)
C2 0.0336(16) 0.0364(19) 0.0442(19) -0.0051(16) 0.0056(13) 0.0018(14)
C3 0.0315(16) 0.0334(18) 0.053(2) -0.0155(17) 0.0149(14) -0.0086(14)
C4 0.048(2) 0.045(2) 0.058(2) 0.0088(17) 0.0104(16) -0.0067(16)
C5 0.0408(19) 0.056(2) 0.068(2) 0.003(2) 0.0043(17) -0.0116(17)
C6 0.047(2) 0.046(2) 0.054(2) -0.0055(19) 0.0062(16) -0.0020(17)
C7 0.049(2) 0.049(2) 0.054(2) -0.0110(17) 0.0143(16) -0.0038(17)
C8 0.0383(17) 0.0302(18) 0.0403(18) 0.0085(15) 0.0037(13) -0.0011(14)
C9 0.0448(18) 0.0310(18) 0.0408(18) 0.0012(16) 0.0053(14) -0.0001(15)
C10 0.061(2) 0.034(2) 0.059(2) 0.0023(18) 0.0088(18) -0.0090(17)
C11 0.058(2) 0.048(2) 0.060(2) 0.004(2) 0.0150(18) -0.0143(18)
C12 0.053(2) 0.056(3) 0.055(2) 0.002(2) 0.0232(16) -0.0093(18)
C13 0.0445(18) 0.038(2) 0.0429(19) 0.0001(16) 0.0107(14) 0.0019(15)
C14 0.054(2) 0.0315(18) 0.060(2) -0.0062(17) 0.0188(17) -0.0023(16)
C15 0.069(2) 0.064(3) 0.098(3) -0.001(2) 0.029(2) 0.016(2)
C16 0.088(3) 0.078(3) 0.071(3) -0.035(2) 0.030(2) -0.028(2)
C17 0.067(2) 0.040(2) 0.066(3) -0.0038(19) 0.0350(18) 0.0034(17)
C18 0.083(3) 0.066(3) 0.053(2) 0.001(2) 0.0065(19) 0.012(2)
C19 0.167(4) 0.057(3) 0.057(3) -0.002(2) -0.001(3) 0.037(3)
C20 0.0266(15) 0.043(2) 0.049(2) 0.0005(18) 0.0064(13) -0.0065(14)
C21 0.0398(18) 0.035(2) 0.066(2) 0.0072(19) 0.0101(16) -0.0066(15)
C22 0.052(2) 0.046(2) 0.086(3) 0.011(2) 0.008(2) -0.0050(17)
C23 0.057(2) 0.062(3) 0.080(3) 0.029(3) 0.006(2) -0.013(2)
C24 0.0413(19) 0.079(3) 0.055(2) 0.007(2) 0.0103(16) -0.015(2)
C25 0.0337(16) 0.052(2) 0.049(2) 0.007(2) 0.0072(14) -0.0098(15)
C26 0.062(2) 0.038(2) 0.069(3) -0.0069(19) 0.0152(18) 0.0020(18)
C27 0.077(3) 0.159(5) 0.097(3) -0.039(3) 0.039(2) 0.003(3)
C28 0.145(4) 0.041(2) 0.090(3) -0.004(2) -0.009(3) -0.008(3)
C29 0.048(2) 0.061(3) 0.051(2) -0.0037(19) 0.0189(15) -0.0104(18)
C30 0.088(3) 0.092(3) 0.077(3) -0.027(3) 0.008(2) -0.003(3)
C31 0.053(2) 0.091(3) 0.127(4) -0.008(3) 0.037(2) 0.001(2)
C32 0.0409(18) 0.054(2) 0.051(2) 0.0024(17) 0.0098(14) -0.0020(16)
C33 0.048(2) 0.076(3) 0.065(2) -0.005(2) 0.0134(17) 0.0080(19)
C34 0.0424(19) 0.118(3) 0.051(2) -0.009(2) 0.0037(16) 0.011(2)
C35 0.068(3) 0.094(3) 0.091(3) 0.040(3) 0.014(2) -0.001(2)
C36 0.0309(15) 0.0289(17) 0.0376(17) -0.0035(14) 0.0077(12) 0.0003(13)
C37 0.0258(14) 0.0283(16) 0.0323(16) 0.0003(14) 0.0084(11) 0.0011(12)
C38 0.0272(14) 0.0300(17) 0.0328(16) 0.0009(14) 0.0079(12) 0.0022(12)
C39 0.0379(16) 0.0298(17) 0.0468(19) -0.0049(15) 0.0153(14) -0.0038(13)
C40 0.0353(16) 0.040(2) 0.054(2) 0.0043(17) 0.0191(14) -0.0052(14)
C41 0.0402(17) 0.0399(19) 0.0354(17) 0.0004(16) 0.0173(13) 0.0032(15)
C42 0.0368(16) 0.0320(18) 0.0368(17) -0.0005(14) 0.0078(13) 0.0028(14)
C43 0.0348(16) 0.041(2) 0.0410(18) -0.0099(16) 0.0144(13) -0.0076(14)
C44 0.0448(18) 0.0373(19) 0.051(2) -0.0078(17) 0.0184(15) -0.0106(15)
C45 0.056(2) 0.047(2) 0.086(3) -0.006(2) 0.024(2) -0.0217(18)
C46 0.047(2) 0.073(3) 0.080(3) -0.015(2) 0.0152(19) -0.028(2)
C47 0.0378(19) 0.085(3) 0.056(2) -0.003(2) 0.0067(16) -0.0099(19)
C48 0.0359(17) 0.057(2) 0.0462(19) -0.0045(18) 0.0114(14) -0.0087(16)
C49 0.0485(19) 0.0320(19) 0.064(2) 0.0014(18) 0.0130(16) -0.0060(15)
C50 0.070(3) 0.084(3) 0.082(3) 0.034(2) 0.020(2) -0.011(2)
C51 0.069(2) 0.063(3) 0.091(3) -0.006(2) 0.021(2) 0.022(2)
C52 0.0329(18) 0.077(3) 0.059(2) 0.015(2) 0.0046(15) 0.0007(18)
C53 0.063(3) 0.095(3) 0.091(3) 0.006(3) 0.022(2) 0.011(2)
C54 0.113(4) 0.124(4) 0.081(3) 0.036(3) 0.045(3) 0.039(3)
C55 0.0334(15) 0.0287(17) 0.0370(17) -0.0020(15) 0.0149(12) -0.0038(13)
C56 0.0461(18) 0.0278(18) 0.0454(19) -0.0003(16) 0.0135(14) 0.0024(14)
C57 0.056(2) 0.031(2) 0.063(2) 0.0017(18) 0.0190(17) 0.0068(16)
C58 0.070(2) 0.034(2) 0.065(2) -0.0165(19) 0.0234(19) -0.0052(18)
C59 0.057(2) 0.046(2) 0.042(2) -0.0107(18) 0.0119(15) -0.0140(17)
C60 0.0424(17) 0.0320(18) 0.0428(18) -0.0014(16) 0.0140(14) -0.0076(14)
C61 0.055(2) 0.036(2) 0.054(2) 0.0028(18) 0.0058(16) 0.0049(16)
C62 0.057(3) 0.122(4) 0.080(3) 0.016(3) 0.001(2) 0.008(2)
C63 0.092(3) 0.084(3) 0.055(2) 0.014(2) 0.014(2) 0.001(2)
C64 0.055(2) 0.036(2) 0.052(2) 0.0039(17) -0.0030(16) -0.0082(16)
C65 0.067(3) 0.060(3) 0.096(3) 0.012(2) 0.022(2) 0.019(2)
C66 0.084(3) 0.135(4) 0.077(3) 0.055(3) 0.019(2) 0.017(3)
C67 0.068(2) 0.059(2) 0.060(2) -0.0007(19) 0.0331(18) -0.0071(19)
C68 0.079(3) 0.085(3) 0.111(4) 0.017(3) 0.038(2) 0.004(2)
C69 0.114(4) 0.081(3) 0.118(4) -0.042(3) 0.060(3) -0.023(3)
C70 0.119(4) 0.128(4) 0.086(3) -0.027(3) 0.070(3) -0.019(3)
F1 0.0419(10) 0.0800(15) 0.0685(13) -0.0040(11) -0.0205(9) 0.0011(10)
F2 0.0564(11) 0.0605(13) 0.0559(11) -0.0089(10) 0.0348(9) -0.0055(9)
Fe1 0.0305(2) 0.0364(3) 0.0451(3) 0.0059(2) 0.00539(18) -0.00303(19)
Fe2 0.0439(3) 0.0363(3) 0.0430(3) -0.0050(2) 0.01954(19) -0.0064(2)
N1 0.0365(14) 0.0303(14) 0.0378(14) -0.0023(12) 0.0053(11) 0.0014(11)
N2 0.0357(13) 0.0325(15) 0.0423(15) 0.0006(13) 0.0095(11) -0.0017(11)
N3 0.0284(12) 0.0319(14) 0.0388(14) -0.0013(12) 0.0101(10) -0.0039(10)
N4 0.0358(13) 0.0261(14) 0.0367(14) -0.0039(12) 0.0114(10) -0.0008(11)
Si1 0.0367(5) 0.0658(7) 0.0469(6) 0.0081(5) 0.0063(4) 0.0018(5)
Si2 0.0714(7) 0.0609(7) 0.0668(7) -0.0147(6) 0.0439(5) -0.0109(6)
 
_geom_special_details
;
 All esds (except the esd in the dihedral angle between two l.s. planes)
 are estimated using the full covariance matrix.  The cell esds are taken
 into account individually in the estimation of esds in distances, angles
 and torsion angles; correlations between esds in cell parameters are only
 used when they are defined by crystal symmetry.  An approximate (isotropic)
 treatment of cell esds is used for estimating esds involving l.s. planes.
;
 
loop_
 _geom_bond_atom_site_label_1
 _geom_bond_atom_site_label_2
 _geom_bond_distance
 _geom_bond_site_symmetry_2
 _geom_bond_publ_flag
C1 N1 1.309(3) . ?
C1 C2 1.402(4) . ?
C2 C3 1.425(4) . ?
C2 C7 1.452(4) . ?
C3 N2 1.368(3) . ?
C3 C4 1.417(4) . ?
C4 C5 1.383(4) . ?
C5 C6 1.381(4) . ?
C6 C7 1.320(4) . ?
C6 F1 1.388(3) . ?
C8 C13 1.397(4) . ?
C8 C9 1.404(4) . ?
C8 N1 1.457(3) . ?
C9 C10 1.393(4) . ?
C9 C14 1.518(4) . ?
C10 C11 1.374(4) . ?
C11 C12 1.370(4) . ?
C12 C13 1.385(4) . ?
C13 C17 1.530(4) . ?
C14 C15 1.522(4) . ?
C14 C16 1.522(4) . ?
C17 C19 1.507(4) . ?
C17 C18 1.523(4) . ?
C20 C25 1.393(4) . ?
C20 C21 1.410(4) . ?
C20 N2 1.440(4) . ?
C21 C22 1.390(4) . ?
C21 C26 1.508(5) . ?
C22 C23 1.376(5) . ?
C23 C24 1.381(5) . ?
C24 C25 1.387(4) . ?
C25 C29 1.508(4) . ?
C26 C27 1.516(5) . ?
C26 C28 1.535(4) . ?
C29 C30 1.519(4) . ?
C29 C31 1.525(4) . ?
C32 Si1 1.835(3) . ?
C32 Fe1 2.012(3) . ?
C33 Si1 1.860(3) . ?
C34 Si1 1.872(3) . ?
C35 Si1 1.852(4) . ?
C36 N3 1.302(3) . ?
C36 C37 1.429(3) . ?
C37 C42 1.412(4) . ?
C37 C38 1.428(4) . ?
C38 N4 1.367(3) . ?
C38 C39 1.423(4) . ?
C39 C40 1.363(4) . ?
C40 C41 1.381(4) . ?
C41 C42 1.348(4) . ?
C41 F2 1.364(3) . ?
C43 C44 1.391(4) . ?
C43 C48 1.400(4) . ?
C43 N3 1.448(3) . ?
C44 C45 1.396(4) . ?
C44 C49 1.515(4) . ?
C45 C46 1.384(5) . ?
C46 C47 1.366(5) . ?
C47 C48 1.396(4) . ?
C48 C52 1.518(4) . ?
C49 C50 1.518(4) . ?
C49 C51 1.527(4) . ?
C52 C54 1.515(5) . ?
C52 C53 1.528(4) . ?
C55 C56 1.399(4) . ?
C55 C60 1.402(4) . ?
C55 N4 1.440(3) . ?
C56 C57 1.389(4) . ?
C56 C61 1.524(4) . ?
C57 C58 1.363(4) . ?
C58 C59 1.376(4) . ?
C59 C60 1.386(4) . ?
C60 C64 1.520(4) . ?
C61 C63 1.517(4) . ?
C61 C62 1.527(4) . ?
C64 C66 1.522(5) . ?
C64 C65 1.523(4) . ?
C67 Si2 1.831(3) . ?
C67 Fe2 2.008(3) . ?
C68 Si2 1.872(4) . ?
C69 Si2 1.866(4) . ?
C70 Si2 1.881(4) . ?
Fe1 N2 1.959(2) . ?
Fe1 N1 2.015(2) . ?
Fe2 N4 1.953(2) . ?
Fe2 N3 2.022(2) . ?
 
loop_
 _geom_angle_atom_site_label_1
 _geom_angle_atom_site_label_2
 _geom_angle_atom_site_label_3
 _geom_angle
 _geom_angle_site_symmetry_1
 _geom_angle_site_symmetry_3
 _geom_angle_publ_flag
N1 C1 C2 127.2(3) . . ?
C1 C2 C3 125.8(2) . . ?
C1 C2 C7 113.7(3) . . ?
C3 C2 C7 120.5(3) . . ?
N2 C3 C4 122.0(3) . . ?
N2 C3 C2 122.0(2) . . ?
C4 C3 C2 115.9(3) . . ?
C5 C4 C3 122.2(3) . . ?
C6 C5 C4 119.3(3) . . ?
C7 C6 C5 123.2(3) . . ?
C7 C6 F1 118.0(3) . . ?
C5 C6 F1 118.8(3) . . ?
C6 C7 C2 118.9(3) . . ?
C13 C8 C9 121.9(3) . . ?
C13 C8 N1 119.7(3) . . ?
C9 C8 N1 118.4(3) . . ?
C10 C9 C8 117.2(3) . . ?
C10 C9 C14 120.7(3) . . ?
C8 C9 C14 122.1(3) . . ?
C11 C10 C9 121.8(3) . . ?
C12 C11 C10 119.5(3) . . ?
C11 C12 C13 121.9(3) . . ?
C12 C13 C8 117.6(3) . . ?
C12 C13 C17 120.7(3) . . ?
C8 C13 C17 121.6(3) . . ?
C9 C14 C15 110.5(3) . . ?
C9 C14 C16 112.4(3) . . ?
C15 C14 C16 111.1(3) . . ?
C19 C17 C18 109.3(3) . . ?
C19 C17 C13 109.6(3) . . ?
C18 C17 C13 113.7(3) . . ?
C25 C20 C21 120.9(3) . . ?
C25 C20 N2 120.2(3) . . ?
C21 C20 N2 118.8(3) . . ?
C22 C21 C20 118.4(3) . . ?
C22 C21 C26 119.6(3) . . ?
C20 C21 C26 122.0(3) . . ?
C23 C22 C21 121.0(4) . . ?
C22 C23 C24 119.8(4) . . ?
C23 C24 C25 121.3(4) . . ?
C24 C25 C20 118.5(3) . . ?
C24 C25 C29 119.2(3) . . ?
C20 C25 C29 122.3(3) . . ?
C21 C26 C27 110.7(3) . . ?
C21 C26 C28 113.0(3) . . ?
C27 C26 C28 111.2(3) . . ?
C25 C29 C30 112.9(3) . . ?
C25 C29 C31 110.7(3) . . ?
C30 C29 C31 110.8(3) . . ?
Si1 C32 Fe1 124.41(17) . . ?
N3 C36 C37 128.0(3) . . ?
C42 C37 C38 119.3(3) . . ?
C42 C37 C36 116.0(2) . . ?
C38 C37 C36 124.4(3) . . ?
N4 C38 C39 121.6(3) . . ?
N4 C38 C37 121.7(2) . . ?
C39 C38 C37 116.7(3) . . ?
C40 C39 C38 121.9(3) . . ?
C39 C40 C41 119.9(3) . . ?
C42 C41 F2 120.3(3) . . ?
C42 C41 C40 121.1(3) . . ?
F2 C41 C40 118.5(3) . . ?
C41 C42 C37 120.9(3) . . ?
C44 C43 C48 122.9(3) . . ?
C44 C43 N3 119.2(2) . . ?
C48 C43 N3 117.8(3) . . ?
C43 C44 C45 117.6(3) . . ?
C43 C44 C49 122.2(3) . . ?
C45 C44 C49 120.1(3) . . ?
C46 C45 C44 120.5(3) . . ?
C47 C46 C45 120.4(3) . . ?
C46 C47 C48 121.7(3) . . ?
C47 C48 C43 116.6(3) . . ?
C47 C48 C52 121.0(3) . . ?
C43 C48 C52 122.4(3) . . ?
C44 C49 C50 113.0(3) . . ?
C44 C49 C51 111.0(3) . . ?
C50 C49 C51 110.8(3) . . ?
C54 C52 C48 111.9(3) . . ?
C54 C52 C53 110.4(3) . . ?
C48 C52 C53 113.6(3) . . ?
C56 C55 C60 120.9(3) . . ?
C56 C55 N4 119.5(2) . . ?
C60 C55 N4 119.5(2) . . ?
C57 C56 C55 118.1(3) . . ?
C57 C56 C61 119.9(3) . . ?
C55 C56 C61 122.0(3) . . ?
C58 C57 C56 121.7(3) . . ?
C57 C58 C59 119.7(3) . . ?
C58 C59 C60 121.4(3) . . ?
C59 C60 C55 118.1(3) . . ?
C59 C60 C64 120.0(3) . . ?
C55 C60 C64 121.9(3) . . ?
C63 C61 C56 112.3(3) . . ?
C63 C61 C62 111.0(3) . . ?
C56 C61 C62 110.8(3) . . ?
C60 C64 C66 112.3(3) . . ?
C60 C64 C65 111.2(3) . . ?
C66 C64 C65 110.1(3) . . ?
Si2 C67 Fe2 117.83(17) . . ?
N2 Fe1 C32 140.85(12) . . ?
N2 Fe1 N1 92.36(9) . . ?
C32 Fe1 N1 125.71(11) . . ?
N4 Fe2 C67 140.65(12) . . ?
N4 Fe2 N3 92.04(9) . . ?
C67 Fe2 N3 127.08(12) . . ?
C1 N1 C8 116.2(2) . . ?
C1 N1 Fe1 124.5(2) . . ?
C8 N1 Fe1 119.24(16) . . ?
C3 N2 C20 119.3(2) . . ?
C3 N2 Fe1 127.6(2) . . ?
C20 N2 Fe1 113.05(16) . . ?
C36 N3 C43 116.6(2) . . ?
C36 N3 Fe2 123.10(19) . . ?
C43 N3 Fe2 120.32(18) . . ?
C38 N4 C55 117.7(2) . . ?
C38 N4 Fe2 127.73(19) . . ?
C55 N4 Fe2 114.48(18) . . ?
C32 Si1 C35 109.34(16) . . ?
C32 Si1 C33 112.71(15) . . ?
C35 Si1 C33 108.63(19) . . ?
C32 Si1 C34 111.77(16) . . ?
C35 Si1 C34 108.13(17) . . ?
C33 Si1 C34 106.10(15) . . ?
C67 Si2 C69 111.37(17) . . ?
C67 Si2 C68 108.86(17) . . ?
C69 Si2 C68 108.67(19) . . ?
C67 Si2 C70 112.21(18) . . ?
C69 Si2 C70 108.82(19) . . ?
C68 Si2 C70 106.7(2) . . ?
 
_refine_diff_density_max    0.552
_refine_diff_density_min   -0.323
_refine_diff_density_rms    0.057

_shelx_res_file
;
TITL mo_v1431_GuillotICMMO_T200K.res in P2(1)/c
    shelx.res
    created by SHELXL-2019/3 at 10:59:53 on 25-Jun-2024
CELL  0.71073  11.5731  32.7794  18.7822   90.000  103.924   90.000
ZERR     8.00   0.0006   0.0016   0.0009    0.000    0.002    0.000
LATT   1
SYMM  - X, 1/2 + Y, 1/2 - Z
SFAC  C    H    F    FE   N    SI
DISP $C  0.00341  0.00169 11.32113
DISP $H -0.00002  0.00000  0.66638
DISP $F  0.01796  0.01064 50.80270
DISP $Fe  0.34630  0.84440 3471.86072
DISP $N  0.00664  0.00342 19.38436
DISP $Si  0.08170  0.07040 305.37616
UNIT  280 392 8 8 16 8
MERG   2
OMIT     1   1   0
OMIT    -1   1   1
OMIT    -1   1   2
OMIT     1   2   0
OMIT    -3   1   2
OMIT    -3   3   8
OMIT    -3   1   5
FMAP   2
PLAN   20
SIZE     0.020   0.070   0.090
ACTA    50.00
BOND
LIST   4
WPDB  -2
L.S.  20
TEMP   -73.00
WGHT    0.052600
FVAR       0.13850
C1    1    0.568675    0.270008    0.360696    11.00000    0.04655    0.02989 =
         0.04202   -0.00431    0.00432    0.00276
AFIX  43
H1    2    0.585896    0.252034    0.401567    11.00000   -1.20000
AFIX   0
C2    1    0.660304    0.296536    0.353656    11.00000    0.03362    0.03639 =
         0.04425   -0.00506    0.00556    0.00177
C3    1    0.653042    0.326459    0.297698    11.00000    0.03151    0.03340 =
         0.05349   -0.01548    0.01486   -0.00859
C4    1    0.757736    0.349552    0.301039    11.00000    0.04795    0.04495 =
         0.05850    0.00881    0.01043   -0.00666
AFIX  43
H4    2    0.756662    0.370174    0.265348    11.00000   -1.20000
AFIX   0
C5    1    0.861420    0.343089    0.354492    11.00000    0.04084    0.05588 =
         0.06751    0.00254    0.00428   -0.01161
AFIX  43
H5    2    0.930673    0.358724    0.354843    11.00000   -1.20000
AFIX   0
C6    1    0.863161    0.313656    0.407349    11.00000    0.04704    0.04642 =
         0.05390   -0.00554    0.00616   -0.00202
C7    1    0.769871    0.290986    0.409724    11.00000    0.04874    0.04878 =
         0.05362   -0.01104    0.01434   -0.00378
AFIX  43
H7    2    0.774373    0.271360    0.447511    11.00000   -1.20000
AFIX   0
C8    1    0.382277    0.237561    0.337890    11.00000    0.03827    0.03017 =
         0.04030    0.00849    0.00370   -0.00112
C9    1    0.376577    0.198259    0.307552    11.00000    0.04480    0.03100 =
         0.04081    0.00117    0.00533   -0.00012
C10   1    0.297845    0.170735    0.327175    11.00000    0.06056    0.03392 =
         0.05861    0.00234    0.00882   -0.00902
AFIX  43
H10   2    0.291344    0.144003    0.307060    11.00000   -1.20000
AFIX   0
C11   1    0.229375    0.181192    0.374806    11.00000    0.05772    0.04812 =
         0.05965    0.00442    0.01499   -0.01435
AFIX  43
H11   2    0.177436    0.161730    0.388075    11.00000   -1.20000
AFIX   0
C12   1    0.236566    0.219904    0.403025    11.00000    0.05302    0.05605 =
         0.05479    0.00189    0.02319   -0.00929
AFIX  43
H12   2    0.188282    0.227012    0.435496    11.00000   -1.20000
AFIX   0
C13   1    0.312169    0.248993    0.385611    11.00000    0.04452    0.03781 =
         0.04288    0.00010    0.01066    0.00191
C14   1    0.454168    0.185440    0.256788    11.00000    0.05360    0.03147 =
         0.05960   -0.00625    0.01881   -0.00233
AFIX  13
H14   2    0.481086    0.210831    0.236042    11.00000   -1.20000
AFIX   0
C15   1    0.564779    0.163299    0.299543    11.00000    0.06879    0.06356 =
         0.09817   -0.00071    0.02850    0.01591
AFIX 137
H15A  2    0.615547    0.156307    0.266430    11.00000   -1.50000
H15B  2    0.541196    0.138298    0.320940    11.00000   -1.50000
H15C  2    0.608828    0.181033    0.338793    11.00000   -1.50000
AFIX   0
C16   1    0.386534    0.159758    0.192687    11.00000    0.08839    0.07818 =
         0.07130   -0.03503    0.03002   -0.02777
AFIX 137
H27A  2    0.436849    0.155102    0.158304    11.00000   -1.50000
H27B  2    0.313949    0.174144    0.167518    11.00000   -1.50000
H27C  2    0.365264    0.133495    0.210974    11.00000   -1.50000
AFIX   0
C17   1    0.315701    0.292313    0.416340    11.00000    0.06701    0.03972 =
         0.06607   -0.00378    0.03498    0.00337
AFIX  13
H17   2    0.394131    0.304695    0.415027    11.00000   -1.20000
AFIX   0
C18   1    0.302933    0.294064    0.495115    11.00000    0.08275    0.06587 =
         0.05275    0.00070    0.00652    0.01231
AFIX 137
H17A  2    0.319316    0.321852    0.514117    11.00000   -1.50000
H17B  2    0.359589    0.275123    0.525459    11.00000   -1.50000
H17C  2    0.221677    0.286346    0.496460    11.00000   -1.50000
AFIX   0
C19   1    0.218987    0.317586    0.368153    11.00000    0.16687    0.05689 =
         0.05685   -0.00236   -0.00126    0.03735
AFIX 137
H28A  2    0.224307    0.345725    0.386279    11.00000   -1.50000
H28B  2    0.141077    0.306198    0.369104    11.00000   -1.50000
H28C  2    0.228681    0.317271    0.317740    11.00000   -1.50000
AFIX   0
C20   1    0.545126    0.366623    0.194658    11.00000    0.02660    0.04323 =
         0.04902    0.00050    0.00643   -0.00651
C21   1    0.514649    0.405716    0.215667    11.00000    0.03983    0.03525 =
         0.06569    0.00722    0.01010   -0.00661
C22   1    0.498049    0.436929    0.164102    11.00000    0.05223    0.04567 =
         0.08565    0.01131    0.00761   -0.00502
AFIX  43
H22   2    0.476859    0.463394    0.177221    11.00000   -1.20000
AFIX   0
C23   1    0.511847    0.430073    0.094330    11.00000    0.05674    0.06198 =
         0.08003    0.02895    0.00639   -0.01275
AFIX  43
H23   2    0.498524    0.451545    0.059333    11.00000   -1.20000
AFIX   0
C24   1    0.545102    0.391908    0.075311    11.00000    0.04130    0.07930 =
         0.05522    0.00715    0.01028   -0.01518
AFIX  43
H24   2    0.556508    0.387606    0.027450    11.00000   -1.20000
AFIX   0
C25   1    0.562181    0.359735    0.124691    11.00000    0.03372    0.05219 =
         0.04883    0.00710    0.00725   -0.00984
C26   1    0.497340    0.414208    0.291301    11.00000    0.06197    0.03825 =
         0.06908   -0.00693    0.01524    0.00204
AFIX  13
H31   2    0.538574    0.391956    0.324218    11.00000   -1.20000
AFIX   0
C27   1    0.366555    0.412278    0.291530    11.00000    0.07744    0.15888 =
         0.09694   -0.03950    0.03857    0.00277
AFIX 137
H32A  2    0.357266    0.417679    0.341170    11.00000   -1.50000
H32B  2    0.335327    0.385090    0.275845    11.00000   -1.50000
H32C  2    0.322524    0.432817    0.257723    11.00000   -1.50000
AFIX   0
C28   1    0.553084    0.454726    0.323303    11.00000    0.14528    0.04092 =
         0.08980   -0.00367   -0.00863   -0.00819
AFIX 137
H35A  2    0.544486    0.457692    0.373692    11.00000   -1.50000
H35B  2    0.512612    0.477383    0.293365    11.00000   -1.50000
H35C  2    0.637755    0.454977    0.323288    11.00000   -1.50000
AFIX   0
C29   1    0.600004    0.318795    0.101479    11.00000    0.04844    0.06109 =
         0.05086   -0.00367    0.01889   -0.01039
AFIX  13
H33   2    0.592050    0.298553    0.139848    11.00000   -1.20000
AFIX   0
C30   1    0.522064    0.304157    0.028981    11.00000    0.08755    0.09199 =
         0.07735   -0.02722    0.00783   -0.00252
AFIX 137
H36A  2    0.544370    0.276205    0.019456    11.00000   -1.50000
H36B  2    0.533130    0.322070   -0.010625    11.00000   -1.50000
H36C  2    0.438402    0.304751    0.031335    11.00000   -1.50000
AFIX   0
C31   1    0.730682    0.319569    0.098808    11.00000    0.05303    0.09138 =
         0.12692   -0.00830    0.03727    0.00120
AFIX 137
H34A  2    0.753572    0.292717    0.083792    11.00000   -1.50000
H34B  2    0.780079    0.326296    0.147506    11.00000   -1.50000
H34C  2    0.742350    0.340189    0.063408    11.00000   -1.50000
AFIX   0
C32   1    0.255263    0.290403    0.146976    11.00000    0.04087    0.05450 =
         0.05099    0.00239    0.00979   -0.00204
AFIX  23
H19A  2    0.282683    0.279883    0.104433    11.00000   -1.20000
H19B  2    0.213847    0.267508    0.164671    11.00000   -1.20000
AFIX   0
C33   1    0.068110    0.348936    0.181369    11.00000    0.04819    0.07629 =
         0.06494   -0.00468    0.01340    0.00804
AFIX 137
H20A  2    0.002176    0.366936    0.158153    11.00000   -1.50000
H20B  2    0.126441    0.364336    0.218002    11.00000   -1.50000
H20C  2    0.037489    0.326201    0.205337    11.00000   -1.50000
AFIX   0
C34   1    0.018118    0.307171    0.036078    11.00000    0.04237    0.11764 =
         0.05091   -0.00898    0.00371    0.01141
AFIX 137
H30A  2   -0.041250    0.328415    0.017940    11.00000   -1.50000
H30B  2   -0.019612    0.284394    0.055645    11.00000   -1.50000
H30C  2    0.051077    0.297438   -0.004261    11.00000   -1.50000
AFIX   0
C35   1    0.208851    0.371797    0.071478    11.00000    0.06816    0.09354 =
         0.09074    0.04016    0.01367   -0.00079
AFIX 137
H29A  2    0.146968    0.391519    0.049343    11.00000   -1.50000
H29B  2    0.247357    0.361544    0.033922    11.00000   -1.50000
H29C  2    0.268304    0.385129    0.110572    11.00000   -1.50000
AFIX   0
C36   1    0.999884    0.626623    0.383316    11.00000    0.03091    0.02887 =
         0.03759   -0.00355    0.00766    0.00030
AFIX  43
H36   2    1.021406    0.646726    0.420591    11.00000   -1.20000
AFIX   0
C37   1    0.898351    0.602260    0.385432    11.00000    0.02582    0.02831 =
         0.03227    0.00033    0.00838    0.00111
C38   1    0.859419    0.567848    0.339234    11.00000    0.02723    0.02996 =
         0.03281    0.00085    0.00792    0.00218
C39   1    0.763185    0.544900    0.353598    11.00000    0.03794    0.02977 =
         0.04681   -0.00494    0.01531   -0.00381
AFIX  43
H39   2    0.735700    0.521563    0.324436    11.00000   -1.20000
AFIX   0
C40   1    0.709236    0.555408    0.407978    11.00000    0.03534    0.03950 =
         0.05371    0.00431    0.01908   -0.00523
AFIX  43
H40   2    0.644619    0.539645    0.415948    11.00000   -1.20000
AFIX   0
C41   1    0.748605    0.588993    0.451475    11.00000    0.04017    0.03994 =
         0.03543    0.00039    0.01733    0.00324
C42   1    0.840657    0.611664    0.441592    11.00000    0.03679    0.03204 =
         0.03681   -0.00055    0.00777    0.00281
AFIX  43
H42   2    0.867084    0.634295    0.472870    11.00000   -1.20000
AFIX   0
C43   1    1.172045    0.650025    0.351694    11.00000    0.03484    0.04080 =
         0.04096   -0.00993    0.01436   -0.00758
C44   1    1.169909    0.686911    0.314786    11.00000    0.04476    0.03731 =
         0.05132   -0.00781    0.01840   -0.01058
C45   1    1.271818    0.711241    0.332738    11.00000    0.05585    0.04650 =
         0.08575   -0.00593    0.02372   -0.02169
AFIX  43
H45   2    1.272879    0.736807    0.309082    11.00000   -1.20000
AFIX   0
C46   1    1.371330    0.698395    0.384747    11.00000    0.04667    0.07298 =
         0.08022   -0.01547    0.01517   -0.02831
AFIX  43
H46   2    1.439773    0.715375    0.397043    11.00000   -1.20000
AFIX   0
C47   1    1.371752    0.661474    0.418493    11.00000    0.03780    0.08495 =
         0.05590   -0.00313    0.00672   -0.00989
AFIX  43
H47   2    1.440749    0.653282    0.454239    11.00000   -1.20000
AFIX   0
C48   1    1.273388    0.635450    0.401816    11.00000    0.03592    0.05677 =
         0.04618   -0.00453    0.01140   -0.00870
C49   1    1.061129    0.701349    0.258180    11.00000    0.04851    0.03196 =
         0.06421    0.00142    0.01301   -0.00602
AFIX  13
H49   2    1.014859    0.676537    0.237400    11.00000   -1.20000
AFIX   0
C50   1    1.091939    0.724014    0.194691    11.00000    0.07047    0.08414 =
         0.08178    0.03402    0.02045   -0.01120
AFIX 137
H50A  2    1.018709    0.730262    0.157652    11.00000   -1.50000
H50B  2    1.143753    0.706948    0.172792    11.00000   -1.50000
H50C  2    1.133239    0.749460    0.212653    11.00000   -1.50000
AFIX   0
C51   1    0.980596    0.727218    0.293708    11.00000    0.06857    0.06290 =
         0.09097   -0.00592    0.02076    0.02172
AFIX 137
H61A  2    0.910740    0.736024    0.256133    11.00000   -1.50000
H61B  2    1.024560    0.751217    0.316861    11.00000   -1.50000
H61C  2    0.954809    0.711011    0.330928    11.00000   -1.50000
AFIX   0
C52   1    1.277816    0.593523    0.436709    11.00000    0.03288    0.07658 =
         0.05898    0.01454    0.00464    0.00073
AFIX  13
H52   2    1.210678    0.577369    0.406075    11.00000   -1.20000
AFIX   0
C53   1    1.392145    0.570021    0.437574    11.00000    0.06292    0.09490 =
         0.09052    0.00561    0.02154    0.01149
AFIX 137
H62A  2    1.383404    0.541698    0.452147    11.00000   -1.50000
H62B  2    1.458926    0.582750    0.472649    11.00000   -1.50000
H62C  2    1.407441    0.570538    0.388481    11.00000   -1.50000
AFIX   0
C54   1    1.256930    0.595587    0.513205    11.00000    0.11305    0.12350 =
         0.08080    0.03633    0.04507    0.03860
AFIX 137
H52A  2    1.251831    0.567873    0.531782    11.00000   -1.50000
H52B  2    1.182351    0.610119    0.511621    11.00000   -1.50000
H52C  2    1.323094    0.610104    0.545702    11.00000   -1.50000
AFIX   0
C55   1    0.886791    0.517496    0.251820    11.00000    0.03336    0.02866 =
         0.03700   -0.00200    0.01488   -0.00377
C56   1    0.943479    0.483277    0.289040    11.00000    0.04609    0.02784 =
         0.04541   -0.00032    0.01353    0.00237
C57   1    0.922477    0.445599    0.254511    11.00000    0.05594    0.03120 =
         0.06330    0.00169    0.01901    0.00679
AFIX  43
H57   2    0.960737    0.422083    0.278901    11.00000   -1.20000
AFIX   0
C58   1    0.848362    0.441520    0.186520    11.00000    0.06963    0.03429 =
         0.06476   -0.01647    0.02341   -0.00519
AFIX  43
H58   2    0.834877    0.415393    0.164173    11.00000   -1.20000
AFIX   0
C59   1    0.793155    0.475377    0.150376    11.00000    0.05672    0.04604 =
         0.04211   -0.01066    0.01186   -0.01396
AFIX  43
H59   2    0.741392    0.472290    0.103066    11.00000   -1.20000
AFIX   0
C60   1    0.811406    0.513895    0.181478    11.00000    0.04238    0.03197 =
         0.04281   -0.00139    0.01398   -0.00762
C61   1    1.026605    0.486377    0.365238    11.00000    0.05545    0.03630 =
         0.05372    0.00281    0.00577    0.00495
AFIX  13
H61   2    1.027016    0.515503    0.381139    11.00000   -1.20000
AFIX   0
C62   1    1.153933    0.475212    0.363253    11.00000    0.05687    0.12203 =
         0.08011    0.01634    0.00096    0.00760
AFIX 137
H69A  2    1.205724    0.477317    0.412759    11.00000   -1.50000
H69B  2    1.182030    0.493956    0.330406    11.00000   -1.50000
H69C  2    1.155736    0.447200    0.345319    11.00000   -1.50000
AFIX   0
C63   1    0.984361    0.460734    0.421312    11.00000    0.09232    0.08424 =
         0.05501    0.01443    0.01413    0.00055
AFIX 137
H66A  2    1.035753    0.465726    0.470185    11.00000   -1.50000
H66B  2    0.987849    0.431787    0.408947    11.00000   -1.50000
H66C  2    0.902198    0.468127    0.421018    11.00000   -1.50000
AFIX   0
C64   1    0.747204    0.550519    0.140447    11.00000    0.05505    0.03594 =
         0.05186    0.00392   -0.00296   -0.00818
AFIX  13
H64   2    0.788028    0.575661    0.164200    11.00000   -1.20000
AFIX   0
C65   1    0.618250    0.552240    0.146166    11.00000    0.06684    0.06029 =
         0.09630    0.01151    0.02209    0.01882
AFIX 137
H68A  2    0.581380    0.577519    0.123674    11.00000   -1.50000
H68B  2    0.615677    0.551542    0.197925    11.00000   -1.50000
H68C  2    0.574708    0.528766    0.120580    11.00000   -1.50000
AFIX   0
C66   1    0.752615    0.551084    0.060270    11.00000    0.08370    0.13510 =
         0.07743    0.05464    0.01900    0.01671
AFIX 137
H70A  2    0.718623    0.576688    0.037555    11.00000   -1.50000
H70B  2    0.707015    0.528035    0.034522    11.00000   -1.50000
H70C  2    0.835690    0.548894    0.057120    11.00000   -1.50000
AFIX   0
C67   1    1.089727    0.594571    0.155773    11.00000    0.06799    0.05886 =
         0.05953   -0.00067    0.03309   -0.00709
AFIX  23
H1A   2    1.020391    0.595966    0.113046    11.00000   -1.20000
H1B   2    1.131674    0.621065    0.158674    11.00000   -1.20000
AFIX   0
C68   1    1.318253    0.549571    0.219327    11.00000    0.07927    0.08497 =
         0.11103    0.01676    0.03779    0.00375
AFIX 137
H63A  2    1.374439    0.529328    0.209080    11.00000   -1.50000
H63B  2    1.288711    0.540634    0.261498    11.00000   -1.50000
H63C  2    1.358614    0.575916    0.230385    11.00000   -1.50000
AFIX   0
C69   1    1.113097    0.504764    0.118384    11.00000    0.11396    0.08105 =
         0.11837   -0.04200    0.05964   -0.02334
AFIX 137
H54A  2    1.169674    0.484063    0.110274    11.00000   -1.50000
H54B  2    1.047356    0.506976    0.074553    11.00000   -1.50000
H54C  2    1.081738    0.496872    0.160435    11.00000   -1.50000
AFIX   0
C70   1    1.255325    0.568533    0.057661    11.00000    0.11938    0.12773 =
         0.08564   -0.02733    0.06996   -0.01850
AFIX 137
H64A  2    1.312509    0.547500    0.051808    11.00000   -1.50000
H64B  2    1.295926    0.594928    0.066958    11.00000   -1.50000
H64C  2    1.191448    0.570227    0.012775    11.00000   -1.50000
AFIX   0
F1    3    0.966922    0.307970    0.461595    11.00000    0.04189    0.07998 =
         0.06852   -0.00398   -0.02048    0.00108
F2    3    0.693819    0.598370    0.506060    11.00000    0.05638    0.06047 =
         0.05585   -0.00894    0.03480   -0.00547
FE1   4    0.403071    0.301277    0.226372    11.00000    0.03048    0.03639 =
         0.04505    0.00587    0.00539   -0.00303
FE2   4    1.027831    0.588781    0.246375    11.00000    0.04392    0.03628 =
         0.04298   -0.00498    0.01954   -0.00641
N1    5    0.462025    0.267257    0.317204    11.00000    0.03651    0.03029 =
         0.03780   -0.00225    0.00531    0.00137
N2    5    0.550371    0.333192    0.245059    11.00000    0.03567    0.03253 =
         0.04228    0.00064    0.00949   -0.00167
N3    5    1.066527    0.624648    0.336560    11.00000    0.02838    0.03192 =
         0.03883   -0.00134    0.01008   -0.00394
N4    5    0.912335    0.557298    0.284187    11.00000    0.03576    0.02608 =
         0.03673   -0.00393    0.01142   -0.00079
SI1   6    0.140657    0.328695    0.110415    11.00000    0.03671    0.06577 =
         0.04688    0.00812    0.00630    0.00181
SI2   6    1.190239    0.554987    0.137212    11.00000    0.07140    0.06095 =
         0.06683   -0.01473    0.04393   -0.01089
HKLF    4


REM  mo_v1431_GuillotICMMO_T200K.res in P2(1)/c
REM wR2 = 0.1491, GooF = S = 0.893, Restrained GooF = 0.893 for all data
REM R1 = 0.0646 for 7396 Fo > 4sig(Fo) and 0.2213 for all 22059 data
REM 743 parameters refined using 0 restraints

END

WGHT      0.0526      0.0000

REM Highest difference peak  0.552,  deepest hole -0.323,  1-sigma level  0.057
Q1    1   0.7567  0.2608  0.4593  11.00000  0.05    0.55
Q2    1   0.6404  0.2522  0.4128  11.00000  0.05    0.51
Q3    1   0.7896  0.3135  0.3712  11.00000  0.05    0.38
Q4    1   0.9148  0.2888  0.4901  11.00000  0.05    0.33
Q5    1   0.8429  0.2893  0.4431  11.00000  0.05    0.31
Q6    1   0.3838  0.3061  0.4607  11.00000  0.05    0.31
Q7    1   1.3584  0.6065  0.5304  11.00000  0.05    0.31
Q8    1   0.8751  0.5907  0.3523  11.00000  0.05    0.30
Q9    1   0.5291  0.3503  0.2218  11.00000  0.05    0.28
Q10   1   0.0759  0.3249  0.0690  11.00000  0.05    0.28
Q11   1   0.3116  0.2666  0.4066  11.00000  0.05    0.27
Q12   1   0.3193  0.3113  0.1837  11.00000  0.05    0.27
Q13   1   0.5001  0.3787  0.1710  11.00000  0.05    0.27
Q14   1   1.1684  0.5902  0.3041  11.00000  0.05    0.27
Q15   1   0.4404  0.3007  0.4675  11.00000  0.05    0.27
Q16   1   1.0429  0.5894  0.2310  11.00000  0.05    0.26
Q17   1   0.2828  0.2305  0.3902  11.00000  0.05    0.25
Q18   1   0.7730  0.5882  0.2090  11.00000  0.05    0.25
Q19   1  -0.0375  0.3100  0.2529  11.00000  0.05    0.24
Q20   1   0.6148  0.2830  0.3356  11.00000  0.05    0.24
;
_shelx_res_checksum   23978

_shelx_hkl_file
;
  -1   0   0 18.6724 7.78785   3
   2   0   0 -15.773 8.89678   3
   2   0   0 15.4022 3.39949  14
   2   0   0 18.2251 3.53767   8
  -2   0   0 12.0718 1.50660   2
  -2   0   0 11.9371 1.54003   2
  -2   0   0 11.1882 10.2806   3
  -2   0   0 12.9764 1.53252   4
  -2   0   0 17.5599 3.52973   6
   2   0   0 12.0429 3.21612   6
  -2   0   0 9.31944 3.35082   8
  -2   0   0 12.8217 2.44533  10
  -2   0   0 10.5654 2.30113  12
   2   0   0 11.0678 2.31593  12
  -2   0   0 11.0611 3.46703  14
   2   0   0 16.0686 1.62910   2
  -2   0   0 10.9362 2.61896  13
  -2   0   0 14.1456 1.56576   7
   2   0   0 11.1570 2.43535  10
  -3   0   0 21.2138 5.24109   8
  -3   0   0 24.5744 2.59692   7
  -3   0   0 23.6816 2.60195   4
  -3   0   0 28.3567 2.72511   2
  -3   0   0 24.4902 2.69196   2
  -3   0   0 21.7389 18.3141   3
  -3   0   0 23.9027 4.53503  13
  -3   0   0 27.3825 5.47574  14
   3   0   0 29.6127 2.71840   2
   3   0   0 25.1786 17.2177   3
   3   0   0 24.7203 4.99770   6
   3   0   0 20.6270 5.31836   8
   3   0   0 22.8680 4.01273  10
  -3   0   0 22.5135 4.93551   6
   3   0   0 31.4354 5.51276  14
  -3   0   0 30.7436 4.38117  12
  -3   0   0 22.3233 3.96791  10
   3   0   0 27.6536 4.63581  13
   3   0   0 23.3007 3.64420  12
  -4   0   0 188.333 14.6497   2
  -4   0   0 202.371 18.0496  14
   4   0   0 189.762 14.6663   2
   4   0   0 189.715 14.7293   2
   4   0   0 189.841 42.9983   3
   4   0   0 212.546 18.1679   6
   4   0   0 192.990 18.2318   8
   4   0   0 180.652 16.1303  10
   4   0   0 205.251 15.7276  12
   4   0   0 192.425 16.8806  13
  -4   0   0 173.368 16.8118  13
   4   0   0 187.802 17.6009  14
  -4   0   0 202.005 14.5395   4
  -4   0   0 187.523 17.8501   6
  -4   0   0 185.841 14.5337   7
  -4   0   0 234.656 19.0326   8
  -4   0   0 194.120 16.9742  10
  -4   0   0 178.005 16.3233  12
  -4   0   0 212.937 43.0013   3
  -4   0   0 175.162 14.6487   2
  -5   0   0 166.122 44.6919   3
   5   0   0 165.927 13.1623   2
   5   0   0 165.291 47.3430   3
  -5   0   0 200.790 18.2041   8
  -5   0   0 156.380 14.7647  10
  -5   0   0 159.860 12.9997   2
  -5   0   0 168.978 13.1174   2
  -5   0   0 169.541 17.0022   6
   5   0   0 166.647 13.0839   2
   5   0   0 166.908 14.9625  10
   5   0   0 175.871 14.1225  12
   5   0   0 142.735 15.3555  13
   5   0   0 173.315 16.6695  14
  -5   0   0 175.052 15.3358  12
  -5   0   0 152.534 15.6853  13
  -5   0   0 209.360 17.7937  14
   5   0   0 144.986 17.7527   6
  -5   0   0 168.451 13.3955  11
  -5   0   0 160.771 13.1674   7
   5   0   0 180.277 19.5726   8
   6   0   0 23.4841 7.47596   8
   6   0   0 20.8127 4.77734  10
   6   0   0 16.7238 6.15744   6
  -6   0   0 16.2073 2.75416   2
  -6   0   0 15.3681 2.91907  11
  -6   0   0 17.1940 4.25524  10
  -6   0   0 21.4745 5.74905  13
  -6   0   0 22.0831 6.90775  14
   6   0   0 -21.426 33.4956   3
   6   0   0 18.3414 2.90753   2
  -6   0   0 45.9197 32.3234   3
  -6   0   0 10.2586 5.17600   6
   6   0   0 18.4526 2.75521   2
  -6   0   0 24.5171 2.95537   7
  -6   0   0 27.1121 7.97121   8
   6   0   0 28.1484 6.26670  13
   6   0   0 14.0403 5.83555  14
  -6   0   0 21.1046 2.80243   2
  -6   0   0 25.5967 5.58197  12
   6   0   0 33.8671 4.38890  12
  -7   0   0 82.5965 10.8973  10
  -7   0   0 100.630 8.64279  11
   7   0   0 104.038 8.39225   2
   7   0   0 14.1505 48.0558   3
   7   0   0 115.214 15.5317   6
   7   0   0 102.429 11.6837  10
   7   0   0 85.9377 8.37012  12
   7   0   0 87.9894 12.1342  13
   7   0   0 83.2626 13.5210  14
   7   0   0 90.3402 8.11033   2
  -7   0   0 94.3832 8.17708   2
  -7   0   0 122.801 44.6018   3
  -7   0   0 94.9489 12.3234  12
  -7   0   0 90.5384 12.8644  13
  -7   0   0 90.3847 8.03719   2
  -7   0   0 84.9321 14.0304  14
  -7   0   0 84.3454 13.9222   6
  -7   0   0 84.3117 14.7106   8
   8   0   0 50.5039 10.5395   6
  -8   0   0 44.6582 4.60112   2
  -8   0   0 34.8308 9.70147  14
   8   0   0 18.7306 7.60429  14
  -8   0   0 31.1373 7.49105  12
  -8   0   0 40.8875 11.3574   8
  -8   0   0 33.8156 6.58921  10
   8   0   0 32.2402 6.83588  10
   8   0   0 42.6568 8.34861  13
   8   0   0 33.1425 4.26189   2
  -8   0   0 33.6988 44.7187   3
  -8   0   0 27.8712 4.07162   2
  -8   0   0 40.1332 9.66098   6
  -8   0   0 33.7999 8.26310  13
   8   0   0 101.684 67.3241   3
  -9   0   0 40.5967 11.6724   8
   9   0   0 40.3852 5.03430   2
  -9   0   0 33.5944 4.54785   2
   9   0   0 44.4364 8.69349  10
  -9   0   0 31.8927 10.3890   9
   9   0   0 49.3556 11.4130  14
  -9   0   0 37.3276 4.61706   2
   9   0   0 16.7945 65.8712   3
   9   0   0 33.4963 10.2721   6
  -9   0   0 12.8055 7.31335  14
  -9   0   0 24.9341 7.50600  13
   9   0   0 33.6337 4.65798   2
   9   0   0 23.7902 7.05305  13
  -9   0   0 22.4444 60.1034   3
  -9   0   0 37.8750 7.05953  10
  -9   0   0 37.3613 8.91790  12
  10   0   0 1.30031 2.71552   2
  10   0   0 0.58114 1.93008   2
 -10   0   0 2.12271 4.53534  12
 -10   0   0 2.37667 6.08489   6
  10   0   0 5.39007 86.2692   3
 -10   0   0 112.335 64.8676   3
 -10   0   0 1.05644 3.34320  10
  10   0   0 -0.3602 4.97929   6
 -10   0   0 7.58329 7.73940   8
 -10   0   0 3.54887 5.71592  14
 -10   0   0 2.68527 5.62918   5
  11   0   0 12.5000 3.12740   2
 -11   0   0 11.6749 6.78417  12
 -11   0   0 2.55240 6.87569   8
 -11   0   0 9.72827 6.92505  14
 -11   0   0 6.32218 7.60424   6
 -11   0   0 20.5965 10.3153   5
  12   0   0 0.26088 2.21567   2
 -12   0   0 -2.3185 4.78308  12
 -12   0   0 20.0855 10.5644   6
 -12   0   0 4.78367 7.20510  14
 -12   0   0 3.60310 6.74770   5
 -12   0   0 -8.4351 6.02775   8
 -13   0   0 2.50660 7.89890  14
 -13   0   0 13.3776 9.59789   6
 -13   0   0 1.02603 8.86559  12
 -13   0   0 22.3400 11.9366   5
  13   0   0 8.05890 3.41243   2
 -13   0   0 2.58065 9.08608   8
 -14   0   0 -4.2521 6.56815   5
 -14   0   0 -2.2211 7.83212  14
 -14   0   0 -1.4195 7.77746   6
  14   0   0 4.42588 3.14069   2
 -14   0   0 1.75998 9.38418   8
  15   0   0 7.11929 3.66346   2
 -15   0   0 11.5478 12.1157   5
 -15   0   0 3.31317 9.48803   8
 -16   0   0 -3.6302 8.87543   5
  16   0   0 7.34197 3.77653   2
  -1  -1   0 -1.3118 0.68433   9
  -1  -1   0 0.46005 0.40185   2
  -1  -1   0 0.69611 0.80199  13
  -1  -1   0 -0.2053 0.45632   2
  -1  -1   0 -1.2818 5.91284   3
  -1  -1   0 0.89981 0.32550   7
   1   1   0 -1.2524 0.69730   6
  -1   1   0 0.41684 0.68380   4
  -1   1   0 -0.0159 0.73633  13
  -1   1   0 -0.0984 0.45873   2
   1   1   0 1.31028 1.33895  14
  -1   1   0 -0.1607 5.29974   3
  -1   1   0 0.02635 0.34170   2
   2  -1   0 143.258 11.4241  10
   2  -1   0 126.798 26.0962   3
   2  -1   0 129.651 12.2893   6
  -2  -1   0 149.527 13.0715   8
  -2  -1   0 141.432 10.9924   2
   2  -1   0 144.946 12.7609  14
  -2  -1   0 145.796 10.9454   7
  -2  -1   0 141.118 12.2164  10
   2  -1   0 157.226 13.0233   8
  -2  -1   0 145.894 11.9135  12
   2  -1   0 144.632 10.9996   2
  -2  -1   0 174.795 27.0679   3
  -2  -1   0 150.150 11.0501   2
  -2  -1   0 155.128 12.3431  13
   2  -1   0 152.713 11.7421  12
   2   1   0 160.156 27.2430   3
   2   1   0 133.113 12.7364   6
   2   1   0 131.964 12.5698  14
  -2   1   0 147.888 11.4167   4
  -2   1   0 150.736 13.0223   8
  -2   1   0 145.471 11.8833  12
  -2   1   0 145.681 12.4380   6
   2   1   0 146.631 11.7179  12
   2   1   0 144.305 10.9385   7
  -2   1   0 158.426 12.4261  13
   2   1   0 135.972 12.8758   8
   2   1   0 141.840 10.9899   2
  -2   1   0 142.351 10.9933   2
  -2   1   0 150.520 11.0467   2
   2   1   0 133.741 12.1068  10
  -2   1   0 146.390 11.3936  10
  -3  -1   0 118.840 9.36062   2
  -3  -1   0 121.494 9.42883   2
   3  -1   0 115.810 9.36987   2
   3  -1   0 115.832 13.2121   8
   3  -1   0 123.015 10.3244  12
  -3  -1   0 128.652 12.1889   6
  -3  -1   0 117.814 9.28681   7
  -3  -1   0 124.545 10.7448  12
  -3  -1   0 125.181 11.3167  13
   3  -1   0 135.207 31.0403   3
  -3  -1   0 140.720 11.2423  10
   3  -1   0 110.508 11.1115  13
  -3  -1   0 133.576 13.7799   8
   3  -1   0 120.322 10.2255  10
  -3  -1   0 88.8661 23.9334   3
  -3  -1   0 117.023 11.7226  14
   3  -1   0 112.079 12.5337  14
   3  -1   0 122.824 11.7877   6
  -3   1   0 90.7678 23.6637   3
   3   1   0 135.387 13.7897   8
  -3   1   0 114.517 10.6336  12
   3   1   0 170.122 33.7430   3
   3   1   0 121.877 10.3593  12
   3   1   0 110.124 10.9135  10
   3   1   0 130.104 12.0417  14
   3   1   0 123.748 11.2914  13
  -3   1   0 132.496 11.9768  14
   3   1   0 112.782 12.8326   6
   3   1   0 114.355 9.36277   2
  -3   1   0 121.731 9.38207   2
  -3   1   0 106.397 9.65468   4
  -3   1   0 119.559 11.6400   6
  -3   1   0 137.228 10.3067  10
  -3   1   0 121.272 9.25324   7
  -3   1   0 96.3486 12.4173   8
  -3   1   0 123.545 9.43484   2
  -3   1   0 128.989 11.4800  13
  -4  -1   0 3.63145 1.34708   7
  -4  -1   0 5.25566 3.15917  13
  -4  -1   0 -1.3950 2.16356  12
  -4  -1   0 -0.9524 2.06420  10
  -4  -1   0 -2.3946 3.02853  14
   4  -1   0 4.28848 1.31738   2
   4  -1   0 1.05425 1.95106  10
   4  -1   0 3.79028 1.29772   2
  -4  -1   0 3.27877 1.21988   2
   4  -1   0 -1.4185 2.69179  14
   4  -1   0 1.24129 3.36420   8
  -4  -1   0 3.52668 3.38379   6
  -4  -1   0 4.76428 1.31413   2
   4  -1   0 6.06374 2.35635  12
  -4  -1   0 17.9853 21.3658   3
   4  -1   0 -2.3645 2.56735   6
   4  -1   0 1.64011 2.65491  13
   4  -1   0 -19.473 21.3439   3
  -4  -1   0 5.13571 4.18912   8
   4   1   0 38.1849 24.8499   3
  -4   1   0 0.26898 1.74002  10
   4   1   0 1.47240 2.83440  13
  -4   1   0 2.51476 1.16767   2
  -4   1   0 16.0885 21.8431   3
  -4   1   0 1.50430 1.38359   4
   4   1   0 6.88050 4.19045   6
   4   1   0 0.97470 1.10553   2
   4   1   0 2.56042 2.00147  12
  -4   1   0 -0.7385 2.18196  12
  -4   1   0 4.30033 2.96730  13
  -4   1   0 4.43887 3.60234  14
  -4   1   0 2.50049 1.20992   2
  -4   1   0 2.83974 1.27250   7
   4   1   0 3.85811 2.74694  10
  -4   1   0 7.88708 3.56450   6
   4   1   0 2.78825 1.22443   2
   4   1   0 3.51482 3.61194  14
   4   1   0 5.40844 4.18303   8
  -4   1   0 2.51550 3.59191   8
   5  -1   0 208.474 19.5347  14
  -5  -1   0 199.487 15.5907   2
   5  -1   0 209.665 19.3232   6
   5  -1   0 209.718 15.7377   2
   5  -1   0 197.367 16.5624  12
  -5  -1   0 166.782 21.3741   8
  -5  -1   0 205.847 15.6775   2
   5  -1   0 191.063 19.6833   8
   5  -1   0 203.520 49.3606   3
  -5  -1   0 237.918 20.4274   6
  -5  -1   0 190.016 17.7005  12
  -5  -1   0 129.023 43.1049   3
   5  -1   0 204.115 15.6449   2
  -5  -1   0 185.420 18.2306  13
  -5  -1   0 239.861 20.1353  14
  -5  -1   0 189.872 17.7070  10
   5  -1   0 196.680 17.0487  10
   5  -1   0 202.235 18.2951  13
  -5  -1   0 202.171 15.9805  11
  -5   1   0 86.8324 35.1154   3
   5   1   0 212.769 15.7502   2
  -5   1   0 208.182 19.6219  14
  -5   1   0 217.732 15.6513   2
   5   1   0 196.692 18.2396  13
   5   1   0 188.261 19.0096  14
  -5   1   0 185.744 18.3885  13
  -5   1   0 164.121 18.5287   6
   5   1   0 203.327 17.8586  10
  -5   1   0 199.973 15.7476   7
   5   1   0 198.860 16.6129  12
  -5   1   0 211.784 15.7900   4
   5   1   0 188.370 15.5768   2
  -5   1   0 190.889 17.7374  12
  -5   1   0 216.922 15.7260   2
  -5   1   0 194.120 15.8468  11
  -5   1   0 193.567 19.9206   8
   5   1   0 194.500 19.3825   6
   5   1   0 172.292 49.2185   3
  -6  -1   0 1.13923 2.61388  12
  -6  -1   0 3.70945 3.27185  13
   6  -1   0 5.78389 3.08736  10
  -6  -1   0 4.35655 1.52597   2
  -6  -1   0 5.11281 1.71365   7
   6  -1   0 3.85494 4.04466   6
  -6  -1   0 7.26902 2.06946  11
  -6  -1   0 8.79096 5.25925  14
  -6  -1   0 2.16963 3.95670   6
  -6  -1   0 -3.4665 4.26388   8
  -6  -1   0 8.71351 3.47242  10
   6  -1   0 1.43724 3.18111  13
   6  -1   0 73.2074 38.6629   3
  -6  -1   0 3.00690 1.55156   2
   6  -1   0 8.42029 5.10324  14
   6  -1   0 3.96888 1.67847   2
   6  -1   0 4.35146 2.12966  12
   6  -1   0 3.03752 1.49888   2
   6  -1   0 6.41832 5.45538   8
  -6  -1   0 41.4505 36.0665   3
  -6   1   0 2.51146 1.49864   2
  -6   1   0 4.24378 3.87793  13
  -6   1   0 -0.0619 2.19916  10
   6   1   0 8.90377 4.25890  13
  -6   1   0 3.30768 2.96576  12
  -6   1   0 0.93128 3.16992   8
  -6   1   0 4.42110 1.30077   4
   6   1   0 -1.4124 3.80254  14
  -6   1   0 2.04073 1.46765   2
  -6   1   0 -2.2771 3.84205  14
   6   1   0 5.28038 1.69329   2
  -6   1   0 3.61530 1.32748   7
   6   1   0 5.57438 4.51917   6
   6   1   0 4.30159 3.41084  10
   6   1   0 5.80936 1.64726   2
  -6   1   0 2.42433 3.82179   6
   6   1   0 5.38294 2.16740  12
  -6   1   0 -20.329 27.1884   3
   6   1   0 -14.396 34.6298   3
  -6   1   0 0.95918 1.55823  11
   7  -1   0 170.214 60.4197   3
   7  -1   0 152.237 14.9052  10
  -7  -1   0 139.517 18.9639  14
  -7  -1   0 157.314 13.5272  11
  -7  -1   0 155.782 53.9360   3
   7  -1   0 197.559 21.3650  14
   7  -1   0 163.086 18.1955  13
   7  -1   0 144.352 19.2090   6
   7  -1   0 160.037 13.2274   2
   7  -1   0 166.520 13.1369   2
   7  -1   0 155.222 13.4057  12
  -7  -1   0 163.176 15.8037  10
  -7  -1   0 163.565 13.0447   2
  -7  -1   0 165.478 13.1313   2
  -7  -1   0 152.608 17.5504  12
  -7  -1   0 182.980 17.4622  13
  -7  -1   0 153.903 20.4905   6
  -7  -1   0 154.810 21.2522   8
   7  -1   0 165.438 21.3948   8
   7   1   0 200.141 21.9498   6
  -7   1   0 161.233 18.4694  13
  -7   1   0 156.868 14.8551  10
  -7   1   0 157.831 12.9955   2
   7   1   0 152.781 13.1609   2
   7   1   0 159.644 18.1941  13
  -7   1   0 164.197 16.3225  12
   7   1   0 130.436 58.7637   3
  -7   1   0 188.673 21.0749  14
  -7   1   0 166.591 13.5265  11
  -7   1   0 144.873 20.2082   8
   7   1   0 161.807 13.1084   2
   7   1   0 150.502 19.5049  14
  -7   1   0 176.418 20.6060   6
   7   1   0 150.460 15.6695  10
  -7   1   0 96.2670 46.9535   3
  -7   1   0 163.577 13.1309   2
   7   1   0 170.855 13.5116  12
  -8  -1   0 13.2375 5.34654  12
  -8  -1   0 9.79177 6.24197   9
   8  -1   0 18.0824 4.68585  10
   8  -1   0 12.0488 2.54249   2
   8  -1   0 3.99107 5.52771  14
   8  -1   0 30.5412 62.9851   3
  -8  -1   0 14.7202 6.77435  14
  -8  -1   0 10.8131 2.41430   2
  -8  -1   0 11.2470 5.15033  13
  -8  -1   0 91.1466 44.6302   3
  -8  -1   0 26.1409 8.56540   8
   8  -1   0 2.40441 5.60565   6
  -8  -1   0 11.0172 2.50350   2
   8  -1   0 13.6851 5.08727  13
  -8  -1   0 7.73763 5.80544   6
  -8  -1   0 9.36328 4.50383  10
  -8   1   0 14.9050 7.54257   8
  -8   1   0 17.7537 6.73183   6
   8   1   0 6.81784 5.43527  14
  -8   1   0 8.48372 3.51891  10
  -8   1   0 10.7963 5.05540  12
  -8   1   0 11.0180 5.30960  13
  -8   1   0 11.3031 2.48873   2
   8   1   0 -34.732 60.5484   3
   8   1   0 23.4361 6.23073  13
  -8   1   0 12.2458 2.48417   2
   8   1   0 10.3001 2.41038   2
   8   1   0 16.4815 7.10045   6
   8   1   0 17.4157 5.36031  10
  -8   1   0 53.9765 45.9228   3
  -8   1   0 8.86122 5.98258  14
  -9  -1   0 27.2604 8.69572  14
   9  -1   0 28.7392 9.47965   6
  -9  -1   0 32.9409 4.55166   2
  -9  -1   0 42.4593 4.75608   2
  -9  -1   0 65.3094 59.8100   3
   9  -1   0 33.5117 4.51871   2
  -9  -1   0 40.4812 8.78026  12
   9  -1   0 37.7446 8.68743  13
  -9  -1   0 32.6219 8.43377  13
  -9  -1   0 38.2322 7.74621  10
  -9  -1   0 26.7568 9.29469   9
   9  -1   0 29.2770 9.31926  14
   9  -1   0 75.1255 73.2438   3
  -9  -1   0 35.7814 10.8615   8
   9  -1   0 35.6446 4.83465   2
  -9  -1   0 38.4418 10.7469   6
   9  -1   0 23.1471 6.03718  10
  -9   1   0 41.1791 10.2941  14
   9   1   0 41.7206 4.89312   2
  -9   1   0 14.3169 6.64077  12
  -9   1   0 51.0888 12.5408   5
   9   1   0 34.5605 8.36773  13
  -9   1   0 25.2887 5.84072  10
  -9   1   0 24.3537 7.49870  13
   9   1   0 40.5349 5.06217   2
   9   1   0 39.1361 10.5453   6
   9   1   0 32.3993 9.94653  14
  -9   1   0 35.2501 4.64783   2
  -9   1   0 52.2955 11.6375   6
   9   1   0 22.2532 73.1308   3
  -9   1   0 48.1997 55.4594   3
  -9   1   0 32.2717 4.40433   2
   9   1   0 32.3284 7.42082  10
  -9   1   0 42.3884 11.7883   8
  10  -1   0 0.42308 1.93040   2
 -10  -1   0 5.68191 6.23940   6
 -10  -1   0 5.84290 4.15488  10
  10  -1   0 7.95777 7.83431   6
  10  -1   0 85.3177 97.2936   3
 -10  -1   0 0.67467 6.38375   8
 -10  -1   0 -6.1545 4.33236  14
  10  -1   0 2.39417 2.58375   2
 -10  -1   0 6.70986 5.35148  12
 -10  -1   0 97.2121 65.7610   3
  10   1   0 2.84141 2.81761   2
 -10   1   0 2.94823 3.33946  10
 -10   1   0 -1.7727 5.43525   8
 -10   1   0 3.06542 6.59921   5
 -10   1   0 0.17080 60.1550   3
 -10   1   0 -3.1678 5.13447   6
 -10   1   0 -3.4024 5.02646  14
 -10   1   0 11.4765 6.02494  12
  10   1   0 28.0993 91.1683   3
  10   1   0 0.03867 1.91125   2
 -11  -1   0 3.57981 7.02237  14
 -11  -1   0 11.0367 9.10707   8
  11  -1   0 11.9116 3.20587   2
 -11  -1   0 18.1977 7.09793  12
 -11  -1   0 -1.0617 6.83309   5
 -11  -1   0 29.1997 10.3698   6
 -11   1   0 11.0457 8.63501   6
 -11   1   0 16.6947 8.34244  14
 -11   1   0 6.23107 5.53208  12
  11   1   0 13.2341 3.20819   2
 -11   1   0 3.62926 7.83831   5
 -11   1   0 10.1516 8.09801   8
 -12  -1   0 46.7019 13.4533  14
 -12  -1   0 75.0211 14.8451  12
 -12  -1   0 92.6273 19.3658   5
 -12  -1   0 63.2344 17.2165   8
 -12  -1   0 88.5408 17.3203   6
  12  -1   0 50.7580 6.85708   2
 -12   1   0 53.4659 13.3735  12
 -12   1   0 72.0994 17.1663   8
 -12   1   0 63.8548 16.9407   5
  12   1   0 60.2344 7.17901   2
 -12   1   0 50.7976 13.9026  14
 -12   1   0 60.1061 14.9877   6
  13  -1   0 6.62394 3.14775   2
 -13  -1   0 -6.2291 6.75813   8
 -13  -1   0 1.47104 10.9176  12
 -13  -1   0 -0.0531 8.24485   5
 -13  -1   0 0.94596 8.08659   6
 -13  -1   0 -3.8266 6.49680  14
 -13   1   0 14.3614 11.3336   5
 -13   1   0 25.8309 10.5935  14
  13   1   0 10.8076 3.50425   2
 -13   1   0 6.15341 12.4272  12
 -13   1   0 10.0544 10.3174   8
 -13   1   0 10.3159 9.56593   6
 -14  -1   0 -0.3523 8.57570  14
 -14  -1   0 0.50980 8.05811   8
 -14  -1   0 -3.3845 8.47785   5
  14  -1   0 -0.8003 2.77009   2
  14   1   0 2.91796 2.94259   2
 -14   1   0 9.59220 9.47961  14
 -14   1   0 3.77944 8.82505   8
 -14   1   0 0.86029 7.34298   6
 -14   1   0 1.22779 9.60463   5
  15  -1   0 0.89113 3.20665   2
 -15  -1   0 4.70207 10.0338   8
 -15  -1   0 -6.6468 9.09326   5
 -15  -1   0 -1.5478 8.78131   6
 -15   1   0 -6.3621 8.71956   5
 -15   1   0 5.38876 9.84209   8
  15   1   0 1.89268 3.28795   2
  16  -1   0 4.81068 3.64691   2
 -16  -1   0 11.9551 12.8899   5
  16   1   0 1.27870 3.30102   2
 -16   1   0 8.44970 13.2413   5
  -1  -2   0 754.095 53.9689   9
   1  -2   0 772.275 54.2822   5
  -1  -2   0 615.501 62.0420   3
  -1  -2   0 751.942 54.0564  13
  -1   2   0 682.418 53.1682   2
  -1   2   0 638.753 61.7272   3
  -1   2   0 742.472 54.0507  13
  -1   2   0 713.968 53.8326   4
   2  -2   0 0.81308 2.44277   8
  -2  -2   0 3.83432 1.10920   2
  -2  -2   0 6.65808 2.34917  13
   2  -2   0 3.91500 1.01912   2
   2  -2   0 5.10754 2.26777   6
  -2  -2   0 1.65756 2.91816  14
   2  -2   0 -7.3066 10.0475   3
   2  -2   0 3.79928 2.72680  14
  -2  -2   0 -4.4936 9.20209   3
  -2  -2   0 3.87275 1.90923  12
  -2  -2   0 -0.3228 2.13568   9
  -2  -2   0 -1.4571 1.91671  10
  -2  -2   0 9.21481 2.96320   6
  -2  -2   0 5.07580 1.12895   4
  -2  -2   0 3.67612 0.82425   7
  -2  -2   0 3.08672 1.01788   2
   2  -2   0 1.05189 1.74013  12
   2  -2   0 4.95847 1.86850   4
  -2   2   0 1.86329 0.99021   2
  -2   2   0 2.62201 1.62743   4
   2   2   0 6.68995 2.11414  12
  -2   2   0 5.08181 2.74192  14
  -2   2   0 1.50672 2.52467   5
  -2   2   0 2.98333 2.79910   8
   2   2   0 1.65814 2.20990   6
   2   2   0 7.29876 12.1254   3
  -2   2   0 1.21507 9.34537   3
   2   2   0 5.33205 0.88069   7
  -2   2   0 6.09906 2.14568  12
  -2   2   0 4.26163 2.15921  13
   2   2   0 3.62869 0.97066   2
  -2   2   0 3.77348 2.21608   6
   2   2   0 3.14255 1.11556   4
  -2   2   0 5.13414 1.03291   2
   2   2   0 0.34941 2.38269  14
   2   2   0 4.33218 2.80052  10
   3  -2   0 259.912 21.2053   6
  -3  -2   0 261.883 21.1412  13
   3  -2   0 242.110 21.6159  14
  -3  -2   0 269.991 22.1970   6
   3  -2   0 244.337 20.9709  13
   3  -2   0 252.998 19.4728  10
  -3  -2   0 238.225 22.7949  12
  -3  -2   0 253.587 21.0664  10
  -3  -2   0 271.905 43.8429   3
  -3  -2   0 249.258 19.0284   7
  -3  -2   0 238.004 21.9354   8
  -3  -2   0 274.677 21.8024   9
  -3  -2   0 245.980 21.5904  14
   3  -2   0 259.345 19.1552   2
   3  -2   0 250.700 21.9360   8
  -3  -2   0 251.846 19.1794   2
   3  -2   0 256.743 20.1089  12
  -3  -2   0 254.058 19.1293   2
   3  -2   0 321.198 45.8490   3
  -3   2   0 252.909 21.0519  13
  -3   2   0 256.869 19.4381  10
  -3   2   0 266.789 19.1507   2
   3   2   0 246.537 19.1308   2
   3   2   0 281.626 44.9997   3
   3   2   0 245.272 20.9196  13
   3   2   0 249.910 21.5709  14
   3   2   0 243.623 18.9991   7
  -3   2   0 248.781 19.8448   4
  -3   2   0 258.760 19.1804   2
  -3   2   0 266.884 22.0974   5
   3   2   0 266.561 21.2512  10
   3   2   0 266.033 20.2179  12
   3   2   0 252.750 21.7484   6
  -3   2   0 271.523 21.8672  14
  -3   2   0 208.489 21.3935   8
  -3   2   0 242.485 21.0723   6
  -3   2   0 288.710 43.3583   3
  -4  -2   0 118.757 9.08563   7
   4  -2   0 120.138 9.95677  10
   4  -2   0 120.579 13.0788   6
   4  -2   0 120.352 13.5863  14
  -4  -2   0 125.376 11.1705  12
   4  -2   0 112.930 9.17173   2
  -4  -2   0 121.887 11.5911  10
  -4  -2   0 106.350 12.2130  13
  -4  -2   0 115.199 9.21715   2
  -4  -2   0 117.950 14.2492   8
  -4  -2   0 76.7546 30.8457   3
   4  -2   0 111.583 11.4406  13
  -4  -2   0 116.144 14.0936   6
   4  -2   0 137.808 38.7364   3
   4  -2   0 106.592 10.1499  12
  -4  -2   0 116.044 9.16339   2
   4  -2   0 114.001 14.1344   8
  -4  -2   0 118.892 13.4675  14
  -4   2   0 111.424 9.12607   2
  -4   2   0 92.0588 30.1483   3
  -4   2   0 113.986 9.21042   2
   4   2   0 110.750 9.15699   2
   4   2   0 115.526 13.4426  14
  -4   2   0 109.093 10.8912  12
   4   2   0 113.727 11.5379  10
  -4   2   0 104.208 12.2932  13
  -4   2   0 109.710 13.3459  14
  -4   2   0 114.774 8.99018   7
  -4   2   0 112.960 9.78396  10
   4   2   0 120.478 10.3949  12
   4   2   0 117.842 11.5638  13
  -4   2   0 116.144 9.85541   4
   4   2   0 119.699 35.6768   3
  -4   2   0 95.9137 13.1054   8
  -4   2   0 121.622 11.9679   6
   4   2   0 137.743 14.6732   6
  -5  -2   0 88.3276 8.23873  11
  -5  -2   0 100.550 13.7437   8
  -5  -2   0 140.489 41.2571   3
  -5  -2   0 103.178 13.6741   9
   5  -2   0 103.002 13.2122  14
   5  -2   0 130.728 43.6285   3
  -5  -2   0 99.7403 11.4709  10
   5  -2   0 102.155 9.10524  10
   5  -2   0 123.425 14.6367   8
   5  -2   0 97.3381 11.8226  13
   5  -2   0 99.2424 8.12466   2
  -5  -2   0 96.5190 7.98910   2
  -5  -2   0 101.734 13.4676   6
   5  -2   0 106.270 9.27331  12
  -5  -2   0 89.2218 11.6358  13
  -5  -2   0 99.6500 12.9198  14
   5  -2   0 102.562 8.11249   2
  -5  -2   0 93.4534 11.2282  12
   5  -2   0 97.5330 12.5518   6
  -5  -2   0 88.5044 8.02580   2
  -5   2   0 93.2635 8.55429   4
   5   2   0 99.4698 8.13093   2
   5   2   0 109.132 13.5027  14
  -5   2   0 111.411 8.22422   2
  -5   2   0 56.2491 31.6155   3
  -5   2   0 117.992 12.0124  12
   5   2   0 102.435 11.8917  10
  -5   2   0 121.841 14.3353   8
   5   2   0 111.104 13.8141   6
  -5   2   0 89.4980 8.17130  11
  -5   2   0 95.6959 8.01952   2
  -5   2   0 87.1702 11.5567  13
  -5   2   0 87.9016 8.02339   7
   5   2   0 97.7058 11.6893  13
   5   2   0 62.2958 39.7094   3
  -5   2   0 94.3821 8.90708  10
   5   2   0 94.1806 9.09158  12
  -5   2   0 88.8789 12.6512  14
   5   2   0 87.3613 7.96792   2
  -5   2   0 88.3395 12.1061   6
  -6  -2   0 1.69580 32.2044   3
   6  -2   0 74.6892 12.5945   8
  -6  -2   0 89.3085 12.9299   9
  -6  -2   0 72.8780 6.49139   7
   6  -2   0 77.3390 7.49374  12
   6  -2   0 79.3818 6.79350   2
  -6  -2   0 70.0248 11.9725   6
   6  -2   0 79.2157 12.2882  14
   6  -2   0 70.0420 8.28343  10
  -6  -2   0 59.8032 9.44580  12
  -6  -2   0 77.5658 10.9796  13
   6  -2   0 73.7488 10.3172  13
  -6  -2   0 90.3209 7.33211  11
  -6  -2   0 77.9980 6.63936   2
  -6  -2   0 72.7622 6.66030   2
  -6  -2   0 84.8635 10.6897  10
   6  -2   0 78.4442 6.71245   2
   6  -2   0 104.636 42.6128   3
  -6  -2   0 74.9680 12.7929   8
  -6  -2   0 71.9424 11.8202  14
   6  -2   0 83.3571 12.0108   6
   6   2   0 91.9948 11.0153  10
  -6   2   0 63.3465 6.71106  11
  -6   2   0 71.5743 6.57196   2
   6   2   0 64.6638 6.53838   2
  -6   2   0 78.3011 11.2561  13
  -6   2   0 72.2438 6.92266   4
   6   2   0 143.793 44.9068   3
   6   2   0 88.1863 12.5920  14
   6   2   0 99.5895 11.6141  13
  -6   2   0 54.4647 10.7833  14
  -6   2   0 69.2712 11.2263   6
  -6   2   0 80.6967 12.6939   8
   6   2   0 76.5120 6.78098   2
  -6   2   0 75.3399 10.1174  12
  -6   2   0 60.4595 31.9325   3
   6   2   0 62.5861 11.6827   6
  -6   2   0 74.2618 6.68482   2
   6   2   0 77.7615 7.58079  12
  -6   2   0 77.1643 6.50228   7
  -7  -2   0 46.3573 4.95935   2
   7  -2   0 53.5252 8.90914  13
   7  -2   0 52.8836 5.84435  12
  -7  -2   0 50.3340 10.4232  14
  -7  -2   0 38.7157 7.86265  12
  -7  -2   0 61.6160 46.0352   3
   7  -2   0 63.2880 51.4098   3
  -7  -2   0 42.8201 7.92631  10
   7  -2   0 44.0453 5.08072   2
  -7  -2   0 38.6414 8.42991  13
   7  -2   0 39.5540 9.17949  14
  -7  -2   0 40.3135 9.81044   6
  -7  -2   0 62.3218 6.31909  11
  -7  -2   0 34.8457 9.89250   8
  -7  -2   0 48.8311 10.1337   9
   7  -2   0 53.1514 5.49288   2
   7  -2   0 41.7976 6.38351  10
   7  -2   0 67.1753 11.3884   6
   7  -2   0 37.4555 9.70182   8
  -7  -2   0 43.2690 5.09580   2
  -7   2   0 42.3133 4.98665   2
   7   2   0 43.0723 4.98348   2
  -7   2   0 37.9822 5.26016  11
  -7   2   0 60.2083 11.7089   5
   7   2   0 47.3625 8.40310  10
   7   2   0 50.1832 10.5721   6
  -7   2   0 54.6236 10.5515   6
   7   2   0 -19.452 47.9322   3
  -7   2   0 24.2403 37.2967   3
  -7   2   0 39.1562 8.58360  13
   7   2   0 49.8817 8.98249  13
  -7   2   0 52.1830 6.72782  10
   7   2   0 61.3616 10.9950  14
  -7   2   0 53.4042 8.84937  12
  -7   2   0 39.9802 4.74635   4
  -7   2   0 56.5356 11.7005   8
  -7   2   0 52.7623 4.91421   2
   7   2   0 46.3474 5.29407   2
  -7   2   0 61.6631 11.0242  14
   7   2   0 52.8578 5.89873  12
  -8  -2   0 -1.5097 4.49549   9
  -8  -2   0 34.1115 42.7753   3
  -8  -2   0 -1.8742 1.42729   2
  -8  -2   0 4.90971 4.51369  13
   8  -2   0 3.83520 3.97602  13
  -8  -2   0 2.56171 3.52174  10
   8  -2   0 5.70434 3.17492  10
  -8  -2   0 3.37357 5.08959  14
   8  -2   0 0.74280 1.59865   2
  -8  -2   0 1.64462 1.56038   2
   8  -2   0 2.35509 2.02791   2
  -8  -2   0 -2.4748 3.05223  12
  -8  -2   0 -5.0308 3.92910   8
   8  -2   0 -75.875 52.6716   3
  -8  -2   0 -3.6769 3.83006   6
   8  -2   0 -1.7664 3.85941   6
   8  -2   0 -0.3076 4.67015  14
   8  -2   0 2.64511 5.25194   8
  -8   2   0 0.39386 5.12246   8
   8   2   0 -1.2176 4.22512  14
   8   2   0 2.31158 2.01529   2
  -8   2   0 2.71087 2.02025   2
  -8   2   0 -0.0634 4.92558   5
   8   2   0 5.68066 5.70226   6
  -8   2   0 1.43760 2.30397  10
  -8   2   0 -14.542 39.4025   3
  -8   2   0 3.03525 1.71633   2
   8   2   0 -2.1549 3.10149  10
   8   2   0 -2.2456 1.39914   2
  -8   2   0 7.05262 5.09343   6
  -8   2   0 -3.3357 4.39263  14
   8   2   0 -35.162 57.7371   3
   8   2   0 -1.4233 3.15903  13
  -8   2   0 3.14708 3.94162  13
  -8   2   0 2.63251 1.89231  11
  -8   2   0 1.12488 3.42953  12
   9  -2   0 37.1813 70.8464   3
  -9  -2   0 0.71467 5.87150   8
   9  -2   0 -1.5295 3.55206  13
   9  -2   0 2.92208 2.91393  10
   9  -2   0 3.39268 6.10215  14
  -9  -2   0 0.36301 1.60364   2
  -9  -2   0 -2.2753 3.04516  10
  -9  -2   0 1.03690 1.83657   2
  -9  -2   0 2.74658 4.58595  12
   9  -2   0 -1.5244 1.58113   2
  -9  -2   0 4.45463 4.40780  13
  -9  -2   0 -2.0305 4.34091  14
  -9  -2   0 -0.2409 4.54997   9
  -9  -2   0 15.2740 56.1826   3
   9  -2   0 1.21906 2.09744   2
  -9  -2   0 -1.5329 4.77528   6
  -9   2   0 6.06275 7.05201   8
   9   2   0 1.43427 3.96070  10
  -9   2   0 0.17238 2.49645  10
   9   2   0 -1.9488 1.62897   2
  -9   2   0 -8.1339 4.11320   5
  -9   2   0 -3.4625 3.36567  14
  -9   2   0 27.1045 61.2654   3
   9   2   0 0.76817 1.91535   2
  -9   2   0 -2.8511 3.82083  12
  -9   2   0 -3.6917 3.78631   6
  -9   2   0 1.25389 1.71395   2
   9   2   0 4.16231 4.51324  13
   9   2   0 -35.856 69.0616   3
   9   2   0 -3.1551 4.83529  14
  -9   2   0 0.01873 3.44556  13
  -9   2   0 3.29323 1.84960   2
   9   2   0 8.23864 6.72169   6
 -10  -2   0 2.91610 4.24859  10
 -10  -2   0 6.15402 5.87021   8
  10  -2   0 -39.398 83.5172   3
 -10  -2   0 -2.2536 5.37030  14
  10  -2   0 4.22831 2.34566   2
  10  -2   0 0.10123 6.08661   6
 -10  -2   0 -1.3629 4.78748   6
 -10  -2   0 -1.0815 4.04045  12
 -10  -2   0 17.4065 61.4939   3
 -10   2   0 0.77242 4.56532  12
 -10   2   0 -0.3853 5.84819   5
  10   2   0 1.26951 2.04195   2
 -10   2   0 -30.661 62.0822   3
 -10   2   0 1.69412 2.64278  10
 -10   2   0 7.16317 6.88221  14
 -10   2   0 -4.6233 5.27586   8
 -10   2   0 4.92027 5.82327   6
  10   2   0 -7.2264 95.3518   3
 -11  -2   0 6.96259 8.39341   8
 -11  -2   0 -2.4807 5.48354  14
 -11  -2   0 16.5397 9.18458   6
  11  -2   0 15.3919 3.38746   2
 -11  -2   0 10.4269 6.40477  12
 -11   2   0 -3.8448 5.50348   6
 -11   2   0 6.12740 7.61593   5
  11   2   0 6.86644 2.79021   2
 -11   2   0 15.4547 9.70382   8
 -11   2   0 6.15493 5.57170  12
 -11   2   0 14.0111 8.79643  14
 -12  -2   0 4.92946 6.02381  12
 -12  -2   0 5.97480 7.91405   6
 -12  -2   0 0.62860 8.21644   8
 -12  -2   0 3.82195 8.15375   5
 -12  -2   0 -0.0239 6.22896  14
  12  -2   0 3.14890 2.52994   2
  12   2   0 1.31257 2.40775   2
 -12   2   0 11.9964 8.15010  14
 -12   2   0 11.7599 8.72127   6
 -12   2   0 3.82932 7.13674   8
 -12   2   0 -2.4260 7.05454   5
 -12   2   0 6.44718 6.50085  12
 -13  -2   0 4.02616 11.2589  12
  13  -2   0 5.70113 3.13521   2
 -13  -2   0 4.10065 7.29598  14
 -13  -2   0 12.3361 10.6554   5
 -13  -2   0 -1.5703 9.09593   8
 -13  -2   0 7.10296 9.08934   6
 -13   2   0 3.80807 10.7198  12
 -13   2   0 -0.5697 7.45147   8
 -13   2   0 8.27986 8.15306  14
 -13   2   0 3.94914 8.65129   5
  13   2   0 6.37733 3.10857   2
 -13   2   0 -1.6010 7.45388   6
 -14  -2   0 2.27348 8.97234   8
  14  -2   0 2.82265 2.94182   2
 -14  -2   0 -10.107 6.06384   5
 -14  -2   0 5.00240 14.5836   6
 -14   2   0 -6.0446 7.69366   5
 -14   2   0 7.94402 11.0917   8
  14   2   0 0.43041 2.62403   2
 -14   2   0 1.72590 8.57652   6
 -15  -2   0 -1.1970 10.1093   6
  15  -2   0 5.10229 3.55698   2
 -15  -2   0 2.46440 11.0768   5
 -15  -2   0 7.76179 11.1135   8
  15   2   0 0.25845 3.26229   2
 -15   2   0 1.19415 9.87760   5
 -15   2   0 17.1995 13.9959   8
  16  -2   0 1.50950 3.32851   2
 -16  -2   0 11.0839 14.2905   5
  16   2   0 1.11946 3.32660   2
 -16   2   0 10.6599 13.3644   5
   0  -3   0 1.46377 1.33742   9
   0   3   0 -0.5970 7.83225   3
   0   3   0 1.05673 1.29569  10
   0   3   0 0.00294 0.97814  12
   1  -3   0 99.5913 9.02444   8
  -1  -3   0 101.291 9.35176   6
   1  -3   0 109.986 9.30023   5
   1  -3   0 108.452 8.32370  10
  -1  -3   0 104.140 8.02080   2
  -1  -3   0 108.717 8.72520   4
  -1  -3   0 103.690 8.80086   9
  -1  -3   0 111.563 9.62152  14
   1  -3   0 117.246 9.15456   4
   1  -3   0 103.256 8.36724   6
   1  -3   0 96.1208 8.77048  12
  -1  -3   0 102.866 8.89789  12
  -1  -3   0 112.786 9.19159  13
  -1  -3   0 145.939 23.6814   3
   1  -3   0 105.878 8.01861   2
  -1  -3   0 101.774 9.07077   5
   1  -3   0 103.224 9.36293  14
   1  -3   0 99.6500 8.02228   2
  -1  -3   0 115.049 9.58543  10
   1   3   0 101.191 7.82271   7
  -1   3   0 112.020 9.46097  14
   1   3   0 108.055 8.91011   9
  -1   3   0 107.331 8.03535   2
   1   3   0 108.270 9.49038  10
  -1   3   0 104.011 20.4780   3
  -1   3   0 96.9847 8.92380   4
  -1   3   0 103.705 8.89775  12
  -1   3   0 103.225 9.04488   8
  -1   3   0 100.352 9.23053   5
  -1   3   0 109.046 8.41329   6
   1   3   0 103.760 8.71884   4
   1   3   0 98.2297 9.16468   6
  -1   3   0 95.8761 8.24243  10
   1   3   0 113.064 9.56764  14
   1   3   0 107.349 8.90730  12
   1   3   0 101.844 8.03419   2
  -1   3   0 100.189 7.99696   2
  -1   3   0 116.613 9.32194  13
  -2  -3   0 130.216 11.9401  14
  -2  -3   0 125.477 9.65381   2
  -2  -3   0 137.785 11.3868  13
   2  -3   0 137.523 10.9040   4
   2  -3   0 106.787 11.3661   8
  -2  -3   0 117.894 27.2133   3
  -2  -3   0 121.433 9.68419   2
   2  -3   0 120.762 10.6334  12
  -2  -3   0 147.729 11.0600  12
  -2  -3   0 131.225 11.9987   6
  -2  -3   0 128.661 10.1146   4
   2  -3   0 123.676 9.64122   2
   2  -3   0 123.626 10.7347   6
  -2  -3   0 121.768 11.1964   9
   2  -3   0 122.806 11.8311   5
  -2  -3   0 123.093 9.49302   7
   2  -3   0 127.384 11.9409  14
  -2   3   0 130.999 9.67433   2
   2   3   0 52.3860 19.7749   3
   2   3   0 121.968 10.0869   4
  -2   3   0 124.894 11.6233   8
   2   3   0 121.186 10.7375  12
  -2   3   0 105.966 10.9859  13
  -2   3   0 128.867 10.7600   6
  -2   3   0 133.779 10.8614   4
  -2   3   0 144.258 12.0926   5
   2   3   0 127.905 11.6782  10
  -2   3   0 128.244 10.9168  12
   2   3   0 119.822 9.48322   7
   2   3   0 148.596 12.2672   6
  -2   3   0 98.8549 23.9198   3
  -2   3   0 128.012 9.68603   2
   2   3   0 119.085 9.61930   2
   2   3   0 110.956 11.4786  14
  -3  -3   0 172.810 16.5195   9
  -3  -3   0 186.082 14.4760   2
   3  -3   0 175.225 16.8929  14
   3  -3   0 196.298 15.6155   4
  -3  -3   0 197.959 17.2558  14
   3  -3   0 194.878 14.4599   2
  -3  -3   0 196.715 16.1284  12
  -3  -3   0 200.920 14.3029   7
  -3  -3   0 183.282 16.4431  13
  -3  -3   0 193.687 14.5469   4
   3  -3   0 152.486 35.6327   3
  -3  -3   0 168.458 17.1625   8
  -3  -3   0 169.135 16.4432  10
   3  -3   0 192.109 15.5838  12
  -3  -3   0 182.402 17.1322   6
   3  -3   0 174.677 16.1483   6
  -3  -3   0 188.952 38.2231   3
  -3  -3   0 188.885 14.4238   2
   3  -3   0 178.297 17.0928   8
  -3   3   0 173.437 16.4006  13
   3   3   0 191.333 15.6398  12
  -3   3   0 196.934 16.0482  12
   3   3   0 225.085 42.1740   3
  -3   3   0 195.247 14.4510   2
   3   3   0 184.291 14.4109   2
   3   3   0 195.131 14.5768   4
  -3   3   0 179.969 15.4755   4
   3   3   0 187.736 14.2699   7
   3   3   0 183.184 16.7346  10
  -3   3   0 187.125 14.4698   2
  -3   3   0 150.663 34.4829   3
   3   3   0 183.957 17.1249   6
   3   3   0 180.857 16.8689  14
  -3   3   0 179.044 16.9386  14
  -3   3   0 217.493 17.8622   5
  -3   3   0 202.733 17.4917   8
  -3   3   0 197.990 16.3737   6
   4  -3   0 31.1729 4.44954  12
  -4  -3   0 26.3892 5.43792  10
  -4  -3   0 26.6315 5.36181  13
   4  -3   0 21.4259 2.91192  10
   4  -3   0 28.3629 6.55930   8
   4  -3   0 15.0105 5.34829  14
  -4  -3   0 17.0666 5.54362   6
   4  -3   0 6.56528 24.2108   3
  -4  -3   0 22.2912 5.63210   9
  -4  -3   0 43.6382 27.9133   3
  -4  -3   0 23.0167 4.60091  12
   4  -3   0 20.3312 2.64880   2
  -4  -3   0 18.1274 2.71613   2
  -4  -3   0 24.3476 6.26864   8
  -4  -3   0 23.5614 3.05217   2
  -4  -3   0 23.0339 5.63576  14
  -4  -3   0 27.5076 2.76271   7
   4  -3   0 32.8118 5.60548  13
   4  -3   0 34.6838 6.00052   6
  -4   3   0 24.0288 2.66784   7
  -4   3   0 32.3024 6.64688  14
  -4   3   0 25.4539 2.88252   2
  -4   3   0 30.9022 6.84508   8
  -4   3   0 21.6216 2.83099  10
   4   3   0 31.4939 6.78771   6
   4   3   0 25.9968 5.09793  13
  -4   3   0 32.2846 6.82076   5
   4   3   0 68.0346 32.6192   3
  -4   3   0 0.58978 21.0698   3
  -4   3   0 23.3953 4.66444  12
  -4   3   0 20.6074 2.95772   2
  -4   3   0 28.7658 5.52079  13
   4   3   0 32.2579 6.53284  14
   4   3   0 22.3370 4.09842  12
   4   3   0 36.3725 6.47767  10
  -4   3   0 25.6477 4.03686   4
   4   3   0 23.4887 2.73721   2
  -4   3   0 23.5061 5.04524   6
  -5  -3   0 285.288 24.4249  10
   5  -3   0 314.061 59.2212   3
  -5  -3   0 281.525 21.4401   2
  -5  -3   0 266.257 25.0382   9
  -5  -3   0 276.434 21.3333   2
  -5  -3   0 269.220 21.7286  11
   5  -3   0 264.499 22.3825  12
   5  -3   0 296.110 25.9404   8
  -5  -3   0 311.318 26.3434   6
   5  -3   0 270.497 24.4905   6
  -5  -3   0 109.493 44.0207   3
  -5  -3   0 312.485 25.7471  14
   5  -3   0 285.826 24.2691  13
   5  -3   0 295.651 21.4316   2
   5  -3   0 290.885 21.9046  10
  -5  -3   0 260.287 23.5524  12
  -5  -3   0 292.404 24.6640  13
   5  -3   0 255.925 24.9532  14
  -5  -3   0 282.596 26.0438   8
   5  -3   0 285.792 21.4753   2
  -5   3   0 254.982 23.5427  12
  -5   3   0 271.269 24.5681   6
   5   3   0 303.539 26.1132   6
   5   3   0 255.360 24.9020  14
  -5   3   0 285.331 21.3537   2
   5   3   0 294.031 24.3558  13
  -5   3   0 284.651 21.4726   7
  -5   3   0 278.776 21.4236   2
   5   3   0 276.819 21.4262   2
   5   3   0 275.347 21.3871   2
  -5   3   0 356.126 60.2429   3
  -5   3   0 290.939 22.4399   4
   5   3   0 384.253 69.8617   3
  -5   3   0 272.269 24.5047  13
  -5   3   0 271.711 25.7084   8
   5   3   0 265.750 22.4775  12
  -5   3   0 294.742 21.8272  10
  -5   3   0 247.079 24.9236  14
   5   3   0 303.509 24.5607  10
  -5   3   0 244.111 25.3716   5
  -5   3   0 270.170 21.4967  11
   6  -3   0 68.1022 11.5339  14
   6  -3   0 66.1625 6.05883   2
  -6  -3   0 66.8942 10.4861  13
   6  -3   0 67.0779 9.98210  13
  -6  -3   0 123.453 38.8370   3
  -6  -3   0 69.6575 6.04738   2
  -6  -3   0 62.7531 6.03438   2
  -6  -3   0 63.0924 9.24082  12
   6  -3   0 67.1323 6.13461   2
   6  -3   0 66.0142 7.21477  10
  -6  -3   0 73.3855 5.95057   7
  -6  -3   0 65.1591 11.5946   8
   6  -3   0 168.675 51.2373   3
  -6  -3   0 65.3958 9.96855  10
  -6  -3   0 48.2636 9.91925  14
   6  -3   0 79.1121 11.3270   6
  -6  -3   0 53.2546 10.3971   9
  -6  -3   0 73.4334 12.4260   6
   6  -3   0 73.1706 7.83287  12
   6  -3   0 53.1833 10.8932   8
   6   3   0 86.2697 12.8053   6
   6   3   0 73.7064 7.83319  12
   6   3   0 60.1722 6.03439   2
   6   3   0 96.1631 11.3498  10
  -6   3   0 65.2999 5.74140   7
   6   3   0 83.3830 44.5281   3
  -6   3   0 58.4060 9.89043  13
  -6   3   0 57.5882 11.2225   5
  -6   3   0 53.5702 8.92716  12
  -6   3   0 68.0444 7.41472   4
  -6   3   0 64.8943 6.01557   2
   6   3   0 64.7115 9.69158  13
  -6   3   0 65.1728 6.58237  10
  -6   3   0 66.3833 11.0369  14
  -6   3   0 71.9927 35.3272   3
   6   3   0 67.4256 6.05845   2
   6   3   0 62.5399 11.0750  14
  -6   3   0 68.3508 6.35643  11
  -6   3   0 69.9465 10.7666   6
  -6   3   0 59.5103 11.4993   8
  -6   3   0 58.4034 5.96792   2
   7  -3   0 118.744 15.6530   6
  -7  -3   0 83.8248 14.3450  14
  -7  -3   0 113.925 13.8937  12
   7  -3   0 94.1364 9.30031  12
  -7  -3   0 97.2905 9.37963  11
  -7  -3   0 99.1496 13.9552  13
  -7  -3   0 95.8736 13.0673  10
   7  -3   0 108.970 9.47019   2
  -7  -3   0 101.424 8.82597   2
   7  -3   0 104.691 9.04590   2
   7  -3   0 103.255 9.68243  10
  -7  -3   0 99.1649 16.3121   6
  -7  -3   0 87.4057 15.1228   8
   7  -3   0 88.4523 12.7308  13
   7  -3   0 89.6372 53.9317   3
  -7  -3   0 55.3138 47.1882   3
   7  -3   0 108.210 15.6082  14
   7  -3   0 126.716 17.2968   8
  -7  -3   0 119.122 16.3836   9
  -7  -3   0 102.914 8.92798   2
  -7   3   0 102.838 8.95882   2
   7   3   0 114.915 9.55279   2
   7   3   0 114.522 9.12015   2
   7   3   0 119.256 16.7017   6
   7   3   0 106.976 13.8458  10
  -7   3   0 110.558 14.9339   6
  -7   3   0 109.638 16.7424   5
   7   3   0 82.1250 14.1444  14
  -7   3   0 98.1720 9.28091   4
   7   3   0 104.959 9.49556  12
  -7   3   0 79.2192 12.4136  12
   7   3   0 108.970 13.8993  13
  -7   3   0 88.3368 48.0224   3
  -7   3   0 102.846 8.84503   2
  -7   3   0 97.1896 9.11896  11
   7   3   0 216.088 69.1107   3
  -7   3   0 116.471 14.7070  13
  -7   3   0 108.060 16.2138   8
  -7   3   0 101.075 9.58805  10
  -7   3   0 136.211 16.9785  14
  -8  -3   0 57.2896 12.1126   6
  -8  -3   0 29.4695 8.39856  13
   8  -3   0 59.3545 12.8645   8
  -8  -3   0 57.6095 10.0265  12
  -8  -3   0 51.0497 9.32863  10
   8  -3   0 60.8515 9.70800  13
   8  -3   0 50.8824 5.79078   2
  -8  -3   0 74.4915 14.7269   8
   8  -3   0 50.0677 4.75191  12
  -8  -3   0 44.6695 5.52987   2
  -8  -3   0 59.5951 11.8964  14
   8  -3   0 -15.627 60.1944   3
   8  -3   0 49.9712 11.0675   6
   8  -3   0 47.8398 5.59351   2
   8  -3   0 59.7051 13.5322  14
  -8  -3   0 45.6959 12.1793   9
  -8  -3   0 60.2468 49.1746   3
   8   3   0 41.4468 5.47811   2
  -8   3   0 52.4823 5.04514   4
  -8   3   0 52.2382 10.0058  12
  -8   3   0 66.7577 12.2005  14
  -8   3   0 37.9155 8.92675  13
   8   3   0 61.8687 13.0873  14
  -8   3   0 65.2950 11.4190   6
   8   3   0 54.6465 6.31977   2
   8   3   0 92.1671 60.4919   3
  -8   3   0 57.7923 6.27258  11
   8   3   0 43.1592 8.84593  10
  -8   3   0 78.2879 51.5209   3
  -8   3   0 45.5640 11.4465   5
  -8   3   0 69.8301 14.0316   8
   8   3   0 55.7995 9.86105  13
  -8   3   0 49.2958 5.53784   2
   9  -3   0 3.29790 5.78004  14
  -9  -3   0 11.2349 5.37495  13
  -9  -3   0 10.7827 5.75986  12
   9  -3   0 0.88480 70.1266   3
   9  -3   0 5.08400 4.46846  13
  -9  -3   0 6.56694 2.12091   2
  -9  -3   0 1.65397 1.87291   2
  -9  -3   0 5.19767 6.21091   9
  -9  -3   0 4.93693 5.91388  14
  -9  -3   0 -12.682 3.05016   8
   9  -3   0 0.57955 1.96665   2
   9  -3   0 1.47813 4.90913   6
   9  -3   0 4.69865 2.27435   2
  -9  -3   0 -32.332 57.6127   3
  -9  -3   0 0.21384 4.00214  10
  -9  -3   0 -0.7006 5.07213   6
   9   3   0 1.68822 2.00461   2
  -9   3   0 4.08056 2.07717   2
   9   3   0 7.09611 4.89066  13
  -9   3   0 0.49411 4.92051   6
   9   3   0 3.82659 2.09624   2
  -9   3   0 47.5058 65.6864   3
   9   3   0 -0.0616 70.6382   3
  -9   3   0 4.32752 2.01587   2
   9   3   0 8.41193 6.43428  14
  -9   3   0 10.7606 5.53503  12
  -9   3   0 1.07767 5.46552  14
  -9   3   0 -0.0984 5.08807   8
   9   3   0 4.11935 4.92124  10
   9   3   0 15.5854 7.59757   6
  -9   3   0 7.08850 7.02091   5
  -9   3   0 1.61626 4.28075  13
 -10  -3   0 -1.5641 6.36463   8
 -10  -3   0 4.98005 65.2785   3
 -10  -3   0 0.07390 3.87596  10
  10  -3   0 1.11176 1.99123   2
  10  -3   0 2.15164 6.09177   6
 -10  -3   0 12.6373 8.60165   6
 -10  -3   0 5.15306 6.51367  14
 -10  -3   0 8.37394 5.70424  12
  10  -3   0 -48.141 88.6824   3
  10   3   0 -142.74 89.4291   3
 -10   3   0 12.8796 6.32991  12
 -10   3   0 -2.4347 5.51790   5
  10   3   0 0.43694 1.96248   2
 -10   3   0 17.3531 68.3330   3
 -10   3   0 6.79485 7.27002  14
 -10   3   0 4.87659 5.65391   6
 -10   3   0 8.28989 7.88573   8
 -11  -3   0 26.5652 11.2747   8
 -11  -3   0 59.1011 12.2231  12
 -11  -3   0 27.0892 9.74412  14
  11  -3   0 31.7366 4.75693   2
 -11  -3   0 20.6975 9.96140   6
 -11   3   0 21.5989 9.35333  14
 -11   3   0 15.3131 10.2878   5
 -11   3   0 44.5662 10.7498  12
 -11   3   0 16.1434 8.12008   6
  11   3   0 29.9014 4.69091   2
 -11   3   0 19.0559 10.3209   8
 -12  -3   0 -8.7453 4.44816   6
 -12  -3   0 4.54859 6.85793  14
 -12  -3   0 -9.0447 5.73411   8
 -12  -3   0 0.71330 5.46390  12
  12  -3   0 -2.5860 2.09417   2
 -12   3   0 6.09858 7.67567   5
  12   3   0 2.02526 2.62187   2
 -12   3   0 3.74441 6.74367  14
 -12   3   0 -2.3707 4.31389  12
 -12   3   0 -0.5535 6.23763   6
 -12   3   0 8.40260 8.93056   8
 -13  -3   0 13.0162 11.1992   5
  13  -3   0 10.2879 3.59637   2
 -13  -3   0 12.7933 13.4114  12
 -13  -3   0 -2.2907 8.35143   8
 -13  -3   0 6.34789 8.25384  14
 -13  -3   0 10.6458 9.44574   6
  13   3   0 14.1366 3.88978   2
 -13   3   0 12.6984 9.77953   6
 -13   3   0 8.87693 11.3736   5
 -13   3   0 10.1631 8.30135  14
 -13   3   0 19.4845 12.0451   8
 -13   3   0 4.20384 9.45408  12
  14  -3   0 -1.4991 2.58030   2
 -14  -3   0 -2.2322 9.30330   8
 -14  -3   0 -5.1259 7.23749   5
 -14  -3   0 1.67606 8.96678   6
  14   3   0 6.88505 3.46674   2
 -14   3   0 6.16262 9.08936   6
 -14   3   0 -3.8830 8.69637   8
 -14   3   0 16.3586 11.3378   5
  15  -3   0 -0.6783 3.09606   2
 -15  -3   0 11.5623 12.5991   8
 -15  -3   0 4.60407 8.98481   6
 -15  -3   0 10.8989 12.2402   5
 -15   3   0 1.56174 10.0030   5
 -15   3   0 -8.2286 8.21575   8
  15   3   0 0.05331 3.24860   2
 -16  -3   0 -4.6513 9.79848   5
  16  -3   0 5.78097 3.73114   2
 -16  -3   0 3.18150 13.3102   8
 -16   3   0 19.3877 16.1961   5
  16   3   0 -0.4973 3.24923   2
   0  -4   0 112.948 9.86300  10
   0  -4   0 114.405 8.39317  11
   0  -4   0 109.645 8.67335   2
   0  -4   0 96.4280 22.1272   3
   0  -4   0 108.668 10.3001  14
   0  -4   0 98.4088 9.51257   5
   0  -4   0 114.521 8.67631   2
   0  -4   0 119.180 9.58136   9
   0  -4   0 119.056 9.57242   8
   0  -4   0 113.692 9.94390  13
   0  -4   0 123.599 9.84126  12
   0  -4   0 113.365 9.83982   4
   0   4   0 111.641 9.62784   5
   0   4   0 114.528 9.74289  12
   0   4   0 113.613 9.52474   8
   0   4   0 110.439 10.2867  14
   0   4   0 110.758 8.66284   2
   0   4   0 97.7120 22.0619   3
   0   4   0 128.169 9.69341   9
   0   4   0 98.5108 9.83418  13
   0   4   0 116.840 9.84909   4
   0   4   0 107.054 9.78853  10
   0   4   0 120.212 10.0295  13
   0   4   0 106.597 8.65728   2
  -1  -4   0 3.35152 1.92383   4
   1  -4   0 8.35409 2.55520   4
  -1  -4   0 9.90016 12.1309   3
   1  -4   0 1.10113 2.07235   5
   1  -4   0 3.51469 1.05042   2
   1  -4   0 4.98356 2.18224   8
  -1  -4   0 4.79448 2.18229   5
   1  -4   0 9.67703 2.85987  13
  -1  -4   0 4.13897 0.71035   7
   1  -4   0 3.77711 1.60424  10
  -1  -4   0 6.14692 2.69259  10
  -1  -4   0 1.95684 1.93853  13
  -1  -4   0 0.77336 1.69966   6
   1  -4   0 3.98873 1.07990   2
  -1  -4   0 6.09963 1.15382   2
  -1  -4   0 5.62605 2.79446  14
  -1  -4   0 5.54930 2.14291  12
   1  -4   0 3.94504 2.16221  14
   1  -4   0 1.56794 1.26024   6
  -1  -4   0 1.77031 1.74965   9
   1  -4   0 3.42627 1.99017  12
  -1  -4   0 -11.532 8.76756   3
  -1   4   0 2.74961 1.92021   8
   1   4   0 4.54574 1.13929   2
   1   4   0 6.22860 2.63206   6
  -1   4   0 6.83783 2.31989  12
   1   4   0 4.36995 2.08895  12
   1   4   0 7.91285 2.19925   5
  -1   4   0 4.05028 1.09331   2
   1   4   0 7.68979 3.11200  14
  -1   4   0 6.43854 2.74016  14
   1   4   0 0.51386 2.35500  10
  -1   4   0 5.68227 1.09530   2
  -1   4   0 3.58214 11.6995   3
   1   4   0 3.63363 1.82965   9
   1   4   0 1.10657 1.94720  13
   1   4   0 5.91831 1.99462   4
  -1   4   0 3.60213 2.13432   4
  -1   4   0 4.12385 1.57908  10
  -1   4   0 5.40028 2.34975  13
  -1   4   0 2.59906 2.12603   5
   1   4   0 3.92677 0.71727   7
  -2  -4   0 66.2517 20.7076   3
   2  -4   0 72.0345 8.06437   8
   2  -4   0 58.0883 4.96703   2
  -2  -4   0 58.1866 7.80390  10
   2  -4   0 57.0117 6.27573   6
   2  -4   0 58.1156 6.85586   4
   2  -4   0 66.9384 8.36623  14
  -2  -4   0 63.7956 7.85732   6
   2  -4   0 57.3060 6.78014  12
  -2  -4   0 55.0424 6.74600  12
  -2  -4   0 60.7016 5.02398   2
  -2  -4   0 74.7171 7.75024   9
  -2  -4   0 57.2813 4.72006   7
   2  -4   0 67.4647 8.19999   5
  -2  -4   0 57.3923 4.96395   2
  -2  -4   0 56.9379 5.76270   4
  -2  -4   0 53.6516 7.05020  13
  -2  -4   0 76.4375 8.81209  14
  -2   4   0 65.6630 7.68782   8
  -2   4   0 64.6342 7.74298   5
   2   4   0 59.8320 4.97326   2
   2   4   0 59.3965 6.77384  12
   2   4   0 54.7296 5.81540   4
  -2   4   0 59.8546 5.00231   2
  -2   4   0 63.5216 5.97972   6
   2   4   0 61.4347 7.91846  14
  -2   4   0 45.8843 7.32728  14
  -2   4   0 61.5667 7.08734  12
  -2   4   0 65.8837 7.53417  13
  -2   4   0 58.8304 6.77060   4
   2   4   0 68.1838 8.32029  10
  -2   4   0 27.6409 16.0314   3
   2   4   0 62.3578 8.28762   6
  -2   4   0 59.1888 5.04202   2
   2   4   0 54.3280 4.71569   7
   3  -4   0 7.15425 2.87532   6
  -3  -4   0 7.01588 1.57737   2
   3  -4   0 11.4928 2.97472  12
  -3  -4   0 25.5501 18.3102   3
  -3  -4   0 2.93797 3.46014   6
   3  -4   0 6.30356 1.49199   2
  -3  -4   0 12.3727 3.54398  12
  -3  -4   0 11.5982 4.33417  14
   3  -4   0 10.0383 3.92425   8
  -3  -4   0 7.03641 1.98891   4
  -3  -4   0 8.15716 3.37269  13
   3  -4   0 4.83341 3.68734  14
   3  -4   0 -19.830 16.4039   3
  -3  -4   0 9.65268 1.54478   7
  -3  -4   0 6.29810 3.66309  10
  -3  -4   0 8.20818 1.57950   2
  -3  -4   0 14.4789 4.09615   9
  -3   4   0 8.87089 2.92560   4
  -3   4   0 5.84410 1.46734   2
   3   4   0 2.33339 3.15946  10
   3   4   0 8.91283 1.41728   7
   3   4   0 5.04558 2.70039  12
   3   4   0 10.9379 4.14623   6
  -3   4   0 11.5487 4.07717   5
   3   4   0 46.2752 22.2911   3
   3   4   0 8.04053 4.19755  14
  -3   4   0 -15.390 13.9825   3
   3   4   0 8.26369 2.02446   4
   3   4   0 6.42072 1.48265   2
  -3   4   0 -0.6857 3.34874  14
  -3   4   0 8.65476 1.61162   2
  -3   4   0 10.9159 2.99768   6
  -3   4   0 8.80113 4.01599   8
  -3   4   0 5.43388 2.78739  12
  -3   4   0 7.30362 3.26241  13
  -4  -4   0 39.5297 3.47389   7
   4  -4   0 36.8339 6.41473  13
   4  -4   0 79.0123 27.6074   3
  -4  -4   0 35.9892 4.10801   2
  -4  -4   0 83.2870 33.4405   3
  -4  -4   0 31.3639 7.35487   8
  -4  -4   0 37.4640 7.37155  14
  -4  -4   0 35.0567 5.79070  12
   4  -4   0 35.7970 6.97260  14
   4  -4   0 28.6823 6.86721   8
  -4  -4   0 36.9975 4.20267  11
  -4  -4   0 38.9651 3.83627   2
   4  -4   0 43.1792 6.77283   6
  -4  -4   0 28.1935 6.31577   9
  -4  -4   0 36.2821 3.69924   4
  -4  -4   0 44.1454 6.82288  13
   4  -4   0 42.6176 5.69683  12
   4  -4   0 41.0371 3.85853   2
  -4  -4   0 40.4745 7.06545  10
  -4  -4   0 34.7794 7.15255   6
   4   4   0 40.3734 7.76917   6
  -4   4   0 44.5741 5.82270   4
  -4   4   0 37.4323 6.13823  12
  -4   4   0 39.7671 7.46767   5
   4   4   0 44.7608 5.76567  12
   4   4   0 35.5941 3.94724   4
  -4   4   0 35.4835 6.88748  14
  -4   4   0 82.0165 29.2151   3
  -4   4   0 36.1180 6.58938  13
  -4   4   0 41.1857 3.83083   2
   4   4   0 40.7529 3.80958   2
  -4   4   0 29.6958 5.88336   6
   4   4   0 37.4335 3.65919   7
  -4   4   0 40.1285 4.28762   2
   4   4   0 47.9104 8.06163  14
   4   4   0 38.1616 6.26216  13
   4   4   0 21.0252 5.65632  10
  -4   4   0 32.7983 6.89360   8
   4   4   0 7.66549 25.5857   3
   5  -4   0 28.6399 6.11197   6
  -5  -4   0 24.0450 3.17824   2
  -5  -4   0 24.1804 3.07716   2
  -5  -4   0 30.6012 6.43127  10
   5  -4   0 31.8386 36.8184   3
  -5  -4   0 26.9427 3.39223   7
  -5  -4   0 27.4732 3.77208  11
  -5  -4   0 81.8666 33.5689   3
  -5  -4   0 24.3156 5.59507  13
   5  -4   0 25.9459 7.07740   8
  -5  -4   0 25.5458 5.43380  12
   5  -4   0 19.2693 5.27233  13
   5  -4   0 24.0290 3.08062   2
  -5  -4   0 31.0743 7.10088  14
  -5  -4   0 25.3178 7.38546   6
  -5  -4   0 19.2279 6.13774   9
   5  -4   0 25.4877 4.54457  12
   5  -4   0 28.9413 6.89425  14
  -5  -4   0 35.1517 8.06711   8
   5   4   0 26.6040 4.62882  12
  -5   4   0 26.9818 5.97675  13
   5   4   0 36.4278 7.91925  14
   5   4   0 13.4131 4.94419  13
  -5   4   0 28.0179 3.35758  11
   5   4   0 27.2732 3.32500   2
  -5   4   0 30.6426 4.77765   4
   5   4   0 18.6674 35.9882   3
  -5   4   0 24.0283 6.46162  14
  -5   4   0 30.6734 3.28885   2
  -5   4   0 24.4625 5.68498   6
   5   4   0 28.3462 7.32873   6
  -5   4   0 19.4147 5.06442  12
  -5   4   0 26.2191 6.89553   5
  -5   4   0 55.6381 30.0539   3
  -5   4   0 22.9153 3.16281   2
  -5   4   0 25.3319 7.11495   8
  -6  -4   0 14.5771 2.55395   2
  -6  -4   0 14.5115 2.44015   2
   6  -4   0 10.6897 3.34145  12
   6  -4   0 14.1127 5.25773   6
  -6  -4   0 16.6041 5.09008  10
   6  -4   0 14.7299 2.68415   2
   6  -4   0 18.8155 6.34564  14
  -6  -4   0 19.3751 3.22839  11
  -6  -4   0 23.9639 7.10315   6
  -6  -4   0 13.2925 4.55228  12
   6  -4   0 24.2024 36.5546   3
  -6  -4   0 9.48005 5.29983  14
  -6  -4   0 13.2463 33.2678   3
   6  -4   0 11.4883 2.41865   2
  -6  -4   0 19.5174 2.50964   7
  -6  -4   0 6.78204 5.37835   8
  -6  -4   0 16.8469 5.15431  13
   6  -4   0 10.3763 4.45079  13
  -6  -4   0 22.6464 6.38641   9
   6  -4   0 17.4674 6.72838   8
  -6   4   0 20.4742 6.87364   8
  -6   4   0 13.5166 4.80671  12
  -6   4   0 18.6857 3.89519   4
  -6   4   0 15.9363 2.76198  11
  -6   4   0 16.5380 2.41859  10
   6   4   0 15.5820 6.52692   6
  -6   4   0 14.8666 5.84189  14
  -6   4   0 -30.269 31.0644   3
  -6   4   0 6.37120 5.74345   5
   6   4   0 14.0256 2.52907   2
   6   4   0 20.9286 5.87123  10
  -6   4   0 18.2629 2.54858   7
   6   4   0 15.1635 3.67851  12
   6   4   0 12.9930 2.40830   2
  -6   4   0 12.4558 4.99697   6
   6   4   0 24.5009 5.77446  13
  -6   4   0 20.3393 5.77025  13
   6   4   0 -1.1304 39.9518   3
  -6   4   0 10.1719 2.22252   2
   6   4   0 15.6899 6.13088  14
  -6   4   0 15.5661 2.54619   2
   7  -4   0 14.0568 6.41887  14
   7  -4   0 17.6601 7.34690   8
  -7  -4   0 20.5052 5.66777  12
   7  -4   0 27.2056 6.72577  13
  -7  -4   0 18.8491 6.74989  14
  -7  -4   0 34.3123 38.9967   3
   7  -4   0 21.6915 3.34225   2
  -7  -4   0 20.0769 3.27585   2
  -7  -4   0 24.2033 6.59070  13
   7  -4   0 29.7552 7.78012   6
   7  -4   0 26.8342 4.25617  12
  -7  -4   0 13.9156 5.51408  10
   7  -4   0 28.2797 48.4750   3
  -7  -4   0 21.7114 7.94379   8
  -7  -4   0 22.9014 7.49698   9
  -7  -4   0 25.5269 8.30156   6
  -7  -4   0 25.9029 3.94197  11
  -7  -4   0 23.1849 3.25044   2
  -7   4   0 27.9576 8.12452   8
  -7   4   0 23.8576 4.28677   4
   7   4   0 18.6877 5.82378  13
   7   4   0 15.1724 6.50158   6
  -7   4   0 35.7512 8.92484   5
   7   4   0 36.2840 4.73977  12
   7   4   0 -58.441 47.8300   3
   7   4   0 20.0456 3.32900   2
  -7   4   0 37.1537 40.4092   3
   7   4   0 26.5876 8.03696  14
   7   4   0 35.1827 7.65955  10
  -7   4   0 24.2807 3.38896   2
  -7   4   0 19.6907 5.85897  12
  -7   4   0 26.0435 6.73844  13
  -7   4   0 24.4119 4.06024  11
  -7   4   0 34.4651 8.68973  14
  -7   4   0 23.3063 3.41959   2
  -7   4   0 15.5585 6.09065   6
   8  -4   0 -31.880 53.1982   3
   8  -4   0 -2.1193 3.07046  13
  -8  -4   0 0.51398 3.38542  13
  -8  -4   0 -3.1817 3.74803  14
  -8  -4   0 6.90828 5.36670   8
   8  -4   0 0.95553 1.77783   2
   8  -4   0 4.45728 1.82485  12
   8  -4   0 -2.6759 4.10537   8
  -8  -4   0 -0.9128 3.45798  12
  -8  -4   0 9.93275 48.8973   3
  -8  -4   0 3.34818 4.91366   6
  -8  -4   0 0.52603 1.55463   2
  -8  -4   0 -2.2742 3.04813  10
  -8  -4   0 2.20641 5.56631   9
   8  -4   0 0.96125 1.63280   2
   8  -4   0 5.88361 5.21105   6
   8   4   0 -0.9496 1.47215   2
  -8   4   0 -4.9015 3.71921   5
  -8   4   0 0.77411 1.90127  11
  -8   4   0 2.55464 2.07534   4
  -8   4   0 15.1564 44.9127   3
  -8   4   0 -1.1060 5.09894   8
   8   4   0 -1.9276 1.41899   2
   8   4   0 -3.8216 4.02452   6
   8   4   0 -26.815 56.1387   3
  -8   4   0 4.92893 4.13815  12
  -8   4   0 4.21930 4.38705  13
  -8   4   0 -0.6241 4.42567  14
   8   4   0 -3.3516 3.37443  13
   8   4   0 -2.5937 3.26235  10
  -8   4   0 2.45894 4.58854   6
  -8   4   0 3.59446 1.78256   2
  -9  -4   0 -6.7076 4.26161   6
  -9  -4   0 -5.0140 4.66915   8
  -9  -4   0 -4.3463 4.41007  14
  -9  -4   0 5.76745 5.80170   9
  -9  -4   0 1.94252 4.23236  12
   9  -4   0 -3.5422 3.59127   6
  -9  -4   0 -5.1341 2.90354  13
   9  -4   0 -0.9756 1.95269   2
   9  -4   0 32.7763 75.4023   3
   9  -4   0 2.58747 5.42778  14
   9  -4   0 1.19983 4.20936  13
  -9  -4   0 7.62637 4.94213  10
  -9  -4   0 2.22642 1.99657   2
   9  -4   0 -2.7180 1.63992   2
  -9  -4   0 -18.257 58.9721   3
  -9  -4   0 0.35105 1.53416   2
  -9   4   0 1.50375 5.68331  14
  -9   4   0 0.84830 1.68999   2
  -9   4   0 27.9787 53.6513   3
   9   4   0 2.00392 4.19660  10
  -9   4   0 17.8196 8.12229   5
  -9   4   0 -2.8295 3.65360  12
   9   4   0 -2.5673 3.51783  13
   9   4   0 -5.7871 4.00870   6
  -9   4   0 -0.0304 4.24652  13
  -9   4   0 0.74013 1.57359   2
  -9   4   0 7.77833 6.98548   8
  -9   4   0 -2.1287 1.00435   4
   9   4   0 -0.9231 1.73488   2
   9   4   0 0.71432 5.00470  14
   9   4   0 5.41898 77.0972   3
  -9   4   0 0.57901 4.72274   6
   9   4   0 -0.6414 2.03052   2
  10  -4   0 39.8383 96.8341   3
 -10  -4   0 16.3339 6.80811  10
 -10  -4   0 16.9254 9.71058   8
 -10  -4   0 6.41586 6.77946  14
  10  -4   0 10.7750 7.51760   6
 -10  -4   0 19.8907 7.35062  12
 -10  -4   0 -12.671 67.1722   3
 -10  -4   0 11.5653 8.60484   6
  10  -4   0 8.92626 2.95687   2
 -10   4   0 21.3468 9.20305   8
 -10   4   0 19.1075 8.12566   6
  10   4   0 8.97379 2.89404   2
  10   4   0 -189.44 96.2509   3
 -10   4   0 35.7993 9.03256  12
 -10   4   0 -6.9694 66.1130   3
 -10   4   0 5.12759 6.77652   5
 -10   4   0 17.1273 8.53632  14
 -11  -4   0 7.26198 6.22830  12
 -11  -4   0 5.05456 5.38890  10
 -11  -4   0 1.64428 7.06049   8
 -11  -4   0 8.83352 7.63526  14
 -11  -4   0 7.64194 8.46611   6
  11  -4   0 1.07702 2.36927   2
 -11   4   0 -1.5579 6.42341  14
 -11   4   0 23.4245 10.8316   5
 -11   4   0 18.2630 9.75619   8
 -11   4   0 11.3385 7.24179   6
  11   4   0 2.96962 2.44120   2
 -11   4   0 2.69136 6.01832  12
 -12  -4   0 2.40186 5.41083  12
 -12  -4   0 -7.0865 5.55286   8
 -12  -4   0 4.99125 7.17007   6
  12  -4   0 -1.0911 2.65905   2
 -12  -4   0 -0.9886 5.29162  14
 -12   4   0 -3.4801 5.23797   8
 -12   4   0 1.83304 7.51668   5
 -12   4   0 -2.0570 4.64794  12
 -12   4   0 5.34758 7.40579   6
 -12   4   0 11.9627 7.13634  14
  12   4   0 -1.8584 2.54901   2
 -13  -4   0 -6.5305 9.45699  12
 -13  -4   0 0.98921 7.93806   8
 -13  -4   0 -5.5775 6.58021   6
 -13  -4   0 -12.376 5.02842   5
 -13  -4   0 1.44695 6.83152  14
  13  -4   0 -1.6993 2.50793   2
 -13   4   0 15.7019 11.5277  12
  13   4   0 2.62676 2.88174   2
 -13   4   0 1.04316 7.78224   5
 -13   4   0 -0.1360 8.30781   8
 -13   4   0 9.67588 9.10087   6
 -13   4   0 -5.6382 5.58522  14
 -14  -4   0 -8.1215 8.01969   8
  14  -4   0 2.19624 2.90826   2
 -14  -4   0 -1.1983 8.98457   5
 -14  -4   0 7.50593 10.8696   6
 -14   4   0 -11.368 6.54651   8
 -14   4   0 -3.3441 7.77723   5
  14   4   0 3.18905 3.18347   2
 -15  -4   0 -9.5212 9.67954   8
 -15  -4   0 -3.9080 8.54340   5
  15  -4   0 -6.1614 2.60155   2
 -15  -4   0 10.7140 12.4788   6
 -15   4   0 -6.2326 7.13622   5
 -15   4   0 -8.6262 6.68833   8
  15   4   0 1.76988 3.49046   2
 -16  -4   0 11.1103 12.5596   5
  16  -4   0 6.17833 3.84305   2
 -16  -4   0 4.97261 11.8529   8
 -16   4   0 8.27830 11.5877   5
  16   4   0 4.66776 3.74203   2
   0  -5   0 35.5445 16.1607   3
   0  -5   0 1.50043 1.91100  12
   0  -5   0 0.21372 0.48624  11
   0  -5   0 0.44988 0.79804   2
   0  -5   0 0.32793 1.93048   9
   0  -5   0 0.91047 1.73956   8
   0  -5   0 5.31814 2.28393  12
   0  -5   0 7.48160 3.29509  14
   0  -5   0 -1.1366 1.70088   5
   0  -5   0 -0.3112 1.54220  10
   0  -5   0 0.09487 1.95584   4
   0  -5   0 -1.4383 1.36722  13
   0   5   0 -0.3749 1.94723   4
   0   5   0 -2.3472 1.18966  10
   0   5   0 1.86563 1.83913   8
   0   5   0 1.16679 2.10976   5
   0   5   0 0.56556 2.21435  13
   0   5   0 1.28300 2.77331  14
   0   5   0 -0.6907 0.91266   2
   0   5   0 1.02163 2.02501   9
   0   5   0 0.92664 1.67316  13
   0   5   0 -10.015 10.2530   3
   0   5   0 2.01964 2.05720  12
  -1  -5   0 130.903 11.0526  12
  -1  -5   0 131.371 28.1641   3
   1  -5   0 105.495 9.48491  10
  -1  -5   0 119.182 8.64301   2
  -1  -5   0 100.203 10.1558  13
  -1  -5   0 108.822 8.19818   7
  -1  -5   0 99.8672 11.5895  14
  -1  -5   0 110.162 12.0304   6
   1  -5   0 98.5796 10.2837  14
  -1  -5   0 116.394 10.2010   5
  -1  -5   0 102.821 9.66995   9
  -1  -5   0 111.561 10.7495  10
   1  -5   0 110.422 9.92223  12
   1  -5   0 104.409 9.89922   8
   1  -5   0 118.367 8.63034   2
   1  -5   0 99.4960 8.56325   2
  -1  -5   0 111.914 8.45536  11
   1  -5   0 108.458 10.2210   5
  -1  -5   0 99.7060 9.72038   4
   1  -5   0 131.196 27.5982   3
  -1  -5   0 117.172 8.63629   2
   1  -5   0 104.909 10.3256  13
  -1   5   0 111.049 10.2489   4
  -1   5   0 101.557 9.42526  10
  -1   5   0 105.192 8.57116   2
   1   5   0 108.318 10.1034   5
  -1   5   0 118.077 8.62783   2
   1   5   0 107.769 8.60264   2
  -1   5   0 130.824 10.9010  12
   1   5   0 109.967 9.86253   4
  -1   5   0 103.226 9.84598   8
   1   5   0 109.532 11.8150  14
  -1   5   0 120.071 10.5402  13
   1   5   0 108.140 8.21208   7
   1   5   0 105.862 10.6521  10
   1   5   0 97.6616 9.60804   9
  -1   5   0 111.358 10.3599   5
   1   5   0 94.4536 9.86931   6
  -1   5   0 97.2528 10.4962  14
   1   5   0 121.765 10.5036  13
   1   5   0 101.674 9.87065  12
   2  -5   0 290.674 22.0489   2
   2  -5   0 287.581 22.2061  10
  -2  -5   0 298.749 23.7404  12
   2  -5   0 321.726 24.2515   8
   2  -5   0 298.255 23.4875  12
  -2  -5   0 264.634 45.3436   3
  -2  -5   0 307.257 24.7641   6
   2  -5   0 284.932 22.0777   2
  -2  -5   0 301.677 24.1488  13
   2  -5   0 293.859 22.8549   6
  -2  -5   0 300.719 21.7673   7
   2  -5   0 296.289 24.3871   5
  -2  -5   0 278.311 24.5158  14
  -2  -5   0 285.280 24.0212   5
   2  -5   0 240.227 23.6469  13
   2  -5   0 281.880 24.4782  14
   2  -5   0 305.855 23.8213   4
  -2  -5   0 294.627 23.1345   4
  -2  -5   0 287.253 24.5714  10
  -2  -5   0 287.284 23.5973   9
  -2  -5   0 280.065 22.0540   2
   2   5   0 258.977 24.4362  14
  -2   5   0 283.593 22.0068   2
   2   5   0 276.121 23.3574  12
  -2   5   0 294.323 22.8141   6
   2   5   0 294.765 23.1218   4
  -2   5   0 287.895 23.6727   4
  -2   5   0 303.823 24.4572   5
  -2   5   0 307.059 22.2563  10
   2   5   0 291.192 21.7547   7
   2   5   0 284.510 23.6672   9
   2   5   0 292.764 24.6071  10
  -2   5   0 309.287 24.2225  13
  -2   5   0 343.624 48.2496   3
  -2   5   0 293.805 24.4322  14
   2   5   0 308.034 22.1123   2
  -2   5   0 303.563 22.1144   2
  -2   5   0 323.671 24.2877   8
   2   5   0 278.275 24.2636   6
  -2   5   0 315.295 23.7566  12
   2   5   0 282.539 21.9955   2
  -3  -5   0 4.96340 3.06322  13
  -3  -5   0 -0.5224 2.34539  12
  -3  -5   0 39.2307 24.5417   3
  -3  -5   0 1.28387 1.10896   2
  -3  -5   0 4.34222 3.11463   9
  -3  -5   0 -0.7244 3.43663   6
   3  -5   0 -1.7429 2.70823   8
   3  -5   0 -0.4131 1.03212   2
   3  -5   0 -4.1978 19.3815   3
  -3  -5   0 -2.5620 3.36751  14
   3  -5   0 0.62870 2.27985  12
   3  -5   0 -1.4449 1.98119   6
   3  -5   0 0.45566 3.49167  14
  -3  -5   0 -1.1486 3.11035  10
  -3  -5   0 0.75040 1.28495   2
   3  -5   0 3.21315 2.59301   4
  -3  -5   0 -1.2212 1.60134   4
  -3  -5   0 -1.7649 0.88979   7
   3   5   0 -2.8771 2.17834   9
  -3   5   0 2.24632 3.04128   8
   3   5   0 0.09019 0.94257   7
   3   5   0 8.03985 3.97973  14
  -3   5   0 -5.8220 2.12571  14
  -3   5   0 -0.5241 1.11509   2
   3   5   0 3.60748 2.54763  12
  -3   5   0 1.25330 2.42840   4
  -3   5   0 4.22617 2.58279   6
   3   5   0 -3.3079 20.0991   3
  -3   5   0 0.20332 2.48964  13
  -3   5   0 -3.3121 2.04599  12
   3   5   0 0.25063 0.99568   2
  -3   5   0 6.73090 3.57395   5
  -3   5   0 -22.841 16.2227   3
   3   5   0 -1.0711 1.66018   4
   3   5   0 5.46511 3.58358  10
  -3   5   0 1.65552 1.14044   2
   4  -5   0 3.80055 2.62353   4
  -4  -5   0 3.82746 22.4635   3
  -4  -5   0 1.02993 3.08772  13
  -4  -5   0 6.06222 1.62587   2
   4  -5   0 10.8198 4.86100   8
  -4  -5   0 8.89378 2.19174  11
  -4  -5   0 1.95208 1.27774   2
  -4  -5   0 3.44859 3.65320   9
  -4  -5   0 4.78209 1.42004   7
   4  -5   0 8.83006 3.60109   6
   4  -5   0 4.31882 3.69122  14
   4  -5   0 14.5886 24.4337   3
  -4  -5   0 4.60357 3.45865  10
  -4  -5   0 6.39032 3.24104  12
   4  -5   0 0.02131 2.22262  12
  -4  -5   0 -1.2281 3.49800  14
   4  -5   0 2.51861 1.37770   2
  -4  -5   0 3.97119 1.77098   4
  -4  -5   0 9.21865 4.09877   6
  -4   5   0 2.18319 2.59632   4
  -4   5   0 6.38187 4.39408  14
   4   5   0 4.37113 1.35958   7
   4   5   0 6.25025 2.84635  12
  -4   5   0 1.80922 3.62011   8
   4   5   0 5.57537 1.93984   4
  -4   5   0 -3.6373 20.9394   3
   4   5   0 8.70005 4.51920   6
   4   5   0 5.96289 4.20477  14
  -4   5   0 0.10882 3.68910   5
  -4   5   0 6.84083 3.10356  12
   4   5   0 47.6423 33.8832   3
  -4   5   0 4.11992 1.53805   2
  -4   5   0 6.29369 3.17553   6
   4   5   0 3.31549 1.52727   2
  -4   5   0 6.34218 1.66700   2
  -4   5   0 6.89393 3.71028  13
   4   5   0 4.07847 3.71599  10
   5  -5   0 21.4541 6.73547   8
   5  -5   0 -4.1110 32.5568   3
  -5  -5   0 18.9010 6.10563  14
   5  -5   0 8.39460 5.05103  14
  -5  -5   0 22.0792 3.22819  11
  -5  -5   0 18.9235 5.21683  13
  -5  -5   0 21.3163 2.89928   2
  -5  -5   0 20.9870 6.04390   9
  -5  -5   0 23.2047 6.17834  10
   5  -5   0 19.6931 2.73625   2
  -5  -5   0 14.1387 4.55481  12
  -5  -5   0 25.1575 6.63350   6
   5  -5   0 12.4975 4.69691  13
  -5  -5   0 6.91167 27.3972   3
  -5  -5   0 19.7986 2.78518   2
  -5  -5   0 19.6253 2.55640   7
  -5  -5   0 29.9197 7.72546   8
   5  -5   0 26.1222 4.53276  12
  -5   5   0 15.6296 2.60130   2
   5   5   0 20.9795 2.64951   7
   5   5   0 20.9221 4.22592  12
  -5   5   0 31.9489 5.17355   4
   5   5   0 30.8727 35.7472   3
   5   5   0 15.2100 2.58627   2
  -5   5   0 30.6140 6.35538   6
  -5   5   0 17.1819 5.29799  13
   5   5   0 21.6978 6.70779   6
  -5   5   0 19.1218 6.18983   8
  -5   5   0 8.14610 24.1359   3
   5   5   0 21.5185 5.21883  13
   5   5   0 22.8187 5.89541  10
   5   5   0 18.6876 6.20944  14
  -5   5   0 10.7141 4.89474  14
  -5   5   0 28.0483 5.74368  12
   5   5   0 20.1369 2.66647   4
  -5   5   0 27.2015 6.71094   5
  -5   5   0 21.8470 2.88820  11
  -5   5   0 20.9919 2.85534   2
  -6  -5   0 53.5723 9.31780  10
  -6  -5   0 52.5361 8.77283  12
  -6  -5   0 50.7145 10.4604  14
   6  -5   0 48.8929 5.18763   2
   6  -5   0 55.0059 39.3047   3
  -6  -5   0 51.7041 4.92476   7
   6  -5   0 64.1160 9.68355   6
   6  -5   0 56.5717 9.22912  13
   6  -5   0 51.9320 10.0518  14
   6  -5   0 52.5625 5.29969   2
  -6  -5   0 60.7181 9.42980  13
   6  -5   0 60.8987 7.25044  12
  -6  -5   0 46.8308 10.4136   6
  -6  -5   0 64.0086 5.50733   2
  -6  -5   0 47.9121 5.14325   2
  -6  -5   0 58.2746 6.23853  11
  -6  -5   0 38.0154 33.8711   3
  -6  -5   0 49.7227 9.83659   9
  -6  -5   0 55.3075 11.2569   8
   6  -5   0 49.6745 10.4709   8
   6   5   0 51.5264 8.94408  13
   6   5   0 -38.301 40.7286   3
  -6   5   0 47.4558 9.69506  14
  -6   5   0 60.2019 5.44769  11
   6   5   0 49.1443 9.01610  10
   6   5   0 57.7943 5.41695   2
  -6   5   0 58.7252 4.96340   7
  -6   5   0 59.7728 11.1073   5
  -6   5   0 35.8048 7.59378  12
   6   5   0 63.4285 10.9833  14
  -6   5   0 55.9847 9.39738   6
  -6   5   0 61.5199 11.0089   8
  -6   5   0 58.6561 7.64556   4
  -6   5   0 6.76111 29.5228   3
   6   5   0 61.5520 7.40648  12
   6   5   0 60.0270 11.3190   6
   6   5   0 60.2137 5.43800   2
  -6   5   0 56.2275 9.78988  13
  -6   5   0 51.4520 5.22429   2
  -6   5   0 53.5210 5.68016   2
   7  -5   0 14.5951 6.97649   8
   7  -5   0 22.5579 6.23015  13
  -7  -5   0 19.1827 5.98497  13
   7  -5   0 20.8200 3.62795   2
  -7  -5   0 20.0925 3.74382  11
   7  -5   0 2.32254 47.4305   3
  -7  -5   0 29.0638 8.88186   8
  -7  -5   0 21.3536 7.01877  14
  -7  -5   0 17.4471 2.85842   2
  -7  -5   0 13.6456 6.73394   6
   7  -5   0 20.2890 7.24098  14
   7  -5   0 31.1790 7.40551   6
   7  -5   0 14.3020 2.91731   2
  -7  -5   0 52.1059 42.3496   3
  -7  -5   0 22.3187 7.09132  10
  -7  -5   0 18.9420 5.72705  12
   7  -5   0 15.9899 3.62901  12
  -7  -5   0 29.8734 8.15680   9
  -7  -5   0 22.9020 3.29251   2
  -7   5   0 25.0073 4.76307   4
   7   5   0 14.2383 3.09318   2
   7   5   0 17.9170 7.33508   6
   7   5   0 25.9698 7.05576  10
  -7   5   0 -2.2386 38.0352   3
  -7   5   0 16.1259 2.84965   2
  -7   5   0 28.2166 8.07472  14
   7   5   0 16.3326 3.72389  12
  -7   5   0 17.2997 5.47724  12
  -7   5   0 22.9610 3.98348  11
  -7   5   0 14.3661 6.61228   5
  -7   5   0 20.3773 7.82992   8
  -7   5   0 5.30267 4.62659  13
   7   5   0 21.6792 5.93176  13
  -7   5   0 22.1698 3.26687   2
   7   5   0 34.7131 8.76774  14
  -7   5   0 23.6255 7.04668   6
   7   5   0 20.4103 3.21842   2
   7   5   0 -51.539 48.2638   3
   8  -5   0 13.5298 5.89125   6
  -8  -5   0 1.58040 4.92134   8
   8  -5   0 1.34104 6.00579  14
   8  -5   0 2.05974 2.10112   2
   8  -5   0 0.68791 3.90174  13
  -8  -5   0 13.0590 7.66072   6
  -8  -5   0 -0.8653 3.17251  13
   8  -5   0 2.16889 1.86413   2
  -8  -5   0 8.79300 2.48761   2
  -8  -5   0 7.44279 2.28855   2
  -8  -5   0 3.68226 4.30776  12
   8  -5   0 -2.3241 5.05777   8
   8  -5   0 5.53263 2.06639  12
  -8  -5   0 1.81112 5.00781  14
   8  -5   0 50.3530 56.6061   3
  -8  -5   0 41.5707 50.1674   3
  -8  -5   0 16.3811 6.17590  10
   8   5   0 5.19709 2.04086   2
  -8   5   0 3.31859 1.88507   2
  -8   5   0 5.42862 2.44766  11
   8   5   0 66.1294 65.0247   3
  -8   5   0 6.73177 51.5178   3
  -8   5   0 -1.7122 3.64074  12
   8   5   0 2.90462 2.10454   2
  -8   5   0 -1.5502 4.85751   8
  -8   5   0 2.79842 4.54997  13
   8   5   0 0.00100 3.87067  13
   8   5   0 4.57238 4.79532  10
   8   5   0 4.27563 5.53874   6
  -8   5   0 8.37576 3.11467   4
  -8   5   0 -4.9968 4.72547   5
   8   5   0 2.03682 5.29548  14
  -8   5   0 3.85023 5.12721  14
  -8   5   0 8.49623 2.56797   2
  -8   5   0 4.30695 4.46607   6
   9  -5   0 15.9228 5.93643  13
   9  -5   0 15.6150 7.27879   6
  -9  -5   0 8.18335 5.19264  10
   9  -5   0 194.062 129.388   3
   9  -5   0 12.0897 2.88989   2
  -9  -5   0 -1.3486 6.15099   9
  -9  -5   0 6.43295 6.07152   8
  -9  -5   0 9.56803 2.43832   2
  -9  -5   0 -5.5422 4.31029  14
  -9  -5   0 0.42851 57.4591   3
  -9  -5   0 17.1564 8.08726   6
   9  -5   0 20.0238 8.44353  14
  -9  -5   0 9.07627 5.82550  12
  -9  -5   0 12.5845 5.91498  13
  -9  -5   0 14.1896 2.87776   2
  -9   5   0 -84.556 55.0721   3
   9   5   0 56.9277 121.921   3
   9   5   0 15.1054 7.43250   6
   9   5   0 11.5483 2.76567   2
  -9   5   0 11.0143 5.75188  12
   9   5   0 15.7477 6.80160  13
   9   5   0 17.9883 7.17469  10
  -9   5   0 7.67516 7.16083   8
  -9   5   0 6.22025 2.26964   2
  -9   5   0 13.6249 2.83972   2
  -9   5   0 2.18739 5.88718   5
   9   5   0 1.09682 5.91860  14
  -9   5   0 -7.4024 4.06968  14
  -9   5   0 10.0158 2.96512   4
  -9   5   0 15.3082 6.89367   6
  -9   5   0 7.36310 5.59279  13
 -10  -5   0 14.7267 6.46004  10
  10  -5   0 -178.67 86.9793   3
 -10  -5   0 13.4317 8.43269   6
 -10  -5   0 48.4288 70.4962   3
 -10  -5   0 15.9347 9.39641   8
 -10  -5   0 2.37327 6.38938  14
  10  -5   0 5.52855 6.15759   6
  10  -5   0 3.99399 2.45800   2
 -10  -5   0 0.74163 4.27193  12
 -10   5   0 8.76832 7.80945   5
 -10   5   0 0.06615 6.05300   8
 -10   5   0 4.79972 5.85798   6
 -10   5   0 0.97400 6.24414  14
  10   5   0 -36.164 93.1347   3
 -10   5   0 -0.9623 4.42927  12
  10   5   0 2.09433 2.34396   2
 -10   5   0 -27.336 68.9068   3
 -11  -5   0 15.0694 8.52851   6
 -11  -5   0 0.92653 5.79814  12
 -11  -5   0 0.43927 7.34830   8
  11  -5   0 1.18088 2.51681   2
 -11  -5   0 3.91207 6.55089  14
 -11  -5   0 2.51138 5.07896  10
 -11   5   0 0.86267 6.46190  14
 -11   5   0 1.82383 7.01862   8
 -11   5   0 5.44427 6.53171   6
 -11   5   0 -2.4496 5.47929  12
 -11   5   0 7.65720 7.89807   5
  11   5   0 6.82638 2.99130   2
 -12  -5   0 4.49024 6.17683  12
 -12  -5   0 -4.7889 6.41806   8
 -12  -5   0 5.52851 8.08686   6
 -12  -5   0 7.20660 7.21458  14
 -12   5   0 6.23820 7.07107   6
 -12   5   0 4.21573 8.37223   8
 -12   5   0 -3.0584 5.29784  14
 -12   5   0 1.72147 6.78314   5
 -12   5   0 -2.2919 5.14842  12
 -13  -5   0 -7.1006 5.74963  14
  13  -5   0 -2.3619 2.47933   2
 -13  -5   0 2.55797 8.70492   8
 -13  -5   0 -8.9897 6.74728   6
 -13  -5   0 -6.5725 9.17748  12
  13   5   0 -2.0135 2.38674   2
 -13   5   0 4.38418 8.69871   8
 -13   5   0 -0.0419 7.47129  14
 -13   5   0 4.77292 7.75681   6
 -13   5   0 8.54515 9.24911  12
 -13   5   0 6.30956 9.28695   5
 -14  -5   0 5.92478 9.29194  14
 -14  -5   0 11.2530 11.3613   5
 -14  -5   0 2.23471 8.07651   6
  14  -5   0 3.75744 3.13121   2
 -14  -5   0 -12.156 5.38366   8
  14   5   0 8.34991 3.60573   2
 -14   5   0 10.5548 11.1337   8
 -14   5   0 16.9018 10.6455  14
 -14   5   0 1.00909 8.87502   5
 -15  -5   0 12.0833 13.3705   8
  15  -5   0 3.97773 3.54409   2
 -15  -5   0 -3.3818 9.71326   6
 -15  -5   0 -0.5656 9.98136   5
 -15   5   0 -1.6710 9.23381   5
  15   5   0 1.24591 3.40761   2
 -15   5   0 4.38990 10.0183   8
  16  -5   0 0.92724 3.60700   2
 -16  -5   0 -4.5065 8.83319   5
 -16  -5   0 -2.0280 10.7796   8
 -16   5   0 3.12236 10.5352   5
  16   5   0 1.96694 3.49729   2
   0  -6   0 3.00016 2.41156   8
   0  -6   0 -3.2399 14.6546   3
   0  -6   0 1.27040 2.45431  12
   0  -6   0 2.10275 1.36127   2
   0  -6   0 1.52259 2.53588  12
   0  -6   0 1.57042 0.63587  11
   0  -6   0 0.87251 3.46879  14
   0  -6   0 -1.4042 2.05486   9
   0  -6   0 1.81733 2.56315   5
   0  -6   0 1.55891 1.30604   2
   0  -6   0 -0.8062 1.87662   4
   0   6   0 1.71784 1.25735   2
   0   6   0 -35.390 11.6903   3
   0   6   0 4.74953 1.39425   2
   0   6   0 -0.1220 2.58569   4
   0   6   0 0.82173 2.61009  13
   0   6   0 2.95451 2.71069  10
   0   6   0 -2.0839 2.02424  14
   0   6   0 3.16015 2.61626  13
   0   6   0 -0.3591 2.09322   9
   0   6   0 0.29286 2.04963   5
  -1  -6   0 5.32272 20.0828   3
  -1  -6   0 3.95022 1.49500   2
   1  -6   0 2.00376 2.49118   8
  -1  -6   0 9.89644 3.47639  13
  -1  -6   0 3.10962 1.22694  11
   1  -6   0 1.55149 2.91447   4
   1  -6   0 2.86782 2.89006   5
   1  -6   0 1.97615 1.41682   2
   1  -6   0 6.75776 3.04620  12
  -1  -6   0 2.54015 2.44795   9
  -1  -6   0 1.73756 2.89252   6
  -1  -6   0 0.37230 2.46051  12
   1  -6   0 0.50126 2.56448  12
  -1  -6   0 3.71407 3.32428  10
   1  -6   0 8.29823 3.39655  13
   1  -6   0 2.06830 3.22000  14
  -1  -6   0 1.84646 1.32773   2
  -1  -6   0 7.22207 3.37801   4
   1  -6   0 3.51366 2.43740  10
  -1  -6   0 1.94406 2.70658   5
  -1  -6   0 3.91787 0.83154   7
   1  -6   0 0.94223 1.24363   2
  -1  -6   0 -6.0596 1.77364  14
   1  -6   0 21.1310 16.6111   3
  -1   6   0 1.17912 1.28054   2
   1   6   0 3.50504 3.46948  14
  -1   6   0 1.54521 2.90547   4
  -1   6   0 3.59591 3.00489   5
  -1   6   0 5.38080 3.46177   9
   1   6   0 3.15363 0.80738   7
   1   6   0 4.24896 3.02725   5
  -1   6   0 3.00448 1.29340   2
  -1   6   0 18.7119 20.2858   3
   1   6   0 -0.8297 2.68753  13
   1   6   0 5.41658 2.61030   9
  -1   6   0 1.36943 3.30083  14
   1   6   0 1.85571 2.72769   6
  -1   6   0 2.28705 2.24784  10
   1   6   0 3.40116 2.78228   4
  -1   6   0 4.23686 2.69722  12
   1   6   0 3.67326 1.49774   2
   1   6   0 3.78274 2.82458  12
   1   6   0 -1.9191 2.19139  10
   1   6   0 9.10232 15.5049   3
  -1   6   0 2.11838 2.77953  13
  -1   6   0 -0.7408 2.30016   8
   2  -6   0 33.4810 5.89393   4
  -2  -6   0 38.0111 3.94133   2
   2  -6   0 40.8654 4.84624   6
  -2  -6   0 36.8599 6.37262  13
  -2  -6   0 38.0797 6.14553  12
  -2  -6   0 47.9587 7.75838  14
   2  -6   0 40.3487 3.91795   2
   2  -6   0 38.2283 4.47072  10
   2  -6   0 43.8246 6.71362  13
   2  -6   0 37.5236 6.56182   5
  -2  -6   0 44.6605 6.13088   9
   2  -6   0 38.4847 7.02665  14
  -2  -6   0 35.3678 6.10256   5
   2  -6   0 42.4887 6.12298  12
  -2  -6   0 50.3728 7.35424   6
  -2  -6   0 43.4426 6.08999   4
  -2  -6   0 47.4531 7.15381  10
  -2  -6   0 37.8848 3.81783  11
   2  -6   0 28.2607 5.92345   8
   2  -6   0 38.4259 3.98507   2
  -2  -6   0 40.9361 22.2250   3
  -2  -6   0 36.2280 3.31141   7
   2   6   0 41.3708 3.76470   2
   2   6   0 43.0875 5.70444   4
   2   6   0 35.1793 6.62082   6
   2   6   0 34.1522 6.52112  10
   2   6   0 31.1337 5.49777   9
  -2   6   0 42.3963 6.88588   5
  -2   6   0 41.5019 3.81856   2
  -2   6   0 29.2078 21.0775   3
  -2   6   0 29.5058 5.66614   4
   2   6   0 51.1954 6.43418  12
  -2   6   0 38.2784 4.83168   6
  -2   6   0 40.6093 6.52777   8
  -2   6   0 44.6161 7.38846  14
   2   6   0 45.8170 6.74238  13
   2   6   0 42.2190 3.90789   2
   2   6   0 40.8447 7.14958  14
  -2   6   0 36.7799 4.41044  10
  -2   6   0 41.8456 3.87559   2
   2   6   0 36.5882 3.32082   7
  -2   6   0 44.3015 6.85120  13
  -2   6   0 40.4310 6.22239  12
  -3  -6   0 103.589 10.0492   4
  -3  -6   0 106.939 9.04994   2
   3  -6   0 127.974 15.3361  14
  -3  -6   0 105.994 8.69941   7
   3  -6   0 113.307 12.8889   8
  -3  -6   0 99.8337 12.0069   9
   3  -6   0 32.0566 25.0494   3
  -3  -6   0 125.373 14.2646  14
  -3  -6   0 118.973 11.3438  12
   3  -6   0 123.165 9.18685   2
  -3  -6   0 115.183 12.5565  13
  -3  -6   0 103.001 13.0958   6
   3  -6   0 123.999 13.5944   5
  -3  -6   0 108.248 9.19267  11
   3  -6   0 106.974 10.6780  12
   3  -6   0 124.808 9.13019   2
   3  -6   0 116.581 10.4246   6
  -3  -6   0 138.852 12.8607  10
   3  -6   0 92.2781 11.3221   4
  -3  -6   0 149.673 40.5916   3
   3   6   0 117.893 10.2180   4
   3   6   0 106.114 9.09565   2
  -3   6   0 129.394 13.6374   8
  -3   6   0 98.2009 12.7388   5
   3   6   0 108.341 10.7557  12
  -3   6   0 107.718 11.0422  12
   3   6   0 109.843 11.1486   9
   3   6   0 101.059 14.4175  14
  -3   6   0 121.617 9.09217   2
  -3   6   0 132.711 12.0832  13
  -3   6   0 98.5489 11.6893   4
  -3   6   0 106.520 31.3106   3
   3   6   0 108.523 13.1416   6
   3   6   0 110.180 8.67089   7
   3   6   0 117.145 13.5887  10
  -3   6   0 95.1497 12.4820  14
   3   6   0 105.456 8.98952   2
  -3   6   0 119.438 9.15517   2
  -4  -6   0 493.048 36.5858   2
  -4  -6   0 475.022 36.6398   2
  -4  -6   0 483.695 39.5916  13
  -4  -6   0 473.118 37.3254   4
   4  -6   0 485.258 38.2594  12
   4  -6   0 494.157 36.6356   2
  -4  -6   0 477.157 40.7824   6
   4  -6   0 443.832 39.8454   8
  -4  -6   0 481.145 38.9456  12
  -4  -6   0 486.180 36.3194   7
   4  -6   0 509.990 38.7606   4
  -4  -6   0 498.916 40.2829  10
   4  -6   0 476.743 38.6021   6
  -4  -6   0 506.799 36.9064  11
  -4  -6   0 467.030 77.2621   3
  -4  -6   0 467.414 40.3790  14
  -4  -6   0 457.421 39.5023   9
   4  -6   0 479.178 40.3494  14
   4  -6   0 351.712 64.6972   3
   4  -6   0 465.246 40.2853   5
  -4   6   0 544.331 38.9431   4
   4   6   0 523.172 38.5081  12
  -4   6   0 498.461 40.2475   8
  -4   6   0 498.012 40.4186  14
   4   6   0 494.722 36.6162   2
   4   6   0 379.518 70.2840   3
   4   6   0 491.928 36.3092   7
   4   6   0 498.296 40.8766   6
   4   6   0 498.132 40.3194  10
   4   6   0 501.234 40.5487  14
  -4   6   0 480.046 36.5673   2
  -4   6   0 494.536 39.8198  13
  -4   6   0 464.165 38.4358   6
  -4   6   0 495.707 36.6766   2
  -4   6   0 504.985 40.6819   5
   4   6   0 486.177 37.3133   4
  -4   6   0 465.178 38.8067  12
  -4   6   0 442.804 70.8214   3
   5  -6   0 107.508 9.91542   2
   5  -6   0 129.646 15.6519   6
  -5  -6   0 131.628 16.9576   8
  -5  -6   0 115.569 9.99734   2
  -5  -6   0 121.869 15.0320   9
   5  -6   0 131.142 16.4663   8
   5  -6   0 129.038 16.2206  14
  -5  -6   0 114.510 14.7657  10
  -5  -6   0 170.958 44.8345   3
   5  -6   0 123.439 11.5499  12
  -5  -6   0 128.325 9.97701   2
  -5  -6   0 114.029 9.66178   7
  -5  -6   0 126.308 15.8292  14
  -5  -6   0 121.486 10.2334   4
  -5  -6   0 122.257 10.3562  11
  -5  -6   0 118.256 15.7773   6
  -5  -6   0 135.259 14.9724  13
  -5  -6   0 127.977 14.0305  12
   5  -6   0 137.268 14.7454  13
   5  -6   0 143.295 47.3830   3
  -5   6   0 122.696 11.9689   4
   5   6   0 98.6250 15.1741   6
   5   6   0 115.830 10.2070   4
  -5   6   0 122.867 9.91891  11
  -5   6   0 125.738 15.7070   8
   5   6   0 107.215 49.5178   3
  -5   6   0 115.217 13.8982  12
  -5   6   0 112.686 13.5471   6
  -5   6   0 151.566 17.1835  14
   5   6   0 134.137 16.0822  14
  -5   6   0 113.484 9.98833   2
   5   6   0 124.674 15.7274  10
   5   6   0 129.135 11.7589  12
   5   6   0 143.625 13.3365  13
  -5   6   0 129.878 10.0059   2
  -5   6   0 108.014 14.2333  13
   5   6   0 116.249 9.93613   2
   5   6   0 120.875 9.69058   7
  -5   6   0 133.958 44.9495   3
  -5   6   0 137.963 16.5222   5
  -6  -6   0 19.1214 2.53881   7
  -6  -6   0 12.5340 6.10684  14
  -6  -6   0 21.4154 3.32825  11
   6  -6   0 16.9876 4.07366  12
  -6  -6   0 22.1859 6.01721  13
   6  -6   0 19.2545 6.50689  14
   6  -6   0 13.5309 4.86519   6
  -6  -6   0 39.5036 40.7071   3
  -6  -6   0 15.5689 5.96612   9
  -6  -6   0 25.6867 7.83325   6
  -6  -6   0 18.3559 6.01639  10
  -6  -6   0 18.4431 5.32300  12
   6  -6   0 27.1950 7.60634   8
  -6  -6   0 19.1596 2.83472   2
   6  -6   0 8.27550 4.62775  13
   6  -6   0 36.5367 36.7278   3
  -6  -6   0 14.8188 2.84638   2
   6  -6   0 19.7353 3.01197   2
  -6  -6   0 15.2652 7.04851   8
   6   6   0 79.6644 43.5769   3
   6   6   0 17.4848 6.03643  10
  -6   6   0 15.1439 4.84362  12
  -6   6   0 12.1650 5.66752  14
   6   6   0 20.6869 7.12468  14
  -6   6   0 8.05909 5.80320   8
  -6   6   0 18.0766 2.89235   2
   6   6   0 29.5080 6.61034  13
  -6   6   0 21.8786 2.79376   7
  -6   6   0 18.3453 6.06702  13
  -6   6   0 -11.183 31.2900   3
   6   6   0 3.98941 5.01750   6
  -6   6   0 16.9913 6.60867   5
  -6   6   0 22.3889 3.04652  11
  -6   6   0 26.2058 5.92645   6
  -6   6   0 19.5596 2.91501   2
  -6   6   0 22.9963 5.06388   4
   6   6   0 16.4287 2.88466   2
   6   6   0 21.6299 4.58885  12
   7  -6   0 19.9455 6.09985  13
   7  -6   0 19.5560 3.26140   2
  -7  -6   0 26.8184 7.57959   9
  -7  -6   0 35.4611 9.63913   8
   7  -6   0 21.5480 7.43116  14
  -7  -6   0 18.1296 6.24455  10
  -7  -6   0 22.8262 3.18404   2
  -7  -6   0 18.9152 3.21623   2
   7  -6   0 15.7472 5.84276   6
   7  -6   0 21.8074 4.28428  12
   7  -6   0 21.0349 7.78491   8
  -7  -6   0 -42.387 35.9135   3
  -7  -6   0 17.3709 5.71024  12
  -7  -6   0 22.1150 7.18038  14
  -7  -6   0 22.1916 6.82325  13
   7  -6   0 18.9518 3.21635   2
  -7  -6   0 18.9013 7.71699   6
   7  -6   0 -65.921 46.3833   3
   7   6   0 33.2331 7.15155  13
  -7   6   0 19.0208 3.24203  11
   7   6   0 22.5667 7.77700   6
  -7   6   0 22.6090 6.69196  13
   7   6   0 18.5182 7.07006  14
  -7   6   0 18.9008 4.71407   4
  -7   6   0 19.2666 7.24347   5
   7   6   0 21.4498 3.17624   2
   7   6   0 28.6261 4.72235  12
  -7   6   0 19.7228 3.12918   2
   7   6   0 73.0738 54.9881   3
  -7   6   0 1.96815 36.9272   3
  -7   6   0 25.5640 7.76062  14
  -7   6   0 39.8139 7.85660  12
   7   6   0 15.8254 2.96995   2
  -7   6   0 32.1168 7.21974   6
   7   6   0 18.4414 6.37592  10
  -7   6   0 16.7065 3.04669   2
  -7   6   0 7.40670 5.97205   8
   8  -6   0 -3.9438 3.28382  13
   8  -6   0 1.38256 1.74903   2
  -8  -6   0 -60.679 54.9016   3
   8  -6   0 0.86179 1.73683   2
  -8  -6   0 3.13837 4.51585  13
  -8  -6   0 2.90368 1.92608   2
  -8  -6   0 0.28411 1.47025   2
   8  -6   0 5.21869 5.48685   8
   8  -6   0 4.66786 5.10426   6
   8  -6   0 -1.7502 5.04796  14
  -8  -6   0 1.11967 3.54980  12
   8  -6   0 2.13029 2.06418  12
  -8  -6   0 -0.7727 4.88858   8
  -8  -6   0 3.96728 4.71139  14
   8  -6   0 5.25127 2.40618  12
  -8  -6   0 -2.3193 4.82496   6
  -8  -6   0 -5.0470 3.06474  10
   8  -6   0 31.8293 62.9514   3
  -8   6   0 5.49146 5.99829   5
  -8   6   0 -0.9842 3.36080   6
  -8   6   0 6.66572 5.39621  13
   8   6   0 1.68216 1.73187   2
   8   6   0 -1.9145 4.26547  14
  -8   6   0 0.36779 1.59124   2
   8   6   0 -2.0408 4.09984  10
   8   6   0 -12.741 62.3150   3
  -8   6   0 -1.0416 5.03895   8
   8   6   0 3.78939 4.35117  13
  -8   6   0 3.59213 2.72822   4
  -8   6   0 3.46932 4.94387  14
  -8   6   0 1.35986 3.82067  12
   8   6   0 5.02890 5.86893   6
  -8   6   0 2.11647 1.75929   2
  -8   6   0 3.79447 2.23389  11
   8   6   0 2.25737 1.84976   2
  -9  -6   0 -4.3008 4.78388   8
  -9  -6   0 3.82740 6.13904   6
  -9  -6   0 -40.115 60.7151   3
  -9  -6   0 20.6069 8.65389   9
  -9  -6   0 5.32772 5.10739  13
  -9  -6   0 -0.2717 4.05733  12
  -9  -6   0 0.51207 5.05555  14
   9  -6   0 -0.2672 1.74306   2
   9  -6   0 0.07337 3.81690  13
   9  -6   0 1.34297 5.92766  14
  -9  -6   0 -0.6522 1.49784   2
  -9  -6   0 -2.4607 3.61067  10
  -9  -6   0 -2.7397 1.61555   2
   9  -6   0 2.51961 5.18262   6
  -9   6   0 1.02846 2.45279   4
  -9   6   0 3.38241 4.29369  12
  -9   6   0 2.47979 5.80998  14
   9   6   0 -1.5316 5.30975  14
   9   6   0 -5.0499 3.93768  10
  -9   6   0 1.48767 4.36911  13
  -9   6   0 -1.5862 5.34562   8
  -9   6   0 1.63011 4.55212   6
  -9   6   0 -1.8027 1.48802   2
  -9   6   0 -2.3325 5.02081   5
   9   6   0 0.52725 1.79898   2
   9   6   0 3.39833 4.43331  13
  -9   6   0 -39.218 59.8229   3
  -9   6   0 0.48871 1.70428   2
  10  -6   0 18.0850 8.72567   6
 -10  -6   0 7.00404 6.21535  10
  10  -6   0 173.735 175.115   3
 -10  -6   0 16.2623 8.88801   6
  10  -6   0 15.1366 3.30838   2
 -10  -6   0 8.46714 5.91890  12
 -10  -6   0 3.78448 7.73447  14
 -10  -6   0 50.9432 77.7229   3
 -10  -6   0 0.13796 6.33458   8
 -10   6   0 6.74117 6.49657  14
  10   6   0 48.8682 160.523   3
  10   6   0 9.56702 2.81881   2
 -10   6   0 48.1065 75.6713   3
 -10   6   0 9.71834 8.27051   8
 -10   6   0 14.6643 8.36805   5
 -10   6   0 15.5758 7.18206  12
 -11  -6   0 10.9027 9.58408   8
 -11  -6   0 7.81077 8.21167   6
 -11  -6   0 -3.2840 4.25899  10
 -11  -6   0 -3.3469 4.24802  12
 -11  -6   0 0.13584 5.83513  14
  11  -6   0 2.77679 2.49711   2
  11   6   0 2.28601 2.36054   2
 -11   6   0 3.88413 5.90829   6
 -11   6   0 11.4282 8.84700   8
 -11   6   0 16.1713 8.18825  12
 -11   6   0 6.63871 8.23625   5
 -11   6   0 3.67080 6.71320  14
 -12  -6   0 5.41927 9.63344   8
 -12  -6   0 0.35107 6.15027  14
 -12  -6   0 11.1151 9.59344   6
 -12  -6   0 -1.2906 5.24082  12
 -12   6   0 -13.172 5.12807   8
 -12   6   0 -3.0572 5.26606  12
 -12   6   0 5.82494 6.35623   6
 -12   6   0 -3.9408 5.32584  14
 -12   6   0 8.67443 7.79100   5
 -13  -6   0 -3.2274 7.45997   8
 -13  -6   0 0.55366 8.04402   6
 -13  -6   0 12.3334 8.66152  14
  13  -6   0 2.37099 2.80873   2
 -13   6   0 -2.7853 5.72704  12
 -13   6   0 0.83097 6.92538   5
 -13   6   0 5.66698 8.19700  14
 -13   6   0 6.78626 8.04510   6
  13   6   0 3.72314 2.85414   2
 -13   6   0 5.55831 10.0666   8
 -14  -6   0 4.92187 10.4981   6
  14  -6   0 6.08429 3.41741   2
 -14  -6   0 29.8362 11.6120  14
 -14  -6   0 2.35705 8.78522   5
 -14  -6   0 -4.0812 7.21332   8
 -14   6   0 -1.7778 6.57311  14
 -14   6   0 16.9446 11.2303   8
  14   6   0 2.36117 3.08025   2
 -14   6   0 4.93786 10.4298   5
 -15  -6   0 9.35838 10.4647   6
 -15  -6   0 7.87655 11.4297   8
  15  -6   0 16.4998 4.42507   2
 -15  -6   0 6.24637 9.50124   5
  15   6   0 14.4753 4.45501   2
 -15   6   0 5.90585 12.3035   8
 -15   6   0 -3.9676 8.13393   5
 -16  -6   0 17.9578 14.8713   5
  16  -6   0 4.45284 4.24983   2
 -16  -6   0 11.0530 12.2102   6
 -16  -6   0 -7.7436 8.24992   8
  16   6   0 0.57093 3.53458   2
 -16   6   0 5.00791 11.2164   5
   0  -7   0 8.38041 3.14029   9
   0  -7   0 12.5544 19.3015   3
   0  -7   0 1.50866 2.43925   8
   0  -7   0 3.69402 3.32920  10
   0  -7   0 4.56986 3.27331   4
   0  -7   0 8.71099 3.44910  12
   0  -7   0 1.81950 0.73454  11
   0  -7   0 3.10058 1.58488   2
   0  -7   0 4.49465 3.25462  14
   0  -7   0 2.46986 1.56240   2
   0  -7   0 1.41936 2.68345  12
   0  -7   0 4.36641 2.97936   5
   0   7   0 3.42913 1.65751   2
   0   7   0 6.39545 2.84984   4
   0   7   0 2.43664 1.55203   2
   0   7   0 7.74068 3.54885   5
   0   7   0 2.02290 3.77497  14
   0   7   0 6.17127 3.45695  13
   0   7   0 -3.0324 2.63606  10
   0   7   0 1.58789 2.43350   8
   0   7   0 0.97116 3.35255  13
   0   7   0 1.66450 3.12400   9
   0   7   0 18.2598 17.7465   3
   1  -7   0 0.10525 1.39495   2
   1  -7   0 7.20029 2.98671   5
  -1  -7   0 -0.9170 2.71884  12
  -1  -7   0 0.85754 1.35232   2
  -1  -7   0 1.59332 1.04980  11
  -1  -7   0 0.61394 2.33175   9
  -1  -7   0 1.07830 2.82032   5
   1  -7   0 26.2115 23.4443   3
   1  -7   0 1.10575 2.81371   8
   1  -7   0 0.53028 2.69229  10
   1  -7   0 0.53334 2.60591  12
  -1  -7   0 -14.425 19.1964   3
  -1  -7   0 3.31087 3.47941  10
   1  -7   0 3.15425 3.50961   4
  -1  -7   0 0.08802 2.74405   6
  -1  -7   0 6.19870 3.48116  13
   1  -7   0 -1.1302 1.34515   2
  -1  -7   0 1.00171 0.77363   7
   1  -7   0 -3.7101 2.89712  13
  -1  -7   0 -5.8746 3.57657  14
   1  -7   0 1.46947 3.77049  14
   1  -7   0 -5.1615 2.59209  12
  -1  -7   0 -0.0271 2.77499   4
  -1   7   0 -0.0120 3.16241  14
  -1   7   0 4.96129 3.34725   9
  -1   7   0 1.68982 2.91561  12
   1   7   0 0.93051 2.58735   5
  -1   7   0 5.43712 3.57137   5
   1   7   0 2.20718 20.5520   3
   1   7   0 -1.2667 3.01129  13
  -1   7   0 -1.3742 1.98238  10
  -1   7   0 31.0714 20.7220   3
   1   7   0 3.25770 1.52454   2
   1   7   0 1.06744 2.89131  12
   1   7   0 -4.3667 3.27610  14
   1   7   0 1.30274 2.84412   4
  -1   7   0 -0.3908 1.27746   2
   1   7   0 3.91426 3.57461  10
  -1   7   0 -0.4549 3.00695  13
  -1   7   0 0.55966 2.44101   8
   1   7   0 0.49462 0.66507   7
  -1   7   0 2.36519 3.29551   4
  -2  -7   0 17.6107 1.79453   7
  -2  -7   0 43.4239 23.5685   3
   2  -7   0 20.1185 4.90621   5
   2  -7   0 9.12035 4.60430  14
  -2  -7   0 17.5520 3.93402   4
  -2  -7   0 20.9320 4.49480  12
   2  -7   0 13.1888 2.31256   2
  -2  -7   0 18.2861 26.0002   3
  -2  -7   0 12.2070 4.81892  10
   2  -7   0 16.5542 3.09974   6
   2  -7   0 17.7366 4.61201   8
  -2  -7   0 22.0762 5.81836  14
  -2  -7   0 16.6684 2.43087   2
   2  -7   0 12.6376 2.90596  10
  -2  -7   0 16.1434 2.30904  11
  -2  -7   0 23.1654 4.92198   5
  -2  -7   0 17.8955 4.64308  13
   2  -7   0 7.63615 3.80614   4
   2  -7   0 10.6677 4.09789  13
  -2  -7   0 13.0982 3.94057   9
   2  -7   0 15.0842 2.32565   2
   2  -7   0 15.7958 4.03708  12
  -2  -7   0 10.8407 4.55912   6
  -2   7   0 11.4639 2.85310  10
   2   7   0 19.5644 4.83049  13
   2   7   0 16.3842 1.79340   7
   2   7   0 20.4497 2.52749   2
   2   7   0 17.4310 4.27876  12
  -2   7   0 18.6180 2.35782   2
   2   7   0 13.8111 4.73012   6
  -2   7   0 8.55986 2.03702   2
   2   7   0 6.41260 4.34531  10
  -2   7   0 17.7461 4.65349  12
   2   7   0 11.7120 2.03661   2
  -2   7   0 7.14220 21.9536   3
  -2   7   0 15.8214 4.45178   4
   2   7   0 22.2764 4.48758   9
  -2   7   0 16.4775 4.35585   8
  -2   7   0 13.2316 4.28743  13
   2   7   0 15.8836 5.45040  14
   2   7   0 9.80295 3.42699   4
  -2   7   0 17.6130 5.06211  14
  -2   7   0 10.5470 4.39534   5
   3  -7   0 18.1440 5.36457   5
  -3  -7   0 19.3242 2.09021   7
  -3  -7   0 15.8247 5.20707  14
  -3  -7   0 18.6613 2.71720  11
   3  -7   0 21.3889 5.82653  14
  -3  -7   0 12.3790 4.47399   5
   3  -7   0 18.1288 2.54590   2
   3  -7   0 15.3421 3.55161   6
  -3  -7   0 10.6995 3.96897   9
   3  -7   0 14.7301 4.23026   4
  -3  -7   0 12.4703 4.18556  12
   3  -7   0 13.8693 2.22486  10
  -3  -7   0 41.2942 27.6542   3
   3  -7   0 13.1648 4.21090  13
  -3  -7   0 21.2849 5.83737   6
  -3  -7   0 15.6835 4.74809  13
  -3  -7   0 14.4500 5.22487  10
   3  -7   0 19.8259 4.34826  12
  -3  -7   0 16.0726 3.64533   4
   3  -7   0 16.6069 2.38089   2
  -3  -7   0 14.7100 2.40579   2
  -3   7   0 11.9970 2.17168  10
  -3   7   0 15.0293 4.61567  13
  -3   7   0 6.01109 3.60811   4
  -3   7   0 18.9025 21.2965   3
   3   7   0 26.8815 6.32575   6
  -3   7   0 21.3293 5.93707  14
  -3   7   0 25.0545 5.59319   8
  -3   7   0 17.2088 2.43313   2
   3   7   0 16.6601 4.36249  12
   3   7   0 10.0413 3.77535  13
   3   7   0 17.8163 2.59963   2
   3   7   0 14.7399 5.53024  14
  -3   7   0 15.4474 5.52972   5
  -3   7   0 13.8265 2.24125   2
   3   7   0 12.1030 1.85854   7
   3   7   0 19.4325 4.01946   4
   3   7   0 16.8480 2.45288   2
  -3   7   0 18.6427 4.66542  12
   3   7   0 11.2657 5.32362  10
   3   7   0 18.7244 4.62130   9
   4  -7   0 -1.3193 2.07921   6
   4  -7   0 1.45007 1.49611   2
   4  -7   0 1.12305 3.68982  14
  -4  -7   0 -3.2044 2.73330  10
   4  -7   0 1.91039 3.46199   8
   4  -7   0 -0.4852 2.67215   4
  -4  -7   0 -26.173 25.3283   3
  -4  -7   0 -1.7810 2.64955   9
  -4  -7   0 3.33298 3.30056  13
  -4  -7   0 -0.6856 3.45663  14
   4  -7   0 2.76050 2.75240  12
   4  -7   0 0.55285 3.56314   5
  -4  -7   0 -0.8505 1.19742  11
  -4  -7   0 -0.0319 1.11821   7
  -4  -7   0 -3.0490 2.52395  12
  -4  -7   0 5.23367 4.19814   6
  -4  -7   0 -3.4437 2.55519   4
   4  -7   0 35.8542 30.3606   3
   4  -7   0 -1.0281 1.35087   2
  -4  -7   0 0.78524 1.27141   2
   4   7   0 -4.7261 2.56937   6
   4   7   0 1.21662 1.92604   4
   4   7   0 -1.3319 2.85751   9
  -4   7   0 0.52368 1.21655   2
  -4   7   0 1.35796 2.74529   4
   4   7   0 -1.3200 1.06794   7
  -4   7   0 0.46687 3.64687   8
  -4   7   0 -0.8412 0.98578  11
  -4   7   0 -5.8232 2.99098   5
   4   7   0 -0.2393 1.19004   2
  -4   7   0 0.08162 3.43018  14
   4   7   0 -4.8205 2.77177  10
  -4   7   0 2.77931 2.86193  12
   4   7   0 -25.668 30.3018   3
   4   7   0 0.30145 2.66606  12
  -4   7   0 -1.8817 2.53950  13
  -4   7   0 -1.0542 1.16865   2
  -4   7   0 2.71686 25.9121   3
  -4   7   0 0.56749 2.19479   6
   4   7   0 -5.0403 2.97785  14
   5  -7   0 164.920 14.7371   4
  -5  -7   0 136.642 17.4514  10
  -5  -7   0 158.177 12.1427   2
  -5  -7   0 164.045 12.8723   4
   5  -7   0 165.504 14.1266  12
   5  -7   0 135.984 17.9926  14
  -5  -7   0 126.887 48.6767   3
   5  -7   0 118.786 48.9223   3
  -5  -7   0 147.769 14.9647  12
  -5  -7   0 137.752 18.0926  14
  -5  -7   0 142.828 11.7670   7
  -5  -7   0 107.040 16.7678   6
   5  -7   0 159.679 18.8626   8
  -5  -7   0 132.041 16.5126  13
  -5  -7   0 138.586 12.1216   2
   5  -7   0 121.735 15.1397   6
  -5  -7   0 151.766 12.3961  11
  -5  -7   0 133.680 16.8130   9
   5  -7   0 147.928 12.1632   2
  -5   7   0 209.348 20.2602  14
   5   7   0 187.424 61.8491   3
  -5   7   0 154.331 17.3618  13
  -5   7   0 164.449 15.2177  12
   5   7   0 149.024 18.6174  14
   5   7   0 161.740 14.1480  12
  -5   7   0 179.219 19.4863   8
  -5   7   0 155.165 12.2162   2
  -5   7   0 132.705 46.4521   3
   5   7   0 156.024 11.8114   7
   5   7   0 142.689 17.9417  10
   5   7   0 152.140 12.1544   2
  -5   7   0 159.225 14.6118   4
  -5   7   0 181.178 20.2555   5
   5   7   0 140.103 18.4343   6
   5   7   0 159.928 12.8741   4
  -5   7   0 135.475 11.8590  11
  -5   7   0 140.773 12.0431   2
  -5   7   0 150.360 14.5820   6
   6  -7   0 -2.0217 2.52557   6
   6  -7   0 1.40465 2.99049  13
  -6  -7   0 -34.187 33.7461   3
  -6  -7   0 -3.2510 3.27317   6
  -6  -7   0 -3.4315 3.46613  10
   6  -7   0 -0.0137 3.61355  14
   6  -7   0 1.06248 2.23165  12
  -6  -7   0 4.87432 4.37781   8
  -6  -7   0 -0.1160 2.86954  12
  -6  -7   0 -4.4015 2.69051  13
  -6  -7   0 1.53167 1.10208   7
  -6  -7   0 1.71788 1.99244  11
  -6  -7   0 1.39692 1.42945   2
  -6  -7   0 -1.4843 4.24727  14
   6  -7   0 33.3926 39.4957   3
   6  -7   0 3.07930 4.32921   8
  -6  -7   0 1.22227 3.70022   9
   6  -7   0 2.57561 1.68875   2
  -6  -7   0 2.02762 1.36137   2
  -6   7   0 -2.0793 3.86773  14
   6   7   0 4.15677 4.41465   6
   6   7   0 0.16664 1.42102   2
  -6   7   0 6.82822 4.45692  13
   6   7   0 1.40871 2.60738  12
  -6   7   0 2.46142 3.11680  12
   6   7   0 7.13606 43.8999   3
  -6   7   0 1.75626 1.54514   2
  -6   7   0 0.15021 1.15145   7
  -6   7   0 -1.5372 2.63369   5
  -6   7   0 0.90331 1.46773   2
  -6   7   0 2.55140 31.7985   3
  -6   7   0 -2.9648 2.54293   6
   6   7   0 -4.8989 3.81780  14
  -6   7   0 0.25486 1.45942  11
   6   7   0 -2.5895 1.03107   4
  -6   7   0 -4.6869 2.96455   8
   6   7   0 2.46471 3.62559  13
  -6   7   0 -2.6297 2.14015   4
   6   7   0 -1.1067 2.88810  10
   6   7   0 3.22455 1.54142   7
   7  -7   0 51.4477 9.27539  13
   7  -7   0 53.7009 9.82445   6
   7  -7   0 35.1164 9.66423  14
   7  -7   0 39.7776 6.15426  12
  -7  -7   0 62.9880 12.2209   8
  -7  -7   0 37.9812 8.66321  13
  -7  -7   0 33.1007 7.63654  12
   7  -7   0 39.5348 4.93485   2
  -7  -7   0 77.6487 48.5395   3
   7  -7   0 50.1162 11.3105   8
   7  -7   0 51.1549 54.0612   3
  -7  -7   0 57.7828 11.3174  14
  -7  -7   0 19.4291 7.04783  10
  -7  -7   0 45.6909 10.8368   6
   7  -7   0 33.8568 4.68418   2
  -7  -7   0 44.0996 10.0107   9
  -7  -7   0 42.7174 4.84779   2
  -7  -7   0 31.0442 4.69470   2
   7  -7   0 51.1193 6.91431  12
  -7   7   0 43.4371 10.4956   5
  -7   7   0 32.2839 7.84597  12
  -7   7   0 54.8149 10.0063  13
   7   7   0 53.8346 5.44525   2
   7   7   0 50.4301 10.7793  14
   7   7   0 31.3770 7.59215  13
  -7   7   0 50.2781 5.04426   2
   7   7   0 123.849 61.6845   3
   7   7   0 42.5985 10.6978   6
  -7   7   0 36.4477 4.82350   2
  -7   7   0 44.1689 7.67922   4
   7   7   0 46.6963 9.78930  10
  -7   7   0 42.3165 9.80800  14
  -7   7   0 36.9436 9.49822   8
  -7   7   0 50.6402 9.20168   6
   7   7   0 47.9294 6.53949  12
   7   7   0 48.2618 5.20591   2
  -7   7   0 47.4749 5.21962  11
  -7   7   0 8.39413 41.5148   3
  -8  -7   0 64.4576 14.8543  14
   8  -7   0 57.7348 6.37753   2
   8  -7   0 124.812 76.8973   3
   8  -7   0 60.6850 11.3491   6
  -8  -7   0 47.7281 10.6361  10
   8  -7   0 51.4877 5.99186   2
   8  -7   0 72.7700 13.7436   8
  -8  -7   0 51.2126 10.7506  13
  -8  -7   0 43.9383 5.78709   2
   8  -7   0 55.1357 11.7218  14
   8  -7   0 47.2654 6.41357  12
  -8  -7   0 48.2051 5.66416   2
  -8  -7   0 53.1997 12.5716   8
   8  -7   0 58.4192 10.4686  13
  -8  -7   0 56.4721 13.0868   6
   8  -7   0 63.9884 7.22853  12
  -8  -7   0 49.0824 9.57527  12
  -8   7   0 44.3884 11.3018   5
  -8   7   0 69.5030 5.90330   2
  -8   7   0 47.4649 9.84131   6
  -8   7   0 66.3440 11.2542  12
   8   7   0 66.6108 13.8565   6
  -8   7   0 49.7259 5.92823   2
   8   7   0 57.0382 6.22777   2
  -8   7   0 78.4944 12.6014  13
  -8   7   0 47.7841 6.11036  11
  -8   7   0 50.1724 11.6337   8
   8   7   0 48.1701 11.0743  10
  -8   7   0 67.0600 9.44162   4
   8   7   0 66.8811 10.9533  13
   8   7   0 44.6881 5.78555   2
   8   7   0 -139.97 62.4975   3
   8   7   0 48.0874 11.5018  14
  -9  -7   0 -71.965 60.0704   3
  -9  -7   0 1.83652 5.99766   9
   9  -7   0 65.4952 99.7571   3
   9  -7   0 31.0321 9.55279  14
  -9  -7   0 8.73481 7.41745   8
  -9  -7   0 26.2227 7.93774  13
   9  -7   0 13.6944 6.58550  13
   9  -7   0 7.89549 2.65457   2
  -9  -7   0 8.44013 2.43754   2
   9  -7   0 9.84595 2.94988   2
  -9  -7   0 -0.8180 5.76307   6
  -9  -7   0 11.2525 2.83334   2
  -9  -7   0 14.2198 6.39097  12
  -9  -7   0 14.2465 6.39837  10
   9  -7   0 14.6984 7.14132   6
  -9  -7   0 19.2159 8.41729  14
  -9   7   0 10.1557 5.77920  13
  -9   7   0 8.43509 2.53452   2
   9   7   0 12.0703 6.85648  10
   9   7   0 9.68642 2.72854   2
   9   7   0 11.5454 7.45594  14
   9   7   0 35.8857 8.72029  13
  -9   7   0 11.0744 3.87244   4
   9   7   0 11.0081 2.87222   2
  -9   7   0 1.72312 4.56625  12
  -9   7   0 12.0358 7.84990   8
  -9   7   0 12.1425 2.86428   2
  -9   7   0 4.01650 6.16281  14
  -9   7   0 11.5815 6.07999   6
  -9   7   0 8.67199 7.34128   5
  -9   7   0 -31.474 58.8574   3
 -10  -7   0 21.5580 7.60921  10
 -10  -7   0 -3.0783 5.34651   6
  10  -7   0 12.0091 7.51981   6
 -10  -7   0 7.20303 7.73099  14
 -10  -7   0 14.8111 7.05551  12
 -10  -7   0 8.72217 8.93058   8
  10  -7   0 7.48325 2.93868   2
 -10  -7   0 -65.396 86.2690   3
 -10   7   0 30.5716 10.4445   5
 -10   7   0 6.50108 6.54859  14
 -10   7   0 1.10064 5.42905  12
 -10   7   0 95.9001 92.5900   3
  10   7   0 10.6577 2.99727   2
 -10   7   0 8.73989 5.83452   6
 -10   7   0 4.52743 6.83738   8
 -11  -7   0 6.40076 6.19434  10
 -11  -7   0 2.73155 6.18434   6
 -11  -7   0 -8.0106 5.80002   8
 -11  -7   0 -6.6469 4.77018  14
  11  -7   0 4.47200 2.78418   2
 -11  -7   0 6.42691 6.19170  12
 -11   7   0 7.86311 7.17068  14
 -11   7   0 18.7363 7.80712   6
 -11   7   0 -9.6556 4.82176   5
 -11   7   0 7.40629 7.10590  12
  11   7   0 8.25200 2.96600   2
 -11   7   0 16.5562 8.58029   8
 -12  -7   0 9.60274 9.36419   8
  12  -7   0 2.69080 3.26822   2
 -12  -7   0 -1.7683 7.09867   6
 -12  -7   0 3.25279 8.11005  14
 -12  -7   0 -1.8001 5.34715  12
 -12   7   0 5.39340 7.79755   8
 -12   7   0 3.33259 6.46619   6
 -12   7   0 -0.0035 6.33115  14
 -12   7   0 7.14915 7.78126  12
  12   7   0 1.88943 3.00625   2
 -12   7   0 -3.0945 6.67253   5
  13  -7   0 4.29888 2.94435   2
 -13  -7   0 4.51498 7.74233  14
 -13  -7   0 11.5918 9.90619   8
 -13  -7   0 2.31659 7.27612   6
  13   7   0 3.87927 2.93427   2
 -13   7   0 0.35142 6.74099  14
 -13   7   0 -2.7269 6.42184  12
 -13   7   0 -3.2223 7.16419   8
 -13   7   0 -5.4361 5.65716   5
 -14  -7   0 11.4744 10.5462   6
  14  -7   0 2.63967 3.18629   2
 -14  -7   0 -4.8205 6.10822  14
 -14  -7   0 9.21948 10.7563   8
  14   7   0 1.62359 3.13173   2
 -14   7   0 27.5525 13.6159   8
 -14   7   0 -2.1297 8.42214   5
 -14   7   0 10.4879 8.54690  14
 -15  -7   0 6.68976 11.7740   6
 -15  -7   0 -0.2175 9.81016   8
  15  -7   0 -0.9418 3.11687   2
 -15  -7   0 26.8336 15.6584   5
 -15   7   0 -2.2388 9.46725   5
 -15   7   0 -4.5480 9.49095   8
  15   7   0 9.08154 3.87068   2
  16  -7   0 5.45540 3.92877   2
 -16  -7   0 6.43119 12.5539   6
 -16  -7   0 1.82961 9.97621   5
 -16  -7   0 -0.1554 9.78434   8
  16   7   0 4.35834 4.03679   2
 -16   7   0 6.87949 14.2005   5
   0  -8   0 4149.85 326.923   3
   0   8   0 3933.56 324.669   3
   1  -8   0 349.271 28.5132  12
   1  -8   0 344.094 29.5131  14
  -1  -8   0 347.002 28.7352  12
   1  -8   0 349.300 28.6877  12
   1  -8   0 348.427 29.0359   4
  -1  -8   0 361.568 28.7929   4
  -1  -8   0 343.056 29.8018  14
  -1  -8   0 346.326 28.6436   5
   1  -8   0 356.039 29.3210  13
   1  -8   0 371.322 28.4095  10
   1  -8   0 325.443 28.5935   5
   1  -8   0 458.683 65.5961   3
  -1  -8   0 442.778 64.7900   3
  -1  -8   0 352.787 28.7900   6
  -1  -8   0 361.256 26.6041   2
   1  -8   0 336.290 28.2500   8
   1  -8   0 348.611 26.5667   2
  -1  -8   0 336.266 29.0651  13
  -1  -8   0 352.885 25.9665   7
  -1  -8   0 356.020 26.5936   2
   1  -8   0 343.512 26.5573   2
  -1  -8   0 338.314 28.0931   9
  -1  -8   0 351.467 29.5502  10
  -1   8   0 349.285 26.5474   2
   1   8   0 346.639 28.6098   4
  -1   8   0 362.023 28.4240  10
  -1   8   0 380.932 29.6421  14
  -1   8   0 387.605 29.5968  13
  -1   8   0 374.236 28.9881   5
   1   8   0 362.163 29.2210  13
   1   8   0 374.060 58.7463   3
   1   8   0 366.553 26.6158   2
  -1   8   0 338.702 28.8686   4
  -1   8   0 320.812 28.1720   8
   1   8   0 342.425 29.3711  10
   1   8   0 350.598 28.5992   5
  -1   8   0 360.452 26.5895   2
  -1   8   0 351.921 58.7133   3
   1   8   0 350.852 28.0632   9
   1   8   0 347.791 26.5642   2
   1   8   0 334.804 28.5248  12
   1   8   0 346.647 29.6651  14
  -1   8   0 321.754 28.4185  12
  -1   8   0 335.862 28.7813   9
   1   8   0 355.111 25.9730   7
  -2  -8   0 72.9442 9.53144   6
   2  -8   0 65.4726 8.56359   8
   2  -8   0 68.5069 7.18015  10
  -2  -8   0 42.1325 27.6071   3
   2  -8   0 52.0485 6.33875   6
  -2  -8   0 57.5884 8.11254  12
  -2  -8   0 54.4463 5.16803  11
  -2  -8   0 32.7799 25.5331   3
  -2  -8   0 47.8079 8.98549  14
  -2  -8   0 56.7451 5.35202   2
  -2  -8   0 46.5978 8.52484  10
   2  -8   0 63.7548 8.18417  12
   2  -8   0 46.1408 7.47358  12
   2  -8   0 63.4272 5.50087   2
   2  -8   0 51.2120 28.0754   3
  -2  -8   0 69.3200 8.15564   9
  -2  -8   0 58.4283 4.74174   7
   2  -8   0 54.8671 5.36231   2
   2  -8   0 57.6276 8.60131  13
  -2  -8   0 60.8849 5.43411   2
  -2  -8   0 48.5102 8.59554   5
  -2  -8   0 74.4720 9.23401  13
  -2  -8   0 63.2914 7.89868   4
   2  -8   0 64.7701 8.89435   4
  -2   8   0 64.9455 9.00980   4
  -2   8   0 48.5302 8.61626  14
  -2   8   0 53.1899 5.32375   2
  -2   8   0 61.4170 8.80236   5
   2   8   0 59.7422 7.86035   4
   2   8   0 67.3901 8.46520  12
  -2   8   0 65.6647 8.58907  12
  -2   8   0 63.1024 7.02170  10
  -2   8   0 59.7206 33.8223   3
   2   8   0 68.1357 9.47172   6
  -2   8   0 48.7876 8.16500  13
   2   8   0 67.5477 9.08385  13
  -2   8   0 60.0421 5.40916   2
   2   8   0 85.9948 9.73413   5
   2   8   0 59.4062 4.75501   7
   2   8   0 50.8059 7.50455   9
   2   8   0 45.4539 9.05938  10
   2   8   0 62.5594 5.45183   2
  -2   8   0 50.7879 7.70158   8
  -3  -8   0 12.1103 4.29270  13
  -3  -8   0 7.58314 4.50757  10
   3  -8   0 9.60091 3.68421  12
   3  -8   0 7.51367 3.99248   8
   3  -8   0 11.6882 2.21756   2
  -3  -8   0 -36.812 24.2333   3
   3  -8   0 12.7486 4.29056   5
  -3  -8   0 8.13505 3.32720   4
  -3  -8   0 9.13121 3.97163  12
   3  -8   0 10.0571 2.03582   2
  -3  -8   0 0.79777 3.44738  14
   3  -8   0 8.85568 4.36330  13
  -3  -8   0 12.8631 4.02367   9
  -3  -8   0 13.9246 2.29463   2
  -3  -8   0 12.1781 2.19937  11
  -3  -8   0 10.5514 1.65894   7
   3  -8   0 5.97590 3.99561   4
  -3  -8   0 12.2687 5.15813   6
   3  -8   0 8.03098 4.78336  14
  -3  -8   0 8.08477 3.56206   5
   3  -8   0 8.78414 2.27488  10
   3  -8   0 16.5796 3.51768   6
  -3   8   0 6.61220 3.80688   4
  -3   8   0 8.52236 3.92279  12
  -3   8   0 19.8857 5.25164  13
   3   8   0 14.6946 3.82969   4
   3   8   0 8.85908 2.03280   2
   3   8   0 9.81645 1.60500   7
   3   8   0 14.1290 5.16117   6
   3   8   0 8.29404 4.66604  10
  -3   8   0 10.3648 2.38083  10
  -3   8   0 50.6465 30.4939   3
   3   8   0 12.7699 4.10674   9
   3   8   0 19.0965 6.50455  14
  -3   8   0 12.0017 2.10663   2
   3   8   0 6.54320 3.78524  13
   3   8   0 9.03051 2.05762   2
  -3   8   0 11.2849 4.78506  14
  -3   8   0 8.28142 4.11398   8
  -3   8   0 14.3966 2.23624   2
  -3   8   0 16.8532 5.45784   5
   3   8   0 12.8965 4.04556  12
   4  -8   0 29.9940 6.05253   4
  -4  -8   0 22.9213 3.22417   2
   4  -8   0 -10.242 32.1032   3
   4  -8   0 29.5657 7.07158   5
   4  -8   0 30.3570 5.21586   6
   4  -8   0 42.4775 8.35830  14
  -4  -8   0 26.4469 2.90916   7
  -4  -8   0 20.3060 6.27000  14
   4  -8   0 19.0267 4.84841  12
  -4  -8   0 27.3385 6.84923  10
  -4  -8   0 24.3053 3.50904  11
  -4  -8   0 50.8297 35.6202   3
  -4  -8   0 16.3048 6.26537   6
  -4  -8   0 23.4972 5.64972  12
  -4  -8   0 25.2099 6.15672   9
   4  -8   0 24.7418 6.70201   8
   4  -8   0 24.9100 3.41675   2
  -4  -8   0 32.7969 6.82188  13
  -4  -8   0 26.5151 4.73117   4
   4  -8   0 21.1216 3.11616   2
  -4   8   0 18.5530 3.11704   2
   4   8   0 39.6348 3.91877   2
   4   8   0 22.1733 3.13763   2
  -4   8   0 29.3537 4.97153   6
  -4   8   0 22.6079 5.93791  13
   4   8   0 31.9305 5.12420   4
  -4   8   0 23.4590 6.92163   5
   4   8   0 79.8265 44.8520   3
  -4   8   0 38.2032 7.63750   4
  -4   8   0 27.4156 2.87901  11
   4   8   0 12.0681 4.84783   9
   4   8   0 20.0448 6.39172  10
  -4   8   0 26.9043 6.67657   8
  -4   8   0 28.6823 3.33611   2
   4   8   0 23.6285 5.15117  12
   4   8   0 28.3010 2.93253   7
   4   8   0 28.9849 7.19270  14
  -4   8   0 75.5502 37.8061   3
  -4   8   0 23.0210 5.73284  12
   4   8   0 19.9052 6.28660   6
  -4   8   0 23.2335 6.61538  14
  -5  -8   0 101.927 46.9467   3
   5  -8   0 97.0438 10.9429   6
  -5  -8   0 81.3281 12.8865  14
  -5  -8   0 76.8864 12.1459  10
  -5  -8   0 80.1377 11.4092  13
  -5  -8   0 75.7490 7.18040  11
   5  -8   0 82.8695 13.0186  14
   5  -8   0 81.0199 10.4619   4
   5  -8   0 64.6778 11.4667   8
   5  -8   0 81.6926 10.0775  12
  -5  -8   0 68.4113 6.84855   2
  -5  -8   0 71.6925 6.41439   7
  -5  -8   0 76.3984 12.9213   6
  -5  -8   0 80.0213 10.7763  12
   5  -8   0 73.8423 6.89851   2
   5  -8   0 117.457 50.5166   3
  -5  -8   0 63.1637 10.7779   9
  -5   8   0 80.6154 6.96574   2
   5   8   0 69.6347 9.35398  12
   5   8   0 71.6704 6.74538   2
  -5   8   0 80.4752 6.58223  11
   5   8   0 143.991 50.1492   3
   5   8   0 94.1754 13.7796   6
  -5   8   0 49.2588 10.8949   5
  -5   8   0 86.6197 12.5013  14
  -5   8   0 92.5366 11.4605  12
   5   8   0 69.0330 12.1870  14
   5   8   0 85.4346 12.5077  10
  -5   8   0 91.2173 12.2575   4
  -5   8   0 70.4213 38.9652   3
   5   8   0 83.7675 8.71626   4
   5   8   0 73.5622 6.41520   7
  -5   8   0 75.6439 6.81844   2
  -5   8   0 63.8632 10.7814  13
  -5   8   0 62.9871 11.0778   8
  -5   8   0 91.8750 10.5132   6
  -6  -8   0 -2.3042 3.80342   8
  -6  -8   0 -43.154 35.5922   3
   6  -8   0 -1.8355 2.36202  12
  -6  -8   0 3.00130 2.13607  11
   6  -8   0 1.63423 1.61617   2
   6  -8   0 -1.6395 4.46408  14
  -6  -8   0 3.51321 5.02216  14
  -6  -8   0 -3.1988 3.70080   6
   6  -8   0 -2.2200 2.55197   6
   6  -8   0 -1.4819 3.79239   8
  -6  -8   0 1.19844 1.13075   7
   6  -8   0 -0.1859 3.34319  13
  -6  -8   0 0.52298 3.25524  12
  -6  -8   0 0.60550 3.32629  13
  -6  -8   0 -0.6308 3.49878  10
   6  -8   0 8.79332 42.7203   3
  -6  -8   0 2.61722 1.67904   2
  -6  -8   0 -0.6999 3.31732   9
   6   8   0 60.5891 50.1809   3
   6   8   0 1.57070 1.82431   4
   6   8   0 5.41275 4.78482  14
  -6   8   0 -24.796 38.0201   3
   6   8   0 11.5669 5.61853  10
  -6   8   0 2.21234 1.12143   7
  -6   8   0 -2.6274 3.71095   5
  -6   8   0 3.14156 3.38065  12
  -6   8   0 3.30683 1.65733   2
  -6   8   0 -3.3824 3.15021  13
   6   8   0 2.26527 2.83622  12
   6   8   0 0.78057 3.09045  13
  -6   8   0 0.02959 2.65019   6
   6   8   0 2.86568 1.73825   2
  -6   8   0 4.32248 1.66584   2
  -6   8   0 -0.5682 2.56098   4
  -6   8   0 -4.0582 3.25614  14
  -6   8   0 4.65139 1.71062  11
  -6   8   0 -5.5291 2.66654   8
   6   8   0 1.75097 1.48846   7
   6   8   0 0.00333 3.98743   6
   7  -8   0 2.30823 3.42779  13
  -7  -8   0 2.07711 3.85852   6
   7  -8   0 -0.3498 0.78747   2
   7  -8   0 -1.4191 4.42466   8
  -7  -8   0 5.82808 4.24356  12
  -7  -8   0 -0.3082 1.50043   2
  -7  -8   0 5.39948 5.01115  10
   7  -8   0 1.23444 4.99399  14
  -7  -8   0 -2.0858 3.82632  14
   7  -8   0 2.19000 1.84592   2
  -7  -8   0 5.67603 5.31817   8
   7  -8   0 1.72698 2.64636  12
   7  -8   0 -4.4064 1.84176  12
   7  -8   0 9.93662 58.6023   3
  -7  -8   0 1.79779 4.39904   9
  -7  -8   0 0.56234 1.40440   2
   7  -8   0 2.53016 3.49121   6
  -7  -8   0 60.0665 50.3025   3
  -7  -8   0 2.94852 3.84562  13
  -7   8   0 5.24063 3.87843   6
  -7   8   0 -0.2638 3.38832  12
  -7   8   0 1.37567 1.66772   2
   7   8   0 -1.2326 3.68474  10
   7   8   0 0.30066 1.49572   2
  -7   8   0 2.17034 4.53964  14
  -7   8   0 -0.1315 1.52023  11
  -7   8   0 4.99114 4.06085  13
   7   8   0 -3.7532 2.82084  13
   7   8   0 2.07482 2.58673  12
  -7   8   0 -2.4505 3.55470   8
   7   8   0 -0.5448 0.88787   2
  -7   8   0 -1.5859 4.45083   5
  -7   8   0 2.04133 1.72859   2
   7   8   0 16.4606 55.4522   3
  -7   8   0 7.96358 45.5078   3
   7   8   0 13.2040 5.70876  14
  -7   8   0 0.15798 2.69391   4
  -8  -8   0 66.2484 63.6917   3
   8  -8   0 28.2472 8.32357  13
  -8  -8   0 41.8825 10.1262  10
  -8  -8   0 55.9205 10.9882  13
   8  -8   0 50.2634 6.75719  12
   8  -8   0 54.3259 6.91137  12
  -8  -8   0 34.8114 10.4435   8
   8  -8   0 34.3374 5.22564   2
   8  -8   0 33.1401 10.4363  14
   8  -8   0 33.9979 10.4589   8
  -8  -8   0 49.4506 13.6613  14
   8  -8   0 1.57821 66.4087   3
  -8  -8   0 55.7039 13.6561   6
   8  -8   0 47.5747 5.74168   2
  -8  -8   0 51.8120 5.80027   2
   8  -8   0 61.2296 11.0043   6
  -8  -8   0 45.8174 9.82283  12
  -8   8   0 81.6661 11.8744   6
  -8   8   0 46.4806 5.45778   2
  -8   8   0 59.6184 6.11119   2
   8   8   0 63.5766 12.3297  10
  -8   8   0 54.9857 10.7280  13
   8   8   0 37.4080 8.68915  13
   8   8   0 52.9265 5.86154   2
   8   8   0 -63.247 64.8123   3
   8   8   0 45.3045 5.57112   2
  -8   8   0 51.5534 11.8784   5
  -8   8   0 41.6294 9.60189  12
  -8   8   0 70.4999 62.2683   3
   8   8   0 50.6826 11.9018  14
  -8   8   0 44.9381 7.78108   4
   8   8   0 47.6067 11.8460   6
  -8   8   0 30.2890 9.86254   8
  -8   8   0 44.9453 5.65451  11
  -8   8   0 57.4139 13.4127  14
  -9  -8   0 60.7044 11.3010  12
  -9  -8   0 83.4187 17.2669   8
  -9  -8   0 48.0225 12.7244  14
  -9  -8   0 59.4789 6.74355   2
   9  -8   0 56.4730 6.56975   2
  -9  -8   0 57.8279 13.1869   9
  -9  -8   0 -45.149 63.1662   3
   9  -8   0 85.5352 16.9758  14
   9  -8   0 50.7972 6.54583   2
   9  -8   0 20.7833 77.4570   3
   9  -8   0 73.1929 12.9594   6
  -9  -8   0 54.0052 11.7193  13
  -9  -8   0 69.7541 14.9760   6
  -9  -8   0 52.9686 12.1510  10
   9   8   0 58.6408 6.70453   2
  -9   8   0 63.2268 11.9976  12
   9   8   0 99.3297 15.2406  10
  -9   8   0 53.6699 9.18786   4
  -9   8   0 40.1188 10.3692  13
  -9   8   0 50.4599 10.7842   6
   9   8   0 69.6430 15.7795  14
   9   8   0 51.3181 6.42548   2
  -9   8   0 44.0742 11.8224  14
  -9   8   0 47.7067 12.9761   5
  -9   8   0 62.4147 6.88944   2
   9   8   0 133.428 106.246   3
  -9   8   0 54.5121 13.4836   8
  -9   8   0 65.7918 69.7384   3
  10  -8   0 6.46107 2.76123   2
 -10  -8   0 4.43032 6.73522   6
 -10  -8   0 6.47218 6.16465  10
 -10  -8   0 2.72926 6.06425  14
 -10  -8   0 6.87793 7.10646   8
 -10   8   0 4.41245 6.09863   8
 -10   8   0 -9.0821 4.27482  14
  10   8   0 4.04139 2.53149   2
 -10   8   0 -2.2241 4.37217   5
 -10   8   0 1.09262 5.09189   6
 -11  -8   0 34.2499 9.99306  12
 -11  -8   0 35.7716 10.4743  10
 -11  -8   0 17.1794 10.4683   6
 -11  -8   0 20.8031 10.8307   8
  11  -8   0 41.4641 5.77470   2
 -11  -8   0 53.4198 13.6667  14
 -11   8   0 67.0084 15.6749   5
 -11   8   0 36.7238 12.8262   8
  11   8   0 36.5652 5.29975   2
 -11   8   0 39.8208 11.7848  14
 -11   8   0 34.9567 10.7149   6
 -11   8   0 21.4744 9.20270  12
 -12  -8   0 -3.4118 5.13076  12
  12  -8   0 2.97342 2.94500   2
 -12  -8   0 12.2993 9.70825   6
 -12  -8   0 -3.9198 6.84357   8
 -12  -8   0 3.91314 7.62983  14
 -12   8   0 -2.1980 5.60081   6
 -12   8   0 -2.1610 6.05216  14
 -12   8   0 5.99722 6.75418  12
 -12   8   0 17.5835 9.66503   8
 -12   8   0 0.75401 7.34474   5
  12   8   0 -2.3527 2.22174   2
 -13  -8   0 9.14342 8.66175  14
  13  -8   0 -5.3150 2.07274   2
 -13  -8   0 -2.3997 6.99046   8
 -13   8   0 -12.057 4.59679   8
 -13   8   0 7.35865 8.20222  12
 -13   8   0 2.23314 6.82699  14
  13   8   0 -0.3827 2.84833   2
 -13   8   0 1.61408 8.18617   5
 -14  -8   0 13.0286 11.3183   6
 -14  -8   0 6.28882 9.79246  14
  14  -8   0 0.31722 2.90208   2
 -14  -8   0 1.36254 9.41137   8
 -14   8   0 -10.208 5.86259   8
  14   8   0 -0.2399 3.06361   2
 -14   8   0 -5.8079 7.48878  14
 -14   8   0 -4.8073 7.67329   5
 -15  -8   0 5.84537 11.9652   8
 -15  -8   0 6.92447 10.7672   5
 -15  -8   0 3.33085 10.3363   6
  15  -8   0 5.86836 3.79506   2
 -15   8   0 -7.0919 7.80963   5
  15   8   0 -2.6813 3.17539   2
 -15   8   0 8.70134 10.7141   8
 -16  -8   0 -5.3316 8.64427   8
  16  -8   0 0.75963 3.58973   2
 -16  -8   0 0.75266 10.9985   6
 -16  -8   0 8.29480 11.4395   5
 -16   8   0 -2.1325 11.3112   8
  16   8   0 2.52544 3.85222   2
 -16   8   0 -2.1522 10.3103   5
   0  -9   0 3.79562 3.59334  10
   0  -9   0 -0.1081 1.55116   2
   0  -9   0 4.24232 4.47365  14
   0  -9   0 6.06743 3.57680  12
   0  -9   0 0.99355 2.53514   8
   0  -9   0 21.5236 28.0777   3
   0  -9   0 3.48259 3.87805  14
   0  -9   0 2.16074 3.13697   5
   0  -9   0 0.85893 3.33619  12
   0  -9   0 1.70947 0.80788  11
   0  -9   0 1.92073 2.80448   4
   0  -9   0 2.23687 1.71851   2
   0  -9   0 0.80670 2.87230   9
   0   9   0 0.76301 2.38267   5
   0   9   0 1.45832 3.02552  10
   0   9   0 7.01349 3.99449  14
   0   9   0 0.63949 2.59533   8
   0   9   0 2.01196 24.3441   3
   0   9   0 -1.4323 1.58838   2
   0   9   0 2.17387 2.87134   9
   0   9   0 0.71606 1.53545   2
   0   9   0 2.11128 3.33964   4
   0   9   0 5.25867 3.68345  13
   0   9   0 -2.2401 3.20608  13
   1  -9   0 0.32864 2.97582  10
   1  -9   0 7.54072 3.67905   5
  -1  -9   0 3.88188 1.20847  11
  -1  -9   0 1.83797 3.21408   4
  -1  -9   0 8.97571 3.16861   9
   1  -9   0 2.17715 1.65456   2
   1  -9   0 8.12391 3.57593   8
  -1  -9   0 5.78022 0.99798   7
  -1  -9   0 2.45209 3.34272  12
   1  -9   0 4.80234 4.78789  14
  -1  -9   0 5.67678 1.82084   2
   1  -9   0 1.79042 1.64447   2
  -1  -9   0 0.33129 3.06213   5
  -1  -9   0 11.2556 27.1347   3
  -1  -9   0 6.39969 3.53456  13
   1  -9   0 11.8653 4.80849  13
   1  -9   0 9.32328 4.89939  14
   1  -9   0 5.79342 3.41189  12
   1  -9   0 9.45089 28.0552   3
  -1  -9   0 5.98897 1.99112   2
  -1  -9   0 6.71158 4.69124  14
   1  -9   0 5.52046 3.66406  12
  -1  -9   0 3.46897 3.78387  10
   1  -9   0 3.88033 3.03038   4
  -1  -9   0 1.54169 3.12486   6
   1   9   0 6.23847 1.89224   2
   1   9   0 55.6707 30.3296   3
  -1   9   0 5.72558 3.42332   4
   1   9   0 6.15623 1.96245   2
   1   9   0 3.03026 2.97190   9
  -1   9   0 7.99142 1.97529   2
  -1   9   0 6.67413 1.84303   2
  -1   9   0 3.76859 3.20465   8
   1   9   0 7.68199 4.17065  13
   1   9   0 0.62508 3.05185  12
   1   9   0 1.36505 3.65953  14
  -1   9   0 4.60376 3.82029  14
  -1   9   0 3.41152 2.98743  10
   1   9   0 2.77877 2.89909  10
  -1   9   0 8.88951 3.76182  12
   1   9   0 5.14431 0.94091   7
  -1   9   0 9.42808 3.94983   5
   1   9   0 8.39359 3.82139   5
  -1   9   0 13.8784 23.7413   3
   1   9   0 1.53583 3.03471   4
  -1   9   0 0.25802 3.44197   9
  -1   9   0 2.70378 3.66726  13
  -2  -9   0 307.922 28.3741  12
   2  -9   0 338.819 26.1786   2
   2  -9   0 337.340 28.5526  12
   2  -9   0 354.629 29.3576  13
  -2  -9   0 349.861 25.5557   7
   2  -9   0 360.155 26.2370   2
  -2  -9   0 343.912 29.1352  13
  -2  -9   0 347.651 28.4018   4
  -2  -9   0 355.043 28.8540   5
   2  -9   0 302.853 59.0402   3
   2  -9   0 299.946 28.0276  12
  -2  -9   0 346.311 25.9672  11
   2  -9   0 349.329 28.9248   4
   2  -9   0 327.895 28.0983  10
   2  -9   0 338.761 29.0425   5
  -2  -9   0 303.054 58.9415   3
   2  -9   0 350.473 28.6481   8
  -2  -9   0 264.496 56.8921   3
   2  -9   0 342.148 29.6653  14
  -2  -9   0 368.802 30.4173  14
  -2  -9   0 381.831 30.0729  10
  -2  -9   0 328.250 29.2397   6
   2  -9   0 354.794 27.0084   6
  -2  -9   0 353.150 26.2008   2
  -2  -9   0 356.763 28.1684   9
   2   9   0 316.775 28.0950   4
  -2   9   0 360.412 29.5486  13
  -2   9   0 324.777 29.9925   4
  -2   9   0 356.028 25.2939  11
   2   9   0 318.564 26.1349   2
   2   9   0 330.104 29.6156  10
  -2   9   0 345.068 26.1383   2
  -2   9   0 342.244 29.6925  14
   2   9   0 341.039 25.5540   7
  -2   9   0 348.943 27.5216  10
   2   9   0 362.440 28.8943   5
  -2   9   0 326.804 28.5053  12
  -2   9   0 317.005 28.2950   8
  -2   9   0 354.943 29.4750   9
   2   9   0 337.501 29.9707  14
  -2   9   0 365.477 29.2819   5
  -2   9   0 253.607 59.1790   3
   2   9   0 343.275 29.2383   6
   2   9   0 340.142 28.0331   9
   2   9   0 370.160 28.7500  12
   2   9   0 350.051 29.1129  13
  -3  -9   0 -2.0098 3.76750  14
  -3  -9   0 24.4096 27.0036   3
  -3  -9   0 7.03856 1.44863   7
  -3  -9   0 6.17997 3.19621   4
  -3  -9   0 9.49759 4.96631   6
   3  -9   0 8.79224 2.11709   2
  -3  -9   0 2.60230 1.40471  11
  -3  -9   0 8.11413 3.96929   5
   3  -9   0 7.62729 2.32912  10
   3  -9   0 6.96823 2.63091   6
  -3  -9   0 2.46553 4.16003  10
  -3  -9   0 -47.232 27.0948   3
  -3  -9   0 7.08186 3.38526   9
   3  -9   0 3.77200 3.71002   8
  -3  -9   0 3.09602 1.73707   2
   3  -9   0 0.34220 3.08778   4
  -3  -9   0 9.79452 4.07709  13
   3  -9   0 9.79503 5.09556  14
   3  -9   0 10.2673 2.16210   2
   3  -9   0 11.1385 4.36381  13
  -3  -9   0 15.0105 4.42350  12
   3  -9   0 6.30919 4.07555   5
   3  -9   0 10.0931 4.07023  12
  -3   9   0 1.65571 3.04423  12
   3   9   0 2.36098 1.53642   2
  -3   9   0 8.32755 2.14976   2
  -3   9   0 6.08685 3.63503   8
  -3   9   0 9.46271 4.17724  13
   3   9   0 7.10074 3.24337   4
  -3   9   0 4.97426 2.16478  10
   3   9   0 5.86346 4.45275  14
  -3   9   0 5.15245 3.76692   4
  -3   9   0 -1.3337 26.6605   3
  -3   9   0 5.29405 2.67270   6
  -3   9   0 6.83367 1.08843  11
   3   9   0 -1.0585 3.38117   6
   3   9   0 6.33172 1.87881   2
   3   9   0 10.4226 4.83327  10
   3   9   0 2.02105 3.18388  12
  -3   9   0 2.13872 3.79316  14
   3   9   0 9.68031 3.71990   9
  -3   9   0 5.08281 1.78887   2
   3   9   0 4.34538 1.21430   7
  -3   9   0 4.57796 3.90619   5
   3   9   0 5.15071 4.06045  13
   4  -9   0 157.248 12.1034  10
   4  -9   0 185.003 19.1448   8
   4  -9   0 173.992 15.7883   4
  -4  -9   0 143.341 15.1947   9
  -4  -9   0 161.902 15.5718  12
   4  -9   0 89.7890 36.9504   3
   4  -9   0 176.274 14.4302   6
   4  -9   0 169.139 12.7082   2
  -4  -9   0 196.001 56.6530   3
  -4  -9   0 142.486 18.0699  14
  -4  -9   0 159.116 12.7419  11
  -4  -9   0 163.236 12.6789   2
  -4  -9   0 138.330 18.1252   6
   4  -9   0 124.500 17.4672  14
   4  -9   0 166.481 16.0324  13
  -4  -9   0 173.822 19.1173  10
  -4  -9   0 152.122 17.2546  13
  -4  -9   0 175.890 18.4565   5
   4  -9   0 124.965 14.2570  12
   4  -9   0 154.056 12.6097   2
  -4  -9   0 148.799 12.0167   7
   4  -9   0 158.510 18.2016   5
  -4  -9   0 151.618 14.2322   4
  -4   9   0 147.940 12.4484   2
  -4   9   0 145.965 17.2762   8
  -4   9   0 200.793 51.5206   3
  -4   9   0 145.125 15.1328   4
  -4   9   0 153.509 11.9896  11
   4   9   0 163.602 15.5036   9
  -4   9   0 143.128 12.5067   2
   4   9   0 147.650 18.3729  10
   4   9   0 147.701 14.7755  12
  -4   9   0 143.421 17.9927   5
  -4   9   0 159.328 16.1444  13
  -4   9   0 127.037 17.2625  14
   4   9   0 173.100 19.4551  14
   4   9   0 157.107 12.5332   2
  -4   9   0 157.287 15.5559  12
   4   9   0 191.240 19.7861   6
   4   9   0 157.053 14.1434   4
   4   9   0 157.018 12.0145   7
  -4   9   0 159.517 14.0491   6
   4   9   0 165.417 12.6907   2
   4   9   0 148.359 17.0460  13
   4   9   0 49.4100 36.4313   3
  -5  -9   0 0.24630 3.74402   9
   5  -9   0 6.57012 39.2298   3
  -5  -9   0 0.55309 4.22209   6
  -5  -9   0 4.14814 1.70547   2
  -5  -9   0 6.84656 4.17452  13
  -5  -9   0 5.64553 4.57977  10
  -5  -9   0 3.32362 4.47884  14
   5  -9   0 1.81860 4.73388  14
   5  -9   0 14.9608 4.27558   6
   5  -9   0 13.5109 5.87255   8
  -5  -9   0 0.07903 1.97838  11
   5  -9   0 3.73214 1.92976   2
   5  -9   0 6.04265 3.38438  12
  -5  -9   0 44.3757 41.9746   3
   5  -9   0 1.77512 2.97098   4
  -5  -9   0 4.90714 1.60004   7
  -5  -9   0 4.46760 2.50161   4
  -5  -9   0 2.84032 3.64975  12
   5  -9   0 5.11283 1.92154   2
   5  -9   0 3.77143 4.36547   5
  -5   9   0 3.79951 4.32616   8
   5   9   0 6.10536 2.84335   4
   5   9   0 2.15265 3.77536  14
  -5   9   0 1.81791 1.30077  11
   5   9   0 6.58371 3.32932  12
  -5   9   0 -18.365 32.2492   3
  -5   9   0 0.79210 4.00254   5
   5   9   0 12.8809 5.90417   6
  -5   9   0 10.8390 4.54617  13
  -5   9   0 1.71090 3.99860  14
  -5   9   0 7.41536 4.27176  12
  -5   9   0 1.48836 3.18514   4
   5   9   0 2.24423 1.45707   7
   5   9   0 10.4762 5.76315  10
   5   9   0 4.84908 1.95268   2
  -5   9   0 1.43749 1.57781   2
   5   9   0 70.6536 42.0262   3
  -5   9   0 5.80106 1.87360   2
  -5   9   0 3.37005 3.03657   6
   5   9   0 0.46663 1.36001   2
  -6  -9   0 46.1805 8.79126  13
   6  -9   0 45.3665 9.86965  14
  -6  -9   0 49.2836 4.87750   7
   6  -9   0 51.3690 46.3906   3
   6  -9   0 38.1109 4.72087   2
  -6  -9   0 38.0222 9.53698  14
  -6  -9   0 25.0138 8.52511   6
  -6  -9   0 42.6014 9.04726   9
   6  -9   0 47.0160 10.1426   8
  -6  -9   0 80.5306 50.7660   3
   6  -9   0 51.5721 8.32557   6
   6  -9   0 28.5074 6.13902  12
  -6  -9   0 34.0688 4.91573  11
  -6  -9   0 44.8061 8.42151   4
  -6  -9   0 37.3709 4.70287   2
  -6  -9   0 29.0421 8.85444   8
  -6  -9   0 26.9127 7.93100  10
   6  -9   0 41.4014 7.13495  12
  -6  -9   0 41.5655 8.28267  12
   6   9   0 31.1131 6.31288  12
   6   9   0 29.6186 8.87254  14
  -6   9   0 31.9631 8.60908  14
  -6   9   0 39.0568 8.75204  13
  -6   9   0 40.4129 4.38140  11
  -6   9   0 40.4912 4.66368   2
   6   9   0 45.7382 5.91378   4
  -6   9   0 33.4093 7.76774  12
  -6   9   0 35.2785 7.05003   6
   6   9   0 41.5954 4.71054   2
   6   9   0 51.2676 10.2428  10
  -6   9   0 3.13333 41.7545   3
   6   9   0 39.7313 4.31947   7
   6   9   0 33.9782 9.37201   6
  -6   9   0 45.2643 9.98309   8
  -6   9   0 45.4770 10.3707   5
  -6   9   0 34.3534 4.56305   2
  -6   9   0 42.0043 7.70304   4
   6   9   0 81.0053 55.2616   3
  -7  -9   0 124.748 18.0807  14
  -7  -9   0 21.2907 53.7672   3
  -7  -9   0 99.9307 16.4632   9
   7  -9   0 129.002 12.6549  12
   7  -9   0 143.737 19.4926  14
  -7  -9   0 111.777 16.9207  10
   7  -9   0 114.824 15.3676   6
   7  -9   0 273.054 85.3255   3
  -7  -9   0 106.343 15.6320  12
   7  -9   0 144.548 19.5385   8
  -7  -9   0 115.622 10.7318   2
  -7  -9   0 105.647 17.8187   6
  -7  -9   0 84.1887 14.8865  13
   7  -9   0 116.558 13.3344  12
   7  -9   0 111.021 15.7262  13
   7  -9   0 131.003 10.8388   2
  -7   9   0 148.857 15.8522   4
  -7   9   0 133.181 15.8323   6
  -7   9   0 130.981 10.6158  11
  -7   9   0 184.362 64.8127   3
   7   9   0 147.037 19.1335  14
   7   9   0 153.517 20.4420   6
  -7   9   0 131.586 10.8419   2
  -7   9   0 145.295 18.2175  13
   7   9   0 108.004 12.9614  12
   7   9   0 57.9109 64.3118   3
  -7   9   0 117.145 16.0040  12
   7   9   0 134.345 10.8439   4
  -7   9   0 108.857 16.9346  14
   7   9   0 120.653 15.9530  13
  -7   9   0 127.898 10.7268   2
   7   9   0 122.943 10.7524   2
   7   9   0 153.498 19.2565  10
  -7   9   0 132.727 18.5965   8
  -8  -9   0 0.78783 1.88078   2
   8  -9   0 -2.3347 3.07306  13
   8  -9   0 2.64394 1.81370   2
   8  -9   0 -61.720 64.1207   3
  -8  -9   0 -6.6380 2.56830  10
  -8  -9   0 75.8380 63.8350   3
   8  -9   0 2.92427 2.05805   2
  -8  -9   0 1.72613 5.57894   8
  -8  -9   0 -3.6557 4.18214  13
   8  -9   0 0.63658 4.20023   6
   8  -9   0 -1.1649 2.27272  12
   8  -9   0 -2.6566 3.75692  14
   8  -9   0 2.88805 5.61090   8
  -8  -9   0 -3.4425 2.97208  12
   8  -9   0 4.33630 2.86730  12
  -8  -9   0 3.47321 5.15740   6
  -8  -9   0 -3.4701 4.63829  14
  -8   9   0 6.56807 4.12226   4
   8   9   0 1.34828 6.00984  14
  -8   9   0 -4.7510 2.79460   6
   8   9   0 -2.3992 1.55739   2
  -8   9   0 0.67400 1.66790   2
  -8   9   0 -2.5032 1.40832  11
   8   9   0 -3.3792 3.28261  13
  -8   9   0 17.9679 57.7314   3
   8   9   0 0.99339 4.32935  10
  -8   9   0 -7.0271 3.78008  14
  -8   9   0 11.1288 6.76649   5
  -8   9   0 -0.7679 1.56851   2
   8   9   0 -122.71 60.4060   3
  -8   9   0 -6.9988 2.32234  12
  -8   9   0 2.35802 4.29730  13
   8   9   0 8.71476 6.25961   6
   8   9   0 0.17986 1.49641   2
  -8   9   0 -4.3664 3.77287   8
   9  -9   0 207.438 93.5123   3
   9  -9   0 70.0685 13.1779   6
   9  -9   0 64.3050 7.75632   2
   9  -9   0 75.5795 8.24410   2
  -9  -9   0 84.5781 16.9826   6
  -9  -9   0 68.0555 15.7671   8
  -9  -9   0 116.051 17.8784   9
  -9  -9   0 164.182 80.0387   3
  -9  -9   0 72.5447 15.4094  14
  -9  -9   0 71.6689 14.0540  10
  -9  -9   0 76.2492 13.9435  13
  -9  -9   0 68.5457 7.76494   2
  -9  -9   0 85.3279 14.3166  12
  -9   9   0 76.0195 14.8750  14
  -9   9   0 71.8616 13.8045  12
  -9   9   0 66.5858 12.0683   6
   9   9   0 82.4597 7.74050   2
  -9   9   0 69.9512 7.82192   2
  -9   9   0 26.6272 69.0187   3
   9   9   0 80.6856 7.71943   2
  -9   9   0 90.2817 15.1449  13
   9   9   0 92.7750 15.2499  10
  -9   9   0 54.8065 13.4543   8
  -9   9   0 75.1562 10.7064   4
   9   9   0 5.39619 89.7603   3
  -9   9   0 80.6945 16.6493   5
 -10  -9   0 -2.0167 5.16417  10
 -10  -9   0 7.40830 8.84112   6
 -10  -9   0 1.03223 5.60461  12
 -10  -9   0 -0.7567 5.38241   8
  10  -9   0 4.09050 2.63244   2
 -10  -9   0 -3.9874 5.39839  14
  10   9   0 -0.2051 2.14902   2
 -10   9   0 10.2561 8.52842   8
 -10   9   0 -1.3904 4.14331  12
 -10   9   0 3.21754 7.79526   5
 -10   9   0 4.62502 5.12462   6
 -10   9   0 1.02307 5.27809  14
 -11  -9   0 3.20977 6.09525  10
  11  -9   0 9.35356 3.16830   2
 -11  -9   0 19.1697 9.47981  14
 -11  -9   0 5.34320 7.88609   8
 -11  -9   0 4.48539 8.06722   6
 -11  -9   0 11.0595 7.74599  12
 -11   9   0 14.0374 6.88133   6
  11   9   0 7.85388 3.03289   2
 -11   9   0 16.8962 8.50176  14
 -11   9   0 10.8650 6.72841  12
 -11   9   0 9.96139 8.22835   8
 -11   9   0 2.28571 7.38572   5
  12  -9   0 15.8933 3.94603   2
 -12  -9   0 17.1762 10.8770   6
 -12  -9   0 14.0345 7.96536  12
 -12  -9   0 32.4552 11.4849  14
 -12  -9   0 13.9657 10.4495   8
 -12   9   0 16.9708 12.6138   5
 -12   9   0 20.1758 11.6376   8
  12   9   0 17.4296 4.22773   2
 -12   9   0 20.4876 9.14275  12
 -12   9   0 19.4728 10.4882  14
 -12   9   0 12.3924 7.24064   6
 -13  -9   0 -13.244 5.72279   8
 -13  -9   0 5.93253 9.49153   6
  13  -9   0 -3.5090 2.40411   2
 -13  -9   0 0.12882 6.84325  14
 -13   9   0 -3.5233 7.09478  12
 -13   9   0 0.58857 8.66412   5
 -13   9   0 6.57546 7.79919  14
 -13   9   0 -10.956 5.29271   8
  13   9   0 -3.5598 2.57073   2
 -14  -9   0 14.1025 10.7569  14
  14  -9   0 5.27010 3.35735   2
 -14  -9   0 -2.4927 9.71674   6
 -14  -9   0 -10.706 7.43822   8
 -14   9   0 -1.2262 7.81457  14
  14   9   0 0.53835 3.06813   2
 -14   9   0 -20.915 6.02203   8
 -14   9   0 2.54017 10.0838   5
 -15  -9   0 19.5617 13.2409   6
 -15  -9   0 -6.3399 9.40307   8
  15  -9   0 0.25670 3.55180   2
 -15   9   0 -11.427 7.38350   8
 -15   9   0 -1.2429 8.92713   5
  15   9   0 -2.5515 3.17500   2
   0 -10   0 395.002 30.4866   2
   0 -10   0 422.554 32.7292   8
   0 -10   0 435.611 73.8507   3
   0 -10   0 362.697 33.4396  14
   0 -10   0 382.348 32.9467  12
   0 -10   0 412.498 29.8000  11
   0 -10   0 420.323 34.5640  14
   0 -10   0 352.141 32.9589   4
   0 -10   0 400.765 30.4971   2
   0 -10   0 407.057 32.6780   9
   0 -10   0 426.774 33.5885  10
   0  10   0 421.306 30.5287   2
   0  10   0 408.904 30.5097   2
   0  10   0 428.371 33.0015   5
   0  10   0 384.977 33.5518  13
   0  10   0 426.502 33.8266  13
   0  10   0 366.559 32.3483   8
   0  10   0 404.032 33.3562  10
   0  10   0 388.500 32.5884   9
   0  10   0 378.516 66.8426   3
   1 -10   0 54.4254 7.43152  10
  -1 -10   0 30.6700 6.48452   6
  -1 -10   0 106.943 44.8566   3
  -1 -10   0 40.7496 4.46472   2
   1 -10   0 134.562 41.6477   3
   1 -10   0 34.6152 6.75225  12
   1 -10   0 41.2124 4.49462   2
   1 -10   0 35.3298 7.54313  14
  -1 -10   0 36.8555 7.22276   5
  -1 -10   0 49.7565 9.09109  14
  -1 -10   0 61.3837 9.10301  10
  -1 -10   0 33.1436 4.31507   2
   1 -10   0 50.0438 8.29029  13
  -1 -10   0 40.3849 7.32068   4
   1 -10   0 43.1661 7.71083   4
  -1 -10   0 47.2219 7.93053  13
   1 -10   0 36.6530 8.43721  14
   1 -10   0 37.0977 7.04448   5
  -1 -10   0 38.6156 7.05239  12
   1 -10   0 34.9682 4.39181   2
  -1 -10   0 51.0052 6.90649   9
   1 -10   0 39.3768 6.79988   8
  -1 -10   0 41.6469 3.79647  11
  -1  10   0 39.0993 7.16620   9
  -1  10   0 41.2536 7.07826   5
   1  10   0 29.8899 6.87788  13
  -1  10   0 52.1588 8.25032   4
  -1  10   0 37.4872 6.68523   8
  -1  10   0 41.4709 4.60972   2
   1  10   0 40.8349 3.39994   7
  -1  10   0 48.5618 7.43489  10
   1  10   0 43.4938 4.53093   2
   1  10   0 22.9235 8.07271  14
  -1  10   0 44.9500 7.89655  13
   1  10   0 49.5111 7.70225   4
   1  10   0 35.1697 7.60936  10
  -1  10   0 75.6985 36.4282   3
   1  10   0 48.4906 4.76447   2
   1  10   0 35.6825 6.85043   5
   1  10   0 41.5810 6.53864   9
  -1  10   0 47.0675 4.62428   2
   1  10   0 -16.295 21.2596   3
  -1  10   0 44.9295 7.57231  12
   2 -10   0 184.332 15.2331   6
   2 -10   0 188.382 17.8587  13
   2 -10   0 187.827 16.1158  10
  -2 -10   0 202.139 17.2663   4
  -2 -10   0 183.496 17.5568  13
   2 -10   0 181.714 17.3431   5
  -2 -10   0 189.463 14.4137   2
  -2 -10   0 166.436 19.6965  10
  -2 -10   0 175.090 13.6050   7
  -2 -10   0 158.876 48.1552   3
   2 -10   0 168.481 16.7126  12
   2 -10   0 215.445 50.9902   3
  -2 -10   0 180.094 14.3375   2
   2 -10   0 180.036 17.3957   4
  -2 -10   0 281.724 57.4784   3
   2 -10   0 184.680 14.3949   2
  -2 -10   0 126.226 17.3157   6
  -2 -10   0 171.346 20.2365  14
  -2 -10   0 181.154 17.1058   5
  -2 -10   0 166.701 16.1918   9
  -2 -10   0 172.274 14.0703  11
   2 -10   0 216.586 18.7416   8
   2 -10   0 178.295 14.3569   2
   2 -10   0 186.013 20.2215  14
  -2 -10   0 180.549 17.0922  12
   2  10   0 161.855 17.1529  13
   2  10   0 181.927 17.0291   5
  -2  10   0 196.498 14.4283   2
   2  10   0 189.013 17.9994  10
  -2  10   0 174.957 17.3268   5
  -2  10   0 269.797 58.9061   3
  -2  10   0 167.356 17.4793   9
   2  10   0 178.235 14.3369   2
  -2  10   0 164.974 15.7623  10
  -2  10   0 165.909 17.4874  13
  -2  10   0 169.588 16.6107   8
  -2  10   0 189.723 17.4606   4
  -2  10   0 179.432 14.3146   2
  -2  10   0 181.025 18.0375  14
   2  10   0 190.515 13.6604   7
  -2  10   0 156.369 16.5262  12
   2  10   0 192.844 20.8945  14
   2  10   0 198.404 16.6095   9
   2  10   0 211.495 17.1224   4
   2  10   0 166.743 17.1421   6
  -3 -10   0 310.712 26.7124   9
   3 -10   0 317.066 27.8903  12
   3 -10   0 322.047 27.9719  13
  -3 -10   0 296.110 28.1880   6
  -3 -10   0 236.796 64.1982   3
  -3 -10   0 340.613 26.7796   4
  -3 -10   0 310.785 28.9422  14
   3 -10   0 294.926 28.2281  14
   3 -10   0 320.811 25.3247  10
  -3 -10   0 210.917 56.6240   3
   3 -10   0 286.572 27.0759   8
  -3 -10   0 303.126 24.3001   2
   3 -10   0 303.631 27.2573   4
  -3 -10   0 306.552 27.1804  12
  -3 -10   0 288.364 24.2587   2
  -3 -10   0 317.180 24.2189  11
   3 -10   0 305.577 25.2862   6
  -3 -10   0 328.893 28.6536  10
   3 -10   0 307.427 24.3312   2
   3 -10   0 226.328 67.2711   3
  -3 -10   0 323.745 23.7140   7
   3 -10   0 320.716 24.4226   2
   3 -10   0 273.167 27.3711   5
   3 -10   0 339.866 27.1414  12
  -3 -10   0 336.052 28.1010  13
  -3 -10   0 299.702 27.3681   5
  -3  10   0 305.256 27.2804   4
  -3  10   0 323.634 24.3143   2
  -3  10   0 336.484 23.5179  11
   3  10   0 328.703 24.3096   2
  -3  10   0 319.744 24.3704   2
   3  10   0 285.987 28.3317  14
   3  10   0 331.217 28.8248  10
  -3  10   0 318.533 27.9877   5
   3  10   0 360.202 26.9299   4
  -3  10   0 329.676 28.2135  13
   3  10   0 313.776 24.3661   2
   3  10   0 308.357 27.6226  13
  -3  10   0 317.913 25.2873  10
  -3  10   0 334.499 28.6893  14
  -3  10   0 319.222 27.2646  12
  -3  10   0 500.948 80.3101   3
   3  10   0 320.508 23.7181   7
   3  10   0 308.484 28.1132   6
  -3  10   0 316.662 27.5607   8
   3  10   0 326.888 26.8587   9
  -4 -10   0 7.63925 4.82280  14
   4 -10   0 9.23190 2.26861   2
   4 -10   0 7.50140 4.00315  12
   4 -10   0 4.82425 3.52371  12
  -4 -10   0 11.7849 4.67974  12
  -4 -10   0 12.7958 30.3751   3
  -4 -10   0 -0.1922 3.21708  10
  -4 -10   0 2.53767 3.89291   6
   4 -10   0 8.46031 4.29653   5
   4 -10   0 11.9583 5.28214   8
   4 -10   0 -1.7918 3.75132  14
   4 -10   0 2.06697 1.69489   2
  -4 -10   0 10.3041 4.86856  13
   4 -10   0 5.95317 1.90033  10
  -4 -10   0 5.92572 3.47388   4
  -4 -10   0 4.11927 4.58052   5
  -4 -10   0 9.97059 2.30958   2
   4 -10   0 4.47367 2.80904   6
  -4 -10   0 7.39193 2.23423  11
   4 -10   0 6.89061 4.07836  13
  -4 -10   0 5.34974 3.99177   9
   4 -10   0 4.89084 3.88883   4
  -4 -10   0 5.78720 1.57143   7
   4  10   0 6.47519 1.47351   7
   4  10   0 2.72461 3.77025  13
   4  10   0 -0.2724 2.69095   4
   4  10   0 5.62952 4.81378   6
   4  10   0 7.82155 5.01476  10
  -4  10   0 12.8407 4.56326  12
  -4  10   0 2.82209 4.16935   5
  -4  10   0 1.00472 3.85614   8
  -4  10   0 5.58680 1.27649  11
  -4  10   0 2.04864 4.01177  13
  -4  10   0 -8.6621 30.9058   3
  -4  10   0 4.45326 2.82654   6
   4  10   0 4.10604 4.58413  14
  -4  10   0 7.15645 4.92454  14
   4  10   0 8.41561 2.21297   2
   4  10   0 11.4883 4.91684  12
  -4  10   0 7.21177 2.10963   2
   4  10   0 4.22587 3.41899   9
  -4  10   0 7.77049 1.96889   2
  -4  10   0 -1.2768 3.01710   4
   4  10   0 7.02997 2.02740   2
  -5 -10   0 22.7139 6.65946   9
   5 -10   0 37.2953 7.18889   4
  -5 -10   0 20.0009 3.41288   2
   5 -10   0 25.6599 5.94869  12
   5 -10   0 35.3399 8.67019   5
   5 -10   0 61.6624 40.4654   3
  -5 -10   0 22.1472 7.39963  14
   5 -10   0 11.0111 4.96558  13
  -5 -10   0 27.2688 4.50703  11
  -5 -10   0 25.1363 3.11136   7
  -5 -10   0 18.8024 6.45419   5
   5 -10   0 29.9449 5.67705   6
   5 -10   0 19.2990 7.26691  14
   5 -10   0 19.1706 5.27895  12
  -5 -10   0 27.5078 5.07232   4
   5 -10   0 29.7221 3.92994   2
  -5 -10   0 26.0380 6.83230  13
   5 -10   0 16.1803 6.56491   8
   5 -10   0 26.6087 3.76829   2
  -5 -10   0 31.4403 8.29197  10
  -5 -10   0 69.3733 43.0750   3
  -5 -10   0 17.1093 7.03035   6
  -5 -10   0 28.4903 6.63173  12
   5  10   0 30.6154 8.47295  10
  -5  10   0 30.9582 7.71486   8
   5  10   0 42.6445 9.49041   6
   5  10   0 26.9201 3.72391   2
   5  10   0 23.6529 6.51923   9
   5  10   0 24.0435 7.19813  14
  -5  10   0 21.0738 6.04987  12
  -5  10   0 28.1862 7.25199  13
  -5  10   0 -26.165 32.3820   3
  -5  10   0 19.6337 6.89391  14
   5  10   0 50.3230 39.7703   3
  -5  10   0 34.1788 8.42118   5
   5  10   0 31.0130 6.73525  12
  -5  10   0 31.4046 6.91296   4
  -5  10   0 22.1860 3.53697   2
  -5  10   0 21.5781 5.05862   6
  -5  10   0 22.6249 3.49505   2
   5  10   0 26.1487 3.78622   2
  -5  10   0 29.9144 3.14060  11
   5  10   0 33.4583 3.29649   7
   5  10   0 28.9617 5.44630   4
   6 -10   0 -0.7225 1.65790   2
  -6 -10   0 8.44199 5.57510  14
  -6 -10   0 -1.9655 3.35381  10
  -6 -10   0 16.2064 44.6971   3
  -6 -10   0 1.11323 2.16042   4
   6 -10   0 2.48173 3.37376   6
  -6 -10   0 1.12305 3.61544  13
  -6 -10   0 1.80329 3.70244  12
   6 -10   0 -0.2167 2.92650  12
  -6 -10   0 2.72238 1.70792  11
   6 -10   0 -0.4642 1.46119   2
  -6 -10   0 -0.9220 1.58975   2
  -6 -10   0 -2.3255 2.92360   9
   6 -10   0 -52.875 45.6218   3
  -6 -10   0 -6.3750 3.29117   6
   6 -10   0 4.55782 3.79611  12
   6 -10   0 13.2183 6.35713   8
   6 -10   0 1.12781 3.95230  14
   6  10   0 1.45853 1.40015   7
  -6  10   0 0.01317 3.43601  12
  -6  10   0 1.13942 1.40642  11
  -6  10   0 5.63121 3.60592   4
  -6  10   0 -0.9471 1.39031   2
   6  10   0 10.9311 5.47022  10
   6  10   0 0.35007 2.07315   4
  -6  10   0 10.2107 5.98407  14
  -6  10   0 1.14683 3.55575  13
   6  10   0 -1.4872 1.21642   2
  -6  10   0 3.73065 1.80911   2
  -6  10   0 10.2935 6.04140   5
  -6  10   0 3.67012 4.46120   8
   6  10   0 -77.375 49.4781   3
   6  10   0 -0.6136 3.02666   6
  -6  10   0 4.74464 3.32505   6
   6  10   0 -5.9869 3.48919  14
  -6  10   0 -26.878 39.5911   3
  -7 -10   0 7.59283 5.39765   9
   7 -10   0 4.53929 4.10781   6
   7 -10   0 6.33690 4.96884  13
   7 -10   0 16.9859 4.52412  12
  -7 -10   0 55.4738 52.7055   3
  -7 -10   0 -1.1946 3.27858  13
  -7 -10   0 9.68131 2.62599   2
   7 -10   0 49.6603 58.9907   3
  -7 -10   0 4.53705 5.53508  14
  -7 -10   0 5.39029 4.40106  12
   7 -10   0 6.80282 2.46859   2
  -7 -10   0 8.18549 7.28983   8
  -7 -10   0 13.4294 6.20512  10
  -7  10   0 8.48769 4.39038   6
   7  10   0 8.06869 1.83034   7
  -7  10   0 7.50261 5.59502  14
  -7  10   0 -75.611 46.6446   3
   7  10   0 6.90699 5.93950  10
  -7  10   0 1.58733 3.95181   4
  -7  10   0 7.26986 2.04959  11
   7  10   0 36.2013 63.2073   3
  -7  10   0 2.32811 1.81533   2
  -7  10   0 11.8905 6.11951  13
  -7  10   0 8.60564 2.41573   2
  -7  10   0 3.80096 4.02534  12
  -7  10   0 9.28738 6.70287   5
   7  10   0 5.61540 2.12480   2
   7  10   0 23.1946 7.76758   6
  -7  10   0 13.7838 6.58837   8
   7  10   0 15.5251 5.57682  13
   7  10   0 7.61772 2.68224   4
  -8 -10   0 -22.517 61.9836   3
   8 -10   0 12.6457 3.05739   2
   8 -10   0 3.13029 4.65474   6
  -8 -10   0 16.9127 6.70272  12
   8 -10   0 11.9715 7.03245  14
   8 -10   0 15.7923 4.38924  12
  -8 -10   0 17.8733 9.28483   6
   8 -10   0 17.0480 4.54118  12
  -8 -10   0 21.0356 8.56594  14
   8 -10   0 -3.5820 67.5981   3
  -8 -10   0 3.75340 5.49494  10
   8 -10   0 11.9378 6.97463   8
  -8 -10   0 20.2694 3.58261   2
   8 -10   0 17.5594 6.74009  13
  -8 -10   0 18.6358 8.70033   8
  -8 -10   0 20.8192 7.18644  13
  -8  10   0 28.7911 9.14208   8
   8  10   0 13.8672 7.36863  14
  -8  10   0 8.50687 6.72329   5
   8  10   0 7.87812 5.42429  13
   8  10   0 16.9508 8.08995  10
   8  10   0 3.74059 6.03535   6
  -8  10   0 14.5229 3.12896   2
  -8  10   0 19.0503 3.30255   2
  -8  10   0 22.2973 6.51598   6
  -8  10   0 13.9627 2.96990  11
  -8  10   0 9.44851 5.65445  13
   8  10   0 13.8655 3.14332   2
  -8  10   0 -39.986 53.5794   3
   8  10   0 60.5442 78.6704   3
  -8  10   0 25.7209 6.40725   4
  -8  10   0 16.1949 6.56414  12
  -8  10   0 17.5244 7.76376  14
   9 -10   0 4.69764 5.67889   6
   9 -10   0 16.0576 3.46454   2
   9 -10   0 14.3269 3.52400   2
  -9 -10   0 24.7178 68.0631   3
  -9 -10   0 7.12084 5.23517  12
  -9 -10   0 7.28990 6.19090  13
  -9 -10   0 24.6713 8.82296  10
   9 -10   0 -113.31 86.8790   3
  -9 -10   0 8.36148 7.81254   6
   9 -10   0 6.69414 2.79648  12
  -9 -10   0 2.56609 6.30429   9
  -9 -10   0 10.0139 3.05946   2
  -9 -10   0 20.9013 8.98354  14
  -9 -10   0 7.40074 7.15157   8
   9  10   0 186.434 103.507   3
  -9  10   0 8.32285 5.83527  12
  -9  10   0 -10.448 59.9144   3
   9  10   0 9.88644 2.95986   2
  -9  10   0 5.03427 5.07420   4
  -9  10   0 10.2834 6.90746   5
  -9  10   0 14.3162 3.18867  11
  -9  10   0 25.9443 8.56213  13
  -9  10   0 14.5632 7.97221   8
  -9  10   0 9.32833 2.92197   2
  -9  10   0 10.8804 5.58190   6
   9  10   0 16.9463 3.60423   2
  -9  10   0 11.9153 8.03268  14
 -10 -10   0 33.5241 11.8991   8
  10 -10   0 19.2645 3.96106   2
 -10 -10   0 16.4034 9.04054  10
 -10 -10   0 23.2885 9.67793  14
 -10 -10   0 16.9101 7.35434  12
 -10 -10   0 3.44541 6.92529   6
 -10  10   0 30.9481 8.59284   6
 -10  10   0 18.9359 9.16218  14
 -10  10   0 7.07271 6.36660  12
 -10  10   0 21.7663 9.78757   5
 -10  10   0 28.6415 10.9573   8
  10  10   0 12.5891 3.38681   2
 -11 -10   0 35.0638 11.8062  14
 -11 -10   0 28.9838 10.4539  10
 -11 -10   0 28.8134 9.70612  12
  11 -10   0 22.0627 4.22429   2
 -11 -10   0 17.6258 10.7453   6
 -11 -10   0 17.7125 10.7190   8
 -11  10   0 13.2007 9.98257   5
 -11  10   0 20.6631 10.7441   8
 -11  10   0 29.1778 9.14152   6
  11  10   0 18.0158 4.08612   2
 -11  10   0 21.7471 9.49159  14
 -11  10   0 22.3058 8.75044  12
 -12 -10   0 -6.9718 5.30360  14
 -12 -10   0 11.9921 7.71307  12
  12 -10   0 -1.5448 2.39493   2
 -12 -10   0 2.49793 8.23799   6
 -12  10   0 1.70406 6.94230  14
 -12  10   0 -1.9330 5.15009  12
 -12  10   0 -2.2032 5.80899   6
 -12  10   0 13.7348 9.57725   8
  12  10   0 -0.2546 2.26051   2
 -13 -10   0 -2.1139 8.76352   6
 -13 -10   0 8.18670 9.83994   8
  13 -10   0 6.12404 3.42080   2
 -13 -10   0 1.08178 7.33616  14
 -13  10   0 13.8739 8.97275  14
 -13  10   0 10.2699 11.3729   5
 -13  10   0 -3.2155 6.89512  12
 -13  10   0 18.3481 11.6731   8
  13  10   0 7.80512 3.58582   2
 -14 -10   0 17.5991 12.0795   8
 -14 -10   0 11.4683 9.97515  14
 -14 -10   0 2.29574 8.85994   6
  14 -10   0 7.25015 3.80649   2
 -14  10   0 7.93183 11.2363   5
 -14  10   0 7.86469 10.9185   8
 -14  10   0 3.53038 8.01417  14
  14  10   0 1.72785 3.34464   2
 -15 -10   0 4.92049 11.5172   6
 -15 -10   0 -2.7542 9.86625   8
  15 -10   0 -0.6455 3.36772   2
 -15  10   0 -12.634 7.48792   5
  15  10   0 0.45307 3.56126   2
 -15  10   0 -2.4807 8.15786   8
   0 -11   0 2.88873 27.9574   3
   0 -11   0 0.86200 0.81980  11
   0 -11   0 -1.7483 2.50818   9
   0 -11   0 -1.9335 2.74594   5
   0 -11   0 -0.9048 2.58378  12
   0 -11   0 -3.9328 2.70394  10
   0 -11   0 -2.9632 2.74890  12
   0 -11   0 -2.5598 2.83720   4
   0 -11   0 0.53928 1.52714   2
   0 -11   0 -3.1350 3.66967  14
   0 -11   0 -1.1639 1.60149   2
   0  11   0 -0.4471 2.81266   9
   0  11   0 0.89920 1.35216   2
   0  11   0 0.17930 1.62310   2
   0  11   0 1.71354 3.57183  13
   0  11   0 2.15787 3.08505   5
   0  11   0 -0.6367 3.27151   4
   0  11   0 -4.3710 2.04716  13
   0  11   0 -2.3726 25.2954   3
   1 -11   0 139.140 13.4791  12
  -1 -11   0 134.034 10.8171   2
  -1 -11   0 138.321 17.3913  14
   1 -11   0 125.088 10.7296   2
  -1 -11   0 137.411 13.5175   6
  -1 -11   0 122.886 10.1639  11
   1 -11   0 122.423 15.8215   9
   1 -11   0 114.832 14.6726   4
  -1 -11   0 124.089 14.5951  12
  -1 -11   0 125.284 14.8819   4
  -1 -11   0 132.534 14.6405   5
   1 -11   0 138.105 15.2621  12
  -1 -11   0 107.386 41.1839   3
   1 -11   0 133.351 15.0112   5
   1 -11   0 127.407 10.7682   2
   1 -11   0 109.730 15.4347  14
  -1 -11   0 121.160 12.5506   9
   1 -11   0 151.049 53.2307   3
   1 -11   0 151.078 16.5333  14
  -1 -11   0 120.348 15.1545  10
  -1 -11   0 130.130 10.7913   2
   1 -11   0 121.554 14.2717  10
  -1 -11   0 108.786 14.5741  13
   1  11   0 127.522 15.5815  10
   1  11   0 133.031 9.87859   7
   1  11   0 115.252 46.5521   3
  -1  11   0 138.432 15.6092   4
   1  11   0 145.217 15.4414   4
   1  11   0 144.470 13.6471   5
  -1  11   0 127.548 10.7304   2
  -1  11   0 127.623 15.4996  13
   1  11   0 116.032 12.4727   9
   1  11   0 158.215 17.2611  14
   1  11   0 131.731 10.7885   2
  -1  11   0 153.235 14.0176   5
   1  11   0 132.393 15.3820  13
  -1  11   0 113.050 13.7697  10
  -1  11   0 239.268 54.5776   3
  -1  11   0 125.789 10.7317   2
   1  11   0 138.764 10.8302   2
  -1  11   0 142.834 13.6988   9
  -1  11   0 144.378 13.2323   8
  -1  11   0 128.125 14.6590  12
   2 -11   0 70.6636 9.28630  10
  -2 -11   0 87.0277 11.0516   5
  -2 -11   0 54.0435 10.8582  14
   2 -11   0 69.6694 10.1116   8
  -2 -11   0 70.8341 11.0708  10
   2 -11   0 78.4939 7.83124   6
   2 -11   0 72.4595 11.5189  14
  -2 -11   0 -3.0667 32.4435   3
  -2 -11   0 37.4673 32.3345   3
   2 -11   0 72.6167 9.97682  12
  -2 -11   0 69.8867 9.96222   4
  -2 -11   0 74.4675 9.83542   9
   2 -11   0 72.4173 10.1847  12
  -2 -11   0 81.4686 6.88383   2
  -2 -11   0 78.4502 5.98393   7
   2 -11   0 73.0597 10.7061   5
   2 -11   0 78.6299 6.88864   2
  -2 -11   0 75.2997 10.4498  12
   2 -11   0 72.4549 12.1940  13
  -2 -11   0 69.1076 6.77284   2
   2 -11   0 48.7851 37.3134   3
   2 -11   0 70.3589 10.9449   4
  -2 -11   0 73.5359 6.43878  11
  -2 -11   0 75.2940 10.9269  13
   2 -11   0 71.6328 6.82691   2
  -2 -11   0 76.0396 10.6186   6
   2  11   0 68.2059 11.1370  10
   2  11   0 76.1468 5.95700   7
   2  11   0 54.7771 10.8440  14
  -2  11   0 63.2033 10.1765   5
  -2  11   0 76.5470 6.79403   2
  -2  11   0 69.2609 9.84303   8
   2  11   0 96.4291 10.5509   9
  -2  11   0 80.5298 11.1976   4
   2  11   0 58.0093 9.99312  13
  -2  11   0 77.5646 6.86721   2
  -2  11   0 84.4748 11.7479   9
  -2  11   0 70.1334 10.3891  12
   2  11   0 79.8216 10.4810   5
  -2  11   0 86.3347 9.84406  10
  -2  11   0 61.4075 10.7157  14
  -2  11   0 86.6146 11.8733  13
   2  11   0 69.9214 10.0690  12
  -2  11   0 73.9652 38.5950   3
   2  11   0 75.6777 6.84579   2
  -3 -11   0 22.8716 6.15942   5
  -3 -11   0 19.6103 2.88859  11
   3 -11   0 22.4378 7.24221  14
  -3 -11   0 21.4520 2.41628   7
   3 -11   0 15.9119 5.35218   4
   3 -11   0 26.9177 5.81196  12
  -3 -11   0 24.7183 6.30629  13
   3 -11   0 22.9703 5.85260  12
   3 -11   0 34.1020 7.27731  13
   3 -11   0 11.2763 4.98028   5
  -3 -11   0 7.41879 5.77273  10
   3 -11   0 21.9760 3.33009   2
  -3 -11   0 27.3185 6.80472   6
   3 -11   0 15.3710 2.98519   2
  -3 -11   0 26.9154 6.08958  12
  -3 -11   0 25.9806 5.80330   4
   3 -11   0 24.7468 4.32736  10
   3 -11   0 9.00315 36.4994   3
   3 -11   0 15.6110 5.46088   8
  -3 -11   0 -18.366 34.1233   3
   3 -11   0 21.2958 4.00177   6
  -3 -11   0 19.4995 3.11166   2
  -3 -11   0 29.9614 41.6032   3
  -3 -11   0 23.7771 7.36681  14
   3  11   0 24.6980 5.98617  12
  -3  11   0 18.1635 3.00054   2
   3  11   0 30.3408 7.94083  14
  -3  11   0 15.2794 5.08210   5
   3  11   0 22.8677 6.10288   6
  -3  11   0 18.7794 6.44656  14
   3  11   0 23.3564 5.53340   4
  -3  11   0 21.3709 6.32979  13
   3  11   0 34.0869 6.37478   9
   3  11   0 14.8719 5.86867  10
  -3  11   0 20.7457 5.98762   8
   3  11   0 17.6234 5.94136  13
   3  11   0 20.9866 3.26971   2
  -3  11   0 22.1431 1.94792  11
  -3  11   0 20.0992 3.45518   2
  -3  11   0 18.0485 3.95466  10
   3  11   0 26.4075 2.50318   7
   3  11   0 20.2218 3.05852   2
  -3  11   0 17.4182 5.39896  12
  -3  11   0 12.6598 5.04519   4
  -3  11   0 44.9156 35.2488   3
  -4 -11   0 293.749 27.4446  10
   4 -11   0 291.773 22.5045   2
  -4 -11   0 272.237 25.6326  12
  -4 -11   0 282.099 27.4451  14
  -4 -11   0 277.506 26.1615   5
  -4 -11   0 307.676 25.6817   9
   4 -11   0 295.049 27.3802  14
  -4 -11   0 293.227 21.7723   7
  -4 -11   0 287.182 26.3657  13
   4 -11   0 308.866 26.0919   4
   4 -11   0 274.017 24.9574  12
   4 -11   0 321.393 27.3122   5
  -4 -11   0 310.761 75.5195   3
   4 -11   0 288.355 25.2661  12
   4 -11   0 254.578 25.7773   8
  -4 -11   0 270.919 22.3220  11
   4 -11   0 291.845 22.7322  10
  -4 -11   0 268.617 22.3604   2
  -4 -11   0 266.321 62.6616   3
  -4 -11   0 266.905 24.4888   4
   4 -11   0 289.342 23.8634   6
  -4 -11   0 306.606 27.6623   6
   4 -11   0 277.992 26.2350  13
  -4  11   0 294.588 22.3884   2
   4  11   0 286.651 25.1118  12
  -4  11   0 273.427 26.4472  13
  -4  11   0 319.795 27.3534   5
   4  11   0 299.612 22.4038   2
   4  11   0 296.721 25.4478   9
  -4  11   0 288.613 25.8086   4
  -4  11   0 268.982 23.5137   6
  -4  11   0 268.522 25.9237   8
  -4  11   0 307.302 25.9706  12
   4  11   0 304.728 22.5012   2
  -4  11   0 273.599 22.6559  10
  -4  11   0 290.192 27.1005  14
   4  11   0 281.732 27.5190  14
   4  11   0 286.598 27.1195   6
   4  11   0 304.068 27.5839  10
  -4  11   0 303.906 68.5724   3
   4  11   0 289.016 21.7657   7
   4  11   0 269.421 24.3932   4
  -4  11   0 300.215 22.4864   2
   4  11   0 303.946 26.4281  13
   5 -11   0 14.1888 4.96054  12
  -5 -11   0 12.0774 5.10794  13
   5 -11   0 9.41073 4.79879  13
  -5 -11   0 9.76162 4.64661  12
   5 -11   0 6.73826 3.94507  12
  -5 -11   0 9.05006 2.26297   2
  -5 -11   0 9.59434 2.58809  11
  -5 -11   0 5.93323 3.38369   4
   5 -11   0 12.5061 4.98173   4
   5 -11   0 11.6634 6.12382  14
  -5 -11   0 10.5495 1.82312   7
  -5 -11   0 73.3808 43.0518   3
   5 -11   0 23.0558 7.16339   5
   5 -11   0 3.24944 1.89046   2
   5 -11   0 2.47382 4.53246   8
  -5 -11   0 -0.7389 4.51898  10
   5 -11   0 8.36116 3.53383   6
  -5 -11   0 11.0496 5.49401   6
  -5 -11   0 4.93174 5.39586  14
  -5 -11   0 3.74278 3.79381   9
  -5 -11   0 14.0755 5.83854   5
   5 -11   0 10.3158 2.59388   2
   5 -11   0 43.2818 43.2901   3
  -5  11   0 8.38533 2.17461   2
  -5  11   0 -47.177 35.8790   3
   5  11   0 13.5373 2.76016   2
  -5  11   0 13.0999 2.58011   2
   5  11   0 2.05430 2.93646   4
   5  11   0 4.01063 4.00318   6
   5  11   0 5.38584 2.12239   2
   5  11   0 9.19297 4.74486  13
  -5  11   0 15.4422 6.10941  14
  -5  11   0 8.56427 4.86414   8
  -5  11   0 7.29914 3.31610   6
  -5  11   0 4.21030 4.38917   5
   5  11   0 10.5087 4.82612   9
   5  11   0 5.57391 1.63819   7
  -5  11   0 5.25120 4.26273  13
   5  11   0 9.61686 5.71353  14
  -5  11   0 7.65893 1.58927  11
  -5  11   0 7.34578 4.56898  12
   5  11   0 15.1463 6.24560  10
   5  11   0 12.6485 4.71567  12
  -5  11   0 7.74727 4.24002   4
   6 -11   0 52.2860 53.6864   3
   6 -11   0 24.9004 7.42091   5
  -6 -11   0 6.70629 4.62719   9
  -6 -11   0 21.0078 6.78342  13
  -6 -11   0 8.37486 5.90925  14
   6 -11   0 14.3167 5.25623   4
  -6 -11   0 20.7926 3.65199  11
  -6 -11   0 8.94600 6.53539   6
   6 -11   0 18.5580 5.41717   6
   6 -11   0 25.6372 7.76551   8
  -6 -11   0 21.2513 7.05606   5
  -6 -11   0 14.7358 3.12815   2
   6 -11   0 0.10344 5.62351  14
  -6 -11   0 16.4156 6.96755  10
   6 -11   0 16.5966 5.08385  12
   6 -11   0 29.5697 6.11085  12
   6 -11   0 16.7076 3.18813   2
  -6 -11   0 30.0697 43.4815   3
  -6 -11   0 18.0759 4.26066   4
  -6 -11   0 10.8607 4.97025  12
  -6  11   0 -31.130 41.9234   3
   6  11   0 23.1908 3.61442   2
   6  11   0 13.6682 6.55793  10
  -6  11   0 16.3738 7.14076   8
   6  11   0 23.0169 5.61224  12
  -6  11   0 16.6603 5.63773   4
   6  11   0 19.3026 4.42623   4
   6  11   0 22.9677 7.77545  14
  -6  11   0 17.6168 3.21561   2
  -6  11   0 17.5629 2.67168  11
  -6  11   0 16.4470 2.94989   2
   6  11   0 47.5666 59.2410   3
   6  11   0 9.72126 6.56164   6
   6  11   0 13.3353 2.46821   7
  -6  11   0 30.5547 6.12696   6
  -6  11   0 5.61364 4.96378  13
  -6  11   0 10.9187 5.92528  14
  -6  11   0 14.0228 5.53667  12
  -6  11   0 17.8749 7.07666   5
   7 -11   0 6.87211 4.11308   6
  -7 -11   0 14.2558 7.06426  14
  -7 -11   0 2.00810 4.84870  10
  -7 -11   0 11.8741 2.90706   2
  -7 -11   0 10.5809 6.60935   6
  -7 -11   0 7.22899 5.76967   9
  -7 -11   0 5.06982 4.34560  12
  -7 -11   0 2.14764 4.82135   8
  -7 -11   0 15.1232 6.36627  13
   7 -11   0 3.97097 3.61725  12
   7 -11   0 12.1119 6.01155  13
   7 -11   0 13.5488 7.34953  14
   7 -11   0 9.72954 2.53155   2
  -7 -11   0 53.0188 55.7576   3
   7 -11   0 13.8468 8.04694   8
   7 -11   0 34.5291 59.4253   3
   7 -11   0 6.20932 3.63554  12
  -7  11   0 12.6892 2.87735   2
   7  11   0 -99.783 60.7613   3
  -7  11   0 8.20669 3.16134   2
   7  11   0 21.8594 8.34541  10
  -7  11   0 16.7641 5.19256   6
  -7  11   0 8.52260 4.73436   4
   7  11   0 6.44662 4.68003  13
  -7  11   0 2.56873 5.46183   5
   7  11   0 8.82701 2.19868   7
  -7  11   0 12.2843 6.62159  14
  -7  11   0 15.6137 5.96872  12
   7  11   0 4.80157 5.90674  14
   7  11   0 9.80464 6.70542   6
   7  11   0 10.7445 2.52846   2
   7  11   0 10.2685 3.24615   4
  -7  11   0 14.3549 52.7749   3
  -7  11   0 17.8701 7.16157   8
  -7  11   0 19.3671 7.38415  13
  -7  11   0 7.92108 2.18650  11
   8 -11   0 52.0788 10.7811  13
   8 -11   0 38.3141 10.8181   8
   8 -11   0 147.612 84.3770   3
  -8 -11   0 12.7627 58.0451   3
  -8 -11   0 34.3467 10.2960  10
   8 -11   0 35.8100 5.05862   2
  -8 -11   0 41.2547 9.85011  13
   8 -11   0 40.2570 11.3586  14
   8 -11   0 29.7564 6.35858  12
   8 -11   0 47.2083 9.32292   6
  -8 -11   0 28.0783 9.94640  14
  -8 -11   0 41.6889 5.35840   2
  -8 -11   0 28.0280 8.56660  12
  -8 -11   0 31.5292 10.6605   8
  -8 -11   0 32.9545 10.9825   6
   8 -11   0 45.0133 7.89578  12
   8  11   0 30.6599 9.98617  14
  -8  11   0 23.6338 7.80800  12
  -8  11   0 41.9282 8.84669   4
  -8  11   0 50.9778 5.70876   2
   8  11   0 51.0236 5.44538   4
   8  11   0 38.2796 10.8947  10
  -8  11   0 42.6509 11.2339   8
  -8  11   0 38.2187 5.13270   2
  -8  11   0 0.47461 61.9563   3
  -8  11   0 47.2396 12.6123   5
  -8  11   0 48.3386 11.3290  13
  -8  11   0 45.1630 8.95228   6
   8  11   0 -10.102 75.9652   3
  -8  11   0 55.1738 11.8261  14
   8  11   0 42.2910 5.48054   2
   8  11   0 52.6352 10.3559  13
  -9 -11   0 14.3970 7.87346  14
   9 -11   0 -59.552 75.2252   3
   9 -11   0 11.2919 3.61116  12
   9 -11   0 9.13339 3.18523   2
   9 -11   0 8.55153 3.06463   2
  -9 -11   0 29.8733 74.5669   3
  -9 -11   0 12.7538 8.95669   9
   9 -11   0 11.2591 6.47980   6
  -9 -11   0 6.95560 6.99477  10
  -9 -11   0 10.3856 8.22816   8
  -9 -11   0 16.4592 4.63378   2
  -9 -11   0 13.2173 8.90794   6
  -9 -11   0 16.2505 7.27357  12
  -9  11   0 18.4847 3.41437  11
  -9  11   0 87.2305 76.1594   3
   9  11   0 17.7515 3.75035   2
   9  11   0 23.1305 89.0975   3
  -9  11   0 13.3050 4.03472   2
   9  11   0 30.4129 10.2511  10
  -9  11   0 22.9477 8.82224  14
  -9  11   0 17.8541 8.20422   5
  -9  11   0 14.1282 6.61977  12
  -9  11   0 9.93263 7.19528   8
  -9  11   0 21.4329 6.86440   6
   9  11   0 13.0974 3.58931   2
  10 -11   0 5.54391 2.76681   2
 -10 -11   0 13.3234 6.63873  12
 -10 -11   0 -7.5600 5.30405   8
 -10 -11   0 8.70915 7.59759  14
 -10 -11   0 22.3684 10.8144   6
 -10 -11   0 1.03951 6.57649  10
 -10  11   0 3.80594 7.04943   5
  10  11   0 6.61532 2.91495   2
 -10  11   0 11.1671 6.12605   6
 -10  11   0 -0.7339 5.93598   8
 -10  11   0 8.07189 7.22559  14
 -10  11   0 0.37491 5.07594  12
 -11 -11   0 1.29007 6.17483  10
 -11 -11   0 7.44233 7.89400   8
 -11 -11   0 -5.2716 5.80994  14
 -11 -11   0 -4.4138 6.98336   6
  11 -11   0 8.14118 3.25708   2
 -11 -11   0 15.9781 7.73219  12
 -11  11   0 -4.1261 5.70443   5
 -11  11   0 5.41869 7.59740   8
 -11  11   0 13.2845 8.46961  14
 -11  11   0 13.7089 6.94203   6
  11  11   0 -1.8133 2.19927   2
 -11  11   0 9.26331 7.44975  12
 -12 -11   0 -1.7515 7.29515   6
 -12 -11   0 0.71677 6.59711  12
 -12 -11   0 2.01546 8.39245   8
 -12 -11   0 -5.1022 6.85037  14
 -12 -11   0 -3.0719 6.80617  10
  12 -11   0 4.56508 3.03336   2
  12  11   0 6.57139 3.22805   2
 -12  11   0 6.01566 8.58789   8
 -12  11   0 3.12261 8.37687   5
 -12  11   0 5.17916 8.37436  14
 -12  11   0 12.6994 8.63480  12
 -13 -11   0 28.5513 13.8122   6
  13 -11   0 15.4982 4.25988   2
 -13 -11   0 26.2848 12.3313  14
 -13 -11   0 4.00718 9.62751   8
 -13  11   0 1.57717 7.58758   8
  13  11   0 16.7067 4.41142   2
 -13  11   0 27.3792 11.8363  12
 -13  11   0 36.4374 12.9051  14
 -13  11   0 33.5686 14.2266   5
  14 -11   0 -1.2053 2.99041   2
 -14 -11   0 -7.2648 7.38556   8
 -14 -11   0 -2.4746 7.81125  14
 -14 -11   0 -8.8661 6.80139   6
 -14  11   0 -2.0756 9.37325   8
 -14  11   0 -7.8648 6.44705  14
 -14  11   0 3.05182 10.6272   5
  14  11   0 3.95866 3.55154   2
 -15 -11   0 -3.6266 10.1713   8
  15 -11   0 7.61481 5.35406   2
 -15 -11   0 25.9246 14.0200   6
 -15  11   0 -6.6257 8.79982   5
 -15  11   0 10.7360 11.8852   8
  15  11   0 0.34725 4.43620   2
   0 -12   0 9.92062 4.35632  12
   0 -12   0 11.3544 2.47700   2
   0 -12   0 12.2577 4.39759   9
   0 -12   0 9.87000 5.18580  14
   0 -12   0 12.1960 4.41193   8
   0 -12   0 14.3184 6.39147  14
   0 -12   0 13.6097 5.19375  10
   0 -12   0 9.74031 4.37707   5
   0 -12   0 6.04094 36.3297   3
   0 -12   0 10.6947 1.44687  11
   0 -12   0 3.50588 3.77334  12
   0 -12   0 10.7900 2.53208   2
   0 -12   0 11.1994 4.98550   4
   0  12   0 8.81621 4.16644   5
   0  12   0 3.74367 3.44583   9
   0  12   0 6.91527 4.83817  13
   0  12   0 16.9903 5.09933   4
   0  12   0 25.8055 30.0007   3
   0  12   0 8.22134 2.30058   2
   0  12   0 5.49151 4.41608  10
   0  12   0 8.32783 2.42915   2
   0  12   0 13.6050 5.56696  13
  -1 -12   0 63.8054 8.90793   9
   1 -12   0 51.8773 10.1319  14
   1 -12   0 42.5445 9.33646  14
  -1 -12   0 47.0911 5.76367   2
   1 -12   0 57.4112 5.70369   2
  -1 -12   0 50.2014 9.44385  10
   1 -12   0 62.5140 9.41979  12
   1 -12   0 59.8537 9.44147   9
  -1 -12   0 56.9430 9.08867   6
  -1 -12   0 57.8027 5.01968  11
  -1 -12   0 -6.3401 29.7631   3
  -1 -12   0 63.0896 5.81077   2
  -1 -12   0 76.9602 10.6726  13
   1 -12   0 53.8545 5.93688   2
   1 -12   0 57.3394 4.39589  11
  -1 -12   0 71.5423 11.8950  14
  -1 -12   0 78.5888 9.87189   8
   1 -12   0 67.2881 9.27183  10
  -1 -12   0 49.6532 8.66770   5
   1 -12   0 67.8877 9.72451   5
  -1 -12   0 50.9158 9.31574   4
   1 -12   0 72.1007 41.3865   3
   1 -12   0 62.9076 9.02624   8
   1 -12   0 53.7897 8.79411  12
  -1 -12   0 56.2700 9.14215  12
   1 -12   0 39.6392 8.43536   4
   1  12   0 59.8995 4.65202   7
  -1  12   0 56.7071 9.09205   5
   1  12   0 50.8955 8.86376   4
  -1  12   0 61.4827 5.74005   2
  -1  12   0 46.6308 8.95182  13
   1  12   0 53.7336 8.22298   9
   1  12   0 21.4919 33.9467   3
  -1  12   0 58.9039 5.70105   2
  -1  12   0 63.1028 9.83539   4
   1  12   0 55.6556 5.65557   2
  -1  12   0 48.9872 8.61956  12
   1  12   0 70.8695 10.4681  10
  -1  12   0 61.5912 42.3045   3
   1  12   0 61.2384 9.15226   5
  -1  12   0 67.2330 10.3409  13
   1  12   0 63.4074 10.0222  13
  -1  12   0 47.6451 8.64877   9
  -1  12   0 47.2544 7.98780   8
  -1  12   0 74.5066 9.93528  10
   1  12   0 63.7017 5.79204   2
   1  12   0 56.8617 10.4777  14
   2 -12   0 76.8970 12.0313   4
  -2 -12   0 94.7371 13.6360  10
   2 -12   0 105.122 13.0052   5
   2 -12   0 54.4236 40.5352   3
   2 -12   0 88.2936 12.0039  12
  -2 -12   0 90.4641 12.4746   6
  -2 -12   0 80.5391 12.3321  13
  -2 -12   0 88.3296 7.73239  11
   2 -12   0 99.2898 11.4220  10
   2 -12   0 87.2097 13.3875  14
  -2 -12   0 89.2552 13.6974  14
   2 -12   0 95.6932 12.0266   8
  -2 -12   0 61.9676 40.7767   3
  -2 -12   0 108.923 12.6944   4
  -2 -12   0 111.518 12.2266   9
   2 -12   0 89.9648 8.19767   2
  -2 -12   0 84.8099 8.16964   2
   2 -12   0 79.7861 11.8634  12
  -2 -12   0 77.9594 11.5085   5
  -2 -12   0 96.1645 12.5434  12
   2 -12   0 78.7034 12.1196  13
  -2 -12   0 96.8973 7.30927   7
   2 -12   0 97.6975 8.29627   2
  -2  12   0 109.247 11.7778  10
   2  12   0 95.1364 7.28744   7
   2  12   0 106.700 14.4434  14
   2  12   0 90.4357 12.7456  13
  -2  12   0 81.7104 11.2714   8
   2  12   0 102.602 12.8935  12
   2  12   0 79.3581 10.8449   9
   2  12   0 87.6357 13.3353  10
  -2  12   0 110.175 13.5208   4
  -2  12   0 133.564 50.2314   3
   2  12   0 100.349 8.29740   2
  -2  12   0 83.9379 11.9976   5
  -2  12   0 106.003 13.6834   9
  -2  12   0 95.9080 13.3728  14
  -2  12   0 88.4295 8.17285   2
   2  12   0 80.1913 11.4403   4
   2  12   0 95.8989 12.1442   5
  -2  12   0 98.6004 13.4600  13
  -2  12   0 101.367 12.5041  12
  -3 -12   0 8.39308 1.97848  11
  -3 -12   0 3.03657 4.01677  13
  -3 -12   0 9.17086 4.17146   9
  -3 -12   0 4.67667 5.18536  14
  -3 -12   0 6.18017 1.35325   7
  -3 -12   0 10.1823 2.28071   2
  -3 -12   0 8.57071 2.19448   2
   3 -12   0 1.84939 2.43988  10
  -3 -12   0 2.14127 4.39687   6
   3 -12   0 2.03620 3.57191  12
   3 -12   0 7.11461 4.52000  13
   3 -12   0 -2.1699 3.68294   5
   3 -12   0 7.33149 2.89110   6
   3 -12   0 7.30234 2.24807   2
   3 -12   0 18.3024 5.07198  12
   3 -12   0 9.07600 5.50786  14
   3 -12   0 32.4480 39.1975   3
  -3 -12   0 9.78136 4.10319   4
   3 -12   0 4.09623 2.11483   2
   3 -12   0 0.86987 3.78508   4
  -3 -12   0 -65.934 34.2229   3
   3 -12   0 8.32310 4.63265   8
  -3 -12   0 2.58673 4.77537  10
  -3 -12   0 3.55982 3.94983  12
  -3 -12   0 33.1067 42.9868   3
  -3 -12   0 -0.1705 3.55620   5
   3  12   0 7.43771 3.72916   9
   3  12   0 7.02951 1.48929   7
  -3  12   0 6.23062 4.57928   4
  -3  12   0 5.67186 2.05606   2
   3  12   0 3.65463 1.91130   2
  -3  12   0 5.44240 2.07900   2
  -3  12   0 6.57218 0.82313  11
  -3  12   0 5.38830 4.62320   5
  -3  12   0 6.85895 3.24885  10
   3  12   0 4.55121 4.37498  13
  -3  12   0 3.35108 4.45280  13
   3  12   0 7.77501 2.43274   2
  -3  12   0 7.38152 5.08255   9
   3  12   0 1.28964 2.98700  12
   3  12   0 4.06711 4.17973  10
  -3  12   0 0.23738 3.71246  14
  -3  12   0 29.1317 35.8230   3
   3  12   0 4.90269 4.33540   6
  -3  12   0 5.00903 4.09233  12
   3  12   0 9.58799 4.69066   4
   3  12   0 2.39163 4.74063  14
  -3  12   0 3.09146 3.77878   8
   4 -12   0 3.56456 4.29061  13
  -4 -12   0 0.45663 2.89091   4
   4 -12   0 2.08464 1.69348   2
   4 -12   0 0.46547 2.29918   6
   4 -12   0 -2.2605 3.04839   5
   4 -12   0 -4.5679 4.00148  14
   4 -12   0 0.54841 3.75903   4
  -4 -12   0 -0.6859 3.19500  12
  -4 -12   0 -0.5453 2.71728   6
   4 -12   0 -1.4134 1.97747  10
  -4 -12   0 0.28014 4.08644  10
   4 -12   0 -3.7050 2.92621   8
  -4 -12   0 -0.0692 1.11027   7
  -4 -12   0 1.12240 1.76066  11
  -4 -12   0 0.54799 1.65165   2
  -4 -12   0 -4.9233 3.50293  14
  -4 -12   0 -3.5893 1.30620   2
  -4 -12   0 1.84367 3.88961  13
   4 -12   0 0.18177 3.23098  12
  -4 -12   0 5.24292 3.54770   9
  -4 -12   0 -11.363 41.1970   3
  -4 -12   0 52.6299 52.5183   3
   4 -12   0 -1.3620 1.55385   2
   4 -12   0 4.88038 3.83571  12
  -4 -12   0 -2.9320 3.30450   5
  -4  12   0 -2.1117 0.68776  11
  -4  12   0 -2.6583 3.09566   5
   4  12   0 -0.0629 3.01296   9
  -4  12   0 -29.789 36.2758   3
   4  12   0 -2.7718 4.10509  10
   4  12   0 4.67525 3.93867  13
   4  12   0 0.94279 1.81522   2
  -4  12   0 1.09276 3.77027  14
   4  12   0 0.09959 3.35301   4
   4  12   0 0.82255 3.41087   6
  -4  12   0 3.35269 3.79934   8
  -4  12   0 0.48145 3.23055  12
   4  12   0 -0.8446 3.10270  12
  -4  12   0 -2.5730 1.52764  10
  -4  12   0 0.03780 1.69715   2
   4  12   0 1.57548 1.23925   7
   4  12   0 9.07547 5.89187  14
  -4  12   0 0.15480 1.55940   2
  -4  12   0 0.87614 3.75460   4
  -4  12   0 2.02265 3.97112  13
   4  12   0 -0.1347 1.42697   2
   5 -12   0 29.2174 5.82230   6
   5 -12   0 23.1460 6.83777   4
   5 -12   0 38.6240 8.67434   8
   5 -12   0 26.8728 3.38566  10
  -5 -12   0 35.5513 4.55262   2
   5 -12   0 39.1482 4.62900   2
  -5 -12   0 37.2372 6.68171   4
   5 -12   0 39.7804 7.43305  12
  -5 -12   0 31.9773 7.40390  12
  -5 -12   0 16.3097 6.29643  13
   5 -12   0 40.8597 4.79989   2
  -5 -12   0 28.9660 8.36677  10
  -5 -12   0 25.8786 8.95481  14
  -5 -12   0 26.5086 8.05080   6
  -5 -12   0 20.4859 48.1226   3
  -5 -12   0 37.6469 8.63118   5
   5 -12   0 -24.318 42.1128   3
   5 -12   0 23.0966 7.00673  13
  -5 -12   0 49.2052 8.97939   9
   5 -12   0 17.6392 7.06701   5
  -5 -12   0 29.7972 4.34566  11
  -5 -12   0 63.6641 56.5582   3
  -5 -12   0 33.2124 3.70578   7
   5 -12   0 51.9339 10.8477  14
   5 -12   0 40.2106 7.46340  12
   5  12   0 39.7058 9.89344  14
  -5  12   0 27.7871 7.92166   8
   5  12   0 28.8411 8.55657   6
  -5  12   0 27.3207 7.52751  13
  -5  12   0 30.0153 5.64386   6
   5  12   0 38.5977 4.65267   2
  -5  12   0 32.9862 3.26987  11
  -5  12   0 35.0888 4.43312   2
   5  12   0 33.7578 7.08772  12
  -5  12   0 32.1037 4.35928   2
  -5  12   0 52.0651 8.87554  12
   5  12   0 32.1169 4.27411   2
   5  12   0 22.5648 8.12607  10
   5  12   0 49.9803 8.99166  13
  -5  12   0 33.0582 8.76973   5
   5  12   0 29.3636 7.18102   9
  -5  12   0 37.5472 8.25194   4
  -5  12   0 29.9416 8.68928  14
   5  12   0 36.4151 3.76557   7
  -5  12   0 124.571 58.6298   3
   5  12   0 41.8135 7.50341   4
  -6 -12   0 112.793 15.6476   9
   6 -12   0 110.160 13.1723   6
   6 -12   0 109.255 13.6408  12
  -6 -12   0 107.937 12.4243   4
   6 -12   0 221.122 63.1493   3
  -6 -12   0 114.966 15.8742  13
   6 -12   0 113.958 14.8087   4
  -6 -12   0 114.520 18.9643   5
  -6 -12   0 102.990 9.57133   2
   6 -12   0 95.2489 9.61236   2
   6 -12   0 136.609 18.3610  14
  -6 -12   0 121.662 15.6433  12
  -6 -12   0 92.2298 15.8948  10
   6 -12   0 113.620 9.84800   2
  -6 -12   0 107.004 65.0558   3
   6 -12   0 100.784 13.0343  12
  -6 -12   0 144.822 19.6501   6
  -6 -12   0 85.1492 15.3152  14
  -6 -12   0 116.651 9.96917  11
   6 -12   0 122.893 17.6088   8
   6  12   0 115.286 12.5166   4
   6  12   0 148.234 18.9489  10
  -6  12   0 42.9559 53.0111   3
  -6  12   0 97.2096 15.8721  14
  -6  12   0 110.275 9.57041   2
  -6  12   0 98.6693 14.9107  12
   6  12   0 93.9598 9.39461   2
  -6  12   0 106.884 8.90127  11
   6  12   0 135.218 14.7529  12
   6  12   0 85.5311 15.7576  14
  -6  12   0 115.480 16.6003   8
   6  12   0 107.918 9.75276   2
  -6  12   0 101.551 15.5600  13
  -6  12   0 135.029 15.9135   4
  -6  12   0 102.527 9.57744   2
   6  12   0 107.003 8.96484   7
  -6  12   0 148.379 18.6491   5
  -6  12   0 108.261 12.8762   6
  -7 -12   0 9.89171 6.70142   8
   7 -12   0 14.9485 8.19545  14
  -7 -12   0 11.7019 5.53069  13
  -7 -12   0 12.3334 6.52505  12
  -7 -12   0 13.8222 7.02405   6
   7 -12   0 6.89793 4.71937   6
   7 -12   0 11.7914 3.01212   2
  -7 -12   0 9.35602 55.4856   3
  -7 -12   0 10.4154 6.18533  10
  -7 -12   0 14.3296 3.08377   2
  -7 -12   0 -0.8227 4.22595   5
   7 -12   0 12.9605 4.45090  12
   7 -12   0 34.4116 66.1422   3
   7 -12   0 11.6506 4.57452  12
   7 -12   0 10.8696 2.91747   2
   7 -12   0 18.1471 7.66940   8
  -7 -12   0 5.69912 5.90527   9
  -7  12   0 9.09276 2.68495   2
  -7  12   0 13.9889 2.93169   2
   7  12   0 17.0491 8.08475  14
   7  12   0 11.6662 2.96555   2
   7  12   0 10.6733 2.47608   7
  -7  12   0 -0.4350 57.5794   3
   7  12   0 10.4493 2.83861   2
   7  12   0 16.8197 7.81937   6
  -7  12   0 9.10251 4.88766   4
  -7  12   0 21.8692 7.09498  12
  -7  12   0 11.0977 6.55069   8
  -7  12   0 13.7481 7.11059   5
  -7  12   0 22.6318 7.80386  13
   7  12   0 13.0137 7.14462  10
  -7  12   0 9.35857 4.52713   6
  -7  12   0 5.73455 5.91016  14
  -7  12   0 12.9371 2.45143  11
   7  12   0 8.74181 3.61153   4
  -8 -12   0 7.63474 6.94824  14
   8 -12   0 51.6825 82.3250   3
  -8 -12   0 3.93878 6.54139   9
  -8 -12   0 -1.7275 5.16055  10
   8 -12   0 15.0037 3.34589   2
  -8 -12   0 15.0079 3.25674   2
   8 -12   0 14.0813 4.81294  12
  -8 -12   0 13.5675 6.69219  13
   8 -12   0 16.5315 6.37304   6
   8 -12   0 4.84592 6.24943  14
  -8 -12   0 1.49589 4.89378   8
   8 -12   0 19.5819 8.43209   8
  -8 -12   0 12.0617 6.06526  12
  -8 -12   0 7.14409 62.9964   3
  -8 -12   0 12.8262 7.63998   6
   8 -12   0 10.2685 5.98676  13
  -8  12   0 24.3711 6.54787   6
   8  12   0 3.25379 4.81280  13
  -8  12   0 18.0512 6.55793   4
   8  12   0 10.9256 3.20381   4
   8  12   0 12.6104 7.66692  14
  -8  12   0 14.0816 3.08580   2
  -8  12   0 13.2383 7.48675   5
  -8  12   0 -11.680 62.0353   3
   8  12   0 40.0470 83.6467   3
  -8  12   0 11.9293 3.17310   2
  -8  12   0 8.96528 5.67821  12
  -8  12   0 18.8672 3.48027  11
   8  12   0 10.0756 2.91610   2
  -8  12   0 15.0278 7.46824   8
  -8  12   0 10.2099 7.54749  14
  -8  12   0 30.6092 8.87945  13
   8  12   0 19.3598 9.73791  10
   9 -12   0 0.81222 2.78182  12
  -9 -12   0 -1.1551 5.05653  14
  -9 -12   0 0.75026 5.07439   9
   9 -12   0 39.7999 97.7932   3
  -9 -12   0 1.16497 4.63234   8
  -9 -12   0 -1.9151 6.14023  10
  -9 -12   0 -0.3030 4.75655   6
  -9 -12   0 -133.80 76.7848   3
   9 -12   0 -0.4785 2.13115   2
  -9  12   0 0.63477 6.49540   8
  -9  12   0 1.76890 4.56943   6
   9  12   0 54.8406 100.470   3
   9  12   0 3.89812 6.25626  10
  -9  12   0 7.58312 87.7856   3
   9  12   0 3.95566 2.40999   2
  -9  12   0 -0.0281 5.61369   5
  -9  12   0 11.0587 7.82512  14
 -10 -12   0 9.33682 8.79612   8
 -10 -12   0 8.58611 7.69586  10
 -10 -12   0 4.96882 5.82957   6
 -10 -12   0 13.8506 7.44537  12
  10 -12   0 15.7082 3.66071   2
 -10 -12   0 17.7504 8.67853  14
 -10  12   0 7.52216 8.54163   8
 -10  12   0 14.8899 6.44862   6
  10  12   0 18.8836 3.85744   2
 -10  12   0 25.1515 10.5253  14
 -10  12   0 15.4110 8.09240  12
 -10  12   0 13.1344 9.60355   5
 -11 -12   0 1.06075 6.77570  14
 -11 -12   0 18.0760 10.3745   6
 -11 -12   0 -3.5997 4.62790  10
 -11 -12   0 9.71329 7.38004  12
 -11 -12   0 1.54218 7.54402   8
  11 -12   0 0.41040 2.70506   2
 -11  12   0 0.49644 6.72175  14
 -11  12   0 -3.3722 6.26485   8
 -11  12   0 5.00475 8.39603   5
  11  12   0 1.07855 2.42902   2
 -11  12   0 -9.3122 4.54508  12
 -12 -12   0 18.7826 10.3953  14
 -12 -12   0 7.24186 9.77166   8
 -12 -12   0 5.31579 7.19699  10
  12 -12   0 11.2704 3.75153   2
 -12 -12   0 17.2074 11.5418   6
 -12 -12   0 14.4386 8.84971  12
 -12  12   0 3.36825 6.80451  12
 -12  12   0 -0.1696 6.56667  14
  12  12   0 11.3686 3.51975   2
 -12  12   0 26.9910 12.0261   5
 -12  12   0 14.7166 9.85406   8
 -13 -12   0 5.73895 9.69078   8
  13 -12   0 1.85472 3.14978   2
 -13 -12   0 6.51201 9.92610   6
 -13  12   0 7.33834 10.2253   5
 -13  12   0 8.54293 8.43549  12
 -13  12   0 15.5787 11.6954   8
  13  12   0 6.99652 3.46075   2
 -14 -12   0 -1.4965 9.54226   8
 -14 -12   0 -1.2961 8.50607  14
 -14 -12   0 -1.5095 8.59883   6
  14 -12   0 1.11473 3.34063   2
 -14  12   0 -10.918 6.31182  14
 -14  12   0 0.89806 9.32284   8
  14  12   0 -3.6350 2.97524   2
 -14  12   0 -4.9398 8.37385   5
 -15 -12   0 13.0616 14.5164   8
 -15 -12   0 -4.4176 8.69496   6
 -15  12   0 8.47056 11.7748   8
 -15  12   0 4.31203 10.8832   5
   0 -13   0 -2.4505 2.63501   8
   0 -13   0 -7.3301 2.36909   5
   0 -13   0 1.53953 0.87549  11
   0 -13   0 -1.2327 3.32204   9
   0 -13   0 0.44235 1.70036   2
   0 -13   0 -4.6895 4.58163  14
   0 -13   0 4.13899 4.11743   4
   0 -13   0 2.16017 3.82003  10
   0 -13   0 1.26844 1.93692   2
   0 -13   0 0.74680 3.22976  12
   0 -13   0 1.78226 4.10137  14
   0 -13   0 3.76092 3.91293  12
   0  13   0 0.73087 1.71494   2
   0  13   0 -1.5770 2.49039  13
   0  13   0 43.2135 35.0738   3
   0  13   0 -4.0395 2.91446   4
   0  13   0 0.34441 3.19721   9
   0  13   0 0.17256 2.92838   5
   0  13   0 -1.5329 3.94363  13
   0  13   0 -2.3278 3.21202  10
   0  13   0 0.62316 1.68866   2
  -1 -13   0 34.1581 3.44687  11
   1 -13   0 29.0357 6.52852   8
  -1 -13   0 45.4465 4.68381   2
   1 -13   0 30.6645 8.67807  14
   1 -13   0 30.3902 6.77056  10
   1 -13   0 32.3861 7.30405  12
  -1 -13   0 41.0284 7.31934   6
   1 -13   0 32.7001 2.64892  11
  -1 -13   0 31.7360 6.90792   5
  -1 -13   0 37.3442 7.00334   8
   1 -13   0 24.6616 6.84561   4
   1 -13   0 34.6725 7.04393  12
  -1 -13   0 31.0018 7.58705  13
  -1 -13   0 27.9608 4.10853   2
  -1 -13   0 41.7612 8.24975   4
  -1 -13   0 23.8746 7.89376  14
   1 -13   0 37.3601 4.37657   2
  -1 -13   0 30.3268 7.06563  12
   1 -13   0 27.8124 4.05136   2
   1 -13   0 28.5961 44.2075   3
  -1 -13   0 27.1384 6.41292   9
   1 -13   0 29.9701 6.83560   9
   1 -13   0 30.2321 7.00194   5
   1 -13   0 25.8104 7.98021  14
  -1 -13   0 41.1622 8.54056  10
  -1 -13   0 79.1087 38.4491   3
   1  13   0 45.7776 9.04400  10
  -1  13   0 40.4747 7.34476   8
  -1  13   0 25.3276 6.85408   9
   1  13   0 45.6358 8.42598  13
  -1  13   0 33.2702 6.89655  10
   1  13   0 36.2079 4.37142   2
  -1  13   0 35.7845 39.9248   3
  -1  13   0 36.2205 4.36200   2
  -1  13   0 18.0788 6.54681  13
  -1  13   0 32.3857 7.70377  13
   1  13   0 50.5834 10.3899  14
   1  13   0 33.4296 4.30682   2
   1  13   0 30.8226 2.88559   7
   1  13   0 31.1522 6.76355   5
  -1  13   0 41.6140 4.55733   2
  -1  13   0 35.3386 7.67441   4
  -1  13   0 31.5987 6.74268   5
  -1  13   0 29.2007 6.90920  12
   1  13   0 132.127 54.1006   3
   1  13   0 30.0184 6.30410   9
   1  13   0 44.0117 8.15760   4
   2 -13   0 96.0233 13.0568   5
  -2 -13   0 103.780 13.2372  12
   2 -13   0 85.0740 12.9848   4
   2 -13   0 82.7202 11.1933  10
   2 -13   0 115.725 14.6423  13
  -2 -13   0 97.6719 8.03079  11
  -2 -13   0 59.8782 12.8968  14
  -2 -13   0 25.9349 40.6685   3
   2 -13   0 98.7098 8.59708   2
   2 -13   0 101.421 8.63001   2
  -2 -13   0 86.2136 8.44340   2
  -2 -13   0 100.347 13.6957  13
   2 -13   0 38.4819 45.4429   3
  -2 -13   0 100.322 13.6133   6
   2 -13   0 100.018 12.7833   8
  -2 -13   0 72.7129 11.7687   5
   2 -13   0 74.7370 11.8556  12
   2 -13   0 112.201 13.3866  12
   2 -13   0 98.5435 14.7793  14
  -2 -13   0 94.4209 7.48452   7
  -2 -13   0 120.183 13.9710   4
  -2 -13   0 93.7487 13.7500  10
  -2 -13   0 86.4825 8.42546   2
  -2  13   0 80.0686 12.1017  12
   2  13   0 96.5634 13.4808  13
   2  13   0 92.8242 12.6395   4
  -2  13   0 26.3169 39.5681   3
   2  13   0 87.1986 12.1838   5
   2  13   0 105.329 12.0251   9
   2  13   0 86.8701 13.6807  10
  -2  13   0 105.647 8.63759   2
  -2  13   0 91.1416 13.4820  13
  -2  13   0 107.966 13.0331   8
   2  13   0 110.815 15.6763  14
  -2  13   0 96.4151 13.3345   9
  -2  13   0 106.609 12.2144  10
   2  13   0 98.5094 8.59296   2
  -2  13   0 83.8460 13.5693  14
  -2  13   0 93.0923 12.9061   5
   2  13   0 98.9137 7.51553   7
  -2  13   0 102.832 8.53339   2
  -2  13   0 109.289 14.0377   4
  -3 -13   0 28.9653 6.83140   4
  -3 -13   0 32.2939 6.69306   9
   3 -13   0 45.3727 4.99611   2
   3 -13   0 32.6772 7.20302  12
  -3 -13   0 47.7095 5.00334   2
  -3 -13   0 40.8259 8.83805   6
  -3 -13   0 33.9396 4.46889   2
  -3 -13   0 42.0514 48.9091   3
  -3 -13   0 52.2168 42.1394   3
  -3 -13   0 40.1472 3.44686   7
  -3 -13   0 38.0153 4.35519  11
  -3 -13   0 30.3515 7.63940  13
  -3 -13   0 23.4840 7.84513  14
   3 -13   0 43.0973 8.59636   5
  -3 -13   0 21.0727 7.02571  10
   3 -13   0 29.5883 40.0484   3
   3 -13   0 46.5083 9.74606  14
   3 -13   0 48.9482 8.78912   8
   3 -13   0 34.3222 4.46908   2
   3 -13   0 44.2253 6.85825  10
   3 -13   0 43.0243 6.07146   6
   3 -13   0 19.6168 6.44921  12
   3 -13   0 36.1819 7.82124   4
  -3 -13   0 35.7400 7.83986   5
  -3 -13   0 33.0431 7.67561  12
  -3  13   0 40.5189 8.93397   9
   3  13   0 21.5578 7.75740  14
  -3  13   0 41.9153 4.87910   2
  -3  13   0 43.9894 9.27223  14
   3  13   0 37.8237 3.93572   7
   3  13   0 31.8078 4.33092   2
  -3  13   0 43.5662 39.7441   3
  -3  13   0 34.6821 7.85439  12
  -3  13   0 31.5520 7.70461   5
   3  13   0 64.0208 9.68049   5
  -3  13   0 31.4368 7.60232   8
   3  13   0 27.6051 8.09884  10
  -3  13   0 36.3379 4.50637   2
   3  13   0 38.4236 7.65066  12
   3  13   0 44.3139 7.95972   4
  -3  13   0 48.8535 8.98370   4
   3  13   0 50.1168 7.81615   9
  -3  13   0 27.9128 7.64256  13
  -3  13   0 36.8662 6.39634  10
  -3  13   0 35.0416 2.82672  11
   3  13   0 50.6616 5.18008   2
   3  13   0 37.9086 9.36789  13
   4 -13   0 15.0260 3.24250   2
  -4 -13   0 44.6868 51.7707   3
  -4 -13   0 -2.5207 40.9099   3
   4 -13   0 29.2339 7.49408   5
  -4 -13   0 30.6833 6.64097   9
   4 -13   0 16.7612 3.86745  10
  -4 -13   0 12.9804 5.64424   5
  -4 -13   0 21.9436 3.94242   2
  -4 -13   0 12.1259 5.97791   6
  -4 -13   0 19.9997 6.46516  13
   4 -13   0 17.1234 7.04643  14
   4 -13   0 13.5820 5.37770  12
   4 -13   0 24.7528 3.68236   2
   4 -13   0 97.6712 60.9854   3
   4 -13   0 17.0739 6.60511  13
  -4 -13   0 24.0874 2.71872   7
  -4 -13   0 24.5007 3.47878  11
  -4 -13   0 19.0545 3.38779   2
  -4 -13   0 20.5198 7.36132  14
  -4 -13   0 25.1972 7.71329  10
  -4 -13   0 19.9660 6.26858  12
   4 -13   0 25.6944 6.86524   8
   4 -13   0 12.2864 3.85011   6
   4 -13   0 19.3836 6.34454   4
   4 -13   0 16.7748 5.84712  12
  -4 -13   0 22.7395 5.71325   4
   4  13   0 18.5578 3.28703   2
  -4  13   0 20.6586 3.81043   2
  -4  13   0 28.1789 7.52810   5
   4  13   0 22.5277 2.61148   7
   4  13   0 18.2206 6.44948  13
  -4  13   0 17.7662 2.05324  11
   4  13   0 18.0533 5.80661   9
  -4  13   0 -23.468 38.1209   3
  -4  13   0 24.4124 6.95010  12
   4  13   0 28.6384 6.03117   4
   4  13   0 29.5410 7.95826   6
  -4  13   0 16.5883 3.10549   2
   4  13   0 28.5025 6.67707  12
   4  13   0 26.3192 8.34855  14
   4  13   0 21.5301 7.12337  10
   4  13   0 18.0886 3.24809   2
  -4  13   0 19.3398 6.06820   4
  -4  13   0 17.5117 6.63260  14
  -4  13   0 13.5206 5.85834   8
  -4  13   0 21.8378 4.25512  10
  -4  13   0 16.6907 6.12309  13
  -5 -13   0 110.893 9.32844  11
   5 -13   0 129.874 16.4186   8
  -5 -13   0 94.0968 15.9022  14
  -5 -13   0 114.049 15.0689  12
  -5 -13   0 114.416 13.1559   4
   5 -13   0 113.530 9.55182   2
   5 -13   0 95.4899 8.94891  10
  -5 -13   0 112.184 9.50954   2
   5 -13   0 111.394 9.44566   2
   5 -13   0 115.868 11.1797   6
   5 -13   0 92.3194 13.7171   4
  -5 -13   0 123.085 56.6707   3
   5 -13   0 91.4854 12.9362  12
  -5 -13   0 95.9652 9.28051   2
   5 -13   0 95.9860 14.5362  13
  -5 -13   0 84.3363 13.8270  13
  -5 -13   0 137.967 17.9942  10
  -5 -13   0 117.809 16.8882   6
   5 -13   0 100.617 15.3748   5
  -5 -13   0 103.343 15.1317   5
   5 -13   0 121.032 17.4636  14
  -5 -13   0 116.426 8.62252   7
  -5 -13   0 126.251 57.5554   3
   5 -13   0 113.453 14.1314  12
  -5 -13   0 111.318 14.8990   9
  -5  13   0 90.7654 14.5645  13
   5  13   0 114.908 16.8353   6
   5  13   0 118.666 14.1792  12
  -5  13   0 78.8311 13.8057   8
  -5  13   0 97.7111 8.29137  11
   5  13   0 122.108 14.6628   9
  -5  13   0 101.024 11.7159   6
  -5  13   0 93.2698 9.18118   2
   5  13   0 93.1091 9.18282   2
  -5  13   0 122.284 15.3589   4
   5  13   0 96.8293 9.12681   2
  -5  13   0 44.3490 45.0488   3
  -5  13   0 95.6732 9.08928   2
  -5  13   0 88.1683 14.6898   5
  -5  13   0 127.262 15.6739  12
   5  13   0 112.147 8.57442   7
   5  13   0 98.2831 12.5262   4
   5  13   0 113.102 14.8896  13
  -5  13   0 81.3841 14.4550  14
   5  13   0 109.790 17.1662  14
   5  13   0 116.080 16.9508  10
  -6 -13   0 37.5925 62.7122   3
  -6 -13   0 57.5721 11.1174  12
   6 -13   0 63.7858 11.1032   4
  -6 -13   0 58.4557 57.1161   3
   6 -13   0 55.7070 6.89294   2
   6 -13   0 76.9683 10.1853   6
  -6 -13   0 76.6260 14.2033   5
   6 -13   0 57.1111 11.0558  13
   6 -13   0 41.0408 54.6999   3
  -6 -13   0 55.1370 12.0436  10
  -6 -13   0 68.4519 9.57232   4
  -6 -13   0 71.7002 13.9363  14
  -6 -13   0 73.1900 7.40099   2
  -6 -13   0 67.9028 12.3212  13
  -6 -13   0 57.7916 11.1278   9
   6 -13   0 63.9503 7.19130   2
  -6 -13   0 63.8363 13.2798   6
   6 -13   0 65.0676 10.0621  12
   6 -13   0 70.3864 12.9001   8
   6 -13   0 58.7382 12.2151   5
   6 -13   0 64.2573 10.1337  12
  -6  13   0 107.232 14.1438   4
  -6  13   0 58.3576 6.98956   2
   6  13   0 67.3685 7.27842   2
  -6  13   0 55.5669 12.2197   5
   6  13   0 68.2577 11.7692  13
  -6  13   0 123.828 16.2691  14
   6  13   0 70.6409 6.73418   2
  -6  13   0 90.6142 13.0464  12
  -6  13   0 70.2070 9.67726   6
   6  13   0 91.5564 14.9068   6
  -6  13   0 69.6128 5.92144  11
  -6  13   0 173.541 68.2590   3
  -6  13   0 64.5901 12.4220   8
   6  13   0 78.8426 14.2057  10
  -6  13   0 65.1868 7.09471   2
  -6  13   0 65.2955 12.3814  13
   6  13   0 64.2009 11.4172   9
   6  13   0 63.7881 5.97565   7
   7 -13   0 18.1013 5.39588  12
   7 -13   0 5.43064 4.08964   6
  -7 -13   0 23.2485 9.00038  14
  -7 -13   0 -33.086 55.9264   3
   7 -13   0 -26.181 64.5628   3
  -7 -13   0 14.5492 6.39683   9
   7 -13   0 8.54607 2.67915   2
   7 -13   0 9.05954 2.91383   2
  -7 -13   0 7.70020 5.50899  13
  -7 -13   0 12.7533 7.17761   5
   7 -13   0 1.65254 5.63607  14
  -7 -13   0 8.47804 5.09845  12
  -7 -13   0 12.7937 6.81078  10
  -7 -13   0 1.55406 5.88376   6
   7 -13   0 5.48573 5.31065   8
  -7 -13   0 10.0390 2.95528   2
   7 -13   0 9.39792 4.52184  12
  -7  13   0 15.6614 6.90853  13
   7  13   0 2.25645 5.68626   6
  -7  13   0 11.8328 2.86200   2
  -7  13   0 6.52406 6.64953   5
  -7  13   0 -4.1954 55.5798   3
   7  13   0 9.45486 2.56771   2
  -7  13   0 10.0517 2.30980  11
  -7  13   0 8.47801 2.52209   2
   7  13   0 9.81161 2.82830   2
  -7  13   0 5.51082 5.43334  12
   7  13   0 -0.7069 5.66688  14
   7  13   0 8.60555 2.18694   7
  -7  13   0 10.3537 7.03715  14
   7  13   0 8.87589 3.93109   4
   7  13   0 13.3374 8.62267  10
  -7  13   0 11.8812 5.64147   4
  -7  13   0 6.27668 3.79816   6
  -8 -13   0 16.6270 68.5597   3
  -8 -13   0 18.8682 7.88498  13
  -8 -13   0 22.8409 9.73819   6
   8 -13   0 36.2608 10.7934   8
   8 -13   0 22.5463 4.12395   2
   8 -13   0 75.8010 87.5275   3
  -8 -13   0 31.2705 11.2359  10
  -8 -13   0 28.1239 9.92671  14
  -8 -13   0 25.0611 4.34415   2
  -8 -13   0 39.8129 10.3268   9
   8 -13   0 19.6406 7.39302  13
   8 -13   0 26.3992 5.94054  12
   8 -13   0 33.5173 8.19738   6
   8 -13   0 26.2508 6.24180  12
  -8 -13   0 22.7345 10.1644   8
  -8 -13   0 32.4336 9.60917  12
  -8  13   0 26.4624 4.16431   2
  -8  13   0 20.8302 8.62224  13
   8  13   0 30.6064 5.30693   4
   8  13   0 18.6304 3.76864   2
  -8  13   0 13.3800 8.40617   5
  -8  13   0 22.2009 4.10274   2
  -8  13   0 26.6241 6.76053   6
  -8  13   0 23.0281 8.04287  12
  -8  13   0 15.6376 6.41245   4
  -8  13   0 120.210 72.7570   3
   8  13   0 30.4092 8.44474  13
   8  13   0 26.1569 9.68537  10
  -8  13   0 29.3883 3.83818  11
  -8  13   0 33.9386 10.1235   8
  -8  13   0 28.5108 9.94231  14
  -9 -13   0 5.80039 8.15153   6
  -9 -13   0 2.27670 7.15057   8
   9 -13   0 1.40755 2.43471   2
  -9 -13   0 0.58541 6.37566   9
  -9 -13   0 4.12971 5.63524  12
  -9 -13   0 -0.1613 6.61538  14
  -9 -13   0 2.82486 5.80176  10
   9 -13   0 8.45653 3.60824  12
  -9  13   0 4.70605 6.49040   5
   9  13   0 4.76589 2.64772   2
  -9  13   0 -1.3190 3.99194   6
  -9  13   0 9.89402 7.79942  14
  -9  13   0 4.09742 5.42219  12
   9  13   0 0.21465 5.82295  10
  -9  13   0 -2.4415 5.35232   8
  10 -13   0 12.8918 3.61836   2
 -10 -13   0 2.75330 8.00857   8
 -10 -13   0 0.31118 6.71044  14
 -10 -13   0 13.8547 7.56599  12
 -10 -13   0 5.16045 7.43843  10
 -10 -13   0 16.4248 10.4016   6
 -10  13   0 -4.6675 5.83707  14
 -10  13   0 12.8231 6.93398   6
 -10  13   0 7.43563 8.63551   5
 -10  13   0 -3.5235 5.96869   8
  10  13   0 1.21371 2.53586   2
 -10  13   0 12.9481 7.76358  12
 -11 -13   0 1.71184 7.35570  14
 -11 -13   0 -1.2864 7.23985   6
 -11 -13   0 18.2473 8.67331  12
 -11 -13   0 7.30753 7.50444  10
 -11 -13   0 11.8160 8.71222   8
  11 -13   0 10.3033 3.45758   2
  11  13   0 8.71666 3.22161   2
 -11  13   0 15.8028 10.4558   5
 -11  13   0 3.78824 7.18691  14
 -11  13   0 5.03798 6.29806  12
 -11  13   0 2.06231 7.09996   8
  12 -13   0 3.54001 3.09627   2
 -12 -13   0 12.3299 9.82954  14
 -12 -13   0 1.00865 6.98169  10
 -12 -13   0 2.22384 7.31530  12
 -12 -13   0 2.93529 8.97613   8
 -12  13   0 -3.3386 7.35300   8
 -12  13   0 -7.0445 5.90213  14
  12  13   0 3.54430 3.01912   2
 -12  13   0 -9.6195 6.84489   5
 -12  13   0 5.75453 6.67401  12
 -13 -13   0 18.2718 12.8950   8
 -13 -13   0 -0.0376 7.90728   6
 -13 -13   0 -7.1346 7.02749  14
  13 -13   0 3.23119 3.36347   2
 -13  13   0 0.48569 7.07736  14
 -13  13   0 0.65001 9.13824   8
 -13  13   0 -2.9537 6.87720   5
 -13  13   0 11.4788 9.34359  12
  13  13   0 7.16663 3.66892   2
 -14 -13   0 8.25247 10.2124  14
 -14 -13   0 -7.7460 9.70302   6
  14 -13   0 0.66595 3.25428   2
 -14 -13   0 14.1546 12.2173   8
 -14  13   0 -4.5904 8.46563   5
  14  13   0 -1.3140 3.04674   2
 -14  13   0 3.98982 8.94195   8
 -14  13   0 -2.0912 7.95283  14
 -15 -13   0 2.58743 11.6543   8
  15 -13   0 -5.0709 4.68047   2
 -15 -13   0 -0.4248 10.6064   6
 -15  13   0 14.1477 11.5690   8
 -15  13   0 -4.1693 10.3117   5
  15  13   0 4.27449 6.16695   2
   0 -14   0 -1.8131 2.39017   6
   0 -14   0 0.16535 1.79624   2
   0 -14   0 -0.4303 0.81601  11
   0 -14   0 -1.8980 2.81282  14
   0 -14   0 1.53983 39.6838   3
   0 -14   0 1.55416 4.10117  10
   0 -14   0 2.01599 3.72699  12
   0 -14   0 7.08221 3.98232   8
   0 -14   0 -0.0041 3.28649   5
   0 -14   0 7.21705 5.44782  14
   0 -14   0 -4.1265 2.66075  12
   0 -14   0 5.59148 3.95207   9
   0 -14   0 3.24787 4.25625   4
   0 -14   0 0.21933 1.88591   2
   0  14   0 -3.0066 1.36611   2
   0  14   0 -3.0174 1.62204   2
   0  14   0 -1.7171 3.37949  10
   0  14   0 33.2998 40.3076   3
   0  14   0 -2.4223 3.78166   4
   0  14   0 3.99773 3.44749   5
   0  14   0 4.75752 3.79751  13
   0  14   0 -1.6149 3.81228  13
   0  14   0 -0.6552 3.31804   9
  -1 -14   0 -4.9688 3.29554   4
   1 -14   0 -13.464 38.9299   3
  -1 -14   0 5.64560 3.96184   8
   1 -14   0 -0.7219 1.80555   2
  -1 -14   0 -1.5913 2.82176   6
   1 -14   0 3.41209 4.60346   4
   1 -14   0 0.45188 3.66169  10
  -1 -14   0 1.33861 3.35948   9
  -1 -14   0 24.7194 42.8830   3
  -1 -14   0 1.53678 1.11021  11
  -1 -14   0 5.72656 4.61809  13
   1 -14   0 1.11259 0.52246  11
   1 -14   0 5.55278 4.26310  12
  -1 -14   0 1.44894 1.84060   2
  -1 -14   0 7.40672 4.36537  10
   1 -14   0 2.01706 3.20827   8
   1 -14   0 -0.0306 1.70677   2
   1 -14   0 -6.7249 4.16197  14
   1 -14   0 0.85156 3.28963  12
  -1 -14   0 0.79123 2.69009   5
  -1 -14   0 3.29923 5.28591  14
  -1 -14   0 -1.7774 1.77456   2
  -1 -14   0 -0.3385 3.45776  12
   1 -14   0 -2.0046 3.84028  14
   1 -14   0 6.73374 4.48058   5
   1 -14   0 -1.0579 2.98080   9
   1  14   0 1.08987 4.08283  10
   1  14   0 -1.8633 3.68738  13
   1  14   0 2.08018 3.34689   9
  -1  14   0 -0.2433 3.95558  13
  -1  14   0 -1.1707 3.17904   9
  -1  14   0 6.14815 4.12408  10
   1  14   0 -1.3663 1.72752   2
   1  14   0 -2.4186 3.00629   5
   1  14   0 -0.6208 4.08732  13
   1  14   0 1.33513 0.83148   7
  -1  14   0 3.52565 4.36367  13
  -1  14   0 -0.4072 1.70482   2
   1  14   0 36.2892 40.4105   3
  -1  14   0 2.18325 4.04462   4
  -1  14   0 -18.825 34.0347   3
  -1  14   0 -0.4336 1.76664   2
  -1  14   0 5.92458 3.71106   8
   1  14   0 0.44474 3.81106  14
   1  14   0 -2.0020 3.57228   4
   1  14   0 0.05570 1.85505   2
  -1  14   0 0.68983 3.67920   5
   2 -14   0 -0.1413 3.28819  12
   2 -14   0 2.75592 5.01573  14
  -2 -14   0 3.50986 4.27967   6
   2 -14   0 3.19380 3.68423   8
   2 -14   0 16.5245 6.35554  13
   2 -14   0 0.96687 3.69347   5
   2 -14   0 11.6681 6.17257  14
  -2 -14   0 7.00691 3.75462   9
  -2 -14   0 10.3048 5.06861   4
  -2 -14   0 0.49943 5.29919  14
   2 -14   0 -4.8659 3.35438   4
  -2 -14   0 4.02770 1.99703   2
   2 -14   0 5.65384 4.00302  10
  -2 -14   0 3.49100 2.05403   2
  -2 -14   0 1.54040 3.55817   5
  -2 -14   0 -3.7058 4.11942  10
   2 -14   0 0.62311 1.87781   2
  -2 -14   0 3.56404 1.61190  11
   2 -14   0 -46.578 40.8983   3
  -2 -14   0 2.91692 1.02964   7
   2 -14   0 3.27516 4.17980  12
  -2 -14   0 67.1387 51.5002   3
  -2 -14   0 -3.4183 3.74174  13
  -2 -14   0 3.55132 4.24962  12
   2 -14   0 6.34631 2.28770   2
  -2  14   0 4.62361 2.25510   2
  -2  14   0 -7.2065 2.98253   4
  -2  14   0 8.15537 4.07852   8
   2  14   0 -1.0861 3.89522  13
  -2  14   0 -22.114 39.5339   3
  -2  14   0 -3.9662 3.02212  13
   2  14   0 0.22410 3.90563   5
  -2  14   0 5.11101 1.97263   2
   2  14   0 2.99478 3.90764   4
  -2  14   0 7.58736 4.29357  12
  -2  14   0 15.2094 6.19940   5
  -2  14   0 4.57544 4.61486   9
   2  14   0 4.93255 2.20320   2
   2  14   0 3.55672 5.13828  14
   2  14   0 5.46125 3.92913   9
   2  14   0 5.45977 4.88360  10
   2  14   0 4.48992 1.13937   7
  -3 -14   0 27.7023 42.2843   3
  -3 -14   0 -2.5473 3.10633   5
  -3 -14   0 -3.2251 4.24423   6
   3 -14   0 -0.4540 1.68183   2
   3 -14   0 -3.7914 3.33172  12
   3 -14   0 -5.3983 3.44708  14
   3 -14   0 -1.7562 1.46553   2
  -3 -14   0 0.01320 1.87975   2
  -3 -14   0 -1.4981 3.49919   4
   3 -14   0 -2.6330 3.24844  13
  -3 -14   0 0.95234 1.01027   7
   3 -14   0 2.88497 4.18892   8
   3 -14   0 5.03593 3.21682  10
  -3 -14   0 -1.8337 1.31286  11
   3 -14   0 2.65719 2.34572   6
  -3 -14   0 9.18077 5.95667  10
  -3 -14   0 -17.203 40.0618   3
   3 -14   0 4.73502 4.40549   4
   3 -14   0 -2.3312 3.60952   5
  -3 -14   0 3.14096 3.92741  13
  -3 -14   0 -0.1498 3.45970  12
   3 -14   0 9.99041 47.0255   3
   3 -14   0 2.66286 4.15839  12
  -3 -14   0 6.67535 3.95426   9
  -3 -14   0 -3.4785 4.17039  14
  -3 -14   0 -1.0434 1.65339   2
   3  14   0 6.46447 3.61866   9
  -3  14   0 1.31885 43.9708   3
   3  14   0 -0.3553 3.85168  13
  -3  14   0 1.63516 3.66866  12
  -3  14   0 -0.4612 3.50133   4
  -3  14   0 0.30824 1.86177   2
   3  14   0 1.71263 1.29136   7
  -3  14   0 -1.2397 3.61313   5
   3  14   0 -0.5309 1.69110   2
  -3  14   0 -1.4906 3.28706   8
   3  14   0 -1.1111 3.32956   5
   3  14   0 5.22305 4.33895   4
  -3  14   0 -5.9565 3.24650  13
   3  14   0 6.42022 5.19609  10
  -3  14   0 2.52299 2.92911  10
  -3  14   0 0.44664 4.23696  14
   3  14   0 -3.2956 3.47238  14
  -3  14   0 3.74525 4.63334   9
  -3  14   0 1.70778 1.72538   2
  -4 -14   0 11.9915 2.72202  11
   4 -14   0 5.18969 4.65963   5
  -4 -14   0 10.1023 5.61356   6
  -4 -14   0 11.9167 2.78481   2
   4 -14   0 -14.540 50.3919   3
  -4 -14   0 101.507 52.1927   3
   4 -14   0 12.8556 3.75044  10
   4 -14   0 10.0562 5.41843  13
   4 -14   0 12.9904 5.66884   8
  -4 -14   0 11.9733 4.83805   4
   4 -14   0 13.6874 5.51865  12
  -4 -14   0 8.40806 4.44741   5
   4 -14   0 12.8597 3.79900   6
  -4 -14   0 19.5672 6.29970  12
   4 -14   0 4.73329 4.06133  12
  -4 -14   0 13.2255 2.01132   7
  -4 -14   0 13.1303 5.01342   9
   4 -14   0 11.7797 6.27272  14
  -4 -14   0 13.9950 7.06227  14
   4 -14   0 6.88440 4.79846   4
   4 -14   0 5.45860 2.46136   2
  -4 -14   0 26.5488 7.88951  10
  -4 -14   0 6.02365 2.41501   2
  -4 -14   0 8.62396 5.33282  13
   4 -14   0 13.5399 2.93708   2
  -4 -14   0 26.2638 46.5168   3
  -4  14   0 5.79210 5.03214   9
  -4  14   0 52.9718 45.8522   3
   4  14   0 13.0535 2.62156   2
   4  14   0 14.6868 3.06555   2
   4  14   0 12.8038 5.02158   9
  -4  14   0 14.1243 3.86891  10
   4  14   0 10.8348 5.18832   6
  -4  14   0 8.97381 5.24108   4
  -4  14   0 10.2290 2.62246   2
  -4  14   0 5.49418 5.30056  14
   4  14   0 3.65737 4.75644  13
  -4  14   0 11.3874 5.14046   8
  -4  14   0 9.17786 5.40611   5
   4  14   0 9.53427 4.76190  12
  -4  14   0 9.33505 2.54317   2
  -4  14   0 19.8734 6.60906  12
   4  14   0 9.34558 6.19601  14
   4  14   0 12.3027 6.11206  10
   4  14   0 10.8848 4.97731   4
  -4  14   0 12.6650 1.41176  11
   4  14   0 14.2876 2.05062   7
  -4  14   0 12.7174 6.12920  13
  -5 -14   0 -1.7137 2.97691   4
  -5 -14   0 2.09645 1.42551   7
  -5 -14   0 5.67241 2.24749   2
  -5 -14   0 48.0084 48.7910   3
   5 -14   0 4.04684 2.01072  10
   5 -14   0 2.14202 4.20057  12
  -5 -14   0 2.04586 1.84342   2
   5 -14   0 0.24696 1.78074   2
   5 -14   0 0.67373 2.79218   6
   5 -14   0 8.48453 5.31956   8
   5 -14   0 3.92799 4.34697   4
  -5 -14   0 2.52903 4.21351  12
  -5 -14   0 4.13432 4.45283   9
  -5 -14   0 1.69881 1.97833  11
   5 -14   0 -2.1758 2.81924  12
  -5 -14   0 5.99682 4.99692  13
  -5 -14   0 2.18324 4.47449  14
   5 -14   0 -0.4438 3.29868   5
  -5 -14   0 3.85539 4.32423   5
   5 -14   0 0.50685 1.97900   2
  -5 -14   0 6.06351 5.37316   6
  -5 -14   0 -3.8398 51.1577   3
   5 -14   0 -1.2066 4.41898  14
   5 -14   0 -2.1192 3.46509  13
  -5 -14   0 -5.2916 2.63265  10
  -5  14   0 10.4357 48.0649   3
  -5  14   0 -4.7449 2.93687   8
   5  14   0 3.26914 4.46866  10
  -5  14   0 0.40792 0.87626  11
   5  14   0 -2.0658 3.52651  13
   5  14   0 -1.8470 2.83537   4
   5  14   0 -1.2971 3.23213   9
  -5  14   0 -2.3127 3.86803   5
   5  14   0 1.96207 1.30013   7
  -5  14   0 8.38517 5.55808  14
  -5  14   0 1.41237 1.70430   2
  -5  14   0 -3.1408 3.07944   4
   5  14   0 1.33295 1.77877   2
   5  14   0 -1.8924 3.84546   6
   5  14   0 4.28528 5.46670  14
  -5  14   0 -4.1441 2.97341  12
   5  14   0 -1.1896 1.67547   2
  -5  14   0 2.69533 1.92586   2
  -5  14   0 -0.7774 3.69202  13
  -6 -14   0 21.6828 5.59325   4
   6 -14   0 11.9812 5.77743   4
   6 -14   0 19.4549 5.89624  12
  -6 -14   0 18.9188 3.60809   2
  -6 -14   0 24.5746 8.37130   5
  -6 -14   0 -2.8878 55.9722   3
   6 -14   0 99.9459 66.6320   3
   6 -14   0 21.7456 5.97871  12
  -6 -14   0 12.1633 6.67916  13
  -6 -14   0 32.7781 8.10050  12
   6 -14   0 15.7573 7.89083  14
   6 -14   0 28.0363 5.85541   6
  -6 -14   0 32.9565 9.71453  10
  -6 -14   0 29.1861 7.40868   9
   6 -14   0 16.5006 7.27681   8
   6 -14   0 15.5728 7.17581   5
  -6 -14   0 24.6000 3.90156   2
  -6 -14   0 21.5936 8.40460  14
   6 -14   0 23.5638 7.00846  13
   6 -14   0 19.9389 3.68733   2
  -6 -14   0 25.7307 56.5397   3
   6 -14   0 24.5889 3.83181   2
  -6  14   0 25.3653 8.15518  13
  -6  14   0 22.8166 3.73763   2
  -6  14   0 28.6510 9.30325  14
   6  14   0 6.71135 6.39260   6
  -6  14   0 19.1956 2.63087  11
  -6  14   0 19.9954 4.99599   6
   6  14   0 9.66925 5.72508  13
   6  14   0 21.2002 3.81722   2
   6  14   0 18.5286 5.11252   4
  -6  14   0 33.2122 8.71964   8
   6  14   0 17.8296 8.30379  14
  -6  14   0 8.41418 5.39689  12
   6  14   0 16.1260 6.44083   9
   6  14   0 21.4360 2.93185   7
  -6  14   0 14.3249 3.22461   2
   6  14   0 19.6013 3.50988   2
  -6  14   0 20.5447 7.14122   4
  -6  14   0 40.3635 54.1587   3
   6  14   0 19.9961 8.02032  10
  -7 -14   0 153.435 75.9334   3
  -7 -14   0 9.32483 7.59943   6
  -7 -14   0 7.54926 5.43666  13
  -7 -14   0 12.6110 4.44135   4
   7 -14   0 7.78645 4.52760  12
  -7 -14   0 5.51158 6.30821  10
  -7 -14   0 14.9110 6.44473  12
  -7 -14   0 7.70119 6.05334   9
   7 -14   0 -20.870 64.9794   3
   7 -14   0 13.1929 3.23193   2
  -7 -14   0 52.6437 65.4660   3
   7 -14   0 3.90222 4.52297   5
   7 -14   0 10.0120 3.03639   2
  -7 -14   0 26.2952 9.23253  14
   7 -14   0 14.4659 5.19431   6
  -7 -14   0 8.60605 5.87112   5
   7 -14   0 10.6390 5.12887  12
   7 -14   0 5.91702 6.13730  14
   7 -14   0 4.39661 5.89252   8
  -7 -14   0 10.5387 2.92824   2
  -7  14   0 17.9343 7.36459   8
  -7  14   0 7.23225 6.12406  14
   7  14   0 17.9227 8.53520  14
   7  14   0 13.6986 6.88210   6
   7  14   0 10.0877 2.24335   7
   7  14   0 13.6127 2.98508   2
  -7  14   0 2.59894 5.82263   5
   7  14   0 6.85810 2.84786   2
  -7  14   0 14.3801 6.99594  13
  -7  14   0 11.9788 3.00800   2
  -7  14   0 -72.874 60.0592   3
  -7  14   0 3.62563 4.83106   4
  -7  14   0 12.0385 4.48795   6
  -7  14   0 8.27149 2.12194  11
   7  14   0 10.7233 7.01192  10
  -7  14   0 11.7270 5.96071  12
  -7  14   0 13.0574 3.00322   2
  -8 -14   0 -6.5490 4.67603   6
   8 -14   0 4.65449 4.36227   6
  -8 -14   0 39.0135 76.7598   3
  -8 -14   0 -6.3001 3.41550  12
   8 -14   0 -4.4709 2.84669  12
   8 -14   0 2.88922 2.48546   2
   8 -14   0 -1.9448 3.16358  12
   8 -14   0 -1.4863 4.10209  13
  -8 -14   0 -4.8255 3.92757   9
  -8 -14   0 -4.1289 5.49379   8
  -8 -14   0 -6.2279 4.04560  14
  -8 -14   0 -4.5086 3.80057  13
  -8 -14   0 1.56799 2.30120   2
  -8 -14   0 39.6700 80.8540   3
  -8 -14   0 -3.1425 5.06733  10
   8 -14   0 -22.907 79.4977   3
   8 -14   0 1.79160 2.11386   2
  -8  14   0 0.71920 2.09534   2
   8  14   0 -2.7347 1.83206   2
  -8  14   0 -4.2558 3.97257  12
   8  14   0 -3.4893 3.41330  13
  -8  14   0 -1.6199 1.51786  11
  -8  14   0 -1.1145 4.68353  14
  -8  14   0 -137.62 69.4821   3
  -8  14   0 0.66601 4.70962   4
  -8  14   0 10.5039 7.17433   5
   8  14   0 2.11239 6.18551  10
   8  14   0 -0.8068 2.00172   2
   8  14   0 -2.0399 2.45748   4
  -8  14   0 -1.6986 4.22735  13
  -8  14   0 1.87004 3.50898   6
  -8  14   0 0.14229 6.37958   8
  -9 -14   0 4.62616 6.15608  12
   9 -14   0 8.75048 4.16987  12
  -9 -14   0 2.32773 5.47453   9
   9 -14   0 11.1076 3.24487   2
  -9 -14   0 11.8927 8.39208   6
  -9 -14   0 12.1702 8.85172   8
  -9 -14   0 8.09066 7.25771  10
  -9 -14   0 9.52748 8.21394  14
   9  14   0 16.0916 8.43846  10
  -9  14   0 -6.4820 3.92266   8
  -9  14   0 13.9101 8.75119   5
  -9  14   0 4.18993 4.23956   6
   9  14   0 1.09662 2.49848   2
  -9  14   0 1.49214 4.87016  12
  -9  14   0 6.03683 6.79237  14
 -10 -14   0 10.0021 7.00567  12
 -10 -14   0 10.6846 9.17517   8
 -10 -14   0 2.75552 6.16871  10
 -10 -14   0 -4.0511 4.99294   6
 -10 -14   0 -5.4427 6.51953  14
 -10 -14   0 31.1213 107.396   3
  10 -14   0 0.85489 2.68301   2
 -10  14   0 0.83353 7.04616   5
 -10  14   0 1.33015 4.62413   6
  10  14   0 -1.7965 2.33468   2
 -10  14   0 -2.9497 5.88977  14
 -10  14   0 -3.3204 6.05168   8
 -10  14   0 -2.0199 4.01713  12
 -11 -14   0 -110.34 119.388   3
 -11 -14   0 4.89265 10.1540   8
 -11 -14   0 2.54651 7.51939  14
 -11 -14   0 0.14484 6.27498  12
  11 -14   0 -2.1667 3.01829   2
 -11 -14   0 -2.0514 6.49540  10
 -11 -14   0 2.21613 8.82867   6
 -11  14   0 8.00362 8.96114   8
 -11  14   0 -8.2446 5.16091  12
 -11  14   0 4.50207 6.90200  14
 -11  14   0 -3.6194 4.56603   5
  11  14   0 3.34962 3.07705   2
  12 -14   0 8.37902 3.51227   2
 -12 -14   0 13.2626 10.7495   6
 -12 -14   0 -1.7749 5.95369  10
 -12 -14   0 -6.3195 6.22974  14
 -12 -14   0 11.5846 10.5258   8
 -12 -14   0 11.7758 8.11324  12
 -12  14   0 7.24968 8.09474  14
 -12  14   0 8.70655 9.72231   5
  12  14   0 0.88986 2.80208   2
 -12  14   0 -0.3632 6.66745  12
 -12  14   0 21.5490 11.5104   8
 -13 -14   0 -12.882 5.69868   6
 -13 -14   0 27.9523 13.9256   8
  13 -14   0 -2.4762 2.71898   2
 -13 -14   0 -1.7912 9.49492  14
 -13  14   0 4.14483 8.16825   8
 -13  14   0 -6.1571 6.40522  14
 -13  14   0 -5.4762 7.02752   5
  13  14   0 -1.5088 2.67105   2
 -13  14   0 -0.5978 7.43758  12
 -14 -14   0 -5.1755 7.57248  14
  14 -14   0 1.87569 3.76336   2
 -14 -14   0 -12.745 7.69296   6
 -14 -14   0 0.65105 9.63922   8
 -14  14   0 1.11420 7.85345  14
  14  14   0 1.23637 3.38900   2
 -14  14   0 -3.3093 7.91971   5
 -14  14   0 2.08541 8.13721   8
 -15 -14   0 3.46296 11.4657   6
 -15 -14   0 9.01319 13.9753   8
  15 -14   0 1.81501 4.03487   2
 -15  14   0 13.2760 12.5788   8
  15  14   0 5.04016 4.04070   2
   0 -15   0 -1.2248 3.30238  12
   0 -15   0 5.66234 2.32812   2
   0 -15   0 3.29598 4.07095  12
   0 -15   0 3.02993 2.02543   2
   0 -15   0 -2.3670 3.34262  10
   0 -15   0 0.97086 3.72509   9
   0 -15   0 1.76626 3.70960   8
   0 -15   0 -37.187 42.5594   3
   0 -15   0 4.68618 4.75441  14
   0 -15   0 4.22465 4.29641   4
   0 -15   0 1.10879 2.85572   6
   0 -15   0 -2.3437 3.93293  14
   0 -15   0 3.02508 3.46988   5
   0  15   0 0.31161 0.74342   7
   0  15   0 -2.5510 3.36419  13
   0  15   0 -0.1915 3.74169   4
   0  15   0 1.96701 2.00661   2
   0  15   0 43.3341 40.8586   3
   0  15   0 5.47728 3.80282   9
   0  15   0 -2.7087 3.11966   5
   0  15   0 0.46084 1.70608   2
   0  15   0 4.63401 3.80110  10
   0  15   0 -2.8637 3.82126  13
  -1 -15   0 32.3327 8.22273  10
  -1 -15   0 32.0339 4.35671   2
  -1 -15   0 19.5172 7.78079  13
  -1 -15   0 32.2077 7.45289  12
   1 -15   0 34.5033 8.82055  14
   1 -15   0 26.8253 7.04962   5
   1 -15   0 30.3184 4.23739   2
   1 -15   0 30.1110 7.00974   8
   1 -15   0 26.1225 2.37918  11
  -1 -15   0 32.4480 7.16670   8
   1 -15   0 18.5955 8.13939  14
   1 -15   0 6.74183 46.1624   3
  -1 -15   0 22.9433 6.39260   6
   1 -15   0 36.1663 7.96111   9
   1 -15   0 18.8270 6.02547  12
  -1 -15   0 27.3572 8.72582  14
   1 -15   0 22.1344 6.63821   4
  -1 -15   0 23.6395 3.89372   2
  -1 -15   0 75.5817 50.4198   3
   1 -15   0 46.3882 8.70676  12
   1 -15   0 34.7126 4.36343   2
  -1 -15   0 33.3357 7.94627   4
  -1 -15   0 27.8505 3.17922  11
  -1 -15   0 33.7177 7.35661   5
  -1 -15   0 33.5053 6.72306   9
   1 -15   0 21.8293 6.49423  10
  -1  15   0 39.8025 7.88691   9
  -1  15   0 47.2235 47.2501   3
   1  15   0 90.4532 51.2810   3
  -1  15   0 30.1867 7.47496   5
  -1  15   0 34.4102 7.98943   4
  -1  15   0 40.0912 8.38425  13
   1  15   0 39.6330 4.50488   2
   1  15   0 26.9582 2.63373   7
   1  15   0 23.3422 7.29513  13
   1  15   0 29.1724 6.38203   9
   1  15   0 33.8970 4.28808   2
   1  15   0 17.5051 5.82024   5
  -1  15   0 27.4405 4.15493   2
  -1  15   0 29.6580 6.69654   8
  -1  15   0 31.4886 4.28005   2
  -1  15   0 36.3657 7.67247  10
   1  15   0 37.0446 8.51401  13
   1  15   0 31.1398 8.38243  14
   1  15   0 30.1798 8.14761  10
  -1  15   0 11.3318 7.01051  13
   1  15   0 32.4093 7.70194   4
  -2 -15   0 1.21742 1.35358  11
   2 -15   0 0.90539 3.99209   4
  -2 -15   0 1.29030 3.81114   6
  -2 -15   0 1.53060 2.11209   2
   2 -15   0 3.34329 4.08865  12
  -2 -15   0 -0.3420 2.00109   2
  -2 -15   0 -0.9796 3.42963  10
  -2 -15   0 3.75870 3.73630   9
   2 -15   0 2.85660 4.19354  12
   2 -15   0 6.83146 6.16529  14
   2 -15   0 0.71922 4.61293  14
   2 -15   0 6.26819 3.87388   5
  -2 -15   0 0.10359 0.84911   7
   2 -15   0 -1.3941 1.75413   2
  -2 -15   0 30.4415 43.6005   3
   2 -15   0 46.8855 44.2501   3
  -2 -15   0 -0.1721 3.95942   4
   2 -15   0 -1.3461 2.64343   8
  -2 -15   0 0.46260 3.98429   5
  -2 -15   0 -3.9776 4.11198  14
  -2 -15   0 -2.6031 3.30471  12
  -2 -15   0 -4.0654 3.48728  13
   2 -15   0 -0.3972 1.91311   2
   2 -15   0 2.53407 3.43562  10
  -2  15   0 4.78859 4.19099  13
  -2  15   0 -0.2245 3.30598   4
   2  15   0 -1.0059 2.82836  10
   2  15   0 -5.4253 2.91568  13
   2  15   0 1.62473 3.66301   4
   2  15   0 0.77648 3.57431   9
   2  15   0 0.97956 2.02751   2
  -2  15   0 -1.0444 2.78693  10
  -2  15   0 3.13779 3.74811   8
   2  15   0 -5.0075 4.00240  14
  -2  15   0 0.67692 1.78590   2
  -2  15   0 -16.639 33.8006   3
  -2  15   0 -3.4740 3.04822  12
   2  15   0 -2.4795 2.08142   5
   2  15   0 1.09402 0.96130   7
  -2  15   0 1.07325 3.83398   5
  -2  15   0 0.19986 1.87416   2
  -2  15   0 4.98962 4.70824   9
  -3 -15   0 -3.9444 2.45475   4
  -3 -15   0 4.39397 4.49658   5
   3 -15   0 2.60173 4.13061   8
  -3 -15   0 5.46306 4.86714   6
   3 -15   0 1.39562 3.06580  10
   3 -15   0 6.72049 5.51087  14
   3 -15   0 0.67501 1.85220   2
  -3 -15   0 8.87806 4.82500  13
   3 -15   0 3.59669 4.64038   5
  -3 -15   0 -16.896 39.8746   3
   3 -15   0 3.23807 2.66634   6
   3 -15   0 -35.485 49.2327   3
  -3 -15   0 -0.2144 1.54828  11
  -3 -15   0 5.94898 5.54210  14
  -3 -15   0 -5.5942 38.0726   3
   3 -15   0 1.15029 4.27150  12
   3 -15   0 -0.0694 3.67466  12
   3 -15   0 -0.5101 1.84598   2
  -3 -15   0 -3.6682 2.41860  10
   3 -15   0 -2.9989 2.28248   4
  -3 -15   0 1.88829 2.03496   2
   3 -15   0 3.61621 4.26041  13
  -3 -15   0 -2.6388 2.30190   9
  -3 -15   0 -0.0223 0.98935   7
  -3 -15   0 1.01433 1.91222   2
  -3 -15   0 -6.9191 2.61439  12
  -3  15   0 2.78034 1.85319   2
  -3  15   0 0.55822 3.37125   8
  -3  15   0 0.73097 3.91070   4
  -3  15   0 -3.2847 3.28077   5
   3  15   0 2.31961 1.96956   2
  -3  15   0 -0.0195 3.40206  12
  -3  15   0 -0.5983 4.19294  14
   3  15   0 -5.3521 3.78835  14
   3  15   0 -3.3602 3.03134  13
   3  15   0 1.39032 1.01639   7
  -3  15   0 31.2464 35.3167   3
   3  15   0 2.34089 3.01821   5
   3  15   0 -0.8482 3.12440   9
  -3  15   0 0.17142 3.73950  13
  -3  15   0 -1.6523 3.60303   9
  -3  15   0 -1.4817 1.69756   2
   3  15   0 3.08981 4.21299   4
   3  15   0 -2.6535 3.98132  10
  -3  15   0 -3.9476 2.07500  10
   4 -15   0 4.99297 4.25435  12
   4 -15   0 4.79027 2.32320   2
  -4 -15   0 10.0346 2.49562   2
   4 -15   0 7.45226 2.44687   2
  -4 -15   0 7.51599 2.49009   2
  -4 -15   0 3.83586 4.20518  12
  -4 -15   0 -34.881 49.3809   3
  -4 -15   0 8.68227 4.59353   9
   4 -15   0 -13.885 48.0724   3
   4 -15   0 14.6579 5.99107   4
  -4 -15   0 5.32623 5.55207  10
   4 -15   0 11.4632 5.60058   8
  -4 -15   0 13.3587 5.05479   4
   4 -15   0 8.58114 5.37769   5
   4 -15   0 6.74660 3.23795   6
  -4 -15   0 3.44374 5.09232   6
  -4 -15   0 8.37787 45.2133   3
  -4 -15   0 2.20013 4.44905   5
  -4 -15   0 4.18685 2.20851  11
   4 -15   0 6.67606 5.67683  14
   4 -15   0 9.14638 4.61793  12
  -4 -15   0 12.2991 6.56550  14
  -4 -15   0 -0.6323 3.56526  13
   4 -15   0 2.81793 3.03828  10
   4  15   0 5.24145 5.16716  13
  -4  15   0 7.21218 5.22012   5
   4  15   0 8.47878 2.31278   2
  -4  15   0 8.83955 6.00506  14
   4  15   0 6.98436 2.41582   2
  -4  15   0 10.3662 2.59097   2
   4  15   0 6.57236 1.57831   7
   4  15   0 6.19746 4.68963   9
  -4  15   0 6.73995 4.39422  12
  -4  15   0 6.18989 3.17660  10
   4  15   0 7.89717 4.44475   4
  -4  15   0 8.43818 2.59647   2
   4  15   0 -5.5613 3.57581  14
  -4  15   0 7.76301 0.94412  11
  -4  15   0 -49.333 43.8741   3
  -4  15   0 13.8871 6.36305   9
  -4  15   0 1.82847 4.43336  13
  -4  15   0 10.4031 5.29657   4
  -4  15   0 7.68400 4.91761   8
   4  15   0 -1.5748 4.65717  10
  -5 -15   0 61.0228 13.0807  14
  -5 -15   0 88.6566 12.2992   9
   5 -15   0 54.4959 6.61025   2
  -5 -15   0 48.2077 10.9220  13
   5 -15   0 57.2722 7.41721   2
  -5 -15   0 47.4901 10.1872  12
   5 -15   0 70.5770 14.7497   5
  -5 -15   0 -50.234 57.2981   3
   5 -15   0 61.1025 7.44393  10
  -5 -15   0 61.5875 6.70052  11
  -5 -15   0 47.0673 8.73349   4
   5 -15   0 49.5844 10.8698   8
   5 -15   0 61.3979 10.4916  12
  -5 -15   0 73.9200 12.4383   5
  -5 -15   0 58.1032 5.27607   7
  -5 -15   0 43.5885 11.0214  10
   5 -15   0 34.1313 9.06450   4
   5 -15   0 63.3484 8.57773   6
  -5 -15   0 27.0403 55.3361   3
   5 -15   0 60.9075 11.4119  13
   5 -15   0 84.3219 14.9476  14
  -5 -15   0 64.3103 6.87753   2
  -5 -15   0 47.0959 11.6910   6
   5 -15   0 64.8496 10.6456  12
  -5  15   0 126.192 60.7548   3
  -5  15   0 57.1474 11.0658  12
   5  15   0 69.3862 7.56591   2
  -5  15   0 63.8853 6.63594   2
   5  15   0 66.0889 13.2214  10
  -5  15   0 64.8537 5.04715  11
   5  15   0 44.1432 8.75698   4
   5  15   0 66.6556 7.06310   2
   5  15   0 67.6642 11.1761   9
  -5  15   0 44.2359 11.3738  14
   5  15   0 48.4271 5.13161   7
   5  15   0 58.3097 11.2050  13
   5  15   0 56.9836 11.7912   6
   5  15   0 80.3467 14.4405  14
  -5  15   0 45.4265 10.3937   8
  -5  15   0 62.1504 11.4644   4
  -5  15   0 55.5458 12.1953   5
  -5  15   0 56.6747 7.15679  10
  -5  15   0 64.4736 7.49502   2
  -5  15   0 50.9597 11.2992  13
  -6 -15   0 2.65076 4.72176   9
   6 -15   0 5.95855 4.56982   4
   6 -15   0 4.85394 5.71835   5
  -6 -15   0 -0.2777 3.68449  12
   6 -15   0 10.3973 60.5666   3
   6 -15   0 6.26796 5.14504   8
   6 -15   0 1.48435 2.34854   2
   6 -15   0 11.5474 6.05769  13
  -6 -15   0 4.46350 5.86158   5
  -6 -15   0 63.7831 61.6577   3
  -6 -15   0 4.87694 5.66061   6
   6 -15   0 0.17361 3.03532   6
  -6 -15   0 5.23171 2.40087   2
  -6 -15   0 -0.0869 3.18213   4
   6 -15   0 5.76322 4.01095  12
   6 -15   0 3.84097 2.43281   2
  -6 -15   0 0.14175 4.10404  13
  -6 -15   0 3.66727 2.35685   2
  -6 -15   0 6.98708 6.17373  10
  -6 -15   0 186.177 75.2511   3
   6 -15   0 -2.6174 3.11691  12
   6 -15   0 5.58598 6.49469  14
  -6  15   0 3.55185 1.27375  11
  -6  15   0 -2.0766 3.58459   8
  -6  15   0 3.78671 2.16674   2
   6  15   0 -3.4171 3.84561   6
  -6  15   0 10.9548 6.05163  13
  -6  15   0 8.76375 7.56548  14
  -6  15   0 0.09279 3.95210   4
   6  15   0 -1.2584 3.56489   9
   6  15   0 3.30911 3.48822   4
   6  15   0 -0.9546 3.76189  13
   6  15   0 4.07748 2.17465   2
   6  15   0 6.57289 2.65538   2
  -6  15   0 3.71062 4.24982   5
   6  15   0 4.87717 5.60988  14
  -6  15   0 -0.6171 1.87316   2
  -6  15   0 -37.905 55.2574   3
   6  15   0 5.02520 1.72181   7
  -6  15   0 4.54280 4.43334  12
   6  15   0 0.34898 5.52578  10
  -7 -15   0 83.0882 72.3894   3
   7 -15   0 5.14507 6.42648  14
  -7 -15   0 -1.0085 2.05614   2
   7 -15   0 0.99507 4.00136  13
   7 -15   0 -1.0636 3.60095  12
   7 -15   0 37.5698 75.9047   3
  -7 -15   0 3.76588 6.14953   5
  -7 -15   0 1.11340 5.31968  13
  -7 -15   0 -4.1353 2.70660   4
   7 -15   0 8.31041 4.51493  12
   7 -15   0 10.4151 4.24959   6
   7 -15   0 0.88325 2.18363   2
  -7 -15   0 5.89255 6.08288   6
  -7 -15   0 -2.9496 5.81213  14
  -7 -15   0 -75.187 69.0424   3
  -7 -15   0 -5.7535 3.22024  12
   7 -15   0 0.98077 2.10063   2
  -7 -15   0 -0.5187 1.92147   2
  -7 -15   0 1.46850 5.21520  10
   7 -15   0 -5.8692 4.04646   8
  -7 -15   0 2.61838 5.14042   9
   7  15   0 5.31303 1.88007   7
  -7  15   0 1.37826 4.06137   4
  -7  15   0 -3.8035 3.81921  13
  -7  15   0 2.25721 5.70957  14
   7  15   0 0.86404 3.16618  13
  -7  15   0 -0.2420 5.01979   8
   7  15   0 -3.9355 2.75626   4
  -7  15   0 4.51151 2.21304   2
  -7  15   0 3.97641 3.22009   6
  -7  15   0 6.93164 5.68098   5
  -7  15   0 0.02159 3.55240  12
   7  15   0 2.02558 6.15502  14
  -7  15   0 -56.102 67.7952   3
   7  15   0 0.27976 2.00159   2
   7  15   0 0.83934 2.01024   2
  -7  15   0 -1.5682 1.71619   2
  -7  15   0 -0.2787 1.35490  11
   7  15   0 -4.6790 5.35989  10
  -8 -15   0 -2.9285 4.88435   8
  -8 -15   0 1.65768 5.39345  13
  -8 -15   0 11.1054 7.61016  14
   8 -15   0 77.6774 99.4264   3
  -8 -15   0 94.0886 87.5485   3
  -8 -15   0 8.99027 3.10864   2
   8 -15   0 7.78209 4.55833  12
   8 -15   0 10.2435 3.04558   2
  -8 -15   0 16.5566 8.27618   6
   8 -15   0 10.0144 5.51073  12
   8 -15   0 8.97582 4.88300   6
  -8 -15   0 13.5696 8.16649  10
  -8 -15   0 22.2839 80.3044   3
  -8 -15   0 -0.1462 5.79986   9
  -8  15   0 11.3333 7.47699   5
  -8  15   0 10.4869 4.91904   6
  -8  15   0 -1.9693 4.40925  13
  -8  15   0 7.31236 5.95273   4
  -8  15   0 9.70498 7.54350  14
  -8  15   0 6.02047 6.45621  12
  -8  15   0 4.08773 5.97635   8
  -8  15   0 13.3822 3.30266   2
  -8  15   0 -5.1000 78.6665   3
   8  15   0 2.42521 5.79504  10
   8  15   0 4.31008 2.62372   2
   8  15   0 0.28011 2.08757   2
  -9 -15   0 26.2818 9.53463   9
   9 -15   0 17.5282 4.15101   2
  -9 -15   0 15.9600 9.00307  10
  -9 -15   0 17.6033 10.3780   8
  -9 -15   0 23.3462 8.85250  12
   9 -15   0 18.8962 5.53306  12
  -9 -15   0 6.92640 8.32165  14
  -9 -15   0 22.0610 10.5371   6
  -9 -15   0 77.8535 95.1902   3
  -9  15   0 11.6031 8.38512   8
  -9  15   0 24.3231 8.98988  12
  -9  15   0 15.6350 5.98931   6
   9  15   0 20.4670 4.04496   2
  -9  15   0 24.4609 11.4423   5
  -9  15   0 23.7416 10.0459  14
 -10 -15   0 0.54324 6.78887  14
 -10 -15   0 4.83239 6.23439  12
 -10 -15   0 -0.9057 8.24880   6
  10 -15   0 6.51601 3.27872   2
 -10 -15   0 18.2414 9.64847  10
 -10 -15   0 6.03573 8.09781   8
 -10 -15   0 87.1042 110.567   3
 -10  15   0 13.3896 9.71911   8
 -10  15   0 16.7168 8.58683  12
 -10  15   0 14.2873 8.89128  14
  10  15   0 10.9141 3.41193   2
 -10  15   0 3.02036 4.83434   6
 -10  15   0 2.57427 6.57899   5
 -11 -15   0 4.82336 8.88764   6
 -11 -15   0 4.23143 7.38189  10
 -11 -15   0 -5.4499 5.86292  14
 -11 -15   0 -3.3908 4.93433  12
 -11 -15   0 -1.6692 7.08479   8
  11 -15   0 5.74413 3.77690   2
 -11 -15   0 -102.76 131.534   3
 -11  15   0 2.33414 6.32866  12
 -11  15   0 1.36698 7.01437  14
 -11  15   0 -3.8371 6.65728   8
 -11  15   0 -6.8949 6.05854   5
  11  15   0 -0.7664 2.63471   2
 -12 -15   0 8.35747 8.46598  10
 -12 -15   0 -0.4918 5.91640  12
 -12 -15   0 1.43722 7.75723  14
 -12 -15   0 -3.7228 7.22294   8
 -12 -15   0 5.14378 8.84655   6
  12 -15   0 1.78386 3.02223   2
 -12  15   0 -3.7346 7.63710   8
 -12  15   0 15.7061 10.5689   5
 -12  15   0 -2.6871 5.98347  12
  12  15   0 -2.2289 2.44848   2
 -12  15   0 9.68224 8.88310  14
  13 -15   0 1.84203 3.47800   2
 -13 -15   0 9.23473 10.6210  14
 -13 -15   0 -1.8806 8.82321   8
 -13 -15   0 -6.3560 8.20703   6
 -13  15   0 -2.4127 8.51703   5
 -13  15   0 0.52666 7.58926  14
 -13  15   0 -2.2770 7.61377   8
  13  15   0 0.48482 3.11724   2
 -13  15   0 -7.8997 6.13386  12
 -14 -15   0 27.3665 13.2061  14
 -14 -15   0 -9.9303 7.60922   8
 -14 -15   0 5.25368 10.5448   6
  14 -15   0 0.07205 3.69860   2
 -14  15   0 -8.5342 7.20705   8
  14  15   0 5.98065 3.84399   2
 -14  15   0 36.1714 14.9207   5
 -14  15   0 5.99339 8.92475  14
 -15 -15   0 6.81059 13.1544   6
  15 -15   0 -0.1427 3.64438   2
  15  15   0 -1.6007 3.49444   2
 -15  15   0 8.30680 12.2724   8
   0 -16   0 15.2451 5.81158  12
   0 -16   0 -5.0705 47.7386   3
   0 -16   0 6.94703 5.20544   4
   0 -16   0 10.8801 5.04490   9
   0 -16   0 1.70257 2.01408   2
   0 -16   0 2.86949 4.03460   5
   0 -16   0 -0.7549 3.36855  12
   0 -16   0 5.83596 2.21898   2
   0 -16   0 4.87735 4.24846   8
   0 -16   0 5.80282 4.60692  10
   0 -16   0 1.06820 3.00325   6
   0 -16   0 2.88294 5.61155  14
   0 -16   0 5.90262 1.40767  11
   0 -16   0 4.06358 5.72372  14
   0  16   0 -2.7297 3.95590  13
   0  16   0 7.41167 4.37274  13
   0  16   0 2.02069 4.72458   4
   0  16   0 4.71852 2.14850   2
   0  16   0 3.11933 4.40500   5
   0  16   0 6.75656 1.15279   7
   0  16   0 7.47544 4.76762  10
   0  16   0 6.97073 4.72883   9
   0  16   0 6.28887 2.14389   2
   1 -16   0 14.9557 1.40850  11
  -1 -16   0 1.01723 4.19595  12
   1 -16   0 13.6846 3.05531   2
   1 -16   0 16.4046 3.14131   2
   1 -16   0 4.05096 4.34205  12
   1 -16   0 7.19691 4.50340   8
  -1 -16   0 12.8535 6.11586  13
   1 -16   0 11.5595 5.58366  14
  -1 -16   0 10.0923 5.03413   4
  -1 -16   0 9.11528 4.94330   6
  -1 -16   0 8.06259 1.88632  11
  -1 -16   0 12.8820 3.05296   2
  -1 -16   0 15.0233 5.79003   5
   1 -16   0 8.45885 7.21058  14
   1 -16   0 6.47003 4.58299  10
   1 -16   0 6.64530 5.10666   4
   1 -16   0 18.6107 6.11957  12
  -1 -16   0 17.8938 8.02577  14
  -1 -16   0 20.8469 6.28509   8
  -1 -16   0 13.7662 5.09591   9
   1 -16   0 10.7408 5.08934   9
  -1 -16   0 -21.953 44.0905   3
   1 -16   0 18.4201 5.89958   5
  -1 -16   0 12.5577 3.06328   2
  -1 -16   0 15.6061 6.54177  10
  -1  16   0 39.5714 8.32787   5
   1  16   0 52.1250 45.2043   3
   1  16   0 15.2939 5.47744   5
  -1  16   0 16.8460 6.77384  13
  -1  16   0 18.9967 5.98870   8
   1  16   0 5.47237 5.01444  13
  -1  16   0 57.9544 49.0067   3
   1  16   0 12.5108 5.60819   4
  -1  16   0 14.8810 3.18914   2
   1  16   0 21.2751 3.47872   2
   1  16   0 12.0362 4.87641   9
  -1  16   0 17.3785 5.78826  10
  -1  16   0 17.2974 3.24657   2
   1  16   0 21.6315 7.27827  14
  -1  16   0 32.2004 8.37628  13
   1  16   0 13.3234 6.21616  10
   1  16   0 12.3369 1.64171   7
   1  16   0 12.9940 2.95888   2
  -1  16   0 8.21743 5.15775   4
   1  16   0 29.4864 7.59116  13
  -1  16   0 3.75572 4.56134   9
  -2 -16   0 16.7216 50.6840   3
  -2 -16   0 -1.7410 1.73077   2
  -2 -16   0 1.19908 5.18746  14
  -2 -16   0 -1.6912 3.54176   5
  -2 -16   0 -3.0279 2.36205   9
  -2 -16   0 3.23590 4.37130   6
   2 -16   0 28.8139 52.5567   3
   2 -16   0 0.12201 1.78055   2
   2 -16   0 -1.2036 3.41065   4
   2 -16   0 -0.9670 3.43927   8
   2 -16   0 9.43929 5.35545  14
   2 -16   0 1.03168 3.65134  12
   2 -16   0 5.65093 2.40824   2
  -2 -16   0 4.49862 1.73167  11
   2 -16   0 -5.1378 2.52217  10
   2 -16   0 0.65934 3.89715  14
   2 -16   0 8.94708 5.38860   5
  -2 -16   0 3.09487 2.20509   2
  -2 -16   0 2.92101 4.02541  12
  -2 -16   0 -0.4957 4.02296  10
  -2 -16   0 -3.1901 3.52972  13
  -2 -16   0 -1.1764 3.18851   4
   2 -16   0 -0.7875 3.33539  12
   2  16   0 1.32917 1.96651   2
  -2  16   0 -0.9650 43.8402   3
  -2  16   0 4.93632 2.12408   2
  -2  16   0 -2.6993 3.48579   9
   2  16   0 0.85270 3.46618   9
   2  16   0 1.90347 1.03776   7
   2  16   0 8.17453 5.74180  10
   2  16   0 10.7117 5.08732   5
   2  16   0 7.98664 6.28322  14
  -2  16   0 12.7293 5.71709   4
  -2  16   0 1.76383 4.07774  13
  -2  16   0 0.53677 3.70994   5
   2  16   0 4.97801 4.18583   4
  -2  16   0 0.43414 1.75013   2
  -2  16   0 14.7312 5.59249  12
   2  16   0 2.01542 4.14863  13
  -2  16   0 0.16779 3.94848   8
  -2  16   0 -2.5406 3.00493  10
   3 -16   0 54.0441 57.1995   3
   3 -16   0 46.5817 10.8313  14
  -3 -16   0 44.9322 3.91146   7
   3 -16   0 55.1203 8.44050  10
   3 -16   0 47.3119 5.60127   2
  -3 -16   0 49.1834 9.41146   4
  -3 -16   0 33.3675 8.59563  12
   3 -16   0 50.5595 9.25635  12
  -3 -16   0 54.9766 52.8725   3
   3 -16   0 37.2665 6.35011   6
  -3 -16   0 34.0251 8.41053   5
  -3 -16   0 44.1106 4.96195  11
  -3 -16   0 34.3810 10.2189  14
   3 -16   0 44.9158 9.70602   5
  -3 -16   0 48.5232 8.51318   9
  -3 -16   0 92.8825 59.8490   3
  -3 -16   0 41.5324 5.43153   2
  -3 -16   0 22.8959 7.86424   6
   3 -16   0 49.1425 10.1147  13
   3 -16   0 28.0887 4.84818   2
   3 -16   0 53.6678 10.1378   4
   3 -16   0 58.2835 10.1231   8
  -3 -16   0 39.6610 5.32919   2
  -3 -16   0 36.7573 9.75500  10
  -3 -16   0 58.0112 11.1179  13
   3 -16   0 39.6079 8.83720  12
   3  16   0 29.7143 7.94969   4
   3  16   0 43.2133 10.5727  10
  -3  16   0 54.9119 10.4230   4
  -3  16   0 22.4287 51.9429   3
  -3  16   0 32.0840 7.16395  10
   3  16   0 46.6564 3.92703   7
   3  16   0 32.0573 8.61099   5
  -3  16   0 56.4813 10.1703  12
  -3  16   0 44.1600 8.87104   8
  -3  16   0 53.6653 5.70722   2
  -3  16   0 65.0472 11.7731   9
  -3  16   0 68.3481 11.9300  13
   3  16   0 35.6393 5.17409   2
   3  16   0 62.2042 12.6170  14
  -3  16   0 34.9663 8.82525   5
  -3  16   0 43.5998 5.45716   2
   3  16   0 38.8747 9.22690  13
   3  16   0 52.7567 8.91170   9
  -3  16   0 31.5788 8.97508  14
  -4 -16   0 111.828 9.93160   2
  -4 -16   0 83.6092 70.0712   3
  -4 -16   0 135.008 17.9325  13
  -4 -16   0 101.321 16.0337   6
   4 -16   0 135.907 15.9580  12
  -4 -16   0 77.2064 13.2392   4
  -4 -16   0 90.5487 16.0341  10
   4 -16   0 95.9775 11.6778   6
  -4 -16   0 118.498 18.9494  14
  -4 -16   0 102.668 8.77138   7
   4 -16   0 39.6464 58.6584   3
  -4 -16   0 115.034 10.0178   2
  -4 -16   0 110.672 15.8812  12
   4 -16   0 126.216 18.2816  14
  -4 -16   0 130.828 15.5797   9
  -4 -16   0 68.4184 64.0540   3
   4 -16   0 103.938 14.7212  12
   4 -16   0 121.758 13.1333  10
   4 -16   0 101.077 9.88747   2
   4 -16   0 161.501 17.9568   8
   4 -16   0 108.144 16.1133   5
   4 -16   0 106.456 16.2297  13
  -4 -16   0 149.188 17.8151   5
   4 -16   0 111.960 10.0828   2
   4 -16   0 104.402 15.4574   4
  -4  16   0 125.431 17.5714  13
  -4  16   0 110.056 8.13138  11
  -4  16   0 114.653 13.0175  10
   4  16   0 125.411 18.5711  10
  -4  16   0 131.716 17.8586  14
   4  16   0 85.5351 16.3761  14
  -4  16   0 91.2026 9.69085   2
  -4  16   0 121.340 18.3450   9
  -4  16   0 131.226 17.1749   4
  -4  16   0 48.2817 65.5121   3
   4  16   0 116.077 10.1179   2
   4  16   0 99.7838 9.69345   2
  -4  16   0 122.385 16.4367  12
   4  16   0 132.908 15.7103   4
   4  16   0 99.3647 14.0846   9
   4  16   0 112.096 8.87533   7
   4  16   0 124.260 16.9459  13
  -4  16   0 127.068 17.3063   5
  -4  16   0 111.579 9.94663   2
  -4  16   0 119.270 15.7902   8
   5 -16   0 6.30873 4.96211   8
  -5 -16   0 19.0943 6.42414   9
   5 -16   0 13.1254 6.39321  13
   5 -16   0 4.62825 5.42365   5
   5 -16   0 16.7526 8.50171  14
   5 -16   0 5.98486 4.57184  12
  -5 -16   0 5.08500 57.2114   3
   5 -16   0 6.73624 2.52935   2
  -5 -16   0 5.05971 5.81735   6
  -5 -16   0 2.18276 5.39721  14
  -5 -16   0 9.50737 2.85347   2
   5 -16   0 2.32700 4.42421   4
  -5 -16   0 2.77271 4.73003  13
  -5 -16   0 1.53479 4.52827  12
   5 -16   0 7.25867 2.64512   2
   5 -16   0 4.44458 4.78015  12
  -5 -16   0 5.31078 4.10750   4
  -5 -16   0 6.09665 2.57104  11
  -5 -16   0 11.3342 6.85550  10
  -5 -16   0 11.5460 2.04438   7
  -5 -16   0 7.17862 2.54383   2
   5 -16   0 9.64174 3.23628  10
  -5 -16   0 81.0418 62.6553   3
   5 -16   0 36.8984 63.3189   3
   5 -16   0 8.07362 3.39537   6
   5  16   0 6.72333 4.30392   9
  -5  16   0 3.18666 2.49261  10
  -5  16   0 7.53812 2.59830   2
   5  16   0 8.69403 1.95961   7
   5  16   0 10.1777 4.88963   4
   5  16   0 12.8500 6.93139  10
   5  16   0 12.6446 6.22925  13
  -5  16   0 9.35859 5.52658   8
  -5  16   0 9.03339 1.41182  11
  -5  16   0 9.49005 6.18985  13
  -5  16   0 7.76461 5.78374  14
   5  16   0 13.2704 8.44499  14
  -5  16   0 5.75469 5.14688  12
  -5  16   0 7.39960 5.51222   4
  -5  16   0 9.88646 6.94700   9
   5  16   0 5.67346 5.01573   6
  -5  16   0 -1.9816 3.03132   5
  -5  16   0 7.88759 2.69172   2
   5  16   0 13.6799 3.11573   2
   5  16   0 6.15241 2.41200   2
  -5  16   0 -86.503 55.8123   3
   6 -16   0 -4.7755 3.23402  12
   6 -16   0 6.61569 6.31866   8
  -6 -16   0 -2.9867 3.25685  12
  -6 -16   0 4.03428 5.11977   9
   6 -16   0 -2.5393 1.79478   2
  -6 -16   0 -3.3997 59.1580   3
  -6 -16   0 -1.3721 2.01376   2
   6 -16   0 0.91652 2.11510   2
   6 -16   0 2.26851 5.24570   5
  -6 -16   0 -0.0569 2.24096   2
   6 -16   0 2.92779 4.57781  13
  -6 -16   0 -1.1924 4.50811  13
  -6 -16   0 -4.0694 2.90314   4
   6 -16   0 0.75622 3.78497  12
  -6 -16   0 7.07211 5.45732   5
  -6 -16   0 -2.2219 4.93458  14
  -6 -16   0 -4.1353 3.25039   6
   6 -16   0 -4.7177 4.46672  14
   6 -16   0 -0.5681 4.26666   4
   6 -16   0 -2.7614 2.15513   6
   6  16   0 3.82358 5.08831  13
   6  16   0 -4.4283 3.75089  10
  -6  16   0 0.09790 5.24194   5
  -6  16   0 34.6400 58.2242   3
  -6  16   0 4.09693 4.74935  12
   6  16   0 2.85352 5.53941  14
  -6  16   0 -2.4756 1.64692   2
   6  16   0 1.48438 2.12850   2
  -6  16   0 1.06030 5.36741  14
   6  16   0 1.72638 4.36715   9
  -6  16   0 -1.6305 3.98111   8
   6  16   0 -0.8393 1.23975   7
  -6  16   0 0.20817 4.57401   4
  -6  16   0 -0.5347 1.02306  11
  -6  16   0 3.78586 2.17314   2
   6  16   0 -4.2682 3.85223   6
  -6  16   0 2.00388 4.71195  13
   6  16   0 1.12807 3.34664   4
   6  16   0 0.65767 2.01324   2
   7 -16   0 42.6772 69.2984   3
  -7 -16   0 3.16023 6.24467  14
  -7 -16   0 2.09154 6.61399   6
  -7 -16   0 117.932 83.4688   3
  -7 -16   0 2.86008 5.37116  13
  -7 -16   0 -0.0613 2.22979   2
  -7 -16   0 28.4676 71.7724   3
  -7 -16   0 -2.6110 4.75274  10
  -7 -16   0 1.71932 2.40232   2
  -7 -16   0 2.80962 4.91825  12
   7 -16   0 2.16214 3.51574   6
  -7 -16   0 6.93926 4.02389   4
   7 -16   0 0.20816 2.43704   2
   7 -16   0 -1.0535 2.03950   2
   7 -16   0 4.33408 4.68187  12
  -7 -16   0 -2.2511 4.44982   9
   7 -16   0 10.7610 6.07125  13
   7 -16   0 -7.7358 2.91607  12
   7 -16   0 -2.4761 4.79907   8
   7  16   0 0.01703 1.93778   2
  -7  16   0 -1.5718 4.87284   5
   7  16   0 2.52965 4.71520  13
  -7  16   0 -3.0543 4.64976  12
   7  16   0 -1.6139 3.10975   4
   7  16   0 2.99119 6.67143  10
  -7  16   0 0.14571 2.04298   2
  -7  16   0 2.64128 2.12716   2
   7  16   0 2.13835 2.40057   2
  -7  16   0 -1.5144 4.92902  14
  -7  16   0 -1.4077 67.4640   3
  -7  16   0 0.25007 4.09925   4
  -7  16   0 10.7911 6.71502  13
   7  16   0 -1.0302 1.40828   7
  -7  16   0 1.75536 5.62417   8
  -7  16   0 0.54187 1.28846  11
  -8 -16   0 2.32183 2.44406   2
  -8 -16   0 -0.6625 4.84148   8
  -8 -16   0 67.6051 87.6589   3
  -8 -16   0 9.27890 7.88778  10
  -8 -16   0 8.82413 8.09784   6
   8 -16   0 -64.243 84.3260   3
  -8 -16   0 0.34542 6.24118  14
   8 -16   0 -4.6712 3.03103  12
  -8 -16   0 6.57863 7.30027   9
  -8 -16   0 -45.260 76.4582   3
   8 -16   0 7.00052 2.92152   2
  -8 -16   0 0.52761 4.51157  12
  -8  16   0 0.88280 2.24594   2
  -8  16   0 -9.3314 3.46741   5
  -8  16   0 2.70557 3.65078   6
  -8  16   0 3.73096 5.22029  12
   8  16   0 5.49988 2.60730   2
   8  16   0 0.78699 1.89318   7
  -8  16   0 -17.398 81.7980   3
  -8  16   0 6.31581 6.37558   8
  -8  16   0 1.97284 6.00790   4
  -8  16   0 2.65133 5.82764  14
  -9 -16   0 10.0321 6.76937  12
   9 -16   0 1.51451 2.63196   2
   9 -16   0 10.4116 4.50619  12
  -9 -16   0 3.59103 6.54939  14
  -9 -16   0 20.1276 10.3051   8
  -9 -16   0 -11.765 93.7182   3
  -9 -16   0 7.72200 8.00068  10
  -9 -16   0 7.46209 8.84448   6
  -9 -16   0 11.1204 8.79941   9
  -9  16   0 3.65041 7.37914   8
  -9  16   0 11.0035 8.06966  14
  -9  16   0 0.00342 5.57920   5
  -9  16   0 12.5679 5.23160   6
   9  16   0 13.3817 3.47910   2
  -9  16   0 4.57785 6.09013  12
 -10 -16   0 10.1424 8.52198   8
  10 -16   0 16.0479 4.15519   2
 -10 -16   0 19.9941 10.9856  10
 -10 -16   0 75.4311 124.436   3
 -10 -16   0 12.0498 7.58719  12
 -10 -16   0 11.5410 8.71080  14
 -10 -16   0 4.59966 8.71171   6
 -10  16   0 15.1226 8.65969   5
 -10  16   0 22.0771 10.8052   8
 -10  16   0 11.1613 7.52985  12
 -10  16   0 25.4194 10.8565  14
  10  16   0 11.4765 3.60820   2
 -11 -16   0 -209.58 134.488   3
 -11 -16   0 -3.0740 7.28338  10
 -11 -16   0 -6.1760 6.70065   8
 -11 -16   0 9.80306 9.16505  14
 -11 -16   0 -9.3903 5.18997   6
 -11 -16   0 1.31188 5.57940  12
  11 -16   0 -0.9504 2.47257   2
 -11  16   0 4.93036 8.39640   8
  11  16   0 2.60080 2.88354   2
 -11  16   0 4.50541 8.52635   5
 -11  16   0 -2.7880 6.75055  14
 -11  16   0 -1.9760 6.31589  12
  12 -16   0 -1.4916 2.90153   2
 -12 -16   0 5.50797 7.27835  12
 -12 -16   0 -5.2686 6.33368   6
 -12 -16   0 6.10153 8.63899   8
 -12 -16   0 -11.926 4.91620  10
 -12 -16   0 7.93251 9.30253  14
 -12  16   0 -5.0604 6.18600  12
 -12  16   0 -9.8586 5.99766  14
  12  16   0 0.17178 2.79567   2
 -12  16   0 9.22446 10.1118   5
 -13 -16   0 0.94916 9.04190   8
 -13 -16   0 7.01734 9.47164  14
 -13 -16   0 10.4220 11.5387   6
  13 -16   0 1.72348 3.55715   2
 -13  16   0 -7.0323 6.58637  12
 -13  16   0 -6.2967 7.91216   5
 -13  16   0 3.38015 8.52911   8
 -13  16   0 -5.6613 6.95016  14
  13  16   0 0.00973 3.17963   2
  14 -16   0 1.28606 3.59363   2
 -14 -16   0 3.60960 9.39191   8
 -14 -16   0 5.22563 10.9857   6
 -14 -16   0 1.29934 8.22065  14
 -14  16   0 10.4993 11.5751   8
 -14  16   0 1.58533 10.1041   5
 -14  16   0 -5.6781 6.90916  14
  14  16   0 10.3865 4.41246   2
 -15 -16   0 3.72807 12.1843   6
 -15 -16   0 15.0442 14.0812   8
  15 -16   0 7.92160 4.54082   2
  15  16   0 3.12252 3.94820   2
 -15  16   0 -4.0446 11.1155   5
 -15  16   0 10.1842 11.6388   8
   0 -17   0 -2.5878 3.62295  10
   0 -17   0 1.62800 3.93627   5
   0 -17   0 -1.7429 3.25180   6
   0 -17   0 -4.0361 3.27208   8
   0 -17   0 3.49929 4.13008  12
   0 -17   0 9.66255 6.80378  14
   0 -17   0 -4.0007 1.66072   2
   0 -17   0 1.36520 3.56630   9
   0 -17   0 0.09979 0.92110  11
   0 -17   0 -4.7463 1.57151   4
   0 -17   0 1.51850 5.33433  14
   0 -17   0 -2.4970 3.45229  12
   0 -17   0 -16.668 52.4918   3
   0 -17   0 -0.6820 1.94176   2
   0  17   0 4.08236 3.88179   9
   0  17   0 2.97326 4.62082   4
   0  17   0 -12.514 45.9776   3
   0  17   0 3.79145 4.49671  10
   0  17   0 -2.2266 2.33503   5
   0  17   0 0.65513 2.07937   2
   0  17   0 4.76591 4.73161  13
   0  17   0 1.16456 1.86438   2
   0  17   0 0.39630 0.79854   7
   0  17   0 -1.6556 3.41903  13
   1 -17   0 -0.1013 3.58867   9
   1 -17   0 -0.0072 0.59292  11
  -1 -17   0 0.76825 3.85626   4
   1 -17   0 2.69933 5.58955  14
   1 -17   0 -0.3232 4.79706  14
   1 -17   0 1.54749 3.62502   4
   1 -17   0 2.50088 4.34521  12
   1 -17   0 -3.3535 3.26066   5
  -1 -17   0 -27.864 53.2194   3
  -1 -17   0 -0.2515 2.01789   2
   1 -17   0 3.54108 2.37198   2
  -1 -17   0 -8.4747 4.46818  14
  -1 -17   0 0.61616 2.06325   2
   1 -17   0 -0.8326 3.46470  10
  -1 -17   0 6.78850 4.90413  12
  -1 -17   0 2.97987 4.12946  14
  -1 -17   0 1.09407 1.18648  11
   1 -17   0 3.53040 44.5625   3
   1 -17   0 3.88206 4.06384   8
   1 -17   0 -1.3080 1.86554   2
  -1 -17   0 -2.4517 2.98046   8
  -1 -17   0 3.49726 4.49738   9
  -1 -17   0 -1.6489 3.55399   5
   1 -17   0 6.21513 4.81882  12
  -1 -17   0 0.27703 3.21771  10
  -1 -17   0 -5.2612 2.49789   6
  -1  17   0 -4.4213 3.34598   5
  -1  17   0 -4.8502 3.52649  13
   1  17   0 65.9954 42.4309   3
   1  17   0 -4.1673 2.10538   5
  -1  17   0 -0.1687 4.02344   4
   1  17   0 2.15230 2.08316   2
  -1  17   0 0.02174 3.06777  13
   1  17   0 1.40768 3.62508   9
   1  17   0 -3.7588 2.06916   4
  -1  17   0 0.37713 3.27700   8
  -1  17   0 -0.0577 1.96382   2
   1  17   0 -3.9477 2.51018  14
  -1  17   0 -7.1480 2.51896   9
   1  17   0 3.15673 2.18579   2
   1  17   0 -5.2102 3.14969  13
   1  17   0 4.24639 5.30526  10
   1  17   0 -1.2616 0.75841   7
   1  17   0 2.97708 4.39290  13
  -1  17   0 3.00393 3.93704  10
  -1  17   0 0.45625 1.93136   2
  -1  17   0 5.71320 43.5247   3
   2 -17   0 54.6333 10.1531   8
  -2 -17   0 46.3981 5.79083   2
   2 -17   0 44.2588 5.79772   2
  -2 -17   0 48.5638 5.92755   2
   2 -17   0 53.4485 12.2294  14
  -2 -17   0 35.8620 10.5560  14
   2 -17   0 59.6666 10.6891   5
   2 -17   0 53.6601 11.6660  14
   2 -17   0 51.6956 9.71893  12
  -2 -17   0 53.4877 11.2975  10
   2 -17   0 81.8090 66.8107   3
   2 -17   0 47.5532 9.96970   4
  -2 -17   0 39.9676 9.21986  12
   2 -17   0 50.9849 6.00758   2
   2 -17   0 39.7340 8.82874  12
  -2 -17   0 38.3261 8.34186   9
  -2 -17   0 38.5870 8.91803   4
  -2 -17   0 46.6306 4.91951  11
  -2 -17   0 42.4879 9.38566   6
   2 -17   0 58.3476 9.95493  10
  -2 -17   0 61.3632 10.7464   5
  -2 -17   0 59.7545 55.0497   3
   2  17   0 42.3903 4.04086   7
  -2  17   0 60.9216 49.2244   3
  -2  17   0 55.9788 9.56604  10
   2  17   0 54.3483 8.97792   9
   2  17   0 54.3715 11.5110  10
  -2  17   0 37.2489 9.13571   5
  -2  17   0 49.0250 10.9657  13
   2  17   0 61.5604 6.33067   2
   2  17   0 48.8814 10.2311  13
  -2  17   0 51.9463 5.83731   2
  -2  17   0 54.9776 6.07909   2
   2  17   0 42.8245 11.0319  14
   2  17   0 57.8295 10.3849   5
  -2  17   0 42.2169 10.0297   4
  -2  17   0 52.8458 9.83158  12
  -2  17   0 41.1132 9.48316   9
   2  17   0 58.0519 10.8821   4
  -2  17   0 27.8755 7.55464   8
  -3 -17   0 55.3834 12.6589  14
   3 -17   0 31.5358 6.11576   6
   3 -17   0 60.7994 12.5265  14
   3 -17   0 60.4457 10.0176  12
  -3 -17   0 45.5529 9.61117   5
   3 -17   0 34.9666 9.14916   4
  -3 -17   0 63.3860 11.3384  13
  -3 -17   0 38.1308 52.1937   3
   3 -17   0 41.6223 10.6966  14
  -3 -17   0 36.3124 9.52107   6
   3 -17   0 57.0230 10.0433   8
  -3 -17   0 125.299 51.2403   3
   3 -17   0 29.9067 4.96215   2
  -3 -17   0 53.0868 9.10241   9
   3 -17   0 29.8061 7.07909  10
   3 -17   0 -12.698 53.1203   3
  -3 -17   0 43.3107 5.50716   2
  -3 -17   0 42.3316 9.85534  10
  -3 -17   0 32.5314 8.63669  12
   3 -17   0 31.3784 8.48610   5
  -3 -17   0 52.5669 10.3070   4
   3 -17   0 41.9757 5.47601   2
  -3 -17   0 46.7642 3.93966   7
  -3 -17   0 33.7762 5.20393   2
   3 -17   0 38.6427 9.06892  12
  -3 -17   0 45.7826 4.90879  11
   3 -17   0 48.9197 10.4527  13
   3  17   0 42.9238 9.88984  13
  -3  17   0 46.6250 10.7068  14
  -3  17   0 48.7353 10.0904  12
   3  17   0 42.3004 5.47583   2
   3  17   0 50.8440 9.79197   5
  -3  17   0 71.3378 56.2693   3
  -3  17   0 31.3519 4.91593   2
   3  17   0 33.6280 8.20689   4
  -3  17   0 62.6557 11.6304   9
  -3  17   0 75.8704 13.3842  13
   3  17   0 49.1350 11.3336  10
  -3  17   0 39.2213 8.63241   8
   3  17   0 39.2501 3.85294   7
  -3  17   0 52.8837 10.7520   4
  -3  17   0 36.3823 5.22566   2
  -3  17   0 51.0358 8.59573  10
   3  17   0 38.3433 10.3863  14
  -3  17   0 54.9813 10.7719   5
   3  17   0 59.4494 9.29592   9
  -4 -17   0 87.0417 13.2967   9
  -4 -17   0 82.1471 15.7388  10
  -4 -17   0 83.1822 14.8760   6
  -4 -17   0 92.7757 8.07400   7
   4 -17   0 102.732 9.52855   2
   4 -17   0 88.1825 16.0583  14
   4 -17   0 85.9857 13.7773  12
  -4 -17   0 98.1480 9.38895   2
  -4 -17   0 37.9585 59.7365   3
  -4 -17   0 104.412 9.43443   2
   4 -17   0 81.5515 14.5868   5
  -4 -17   0 80.9420 13.2586   4
   4 -17   0 98.4725 14.1872  12
  -4 -17   0 104.262 16.1023  13
   4 -17   0 112.770 9.63809   2
   4 -17   0 99.0039 15.0152   8
  -4 -17   0 163.373 71.1524   3
   4 -17   0 85.9218 14.9189  13
  -4 -17   0 85.3374 14.1939   5
   4 -17   0 92.0007 11.9498  10
   4 -17   0 101.894 11.5325   6
   4 -17   0 141.003 68.2622   3
  -4 -17   0 103.859 9.04782  11
   4 -17   0 115.960 16.2012   4
  -4 -17   0 113.572 18.1458  14
  -4 -17   0 90.2517 14.6726  12
  -4  17   0 101.949 63.8328   3
  -4  17   0 98.2906 9.25656   2
   4  17   0 99.6452 8.14070   7
  -4  17   0 87.2697 14.7982   4
   4  17   0 111.842 14.6144   4
   4  17   0 104.221 15.6322  13
   4  17   0 99.8426 17.0547  14
  -4  17   0 113.797 16.1771  12
  -4  17   0 102.653 16.8790  14
   4  17   0 88.4937 16.1549  10
  -4  17   0 120.191 17.6169  13
  -4  17   0 109.045 9.48590   2
   4  17   0 111.949 9.56421   2
  -4  17   0 112.425 16.5786   5
  -4  17   0 110.645 15.6612   8
  -4  17   0 124.119 17.8219   9
   4  17   0 97.4085 9.19489   2
   4  17   0 110.482 14.4364   9
  -5 -17   0 5.45422 4.56870   9
  -5 -17   0 41.5322 60.5982   3
  -5 -17   0 0.15716 3.30614   4
   5 -17   0 -35.677 60.9574   3
  -5 -17   0 7.55798 4.67278  12
  -5 -17   0 -94.987 61.0690   3
  -5 -17   0 2.33957 5.61814  10
   5 -17   0 11.4652 2.94814   2
  -5 -17   0 8.76766 2.71830   2
   5 -17   0 2.70701 5.64108  14
   5 -17   0 12.1798 4.12664   6
  -5 -17   0 11.3214 3.16149   2
   5 -17   0 7.67129 5.07612  12
   5 -17   0 12.0055 5.31756  12
   5 -17   0 13.2366 6.40088   8
   5 -17   0 3.37960 2.58475  10
  -5 -17   0 9.99680 6.43714  13
   5 -17   0 9.13943 3.08589   2
   5 -17   0 3.68891 4.62112   5
  -5 -17   0 -1.5129 4.60049   5
  -5 -17   0 6.72540 1.70559   7
  -5 -17   0 4.23932 2.31534  11
   5 -17   0 15.7804 6.70731   4
  -5  17   0 -7.9529 3.68304   9
   5  17   0 13.2591 5.60269   9
  -5  17   0 9.18260 2.75930   2
   5  17   0 3.33245 2.16253   2
  -5  17   0 8.89812 2.62340   2
   5  17   0 4.26233 2.37948   2
   5  17   0 -2.2222 3.37096   4
   5  17   0 -6.7356 3.72532  10
  -5  17   0 0.40266 4.39066  13
   5  17   0 0.49702 5.13120  13
   5  17   0 -1.7278 4.73860  14
  -5  17   0 -56.895 54.2269   3
  -5  17   0 6.68132 5.70748   4
  -5  17   0 11.1199 5.60203  12
  -5  17   0 6.08256 3.15312  10
  -5  17   0 6.29588 5.15097   8
   5  17   0 6.44642 1.72252   7
  -5  17   0 8.11882 1.09593  11
   6 -17   0 -2.1043 4.95961  14
  -6 -17   0 2.51403 5.29692  13
  -6 -17   0 0.55884 4.31627   9
   6 -17   0 -3.0706 3.64456  12
   6 -17   0 1.95089 2.17092   2
   6 -17   0 -0.0829 2.81248   6
   6 -17   0 3.94443 2.56852   2
   6 -17   0 -3.2220 5.01773   8
   6 -17   0 2.69042 5.14368  13
   6 -17   0 0.22599 1.54930  10
   6 -17   0 1.14239 3.64293  12
  -6 -17   0 4.88128 76.0181   3
  -6 -17   0 -1.1262 4.38954  12
   6 -17   0 -3.2451 4.15122   5
  -6 -17   0 4.56203 3.93057   4
  -6 -17   0 -0.0800 2.03762   2
  -6 -17   0 6.53850 5.90296   5
  -6 -17   0 7.76781 6.79701  14
  -6 -17   0 9.35179 6.85507   6
  -6 -17   0 -27.178 66.7468   3
   6 -17   0 5.27544 4.73038   4
  -6 -17   0 2.91284 5.44413  10
   6  17   0 0.98130 1.35913   7
  -6  17   0 3.54664 5.95782   5
  -6  17   0 -1.0699 4.77307  13
   6  17   0 13.8257 7.65105  10
  -6  17   0 2.45887 5.11387   4
  -6  17   0 4.10947 2.40417   2
  -6  17   0 3.12240 1.11514  11
  -6  17   0 39.0619 67.9807   3
  -6  17   0 0.20387 4.29728   8
   6  17   0 0.68900 3.44813   9
   6  17   0 2.71281 3.90362   4
   6  17   0 -1.3169 1.83067   2
  -6  17   0 -2.4031 4.12416  12
  -6  17   0 -1.8145 4.54242  14
   6  17   0 -1.5442 3.81971  13
   6  17   0 0.09717 5.24754  14
   6  17   0 0.74584 2.25911   2
  -7 -17   0 0.71948 5.73985  10
  -7 -17   0 1.21024 5.28527   6
  -7 -17   0 1.79991 4.74335  13
  -7 -17   0 -2.4465 3.21505   4
   7 -17   0 0.68529 2.29832   2
   7 -17   0 -3.2457 2.02857   2
   7 -17   0 65.7709 76.3205   3
   7 -17   0 11.7512 5.95244  12
  -7 -17   0 4.24651 2.51380   2
  -7 -17   0 -0.9380 1.97897   2
  -7 -17   0 -1.2515 4.86452   9
  -7 -17   0 -2.7750 76.1704   3
   7 -17   0 -3.6279 4.14529  13
   7 -17   0 -5.6871 3.84377   8
  -7 -17   0 -41.797 80.7831   3
   7 -17   0 1.83387 3.46799   6
  -7 -17   0 6.24627 7.21848  14
   7 -17   0 -1.4065 3.89124  12
  -7  17   0 2.48759 5.84838  14
  -7  17   0 3.15263 5.39741   4
   7  17   0 10.6729 5.73200   9
   7  17   0 2.09516 2.36582   2
  -7  17   0 5.14089 5.94909  12
  -7  17   0 0.91363 1.28410  11
   7  17   0 2.67599 2.50305   2
   7  17   0 -0.6723 3.68641  13
  -7  17   0 2.14349 2.35717   2
  -7  17   0 3.05685 2.29205   2
  -7  17   0 8.86373 6.48478   8
  -7  17   0 10.4547 7.26933   5
  -7  17   0 6.00017 5.93936  13
   7  17   0 2.58603 6.32146  10
   7  17   0 -2.8176 3.26080   4
  -7  17   0 -24.353 70.4918   3
   7  17   0 1.42247 1.57160   7
   8 -17   0 -1.9117 2.15432   2
  -8 -17   0 -4.4242 4.68286  12
  -8 -17   0 -1.7332 4.64150   9
   8 -17   0 2.93823 4.08106  12
  -8 -17   0 -1.9053 5.63092   6
  -8 -17   0 -3.0534 6.24309  10
  -8 -17   0 -82.716 75.6829   3
  -8 -17   0 -13.096 99.5827   3
  -8 -17   0 4.51141 6.70879  14
  -8  17   0 -5.2484 5.28629   8
  -8  17   0 -0.7580 5.47720  14
  -8  17   0 -2.9712 4.40206  12
   8  17   0 -1.0257 1.64228   7
  -8  17   0 0.33305 6.01284   4
  -8  17   0 -155.59 79.2672   3
  -8  17   0 -0.4548 3.00453   6
  -8  17   0 -1.2105 3.63696   2
  -8  17   0 -0.0744 6.52286   5
   8  17   0 3.81062 2.59608   2
  -9 -17   0 37.4059 109.399   3
   9 -17   0 13.0176 3.90044   2
   9 -17   0 11.3594 5.06366  12
  -9 -17   0 7.68513 7.51002   9
  -9 -17   0 8.80611 7.35380  14
  -9 -17   0 20.4859 10.8174   6
  -9 -17   0 9.71628 7.07993  12
  -9 -17   0 23.3075 10.3473   8
  -9 -17   0 19.3240 10.4627  10
  -9  17   0 8.15736 8.34208  14
  -9  17   0 28.5116 10.3177   8
  -9  17   0 12.2849 8.02791  12
  -9  17   0 10.9897 5.20828   6
   9  17   0 12.7196 3.73444   2
  -9  17   0 9.61947 8.85911   5
 -10 -17   0 -1.7611 6.57992  10
 -10 -17   0 8.32865 9.50787   6
 -10 -17   0 -0.7408 6.99696   8
  10 -17   0 0.36822 2.78459   2
 -10 -17   0 7.65034 6.54905  12
 -10 -17   0 -5.1535 5.95799  14
 -10  17   0 -5.9129 6.70051   5
 -10  17   0 5.18645 7.99496  14
  10  17   0 1.47513 2.50292   2
 -10  17   0 2.92697 6.58479  12
 -10  17   0 5.60047 8.20293   8
 -11 -17   0 10.8512 8.85474  12
  11 -17   0 4.58205 3.39003   2
 -11 -17   0 -7.1236 6.67325  10
 -11 -17   0 -9.6475 6.48278  14
 -11 -17   0 47.3566 138.255   3
 -11 -17   0 17.4882 11.4110   6
  11  17   0 8.85146 3.39866   2
 -11  17   0 6.25873 7.69398  14
 -11  17   0 11.1984 8.78652   8
 -11  17   0 8.28248 6.97691  12
  12 -17   0 0.96907 3.18925   2
 -12 -17   0 -10.509 6.47776   8
 -12 -17   0 -7.9143 6.95646  10
 -12 -17   0 -10.581 6.05850   6
 -12 -17   0 -4.6159 6.72312  12
 -12  17   0 -3.0139 6.48359  12
 -12  17   0 13.8721 10.3233   8
 -12  17   0 4.60472 9.37075   5
  12  17   0 -2.5130 2.73436   2
 -13 -17   0 -3.8783 8.34980   6
 -13 -17   0 2.15384 9.60449  14
  13 -17   0 0.43094 3.46347   2
 -13 -17   0 -1.9275 6.61778   8
 -13  17   0 0.63510 7.47245  12
 -13  17   0 -2.0426 7.50262   8
 -13  17   0 -5.0419 6.25727   5
  13  17   0 5.08134 3.48801   2
 -13  17   0 1.93782 8.20083  14
 -14 -17   0 0.89142 9.03809   8
  14 -17   0 -3.5583 3.28970   2
 -14 -17   0 10.8293 11.8994   6
 -14 -17   0 -3.0659 9.08543  14
 -14  17   0 3.84166 9.91154   8
  14  17   0 1.85194 3.38111   2
 -14  17   0 2.20489 9.32620  14
 -14  17   0 -4.4263 9.39769   5
 -15 -17   0 1.90864 11.4945   8
  15 -17   0 2.74093 4.19682   2
 -15  17   0 -3.5205 8.58075   8
 -15  17   0 -11.324 7.34979   5
  15  17   0 0.96452 3.78389   2
   0 -18   0 30.6959 7.21189   6
   0 -18   0 35.5559 8.31383   5
   0 -18   0 36.7686 8.10976   8
   0 -18   0 29.3952 9.02538  14
   0 -18   0 29.9410 7.42857   9
   0 -18   0 41.6926 10.1975  14
   0 -18   0 24.8045 7.44018  12
   0 -18   0 39.3093 8.78388  12
   0 -18   0 -13.787 57.0635   3
   0 -18   0 30.0391 3.02146  11
   0 -18   0 20.8136 7.47406  10
   0 -18   0 38.6785 5.05664   2
   0 -18   0 34.3891 4.85595   2
   0 -18   0 33.5907 8.77957   4
   0  18   0 40.0482 5.08444   2
   0  18   0 -14.039 53.7436   3
   0  18   0 36.9712 9.19030  13
   0  18   0 26.2251 2.79489   7
   0  18   0 28.3195 7.12497   9
   0  18   0 29.1909 8.53240  13
   0  18   0 26.3183 8.00774  10
   0  18   0 33.3552 8.35392   4
   0  18   0 30.9962 7.60524   5
   0  18   0 32.0111 4.68757   2
   1 -18   0 4.47266 5.95675  14
   1 -18   0 -2.6008 3.90001  12
  -1 -18   0 -1.9782 2.87041   6
   1 -18   0 8.90173 5.62822   4
  -1 -18   0 0.69051 3.85336  14
  -1 -18   0 8.75537 2.86081   2
  -1 -18   0 2.05658 4.70392  10
  -1 -18   0 -1.5881 3.44983   8
   1 -18   0 -6.2857 2.98621   5
  -1 -18   0 3.93339 4.65430   4
  -1 -18   0 3.99281 2.25311   2
  -1 -18   0 46.0729 61.8663   3
   1 -18   0 1.23231 4.17303   8
  -1 -18   0 4.08394 4.09689   5
   1 -18   0 6.30062 4.46671   9
  -1 -18   0 2.22413 4.03721  12
   1 -18   0 7.43850 2.56208   2
  -1 -18   0 -0.4773 4.44775  12
   1 -18   0 4.36843 4.59724  10
  -1 -18   0 1.92684 3.58138   9
   1 -18   0 4.16383 0.81045  11
   1 -18   0 21.9775 56.3988   3
  -1 -18   0 -6.1915 3.26151  14
  -1 -18   0 6.81081 1.61218  11
   1 -18   0 4.90269 6.80319  14
   1 -18   0 3.36333 2.45962   2
   1 -18   0 0.64918 3.77740  12
  -1  18   0 -21.574 47.0506   3
   1  18   0 9.51079 6.04531  13
  -1  18   0 4.00980 4.99666  13
   1  18   0 7.60066 5.52700  13
   1  18   0 0.67124 2.17482   2
  -1  18   0 0.57055 4.25813   9
  -1  18   0 8.60107 4.92010   5
   1  18   0 3.97692 4.21178   5
   1  18   0 1.04088 4.56190  14
   1  18   0 27.9652 53.5543   3
   1  18   0 5.52935 4.75937   4
  -1  18   0 0.74914 4.37467  13
   1  18   0 -0.0734 3.79615   9
  -1  18   0 4.92122 4.18349  10
   1  18   0 6.22644 5.37961  10
   1  18   0 7.45448 2.42112   2
  -1  18   0 0.53506 3.77452   8
  -1  18   0 4.70324 2.49247   2
   1  18   0 4.11946 1.14152   7
  -1  18   0 4.20397 4.92580   4
  -1  18   0 6.83060 2.43993   2
  -2 -18   0 211.508 22.0518   8
  -2 -18   0 169.933 13.6176  11
  -2 -18   0 175.320 14.5395   2
  -2 -18   0 179.957 20.5866   5
  -2 -18   0 171.069 19.5028   9
  -2 -18   0 189.980 21.7714  12
  -2 -18   0 161.817 20.5450   4
   2 -18   0 172.702 20.2164   8
   2 -18   0 166.885 14.4844   2
  -2 -18   0 190.813 72.6573   3
   2 -18   0 172.472 20.9635  12
  -2 -18   0 194.183 14.7124   2
  -2 -18   0 133.576 19.5248   6
  -2 -18   0 166.641 23.8824  14
  -2 -18   0 165.547 22.0508  10
   2 -18   0 163.335 20.2511  12
   2 -18   0 152.182 20.6650   4
   2 -18   0 262.539 78.2849   3
   2 -18   0 168.707 14.4916   2
   2 -18   0 154.831 22.1348  14
  -2 -18   0 194.204 22.7511  13
   2 -18   0 154.637 20.1032   5
   2 -18   0 169.007 19.7758  10
   2 -18   0 138.927 22.0156  14
  -2  18   0 145.845 20.7341  13
   2  18   0 156.720 13.2486   7
  -2  18   0 184.459 14.5993   2
  -2  18   0 177.743 21.8461   4
   2  18   0 190.787 17.8843   9
  -2  18   0 378.446 92.6473   3
   2  18   0 169.573 21.3572  13
   2  18   0 172.676 14.5042   2
   2  18   0 157.604 22.5554  14
   2  18   0 169.171 21.8050  13
  -2  18   0 137.943 19.5592   5
  -2  18   0 178.780 21.0560  12
   2  18   0 179.427 21.1551   4
  -2  18   0 180.460 20.5417   8
   2  18   0 160.277 20.0690   5
  -2  18   0 147.483 19.0400  10
  -2  18   0 194.499 22.0396   9
   2  18   0 180.813 23.0018  10
  -2  18   0 184.285 14.5447   2
  -2  18   0 155.480 21.5478  13
  -3 -18   0 144.351 21.8969  14
  -3 -18   0 464.646 89.5127   3
  -3 -18   0 161.462 19.3417   9
  -3 -18   0 165.014 12.6606   7
  -3 -18   0 193.950 22.5201  13
   3 -18   0 188.807 20.6984  12
  -3 -18   0 167.061 22.0089  10
   3 -18   0 145.885 21.3323  14
   3 -18   0 176.361 15.5102   6
  -3 -18   0 160.513 13.9749   2
   3 -18   0 166.751 14.0841   2
  -3 -18   0 170.415 13.4733  11
  -3 -18   0 169.554 20.7583   5
   3 -18   0 167.944 20.2844   8
  -3 -18   0 154.458 14.0089   2
  -3 -18   0 135.453 19.6892   6
   3 -18   0 146.795 21.9759  14
   3 -18   0 191.251 21.3075  12
  -3 -18   0 146.709 19.8961  12
   3 -18   0 146.710 20.0749   5
   3 -18   0 180.529 17.2665  10
   3 -18   0 144.042 13.8764   2
   3 -18   0 139.417 19.8498   4
  -3 -18   0 82.3202 68.8246   3
  -3 -18   0 161.056 19.7085   4
   3 -18   0 281.008 84.1312   3
   3  18   0 186.713 21.9099  13
  -3  18   0 51.4010 63.8259   3
  -3  18   0 162.343 21.2254   4
   3  18   0 160.701 18.5906   9
  -3  18   0 152.301 13.8329   2
   3  18   0 164.716 12.7119   7
   3  18   0 185.090 24.0066  14
   3  18   0 178.515 20.7079   5
  -3  18   0 149.951 19.9401   5
  -3  18   0 222.710 22.5084   8
   3  18   0 160.285 13.9950   2
  -3  18   0 183.515 14.2187   2
  -3  18   0 169.319 24.3651  13
  -3  18   0 193.857 21.8968  12
   3  18   0 144.058 19.3149   4
  -3  18   0 133.915 17.5623  10
   3  18   0 180.199 23.1927  10
  -3  18   0 176.445 21.7614   9
   4 -18   0 18.3122 3.98519   2
  -4 -18   0 -11.299 65.8478   3
  -4 -18   0 11.8850 3.40095   2
  -4 -18   0 132.892 73.5621   3
   4 -18   0 88.2368 71.2071   3
   4 -18   0 19.7358 3.99003   2
  -4 -18   0 24.6628 9.40874  14
  -4 -18   0 26.8513 3.00737   7
  -4 -18   0 32.8663 7.61698   4
   4 -18   0 29.9263 7.62233  12
   4 -18   0 14.9317 7.25767  13
  -4 -18   0 16.5099 5.82779   9
   4 -18   0 18.0139 7.27313   4
   4 -18   0 19.6700 8.39516   5
   4 -18   0 24.4538 7.44206   8
  -4 -18   0 35.8462 10.0195  10
   4 -18   0 27.4418 5.42648   6
  -4 -18   0 38.4552 9.38906  12
   4 -18   0 25.7738 7.45247  12
   4 -18   0 10.3204 8.03433  14
   4 -18   0 27.4111 6.17289  10
  -4 -18   0 27.3413 8.75445   6
  -4 -18   0 45.9588 10.2160  13
  -4 -18   0 23.7834 4.14223   2
  -4 -18   0 25.8425 3.83434  11
   4  18   0 19.8799 2.76744   7
  -4  18   0 25.2891 7.99392  12
  -4  18   0 21.2271 3.89664   2
  -4  18   0 -34.406 55.1902   3
   4  18   0 26.9596 8.44680  13
  -4  18   0 15.5025 3.55540   2
  -4  18   0 19.2612 7.73617  14
   4  18   0 7.93381 8.75552  14
   4  18   0 29.0168 7.60685   4
  -4  18   0 23.1266 7.30117   8
   4  18   0 25.7683 7.19422   9
  -4  18   0 36.9309 9.90380   9
  -4  18   0 27.5611 8.34668   4
   4  18   0 30.9704 4.47845   2
  -4  18   0 32.1840 6.44886  10
  -4  18   0 16.0693 7.26776   5
  -4  18   0 23.5959 8.08844  13
   4  18   0 24.8415 3.99091   2
   5 -18   0 106.362 15.3377  12
  -5 -18   0 120.854 10.2098  11
   5 -18   0 134.798 10.7088   2
   5 -18   0 100.256 16.6080   5
   5 -18   0 141.706 16.9916  12
  -5 -18   0 312.090 97.5511   3
  -5 -18   0 17.6361 75.9498   3
  -5 -18   0 102.888 15.2575   4
  -5 -18   0 117.138 16.4685   9
  -5 -18   0 95.1019 17.2680  10
   5 -18   0 92.7030 73.0478   3
  -5 -18   0 111.421 9.04402   7
  -5 -18   0 141.249 18.3227   5
  -5 -18   0 110.504 10.3303   2
   5 -18   0 87.9770 11.8023  10
   5 -18   0 109.041 16.9205   8
  -5 -18   0 116.460 19.3080  14
   5 -18   0 114.763 10.4345   2
   5 -18   0 111.074 12.7367   6
  -5 -18   0 102.958 16.5390  12
  -5 -18   0 100.302 10.1982   2
  -5 -18   0 107.689 17.4838  13
  -5 -18   0 144.631 20.6391   6
   5 -18   0 121.456 19.6021  14
   5 -18   0 110.263 17.1749  13
   5 -18   0 95.0818 15.8889   4
  -5  18   0 155.423 78.1384   3
  -5  18   0 117.995 10.2506   2
  -5  18   0 117.993 17.2753  12
  -5  18   0 130.958 17.6048   8
   5  18   0 92.7086 15.9149  13
  -5  18   0 110.103 8.28231  11
  -5  18   0 93.5401 10.0364   2
   5  18   0 119.912 15.8350   4
  -5  18   0 133.184 22.5305   9
   5  18   0 104.779 10.0782   2
   5  18   0 113.711 10.4511   2
  -5  18   0 112.273 17.8654  14
   5  18   0 98.4607 9.03169   7
  -5  18   0 103.212 12.5255  10
   5  18   0 118.106 19.9643  14
  -5  18   0 152.803 20.2233  13
   5  18   0 125.339 16.1334   9
  -5  18   0 120.747 17.7120   4
   5  18   0 110.371 18.4739  10
  -5  18   0 109.618 17.6310   5
  -6 -18   0 3.13855 2.48790   2
   6 -18   0 -0.2037 3.82275   4
   6 -18   0 2.99994 4.27919  12
  -6 -18   0 -1.1522 4.10388  12
  -6 -18   0 32.6209 70.4559   3
  -6 -18   0 5.12147 7.62858  14
  -6 -18   0 0.93748 5.63972  10
  -6 -18   0 0.84823 2.51033   2
   6 -18   0 -0.4505 2.60318  10
  -6 -18   0 0.14352 3.54039   5
  -6 -18   0 1.02269 4.01927   4
   6 -18   0 2.07140 4.04671  12
   6 -18   0 -2.0368 2.16865   2
   6 -18   0 0.71657 2.80326   6
   6 -18   0 1.30389 2.50110   2
  -6 -18   0 -1.9280 4.81181   6
  -6 -18   0 -2.6274 4.26871   9
   6 -18   0 6.80318 5.77706  13
  -6 -18   0 37.5274 74.5121   3
   6 -18   0 4.72052 6.33039  14
   6 -18   0 12.0438 6.80492   8
  -6 -18   0 -2.6056 4.53076  13
   6  18   0 1.06378 1.63108   7
   6  18   0 -4.3269 3.13479   4
   6  18   0 -1.3201 4.62390  13
  -6  18   0 -2.0408 5.20520   9
  -6  18   0 -3.4985 4.08081  13
  -6  18   0 0.63145 2.13305   2
   6  18   0 -1.1187 2.12276   2
  -6  18   0 3.34538 5.22679   8
  -6  18   0 -7.8648 3.77424   5
   6  18   0 -0.3193 2.20288   2
  -6  18   0 1.01129 0.90717  11
  -6  18   0 6.69673 6.49577  14
   6  18   0 8.17387 5.36523   9
   6  18   0 -6.3351 4.22004  10
   6  18   0 -3.9522 4.55782  14
  -6  18   0 -4.3192 4.38417   4
  -6  18   0 1.59667 2.08778   2
  -6  18   0 68.0187 74.1631   3
  -6  18   0 -3.7818 3.88911  12
  -7 -18   0 0.41199 5.22030  12
   7 -18   0 13.2147 6.79769  13
  -7 -18   0 -79.112 84.4968   3
  -7 -18   0 2.82719 5.43307   6
  -7 -18   0 6.28616 6.07739   9
   7 -18   0 0.64834 2.31839   2
   7 -18   0 -1.1974 4.08843   4
  -7 -18   0 1.41167 2.48071   2
   7 -18   0 -3.2075 5.17575   8
  -7 -18   0 -50.304 78.5873   3
   7 -18   0 -101.57 80.8284   3
  -7 -18   0 -4.5392 5.50465  10
   7 -18   0 -0.3379 4.39831  12
   7 -18   0 5.26821 4.78519  12
  -7 -18   0 -7.4992 3.93473  14
   7 -18   0 6.52522 4.03974   6
   7 -18   0 3.68827 2.76775   2
  -7 -18   0 2.48209 5.69109  13
  -7 -18   0 -1.3848 3.48798   4
   7  18   0 0.72559 4.81380  13
   7  18   0 -0.3899 4.47865   9
  -7  18   0 -4.2287 4.24870   8
  -7  18   0 69.5469 83.3098   3
   7  18   0 2.13581 1.68694   7
   7  18   0 -0.0484 2.13504   2
  -7  18   0 -2.2292 4.56592   5
  -7  18   0 0.16680 4.73288  13
  -7  18   0 4.11563 7.27499   4
  -7  18   0 1.75626 2.20370   2
  -7  18   0 5.05073 6.08097  12
  -7  18   0 2.55863 6.70777  14
   7  18   0 0.19804 3.89940   4
   7  18   0 -0.5777 2.23509   2
  -8 -18   0 175.231 105.991   3
   8 -18   0 0.79418 2.67849   2
  -8 -18   0 0.91962 7.01803  10
  -8 -18   0 3.63910 6.22170  12
  -8 -18   0 -3.1755 6.86417  14
  -8 -18   0 -0.0161 5.76552   6
   8 -18   0 1.71937 4.08669  12
  -8 -18   0 7.74829 6.72542   9
  -8  18   0 -4.5607 4.91675   4
   8  18   0 -0.1093 2.32683   2
  -8  18   0 16.0775 8.54409   5
  -8  18   0 8.99981 6.35627   8
  -8  18   0 1.65842 5.21223  12
  -8  18   0 -7.8965 5.35053  14
   8  18   0 3.73033 2.06477   7
   9 -18   0 18.8682 6.36014  12
  -9 -18   0 21.6548 10.3559   8
  -9 -18   0 10.7666 8.72270  12
  -9 -18   0 0.19116 7.38406   6
  -9 -18   0 22.1096 10.6757  14
  -9 -18   0 6.16325 8.59354  10
   9 -18   0 15.8519 4.07835   2
  -9 -18   0 -73.036 113.966   3
  -9  18   0 11.9883 8.07640  14
   9  18   0 7.08440 3.08895   2
  -9  18   0 17.8454 9.30716   5
  -9  18   0 11.6857 7.91746   8
  -9  18   0 9.02326 7.26904  12
 -10 -18   0 9.93271 8.65241  10
  10 -18   0 12.0726 3.98895   2
 -10 -18   0 1.04639 6.44754  12
 -10 -18   0 20.7377 11.9352   8
 -10 -18   0 133.463 136.213   3
 -10 -18   0 5.91160 8.68748  14
 -10 -18   0 11.1566 9.88815   6
  10  18   0 6.71402 3.23597   2
 -10  18   0 21.5193 10.1256  14
 -10  18   0 4.27685 7.53232   5
 -10  18   0 13.8317 8.03122  12
 -10  18   0 33.3445 11.9391   8
 -11 -18   0 43.1951 153.787   3
  11 -18   0 11.5153 4.16822   2
 -11 -18   0 14.1480 10.7902   8
 -11 -18   0 6.40700 9.55589  14
 -11 -18   0 12.0491 8.29560  12
 -11 -18   0 2.05488 8.31834  10
  11  18   0 18.0116 4.57340   2
 -11  18   0 8.24051 8.94956  14
 -11  18   0 23.1088 10.9483   8
 -11  18   0 15.8016 8.80437  12
 -11  18   0 16.3896 10.5229   5
  12 -18   0 1.21592 3.09104   2
 -12 -18   0 4.35060 9.15031  14
 -12 -18   0 0.48985 8.75441  10
 -12 -18   0 -5.3402 5.91815  12
 -12 -18   0 -7.8193 6.24622   6
 -12 -18   0 -5.3602 7.41339   8
 -12  18   0 -4.5232 5.41744  12
 -12  18   0 1.82709 8.16162  14
 -12  18   0 -1.3937 7.43736   5
 -12  18   0 3.55318 6.83035   8
  12  18   0 -1.1968 2.52086   2
 -13 -18   0 12.3936 12.0451   6
  13 -18   0 -2.9142 3.13323   2
 -13 -18   0 -1.6815 8.75648  14
 -13 -18   0 -0.6006 7.57633   8
 -13  18   0 6.75064 10.4274  14
 -13  18   0 -4.7890 7.20021  12
 -13  18   0 10.4372 11.5498   8
  13  18   0 1.00597 3.29669   2
 -13  18   0 -5.7342 7.30299   5
 -14 -18   0 36.0039 16.8490   6
 -14 -18   0 6.00295 10.7204  14
  14 -18   0 7.27605 4.33224   2
 -14 -18   0 21.4267 14.3852   8
  14  18   0 4.21728 4.10675   2
 -14  18   0 19.3254 12.1996   5
 -14  18   0 10.5244 10.1953  14
 -14  18   0 9.82847 10.4815   8
  15 -18   0 7.09585 4.52403   2
 -15 -18   0 -4.9335 10.1598   6
 -15 -18   0 8.98360 11.5692   8
 -15  18   0 10.3607 11.6445   8
 -15  18   0 -2.3166 10.8417   9
  15  18   0 1.84839 3.77830   2
 -15  18   0 2.27310 11.2405   5
   0 -19   0 2.16547 3.83505   9
   0 -19   0 -3.3147 3.42180  12
   0 -19   0 0.18438 3.29835   6
   0 -19   0 -0.0262 1.99149   2
   0 -19   0 -6.8585 2.36499   8
   0 -19   0 -4.3830 2.86832  14
   0 -19   0 1.35907 4.39418  10
   0 -19   0 0.79508 0.95181  11
   0 -19   0 3.10620 2.20596   2
   0 -19   0 -80.203 54.0342   3
   0 -19   0 -0.2809 3.47578   4
   0 -19   0 0.57746 5.66044  14
   0 -19   0 7.23700 4.81322  12
   0 -19   0 -0.9328 4.01259   5
   0  19   0 1.12435 0.93376   7
   0  19   0 -4.0313 3.42792  13
   0  19   0 -0.2668 3.81542  13
   0  19   0 -0.9150 3.84799  10
   0  19   0 2.23481 2.24649   2
   0  19   0 -0.2762 3.83153   5
   0  19   0 7.29608 54.5129   3
   0  19   0 1.69308 2.02983   2
   0  19   0 -6.4235 2.85664   4
   0  19   0 0.11807 3.61868   9
  -1 -19   0 2.45824 5.99214  14
  -1 -19   0 -1.2828 3.49451  12
   1 -19   0 6.05958 5.69113  14
   1 -19   0 -0.8649 3.99277   5
   1 -19   0 -0.3500 4.10652   4
   1 -19   0 1.57687 4.36116  12
  -1 -19   0 -3.5333 3.28953   6
   1 -19   0 4.61680 5.15623  10
  -1 -19   0 -0.5796 2.03430   2
  -1 -19   0 -0.1064 1.23237  11
   1 -19   0 0.92932 1.99948   2
   1 -19   0 -4.3986 3.02938   8
   1 -19   0 1.39916 0.67331  11
   1 -19   0 -4.8508 3.63038  12
  -1 -19   0 -0.5212 3.29670  14
   1 -19   0 3.59215 2.35779   2
  -1 -19   0 5.41701 2.58894   2
  -1 -19   0 -0.8043 4.10738  12
  -1 -19   0 -136.75 57.4752   3
   1 -19   0 9.52261 7.62193  14
  -1 -19   0 -2.4137 2.71182   4
   1 -19   0 -54.101 67.2590   3
  -1 -19   0 -0.9765 3.25750   8
  -1 -19   0 3.36319 4.85822  10
  -1 -19   0 5.61509 4.66294   9
  -1 -19   0 -0.4156 4.12556   5
  -1  19   0 3.94668 4.90174  13
  -1  19   0 -33.126 51.1312   3
   1  19   0 1.82158 4.56241  13
  -1  19   0 2.29397 3.96428   9
  -1  19   0 -7.8643 2.83328  13
   1  19   0 0.94246 3.95061   9
   1  19   0 -1.4698 1.71208   2
  -1  19   0 11.0762 5.06066  10
   1  19   0 75.6127 61.5467   3
   1  19   0 2.40402 5.00247   4
  -1  19   0 0.60980 2.02896   2
  -1  19   0 3.75627 4.65854   4
   1  19   0 -2.4051 3.20867   5
   1  19   0 -0.5907 3.43734  10
   1  19   0 3.70846 5.20906  13
  -1  19   0 1.00401 2.20514   2
  -1  19   0 4.14351 4.54988   5
  -1  19   0 2.76392 4.35509   8
   1  19   0 -0.1231 0.93350   7
  -2 -19   0 383.658 94.2943   3
   2 -19   0 351.291 27.2226   2
   2 -19   0 323.718 37.5357  14
   2 -19   0 300.706 31.2031   5
   2 -19   0 317.450 30.6847   8
   2 -19   0 363.853 32.8927   4
  -2 -19   0 316.292 31.2563   5
  -2 -19   0 378.365 35.5226  14
  -2 -19   0 321.745 31.7039  12
   2 -19   0 338.889 33.7514  14
  -2 -19   0 353.623 33.5843  10
   2 -19   0 309.083 31.3607  12
  -2 -19   0 317.285 31.5082   6
  -2 -19   0 326.044 31.7231   4
  -2 -19   0 301.610 32.0487  13
   2 -19   0 338.614 31.4230  12
   2 -19   0 370.978 31.6430  10
  -2 -19   0 319.646 31.0441   8
  -2 -19   0 351.579 26.2427  11
  -2 -19   0 373.251 27.3047   2
  -2 -19   0 350.109 27.1966   2
  -2 -19   0 378.810 31.2493   9
   2 -19   0 333.394 27.0585   2
   2  19   0 353.692 32.8865  13
  -2  19   0 377.808 33.7798  13
  -2  19   0 355.383 27.1863   2
  -2  19   0 344.546 31.8521  12
  -2  19   0 352.719 27.1120   2
  -2  19   0 368.199 32.3500   5
  -2  19   0 305.588 32.1424  13
   2  19   0 277.461 31.8956  10
  -2  19   0 376.122 31.5723   8
  -2  19   0 317.074 32.0689   4
   2  19   0 346.635 27.1327   2
  -2  19   0 370.072 31.3672  10
  -2  19   0 284.889 88.4021   3
   2  19   0 293.283 31.9473  13
  -2  19   0 379.699 32.5784   9
   2  19   0 373.502 34.8679  14
   2  19   0 314.790 31.1132   5
   2  19   0 334.333 30.2321   9
   2  19   0 342.862 25.8992   7
   2  19   0 334.897 31.7735   4
  -3 -19   0 7.12077 6.11150  10
   3 -19   0 8.25807 5.13413   8
  -3 -19   0 -0.7213 56.5228   3
  -3 -19   0 14.4626 6.19141   5
  -3 -19   0 6.66879 4.55444   9
   3 -19   0 14.4619 6.50207  12
  -3 -19   0 13.0987 2.04050   7
  -3 -19   0 9.88242 7.96797  14
  -3 -19   0 8.83122 5.59440  12
   3 -19   0 15.5529 6.20673  12
  -3 -19   0 12.5714 3.19133   2
  -3 -19   0 15.5068 3.40733   2
   3 -19   0 12.4911 3.25870   2
   3 -19   0 11.7018 3.20434   2
   3 -19   0 15.1852 7.42610   5
   3 -19   0 8.25574 7.80808  14
   3 -19   0 19.1091 6.98971   4
   3 -19   0 12.8829 5.57157  10
  -3 -19   0 56.6506 61.8116   3
   3 -19   0 9.82458 6.88084  14
  -3 -19   0 6.34157 5.21332   4
  -3 -19   0 11.6498 6.71404   6
  -3 -19   0 8.79768 2.45774  11
   3 -19   0 107.560 72.0386   3
  -3 -19   0 29.8916 8.96283  13
   3  19   0 17.1480 6.86710  13
  -3  19   0 10.8447 3.07901   2
   3  19   0 6.52175 5.19259   5
  -3  19   0 15.3918 6.64494   5
  -3  19   0 15.7443 7.24075  13
  -3  19   0 8.46959 5.15238   8
  -3  19   0 15.4265 5.69553  10
   3  19   0 11.4962 1.87714   7
  -3  19   0 28.4663 8.27316  12
   3  19   0 17.3278 3.57214   2
   3  19   0 19.4839 8.50137  10
  -3  19   0 12.3806 3.18019   2
   3  19   0 8.94802 7.32085  14
  -3  19   0 23.1034 7.68219   4
  -3  19   0 204.787 77.9820   3
  -3  19   0 6.20410 5.98052   9
   3  19   0 16.8462 5.73805   9
   3  19   0 17.3861 6.87889   4
  -4 -19   0 27.3892 7.53558   9
   4 -19   0 29.1491 8.34136   8
   4 -19   0 26.6864 6.45822   6
  -4 -19   0 34.9977 4.88090   2
  -4 -19   0 46.1589 11.0627   5
   4 -19   0 17.6365 7.26032   5
   4 -19   0 41.1888 8.85079  12
  -4 -19   0 18.7171 66.2889   3
  -4 -19   0 27.0171 8.06905  12
  -4 -19   0 30.3149 63.8384   3
  -4 -19   0 33.3390 4.90036   2
  -4 -19   0 26.8040 4.26065  11
   4 -19   0 30.4826 10.7049  14
  -4 -19   0 30.3616 3.33973   7
  -4 -19   0 28.9500 9.02819   6
   4 -19   0 25.8704 5.16429   2
   4 -19   0 33.5137 9.21682   4
  -4 -19   0 37.9996 8.77394   4
   4 -19   0 23.9582 6.35490  10
   4 -19   0 32.8144 8.73728  12
   4 -19   0 26.2159 4.67552   2
   4 -19   0 16.7871 7.95245  13
   4 -19   0 -27.924 65.1189   3
   4 -19   0 37.7698 10.8852  14
  -4 -19   0 40.9512 10.3587  13
  -4  19   0 47.5937 11.0824   9
  -4  19   0 48.3851 67.7726   3
   4  19   0 17.9965 6.87936   4
  -4  19   0 23.4151 7.58629  12
  -4  19   0 22.9393 8.80565  13
  -4  19   0 24.8539 4.48128   2
   4  19   0 38.1616 8.23617   9
   4  19   0 32.6609 10.5717  10
   4  19   0 32.2151 3.41968   7
  -4  19   0 16.5358 5.70973  10
  -4  19   0 23.9117 7.45514   8
   4  19   0 26.5935 8.95826  13
  -4  19   0 33.4997 9.08609   4
  -4  19   0 27.9502 4.58392   2
   4  19   0 27.8270 4.64879   2
   4  19   0 33.1482 10.4397  14
   4  19   0 26.3409 4.79771   2
  -5 -19   0 -2.1951 4.98766  10
  -5 -19   0 2.89912 2.40507   2
  -5 -19   0 -2.6611 4.89662  13
   5 -19   0 -6.9787 3.25873  12
  -5 -19   0 3.01797 5.06372   6
   5 -19   0 -1.3381 4.07768  12
  -5 -19   0 3.68921 5.57282  12
   5 -19   0 1.39017 2.37454   2
   5 -19   0 9.30371 69.8359   3
   5 -19   0 3.80543 2.70482   2
   5 -19   0 4.92501 5.42326  13
   5 -19   0 -2.7963 2.19604  10
  -5 -19   0 2.00940 5.50221  14
  -5 -19   0 -2.1256 66.7790   3
   5 -19   0 -0.0936 4.22591   4
  -5 -19   0 -1.6536 3.58612   4
   5 -19   0 1.93878 4.93553   5
  -5 -19   0 0.84031 4.77214   5
  -5 -19   0 -109.26 64.4460   3
   5 -19   0 -1.0475 5.76864  14
  -5 -19   0 6.96061 5.50036   9
   5  19   0 -3.6601 4.24550  14
   5  19   0 5.83913 4.87403   4
  -5  19   0 1.32569 5.29955   5
   5  19   0 9.88650 6.43931  10
  -5  19   0 -4.2402 4.62002  14
  -5  19   0 7.16983 6.77871   9
   5  19   0 4.52373 2.69916   2
  -5  19   0 -1.5181 2.01664   2
  -5  19   0 4.88434 5.55805   8
  -5  19   0 -52.673 59.6249   3
   5  19   0 -4.4211 3.91653  13
   5  19   0 0.95647 1.33069   7
   5  19   0 5.39198 4.93099   9
  -5  19   0 0.69639 5.29485  13
  -5  19   0 5.26227 5.13429  12
   5  19   0 2.07502 2.22466   2
  -6 -19   0 -5.6927 74.8460   3
   6 -19   0 5.26586 3.74585   6
  -6 -19   0 -3.2452 2.02796   2
  -6 -19   0 -3.3021 1.85629   2
  -6 -19   0 5.48211 6.82013  10
   6 -19   0 1.35877 2.58440   2
  -6 -19   0 -2.8877 6.10419  14
  -6 -19   0 7.66105 5.94560   9
   6 -19   0 -2.2351 4.14646  12
   6 -19   0 3.38749 6.34938   8
  -6 -19   0 7.02692 5.92484  12
   6 -19   0 -6.3184 3.06200   4
   6 -19   0 1.95669 2.29157  10
  -6 -19   0 -3.7284 4.61685  13
  -6 -19   0 -4.7508 3.11865   4
  -6 -19   0 -19.234 77.0043   3
   6 -19   0 4.17307 4.51085  12
  -6 -19   0 5.88694 6.98324   6
   6 -19   0 1.21231 2.52732   2
   6  19   0 0.37081 1.42500   7
   6  19   0 2.40933 2.40366   2
  -6  19   0 3.70437 5.26761   8
   6  19   0 -3.1779 3.54629   4
  -6  19   0 -0.4070 5.16804   5
  -6  19   0 -4.1746 3.97176  12
  -6  19   0 49.7451 72.8413   3
  -6  19   0 -4.4872 4.08794  14
   6  19   0 11.2635 6.18902  13
   6  19   0 1.86830 6.87209  10
   6  19   0 9.18404 5.51491   9
  -6  19   0 -0.1515 2.13017   2
  -6  19   0 3.86308 2.40853   2
  -6  19   0 7.56574 6.38054   4
  -6  19   0 4.77699 5.81929  13
   6  19   0 -0.4582 2.21768   2
  -6  19   0 0.86979 5.01113   9
  -6  19   0 0.77342 0.85006  11
   7 -19   0 91.3092 13.7673  12
  -7 -19   0 74.5842 16.5561  10
  -7 -19   0 63.0450 16.0786  14
   7 -19   0 114.889 15.3624  12
  -7 -19   0 91.3614 15.5539   9
  -7 -19   0 94.4140 10.9866   2
  -7 -19   0 99.7090 19.0061   6
  -7 -19   0 -80.204 87.9869   3
  -7 -19   0 91.7499 91.1031   3
   7 -19   0 85.6657 9.95863   2
   7 -19   0 78.4563 9.64015   2
   7 -19   0 44.7104 88.9631   3
   7 -19   0 112.072 17.5278  13
  -7 -19   0 88.0309 16.0304  12
  -7 -19   0 135.546 15.9210   4
  -7  19   0 78.5228 17.2696   9
   7  19   0 86.9428 10.0040   2
  -7  19   0 96.0068 16.5598  12
  -7  19   0 92.5997 13.3378   2
  -7  19   0 88.0318 17.2013   5
   7  19   0 106.566 16.9697  13
  -7  19   0 95.0154 18.2066  14
   7  19   0 105.509 15.9917   9
  -7  19   0 128.338 19.1807   8
   7  19   0 87.9067 9.94577   2
  -7  19   0 77.6139 84.2248   3
   7  19   0 95.3771 8.16739   7
   7  19   0 77.6498 13.0926   4
  -7  19   0 127.365 18.6176   4
  -8 -19   0 6.25374 8.29383   6
  -8 -19   0 2.39251 5.96486   9
  -8 -19   0 23.2669 103.437   3
   8 -19   0 4.46175 3.17364   2
  -8 -19   0 -6.4705 5.00876  14
  -8 -19   0 4.89324 7.30808  10
   8 -19   0 6.00240 4.97444  12
  -8 -19   0 12.4712 7.65933  12
  -8  19   0 8.74091 6.80445   8
  -8  19   0 14.5032 8.53095   5
  -8  19   0 -7.2659 4.48528  14
  -8  19   0 -0.7022 6.37168   4
  -8  19   0 -1.3405 5.05704  12
   8  19   0 1.40014 2.02681   7
   8  19   0 3.59329 2.69343   2
  -9 -19   0 62.2471 119.668   3
  -9 -19   0 76.6150 16.5562  12
  -9 -19   0 67.7908 17.2311   8
  -9 -19   0 106.880 20.6965   6
  -9 -19   0 64.0421 16.6766  14
  -9 -19   0 87.2666 18.6990  10
   9 -19   0 96.6175 10.2185   2
  -9  19   0 64.8788 16.6861   5
   9  19   0 76.1796 9.20324   2
  -9  19   0 103.102 19.7194  14
  -9  19   0 68.9758 15.9615  12
  -9  19   0 99.8728 18.2605   8
 -10 -19   0 18.5829 9.76898  12
 -10 -19   0 8.44409 10.3769   6
 -10 -19   0 21.7145 9.99763   8
 -10 -19   0 122.523 147.268   3
 -10 -19   0 11.6365 9.57747  10
 -10 -19   0 19.2453 11.4584  14
  10 -19   0 7.48877 3.96189   2
 -10  19   0 -1.5732 7.92462  14
 -10  19   0 19.1079 10.6199   8
 -10  19   0 25.1786 11.5152   5
 -10  19   0 8.54596 7.24687  12
  10  19   0 6.52223 3.38711   2
 -11 -19   0 -4.6903 7.06499  14
 -11 -19   0 3.37880 7.66628  10
 -11 -19   0 8.80795 10.1808   6
  11 -19   0 6.50127 3.38287   2
 -11 -19   0 -5.6897 4.44926  12
 -11 -19   0 0.51900 8.24939   8
 -11  19   0 7.24042 7.26314  12
 -11  19   0 6.09721 9.51934   5
  11  19   0 1.25563 2.85104   2
 -11  19   0 4.86979 9.43825  14
 -11  19   0 6.11851 7.39871   8
  12 -19   0 10.5779 4.33813   2
 -12 -19   0 11.2793 10.7928  10
 -12 -19   0 34.2671 15.8056   6
 -12 -19   0 6.93940 8.93812  12
 -12 -19   0 11.6779 10.2493   8
 -12 -19   0 27.4707 13.3127  14
  12  19   0 11.8512 4.15823   2
 -12  19   0 0.95421 7.01238  12
 -12  19   0 25.0581 11.5164   8
 -12  19   0 27.5674 13.0229   5
 -12  19   0 23.5601 12.3114  14
  13 -19   0 1.39359 3.77494   2
 -13 -19   0 23.9137 13.0156   6
 -13 -19   0 -2.1844 9.67970   8
 -13 -19   0 -0.8933 9.56621  14
  13  19   0 2.18435 3.22508   2
 -13  19   0 8.81440 10.2036   8
 -13  19   0 4.56492 10.6219  12
 -13  19   0 -5.4490 6.72977  14
 -13  19   0 -13.013 5.17652   5
 -14 -19   0 16.3729 13.9267   6
 -14 -19   0 12.8128 13.0250  14
 -14 -19   0 -1.7396 9.82620   8
 -14  19   0 -7.9177 6.13166   8
 -14  19   0 -9.4527 9.38605   5
 -14  19   0 -3.7607 7.64657  14
 -14  19   0 -8.1018 8.61495   9
   0 -20   0 238.436 24.8661   5
   0 -20   0 212.857 26.9045  10
   0 -20   0 282.581 24.5887   6
   0 -20   0 251.466 20.6062   2
   0 -20   0 252.860 20.6814   2
   0 -20   0 241.157 26.8934   8
   0 -20   0 271.153 30.8742  14
   0 -20   0 212.512 26.6964  12
   0 -20   0 254.971 19.1204  11
   0 -20   0 253.315 25.6335   4
   0 -20   0 212.007 23.7046   9
   0 -20   0 166.682 96.4628   3
   0 -20   0 225.575 29.9889  14
   0 -20   0 256.504 25.1519  12
   0  20   0 259.263 29.1731  13
   0  20   0 241.589 28.6523  13
   0  20   0 260.794 20.6459   2
   0  20   0 256.608 28.9519   4
   0  20   0 251.647 20.5904   2
   0  20   0 257.879 18.9864   7
   0  20   0 279.239 24.9709   9
   0  20   0 263.672 25.2899   5
   0  20   0 142.110 81.3730   3
   0  20   0 256.644 25.8298  10
  -1 -20   0 45.2122 5.88833   2
   1 -20   0 47.3165 9.76111   8
   1 -20   0 39.1571 10.4162  14
  -1 -20   0 47.7096 10.0437   5
   1 -20   0 49.6627 10.6233   5
   1 -20   0 42.2230 5.65334   2
   1 -20   0 47.3426 5.88497   2
  -1 -20   0 36.7551 8.87332  12
  -1 -20   0 41.6253 9.99131  10
  -1 -20   0 33.4610 5.23950   2
   1 -20   0 52.2159 10.4195  12
  -1 -20   0 40.8332 4.27451  11
  -1 -20   0 45.8679 11.9254  14
  -1 -20   0 37.7557 9.10933   6
  -1 -20   0 68.2359 73.9505   3
  -1 -20   0 39.9238 9.83387   4
   1 -20   0 16.8649 7.28166  10
   1 -20   0 31.5808 9.43415   4
   1 -20   0 40.8731 3.31281  11
  -1 -20   0 34.2055 9.49930  12
  -1 -20   0 26.5606 7.80763   8
   1 -20   0 -6.4508 64.7879   3
  -1 -20   0 25.1857 7.53538   9
   1 -20   0 52.0723 13.2377  14
  -1 -20   0 45.5041 11.0180  14
   1 -20   0 48.9718 10.5256  12
   1  20   0 35.4980 9.78340  13
   1  20   0 27.8952 7.72768   9
  -1  20   0 46.1387 9.81211   9
  -1  20   0 37.8203 10.2296  13
  -1  20   0 54.5722 6.08617   2
   1  20   0 32.2759 9.37901  13
  -1  20   0 44.3543 9.89814  10
  -1  20   0 64.2620 71.4174   3
  -1  20   0 35.5255 9.94180  13
   1  20   0 53.5536 11.5092  10
   1  20   0 36.9678 3.54516   7
  -1  20   0 34.2642 8.82092   5
  -1  20   0 33.4148 5.34805   2
   1  20   0 46.0797 5.81845   2
  -1  20   0 43.8335 10.4044   4
   1  20   0 57.9325 11.3383   4
  -1  20   0 38.7501 8.95509   8
   1  20   0 63.9809 59.3451   3
   1  20   0 37.7377 9.09491   5
  -2 -20   0 7.66471 5.93871  12
   2 -20   0 7.84757 4.96034  10
  -2 -20   0 -3.7302 3.42803   4
   2 -20   0 5.89170 4.46653   5
  -2 -20   0 -18.478 66.4702   3
   2 -20   0 1.55869 5.81603  14
  -2 -20   0 8.20638 5.38880   8
  -2 -20   0 1.36326 5.19306  13
   2 -20   0 35.2933 69.2792   3
  -2 -20   0 12.6503 7.65519  14
  -2 -20   0 4.41824 2.56737   2
   2 -20   0 7.77084 2.85534   2
   2 -20   0 9.32253 5.79082  12
  -2 -20   0 5.85915 5.17606   6
   2 -20   0 10.2599 5.08424   4
   2 -20   0 3.93204 4.67448   8
  -2 -20   0 7.64559 5.62968   9
  -2 -20   0 12.8516 7.28325  10
  -2 -20   0 7.05387 2.76954   2
   2 -20   0 3.60729 6.28622  14
  -2 -20   0 4.34151 1.73238  11
  -2 -20   0 7.28782 5.19643   5
   2 -20   0 14.6704 6.16900  12
  -2  20   0 -2.0803 4.38950  13
   2  20   0 12.0738 8.20700  14
  -2  20   0 10.3715 2.99699   2
  -2  20   0 -1.1221 4.51637   9
  -2  20   0 32.8494 56.3638   3
   2  20   0 5.99761 5.83748  10
  -2  20   0 1.15341 4.04550   8
   2  20   0 0.97432 4.84207  13
   2  20   0 19.9546 6.16017   5
  -2  20   0 27.8667 7.87320  10
  -2  20   0 13.0903 6.32113   5
  -2  20   0 17.8191 7.20753  13
   2  20   0 4.01305 5.95692  13
   2  20   0 -1.0241 3.81064   9
  -2  20   0 7.69738 2.83609   2
   2  20   0 0.63589 4.69789   4
   2  20   0 6.73618 1.39254   7
   2  20   0 5.36473 2.82422   2
  -2  20   0 8.68386 5.79889   4
   3 -20   0 50.3063 11.3228   4
   3 -20   0 68.8287 7.47378   2
  -3 -20   0 62.3930 11.9130   5
   3 -20   0 54.6579 11.1710   8
   3 -20   0 81.1306 12.7735  12
   3 -20   0 50.7150 6.76381   2
  -3 -20   0 69.2395 11.4307   9
  -3 -20   0 -26.196 76.5866   3
  -3 -20   0 61.4043 12.3427   6
  -3 -20   0 76.0057 7.61602   2
  -3 -20   0 52.2308 6.92318   2
   3 -20   0 66.4265 82.8826   3
  -3 -20   0 36.4141 64.8213   3
  -3 -20   0 50.8924 11.4732  12
  -3 -20   0 69.9214 13.2081  13
   3 -20   0 45.1028 9.49692  10
   3 -20   0 64.1325 8.97830   6
   3 -20   0 64.3287 12.7319   5
  -3 -20   0 57.6416 13.1697  10
  -3 -20   0 65.1115 5.92606  11
   3 -20   0 64.6541 14.2195  14
  -3 -20   0 48.3051 12.9473  14
   3 -20   0 44.8890 11.8370  14
   3 -20   0 44.9536 10.5073  12
  -3 -20   0 70.1199 12.3648   4
   3  20   0 65.4441 11.1187   9
  -3  20   0 67.7343 13.4430  13
  -3  20   0 37.7506 10.4741  13
   3  20   0 50.2539 4.92818   7
  -3  20   0 55.4777 10.7920   8
  -3  20   0 60.2946 12.7456   9
  -3  20   0 50.5208 11.2416  12
  -3  20   0 58.4081 7.07633   2
  -3  20   0 49.1340 9.65519  10
  -3  20   0 127.535 71.8183   3
  -3  20   0 47.6514 11.1163   5
   3  20   0 64.8070 7.23145   2
   3  20   0 53.5204 11.8736  13
   3  20   0 72.6547 12.8222   4
  -3  20   0 65.9623 7.31686   2
   3  20   0 51.3719 13.1344  14
   3  20   0 63.1892 13.4416  10
   3  20   0 42.8178 9.86875   5
   4 -20   0 13.9921 6.13967   8
  -4 -20   0 88.6253 72.0392   3
   4 -20   0 25.1500 8.67588   5
  -4 -20   0 19.9241 3.89300   2
   4 -20   0 18.6177 3.89293   2
  -4 -20   0 67.1618 81.3124   3
   4 -20   0 22.3527 7.61389  12
   4 -20   0 20.4041 4.16701   2
   4 -20   0 6.36576 73.4012   3
  -4 -20   0 17.2016 7.63747   5
   4 -20   0 34.3481 10.9181  14
   4 -20   0 12.1471 5.17325  10
  -4 -20   0 22.8332 3.81122  11
  -4 -20   0 20.1597 7.19039   9
  -4 -20   0 26.4423 2.94001   7
  -4 -20   0 5.84720 6.01124  10
   4 -20   0 23.4992 7.79875  12
   4 -20   0 17.6958 9.03422  14
   4 -20   0 31.1430 9.25986   4
  -4 -20   0 24.8529 8.43808  12
  -4 -20   0 25.9069 10.0904   6
  -4 -20   0 27.2412 10.3690  14
  -4 -20   0 18.2652 7.10359   4
  -4 -20   0 16.8177 3.82997   2
  -4  20   0 16.2107 8.87999  13
  -4  20   0 -60.731 57.3534   3
   4  20   0 19.5829 7.26336   4
  -4  20   0 15.1743 7.20771   5
  -4  20   0 19.9880 6.97771   8
  -4  20   0 14.3591 6.68182  12
   4  20   0 25.6214 9.55122  10
   4  20   0 15.3317 7.89291  13
   4  20   0 14.4797 6.23288   9
   4  20   0 21.2296 4.14998   2
  -4  20   0 11.9859 3.51961   2
   4  20   0 15.1256 3.60214   2
  -4  20   0 24.8113 8.43073   4
  -4  20   0 29.8786 9.92261   9
  -4  20   0 21.3474 4.10363   2
   4  20   0 25.4485 8.14980   5
  -4  20   0 10.5995 5.02602  10
   4  20   0 27.3285 2.89498   7
   4  20   0 16.9173 8.87893  14
   5 -20   0 13.7217 7.30320  13
   5 -20   0 9.93996 3.20617   2
  -5 -20   0 14.8060 7.87024  13
   5 -20   0 22.9944 9.24381  14
  -5 -20   0 9.23377 3.21589   2
   5 -20   0 6.47019 3.11194   2
  -5 -20   0 5.77480 4.98500   4
   5 -20   0 15.7227 7.26979   8
  -5 -20   0 3.41558 5.39369  10
   5 -20   0 -48.079 77.0960   3
  -5 -20   0 -2.4665 5.48599   6
  -5 -20   0 -5.6696 74.7161   3
   5 -20   0 7.42430 5.33757   5
   5 -20   0 12.9094 6.86280  12
  -5 -20   0 5.09933 5.38152   5
   5 -20   0 9.05273 4.07940  10
   5 -20   0 6.22038 5.40500  12
  -5 -20   0 9.03239 3.13737   2
  -5 -20   0 0.01513 4.34394  12
  -5 -20   0 2.62291 5.04922   9
  -5 -20   0 -7.6114 4.34577  14
  -5  20   0 7.20169 5.74958   4
  -5  20   0 16.1062 6.64540  12
  -5  20   0 22.9883 9.33777   9
  -5  20   0 4.73307 2.70232   2
   5  20   0 2.54338 6.45613  14
   5  20   0 15.0591 6.40551   4
  -5  20   0 -6.2692 3.56664  14
  -5  20   0 13.1976 7.34317   8
   5  20   0 10.0872 5.64183   9
  -5  20   0 14.7530 7.18140  13
   5  20   0 4.65683 2.80642   2
   5  20   0 6.02573 6.20597  10
   5  20   0 10.3195 6.22413  13
  -5  20   0 8.55377 4.26515  10
  -5  20   0 76.1628 73.7749   3
   5  20   0 5.55365 2.63736   2
  -5  20   0 8.05754 2.94472   2
   5  20   0 4.68892 1.68413   7
  -5  20   0 1.20885 5.20060   5
  -6 -20   0 23.1366 8.37605   9
   6 -20   0 23.2306 5.52178   6
  -6 -20   0 21.6682 7.70091   4
   6 -20   0 14.0030 6.33756  12
  -6 -20   0 40.0833 11.8649   6
  -6 -20   0 47.7007 12.4619  14
   6 -20   0 18.6654 4.48679  10
   6 -20   0 15.0924 8.27686   8
  -6 -20   0 16.7601 4.03138   2
  -6 -20   0 15.6200 7.96510  12
  -6 -20   0 20.3445 4.30862   2
   6 -20   0 19.5754 4.32196   2
  -6 -20   0 85.9881 89.2455   3
  -6 -20   0 39.3420 83.6535   3
   6 -20   0 17.2573 4.35591   2
   6 -20   0 92.3786 90.3116   3
   6 -20   0 15.1636 7.24740   4
   6 -20   0 12.3824 6.27083  12
   6 -20   0 24.6105 8.65633  13
  -6 -20   0 15.3096 8.25753  13
  -6 -20   0 15.8571 8.76237  10
  -6  20   0 26.8939 8.62063  12
   6  20   0 26.4846 4.53470   2
  -6  20   0 18.8665 8.24483   4
   6  20   0 18.7118 7.61785  13
   6  20   0 20.8958 7.16913   4
  -6  20   0 21.1952 8.29388   8
  -6  20   0 23.6967 4.19648   2
   6  20   0 22.8444 4.52830   2
   6  20   0 23.4786 7.95129   9
  -6  20   0 25.2080 4.46788   2
  -6  20   0 28.2893 10.3748   9
  -6  20   0 19.3671 1.83364  11
  -6  20   0 18.4490 73.8162   3
  -6  20   0 36.5190 10.9373  13
  -6  20   0 29.3691 9.86076  14
  -6  20   0 35.3622 10.7347   5
   6  20   0 21.3585 3.12922   7
  -7 -20   0 1.42506 4.42617   4
   7 -20   0 -2.3631 4.94547  12
  -7 -20   0 2.44381 7.00319  14
   7 -20   0 -2.7001 2.54707   2
   7 -20   0 2.02003 4.76288  12
  -7 -20   0 -29.936 86.7136   3
  -7 -20   0 5.73832 6.52205   6
   7 -20   0 3.91291 5.42664   4
  -7 -20   0 0.62027 2.77775   2
  -7 -20   0 2.42633 7.11455  10
  -7 -20   0 6.71559 102.588   3
  -7 -20   0 -1.2048 4.61875  12
  -7  20   0 -1.4372 2.03534   2
  -7  20   0 4.05975 7.47036   9
  -7  20   0 2.39655 5.26952  12
  -7  20   0 15.2745 8.06107   5
   7  20   0 -0.2913 1.63652   7
  -7  20   0 -13.280 86.0459   3
   7  20   0 -0.7278 2.14701   2
  -7  20   0 -4.1564 3.51203   8
   7  20   0 -5.8453 4.50302   9
   7  20   0 -4.9119 4.02263   4
  -7  20   0 -4.1064 4.98718  14
  -7  20   0 -3.1271 5.05086   4
  -8 -20   0 3.52029 7.20599  14
  -8 -20   0 -0.4415 6.69453  10
   8 -20   0 1.90899 2.77881   2
  -8 -20   0 -8.6844 4.98500   6
  -8 -20   0 -0.5103 5.26939   9
   8 -20   0 -2.3537 3.97009  12
  -8 -20   0 -152.20 108.017   3
  -8 -20   0 8.76846 7.46910  12
   8  20   0 3.19912 2.04448   7
  -8  20   0 2.14786 7.31796   9
  -8  20   0 9.55620 6.79583   8
  -8  20   0 -5.3869 3.35782   5
  -8  20   0 14.8984 8.50319   4
  -8  20   0 9.08471 7.25382  12
   8  20   0 -0.0856 2.23974   2
  -8  20   0 4.50526 7.17766  14
  -9 -20   0 -180.48 111.746   3
  -9 -20   0 21.4249 9.58392  12
   9 -20   0 24.5173 4.96661   2
  -9 -20   0 8.22111 9.66591   6
  -9 -20   0 8.15098 7.87896  10
  -9 -20   0 21.3157 11.0208  14
  -9 -20   0 0.68483 7.49960   8
  -9  20   0 24.0637 11.4280  14
   9  20   0 14.6640 3.78518   2
  -9  20   0 2.10458 6.57652   8
  -9  20   0 16.3362 9.07990  12
  -9  20   0 12.1086 9.41856   9
  -9  20   0 1.09745 7.16579   5
 -10 -20   0 18.6280 10.7418  10
 -10 -20   0 19.5781 10.0558  12
 -10 -20   0 -58.072 149.923   3
 -10 -20   0 18.0446 10.3453  14
 -10 -20   0 18.8994 11.2050   8
 -10 -20   0 38.4679 14.6899   6
 -10  20   0 13.8163 10.3075   8
 -10  20   0 29.5530 12.1098   5
 -10  20   0 25.7826 11.1919  12
 -10  20   0 31.5492 12.7273  14
 -11 -20   0 -1.0331 6.69642  14
 -11 -20   0 12.4610 10.6704   8
 -11 -20   0 -7.8140 6.16431  10
 -11 -20   0 3.37201 9.11815   6
  11 -20   0 -0.4020 3.12545   2
 -11 -20   0 0.19929 6.81454  12
 -11  20   0 9.52693 8.90587   5
 -11  20   0 3.56186 7.47440  12
 -11  20   0 -6.3784 7.27730   8
  11  20   0 -5.4538 2.12760   2
 -11  20   0 1.22002 9.02240  14
 -12 -20   0 8.25827 8.39953   6
  12 -20   0 1.01405 3.50236   2
 -12 -20   0 -4.7101 6.79815  12
 -12 -20   0 5.57840 8.29124  10
 -12 -20   0 10.2753 10.5161  14
 -12 -20   0 8.86020 10.0303   8
 -12  20   0 12.1436 10.5578  14
 -12  20   0 7.08563 9.50523   5
 -12  20   0 3.79057 6.77826  12
  12  20   0 4.47198 3.47796   2
 -12  20   0 6.48257 11.8798   9
 -12  20   0 5.17807 7.97026   8
 -13 -20   0 -6.2527 7.64944   8
  13 -20   0 1.95394 3.83624   2
 -13 -20   0 -1.0137 9.64802   6
 -13 -20   0 -8.5940 7.85920  14
 -13  20   0 -4.1783 8.80318   9
 -13  20   0 -1.4681 7.74718  14
  13  20   0 -2.2290 2.91557   2
 -13  20   0 4.14318 9.16326   8
 -13  20   0 -7.6424 7.89048   5
 -13  20   0 -10.606 7.50501  12
 -14 -20   0 10.2665 12.0525   6
 -14 -20   0 11.9758 12.1938  14
  14 -20   0 5.89328 5.27481   2
 -14 -20   0 12.5249 11.3444   8
 -14  20   0 9.66670 12.2943   9
  14  20   0 12.1803 5.77349   2
 -14  20   0 10.7415 13.9260   5
 -14  20   0 12.4051 12.5369   8
 -14  20   0 15.0078 11.3815  14
   0 -21   0 1.08426 4.49421   9
   0 -21   0 0.85556 3.78012   6
   0 -21   0 -3.6822 3.48391  12
   0 -21   0 3.75952 1.27472  11
   0 -21   0 6.92535 5.32936  12
   0 -21   0 0.67374 4.51472  14
   0 -21   0 0.21875 3.70983   5
   0 -21   0 -6.4562 4.49992  14
   0 -21   0 15.6878 69.2246   3
   0 -21   0 4.19758 5.16235   4
   0 -21   0 3.55905 4.76799  10
   0 -21   0 4.04186 2.73498   2
   0 -21   0 -0.5890 2.06072   2
   0 -21   0 3.78836 4.32743   8
   0  21   0 0.29194 4.72544  13
   0  21   0 11.6105 5.60827   5
   0  21   0 1.79772 5.49675  13
   0  21   0 2.12736 2.42918   2
   0  21   0 8.81876 2.99694   2
   0  21   0 4.63138 1.11462   7
   0  21   0 11.8716 63.8279   3
   0  21   0 6.36066 5.62262  10
   0  21   0 8.40161 5.42726   9
   0  21   0 0.41862 3.53697   4
   1 -21   0 16.8460 8.35848  14
  -1 -21   0 3.05329 5.62931   5
  -1 -21   0 21.6569 7.71259   4
  -1 -21   0 11.7794 5.74116   9
  -1 -21   0 12.7653 5.82047   6
   1 -21   0 9.59756 6.41311   4
   1 -21   0 8.03063 4.04655   6
   1 -21   0 1.17521 4.75110   8
  -1 -21   0 -1.7103 4.87654  10
   1 -21   0 2.39101 5.81841  14
  -1 -21   0 5.05600 2.52387   2
  -1 -21   0 12.0760 6.06580   8
   1 -21   0 12.8710 6.59653  12
  -1 -21   0 66.6881 80.5201   3
  -1 -21   0 5.64916 5.82928  14
   1 -21   0 12.4405 1.36100  11
   1 -21   0 10.9850 3.26285   2
   1 -21   0 67.9110 83.8097   3
   1 -21   0 10.6452 3.14815   2
  -1 -21   0 9.18554 6.19270  12
   1 -21   0 21.4426 7.38839  10
  -1 -21   0 18.2018 8.20707  14
   1 -21   0 16.0990 6.64931  12
  -1 -21   0 10.0999 2.05126  11
  -1 -21   0 8.59290 3.10843   2
   1  21   0 8.22976 5.99226  13
   1  21   0 7.02591 5.77619   5
   1  21   0 -23.224 63.9784   3
   1  21   0 9.21842 5.13365   9
  -1  21   0 13.7239 6.69086   5
   1  21   0 3.37106 5.90398  10
  -1  21   0 0.31046 5.78280  13
  -1  21   0 -8.1327 60.2208   3
  -1  21   0 11.7507 6.24783  10
  -1  21   0 13.3582 6.11521   9
   1  21   0 12.6217 6.41045   4
  -1  21   0 15.3217 3.45223   2
  -1  21   0 8.01115 2.93452   2
  -1  21   0 5.08865 4.56899   8
  -1  21   0 12.7397 6.46466  13
   1  21   0 9.53462 6.47635  13
   1  21   0 10.5159 3.08940   2
   1  21   0 11.7173 1.90183   7
   2 -21   0 48.2413 13.0567  14
  -2 -21   0 65.4242 12.8641  13
   2 -21   0 50.0544 6.57635   2
   2 -21   0 63.0010 12.1176  12
  -2 -21   0 53.4000 6.68991   2
   2 -21   0 52.7760 10.6528   8
  -2 -21   0 62.9512 12.4592  12
   2 -21   0 62.1407 12.0865  12
  -2 -21   0 12.1827 66.6111   3
  -2 -21   0 45.8166 10.5796   6
   2 -21   0 53.9598 11.7657   5
  -2 -21   0 50.0759 6.64273   2
   2 -21   0 53.7664 12.8240  14
   2 -21   0 100.037 76.2131   3
  -2 -21   0 67.9199 11.9180   8
   2 -21   0 37.8169 10.3047   4
   2 -21   0 51.7376 6.66997   2
  -2 -21   0 57.7069 5.34918  11
  -2 -21   0 41.5166 10.0851   4
  -2 -21   0 62.9814 11.8406   5
   2 -21   0 50.1735 10.5454  10
  -2 -21   0 55.8515 10.8018   9
  -2 -21   0 44.1628 11.4398  10
  -2 -21   0 51.4600 13.2955  14
  -2  21   0 41.5284 9.77011  10
   2  21   0 48.7769 11.2100  13
   2  21   0 55.9959 11.9870  10
  -2  21   0 123.874 72.7434   3
  -2  21   0 54.3449 12.6195  13
  -2  21   0 40.8841 10.6343  13
   2  21   0 50.7738 6.61263   2
  -2  21   0 52.8690 10.6520   8
   2  21   0 69.6839 15.3315  14
  -2  21   0 54.9806 6.87511   2
   2  21   0 62.7512 13.0401  13
  -2  21   0 47.8269 6.54834   2
  -2  21   0 51.4329 11.4987   4
   2  21   0 51.3657 4.56789   7
  -2  21   0 57.8974 11.7703   5
   2  21   0 52.7477 11.6009   4
   2  21   0 59.5877 10.8840   9
  -2  21   0 56.2051 11.8320   9
   2  21   0 33.0926 9.39585   5
  -3 -21   0 139.518 21.9380  12
  -3 -21   0 166.046 21.3756  13
  -3 -21   0 181.955 87.4465   3
   3 -21   0 128.443 18.5261   8
  -3 -21   0 121.195 20.0008  10
   3 -21   0 141.418 21.4625  14
  -3 -21   0 156.249 18.5781   9
  -3 -21   0 141.860 19.8052   6
   3 -21   0 146.025 19.9542   5
   3 -21   0 134.624 18.5570  12
   3 -21   0 146.893 12.4539   2
   3 -21   0 250.846 90.6050   3
  -3 -21   0 141.675 19.2775   5
  -3 -21   0 56.6641 85.9320   3
  -3 -21   0 102.793 17.1537   4
  -3 -21   0 115.383 12.0401   2
   3 -21   0 106.480 20.4198  14
   3 -21   0 138.043 12.4372   2
  -3 -21   0 139.992 12.3473   2
  -3 -21   0 111.740 20.3230  14
  -3 -21   0 149.791 11.5758  11
   3 -21   0 127.373 17.0699  10
   3 -21   0 140.067 13.8103   6
   3 -21   0 127.597 18.3117  12
   3  21   0 128.544 17.0392   9
   3  21   0 121.896 18.5070   4
  -3  21   0 143.149 12.2631   2
  -3  21   0 145.517 20.6120  13
   3  21   0 134.499 10.6066   7
  -3  21   0 129.978 20.4991  12
   3  21   0 121.544 12.0642   2
  -3  21   0 132.564 12.1849   2
   3  21   0 131.146 20.7222  10
  -3  21   0 152.063 18.3331  10
  -3  21   0 138.676 19.7587   5
   3  21   0 121.984 19.2501  13
  -3  21   0 157.845 21.1692   9
   3  21   0 112.890 20.9858  14
  -3  21   0 1.94294 70.8914   3
  -3  21   0 147.148 18.9379   8
  -3  21   0 112.160 19.3552  13
  -3  21   0 113.464 18.9094   4
  -4 -21   0 124.025 94.4855   3
  -4 -21   0 34.4007 4.59561  11
   4 -21   0 24.1227 10.1339  14
  -4 -21   0 27.4249 7.67081   9
   4 -21   0 41.7625 10.8151   4
  -4 -21   0 25.7308 4.87043   2
   4 -21   0 7.82633 6.33810  12
  -4 -21   0 25.6293 4.89133   2
  -4 -21   0 51.8981 12.8273  10
  -4 -21   0 -37.134 80.8098   3
  -4 -21   0 23.8424 8.08648   4
  -4 -21   0 21.7694 8.06542   5
   4 -21   0 37.8676 7.99793  10
  -4 -21   0 45.9980 11.1249  12
   4 -21   0 36.1193 5.28714   2
  -4 -21   0 29.3382 9.80649  13
  -4 -21   0 29.3315 10.9012  14
   4 -21   0 22.3833 8.46964   5
   4 -21   0 29.9574 6.16382   6
   4 -21   0 -40.663 74.9643   3
   4 -21   0 69.1993 14.7985  14
   4 -21   0 29.9720 5.17051   2
   4 -21   0 50.4134 10.8108  12
  -4 -21   0 29.5628 3.49081   7
  -4 -21   0 28.3065 9.75964   6
   4  21   0 31.4410 9.28233   4
  -4  21   0 42.5620 9.77041   8
   4  21   0 37.2272 8.89260   9
   4  21   0 27.4692 3.32073   7
  -4  21   0 35.7865 10.2630   5
  -4  21   0 38.2001 10.0643   4
   4  21   0 27.4355 4.80202   2
  -4  21   0 31.7156 11.9557   9
  -4  21   0 29.4842 7.52560  10
   4  21   0 30.5967 5.02978   2
   4  21   0 22.3525 8.84990  10
  -4  21   0 20.2574 4.39808   2
   4  21   0 38.6079 10.5882  13
   4  21   0 23.0103 9.30808  14
  -4  21   0 35.6773 9.59189  12
  -4  21   0 29.9482 5.14446   2
  -4  21   0 21.7648 9.20364  13
  -4  21   0 -40.053 73.1743   3
   4  21   0 46.2209 10.2587   5
  -5 -21   0 15.0885 3.78739   2
  -5 -21   0 -98.676 73.0056   3
  -5 -21   0 -0.1575 4.38437   9
   5 -21   0 8.95475 3.27034   2
  -5 -21   0 5.90223 7.43203  14
   5 -21   0 19.2230 5.42506  10
   5 -21   0 15.8368 7.59132   4
  -5 -21   0 7.03603 3.05449   2
   5 -21   0 7.31051 92.5051   3
  -5 -21   0 -112.05 79.3151   3
  -5 -21   0 2.77743 6.53685   6
  -5 -21   0 1.67731 5.25946  12
  -5 -21   0 1.10583 4.87308   4
   5 -21   0 0.42005 5.17499  12
   5 -21   0 10.8686 7.20958   8
  -5 -21   0 7.20149 7.80593  10
   5 -21   0 3.75914 3.81817   6
   5 -21   0 18.6148 4.00186   2
   5 -21   0 9.52397 6.27282  12
   5 -21   0 3.11994 7.45795  14
   5  21   0 18.5562 7.05690   9
   5  21   0 1.37347 5.79695  13
   5  21   0 10.3443 5.92711   4
  -5  21   0 13.9756 6.74452  12
  -5  21   0 13.0801 7.64405   4
   5  21   0 12.0282 2.15885   7
  -5  21   0 -94.820 70.0865   3
  -5  21   0 11.3594 7.31540   9
   5  21   0 9.06343 3.39576   2
  -5  21   0 13.7826 3.52287   2
  -5  21   0 3.48144 5.61947   8
  -5  21   0 8.27090 4.29135  10
  -5  21   0 8.38262 7.19523  14
   5  21   0 9.11072 3.08222   2
  -5  21   0 13.3683 3.57677   2
  -5  21   0 4.04266 5.28482   5
   6 -21   0 24.7344 9.10918   8
   6 -21   0 15.6567 7.85683  13
  -6 -21   0 2.65927 2.84783   2
   6 -21   0 4.39111 2.80503   2
  -6 -21   0 -0.7056 89.2527   3
   6 -21   0 3.95611 2.96653   2
  -6 -21   0 -5.9258 5.12831  10
   6 -21   0 2.22224 5.11243   4
   6 -21   0 3.28564 5.14747  12
  -6 -21   0 9.04715 3.23098   2
   6 -21   0 10.4223 3.70913  10
  -6 -21   0 -60.644 85.3761   3
  -6 -21   0 2.28640 5.63286  13
   6 -21   0 2.13030 5.04581  12
  -6 -21   0 10.8001 7.02716   9
   6 -21   0 12.0896 4.54906   6
  -6 -21   0 9.10175 6.50013   6
  -6 -21   0 8.37384 6.23421  12
   6 -21   0 -40.798 93.4011   3
  -6 -21   0 4.09803 6.97408  14
  -6 -21   0 1.39505 4.91015   4
   6  21   0 3.70375 1.87812   7
   6  21   0 2.60582 5.09275   4
  -6  21   0 -6.1245 4.02637   9
  -6  21   0 6.23592 2.72419   2
  -6  21   0 8.10625 6.48855   4
  -6  21   0 6.76945 7.26201  13
  -6  21   0 50.7968 77.3234   3
  -6  21   0 7.31926 3.30426   2
   6  21   0 7.23530 5.28100   9
   6  21   0 9.59399 3.19856   2
  -6  21   0 -2.7448 4.52503  12
   6  21   0 6.81045 3.10323   2
  -6  21   0 -1.0083 4.26554   8
   6  21   0 4.11253 5.71058  13
  -6  21   0 -4.3316 5.23163   5
  -6  21   0 3.21344 6.28942  14
  -7 -21   0 -1.4820 5.90258   9
  -7 -21   0 3.83381 5.17125   4
  -7 -21   0 70.1009 109.913   3
  -7 -21   0 4.57395 7.34660   6
   7 -21   0 2.63043 5.49327   4
  -7 -21   0 12.2398 7.85136  12
  -7 -21   0 19.1023 9.57489  10
  -7 -21   0 1.48353 6.90416  14
   7 -21   0 7.18032 5.90161  12
   7 -21   0 2.39814 2.98436   2
   7 -21   0 6.19030 6.36835  12
  -7 -21   0 1.37907 2.80900   2
  -7  21   0 5.05533 6.76726   4
   7  21   0 0.44345 1.70381   7
  -7  21   0 2.19879 7.32726  14
  -7  21   0 3.66042 6.21387   5
  -7  21   0 12.2105 8.39072   9
  -7  21   0 -0.7008 2.50265   2
  -7  21   0 13.0356 7.43979   8
  -7  21   0 2.47643 6.45430  12
   7  21   0 5.69147 6.15881   9
   7  21   0 1.93563 2.57633   2
   8 -21   0 42.3449 10.2150  12
  -8 -21   0 55.0647 13.1527  12
  -8 -21   0 23.6396 11.9115   6
  -8 -21   0 47.8207 15.6593  14
  -8 -21   0 59.8585 15.7529  10
  -8 -21   0 141.584 118.220   3
   8 -21   0 57.3756 7.55196   2
  -8  21   0 60.5849 14.2767   8
  -8  21   0 68.7819 16.2393  14
  -8  21   0 24.1402 10.9485   5
   8  21   0 63.0992 6.24506   7
  -8  21   0 50.5323 15.1290   9
   8  21   0 56.2660 7.39295   2
  -8  21   0 46.5052 12.4280  12
   9 -21   0 16.2112 4.19828   2
  -9 -21   0 -190.85 135.898   3
  -9 -21   0 12.7286 11.5542   6
  -9 -21   0 1.22027 8.10409  10
  -9 -21   0 8.33365 9.03788  14
  -9 -21   0 15.4457 10.0089  12
  -9  21   0 22.3478 10.7010   9
  -9  21   0 7.56437 7.41766   5
   9  21   0 8.93219 3.37897   2
  -9  21   0 10.8572 7.30136  12
  -9  21   0 1.46248 6.62428  14
  -9  21   0 14.8544 9.25766   8
 -10 -21   0 -33.561 156.513   3
 -10 -21   0 -3.9560 5.50803  12
 -10 -21   0 7.93222 10.2447   8
 -10 -21   0 1.39337 7.65085  14
 -10 -21   0 8.14567 7.75256   6
 -10 -21   0 -1.3280 6.79943  10
  10 -21   0 0.76610 3.23542   2
 -10  21   0 8.36195 10.1208   9
  10  21   0 2.83017 3.09403   2
 -10  21   0 -4.5031 6.05914   5
 -10  21   0 -2.6063 5.85541  14
 -10  21   0 4.64524 7.56571   8
 -10  21   0 6.81962 7.73359  12
 -11 -21   0 15.2552 12.2054   6
 -11 -21   0 27.4602 12.4693  10
 -11 -21   0 -6.9221 5.58426   8
 -11 -21   0 18.0254 14.4401  14
 -11 -21   0 14.9730 9.11772  12
  11 -21   0 11.5614 4.41080   2
  11  21   0 17.9988 4.48811   2
 -11  21   0 17.1859 9.95581   8
 -11  21   0 -4.6926 6.77053   5
 -11  21   0 5.03063 9.39817  14
 -11  21   0 9.84365 8.05878  12
 -11  21   0 18.2134 12.1213   9
 -12 -21   0 10.7429 10.4767   8
  12 -21   0 4.90923 3.88594   2
 -12 -21   0 -5.4943 9.30682   6
 -12 -21   0 13.5495 11.1275  14
 -12 -21   0 5.83626 8.04237  12
 -12 -21   0 -6.5723 7.64652  10
 -12  21   0 14.4921 10.7879   8
 -12  21   0 5.36878 8.59246   5
  12  21   0 -2.4705 2.98855   2
 -12  21   0 -2.3492 7.80402  14
 -12  21   0 -3.4089 8.97885   9
 -12  21   0 -7.8448 5.30484  12
 -13 -21   0 1.14254 9.21731  14
 -13 -21   0 27.3295 15.5197   6
 -13 -21   0 3.81225 9.62967   8
  13 -21   0 2.73696 3.83455   2
 -13  21   0 7.60912 12.6808   9
 -13  21   0 9.98551 11.8132   5
 -13  21   0 9.13605 10.9686   8
 -13  21   0 -9.3177 7.27356  14
  13  21   0 4.40805 3.99043   2
 -13  21   0 19.2919 12.2928  12
 -14 -21   0 15.3420 11.7273  14
 -14 -21   0 31.1667 16.2960   6
  14 -21   0 -3.2488 3.42880   2
 -14  21   0 10.2444 11.3576   8
  14  21   0 -1.4375 3.47831   2
 -14  21   0 2.88180 9.40447  14
   0 -22   0 33.2986 5.27392   2
   0 -22   0 26.1098 8.44076  12
   0 -22   0 30.9956 9.44117  10
   0 -22   0 -41.232 70.0305   3
   0 -22   0 47.3493 9.72650   8
   0 -22   0 22.6686 7.53488   9
   0 -22   0 31.5900 9.50873  14
   0 -22   0 29.2677 8.35830  12
   0 -22   0 39.4075 5.42308   2
   0 -22   0 29.8976 3.21305  11
   0 -22   0 17.5341 7.82991   4
   0 -22   0 48.8849 10.6515   5
   0 -22   0 24.5626 10.5479  14
   0 -22   0 25.2371 7.06662   6
   0  22   0 7.84369 70.0699   3
   0  22   0 28.3016 8.46370   5
   0  22   0 38.2668 5.36831   2
   0  22   0 20.7500 8.19194  10
   0  22   0 33.0933 10.2155  13
   0  22   0 42.0446 9.32196   9
   0  22   0 20.1221 8.12547   4
   0  22   0 30.3371 4.87126   2
   0  22   0 29.4618 2.93981   7
   0  22   0 30.8694 9.46231  13
   1 -22   0 65.5956 4.81330  11
   1 -22   0 69.6789 12.9235  12
  -1 -22   0 51.3630 11.5125   4
   1 -22   0 63.0911 12.0116   8
   1 -22   0 78.6294 16.3604  14
  -1 -22   0 63.6937 11.8601   8
   1 -22   0 65.0453 7.53201   2
   1 -22   0 74.3810 16.4502  14
  -1 -22   0 56.0981 5.48972  11
  -1 -22   0 54.2433 11.8463   5
  -1 -22   0 55.1426 13.0356  14
   1 -22   0 61.7787 12.3847  12
  -1 -22   0 51.2956 10.7655   9
   1 -22   0 55.6025 9.78210   6
  -1 -22   0 66.7397 12.6129  12
  -1 -22   0 39.3386 12.2774  14
  -1 -22   0 11.3717 75.8957   3
   1 -22   0 159.509 96.0554   3
  -1 -22   0 53.4982 12.3347  10
   1 -22   0 49.2742 7.11909   2
  -1 -22   0 50.1272 10.6410   6
   1 -22   0 31.9809 10.0511   5
  -1 -22   0 66.2160 7.64604   2
   1 -22   0 55.2594 11.9075  10
  -1 -22   0 70.5362 7.91479   2
  -1  22   0 60.1470 11.8752   9
   1  22   0 59.6323 7.40460   2
  -1  22   0 71.1568 70.5098   3
  -1  22   0 72.1211 7.77066   2
  -1  22   0 67.3620 14.5234   5
  -1  22   0 50.2326 12.3070  13
   1  22   0 49.1760 12.0344  13
   1  22   0 -55.964 63.7527   3
  -1  22   0 60.6694 7.43062   2
   1  22   0 73.0892 14.2748  13
  -1  22   0 66.4815 13.9003  13
   1  22   0 55.5809 5.06230   7
  -1  22   0 70.2219 13.7905   4
   1  22   0 56.5179 13.7725   4
   1  22   0 61.3316 11.4540   9
   1  22   0 64.7348 12.1309   5
  -1  22   0 62.1435 12.3633  10
   2 -22   0 23.6896 8.49579  12
  -2 -22   0 6.46479 7.18279  12
   2 -22   0 11.3491 7.18487  14
  -2 -22   0 21.8100 4.36900   2
  -2 -22   0 16.3857 7.11568   4
   2 -22   0 20.7146 7.67298   8
  -2 -22   0 16.9160 4.05118   2
  -2 -22   0 191.369 85.5575   3
   2 -22   0 26.7558 8.64663   4
   2 -22   0 22.1438 4.31119   2
  -2 -22   0 21.4605 7.85057   5
  -2 -22   0 14.7553 6.43311   9
   2 -22   0 20.4872 4.17502   2
   2 -22   0 18.8708 7.56526  12
  -2 -22   0 23.6162 3.22390  11
   2 -22   0 199.599 84.7600   3
  -2 -22   0 24.2694 8.81026   8
   2 -22   0 16.3022 9.00807  14
   2 -22   0 5.95734 5.80468   5
   2 -22   0 15.8590 6.68840  10
  -2 -22   0 17.5253 7.92588  14
  -2 -22   0 18.0232 7.33741   6
  -2  22   0 60.5154 73.2296   3
   2  22   0 22.3306 7.44961   9
  -2  22   0 25.0927 4.58797   2
   2  22   0 15.4363 8.20940  10
   2  22   0 23.0874 4.29115   2
  -2  22   0 18.7674 4.01480   2
  -2  22   0 17.9116 7.73893   4
  -2  22   0 27.0795 8.80358   5
   2  22   0 25.8911 10.3897  14
   2  22   0 13.2071 7.44722  13
  -2  22   0 22.6530 7.97486   9
   2  22   0 23.1243 8.41039  13
  -2  22   0 21.5663 7.29037   8
  -2  22   0 29.4598 10.0865  13
  -2  22   0 12.6402 7.34536  13
  -2  22   0 17.3528 7.31265  10
   2  22   0 21.3069 2.53734   7
   3 -22   0 4.20008 5.53734   5
  -3 -22   0 85.3705 91.0207   3
   3 -22   0 5.23303 4.94995  10
  -3 -22   0 16.1962 7.51687  10
  -3 -22   0 4.10771 4.82562   5
   3 -22   0 -0.0075 3.25257   6
   3 -22   0 8.83272 7.94229  14
   3 -22   0 8.12209 5.94894   8
  -3 -22   0 6.88044 4.63436   9
   3 -22   0 12.0166 6.81061   4
  -3 -22   0 5.63937 2.82916   2
   3 -22   0 5.03090 2.73506   2
  -3 -22   0 -3.3223 5.53570  14
  -3 -22   0 1.64838 4.87003   4
  -3 -22   0 12.3779 6.38268  12
  -3 -22   0 125.112 86.6086   3
  -3 -22   0 7.74592 6.09628   8
   3 -22   0 0.41375 5.13894  12
  -3 -22   0 6.46980 5.85551   6
   3 -22   0 2.38594 6.25763  14
  -3 -22   0 2.34457 6.02343  13
  -3 -22   0 7.86684 3.22544   2
   3 -22   0 189.056 107.334   3
   3 -22   0 -0.2531 4.04753  12
   3 -22   0 2.62888 3.06452   2
  -3  22   0 1.69568 4.56726  12
   3  22   0 2.19062 5.04394  13
   3  22   0 3.92816 6.39452  14
  -3  22   0 -3.8302 5.01188   5
  -3  22   0 -3.1412 4.49697  13
  -3  22   0 37.1052 76.0085   3
  -3  22   0 4.30265 2.80945   2
   3  22   0 4.05355 1.38117   7
   3  22   0 0.10450 5.10605  13
  -3  22   0 -1.0474 1.89160   2
   3  22   0 7.66370 6.27420   4
  -3  22   0 0.50953 4.23185  10
  -3  22   0 -2.4611 5.71010   4
   3  22   0 4.65762 5.13936  10
   3  22   0 19.8083 6.53035   9
  -3  22   0 7.60979 6.57119  13
  -3  22   0 -1.9193 3.86515   8
  -3  22   0 11.4034 6.60548   9
   3  22   0 4.91525 5.26592   5
  -4 -22   0 219.070 26.8802   6
  -4 -22   0 230.842 27.4806  13
   4 -22   0 207.172 17.0212   2
   4 -22   0 191.074 28.0249  14
  -4 -22   0 208.370 15.1230   7
   4 -22   0 174.563 21.2982  10
  -4 -22   0 209.995 25.4039   5
   4 -22   0 196.179 16.8242   2
  -4 -22   0 191.589 16.0224  11
  -4 -22   0 176.864 17.3043   2
  -4 -22   0 190.134 27.8924  14
   4 -22   0 180.985 29.2769  14
  -4 -22   0 166.838 25.8968  10
   4 -22   0 12.2305 82.3261   3
   4 -22   0 173.478 17.8928   6
  -4 -22   0 146.896 100.343   3
   4 -22   0 222.596 29.4507   5
  -4 -22   0 191.903 23.3865   9
   4 -22   0 188.959 25.2305   4
  -4 -22   0 164.033 101.853   3
  -4 -22   0 170.668 23.1688   4
  -4 -22   0 194.266 16.7832   2
   4 -22   0 167.792 23.5176   8
   4 -22   0 212.084 27.4177  12
  -4 -22   0 203.060 25.7178  12
  -4  22   0 207.638 95.5482   3
   4  22   0 184.160 23.7880   5
   4  22   0 218.254 16.8489   2
  -4  22   0 232.780 26.7368  12
   4  22   0 205.519 26.1483  13
   4  22   0 203.842 29.7422  10
   4  22   0 190.513 23.6882   4
   4  22   0 205.551 16.8489   2
   4  22   0 200.808 30.2640  14
  -4  22   0 241.853 28.1363   9
  -4  22   0 193.210 26.1200   4
   4  22   0 180.410 22.1755   9
  -4  22   0 241.020 28.1949   8
  -4  22   0 221.583 26.7582   5
  -4  22   0 177.833 21.5895  10
  -4  22   0 182.133 16.6662   2
   4  22   0 184.316 15.0451   7
  -4  22   0 166.057 17.0547   2
  -4  22   0 192.231 26.6423  13
  -5 -22   0 -2.6632 4.61335  14
   5 -22   0 29.7787 85.6958   3
  -5 -22   0 -6.3876 2.96054  10
   5 -22   0 -2.3679 2.68151   6
  -5 -22   0 1.73845 2.60441   2
  -5 -22   0 9.56664 96.6600   3
   5 -22   0 -2.9095 2.23620   2
   5 -22   0 -3.6427 2.24995   2
  -5 -22   0 -0.9289 5.04306  13
  -5 -22   0 2.36980 4.33223   4
  -5 -22   0 -4.7415 1.93526   2
   5 -22   0 4.69159 5.57065   8
   5 -22   0 -4.4328 4.47634   4
  -5 -22   0 5.26651 5.25143   9
   5 -22   0 9.05254 8.38616  14
   5 -22   0 -0.2588 3.36398  10
  -5 -22   0 -5.3581 4.40423   6
  -5 -22   0 -7.1310 76.7848   3
  -5 -22   0 -0.6437 4.59233  12
  -5  22   0 11.4192 7.98703  13
   5  22   0 1.76137 5.28813   4
  -5  22   0 -1.6158 2.28810   2
   5  22   0 -1.6009 2.18244   2
   5  22   0 2.70720 1.67975   7
   5  22   0 1.32975 6.06065  13
  -5  22   0 9.11347 6.99727   9
  -5  22   0 1.04750 2.55052   2
   5  22   0 1.51315 4.31585   9
  -5  22   0 57.6561 79.2273   3
  -5  22   0 5.41437 6.34862   5
  -5  22   0 -6.6491 3.49040   8
   5  22   0 2.53656 2.69407   2
  -5  22   0 -2.9842 3.00601  10
  -5  22   0 1.18017 4.73426  12
  -5  22   0 4.59016 6.21364   4
  -6 -22   0 1.48180 5.38286   6
   6 -22   0 -9.0196 6.49503  12
   6 -22   0 -6.8771 110.137   3
  -6 -22   0 51.8886 102.276   3
   6 -22   0 3.06474 3.06218   2
  -6 -22   0 -2.0012 4.24534   4
  -6 -22   0 -56.271 100.667   3
  -6 -22   0 1.80320 6.06406  12
   6 -22   0 0.30787 2.79324  10
   6 -22   0 -8.5053 4.20854   4
  -6 -22   0 4.17510 7.23377  10
  -6 -22   0 -1.5462 5.15604   9
   6 -22   0 1.23625 3.05965   2
  -6 -22   0 -3.1385 6.42166  14
  -6 -22   0 1.35923 2.71847   2
   6  22   0 -0.3961 5.02727   4
  -6  22   0 10.4319 6.65419   8
  -6  22   0 -0.0758 4.56623   5
   6  22   0 1.61964 5.94194  13
  -6  22   0 -1.0093 6.18389  14
   6  22   0 9.06383 5.17945   9
  -6  22   0 -0.2675 6.00288   9
   6  22   0 4.68001 3.38488   2
  -6  22   0 7.88045 7.23991   4
  -6  22   0 -6.5955 3.36950  12
  -6  22   0 0.57735 2.62499   2
   6  22   0 2.18180 2.98620   2
  -6  22   0 -32.594 87.3694   3
   6  22   0 -0.6898 1.71583   7
  -7 -22   0 3.09059 7.45289   6
  -7 -22   0 -1.7839 4.39917   4
  -7 -22   0 9.88250 9.08481  10
  -7 -22   0 41.8871 111.080   3
  -7 -22   0 2.46645 6.72676  14
   7 -22   0 -1.5647 4.69172   4
   7 -22   0 5.80172 6.43257  12
  -7 -22   0 -2.3358 4.85087   9
   7 -22   0 3.28182 2.88842   2
  -7 -22   0 1.35255 5.88121  12
   7  22   0 0.17508 1.59652   7
  -7  22   0 -1.4415 6.21514   9
  -7  22   0 2.45478 6.25739  14
   7  22   0 3.79617 2.59754   2
  -7  22   0 4.01879 5.77780   8
   7  22   0 7.66130 6.47571   9
  -7  22   0 -6.8073 4.69553  12
  -7  22   0 15.9079 8.56948   5
  -8 -22   0 -265.98 117.031   3
  -8 -22   0 -4.1197 5.39836  14
   8 -22   0 -1.1079 4.75327  12
  -8 -22   0 8.64565 8.62013  10
   8 -22   0 6.50849 3.50024   2
  -8 -22   0 3.37951 6.89145  12
  -8 -22   0 -8.4144 2.49933   6
  -8  22   0 -3.8469 5.47032  14
  -8  22   0 -4.4746 5.76767   9
  -8  22   0 -2.3269 4.52110   8
   8  22   0 2.50176 2.19289   7
  -8  22   0 19.9354 10.3335   5
   8  22   0 -2.2565 2.46814   2
  -8  22   0 1.48591 5.79196  12
  -9 -22   0 2.73118 7.43260  14
   9 -22   0 8.65740 3.80260   2
  -9 -22   0 6.04974 7.15466   6
  -9 -22   0 2.68598 6.20723  12
  -9 -22   0 -3.3178 6.58720  10
  -9  22   0 5.79175 7.56660  12
  -9  22   0 16.6874 8.50253   8
   9  22   0 7.07396 3.34533   2
  -9  22   0 23.4126 11.4790   9
  -9  22   0 12.0665 8.08464  14
  -9  22   0 9.92874 9.21352   5
  10 -22   0 1.55115 3.21402   2
 -10 -22   0 84.8699 158.102   3
 -10 -22   0 -1.4088 8.63650  14
 -10 -22   0 7.49181 10.0044  10
 -10 -22   0 -0.8093 7.13691  12
 -10  22   0 4.53474 8.23181  14
 -10  22   0 5.72390 8.45858  12
 -10  22   0 -5.5698 5.07020   8
  10  22   0 12.5778 4.00609   2
  11 -22   0 14.4368 4.62069   2
 -11 -22   0 3.56412 8.41861  10
 -11 -22   0 -1.7563 7.52547   8
 -11 -22   0 15.5112 11.9569  14
 -11 -22   0 10.9971 9.00422  12
 -11 -22   0 0.78796 7.89832   6
 -11  22   0 7.48371 10.3408  14
 -11  22   0 0.99617 7.77604  12
 -11  22   0 16.3123 11.7392   5
  11  22   0 4.18148 3.46730   2
 -11  22   0 17.3337 11.3584   9
 -12 -22   0 8.74924 10.1507  14
 -12 -22   0 -3.3518 9.00656   6
  12 -22   0 0.38960 3.47609   2
 -12 -22   0 -0.2996 7.75881  10
 -12 -22   0 -2.0759 9.63771   8
 -12  22   0 -3.6369 9.04338   9
 -12  22   0 -0.9550 8.66413  14
  12  22   0 0.93950 3.36998   2
 -12  22   0 11.1775 11.1559   8
 -12  22   0 18.9694 10.7503   5
 -13 -22   0 -2.6363 10.2476  14
 -13 -22   0 31.0183 16.2085   6
 -13 -22   0 -2.4455 9.20353   8
  13 -22   0 1.51423 3.93056   2
 -13  22   0 0.67152 9.44343   8
 -13  22   0 2.01384 12.2231   5
 -13  22   0 0.93394 8.77482  14
 -13  22   0 -2.3482 10.0527   9
  13  22   0 -1.8105 3.41425   2
 -13  22   0 -3.2979 12.6349  12
 -14 -22   0 1.15467 11.2996  14
 -14 -22   0 -13.099 7.40221   8
  14 -22   0 -3.0313 3.85553   2
  14  22   0 -4.0478 3.29885   2
 -14  22   0 0.64287 11.6385   9
 -14  22   0 -4.0769 8.34034   8
   0 -23   0 6.22339 6.22716   4
   0 -23   0 5.00306 4.55013   6
   0 -23   0 64.9940 91.0946   3
   0 -23   0 2.51703 7.37238  14
   0 -23   0 11.3440 6.20467  12
   0 -23   0 3.06594 4.91298   9
   0 -23   0 3.90419 5.70451  10
   0 -23   0 5.59777 2.95903   2
   0 -23   0 12.6832 8.52183  14
   0 -23   0 9.47974 5.91071  12
   0 -23   0 6.19661 2.92747   2
   0 -23   0 1.17627 4.52444   5
   0 -23   0 5.68296 5.93836   8
   0  23   0 11.1690 5.60560   9
   0  23   0 12.7913 3.42827   2
   0  23   0 -27.416 77.5939   3
   0  23   0 5.53062 6.36637  10
   0  23   0 5.30214 5.79930   4
   0  23   0 4.73082 6.01178  13
   0  23   0 1.26278 4.90744   5
   0  23   0 6.34502 2.88669   2
   0  23   0 -7.6001 3.44968  13
  -1 -23   0 4.35979 2.86674   2
  -1 -23   0 2.22887 6.55682   4
  -1 -23   0 -145.06 66.9649   3
   1 -23   0 4.87228 5.72442   5
   1 -23   0 3.23137 5.10984  12
  -1 -23   0 1.27296 6.12066  10
  -1 -23   0 11.5123 8.16301  14
  -1 -23   0 1.55851 5.12448   5
  -1 -23   0 1.51267 4.77110  12
   1 -23   0 7.94402 5.80417   8
   1 -23   0 -0.0195 4.50284  10
   1 -23   0 -1.8223 4.37536  12
  -1 -23   0 2.54222 4.84448   9
   1 -23   0 1.35982 6.35704  14
  -1 -23   0 0.98653 4.63428   8
   1 -23   0 2.93656 2.72014   2
   1 -23   0 7.33467 6.02340   4
  -1 -23   0 4.29152 1.67083  11
   1 -23   0 -2.1808 3.17352   6
  -1 -23   0 6.02081 5.06551   6
  -1 -23   0 2.48152 5.66661  12
   1 -23   0 3.15115 2.78158   2
   1 -23   0 -88.667 83.7951   3
   1 -23   0 16.0265 8.34769  14
  -1 -23   0 11.3201 3.20500   2
   1  23   0 -2.3931 4.35837   5
   1  23   0 4.15607 2.79515   2
  -1  23   0 -68.726 69.7552   3
  -1  23   0 4.84974 6.03334  13
   1  23   0 0.42242 5.36024  10
   1  23   0 23.1529 8.35699   4
  -1  23   0 14.3854 6.53777   9
   1  23   0 8.77101 4.92406   9
  -1  23   0 24.7608 9.58253  13
  -1  23   0 5.69898 5.03746   5
  -1  23   0 3.94754 2.76353   2
  -1  23   0 0.73967 5.18152   4
   1  23   0 -1.6787 4.93254  13
   1  23   0 3.02222 1.24126   7
   1  23   0 -58.438 69.4925   3
  -1  23   0 9.61495 6.10038  10
  -1  23   0 4.75616 2.77659   2
   1  23   0 12.9323 7.00468  13
   2 -23   0 -3.0521 2.08385   2
  -2 -23   0 -0.5086 4.74162   6
   2 -23   0 -1.4177 2.17684   2
  -2 -23   0 2.18970 5.19636   5
  -2 -23   0 6.50464 2.87569   2
  -2 -23   0 4.98794 6.87902  14
   2 -23   0 7.11853 7.10132  14
  -2 -23   0 -4.3144 3.40747   9
   2 -23   0 -3.5633 4.20397  14
   2 -23   0 1.39860 4.94549   5
   2 -23   0 -0.2999 4.85329  12
   2 -23   0 0.09308 4.45674  10
   2 -23   0 9.39877 5.76218  12
   2 -23   0 6.72881 6.31279   4
  -2 -23   0 -29.578 86.7840   3
  -2 -23   0 -3.2561 4.53965  12
  -2 -23   0 4.77556 2.85824   2
  -2 -23   0 1.10706 1.74112  11
   2 -23   0 117.534 86.8333   3
  -2 -23   0 -5.2490 2.46352  10
  -2 -23   0 1.29867 5.16665   4
  -2 -23   0 1.75468 5.15504   8
  -2 -23   0 4.28873 5.65308  14
   2  23   0 1.28950 5.34014  13
  -2  23   0 -7.7137 3.43601   9
   2  23   0 1.67483 5.35296   4
  -2  23   0 -2.3446 4.93500  13
   2  23   0 7.73365 7.01221  10
  -2  23   0 -1.4002 4.32180   5
  -2  23   0 -1.1244 2.26076   2
  -2  23   0 -0.0280 2.17522   2
   2  23   0 -2.0383 2.26751   2
  -2  23   0 -5.1778 2.77818  10
  -2  23   0 10.9687 5.63971   8
  -2  23   0 -7.8688 3.57961   4
   2  23   0 4.13458 4.82417   9
  -2  23   0 -16.557 74.7656   3
   2  23   0 0.28602 4.68324   5
  -2  23   0 -4.8026 4.32012  13
   2  23   0 1.19593 1.13009   7
   3 -23   0 0.70880 91.5754   3
  -3 -23   0 9.39698 7.63460  10
  -3 -23   0 -36.788 79.9835   3
  -3 -23   0 5.95996 6.48538  13
   3 -23   0 8.94503 8.29821  14
   3 -23   0 5.75926 5.23879  10
   3 -23   0 6.61256 3.14176   2
   3 -23   0 14.3512 6.73348  12
  -3 -23   0 16.4078 7.46833   4
  -3 -23   0 30.3094 87.7059   3
  -3 -23   0 4.09347 2.15605  11
   3 -23   0 8.32209 4.29121   6
   3 -23   0 17.5643 6.65397   5
  -3 -23   0 5.87330 5.92820  12
  -3 -23   0 1.79639 5.57324   5
  -3 -23   0 2.21399 7.49002  14
  -3 -23   0 11.0157 6.04381   9
  -3 -23   0 4.66828 2.86147   2
   3 -23   0 14.7493 8.47347  14
  -3 -23   0 4.75141 5.84872   8
   3 -23   0 -2.8168 4.43179  12
  -3 -23   0 4.57679 2.98479   2
   3 -23   0 2.53200 5.50552   4
   3 -23   0 13.2936 7.18369   8
   3 -23   0 3.47071 2.86118   2
   3  23   0 10.3790 6.20337   5
   3  23   0 9.30633 6.60651  14
  -3  23   0 -10.837 72.7806   3
  -3  23   0 -0.2360 2.47450   2
  -3  23   0 21.7277 9.10176  13
  -3  23   0 1.48630 4.40690   8
   3  23   0 -0.9977 4.94876  10
  -3  23   0 6.32627 3.16802   2
  -3  23   0 5.35290 4.69155  10
  -3  23   0 14.2532 6.70612   5
   3  23   0 4.12369 2.96343   2
  -3  23   0 1.79762 6.11733   4
   3  23   0 11.4931 5.65237   9
   3  23   0 11.4242 7.19099  13
   3  23   0 6.36979 1.60461   7
   3  23   0 13.9088 7.19295   4
  -3  23   0 9.01347 8.23136  13
  -3  23   0 15.4602 7.07501  12
   3  23   0 3.57568 6.14835  13
  -4 -23   0 14.1202 78.6215   3
  -4 -23   0 6.21318 3.25991   2
  -4 -23   0 10.2728 8.48287  14
  -4 -23   0 11.7291 7.06318  12
  -4 -23   0 -66.164 86.7242   3
   4 -23   0 10.1709 3.73170   2
   4 -23   0 5.51817 86.7059   3
   4 -23   0 5.23597 5.26255  12
   4 -23   0 5.51958 4.91633  10
   4 -23   0 12.8436 6.55987   8
   4 -23   0 5.57939 7.63043  14
   4 -23   0 13.9655 4.83466   6
  -4 -23   0 5.36807 6.85254   6
  -4 -23   0 12.9311 3.84090   2
   4 -23   0 10.9212 7.03837  12
   4 -23   0 11.3357 4.00874   2
  -4 -23   0 3.16748 5.78608   4
   4 -23   0 2.02256 5.53958   4
  -4 -23   0 9.98180 2.76877  11
  -4 -23   0 4.81215 6.69169  13
  -4 -23   0 7.04816 5.20979   9
  -4 -23   0 9.96319 8.11382  10
  -4  23   0 1.53482 5.33141   8
   4  23   0 16.4915 8.15286  13
   4  23   0 1.90593 5.18224  13
   4  23   0 6.52000 4.66987   9
  -4  23   0 -44.595 68.3263   3
   4  23   0 8.63124 1.90267   7
  -4  23   0 20.3992 9.08866  13
  -4  23   0 3.92850 4.73846  10
  -4  23   0 3.42827 6.01172   4
   4  23   0 7.56588 3.29275   2
  -4  23   0 10.4618 7.49148   5
  -4  23   0 0.69134 6.42050  13
   4  23   0 10.4322 7.17201   4
   4  23   0 11.1180 3.31599   2
   4  23   0 26.7438 8.90928   5
  -4  23   0 5.95300 3.08403   2
  -4  23   0 2.92737 5.27499   9
  -4  23   0 18.1863 8.05189  12
  -4  23   0 7.85365 3.42037   2
  -5 -23   0 0.87834 6.18335  13
  -5 -23   0 6.46217 5.93341   4
  -5 -23   0 3.04895 7.85269  14
  -5 -23   0 -50.468 87.1108   3
  -5 -23   0 -2.0496 6.23799  10
   5 -23   0 8.75172 6.69986  12
  -5 -23   0 2.81461 2.84629   2
   5 -23   0 7.10666 6.27858   8
   5 -23   0 9.36627 4.29442   6
  -5 -23   0 17.0743 8.60305   6
  -5 -23   0 77.2671 97.4838   3
   5 -23   0 17.8651 4.28253   2
   5 -23   0 12.0133 5.19114  10
   5 -23   0 55.7111 105.809   3
  -5 -23   0 9.34079 6.20096   9
   5 -23   0 16.4224 9.13696  14
  -5 -23   0 7.52946 6.98035  12
   5 -23   0 8.24013 6.86881  12
   5 -23   0 10.6075 3.61455   2
   5 -23   0 0.12907 5.61293   4
  -5 -23   0 2.72074 3.02851   2
   5  23   0 7.17440 2.02441   7
  -5  23   0 4.32487 6.26746  12
  -5  23   0 10.6223 6.52320   8
  -5  23   0 1.67061 6.17156  13
  -5  23   0 9.78913 3.47187   2
   5  23   0 20.6686 7.20261   9
  -5  23   0 -4.1343 5.37822   9
   5  23   0 13.1057 3.67834   2
  -5  23   0 10.3383 3.41093   2
   5  23   0 5.98147 3.24494   2
  -5  23   0 33.8195 10.4438   5
   5  23   0 3.01965 6.17264  13
  -5  23   0 5.66871 4.79435  10
  -5  23   0 136.738 91.1776   3
  -6 -23   0 -48.579 119.955   3
  -6 -23   0 -6.4573 4.35317  12
   6 -23   0 -1.7013 4.78316   4
   6 -23   0 0.95839 7.81482  14
  -6 -23   0 0.23155 6.07328  14
   6 -23   0 -1.7716 2.59718   2
   6 -23   0 -3.2473 4.88771  12
   6 -23   0 1.81153 5.51144  12
  -6 -23   0 100.417 112.874   3
  -6 -23   0 -0.7118 5.75618  10
  -6 -23   0 -1.5107 4.55455   6
  -6 -23   0 0.04077 5.18008   4
   6 -23   0 2.23557 3.41585  10
  -6 -23   0 2.64061 5.75146   9
  -6 -23   0 -1.7138 2.68765   2
  -6  23   0 -1.6403 5.04167   5
  -6  23   0 1.75516 6.81311   9
   6  23   0 -4.8555 2.99764   9
   6  23   0 2.14456 5.78536   4
   6  23   0 0.76197 2.48808   2
  -6  23   0 -0.6217 2.40972   2
  -6  23   0 -4.8175 4.51467  12
  -6  23   0 6.07820 6.66489   8
   6  23   0 -1.4968 6.05143  13
   6  23   0 -0.1825 1.62507   7
  -6  23   0 -97.519 124.649   3
  -7 -23   0 3.10130 7.47147  14
  -7 -23   0 -1.0071 4.76330   6
  -7 -23   0 -5.0887 4.42791   4
   7 -23   0 3.98858 7.23745   4
  -7 -23   0 63.2305 109.231   3
  -7 -23   0 3.83936 5.98381  12
   7 -23   0 5.94957 5.51713  12
  -7 -23   0 4.00640 6.83442  10
   7 -23   0 -0.4906 2.87486   2
   7  23   0 -0.8974 2.32788   2
  -7  23   0 -2.5162 4.75424   8
  -7  23   0 4.93165 7.14130   9
   7  23   0 0.32061 1.85117   7
  -7  23   0 -3.5037 5.71634   5
  -7  23   0 -6.5664 5.84509  12
  -7  23   0 7.23228 6.65985  14
  -8 -23   0 -113.98 122.812   3
  -8 -23   0 63.9905 17.0975  14
   8 -23   0 34.9387 6.17184   2
  -8 -23   0 53.0353 13.0625  12
  -8 -23   0 28.6023 11.6263   6
  -8 -23   0 27.6913 12.1922  10
  -8  23   0 32.0782 10.9083  12
   8  23   0 32.8989 4.61686   7
  -8  23   0 51.9915 13.5709   8
   8  23   0 36.2939 6.01545   2
  -8  23   0 24.5430 11.4648   9
  -8  23   0 38.4062 13.5135   5
  -8  23   0 66.0234 16.0487  14
  -9 -23   0 -178.15 143.146   3
  -9 -23   0 13.0369 9.43209  10
  -9 -23   0 -0.2269 6.23375   6
  -9 -23   0 12.7651 10.3379  14
  -9 -23   0 9.32071 7.81276  12
   9 -23   0 4.09303 3.28946   2
   9  23   0 -2.0041 2.29763   2
  -9  23   0 1.95885 6.36053   8
  -9  23   0 -0.4650 7.31381   5
  -9  23   0 -5.5960 5.34325   9
  -9  23   0 -4.9643 5.39634  14
  -9  23   0 2.81366 6.73595  12
 -10 -23   0 -141.25 158.581   3
  10 -23   0 6.04266 3.75090   2
 -10 -23   0 -3.1409 6.40996  10
 -10 -23   0 6.20714 9.33770   8
 -10 -23   0 -7.0701 6.34316   6
 -10 -23   0 5.41453 7.40266  12
 -10 -23   0 -8.3993 7.41935  14
  10  23   0 2.77733 3.10897   2
 -10  23   0 -2.3411 6.67050  12
 -10  23   0 7.81691 8.06313   5
 -10  23   0 0.62665 7.31837  14
 -10  23   0 -3.9899 7.15358   9
 -10  23   0 -7.1298 5.55205   8
 -11 -23   0 -6.8899 6.34087  10
  11 -23   0 3.91664 3.54918   2
 -11 -23   0 4.65013 10.2460   8
 -11 -23   0 -6.8547 5.01083  12
 -11 -23   0 -1.9653 7.83983   6
 -11 -23   0 -4.8065 8.22104  14
 -11  23   0 -6.3859 6.33837  12
 -11  23   0 0.72419 7.90098   8
 -11  23   0 2.45095 7.49059  14
  11  23   0 -3.3771 2.99031   2
 -11  23   0 -5.6591 6.06365   5
 -11  23   0 -10.133 6.83172   9
  12 -23   0 7.43121 4.35144   2
 -12 -23   0 -2.7479 7.11304   8
 -12 -23   0 -0.6102 8.97543  10
 -12 -23   0 -2.2032 8.36069  14
 -12 -23   0 9.04454 12.8492   6
 -12 -23   0 4.56015 9.37936  12
  12  23   0 0.60852 3.20178   2
 -12  23   0 2.19582 11.5361   9
 -12  23   0 -2.0984 7.95752   5
 -12  23   0 -4.5777 7.29639   8
 -12  23   0 2.38916 8.35484  12
 -12  23   0 -1.5648 8.35488  14
 -13 -23   0 -0.9753 11.2678   6
 -13 -23   0 1.12187 9.69286   8
 -13 -23   0 -1.1649 10.3394  10
 -13 -23   0 2.14989 10.3221  14
  13 -23   0 1.27110 3.96022   2
 -13  23   0 -6.3922 6.90810   8
 -13  23   0 -8.7109 7.29104   5
 -13  23   0 14.7307 14.4960   9
 -13  23   0 24.2552 19.4835  12
  13  23   0 -2.5489 3.25189   2
  14 -23   0 4.57174 4.53054   2
 -14 -23   0 -5.9159 9.91706  14
 -14 -23   0 6.48705 12.3112   8
 -14 -23   0 -0.4137 11.7579   6
 -14  23   0 3.95553 11.8832   9
 -14  23   0 3.04505 11.1526   5
 -14  23   0 12.7965 11.7850   8
  14  23   0 0.12084 3.73991   2
   0 -24   0 10.6346 3.40981   2
   0 -24   0 4.33256 6.30695  10
   0 -24   0 12.9370 87.1091   3
   0 -24   0 10.0443 3.24263   2
   0 -24   0 -0.2991 3.42121   6
   0 -24   0 5.07902 4.77218   5
   0 -24   0 4.42984 5.63967   4
   0 -24   0 2.67404 4.86354  12
   0 -24   0 -6.7145 3.40062   8
   0 -24   0 -1.3168 6.07045  14
   0 -24   0 8.17739 5.66947   9
   0 -24   0 10.7214 1.73040  11
   0 -24   0 18.9554 7.26473  12
   0  24   0 6.07545 5.15719   9
   0  24   0 7.63693 6.13463  13
   0  24   0 -44.308 64.5149   3
   0  24   0 2.86749 5.28046  13
   0  24   0 3.69595 5.69731  10
   0  24   0 10.2385 3.26658   2
   0  24   0 0.72511 2.62673   2
   0  24   0 12.1940 6.79618   5
   0  24   0 1.46127 5.48624   4
   1 -24   0 2.16061 6.48174  14
  -1 -24   0 5.00526 4.81844   6
   1 -24   0 -0.8247 4.40462   8
   1 -24   0 0.14245 2.33246   2
   1 -24   0 2.25978 5.26770   4
   1 -24   0 5.46453 3.10721   2
  -1 -24   0 -1.8141 4.15983   8
   1 -24   0 -6.5030 5.64440  14
  -1 -24   0 -2.7456 4.89386  10
  -1 -24   0 7.41664 6.20570   5
   1 -24   0 1.46033 5.50661  12
  -1 -24   0 0.71763 2.33624   2
  -1 -24   0 0.76521 2.64597   2
  -1 -24   0 -48.592 77.0447   3
  -1 -24   0 -3.3850 4.87432  14
  -1 -24   0 5.20876 5.86427  12
  -1 -24   0 -5.5049 4.28142   4
   1 -24   0 -33.303 92.2077   3
  -1 -24   0 5.34882 5.24852   9
   1 -24   0 3.74915 4.19173   6
   1 -24   0 10.8033 6.72613  10
   1 -24   0 -1.5706 5.33655  12
   1 -24   0 4.79504 5.05739   5
  -1 -24   0 3.83691 5.88909  12
  -1 -24   0 0.66597 1.50572  11
  -1 -24   0 4.12887 6.99462  14
  -1  24   0 33.7247 67.1685   3
  -1  24   0 -3.9583 4.53186  13
  -1  24   0 5.10194 5.95198   4
   1  24   0 -116.62 74.7762   3
  -1  24   0 -4.7299 1.76612   2
   1  24   0 -5.0634 4.11202   5
  -1  24   0 1.74763 4.62991   9
   1  24   0 2.40400 1.20754   7
  -1  24   0 1.63708 4.90825   5
  -1  24   0 1.56908 5.84539  13
  -1  24   0 10.1490 6.80014  10
   1  24   0 2.61609 2.81979   2
   1  24   0 -4.3352 4.42277  13
   1  24   0 0.70960 5.10898   4
   1  24   0 16.7299 8.31924  13
  -1  24   0 0.54610 2.42540   2
   1  24   0 -1.7827 3.87112   9
   1  24   0 2.05379 5.61056  10
  -2 -24   0 -2.3669 4.06951   4
  -2 -24   0 -110.49 78.9552   3
  -2 -24   0 3.35025 2.83987   2
   2 -24   0 3.98899 5.45101  12
  -2 -24   0 -2.7507 4.39399  12
  -2 -24   0 8.11277 6.44015   8
   2 -24   0 -4.4124 4.07219  14
   2 -24   0 47.2194 97.4447   3
   2 -24   0 -1.4541 2.46563   2
   2 -24   0 0.09424 4.61338  10
   2 -24   0 -0.2999 3.52338   6
   2 -24   0 3.03115 5.49589  12
  -2 -24   0 3.08307 6.49673  10
   2 -24   0 0.42100 5.61598  14
   2 -24   0 -1.0601 3.27878   5
  -2 -24   0 -2.9117 1.58855  11
  -2 -24   0 1.25333 4.42503   6
  -2 -24   0 -4.0510 4.34197  12
  -2 -24   0 5.57909 3.08653   2
  -2 -24   0 11.0051 6.00776   9
   2 -24   0 -4.2016 3.78259   8
  -2 -24   0 -2.6118 4.94880   5
   2 -24   0 -3.7615 3.65553   4
  -2 -24   0 -2.6663 5.70333  14
  -2  24   0 -1.6085 4.86886   5
  -2  24   0 7.99204 6.75206   8
   2  24   0 1.15261 4.70975   9
  -2  24   0 -3.4366 2.73284   4
  -2  24   0 -2.2974 4.86247  13
  -2  24   0 4.24824 2.91897   2
  -2  24   0 -3.6015 4.90115  13
   2  24   0 -5.2071 4.19574  10
   2  24   0 4.27895 5.75570   5
   2  24   0 4.33819 5.94513  13
   2  24   0 -4.6873 2.17451   2
   2  24   0 -6.9889 3.85076   4
   2  24   0 0.36806 1.12968   7
  -2  24   0 -3.4504 1.84975   2
   2  24   0 -1.1777 4.58483  13
  -2  24   0 1.64475 5.18569   9
  -2  24   0 0.29394 4.13093  10
  -2  24   0 -124.29 77.8992   3
  -3 -24   0 98.2786 16.8105   4
  -3 -24   0 -1.8708 82.4659   3
   3 -24   0 107.102 16.4904  10
   3 -24   0 96.6066 19.4809  14
  -3 -24   0 105.063 9.37717  11
   3 -24   0 102.919 16.8799   8
   3 -24   0 95.7714 10.7631   2
   3 -24   0 102.187 16.8993  12
  -3 -24   0 121.640 10.7670   2
  -3 -24   0 128.186 20.0745  13
  -3 -24   0 100.321 16.9529   8
  -3 -24   0 84.7288 18.8080  14
  -3 -24   0 88.1622 16.4465   6
  -3 -24   0 145.048 22.0664  10
  -3 -24   0 91.5435 16.2859  12
   3 -24   0 93.9599 12.7875   6
  -3 -24   0 87.1912 15.0005   9
   3 -24   0 60.5020 111.148   3
   3 -24   0 95.0011 16.4010  12
  -3 -24   0 92.3347 103.861   3
   3 -24   0 110.007 18.5681   4
   3 -24   0 96.4866 10.9103   2
  -3  24   0 89.5707 18.2032  13
  -3  24   0 123.785 15.0328   2
  -3  24   0 70.5680 14.6514   8
   3  24   0 110.630 18.4248  13
   3  24   0 112.756 17.8416   5
  -3  24   0 88.9051 10.6372   2
  -3  24   0 84.3652 15.2024  10
  -3  24   0 95.1507 18.0322  13
   3  24   0 108.987 8.42882   7
  -3  24   0 101.205 17.3212   5
  -3  24   0 99.6438 17.4633   9
   3  24   0 83.7704 14.4793   9
   3  24   0 129.826 19.1456   4
   3  24   0 128.192 20.5781  13
   3  24   0 106.983 11.2538   2
   4 -24   0 8.47570 6.98401  12
  -4 -24   0 4.99869 6.01409   6
  -4 -24   0 13.0090 3.91051   2
   4 -24   0 22.6973 8.36984   8
   4 -24   0 6.79942 6.36687  12
   4 -24   0 18.9428 10.3642  14
  -4 -24   0 10.1139 3.56775   2
  -4 -24   0 24.7136 9.23600  12
  -4 -24   0 -30.327 84.3789   3
  -4 -24   0 -4.4285 6.55634  14
  -4 -24   0 26.4053 10.4534  10
   4 -24   0 16.8624 4.43435   2
   4 -24   0 22.5234 8.94306   4
  -4 -24   0 -0.3151 4.90186   4
   4 -24   0 12.7316 5.14792   6
  -4 -24   0 8.42423 2.84975  11
  -4 -24   0 22.9913 8.33676   9
   4 -24   0 14.2104 4.00482   2
  -4 -24   0 61.7463 114.756   3
  -4 -24   0 14.5323 9.12846  13
   4 -24   0 -42.722 90.0771   3
   4 -24   0 15.3532 6.22248  10
  -4  24   0 0.33512 6.94803  13
   4  24   0 7.23143 7.52190  13
   4  24   0 15.1846 7.76083   4
  -4  24   0 8.26929 6.87867   5
  -4  24   0 12.9198 7.10776  12
  -4  24   0 16.7872 4.00716   2
   4  24   0 6.29971 3.10998   2
   4  24   0 10.9633 6.25595   9
  -4  24   0 36.4225 97.1542   3
  -4  24   0 15.9301 3.93192   2
   4  24   0 20.4016 8.17022   5
   4  24   0 14.1901 2.28557   7
  -4  24   0 0.42643 5.55378  13
  -4  24   0 24.5631 8.57672   8
   4  24   0 20.7734 4.56701   2
  -4  24   0 9.22451 5.09318  10
  -4  24   0 12.3646 7.69591   9
   5 -24   0 -5.4006 5.66354  14
   5 -24   0 -9.8231 3.52140  12
  -5 -24   0 -2.5248 5.60489   6
  -5 -24   0 1.89477 5.56159   9
   5 -24   0 0.18483 2.81945   2
   5 -24   0 -1.5174 6.12206   4
  -5 -24   0 110.929 114.156   3
  -5 -24   0 -11.677 4.57291  13
   5 -24   0 1.10122 5.73206   8
   5 -24   0 1.62011 2.93039   2
   5 -24   0 -0.0126 5.45530  12
   5 -24   0 92.0165 100.276   3
  -5 -24   0 0.27705 5.87955  12
  -5 -24   0 5.74098 3.32489   2
  -5 -24   0 -1.9973 4.27275  10
  -5 -24   0 -0.1484 2.68985   2
  -5 -24   0 -7.3056 4.63860  14
  -5 -24   0 -115.16 98.5364   3
   5 -24   0 -2.8718 3.37967  10
  -5  24   0 -3.5162 4.25822   5
  -5  24   0 -2.1534 4.06790  10
  -5  24   0 -0.8675 4.52785   8
   5  24   0 -2.6255 4.26526   4
  -5  24   0 2.25472 2.83286   2
   5  24   0 0.40923 1.61971   7
  -5  24   0 3.16537 3.17455   2
   5  24   0 -0.6583 5.74112  13
   5  24   0 1.80418 2.82981   2
  -5  24   0 -3.4389 4.13031  12
   5  24   0 -2.4759 4.56653   9
  -5  24   0 -4.0933 5.33107   9
  -5  24   0 70.8458 92.2224   3
  -5  24   0 6.84208 8.73801  13
   5  24   0 -3.1525 2.07603   2
   6 -24   0 2.01912 3.21343   2
  -6 -24   0 -8.8668 3.66657  12
  -6 -24   0 2.63210 3.06602   2
  -6 -24   0 -1.6148 4.59885   4
   6 -24   0 -2.6807 7.20826  14
   6 -24   0 -2.3385 4.70393  12
   6 -24   0 0.03714 5.69842  12
  -6 -24   0 11.4203 8.50361   6
   6 -24   0 8.33772 7.13429   4
  -6 -24   0 -10.398 4.58751  10
   6 -24   0 -2.4451 2.92207  10
  -6 -24   0 10.7523 118.090   3
  -6 -24   0 -1.5035 6.53669  14
  -6  24   0 1.23753 2.78451   2
   6  24   0 -0.0410 1.64281   7
   6  24   0 -4.6354 4.45080   4
  -6  24   0 -0.0274 6.28092   5
  -6  24   0 2.95916 7.82211   9
  -6  24   0 4.91087 6.38537  12
   6  24   0 -0.8774 2.39283   2
  -6  24   0 -2.7789 4.74140   8
   6  24   0 -5.0577 3.97325   9
  -7 -24   0 -3.8242 5.38583  12
  -7 -24   0 -0.5841 6.87741  14
   7 -24   0 1.86530 7.11220  14
  -7 -24   0 2.16154 5.33921  10
   7 -24   0 -1.1004 2.76976   2
   7 -24   0 0.87623 4.98677  12
  -7 -24   0 16.7120 8.67650   6
   7 -24   0 -2.6432 4.78542   4
  -7 -24   0 2.60941 5.44047   4
  -7 -24   0 -174.21 120.683   3
  -7  24   0 11.2810 7.26836  12
   7  24   0 3.45838 5.65440   9
   7  24   0 -0.3882 1.79213   7
  -7  24   0 -3.4969 6.95318   5
   7  24   0 2.93155 2.79541   2
  -7  24   0 4.01405 6.46624   8
  -7  24   0 3.58503 8.85683   9
   8 -24   0 2.18542 7.55127  14
  -8 -24   0 -6.9073 4.45030  12
  -8 -24   0 4.14215 8.40252  10
  -8 -24   0 209.156 144.000   3
   8 -24   0 -1.1745 5.15538  12
  -8 -24   0 -0.9130 5.23317   6
   8 -24   0 1.69817 3.38627   2
  -8 -24   0 -1.5491 7.72480  14
  -8  24   0 3.44288 8.13313   5
   8  24   0 2.97481 3.03458   2
  -8  24   0 3.24105 6.32157   8
  -8  24   0 2.26268 6.59445  14
  -8  24   0 4.94307 7.09990  12
  -8  24   0 7.47320 8.44001   9
   8  24   0 0.36188 5.84719   9
  -9 -24   0 -4.5676 6.70672   6
  -9 -24   0 7.59543 8.92324  14
  -9 -24   0 -105.46 142.318   3
  -9 -24   0 6.93396 8.70504  10
  -9 -24   0 1.17387 6.59376  12
  -9  24   0 12.9467 9.41943  14
  -9  24   0 5.09384 6.38944  12
  -9  24   0 -10.530 4.99725   9
  -9  24   0 2.20931 6.67764   8
  -9  24   0 -0.6215 6.74317   5
 -10 -24   0 10.0998 11.0445   6
  10 -24   0 3.31036 3.75568   2
 -10 -24   0 -7.2526 5.95160  10
 -10 -24   0 5.80911 9.01094  12
 -10 -24   0 17.0440 13.9152  14
 -10 -24   0 23.1406 12.6943   8
 -10  24   0 16.5323 11.7789   9
 -10  24   0 -1.3418 6.89714   5
  10  24   0 3.13491 3.29185   2
 -10  24   0 4.00792 7.31989  12
 -10  24   0 12.6252 10.2375   8
 -10  24   0 7.13597 8.50379  14
 -11 -24   0 10.6180 11.2228   8
 -11 -24   0 13.2446 11.1241  10
 -11 -24   0 10.1925 11.9317  14
 -11 -24   0 14.8013 12.3064   6
  11 -24   0 6.89152 3.96657   2
 -11 -24   0 -3.6274 7.54823  12
 -11  24   0 3.17719 9.06173   5
 -11  24   0 0.93739 9.06756   8
 -11  24   0 -3.4628 8.62724   9
  11  24   0 4.82530 3.58693   2
 -11  24   0 3.18279 8.55393  12
 -11  24   0 12.7444 10.9623  14
 -12 -24   0 1.81654 10.3951   8
 -12 -24   0 0.20789 10.6965   6
 -12 -24   0 7.96628 9.63577  14
  12 -24   0 4.76007 4.14393   2
 -12 -24   0 -3.1626 8.17471  10
 -12 -24   0 -2.9550 7.38198  12
 -12  24   0 15.9931 10.8128  12
 -12  24   0 -0.0811 8.45867   8
 -12  24   0 12.1536 10.7887   5
  12  24   0 12.2969 4.28413   2
 -12  24   0 -3.7794 8.71354   9
 -13 -24   0 -6.3827 9.87162  14
 -13 -24   0 -6.6456 7.60121   8
 -13 -24   0 -3.6818 9.73491  10
 -13 -24   0 9.40531 13.7801   6
 -13  24   0 -0.3924 11.1692   9
  13  24   0 1.74694 5.85193   2
 -13  24   0 -2.6859 10.5574   8
 -13  24   0 -5.7768 8.77941   5
 -14 -24   0 -7.7610 9.73281   6
 -14 -24   0 -2.3793 9.36175   8
  14 -24   0 5.98567 4.58977   2
 -14 -24   0 13.5563 14.1457  14
 -14  24   0 -12.280 8.72748   8
 -14  24   0 4.53894 13.0709   9
  14  24   0 -0.3622 3.90032   2
 -14  24   0 -11.779 7.76433   5
   0 -25   0 5.78134 6.73401  14
   0 -25   0 -3.0577 7.58339  14
   0 -25   0 -3.8826 3.44589  12
   0 -25   0 10.5273 94.6286   3
   0 -25   0 12.1191 3.78246   2
   0 -25   0 6.63546 4.80748   6
   0 -25   0 8.13002 3.23305   2
   0 -25   0 6.52086 6.44005  12
   0 -25   0 -0.2862 5.40016  10
   0 -25   0 5.65189 5.45037   9
   0 -25   0 10.6550 6.42590   5
   0 -25   0 -1.3686 4.79325   8
   0 -25   0 7.93018 6.58382   4
   0  25   0 11.9336 3.38561   2
   0  25   0 9.90971 7.07223  13
   0  25   0 9.90625 3.37340   2
   0  25   0 14.5916 7.12606  13
   0  25   0 4.20023 5.38721   9
   0  25   0 4.55135 6.10560   4
   0  25   0 17.0820 7.67070   5
   0  25   0 89.7185 94.5327   3
   0  25   0 11.7206 7.28656  10
  -1 -25   0 10.7454 6.51825   4
   1 -25   0 -133.94 84.2643   3
   1 -25   0 3.92219 5.41492   8
  -1 -25   0 8.43174 3.60103   2
  -1 -25   0 2.10469 4.99663   9
   1 -25   0 8.84612 3.65809   2
   1 -25   0 11.4530 8.88792  14
  -1 -25   0 3.05900 4.93694   8
  -1 -25   0 55.9212 94.7135   3
   1 -25   0 10.1591 6.55441  12
   1 -25   0 0.39658 4.41215  12
   1 -25   0 21.6104 8.61204  10
  -1 -25   0 6.71769 8.30704  14
  -1 -25   0 7.53986 1.99651  11
   1 -25   0 1.30564 5.51052   4
  -1 -25   0 4.62268 6.21823  12
   1 -25   0 5.99460 3.24970   2
  -1 -25   0 4.53984 6.36394  14
  -1 -25   0 14.6517 8.11975  10
   1 -25   0 2.55842 4.38689   6
  -1 -25   0 12.7516 6.52389   6
  -1 -25   0 6.36065 6.69058   5
  -1 -25   0 4.89908 3.25390   2
   1 -25   0 -1.6257 5.75553  14
   1  25   0 4.28408 1.39138   7
  -1  25   0 0.54035 5.09331   5
  -1  25   0 6.34218 3.15287   2
   1  25   0 11.4521 85.4344   3
   1  25   0 3.57009 6.27481   4
  -1  25   0 -2.7058 6.13666  13
  -1  25   0 0.41101 4.83674  10
   1  25   0 1.36989 4.76245   9
  -1  25   0 9.74222 6.47995   9
  -1  25   0 13.3114 9.03832  13
   1  25   0 6.66798 6.29929  13
   1  25   0 6.25523 5.77030   5
  -1  25   0 4.51294 3.24634   2
   1  25   0 4.18063 3.21221   2
  -1  25   0 -33.102 87.0216   3
   1  25   0 7.81085 7.65590  10
  -1  25   0 4.72375 1.38383   7
   2 -25   0 1.10185 8.65047  14
  -2 -25   0 2.71825 5.04293   8
  -2 -25   0 220.498 105.229   3
  -2 -25   0 -1.6004 3.91352   9
   2 -25   0 -2.4937 4.56783   8
  -2 -25   0 -0.8255 1.65519  11
  -2 -25   0 -4.6808 4.98415  10
   2 -25   0 -6.1316 3.75947   4
   2 -25   0 -2.9797 4.81423  12
  -2 -25   0 5.47418 5.70071  12
  -2 -25   0 -2.4822 4.59363   4
   2 -25   0 -4.1641 3.52016  10
  -2 -25   0 1.35149 3.04309   2
   2 -25   0 0.39188 2.78191   2
  -2 -25   0 0.04668 6.39385  14
   2 -25   0 2.81968 3.10707   2
   2 -25   0 77.9880 111.195   3
   2 -25   0 -4.4519 4.31965  12
  -2 -25   0 0.36235 2.59900   2
  -2 -25   0 -1.3330 6.46174  14
   2 -25   0 1.63535 3.47459   6
  -2 -25   0 2.58065 5.47276   6
   2  25   0 -1.7438 2.52592   2
  -2  25   0 -4.8863 4.64768  13
   2  25   0 0.10788 5.11665   9
  -2  25   0 -17.350 85.6077   3
   2  25   0 -8.0260 4.49859  13
  -2  25   0 4.42493 7.31093  13
   2  25   0 -1.4811 4.67721   4
  -2  25   0 0.96796 5.40809  10
  -2  25   0 -1.5459 2.52976   2
  -2  25   0 0.27723 4.93231   5
   2  25   0 0.66143 5.29414  13
  -2  25   0 2.86298 2.79217   2
   2  25   0 -1.4011 1.05902   7
  -2  25   0 2.40240 5.04004   8
   2  25   0 -5.3831 3.97449   5
  -3 -25   0 56.3794 100.040   3
   3 -25   0 75.4237 17.6262  14
   3 -25   0 54.4493 7.65486   2
   3 -25   0 72.2541 10.3553   6
   3 -25   0 42.8169 10.6086  10
  -3 -25   0 49.2894 12.6477   6
   3 -25   0 59.5156 7.70875   2
  -3 -25   0 56.4860 15.3140  14
  -3 -25   0 76.0411 15.9821  10
   3 -25   0 61.2960 12.7557   8
   3 -25   0 236.447 113.277   3
  -3 -25   0 54.9045 12.6625  12
  -3 -25   0 56.4930 7.70500   2
   3 -25   0 56.1425 13.2869   4
  -3 -25   0 67.5948 104.703   3
   3 -25   0 45.2720 11.9339  12
  -3 -25   0 55.5493 12.6279   4
  -3 -25   0 57.9691 15.3299  14
  -3 -25   0 56.0566 11.6221   9
  -3 -25   0 66.0086 8.08788   2
  -3 -25   0 55.3395 6.35939  11
   3 -25   0 46.3262 11.3770  12
   3  25   0 40.2090 11.9415  13
  -3  25   0 229.670 99.1212   3
   3  25   0 34.7636 11.4754  13
   3  25   0 52.7109 5.12067   7
   3  25   0 56.5271 12.6228   5
  -3  25   0 44.5738 12.2822  13
  -3  25   0 54.5872 11.9699  10
  -3  25   0 64.0906 14.1696   5
  -3  25   0 69.8516 8.12795   2
  -3  25   0 58.5412 13.7093   9
  -3  25   0 54.3317 14.4912  13
  -3  25   0 63.6074 7.97851   2
   3  25   0 86.0586 15.4249   4
   3  25   0 71.2402 12.5714   9
   3  25   0 54.3491 7.64354   2
  -3  25   0 63.1529 12.6201   8
  -4 -25   0 77.9937 114.992   3
   4 -25   0 -2.8906 4.10893  10
  -4 -25   0 -2.5729 4.84580   9
  -4 -25   0 3.99843 5.99403  13
  -4 -25   0 4.15459 6.07665   4
   4 -25   0 4.79879 5.40808  12
  -4 -25   0 -14.636 105.296   3
  -4 -25   0 11.6048 10.0165  14
  -4 -25   0 1.71337 2.93754   2
   4 -25   0 3.92366 6.38913  14
   4 -25   0 10.9935 6.84515   8
  -4 -25   0 3.95640 7.01051  10
   4 -25   0 -0.6075 3.66396   6
   4 -25   0 -0.3473 2.80377   2
   4 -25   0 -1.9635 5.44239   4
  -4 -25   0 1.30858 5.72435   6
  -4 -25   0 11.6949 7.77499  12
   4 -25   0 82.1040 115.400   3
   4 -25   0 7.23592 3.78004   2
  -4 -25   0 -0.3949 2.80492   2
   4 -25   0 3.58324 5.96855  12
  -4  25   0 -8.5323 94.1685   3
  -4  25   0 0.33582 4.86738  10
   4  25   0 -1.1423 2.18016   2
  -4  25   0 1.89886 6.47038  13
   4  25   0 1.88612 2.95183   2
   4  25   0 3.09639 1.56135   7
   4  25   0 0.48628 4.42578   9
  -4  25   0 1.97533 2.95818   2
  -4  25   0 3.17925 6.31691  12
  -4  25   0 -2.0768 2.39253   2
  -4  25   0 4.22069 7.51510  13
   4  25   0 -5.5120 4.77985   4
   4  25   0 15.2337 8.23837  13
  -4  25   0 3.24871 5.97321   9
  -4  25   0 2.59991 6.50355   5
   4  25   0 9.88248 7.43885   5
  -4  25   0 -1.6167 5.24766   8
  -5 -25   0 26.4958 8.73432   9
  -5 -25   0 -24.012 111.349   3
  -5 -25   0 23.1892 5.01893   2
   5 -25   0 15.5944 4.23013   2
  -5 -25   0 8.15740 8.33831  14
   5 -25   0 35.6676 10.1546  12
   5 -25   0 22.0007 11.2237  14
   5 -25   0 16.5712 8.58348  12
  -5 -25   0 21.2292 9.01345   6
  -5 -25   0 6.58577 6.97527  12
  -5 -25   0 15.0981 8.06987   4
  -5 -25   0 57.0693 103.016   3
   5 -25   0 -44.897 139.387   3
   5 -25   0 17.3851 6.61466  10
  -5 -25   0 20.5141 11.1025  10
   5 -25   0 19.9812 9.36817   4
   5  25   0 10.9878 6.70981   9
  -5  25   0 5.17774 6.87118   8
  -5  25   0 24.0241 9.97683   5
  -5  25   0 27.4295 10.0798  12
   5  25   0 23.8328 3.23091   7
  -5  25   0 30.8969 10.5859   9
   5  25   0 36.7559 10.8405  13
  -5  25   0 -54.014 88.0608   3
  -5  25   0 25.1640 10.3163  13
   5  25   0 19.7611 4.46744   2
  -5  25   0 23.5625 4.94209   2
   5  25   0 43.5117 11.0207   4
   6 -25   0 25.1418 5.18937   2
   6 -25   0 22.0736 9.09846  12
   6 -25   0 9.62276 7.43124  12
   6 -25   0 21.0449 6.07977  10
  -6 -25   0 48.3425 15.3008  14
  -6 -25   0 -0.5173 125.660   3
  -6 -25   0 18.0780 8.95718  12
  -6 -25   0 6.03022 9.02906   6
   6 -25   0 31.3955 11.0721   4
  -6 -25   0 22.6479 10.8921  10
   6 -25   0 28.2495 11.8405  14
  -6 -25   0 15.1226 7.97959   4
  -6  25   0 25.7665 6.39563   2
  -6  25   0 7.80175 7.55978   9
   6  25   0 17.9375 4.32623   2
  -6  25   0 6.42306 7.33501  12
  -6  25   0 34.5517 10.9012   5
  -6  25   0 18.4231 8.81810   8
   6  25   0 17.4139 3.06725   7
   6  25   0 19.9642 8.50176   4
   6  25   0 5.86825 6.64480   9
   7 -25   0 23.0210 10.0581   4
  -7 -25   0 10.4476 7.47870  12
   7 -25   0 23.2343 5.09377   2
  -7 -25   0 32.5120 12.4674  10
  -7 -25   0 0.58531 7.97059  14
  -7 -25   0 5.24197 7.47346   6
   7 -25   0 19.4157 7.79627  12
   7 -25   0 51.4800 15.9992  14
  -7 -25   0 -62.740 131.030   3
  -7 -25   0 16.9123 9.23402   4
   7  25   0 17.5409 4.32257   2
   7  25   0 28.9514 8.86448   9
  -7  25   0 27.9161 10.1719   8
  -7  25   0 17.7611 9.50228   5
  -7  25   0 7.11146 7.09276   9
  -7  25   0 17.3049 9.02197  12
   7  25   0 21.8867 3.49982   7
  -8 -25   0 -6.5201 3.33070   6
   8 -25   0 5.24143 6.39697  12
   8 -25   0 -2.2235 3.01074   2
  -8 -25   0 0.34873 9.39098  14
  -8 -25   0 -86.935 148.748   3
  -8 -25   0 -3.2221 5.54916  12
  -8 -25   0 0.60904 7.44905  10
   8  25   0 -1.5606 4.59519   9
   8  25   0 1.28354 2.90449   2
  -8  25   0 -1.3269 7.60361   5
  -8  25   0 -4.7801 4.56443  12
  -8  25   0 -7.3104 4.28054   8
   8  25   0 3.18451 2.33399   7
  -8  25   0 8.14322 8.70454   9
  -9 -25   0 -11.736 5.13965  10
   9 -25   0 1.83621 3.39702   2
  -9 -25   0 -164.02 157.980   3
  -9 -25   0 7.69727 7.53940  12
  -9 -25   0 2.46656 9.67153  14
  -9 -25   0 -5.1012 7.64188   6
  -9  25   0 -8.3752 6.15754   8
  -9  25   0 3.85632 8.61184   9
   9  25   0 2.42914 3.36659   2
  -9  25   0 -3.8817 5.76115  12
 -10 -25   0 9.63595 10.4349   6
 -10 -25   0 -6.3988 7.63624  14
 -10 -25   0 -4.1396 4.87362  12
 -10 -25   0 -7.1781 6.68354   8
  10 -25   0 2.89850 3.47313   2
 -10  25   0 4.35391 10.0482   9
 -10  25   0 -9.7578 4.54932  12
 -10  25   0 0.16387 6.97051   8
  10  25   0 -1.4093 2.45180   2
 -10  25   0 -0.0236 7.85494   5
 -11 -25   0 -6.1446 8.62745  14
 -11 -25   0 -7.6402 6.47484   8
 -11 -25   0 -6.2414 8.55834   6
 -11 -25   0 -2.4324 8.13672  10
 -11 -25   0 9.96245 9.90973  12
  11 -25   0 -0.7537 3.57859   2
 -11  25   0 7.97426 10.2306   8
  11  25   0 -0.1217 2.85108   2
 -11  25   0 26.7062 13.9322   9
 -11  25   0 -3.8331 6.88767  12
 -11  25   0 12.6782 10.7759   5
 -12 -25   0 7.23988 11.5671   8
 -12 -25   0 9.52758 10.7070  14
  12 -25   0 6.00501 4.43642   2
 -12 -25   0 5.75238 10.3618  12
 -12 -25   0 12.0616 12.0724  10
 -12 -25   0 5.67489 9.49170   6
 -12  25   0 -3.0503 8.02683   8
 -12  25   0 25.7746 15.7622   9
 -12  25   0 4.36422 10.5452  12
 -12  25   0 -2.6451 8.73991   5
  12  25   0 4.59501 3.81940   2
  13 -25   0 4.63621 5.02296   2
 -13 -25   0 -1.7673 10.6052  10
 -13 -25   0 -6.5609 8.99072   8
 -13 -25   0 9.28302 12.8860   6
 -13 -25   0 5.35797 11.3211  14
 -13  25   0 12.0016 13.2795   5
 -13  25   0 -0.2361 8.87378   8
 -13  25   0 -6.9852 9.34240   9
  13  25   0 -0.6164 3.96492   2
   0 -26   0 110.709 8.76188  11
   0 -26   0 89.5349 11.1635   2
   0 -26   0 108.690 20.9521  14
   0 -26   0 116.246 21.0933  14
   0 -26   0 117.481 19.3787  10
   0 -26   0 98.8244 16.5242   8
   0 -26   0 108.703 18.7893   4
   0 -26   0 84.0911 16.6851  12
   0 -26   0 98.7355 15.4040   6
   0 -26   0 110.609 17.6497   9
   0 -26   0 98.4217 11.4463   2
   0 -26   0 121.541 116.841   3
   0  26   0 98.4292 16.4388   9
   0  26   0 100.835 11.5409   2
   0  26   0 112.918 20.0117  13
   0  26   0 124.863 11.2537   2
   0  26   0 99.4590 101.458   3
   0  26   0 92.8183 17.4015  10
   0  26   0 123.799 20.4668  13
   0  26   0 113.221 17.7022   5
   0  26   0 112.054 8.62986   7
  -1 -26   0 25.5721 5.25503   2
  -1 -26   0 39.3399 10.6561   8
  -1 -26   0 45.2833 12.5277  10
  -1 -26   0 16.2301 8.61400   4
   1 -26   0 15.4313 9.72200  10
   1 -26   0 47.5806 12.3994   4
   1 -26   0 36.7351 5.99101   2
  -1 -26   0 32.7898 3.89396  11
   1 -26   0 40.1771 10.6011   8
  -1 -26   0 29.3288 9.42193   6
  -1 -26   0 10.6712 9.61341  14
   1 -26   0 23.0277 7.68433   6
  -1 -26   0 37.9921 9.96973   9
  -1 -26   0 31.1753 5.57873   2
  -1 -26   0 47.5779 11.9396  12
  -1 -26   0 81.5895 108.866   3
   1 -26   0 52.8156 12.2848  12
   1 -26   0 -9.1384 95.4275   3
  -1 -26   0 19.5955 11.9554  14
   1 -26   0 27.9732 12.6135  14
  -1  26   0 34.2927 5.78626   2
  -1  26   0 30.8521 9.68995   9
   1  26   0 33.3242 11.9413  10
  -1  26   0 27.2070 10.2424  13
  -1  26   0 31.9451 10.7462  10
   1  26   0 45.9144 13.1009  13
  -1  26   0 28.9244 10.3969  13
  -1  26   0 115.376 106.051   3
   1  26   0 25.1924 9.38041   5
   1  26   0 36.9472 9.83182   9
   1  26   0 -80.795 91.5607   3
   1  26   0 41.9253 12.5149  13
   1  26   0 33.1947 3.48589   7
   1  26   0 34.7845 5.88437   2
  -1  26   0 37.5115 5.93978   2
  -1  26   0 30.5159 3.30377   7
  -1  26   0 19.9759 8.89888   5
  -2 -26   0 30.1281 15.5525   8
   2 -26   0 39.7563 11.0019   8
  -2 -26   0 40.3231 5.01046  11
  -2 -26   0 48.7169 15.0501  14
   2 -26   0 52.8098 11.8691  10
  -2 -26   0 -23.681 102.607   3
  -2 -26   0 27.9838 9.79437   6
  -2 -26   0 49.3293 9.90099   2
  -2 -26   0 47.4582 10.7448   9
   2 -26   0 43.0729 11.7452  12
   2 -26   0 32.9361 12.3281  14
   2 -26   0 44.3765 6.88041   2
   2 -26   0 195.519 103.031   3
   2 -26   0 49.3435 13.0866   4
  -2 -26   0 62.6209 13.7611  12
  -2 -26   0 32.4321 11.9280  14
   2 -26   0 51.2131 7.00405   2
  -2 -26   0 45.8506 12.9374  10
  -2 -26   0 46.6669 11.8342   4
  -2 -26   0 42.4277 6.62569   2
   2 -26   0 59.3577 10.1765   6
  -2  26   0 36.7714 11.0966   5
  -2  26   0 46.3807 11.2098   8
  -2  26   0 45.0556 6.88465   2
  -2  26   0 48.9568 14.0323  13
   2  26   0 30.6011 9.39329   9
   2  26   0 52.8132 13.7121  13
  -2  26   0 44.8273 6.74243   2
  -2  26   0 42.9411 11.4617   9
  -2  26   0 35.4835 87.9184   3
   2  26   0 52.5508 13.4292  13
   2  26   0 38.1043 10.5027   5
   2  26   0 39.5983 6.73106   2
  -2  26   0 56.7502 14.0406  13
   2  26   0 44.7545 4.15433   7
  -3 -26   0 6.30328 2.53351  11
   3 -26   0 11.8959 10.7934  14
  -3 -26   0 0.94799 4.90634   9
  -3 -26   0 2.59866 7.17003  10
   3 -26   0 5.55232 6.05512  10
   3 -26   0 34.8649 112.427   3
  -3 -26   0 -181.98 94.3466   3
   3 -26   0 -0.6439 2.73648   2
  -3 -26   0 -4.4330 4.20862   4
  -3 -26   0 -26.421 100.115   3
  -3 -26   0 4.12885 7.90341  14
   3 -26   0 1.55457 3.07078   2
   3 -26   0 1.70365 6.17518   4
  -3 -26   0 -2.0054 5.91072  14
   3 -26   0 4.64733 5.85014  12
  -3 -26   0 5.63921 3.29025   2
   3 -26   0 3.85658 5.73808   8
  -3 -26   0 -1.7645 5.62675   6
  -3 -26   0 -0.0943 3.04974   2
   3 -26   0 5.53374 4.36057   6
  -3 -26   0 6.79846 7.05603  12
  -3  26   0 1.20835 2.93132   2
   3  26   0 18.9264 8.76828  13
  -3  26   0 -2.8080 4.93080   9
   3  26   0 -2.7592 4.84127   9
  -3  26   0 -1.7675 4.41624   8
   3  26   0 2.05858 3.11500   2
  -3  26   0 -1.0510 4.85904  10
   3  26   0 4.19120 6.87436   5
   3  26   0 2.67999 1.48381   7
  -3  26   0 -3.8139 5.07596   5
  -3  26   0 -70.281 86.2435   3
  -3  26   0 1.39669 2.67403   2
   3  26   0 6.68786 7.55017   4
  -3  26   0 1.73813 6.52583  13
  -3  26   0 3.16921 6.49945  13
   4 -26   0 216.278 122.873   3
   4 -26   0 32.6717 8.39358  10
  -4 -26   0 163.505 114.880   3
  -4 -26   0 27.6538 9.88802   4
   4 -26   0 25.6322 5.19779   2
   4 -26   0 21.0141 8.54555  12
  -4 -26   0 52.9067 114.713   3
  -4 -26   0 22.9863 9.82927  12
  -4 -26   0 25.5131 9.23440   9
  -4 -26   0 11.4717 4.12706   2
  -4 -26   0 13.2114 4.26337   2
  -4 -26   0 17.7141 9.54336  10
  -4 -26   0 6.36171 9.02212  14
   4 -26   0 3.94766 6.98700   4
  -4 -26   0 2.46334 6.83217   6
   4 -26   0 18.8079 4.68832   2
  -4 -26   0 16.5622 11.2230  13
  -4  26   0 40.7295 11.7989   9
   4  26   0 18.3454 4.40378   2
  -4  26   0 18.2208 8.08138   8
   4  26   0 20.9548 9.41174  13
   4  26   0 9.87063 7.46646   5
  -4  26   0 23.8420 9.54684  12
   4  26   0 27.2631 5.28774   2
   4  26   0 9.50573 6.16907   9
   4  26   0 34.6241 10.6115   4
   4  26   0 23.5063 3.00555   7
  -4  26   0 9.15366 6.33896  10
  -4  26   0 27.2443 5.38198   2
  -4  26   0 -0.6350 107.961   3
  -4  26   0 14.9558 9.16029   5
  -4  26   0 21.1079 11.7802  13
  -4  26   0 21.7082 4.72507   2
  -4  26   0 29.0363 11.0713  13
  -5 -26   0 46.1594 13.0243   4
   5 -26   0 50.4366 10.4777  10
  -5 -26   0 71.8985 15.8844  12
   5 -26   0 46.0296 12.1014  12
  -5 -26   0 -46.376 120.228   3
   5 -26   0 62.5394 8.31265   2
   5 -26   0 45.1042 13.3549  12
  -5 -26   0 59.7420 8.06195   2
  -5 -26   0 55.6714 14.5287   6
   5 -26   0 56.0226 14.3481   4
  -5 -26   0 53.4057 14.8902  10
   5 -26   0 62.7132 19.5372  14
  -5 -26   0 51.5422 16.2368  14
  -5  26   0 61.3797 8.10530   2
   5  26   0 46.5672 14.1090  13
  -5  26   0 47.0607 13.5518   9
   5  26   0 69.0523 12.9942   9
   5  26   0 52.4784 5.70299   7
   5  26   0 70.5394 14.7809   4
  -5  26   0 61.3270 15.4349  12
   5  26   0 53.3555 7.46850   2
  -5  26   0 86.2400 15.7525   8
  -5  26   0 79.6325 16.7791  13
  -5  26   0 69.5128 15.5940   5
   6 -26   0 4.44782 3.67464   2
   6 -26   0 -6.5660 4.06767  12
   6 -26   0 0.61489 5.69192   4
   6 -26   0 -1.3036 5.90246  12
  -6 -26   0 11.9526 7.61930   4
  -6 -26   0 2.40671 6.42742  12
  -6 -26   0 -3.3850 6.59753  10
  -6 -26   0 15.2774 9.77794  14
  -6 -26   0 -2.5725 6.50073   6
  -6 -26   0 -44.253 125.874   3
   6 -26   0 -1.0081 7.85774  14
  -6  26   0 3.73566 6.76122   9
  -6  26   0 4.98395 6.47842  12
  -6  26   0 0.31438 5.93720   8
  -6  26   0 -4.8907 5.92562   5
   6  26   0 3.18115 2.99051   2
   6  26   0 3.40642 2.01104   7
  -7 -26   0 -10.047 4.72504  14
  -7 -26   0 -3.9936 6.60648  10
   7 -26   0 -5.9037 4.75345  12
   7 -26   0 0.34134 3.13571   2
  -7 -26   0 -5.6606 5.32894   4
   7 -26   0 7.98080 10.6602  14
  -7 -26   0 157.352 149.933   3
  -7 -26   0 1.49962 5.09839  12
   7 -26   0 -3.1288 5.62532   4
  -7 -26   0 -4.2393 6.44005   6
   7  26   0 2.37160 5.96474   9
   7  26   0 3.11722 2.73293   2
  -7  26   0 -11.484 4.53819   5
  -7  26   0 6.34872 7.73655  12
  -7  26   0 -0.9749 6.14846   9
   7  26   0 2.04764 1.97335   7
  -7  26   0 1.14423 6.53170   8
  -8 -26   0 3.60401 6.82462  12
  -8 -26   0 13.3246 9.50371  10
   8 -26   0 0.62630 3.40051   2
  -8 -26   0 -3.8400 4.54359   6
  -8 -26   0 -3.8037 7.74022  14
   8 -26   0 -2.2059 5.15739  12
   8  26   0 -0.1687 6.07914   9
  -8  26   0 -7.2812 3.92117   8
   8  26   0 -1.8493 1.93539   7
  -8  26   0 3.20862 7.79238   9
   8  26   0 0.44931 2.85621   2
  -8  26   0 -6.0998 5.37894  12
  -8  26   0 4.89386 7.47560   5
   9 -26   0 4.96759 4.04056   2
  -9 -26   0 12.1674 9.10694  12
  -9 -26   0 77.0451 196.987   3
  -9 -26   0 4.79565 10.2433  10
  -9 -26   0 2.20533 9.30807   6
  -9  26   0 -1.9972 7.02961   5
  -9  26   0 6.95722 8.62049  12
  -9  26   0 7.94276 9.61396   8
   9  26   0 4.66527 3.71209   2
 -10 -26   0 -5.4418 5.46951  14
 -10 -26   0 13.0290 11.1414  10
 -10 -26   0 -3.8956 7.95779   6
 -10 -26   0 -1.3849 8.04599   8
  10 -26   0 -1.9307 3.23893   2
 -10 -26   0 2.75670 8.55909  12
 -10  26   0 6.10841 9.61463  12
 -10  26   0 -1.8651 9.09245   8
 -10  26   0 3.64830 10.2808   5
 -10  26   0 -9.1719 6.32841   9
  10  26   0 -0.6113 2.72269   2
 -11 -26   0 4.94692 11.9328   6
  11 -26   0 -3.4512 3.11053   2
 -11 -26   0 11.7138 11.1269   8
 -11 -26   0 19.3530 11.0870  12
 -11 -26   0 -1.2220 10.0466  14
 -11 -26   0 -1.2700 9.23166  10
 -11  26   0 0.44455 6.91189   8
 -11  26   0 12.0072 11.3488   9
 -11  26   0 2.61506 9.52595   5
 -11  26   0 -9.9645 4.89421  12
  11  26   0 -1.9151 3.10516   2
 -12 -26   0 2.68802 9.69922   6
 -12 -26   0 10.1481 11.7384   8
 -12 -26   0 10.9385 11.1255  14
 -12 -26   0 0.07416 10.0039  10
  12 -26   0 9.27798 4.84701   2
 -12 -26   0 -5.8389 6.56012  12
 -12  26   0 -13.631 6.34576   5
 -12  26   0 3.32183 9.15252  12
  12  26   0 3.83796 3.88127   2
 -12  26   0 -1.7825 8.69467   9
 -12  26   0 -7.3815 7.25317   8
 -13 -26   0 4.40416 12.0637  14
 -13 -26   0 -11.342 8.05518  10
  13 -26   0 -0.1408 4.22201   2
 -13  26   0 1.65816 10.8501   8
  13  26   0 0.97194 3.85112   2
   0 -27   0 12.3445 3.74445   2
   0 -27   0 13.3418 8.69392   4
   0 -27   0 6.85772 3.21773   2
   0 -27   0 3.33420 6.10202  12
   0 -27   0 -6.4231 4.77805   8
   0 -27   0 1.17141 4.65325   6
   0 -27   0 7.13757 9.14988  14
   0 -27   0 -0.1174 6.20147  10
   0 -27   0 1.06913 5.63943   9
   0 -27   0 102.119 112.475   3
   0  27   0 4.46636 3.32936   2
   0  27   0 18.6062 8.91808  13
   0  27   0 7.26963 7.63860  13
   0  27   0 1.53600 5.33039  10
   0  27   0 11.3953 6.92535   5
   0  27   0 -79.700 79.1632   3
   0  27   0 8.18608 6.91686   9
   1 -27   0 -0.5700 4.36943   6
   1 -27   0 5.11419 6.17843  10
   1 -27   0 -5.7011 4.36927  12
   1 -27   0 213.743 122.082   3
  -1 -27   0 1.40579 6.36605  12
  -1 -27   0 -0.1316 2.86359   2
   1 -27   0 8.26919 3.67068   2
  -1 -27   0 1.41035 3.19023   2
  -1 -27   0 26.4822 113.581   3
  -1 -27   0 1.12677 6.04196  10
   1 -27   0 -2.0049 5.41013   8
  -1 -27   0 4.95442 5.27174   6
  -1 -27   0 -4.1372 5.50361   9
   1 -27   0 -9.1421 2.70589  14
  -1 -27   0 11.5694 9.21469  14
  -1 -27   0 6.82856 9.71791  14
   1 -27   0 -1.0764 2.92414   2
   1 -27   0 -0.2407 4.29463   4
  -1 -27   0 -0.4883 5.70461   4
  -1  27   0 0.81668 1.16015   7
  -1  27   0 2.94905 6.07741  10
   1  27   0 2.14961 2.84330   2
   1  27   0 -3.5824 4.89180   5
   1  27   0 1.49120 1.27396   7
   1  27   0 2.45384 4.85476   9
  -1  27   0 2.59994 3.06762   2
  -1  27   0 14.2958 8.65448  13
  -1  27   0 -42.371 94.4252   3
  -1  27   0 -1.8416 2.27840   2
  -1  27   0 4.63812 6.37556  13
   1  27   0 -5.7705 4.58498  13
   1  27   0 -9.3902 87.0279   3
  -1  27   0 -6.3710 5.00704   5
   1  27   0 -8.9098 4.16932  13
  -1  27   0 8.94144 7.43822   9
  -2 -27   0 60.2664 14.2683  12
  -2 -27   0 67.9688 15.4789   4
   2 -27   0 70.2965 14.7396  12
   2 -27   0 74.0377 14.3440   8
  -2 -27   0 74.8459 17.3538  14
   2 -27   0 83.8795 9.50080   2
   2 -27   0 84.5735 16.5244   4
  -2 -27   0 87.0643 9.54348   2
  -2 -27   0 85.4310 19.0680  14
  -2 -27   0 80.6418 9.56642   2
   2 -27   0 70.0130 17.8666  14
  -2 -27   0 -21.657 111.616   3
  -2 -27   0 56.1802 13.0486   6
   2 -27   0 68.5532 8.94268   2
  -2 -27   0 66.3020 15.7527  10
  -2 -27   0 62.8716 13.0437   9
   2 -27   0 -46.556 120.925   3
   2 -27   0 75.6047 12.1640   6
  -2  27   0 75.0025 9.21835   2
  -2  27   0 77.7716 9.15498   2
  -2  27   0 71.5940 14.1778   8
   2  27   0 67.2252 6.11513   7
   2  27   0 74.7602 16.2011  13
   2  27   0 68.4852 13.5171   9
   2  27   0 69.0814 9.07361   2
  -2  27   0 -32.903 96.8767   3
   2  27   0 82.1253 15.5583   5
  -2  27   0 50.7950 13.2136   5
  -2  27   0 67.1345 14.3879  10
  -2  27   0 50.3774 14.9856  13
  -2  27   0 77.1554 15.7790   9
  -2  27   0 69.1352 16.2410  13
   2  27   0 86.5668 17.3401  13
  -3 -27   0 4.75648 3.50731   2
  -3 -27   0 3.39603 5.75235   9
  -3 -27   0 60.7549 106.323   3
   3 -27   0 -0.0630 2.92917   2
  -3 -27   0 1.05178 3.19163   2
   3 -27   0 -7.1622 3.14536  10
  -3 -27   0 -3.1580 4.96340   4
  -3 -27   0 4.38175 8.95688  14
  -3 -27   0 -1.7942 7.02990  14
  -3 -27   0 9.27126 6.99990   6
   3 -27   0 8.13462 7.47569   4
   3 -27   0 -0.6719 3.07927   2
   3 -27   0 -8.8599 6.86094  14
[truncated: 12,152,619 more chars]
