# Supplementary material for: Iron‐Catalyzed Tunable Double Bond Migration and Geometrical Isomerization in Olefins via a Spin‐Accelerated Alkyl Mechanism
Source: Angew Chem Int Ed Engl. 2025 Oct 16;64(50):e202519729. doi: 10.1002/anie.202519729 (PMC12684360; doi:10.1002/anie.202519729)
Supplement: Supplementary file 3 — Supporting Information [file ANIE-64-e202519729-s002.zip › 2g.cif]

 
data_2g
#mo_v1693_GuillotICMMO_T100K


_publ_contact_author_name        "J\'er\^ome Hannedouche"
_publ_contact_author_address     
;Universit\'e Paris-Saclay, 
UMR CNRS 8182, 
Institut de Chimie Mol\'eculaire et des Mat\'eriaux d'Orsay, 
17 avenue des Sciences,
91400, Orsay, 
France. 
;
_publ_contact_author_email       jerome.hannedouche@universite-paris-saclay.fr
loop_
_publ_author_name
_publ_author_address
'Obeid, Abdul Halim '
;Universit\'e Paris-Saclay, 
UMR CNRS 8182, 
Institut de Chimie Mol\'eculaire et des Mat\'eriaux d'Orsay, 
17 avenue des Sciences,
91400, Orsay, 
France. 
;
'Herrero, Christian'
;Universit\'e Paris-Saclay, 
UMR CNRS 8182, 
Institut de Chimie Mol\'eculaire et des Mat\'eriaux d'Orsay, 
17 avenue des Sciences,
91400, Orsay, 
France. 
;
"Guillot, R\'egis"
;Universit\'e Paris-Saclay, 
UMR CNRS 8182, 
Institut de Chimie Mol\'eculaire et des Mat\'eriaux d'Orsay, 
17 avenue des Sciences,
91400, Orsay, 
France. 
;
'Gil, Richard'
;Universit\'e Paris-Saclay, 
UMR CNRS 8182, 
Institut de Chimie Mol\'eculaire et des Mat\'eriaux d'Orsay, 
17 avenue des Sciences,
91400, Orsay, 
France. 
;
'Bezzenine, Sophie'
;Universit\'e Paris-Saclay, 
UMR CNRS 8182, 
Institut de Chimie Mol\'eculaire et des Mat\'eriaux d'Orsay, 
17 avenue des Sciences,
91400, Orsay, 
France. 
;
'Gandon, Vincent'
;Universit\'e Paris-Saclay, 
UMR CNRS 8182, 
Institut de Chimie Mol\'eculaire et des Mat\'eriaux d'Orsay, 
17 avenue des Sciences,
91400, Orsay, 
France. 
;
"Hannedouche, J\'er\^ome"
;Universit\'e Paris-Saclay, 
UMR CNRS 8182, 
Institut de Chimie Mol\'eculaire et des Mat\'eriaux d'Orsay, 
17 avenue des Sciences,
91400, Orsay, 
France. 
;
_audit_creation_method           SHELXL-2019/3
_chemical_name_systematic        ?
_chemical_name_common            ?
_chemical_formula_moiety         'C29 H38 Fe N2 Si'
_chemical_formula_sum            'C29 H38 Fe N2 Si'
_chemical_melting_point          ?


_exptl_crystal_description       block
_exptl_crystal_colour            'dark red'

_diffrn_ambient_temperature      100(1)
_chemical_formula_weight         498.55

loop_
_atom_type_symbol
_atom_type_description
_atom_type_scat_dispersion_real
_atom_type_scat_dispersion_imag
_atom_type_scat_source
C C 0.0034 0.0017 'International Tables Vol C Tables 4.2.6.8 and 6.1.1.4'
H H 0.0000 0.0000 'International Tables Vol C Tables 4.2.6.8 and 6.1.1.4'
Fe Fe 0.3463 0.8444 'International Tables Vol C Tables 4.2.6.8 and 6.1.1.4'
N N 0.0066 0.0034 'International Tables Vol C Tables 4.2.6.8 and 6.1.1.4'
Si Si 0.0817 0.0704 'International Tables Vol C Tables 4.2.6.8 and 6.1.1.4'

_space_group_crystal_system      triclinic
_space_group_IT_number           2
_space_group_name_H-M_alt        'P -1'
_space_group_name_Hall           '-P 1'
_chemical_absolute_configuration .

loop_
_space_group_symop_operation_xyz
'x, y, z'
'-x, -y, -z'

_shelx_space_group_comment       
;
The symmetry employed for this shelxl refinement is uniquely defined
by the following loop, which should always be used as a source of
symmetry information in preference to the above space-group names.
They are only intended as comments.
;

_cell_length_a                   10.9974(3)
_cell_length_b                   13.0651(4)
_cell_length_c                   19.7757(7)
_cell_angle_alpha                89.750(2)
_cell_angle_beta                 75.0667(19)
_cell_angle_gamma                77.775(2)
_cell_volume                     2679.40(15)
_cell_formula_units_Z            4
_cell_measurement_temperature    100(1)
_cell_measurement_reflns_used    5128
_cell_measurement_theta_min      2.25
_cell_measurement_theta_max      20.07
_exptl_crystal_density_meas      ?
_exptl_crystal_density_method    ?
_exptl_crystal_density_diffrn    1.236
_exptl_crystal_F_000             1064
_exptl_transmission_factor_min   ?
_exptl_transmission_factor_max   ?
_exptl_crystal_size_max          0.060
_exptl_crystal_size_mid          0.040
_exptl_crystal_size_min          0.030
_exptl_absorpt_coefficient_mu    0.626
_shelx_estimated_absorpt_T_min   0.964
_shelx_estimated_absorpt_T_max   0.982
_exptl_absorpt_correction_type   multi-scan
_exptl_absorpt_correction_T_min  0.8255
_exptl_absorpt_correction_T_max  0.9461
_exptl_absorpt_process_details   'Bruker APEX4'
_diffrn_radiation_probe          x-ray
_diffrn_radiation_type           MoK\a
_diffrn_radiation_wavelength     0.71073
_diffrn_source                   ?
_diffrn_measurement_device_type  'Bruker VENTURE PHOTON III c7'
_diffrn_measurement_method       '\f and \w scans'

_diffrn_detector_area_resol_mean ?
_diffrn_reflns_number            180023
_diffrn_reflns_av_unetI/netI     0.2336
_diffrn_reflns_av_R_equivalents  0.3174
_diffrn_reflns_limit_h_min       -15
_diffrn_reflns_limit_h_max       15
_diffrn_reflns_limit_k_min       -18
_diffrn_reflns_limit_k_max       18
_diffrn_reflns_limit_l_min       -28
_diffrn_reflns_limit_l_max       28
_diffrn_reflns_theta_min         2.135
_diffrn_reflns_theta_max         30.671
_diffrn_reflns_theta_full        25.000
_diffrn_measured_fraction_theta_max 0.994
_diffrn_measured_fraction_theta_full 0.997
_diffrn_reflns_Laue_measured_fraction_max 0.994
_diffrn_reflns_Laue_measured_fraction_full 0.997
_diffrn_reflns_point_group_measured_fraction_max 0.994
_diffrn_reflns_point_group_measured_fraction_full 0.997
_reflns_number_total             16490
_reflns_number_gt                6247
_reflns_threshold_expression     'I > 2\s(I)'
_reflns_Friedel_coverage         0.000
_reflns_Friedel_fraction_max     .
_reflns_Friedel_fraction_full    .

_reflns_special_details          
;
 Reflections were merged by SHELXL according to the crystal
 class for the calculation of statistics and refinement.
 
 _reflns_Friedel_fraction is defined as the number of unique
 Friedel pairs measured divided by the number that would be
 possible theoretically, ignoring centric projections and
 systematic absences.
;

_computing_data_collection       'Bruker APEX4'
_computing_cell_refinement       'Bruker SAINT'
_computing_data_reduction        'Bruker SAINT'
_computing_structure_solution    'SHELXS-97 (Sheldrick 2008)'

_computing_structure_refinement  'SHELXL-2019/2 (Sheldrick, 2019)'
_computing_molecular_graphics    ?
_computing_publication_material  ?
_refine_special_details          ?
_refine_ls_structure_factor_coef Fsqd
_refine_ls_matrix_type           full
_refine_ls_weighting_scheme      calc
_refine_ls_weighting_details     
'w=1/[\s^2^(Fo^2^)+(0.0771P)^2^] where P=(Fo^2^+2Fc^2^)/3'
_atom_sites_solution_primary     difmap
_atom_sites_solution_secondary   ?
_atom_sites_solution_hydrogens   geom
_refine_ls_hydrogen_treatment    constr
_refine_ls_extinction_method     none
_refine_ls_extinction_coef       .
_refine_ls_number_reflns         16490
_refine_ls_number_parameters     613
_refine_ls_number_restraints     0
_refine_ls_R_factor_all          0.2427
_refine_ls_R_factor_gt           0.0796
_refine_ls_wR_factor_ref         0.2116
_refine_ls_wR_factor_gt          0.1582
_refine_ls_goodness_of_fit_ref   1.010
_refine_ls_restrained_S_all      1.010
_refine_ls_shift/su_max          0.001
_refine_ls_shift/su_mean         0.000

# start Validation Reply Form
_vrf_RINTA01_2g
;
PROBLEM: The value of Rint is greater than 0.25
RESPONSE: Crystals diffracted extremely weakly. 
Multiple attempts were made to grow better diffracting crystals. 
;
_vrf_PLAT020_2g
;
PROBLEM: The Value of Rint is Greater Than 0.12 .........      0.317 Report
RESPONSE: Crystals diffracted extremely weakly. 
Multiple attempts were made to grow better diffracting crystals. 
;
# end Validation Reply Form

loop_
_atom_site_label
_atom_site_type_symbol
_atom_site_fract_x
_atom_site_fract_y
_atom_site_fract_z
_atom_site_U_iso_or_equiv
_atom_site_adp_type
_atom_site_occupancy
_atom_site_site_symmetry_order
_atom_site_calc_flag
_atom_site_refinement_flags_posn
_atom_site_refinement_flags_adp
_atom_site_refinement_flags_occupancy
_atom_site_disorder_assembly
_atom_site_disorder_group
Fe1 Fe -0.03999(5) 0.91294(5) 0.48660(3) 0.03096(18) Uani 1 1 d . . . . .
Fe2 Fe 1.03806(6) 0.48628(5) 0.06225(3) 0.0385(2) Uani 1 1 d . . . . .
Si1 Si -0.28785(12) 0.99514(10) 0.62952(7) 0.0406(3) Uani 1 1 d . . . . .
Si2 Si 1.16638(15) 0.70006(14) 0.01570(8) 0.0597(4) Uani 1 1 d . . . . .
N1 N 0.0303(3) 0.7617(3) 0.50891(17) 0.0301(8) Uani 1 1 d . . . . .
N2 N -0.1253(3) 0.8611(3) 0.41968(18) 0.0305(8) Uani 1 1 d . . . . .
N3 N 0.9330(3) 0.5287(3) 0.16372(19) 0.0383(9) Uani 1 1 d . . . . .
N4 N 1.1722(3) 0.3883(3) 0.09711(19) 0.0387(9) Uani 1 1 d . . . . .
C1 C 0.1475(4) 0.7300(3) 0.5329(2) 0.0294(10) Uani 1 1 d . . . . .
C2 C 0.1420(4) 0.7494(3) 0.6031(2) 0.0345(11) Uani 1 1 d . . . . .
C3 C 0.2565(4) 0.7189(3) 0.6231(2) 0.0368(11) Uani 1 1 d . . . . .
H3 H 0.254922 0.730326 0.670730 0.044 Uiso 1 1 calc R U . . .
C4 C 0.3732(4) 0.6724(3) 0.5762(2) 0.0353(11) Uani 1 1 d . . . . .
C5 C 0.3726(4) 0.6553(3) 0.5076(2) 0.0367(11) Uani 1 1 d . . . . .
H5 H 0.451252 0.623985 0.474620 0.044 Uiso 1 1 calc R U . . .
C6 C 0.2618(4) 0.6822(3) 0.4850(2) 0.0322(10) Uani 1 1 d . . . . .
C7 C -0.1613(4) 0.7674(3) 0.4207(2) 0.0312(10) Uani 1 1 d . . . . .
C8 C -0.1234(4) 0.6861(3) 0.4651(2) 0.0317(10) Uani 1 1 d . . . . .
C9 C -0.1674(4) 0.5916(4) 0.4661(2) 0.0402(11) Uani 1 1 d . . . . .
H9 H -0.142556 0.538948 0.496181 0.048 Uiso 1 1 calc R U . . .
C10 C -0.2448(4) 0.5735(4) 0.4249(3) 0.0431(12) Uani 1 1 d . . . . .
H10 H -0.273956 0.509804 0.426707 0.052 Uiso 1 1 calc R U . . .
C11 C -0.2796(4) 0.6513(4) 0.3803(2) 0.0402(11) Uani 1 1 d . . . . .
H11 H -0.331654 0.639548 0.350729 0.048 Uiso 1 1 calc R U . . .
C12 C -0.2401(4) 0.7437(3) 0.3784(2) 0.0355(11) Uani 1 1 d . . . . .
H12 H -0.266142 0.794590 0.347515 0.043 Uiso 1 1 calc R U . . .
C13 C 0.0201(4) 0.8003(4) 0.6559(2) 0.0478(13) Uani 1 1 d . . . . .
H13A H 0.040733 0.824912 0.697437 0.072 Uiso 1 1 calc R U . . .
H13B H -0.034544 0.749293 0.669254 0.072 Uiso 1 1 calc R U . . .
H13C H -0.025823 0.859914 0.635491 0.072 Uiso 1 1 calc R U . . .
C14 C 0.4942(4) 0.6412(4) 0.6010(3) 0.0466(13) Uani 1 1 d . . . . .
H14A H 0.536178 0.568192 0.585331 0.070 Uiso 1 1 calc R U . . .
H14B H 0.471643 0.648100 0.652292 0.070 Uiso 1 1 calc R U . . .
H14C H 0.553128 0.686925 0.581476 0.070 Uiso 1 1 calc R U . . .
C15 C 0.2653(4) 0.6584(4) 0.4092(2) 0.0431(12) Uani 1 1 d . . . . .
H15A H 0.355123 0.638137 0.381279 0.065 Uiso 1 1 calc R U . . .
H15B H 0.221181 0.720947 0.390613 0.065 Uiso 1 1 calc R U . . .
H15C H 0.221858 0.600791 0.406979 0.065 Uiso 1 1 calc R U . . .
C16 C -0.0265(4) 0.6868(3) 0.5015(2) 0.0328(10) Uani 1 1 d . . . . .
H16 H -0.000259 0.623715 0.522977 0.039 Uiso 1 1 calc R U . . .
C17 C -0.1435(4) 1.0333(3) 0.5628(3) 0.0439(12) Uani 1 1 d . . . . .
H17A H -0.084352 1.052074 0.588496 0.053 Uiso 1 1 calc R U . . .
H17B H -0.176032 1.096181 0.539132 0.053 Uiso 1 1 calc R U . . .
C18 C -0.3129(4) 0.8638(4) 0.6064(2) 0.0425(12) Uani 1 1 d . . . . .
H18A H -0.390417 0.850185 0.639430 0.064 Uiso 1 1 calc R U . . .
H18B H -0.237962 0.809380 0.609082 0.064 Uiso 1 1 calc R U . . .
H18C H -0.323390 0.862929 0.558735 0.064 Uiso 1 1 calc R U . . .
C19 C -0.1451(4) 0.9239(3) 0.3617(2) 0.0290(10) Uani 1 1 d . . . . .
C20 C -0.0570(4) 0.8973(3) 0.2960(2) 0.0341(11) Uani 1 1 d . . . . .
C21 C -0.0787(4) 0.9545(3) 0.2391(2) 0.0365(11) Uani 1 1 d . . . . .
H21 H -0.016791 0.939393 0.195009 0.044 Uiso 1 1 calc R U . . .
C22 C -0.1887(4) 1.0333(4) 0.2451(2) 0.0355(11) Uani 1 1 d . . . . .
C23 C -0.2737(4) 1.0567(3) 0.3100(2) 0.0359(11) Uani 1 1 d . . . . .
H23 H -0.349205 1.110341 0.314754 0.043 Uiso 1 1 calc R U . . .
C24 C -0.2537(4) 1.0047(3) 0.3696(2) 0.0297(10) Uani 1 1 d . . . . .
C25 C -0.4377(4) 1.0958(4) 0.6319(3) 0.0447(12) Uani 1 1 d . . . . .
H25A H -0.510911 1.077539 0.665981 0.067 Uiso 1 1 calc R U . . .
H25B H -0.453791 1.098014 0.585329 0.067 Uiso 1 1 calc R U . . .
H25C H -0.427043 1.164739 0.645512 0.067 Uiso 1 1 calc R U . . .
C26 C -0.2696(5) 0.9947(4) 0.7211(3) 0.0536(14) Uani 1 1 d . . . . .
H26A H -0.337502 0.965083 0.751678 0.080 Uiso 1 1 calc R U . . .
H26B H -0.276746 1.066684 0.737991 0.080 Uiso 1 1 calc R U . . .
H26C H -0.185020 0.952071 0.721561 0.080 Uiso 1 1 calc R U . . .
C27 C 0.0571(4) 0.8068(4) 0.2853(2) 0.0413(12) Uani 1 1 d . . . . .
H27A H 0.116634 0.809652 0.239344 0.062 Uiso 1 1 calc R U . . .
H27B H 0.027707 0.740742 0.287564 0.062 Uiso 1 1 calc R U . . .
H27C H 0.101293 0.810782 0.322056 0.062 Uiso 1 1 calc R U . . .
C28 C -0.2132(5) 1.0908(4) 0.1813(2) 0.0473(13) Uani 1 1 d . . . . .
H28A H -0.306038 1.118495 0.188840 0.071 Uiso 1 1 calc R U . . .
H28B H -0.181181 1.042143 0.139882 0.071 Uiso 1 1 calc R U . . .
H28C H -0.168327 1.148819 0.174090 0.071 Uiso 1 1 calc R U . . .
C29 C -0.3488(4) 1.0356(4) 0.4395(2) 0.0410(12) Uani 1 1 d . . . . .
H29A H -0.431143 1.073835 0.432568 0.061 Uiso 1 1 calc R U . . .
H29B H -0.315744 1.080561 0.466647 0.061 Uiso 1 1 calc R U . . .
H29C H -0.361616 0.972481 0.464850 0.061 Uiso 1 1 calc R U . . .
C30 C 0.7941(4) 0.5709(4) 0.1830(2) 0.0336(10) Uani 1 1 d . . . . .
C31 C 0.7145(4) 0.4994(4) 0.2014(2) 0.0437(12) Uani 1 1 d . . . . .
C32 C 0.5813(4) 0.5369(4) 0.2182(2) 0.0479(13) Uani 1 1 d . . . . .
H32 H 0.526587 0.488608 0.229992 0.057 Uiso 1 1 calc R U . . .
C33 C 0.5266(4) 0.6425(4) 0.2182(2) 0.0447(12) Uani 1 1 d . . . . .
C34 C 0.6101(4) 0.7110(4) 0.2023(2) 0.0447(12) Uani 1 1 d . . . . .
H34 H 0.574522 0.784199 0.204357 0.054 Uiso 1 1 calc R U . . .
C35 C 0.7431(4) 0.6766(4) 0.1836(2) 0.0435(12) Uani 1 1 d . . . . .
C36 C 1.1964(4) 0.3951(4) 0.1617(2) 0.0379(11) Uani 1 1 d . . . . .
C37 C 1.1090(4) 0.4616(4) 0.2180(2) 0.0377(11) Uani 1 1 d . . . . .
C38 C 1.1393(4) 0.4655(4) 0.2836(3) 0.0455(12) Uani 1 1 d . . . . .
H38 H 1.080554 0.510294 0.320952 0.055 Uiso 1 1 calc R U . . .
C39 C 1.2495(5) 0.4072(4) 0.2941(3) 0.0486(13) Uani 1 1 d . . . . .
H39 H 1.268049 0.410819 0.338257 0.058 Uiso 1 1 calc R U . . .
C40 C 1.3358(5) 0.3414(4) 0.2388(3) 0.0481(13) Uani 1 1 d . . . . .
H40 H 1.413512 0.300357 0.245713 0.058 Uiso 1 1 calc R U . . .
C41 C 1.3102(4) 0.3355(4) 0.1756(2) 0.0434(12) Uani 1 1 d . . . . .
H41 H 1.370662 0.289782 0.139393 0.052 Uiso 1 1 calc R U . . .
C42 C 0.7701(5) 0.3849(4) 0.2058(3) 0.0603(15) Uani 1 1 d . . . . .
H42A H 0.700719 0.346292 0.215175 0.090 Uiso 1 1 calc R U . . .
H42B H 0.813102 0.375819 0.243798 0.090 Uiso 1 1 calc R U . . .
H42C H 0.832798 0.357880 0.161334 0.090 Uiso 1 1 calc R U . . .
C43 C 0.3840(4) 0.6811(5) 0.2325(3) 0.0576(15) Uani 1 1 d . . . . .
H43A H 0.355553 0.740703 0.266944 0.086 Uiso 1 1 calc R U . . .
H43B H 0.340740 0.624666 0.250894 0.086 Uiso 1 1 calc R U . . .
H43C H 0.362197 0.703384 0.188857 0.086 Uiso 1 1 calc R U . . .
C44 C 0.8262(5) 0.7553(4) 0.1636(3) 0.0657(16) Uani 1 1 d . . . . .
H44A H 0.775370 0.825639 0.180913 0.099 Uiso 1 1 calc R U . . .
H44B H 0.858063 0.753587 0.112432 0.099 Uiso 1 1 calc R U . . .
H44C H 0.899511 0.738126 0.184303 0.099 Uiso 1 1 calc R U . . .
C45 C 0.9814(4) 0.5164(4) 0.2179(3) 0.0435(12) Uani 1 1 d . . . . .
H45 H 0.926423 0.546965 0.261557 0.052 Uiso 1 1 calc R U . . .
C46 C 1.0613(6) 0.6060(5) -0.0066(3) 0.076(2) Uani 1 1 d . . . . .
H46A H 1.102327 0.574278 -0.054569 0.091 Uiso 1 1 calc R U . . .
H46B H 0.975113 0.648402 -0.006246 0.091 Uiso 1 1 calc R U . . .
C47 C 1.2093(5) 0.6649(4) 0.0991(3) 0.0548(14) Uani 1 1 d . . . . .
H47A H 1.253838 0.716250 0.112007 0.082 Uiso 1 1 calc R U . . .
H47B H 1.266006 0.594932 0.092993 0.082 Uiso 1 1 calc R U . . .
H47C H 1.130590 0.665036 0.136250 0.082 Uiso 1 1 calc R U . . .
C48 C 1.2445(4) 0.2975(4) 0.0527(2) 0.0387(12) Uani 1 1 d . . . . .
C49 C 1.3487(4) 0.3050(4) -0.0053(2) 0.0410(12) Uani 1 1 d . . . . .
C50 C 1.4136(5) 0.2160(5) -0.0470(3) 0.0516(14) Uani 1 1 d . . . . .
H50 H 1.485243 0.221302 -0.084701 0.062 Uiso 1 1 calc R U . . .
C51 C 1.3812(5) 0.1191(5) -0.0374(3) 0.0536(14) Uani 1 1 d . . . . .
C52 C 1.2794(5) 0.1134(4) 0.0190(3) 0.0531(14) Uani 1 1 d . . . . .
H52 H 1.253536 0.048496 0.026640 0.064 Uiso 1 1 calc R U . . .
C53 C 1.2121(4) 0.1999(4) 0.0657(3) 0.0446(12) Uani 1 1 d . . . . .
C54 C 1.0790(6) 0.8401(5) 0.0236(3) 0.0806(19) Uani 1 1 d . . . . .
H54A H 1.134117 0.884708 0.033691 0.121 Uiso 1 1 calc R U . . .
H54B H 0.999747 0.849776 0.061814 0.121 Uiso 1 1 calc R U . . .
H54C H 1.057143 0.859292 -0.020422 0.121 Uiso 1 1 calc R U . . .
C55 C 1.3209(5) 0.6913(5) -0.0538(3) 0.0668(16) Uani 1 1 d . . . . .
H55A H 1.374168 0.732588 -0.038032 0.100 Uiso 1 1 calc R U . . .
H55B H 1.301923 0.718952 -0.096980 0.100 Uiso 1 1 calc R U . . .
H55C H 1.367404 0.617913 -0.062726 0.100 Uiso 1 1 calc R U . . .
C56 C 1.3858(5) 0.4068(4) -0.0192(3) 0.0573(15) Uani 1 1 d . . . . .
H56A H 1.471542 0.395629 -0.052029 0.086 Uiso 1 1 calc R U . . .
H56B H 1.387336 0.439975 0.024880 0.086 Uiso 1 1 calc R U . . .
H56C H 1.322980 0.452456 -0.039481 0.086 Uiso 1 1 calc R U . . .
C57 C 1.4502(5) 0.0246(5) -0.0872(3) 0.0726(18) Uani 1 1 d . . . . .
H57A H 1.434647 -0.039535 -0.063859 0.109 Uiso 1 1 calc R U . . .
H57B H 1.543008 0.022308 -0.100828 0.109 Uiso 1 1 calc R U . . .
H57C H 1.417593 0.029893 -0.129026 0.109 Uiso 1 1 calc R U . . .
C58 C 1.1058(5) 0.1875(4) 0.1291(3) 0.0590(15) Uani 1 1 d . . . . .
H58A H 1.083502 0.119490 0.124814 0.088 Uiso 1 1 calc R U . . .
H58B H 1.029673 0.243831 0.132045 0.088 Uiso 1 1 calc R U . . .
H58C H 1.135335 0.191099 0.171590 0.088 Uiso 1 1 calc R U . . .

loop_
_atom_site_aniso_label
_atom_site_aniso_U_11
_atom_site_aniso_U_22
_atom_site_aniso_U_33
_atom_site_aniso_U_23
_atom_site_aniso_U_13
_atom_site_aniso_U_12
Fe1 0.0248(3) 0.0376(4) 0.0344(4) 0.0115(3) -0.0125(3) -0.0096(3)
Fe2 0.0293(4) 0.0575(5) 0.0315(4) 0.0109(3) -0.0144(3) -0.0076(3)
Si1 0.0314(7) 0.0457(8) 0.0463(9) 0.0076(7) -0.0133(6) -0.0080(6)
Si2 0.0543(9) 0.0832(12) 0.0473(10) 0.0234(8) -0.0185(8) -0.0213(8)
N1 0.0222(17) 0.039(2) 0.028(2) 0.0094(17) -0.0058(16) -0.0044(16)
N2 0.0257(18) 0.037(2) 0.034(2) 0.0118(17) -0.0142(16) -0.0109(16)
N3 0.029(2) 0.053(2) 0.035(2) 0.0105(19) -0.0133(17) -0.0090(18)
N4 0.028(2) 0.056(3) 0.035(2) 0.012(2) -0.0132(18) -0.0092(18)
C1 0.024(2) 0.032(2) 0.034(3) 0.013(2) -0.011(2) -0.0046(18)
C2 0.028(2) 0.037(3) 0.038(3) 0.007(2) -0.010(2) -0.005(2)
C3 0.032(2) 0.044(3) 0.037(3) 0.008(2) -0.016(2) -0.006(2)
C4 0.031(2) 0.034(3) 0.045(3) 0.010(2) -0.016(2) -0.009(2)
C5 0.025(2) 0.044(3) 0.043(3) 0.010(2) -0.010(2) -0.007(2)
C6 0.028(2) 0.034(3) 0.036(3) 0.014(2) -0.011(2) -0.0069(19)
C7 0.020(2) 0.043(3) 0.031(3) 0.005(2) -0.0068(19) -0.0078(19)
C8 0.019(2) 0.038(3) 0.038(3) 0.011(2) -0.009(2) -0.0056(18)
C9 0.033(2) 0.042(3) 0.044(3) 0.011(2) -0.008(2) -0.005(2)
C10 0.027(2) 0.042(3) 0.063(3) 0.009(3) -0.012(2) -0.013(2)
C11 0.029(2) 0.047(3) 0.047(3) 0.011(2) -0.011(2) -0.011(2)
C12 0.029(2) 0.034(3) 0.047(3) 0.007(2) -0.015(2) -0.0080(19)
C13 0.033(3) 0.068(4) 0.037(3) 0.002(3) -0.007(2) -0.001(2)
C14 0.033(3) 0.057(3) 0.057(3) 0.010(3) -0.025(2) -0.009(2)
C15 0.032(2) 0.060(3) 0.032(3) 0.009(2) -0.008(2) -0.001(2)
C16 0.029(2) 0.036(3) 0.033(3) 0.010(2) -0.008(2) -0.004(2)
C17 0.039(3) 0.040(3) 0.060(3) 0.013(2) -0.018(2) -0.020(2)
C18 0.024(2) 0.053(3) 0.049(3) 0.017(2) -0.004(2) -0.011(2)
C19 0.023(2) 0.030(2) 0.036(3) 0.008(2) -0.010(2) -0.0068(18)
C20 0.027(2) 0.044(3) 0.036(3) 0.011(2) -0.013(2) -0.012(2)
C21 0.030(2) 0.047(3) 0.032(3) 0.003(2) -0.005(2) -0.011(2)
C22 0.033(2) 0.046(3) 0.033(3) 0.012(2) -0.016(2) -0.013(2)
C23 0.025(2) 0.039(3) 0.046(3) 0.010(2) -0.014(2) -0.0077(19)
C24 0.025(2) 0.037(3) 0.029(3) 0.008(2) -0.008(2) -0.0092(19)
C25 0.030(2) 0.055(3) 0.047(3) 0.008(2) -0.007(2) -0.008(2)
C26 0.050(3) 0.052(3) 0.056(3) 0.002(3) -0.015(3) -0.001(3)
C27 0.029(2) 0.053(3) 0.038(3) 0.007(2) -0.007(2) -0.003(2)
C28 0.045(3) 0.057(3) 0.046(3) 0.023(3) -0.019(2) -0.016(2)
C29 0.029(2) 0.047(3) 0.046(3) 0.010(2) -0.012(2) -0.007(2)
C30 0.032(2) 0.047(3) 0.024(2) 0.007(2) -0.008(2) -0.012(2)
C31 0.037(3) 0.061(3) 0.034(3) 0.011(2) -0.008(2) -0.015(2)
C32 0.037(3) 0.076(4) 0.033(3) 0.012(3) -0.006(2) -0.023(3)
C33 0.035(3) 0.076(4) 0.023(3) 0.004(2) -0.010(2) -0.009(3)
C34 0.039(3) 0.053(3) 0.043(3) 0.003(2) -0.013(2) -0.008(2)
C35 0.034(3) 0.063(4) 0.036(3) 0.008(2) -0.012(2) -0.012(2)
C36 0.029(2) 0.052(3) 0.039(3) 0.016(2) -0.018(2) -0.013(2)
C37 0.036(3) 0.049(3) 0.036(3) 0.011(2) -0.020(2) -0.013(2)
C38 0.042(3) 0.059(3) 0.043(3) 0.011(2) -0.020(2) -0.016(2)
C39 0.051(3) 0.064(4) 0.041(3) 0.015(3) -0.030(3) -0.013(3)
C40 0.044(3) 0.060(3) 0.050(3) 0.015(3) -0.029(3) -0.010(3)
C41 0.032(3) 0.063(3) 0.037(3) 0.014(2) -0.011(2) -0.010(2)
C42 0.050(3) 0.072(4) 0.058(4) 0.010(3) -0.006(3) -0.021(3)
C43 0.029(3) 0.107(5) 0.036(3) 0.021(3) -0.010(2) -0.013(3)
C44 0.045(3) 0.057(4) 0.098(5) 0.005(3) -0.020(3) -0.015(3)
C45 0.040(3) 0.059(3) 0.038(3) 0.009(2) -0.019(2) -0.013(2)
C46 0.077(4) 0.140(6) 0.039(3) 0.034(3) -0.044(3) -0.052(4)
C47 0.051(3) 0.080(4) 0.040(3) 0.010(3) -0.016(3) -0.027(3)
C48 0.024(2) 0.060(3) 0.036(3) 0.013(3) -0.014(2) -0.009(2)
C49 0.037(3) 0.057(3) 0.032(3) 0.011(3) -0.015(2) -0.010(2)
C50 0.040(3) 0.083(4) 0.032(3) 0.014(3) -0.012(2) -0.012(3)
C51 0.043(3) 0.070(4) 0.048(3) 0.011(3) -0.021(3) -0.002(3)
C52 0.047(3) 0.055(4) 0.066(4) 0.017(3) -0.032(3) -0.009(3)
C53 0.030(3) 0.059(3) 0.045(3) 0.011(3) -0.014(2) -0.005(2)
C54 0.072(4) 0.093(5) 0.069(4) 0.025(4) -0.006(4) -0.017(4)
C55 0.067(4) 0.079(4) 0.053(4) 0.029(3) -0.017(3) -0.013(3)
C56 0.048(3) 0.073(4) 0.049(3) 0.016(3) -0.010(3) -0.011(3)
C57 0.063(4) 0.086(5) 0.066(4) -0.009(4) -0.026(3) 0.002(3)
C58 0.043(3) 0.065(4) 0.067(4) 0.017(3) -0.007(3) -0.018(3)

_geom_special_details            
;
 All esds (except the esd in the dihedral angle between two l.s. planes)
 are estimated using the full covariance matrix.  The cell esds are taken
 into account individually in the estimation of esds in distances, angles
 and torsion angles; correlations between esds in cell parameters are only
 used when they are defined by crystal symmetry.  An approximate (isotropic)
 treatment of cell esds is used for estimating esds involving l.s. planes.
;

loop_
_geom_bond_atom_site_label_1
_geom_bond_atom_site_label_2
_geom_bond_distance
_geom_bond_site_symmetry_2
_geom_bond_publ_flag
Fe1 N2 2.001(3) . ?
Fe1 N1 2.053(3) . ?
Fe1 C17 2.103(5) . ?
Fe1 C17 2.258(4) 2_576 ?
Fe1 Fe1 2.7071(12) 2_576 ?
Fe2 N4 2.002(3) . ?
Fe2 N3 2.052(4) . ?
Fe2 C46 2.082(5) . ?
Fe2 C46 2.247(5) 2_765 ?
Fe2 Fe2 2.7962(12) 2_765 ?
Si1 C25 1.869(4) . ?
Si1 C18 1.871(5) . ?
Si1 C26 1.873(5) . ?
Si1 C17 1.939(5) . ?
Si2 C47 1.859(5) . ?
Si2 C54 1.864(6) . ?
Si2 C55 1.872(6) . ?
Si2 C46 1.977(6) . ?
N1 C16 1.296(5) . ?
N1 C1 1.465(5) . ?
N2 C7 1.363(5) . ?
N2 C19 1.443(5) . ?
N3 C45 1.308(5) . ?
N3 C30 1.459(5) . ?
N4 C36 1.378(5) . ?
N4 C48 1.435(6) . ?
C1 C6 1.388(6) . ?
C1 C2 1.396(6) . ?
C2 C3 1.394(5) . ?
C2 C13 1.495(6) . ?
C3 C4 1.392(6) . ?
C4 C5 1.377(6) . ?
C4 C14 1.511(5) . ?
C5 C6 1.380(5) . ?
C6 C15 1.521(6) . ?
C7 C12 1.426(6) . ?
C7 C8 1.437(5) . ?
C8 C9 1.418(6) . ?
C8 C16 1.432(5) . ?
C9 C10 1.373(6) . ?
C10 C11 1.401(6) . ?
C11 C12 1.365(6) . ?
C19 C24 1.391(5) . ?
C19 C20 1.399(6) . ?
C20 C21 1.392(6) . ?
C20 C27 1.502(6) . ?
C21 C22 1.391(6) . ?
C22 C23 1.370(6) . ?
C22 C28 1.521(6) . ?
C23 C24 1.401(6) . ?
C24 C29 1.499(6) . ?
C30 C35 1.375(6) . ?
C30 C31 1.397(6) . ?
C31 C32 1.394(6) . ?
C31 C42 1.503(7) . ?
C32 C33 1.383(7) . ?
C33 C34 1.394(7) . ?
C33 C43 1.494(6) . ?
C34 C35 1.387(6) . ?
C35 C44 1.503(7) . ?
C36 C41 1.418(6) . ?
C36 C37 1.421(6) . ?
C37 C38 1.423(6) . ?
C37 C45 1.435(6) . ?
C38 C39 1.353(6) . ?
C39 C40 1.401(7) . ?
C40 C41 1.356(6) . ?
C48 C53 1.401(6) . ?
C48 C49 1.417(6) . ?
C49 C50 1.376(7) . ?
C49 C56 1.476(7) . ?
C50 C51 1.385(7) . ?
C51 C52 1.375(7) . ?
C51 C57 1.517(7) . ?
C52 C53 1.408(7) . ?
C53 C58 1.512(7) . ?

loop_
_geom_angle_atom_site_label_1
_geom_angle_atom_site_label_2
_geom_angle_atom_site_label_3
_geom_angle
_geom_angle_site_symmetry_1
_geom_angle_site_symmetry_3
_geom_angle_publ_flag
N2 Fe1 N1 90.68(14) . . ?
N2 Fe1 C17 120.42(16) . . ?
N1 Fe1 C17 124.22(16) . . ?
N2 Fe1 C17 115.66(16) . 2_576 ?
N1 Fe1 C17 101.73(15) . 2_576 ?
C17 Fe1 C17 103.35(15) . 2_576 ?
N2 Fe1 Fe1 138.99(10) . 2_576 ?
N1 Fe1 Fe1 127.33(10) . 2_576 ?
C17 Fe1 Fe1 54.26(12) . 2_576 ?
C17 Fe1 Fe1 49.09(12) 2_576 2_576 ?
N4 Fe2 N3 89.94(15) . . ?
N4 Fe2 C46 128.66(19) . . ?
N3 Fe2 C46 117.4(2) . . ?
N4 Fe2 C46 109.7(2) . 2_765 ?
N3 Fe2 C46 111.62(18) . 2_765 ?
C46 Fe2 C46 99.6(2) . 2_765 ?
N4 Fe2 Fe2 137.43(12) . 2_765 ?
N3 Fe2 Fe2 129.68(10) . 2_765 ?
C46 Fe2 Fe2 52.41(14) . 2_765 ?
C46 Fe2 Fe2 47.24(13) 2_765 2_765 ?
C25 Si1 C18 108.6(2) . . ?
C25 Si1 C26 105.8(2) . . ?
C18 Si1 C26 108.5(2) . . ?
C25 Si1 C17 109.0(2) . . ?
C18 Si1 C17 112.4(2) . . ?
C26 Si1 C17 112.3(2) . . ?
C47 Si2 C54 109.1(3) . . ?
C47 Si2 C55 107.3(2) . . ?
C54 Si2 C55 106.3(3) . . ?
C47 Si2 C46 110.2(2) . . ?
C54 Si2 C46 111.4(3) . . ?
C55 Si2 C46 112.4(3) . . ?
C16 N1 C1 115.2(3) . . ?
C16 N1 Fe1 121.4(3) . . ?
C1 N1 Fe1 123.4(3) . . ?
C7 N2 C19 115.0(3) . . ?
C7 N2 Fe1 126.2(3) . . ?
C19 N2 Fe1 118.7(3) . . ?
C45 N3 C30 113.0(4) . . ?
C45 N3 Fe2 124.1(3) . . ?
C30 N3 Fe2 122.9(3) . . ?
C36 N4 C48 116.2(3) . . ?
C36 N4 Fe2 126.5(3) . . ?
C48 N4 Fe2 117.1(3) . . ?
C6 C1 C2 121.6(4) . . ?
C6 C1 N1 119.1(4) . . ?
C2 C1 N1 119.4(4) . . ?
C3 C2 C1 117.1(4) . . ?
C3 C2 C13 120.3(4) . . ?
C1 C2 C13 122.7(4) . . ?
C4 C3 C2 122.8(4) . . ?
C5 C4 C3 117.4(4) . . ?
C5 C4 C14 122.2(4) . . ?
C3 C4 C14 120.3(4) . . ?
C4 C5 C6 122.4(4) . . ?
C5 C6 C1 118.7(4) . . ?
C5 C6 C15 120.4(4) . . ?
C1 C6 C15 120.9(4) . . ?
N2 C7 C12 122.4(4) . . ?
N2 C7 C8 122.1(4) . . ?
C12 C7 C8 115.5(4) . . ?
C9 C8 C16 115.7(4) . . ?
C9 C8 C7 119.8(4) . . ?
C16 C8 C7 123.7(4) . . ?
C10 C9 C8 122.2(4) . . ?
C9 C10 C11 118.3(4) . . ?
C12 C11 C10 121.2(4) . . ?
C11 C12 C7 123.0(4) . . ?
N1 C16 C8 128.7(4) . . ?
Si1 C17 Fe1 113.2(2) . . ?
C24 C19 C20 120.6(4) . . ?
C24 C19 N2 120.9(4) . . ?
C20 C19 N2 118.4(4) . . ?
C21 C20 C19 118.8(4) . . ?
C21 C20 C27 119.6(4) . . ?
C19 C20 C27 121.6(4) . . ?
C22 C21 C20 121.8(4) . . ?
C23 C22 C21 118.0(4) . . ?
C23 C22 C28 121.4(4) . . ?
C21 C22 C28 120.7(4) . . ?
C22 C23 C24 122.5(4) . . ?
C19 C24 C23 118.3(4) . . ?
C19 C24 C29 121.7(4) . . ?
C23 C24 C29 120.0(4) . . ?
C35 C30 C31 121.2(4) . . ?
C35 C30 N3 121.7(4) . . ?
C31 C30 N3 117.2(4) . . ?
C32 C31 C30 118.5(5) . . ?
C32 C31 C42 120.3(4) . . ?
C30 C31 C42 121.2(4) . . ?
C33 C32 C31 121.9(5) . . ?
C32 C33 C34 117.3(4) . . ?
C32 C33 C43 121.4(5) . . ?
C34 C33 C43 121.3(5) . . ?
C35 C34 C33 122.6(5) . . ?
C30 C35 C34 118.5(4) . . ?
C30 C35 C44 122.4(4) . . ?
C34 C35 C44 119.2(5) . . ?
N4 C36 C41 121.5(4) . . ?
N4 C36 C37 122.1(4) . . ?
C41 C36 C37 116.4(4) . . ?
C36 C37 C38 119.6(4) . . ?
C36 C37 C45 124.9(4) . . ?
C38 C37 C45 115.0(4) . . ?
C39 C38 C37 121.7(5) . . ?
C38 C39 C40 118.9(4) . . ?
C41 C40 C39 121.1(4) . . ?
C40 C41 C36 122.3(5) . . ?
N3 C45 C37 126.6(5) . . ?
Si2 C46 Fe2 114.2(2) . . ?
C53 C48 C49 118.9(5) . . ?
C53 C48 N4 120.3(4) . . ?
C49 C48 N4 120.9(4) . . ?
C50 C49 C48 118.6(5) . . ?
C50 C49 C56 121.8(5) . . ?
C48 C49 C56 119.6(5) . . ?
C49 C50 C51 124.2(5) . . ?
C52 C51 C50 116.4(5) . . ?
C52 C51 C57 121.1(6) . . ?
C50 C51 C57 122.5(5) . . ?
C51 C52 C53 122.7(5) . . ?
C48 C53 C52 119.2(5) . . ?
C48 C53 C58 120.5(5) . . ?
C52 C53 C58 120.3(5) . . ?

_refine_diff_density_max         0.794
_refine_diff_density_min         -0.659
_refine_diff_density_rms         0.087

_shelx_res_file                  
;
TITL mo_v1693_GuillotICMMO_T100K.res in P-1
    shelx.res
    created by SHELXL-2019/3 at 11:24:58 on 26-Jun-2024
CELL 0.71073  10.99740  13.06510  19.77570  89.7496  75.0667  77.7750
ZERR    4.00   0.00030   0.00040   0.00070   0.0022   0.0019   0.0020
LATT   1
SFAC  C    H    FE   N    SI
DISP $C  0.00341  0.00169 11.32113
DISP $H -0.00002  0.00000  0.66638
DISP $Fe  0.34630  0.84440 3471.86072
DISP $N  0.00664  0.00342 19.38436
DISP $Si  0.08170  0.07040 305.37616
UNIT  116 152 4 8 4
MERG   2
OMIT     0  -1   1
OMIT     0   1   1
OMIT     2   1   0
OMIT     0  -2   3
OMIT     3  -1   3
OMIT     3   0   6
OMIT     1   0   1
OMIT     4   0   3
OMIT    -4  -3   6
OMIT     5   1   6
OMIT     2   3   2
OMIT     3   2   3
OMIT     3   0   2
OMIT     4   2   3
OMIT    -1  -4   4
OMIT    -1  -1   2
OMIT    -4   0   1
OMIT     0   2   3
OMIT    -1  -4   1
OMIT     2   3   4
OMIT     2   1   3
OMIT    -2  -4   2
OMIT     1   1   3
OMIT     3   1   0
OMIT     0  -2   1
OMIT     1  -2   8
EQIV $1 2-x, 1-y, -z
FREE C46 FE2_$1
EQIV $2 -x, 2-y, 1-z
FREE C17 FE1_$2
FMAP   2
PLAN   20
SIZE     0.030   0.040   0.060
ACTA    50.00
BOND
LIST   6
WPDB  -2
L.S.  10
TEMP  -173.00
WGHT    0.077100
FVAR       0.13842
FE1   3   -0.039993    0.912940    0.486597    11.00000    0.02477    0.03760 =
         0.03441    0.01153   -0.01255   -0.00961
FE2   3    1.038057    0.486276    0.062253    11.00000    0.02931    0.05746 =
         0.03153    0.01091   -0.01441   -0.00760
SI1   5   -0.287849    0.995139    0.629517    11.00000    0.03138    0.04568 =
         0.04628    0.00757   -0.01331   -0.00804
SI2   5    1.166381    0.700064    0.015698    11.00000    0.05433    0.08318 =
         0.04730    0.02343   -0.01854   -0.02130
N1    4    0.030271    0.761745    0.508908    11.00000    0.02219    0.03889 =
         0.02782    0.00936   -0.00583   -0.00441
N2    4   -0.125268    0.861088    0.419683    11.00000    0.02574    0.03704 =
         0.03406    0.01184   -0.01422   -0.01091
N3    4    0.933028    0.528667    0.163717    11.00000    0.02918    0.05307 =
         0.03519    0.01047   -0.01329   -0.00902
N4    4    1.172183    0.388286    0.097111    11.00000    0.02812    0.05565 =
         0.03502    0.01207   -0.01319   -0.00919
C1    1    0.147484    0.729990    0.532930    11.00000    0.02356    0.03176 =
         0.03381    0.01277   -0.01072   -0.00460
C2    1    0.141983    0.749396    0.603149    11.00000    0.02802    0.03712 =
         0.03799    0.00667   -0.00983   -0.00477
C3    1    0.256541    0.718875    0.623069    11.00000    0.03178    0.04409 =
         0.03715    0.00794   -0.01601   -0.00560
AFIX  43
H3    2    0.254922    0.730326    0.670730    11.00000   -1.20000
AFIX   0
C4    1    0.373192    0.672353    0.576160    11.00000    0.03122    0.03417 =
         0.04470    0.00951   -0.01594   -0.00886
C5    1    0.372589    0.655333    0.507572    11.00000    0.02464    0.04364 =
         0.04259    0.00991   -0.01046   -0.00698
AFIX  43
H5    2    0.451252    0.623985    0.474620    11.00000   -1.20000
AFIX   0
C6    1    0.261837    0.682182    0.485014    11.00000    0.02827    0.03410 =
         0.03574    0.01359   -0.01107   -0.00694
C7    1   -0.161347    0.767402    0.420697    11.00000    0.02030    0.04276 =
         0.03104    0.00535   -0.00682   -0.00776
C8    1   -0.123432    0.686146    0.465131    11.00000    0.01883    0.03847 =
         0.03798    0.01098   -0.00856   -0.00557
C9    1   -0.167428    0.591560    0.466076    11.00000    0.03257    0.04176 =
         0.04366    0.01094   -0.00798   -0.00533
AFIX  43
H9    2   -0.142556    0.538948    0.496181    11.00000   -1.20000
AFIX   0
C10   1   -0.244793    0.573453    0.424929    11.00000    0.02687    0.04151 =
         0.06345    0.00878   -0.01178   -0.01340
AFIX  43
H10   2   -0.273956    0.509804    0.426707    11.00000   -1.20000
AFIX   0
C11   1   -0.279598    0.651314    0.380251    11.00000    0.02853    0.04684 =
         0.04714    0.01059   -0.01092   -0.01118
AFIX  43
H11   2   -0.331654    0.639548    0.350729    11.00000   -1.20000
AFIX   0
C12   1   -0.240062    0.743729    0.378386    11.00000    0.02856    0.03356 =
         0.04739    0.00734   -0.01467   -0.00796
AFIX  43
H12   2   -0.266142    0.794590    0.347515    11.00000   -1.20000
AFIX   0
C13   1    0.020095    0.800257    0.655871    11.00000    0.03278    0.06815 =
         0.03663    0.00190   -0.00701   -0.00091
AFIX 137
H13A  2    0.040733    0.824912    0.697437    11.00000   -1.50000
H13B  2   -0.034544    0.749293    0.669254    11.00000   -1.50000
H13C  2   -0.025823    0.859914    0.635491    11.00000   -1.50000
AFIX   0
C14   1    0.494160    0.641152    0.600996    11.00000    0.03274    0.05678 =
         0.05729    0.00971   -0.02485   -0.00929
AFIX 137
H14A  2    0.536178    0.568192    0.585331    11.00000   -1.50000
H14B  2    0.471643    0.648100    0.652292    11.00000   -1.50000
H14C  2    0.553128    0.686925    0.581476    11.00000   -1.50000
AFIX   0
C15   1    0.265309    0.658399    0.409232    11.00000    0.03219    0.06019 =
         0.03207    0.00928   -0.00800   -0.00052
AFIX 137
H15A  2    0.355123    0.638137    0.381279    11.00000   -1.50000
H15B  2    0.221181    0.720947    0.390613    11.00000   -1.50000
H15C  2    0.221858    0.600791    0.406979    11.00000   -1.50000
AFIX   0
C16   1   -0.026480    0.686766    0.501454    11.00000    0.02883    0.03572 =
         0.03277    0.01034   -0.00843   -0.00443
AFIX  43
H16   2   -0.000259    0.623715    0.522977    11.00000   -1.20000
AFIX   0
C17   1   -0.143544    1.033340    0.562831    11.00000    0.03905    0.04009 =
         0.06019    0.01325   -0.01750   -0.01973
AFIX  23
H17A  2   -0.084352    1.052074    0.588496    11.00000   -1.20000
H17B  2   -0.176032    1.096181    0.539132    11.00000   -1.20000
AFIX   0
C18   1   -0.312886    0.863765    0.606444    11.00000    0.02387    0.05253 =
         0.04885    0.01733   -0.00422   -0.01060
AFIX 137
H18A  2   -0.390417    0.850185    0.639430    11.00000   -1.50000
H18B  2   -0.237962    0.809380    0.609082    11.00000   -1.50000
H18C  2   -0.323390    0.862929    0.558735    11.00000   -1.50000
AFIX   0
C19   1   -0.145125    0.923892    0.361670    11.00000    0.02281    0.02997 =
         0.03587    0.00774   -0.00970   -0.00679
C20   1   -0.057017    0.897346    0.296035    11.00000    0.02714    0.04390 =
         0.03577    0.01071   -0.01340   -0.01164
C21   1   -0.078729    0.954534    0.239129    11.00000    0.02983    0.04717 =
         0.03230    0.00279   -0.00542   -0.01125
AFIX  43
H21   2   -0.016791    0.939393    0.195009    11.00000   -1.20000
AFIX   0
C22   1   -0.188687    1.033261    0.245131    11.00000    0.03305    0.04637 =
         0.03312    0.01213   -0.01605   -0.01322
C23   1   -0.273736    1.056728    0.310005    11.00000    0.02468    0.03944 =
         0.04634    0.00997   -0.01383   -0.00767
AFIX  43
H23   2   -0.349205    1.110341    0.314754    11.00000   -1.20000
AFIX   0
C24   1   -0.253660    1.004689    0.369596    11.00000    0.02466    0.03695 =
         0.02935    0.00835   -0.00846   -0.00924
C25   1   -0.437717    1.095829    0.631864    11.00000    0.02969    0.05513 =
         0.04684    0.00757   -0.00699   -0.00761
AFIX 137
H25A  2   -0.510911    1.077539    0.665981    11.00000   -1.50000
H25B  2   -0.453791    1.098014    0.585329    11.00000   -1.50000
H25C  2   -0.427043    1.164739    0.645512    11.00000   -1.50000
AFIX   0
C26   1   -0.269605    0.994691    0.721102    11.00000    0.04999    0.05154 =
         0.05553    0.00167   -0.01530   -0.00090
AFIX 137
H26A  2   -0.337502    0.965083    0.751678    11.00000   -1.50000
H26B  2   -0.276746    1.066684    0.737991    11.00000   -1.50000
H26C  2   -0.185020    0.952071    0.721561    11.00000   -1.50000
AFIX   0
C27   1    0.057066    0.806760    0.285319    11.00000    0.02903    0.05266 =
         0.03838    0.00728   -0.00657   -0.00322
AFIX 137
H27A  2    0.116634    0.809652    0.239344    11.00000   -1.50000
H27B  2    0.027707    0.740742    0.287564    11.00000   -1.50000
H27C  2    0.101293    0.810782    0.322056    11.00000   -1.50000
AFIX   0
C28   1   -0.213240    1.090792    0.181314    11.00000    0.04457    0.05730 =
         0.04589    0.02284   -0.01899   -0.01560
AFIX 137
H28A  2   -0.306038    1.118495    0.188840    11.00000   -1.50000
H28B  2   -0.181181    1.042143    0.139882    11.00000   -1.50000
H28C  2   -0.168327    1.148819    0.174090    11.00000   -1.50000
AFIX   0
C29   1   -0.348774    1.035564    0.439463    11.00000    0.02940    0.04741 =
         0.04641    0.01045   -0.01171   -0.00715
AFIX 137
H29A  2   -0.431143    1.073835    0.432568    11.00000   -1.50000
H29B  2   -0.315744    1.080561    0.466647    11.00000   -1.50000
H29C  2   -0.361616    0.972481    0.464850    11.00000   -1.50000
AFIX   0
C30   1    0.794103    0.570913    0.183022    11.00000    0.03152    0.04718 =
         0.02388    0.00673   -0.00755   -0.01192
C31   1    0.714532    0.499368    0.201387    11.00000    0.03713    0.06082 =
         0.03445    0.01095   -0.00837   -0.01477
C32   1    0.581332    0.536919    0.218210    11.00000    0.03735    0.07613 =
         0.03318    0.01153   -0.00635   -0.02252
AFIX  43
H32   2    0.526587    0.488608    0.229992    11.00000   -1.20000
AFIX   0
C33   1    0.526590    0.642451    0.218245    11.00000    0.03526    0.07577 =
         0.02305    0.00373   -0.01023   -0.00916
C34   1    0.610109    0.711028    0.202328    11.00000    0.03898    0.05292 =
         0.04271    0.00273   -0.01341   -0.00751
AFIX  43
H34   2    0.574522    0.784199    0.204357    11.00000   -1.20000
AFIX   0
C35   1    0.743115    0.676619    0.183648    11.00000    0.03397    0.06274 =
         0.03606    0.00824   -0.01197   -0.01248
C36   1    1.196373    0.395052    0.161733    11.00000    0.02939    0.05197 =
         0.03920    0.01624   -0.01779   -0.01337
C37   1    1.109007    0.461551    0.218013    11.00000    0.03568    0.04866 =
         0.03590    0.01122   -0.01960   -0.01254
C38   1    1.139263    0.465538    0.283600    11.00000    0.04167    0.05858 =
         0.04332    0.01124   -0.01984   -0.01568
AFIX  43
H38   2    1.080554    0.510294    0.320952    11.00000   -1.20000
AFIX   0
C39   1    1.249478    0.407226    0.294108    11.00000    0.05148    0.06362 =
         0.04119    0.01456   -0.03024   -0.01349
AFIX  43
H39   2    1.268049    0.410819    0.338257    11.00000   -1.20000
AFIX   0
C40   1    1.335790    0.341448    0.238816    11.00000    0.04393    0.05986 =
         0.04955    0.01504   -0.02937   -0.00986
AFIX  43
H40   2    1.413512    0.300357    0.245713    11.00000   -1.20000
AFIX   0
C41   1    1.310198    0.335487    0.175641    11.00000    0.03174    0.06280 =
         0.03651    0.01443   -0.01107   -0.00996
AFIX  43
H41   2    1.370662    0.289782    0.139393    11.00000   -1.20000
AFIX   0
C42   1    0.770121    0.384886    0.205808    11.00000    0.05037    0.07156 =
         0.05773    0.01042   -0.00645   -0.02051
AFIX 137
H42A  2    0.700719    0.346292    0.215175    11.00000   -1.50000
H42B  2    0.813102    0.375819    0.243798    11.00000   -1.50000
H42C  2    0.832798    0.357880    0.161334    11.00000   -1.50000
AFIX   0
C43   1    0.384009    0.681127    0.232457    11.00000    0.02941    0.10687 =
         0.03649    0.02121   -0.01002   -0.01319
AFIX 137
H43A  2    0.355553    0.740703    0.266944    11.00000   -1.50000
H43B  2    0.340740    0.624666    0.250894    11.00000   -1.50000
H43C  2    0.362197    0.703384    0.188857    11.00000   -1.50000
AFIX   0
C44   1    0.826246    0.755340    0.163578    11.00000    0.04481    0.05720 =
         0.09775    0.00459   -0.01997   -0.01544
AFIX 137
H44A  2    0.775370    0.825639    0.180913    11.00000   -1.50000
H44B  2    0.858063    0.753587    0.112432    11.00000   -1.50000
H44C  2    0.899511    0.738126    0.184303    11.00000   -1.50000
AFIX   0
C45   1    0.981381    0.516425    0.217875    11.00000    0.03962    0.05885 =
         0.03802    0.00886   -0.01889   -0.01339
AFIX  43
H45   2    0.926423    0.546965    0.261557    11.00000   -1.20000
AFIX   0
C46   1    1.061312    0.606004   -0.006564    11.00000    0.07668    0.14028 =
         0.03876    0.03412   -0.04398   -0.05174
AFIX  23
H46A  2    1.102327    0.574278   -0.054569    11.00000   -1.20000
H46B  2    0.975113    0.648402   -0.006246    11.00000   -1.20000
AFIX   0
C47   1    1.209274    0.664916    0.099096    11.00000    0.05142    0.08045 =
         0.04046    0.00977   -0.01556   -0.02748
AFIX 137
H47A  2    1.253838    0.716250    0.112007    11.00000   -1.50000
H47B  2    1.266006    0.594932    0.092993    11.00000   -1.50000
H47C  2    1.130590    0.665036    0.136250    11.00000   -1.50000
AFIX   0
C48   1    1.244500    0.297540    0.052672    11.00000    0.02395    0.05962 =
         0.03580    0.01316   -0.01427   -0.00857
C49   1    1.348727    0.304995   -0.005329    11.00000    0.03701    0.05746 =
         0.03195    0.01146   -0.01549   -0.00995
C50   1    1.413597    0.215983   -0.046952    11.00000    0.04029    0.08273 =
         0.03234    0.01407   -0.01184   -0.01195
AFIX  43
H50   2    1.485243    0.221302   -0.084701    11.00000   -1.20000
AFIX   0
C51   1    1.381178    0.119127   -0.037366    11.00000    0.04281    0.07003 =
         0.04833    0.01125   -0.02129   -0.00153
C52   1    1.279433    0.113418    0.018967    11.00000    0.04663    0.05525 =
         0.06605    0.01676   -0.03188   -0.00909
AFIX  43
H52   2    1.253536    0.048496    0.026640    11.00000   -1.20000
AFIX   0
C53   1    1.212065    0.199929    0.065748    11.00000    0.03032    0.05897 =
         0.04498    0.01133   -0.01445   -0.00549
C54   1    1.078986    0.840056    0.023636    11.00000    0.07159    0.09313 =
         0.06940    0.02452   -0.00649   -0.01666
AFIX 137
H54A  2    1.134117    0.884708    0.033691    11.00000   -1.50000
H54B  2    0.999747    0.849776    0.061814    11.00000   -1.50000
H54C  2    1.057143    0.859292   -0.020422    11.00000   -1.50000
AFIX   0
C55   1    1.320871    0.691340   -0.053787    11.00000    0.06731    0.07878 =
         0.05347    0.02897   -0.01707   -0.01331
AFIX 137
H55A  2    1.374168    0.732588   -0.038032    11.00000   -1.50000
H55B  2    1.301923    0.718952   -0.096980    11.00000   -1.50000
H55C  2    1.367404    0.617913   -0.062726    11.00000   -1.50000
AFIX   0
C56   1    1.385759    0.406822   -0.019152    11.00000    0.04754    0.07252 =
         0.04893    0.01648   -0.00962   -0.01085
AFIX 137
H56A  2    1.471542    0.395629   -0.052029    11.00000   -1.50000
H56B  2    1.387336    0.439975    0.024880    11.00000   -1.50000
H56C  2    1.322980    0.452456   -0.039481    11.00000   -1.50000
AFIX   0
C57   1    1.450214    0.024584   -0.087176    11.00000    0.06257    0.08588 =
         0.06623   -0.00854   -0.02602    0.00233
AFIX 137
H57A  2    1.434647   -0.039535   -0.063859    11.00000   -1.50000
H57B  2    1.543008    0.022308   -0.100828    11.00000   -1.50000
H57C  2    1.417593    0.029893   -0.129026    11.00000   -1.50000
AFIX   0
C58   1    1.105793    0.187493    0.129126    11.00000    0.04338    0.06538 =
         0.06696    0.01745   -0.00745   -0.01821
AFIX 137
H58A  2    1.083502    0.119490    0.124814    11.00000   -1.50000
H58B  2    1.029673    0.243831    0.132045    11.00000   -1.50000
H58C  2    1.135335    0.191099    0.171590    11.00000   -1.50000
AFIX   0
HKLF    4


REM  mo_v1693_GuillotICMMO_T100K.res in P-1
REM wR2 = 0.2116, GooF = S = 1.010, Restrained GooF = 1.010 for all data
REM R1 = 0.0796 for 6247 Fo > 4sig(Fo) and 0.2427 for all 16490 data
REM 613 parameters refined using 0 restraints

END

WGHT      0.0772      0.0000

REM Highest difference peak  0.794,  deepest hole -0.659,  1-sigma level  0.087
Q1    1   1.0141  0.4195  0.0699  11.00000  0.05    0.79
Q2    1   1.2250  0.7913  0.0440  11.00000  0.05    0.56
Q3    1   1.0395  0.6876 -0.0248  11.00000  0.05    0.48
Q4    1   0.7161  0.4012  0.1766  11.00000  0.05    0.48
Q5    1   1.1161  0.5838 -0.0220  11.00000  0.05    0.48
Q6    1   1.0579  0.6947  0.0103  11.00000  0.05    0.48
Q7    1   1.0396  0.6058 -0.0245  11.00000  0.05    0.45
Q8    1  -0.0415  0.8336  0.4800  11.00000  0.05    0.43
Q9    1   1.1235  0.8881  0.0593  11.00000  0.05    0.41
Q10   1  -0.3612  0.9891  0.7481  11.00000  0.05    0.40
Q11   1   1.0619  0.6321 -0.0772  11.00000  0.05    0.40
Q12   1  -0.3386  0.9780  0.6750  11.00000  0.05    0.39
Q13   1   1.0182  0.5603 -0.0115  11.00000  0.05    0.39
Q14   1   1.0615  0.5812  0.0293  11.00000  0.05    0.39
Q15   1   1.2397  0.8662  0.0474  11.00000  0.05    0.38
Q16   1  -0.1701  1.0328  0.6195  11.00000  0.05    0.38
Q17   1  -0.0184  0.9793  0.4903  11.00000  0.05    0.35
Q18   1   0.0724  0.8941  0.7065  11.00000  0.05    0.35
Q19   1   0.7108  0.2966  0.2501  11.00000  0.05    0.34
Q20   1  -0.2444  0.8030  0.3269  11.00000  0.05    0.34
;
_shelx_res_checksum              40564

_shelx_hkl_file                  
;
  -2   0   0  100.95   11.85
  -2   0   0   92.19   11.30
  -2   0   0   83.21   11.50
  -2   0   0   95.22   10.79
  -2   0   0   96.90   11.34
  -2   0   0   97.81   11.34
  -2   0   0   94.00   11.04
  -2   0   0   94.71   11.31
  -2   0   0   97.13   10.92
  -2   0   0  100.93   10.66
  -2   0   0   99.69   11.58
  -2   0   0   92.28   12.21
   2   0   0   96.82   11.28
   2   0   0   99.93   10.67
   2   0   0  101.35   10.66
   2   0   0  100.98   11.29
   2   0   0  103.29   12.00
   2   0   0   96.46   11.37
   2   0   0   93.83   11.27
   2   0   0   91.27   11.46
   2   0   0   92.80   11.79
   2   0   0   93.94   11.42
   2   0   0   93.81   11.02
   2   0   0   91.14   10.91
  -3   0   0   68.72    8.39
  -3   0   0   70.80    9.61
  -3   0   0   87.47   10.20
  -3   0   0   72.33   11.15
  -3   0   0   82.95    9.36
  -3   0   0   74.30    9.20
  -3   0   0   89.71   10.71
  -3   0   0   70.63    8.61
  -3   0   0   72.69    9.24
  -3   0   0   74.82    8.19
  -3   0   0   66.54    9.18
  -3   0   0   76.88    8.85
   3   0   0   73.36    8.41
   3   0   0   67.77    8.59
   3   0   0   76.21    9.46
   3   0   0   68.44    8.76
   3   0   0   72.06    9.54
   3   0   0   75.55    8.95
   3   0   0   82.63   10.78
   3   0   0   66.18    9.29
   3   0   0   82.25    9.28
   3   0   0   82.55    9.91
   3   0   0   73.12    8.21
   3   0   0   77.07    8.20
  -4   0   0   71.56   10.49
  -4   0   0   72.71    8.98
  -4   0   0   61.93    8.62
  -4   0   0   58.87    7.74
  -4   0   0   63.41    7.19
  -4   0   0   66.34    8.29
  -4   0   0   71.86    8.40
  -4   0   0   58.52    6.88
  -4   0   0   75.39   10.11
  -4   0   0   60.52   10.78
   4   0   0   76.65   10.22
   4   0   0   68.02    9.54
   4   0   0   73.82   10.31
   4   0   0   56.33    7.82
   4   0   0   56.44    7.62
   4   0   0   59.72    9.29
   4   0   0   56.78    8.54
   4   0   0   64.65    9.14
   4   0   0   59.73    7.18
   4   0   0   57.24    7.43
   4   0   0   63.64    6.90
  -5   0   0   14.30    3.06
  -5   0   0   20.35    6.64
  -5   0   0   12.27    1.64
  -5   0   0   13.38    5.10
  -5   0   0    9.15    3.30
  -5   0   0    7.55    3.94
  -5   0   0   16.81    4.01
  -5   0   0   12.71    1.69
  -5   0   0    9.89    2.47
  -5   0   0   15.03    2.39
  -5   0   0   12.94    3.68
  -5   0   0    7.42    3.51
  -5   0   0    9.89    2.63
   5   0   0   13.52    4.29
   5   0   0   22.30    5.43
   5   0   0   11.58    4.34
   5   0   0   16.83    3.14
   5   0   0   14.01    1.68
   5   0   0   11.36    4.00
   5   0   0   14.90    3.76
   5   0   0    6.63    3.56
   5   0   0   17.12    3.46
   5   0   0   15.37    2.45
  -6   0   0    6.13    3.61
  -6   0   0    1.86    0.65
  -6   0   0   -3.03    2.62
  -6   0   0   -0.27    3.46
  -6   0   0   -1.49    2.28
  -6   0   0   -0.57    1.43
  -6   0   0   -0.10    2.40
  -6   0   0    3.96    2.91
  -6   0   0   -0.88    1.31
  -6   0   0    1.66    2.53
  -6   0   0    0.50    0.60
  -6   0   0    2.72    1.89
  -6   0   0    1.89    2.72
   6   0   0    0.18    2.20
   6   0   0    2.06    1.54
   6   0   0    0.86    2.76
   6   0   0    1.20    3.32
   6   0   0    2.44    2.26
   6   0   0    5.85    4.09
   6   0   0    3.04    1.41
   6   0   0    3.63    3.17
   6   0   0    1.26    0.60
   6   0   0    2.64    3.85
   6   0   0    0.00    1.67
   6   0   0    2.60    2.67
  -7   0   0    3.27    4.53
  -7   0   0    2.76    1.83
  -7   0   0   19.07    6.11
  -7   0   0    3.06    3.33
  -7   0   0    6.72    2.41
  -7   0   0    2.48    2.83
  -7   0   0    5.88    1.06
  -7   0   0   10.10    5.64
  -7   0   0    4.47    1.88
  -7   0   0    2.07    4.95
  -7   0   0    7.51    4.69
  -7   0   0    5.57    1.02
   7   0   0    7.19    1.98
   7   0   0    5.42    2.82
   7   0   0   16.23    5.86
   7   0   0    9.57    4.21
   7   0   0    1.73    2.95
   7   0   0    8.80    5.17
   7   0   0    5.56    3.88
   7   0   0    3.81    3.89
   7   0   0    3.74    3.43
   7   0   0    5.96    1.25
  -8   0   0   -0.89    1.99
  -8   0   0    1.86    0.78
  -8   0   0   -2.97    3.69
  -8   0   0    2.18    2.38
  -8   0   0   -2.16    2.41
  -8   0   0    3.61    2.83
  -8   0   0    0.07    1.61
  -8   0   0   -4.92    3.23
  -8   0   0    1.44    1.94
  -8   0   0    5.35    3.94
  -8   0   0   -3.19    4.66
  -8   0   0    1.08    1.93
   8   0   0    3.71    1.93
   8   0   0   -2.28    3.90
   8   0   0    0.71    2.02
   8   0   0    5.13    3.22
   8   0   0   -3.97    3.08
   8   0   0    3.33    4.52
   8   0   0   -5.16    3.21
   8   0   0    0.29    2.00
   8   0   0    0.20    3.49
   8   0   0   -2.99    2.92
   8   0   0    0.74    0.77
  -9   0   0   42.12   11.69
  -9   0   0   60.94   14.90
  -9   0   0   52.18    9.20
  -9   0   0   56.67    7.49
  -9   0   0   47.44    8.43
  -9   0   0   55.17    7.72
  -9   0   0   55.77    8.72
  -9   0   0   55.93    7.68
  -9   0   0   46.03    7.64
   9   0   0   54.62   11.46
   9   0   0   65.08   11.87
   9   0   0   55.05    6.31
   9   0   0   62.99   12.85
   9   0   0   76.65   13.30
   9   0   0   64.88   11.81
   9   0   0   54.37    9.39
 -10   0   0   19.72    4.82
 -10   0   0   31.30    5.22
 -10   0   0   32.47    4.85
 -10   0   0   31.63    6.33
 -10   0   0   14.73    8.58
 -10   0   0   32.95   11.58
 -10   0   0   29.00    5.46
  10   0   0   23.59    8.47
  10   0   0   44.22   10.59
  10   0   0   29.54    3.62
  10   0   0   29.60   10.10
 -11   0   0    0.95    3.06
 -11   0   0    4.70    2.85
 -11   0   0   13.60    8.18
 -11   0   0    8.58    3.37
 -11   0   0    4.72    4.11
 -11   0   0   18.97    9.76
  11   0   0    9.02    6.48
  11   0   0    5.25    1.35
  11   0   0   -1.09    5.29
  11   0   0   11.61    6.29
  11   0   0   10.10    7.17
 -12   0   0   18.48    5.64
 -12   0   0   19.42   10.73
 -12   0   0   10.20    3.40
 -12   0   0   10.16    9.29
 -12   0   0   11.50    3.97
  12   0   0    5.50    6.13
  12   0   0    3.25    6.65
  12   0   0   17.42    7.94
  12   0   0   10.01    1.94
  12   0   0   11.19    8.09
 -13   0   0    5.01    9.69
 -13   0   0   -2.60   10.16
 -13   0   0    8.13    4.93
 -13   0   0    5.15    3.24
  13   0   0    6.76    1.61
  13   0   0   11.31    8.12
  13   0   0    5.20    7.85
  13   0   0    1.72    8.24
 -14   0   0   10.02   10.11
 -14   0   0    2.07    3.35
 -14   0   0   -8.27    8.41
 -14   0   0    1.11    4.66
  14   0   0   -6.82    6.11
  14   0   0    5.85    7.90
  14   0   0   11.92   10.27
  14  -1   0    2.74    8.70
  14  -1   0   -6.63    5.87
  14  -1   0  -11.43    8.16
 -14   1   0   -1.93   10.42
 -14   1   0   18.82   12.49
 -14   1   0    1.68    3.10
 -14   1   0   -3.49    4.18
  13  -1   0   -2.00    7.06
  13  -1   0    5.46    7.26
  13  -1   0    8.52    8.69
 -13   1   0   -3.24    3.70
 -13   1   0   -1.32    3.21
 -13   1   0    5.08    3.17
 -13   1   0   -6.02    6.49
 -13   1   0   14.51   10.98
  12  -1   0    0.93    1.17
  12  -1   0   -2.00    5.31
  12  -1   0    5.71    6.75
  12  -1   0    7.46    7.03
  12  -1   0   -3.37    6.32
 -12   1   0   -1.88    6.81
 -12   1   0   11.22    8.74
 -12   1   0   -2.61    3.97
 -12   1   0   -2.00    2.57
 -12   1   0   -0.25    3.03
  11  -1   0    0.64    4.81
  11  -1   0   -0.68    5.34
  11  -1   0    7.98    6.04
  11  -1   0    1.06    6.03
  11  -1   0    1.34    1.14
 -11   1   0    3.68    3.83
 -11   1   0   -4.81    6.58
 -11   1   0    5.01    8.15
 -11   1   0    4.68    3.12
 -11   1   0    0.54    2.52
  10  -1   0    2.58    5.17
  10  -1   0   -2.84    4.34
  10  -1   0   10.89    6.99
  10  -1   0    2.26    5.72
  10  -1   0    3.07    1.10
 -10   1   0    4.36    6.62
 -10   1   0    0.95    3.52
 -10   1   0    1.11    2.22
 -10   1   0    3.66    2.92
   9  -1   0    4.59    4.91
   9  -1   0   -4.29    3.45
   9  -1   0    0.99    1.97
   9  -1   0    0.04    0.89
   9  -1   0    8.02    5.31
   9  -1   0    5.14    6.66
   9  -1   0    1.08    4.94
   9  -1   0    3.48    4.82
  -9   1   0    1.37    1.78
  -9   1   0   -0.95    2.45
  -9   1   0    6.42    3.63
  -9   1   0    4.61    5.34
  -9   1   0   -0.13    3.03
  -9   1   0   -0.56    1.77
  -9   1   0    0.06    2.30
  -9   1   0    3.80    3.62
  -9   1   0    5.03    6.34
   8  -1   0    0.60    0.76
   8  -1   0    0.17    3.83
   8  -1   0   -4.98    3.10
   8  -1   0    2.04    4.74
   8  -1   0    2.94    5.10
   8  -1   0   -1.22    1.72
   8  -1   0   -3.03    3.77
  -8   1   0    2.06    3.32
  -8   1   0   -0.46    1.69
  -8   1   0    6.96    5.22
  -8   1   0    0.85    2.71
  -8   1   0    4.24    5.12
  -8   1   0    1.39    1.95
  -8   1   0   -4.16    3.26
  -8   1   0    1.81    0.83
  -8   1   0    6.38    3.47
  -8   1   0   -0.18    2.82
  -8   1   0    4.12    2.32
  -8   1   0   -3.26    2.93
  -8   1   0    1.08    1.90
   7  -1   0   17.12    5.42
   7  -1   0    6.14    4.49
   7  -1   0    9.96    1.40
   7  -1   0    8.22    4.28
   7  -1   0   11.40    3.04
   7  -1   0   12.80    5.29
   7  -1   0   -0.55    3.61
   7  -1   0    9.68    3.32
   7  -1   0    3.59    2.15
  -7   1   0    8.49    1.38
  -7   1   0    9.16    1.36
  -7   1   0   10.53    2.80
  -7   1   0    9.85    2.93
  -7   1   0    8.23    3.74
  -7   1   0    1.19    4.55
  -7   1   0    8.06    3.60
  -7   1   0    0.19    3.79
  -7   1   0    9.32    4.10
  -7   1   0   11.73    2.28
  -7   1   0    6.17    3.24
  -7   1   0    1.16    4.83
  -7   1   0   10.74    2.61
  -7   1   0   12.77    3.53
  -7   1   0   12.86    5.35
   6  -1   0   -0.41    2.12
   6  -1   0    2.94    1.84
   6  -1   0    1.68    3.34
   6  -1   0    4.73    3.37
   6  -1   0    1.51    3.37
   6  -1   0    1.97    0.75
   6  -1   0    1.76    0.58
   6  -1   0    3.00    3.74
   6  -1   0    4.26    2.70
   6  -1   0    1.43    1.93
   6  -1   0    1.14    0.65
   6  -1   0    2.64    3.67
   6  -1   0    3.49    1.71
  -6   1   0    3.06    1.70
  -6   1   0   -2.45    2.54
  -6   1   0    4.97    4.42
  -6   1   0    1.04    0.67
  -6   1   0    2.95    1.78
  -6   1   0    0.13    2.31
  -6   1   0    6.43    5.46
  -6   1   0   -0.51    1.81
  -6   1   0    1.98    2.00
  -6   1   0   -2.05    3.04
  -6   1   0    2.31    2.96
   5  -1   0    9.35    2.79
   5  -1   0   -3.16    2.45
   5  -1   0    5.17    4.52
   5  -1   0    3.24    3.55
   5  -1   0    5.50    0.96
   5  -1   0    6.91    1.88
   5  -1   0    6.36    1.04
   5  -1   0    3.64    2.25
   5  -1   0    4.70    3.31
   5  -1   0    6.31    2.13
   5  -1   0    4.80    2.68
   5  -1   0    5.57    1.00
   5  -1   0    8.02    3.78
  -5   1   0    5.43    4.11
  -5   1   0    7.01    1.76
  -5   1   0   10.64    3.53
  -5   1   0    6.55    3.72
  -5   1   0    5.93    2.25
  -5   1   0   10.98    2.20
  -5   1   0    7.87    3.14
  -5   1   0    5.93    2.48
  -5   1   0    3.73    2.89
  -5   1   0    6.33    2.01
  -5   1   0    8.38    2.27
  -5   1   0    5.93    0.99
  -5   1   0    3.87    4.49
   4  -1   0    0.06    2.74
   4  -1   0    1.60    0.63
   4  -1   0   -1.28    2.33
   4  -1   0    0.32    0.65
   4  -1   0    1.46    3.32
   4  -1   0   -0.76    1.49
   4  -1   0   -0.56    0.49
   4  -1   0    0.29    3.23
   4  -1   0   -1.56    2.25
   4  -1   0    1.38    1.80
   4  -1   0    2.75    1.48
   4  -1   0   -2.16    1.19
   4  -1   0    0.87    2.48
  -4   1   0    0.16    0.52
  -4   1   0   -0.71    1.55
  -4   1   0    1.11    1.97
  -4   1   0   -2.82    2.72
  -4   1   0    0.43    1.38
  -4   1   0    3.43    2.98
  -4   1   0   -3.55    1.96
  -4   1   0   -0.57    0.66
  -4   1   0    1.64    2.43
  -4   1   0   -0.78    1.64
  -4   1   0   -1.93    2.26
  -4   1   0    0.82    3.26
  -4   1   0    0.80    1.15
  -4   1   0   -0.94    2.68
   3  -1   0    9.31    3.33
   3  -1   0   16.92    4.00
   3  -1   0    8.27    2.37
   3  -1   0   11.35    2.03
   3  -1   0    8.88    2.30
   3  -1   0    9.97    1.26
   3  -1   0    6.16    3.05
   3  -1   0    7.25    4.11
   3  -1   0   10.96    1.30
   3  -1   0    9.57    2.11
   3  -1   0    9.51    3.36
   3  -1   0    4.19    3.32
   3  -1   0    9.58    1.33
  -3   1   0    9.05    3.35
  -3   1   0   10.89    1.81
  -3   1   0   11.24    3.20
  -3   1   0   11.15    2.41
  -3   1   0   10.58    3.21
  -3   1   0    9.02    1.34
  -3   1   0    6.78    3.57
  -3   1   0    8.66    1.93
  -3   1   0   11.35    4.71
  -3   1   0    6.34    3.23
  -3   1   0    6.44    2.27
  -3   1   0    7.26    1.21
   2  -1   0    0.78    0.48
   2  -1   0   -0.29    2.64
   2  -1   0   -2.56    2.06
   2  -1   0   -2.05    0.99
   2  -1   0   -0.40    2.09
   2  -1   0   -0.26    1.97
   2  -1   0   -0.70    2.62
   2  -1   0    1.01    1.36
   2  -1   0    2.62    2.26
   2  -1   0   -2.22    1.93
   2  -1   0   -0.29    0.61
   2  -1   0   -0.39    0.45
   2  -1   0    1.17    1.19
  -2   1   0   -3.38    1.75
  -2   1   0   -0.20    0.30
  -2   1   0    2.01    2.16
  -2   1   0    5.19    2.74
  -2   1   0   -0.53    1.98
  -2   1   0   -0.10    0.66
  -2   1   0    2.58    1.06
  -2   1   0   -2.34    1.09
  -2   1   0    0.25    1.26
  -2   1   0    1.15    0.44
  -2   1   0    1.16    1.43
  -2   1   0   -0.16    2.78
  -2   1   0    5.10    2.48
   1  -1   0   40.98    4.68
   1  -1   0   28.82    3.78
   1  -1   0   45.70    5.26
   1  -1   0   29.75    3.56
   1  -1   0   28.48    4.70
   1  -1   0   39.25    4.94
   1  -1   0   31.24    3.62
   1  -1   0   31.02    4.00
   1  -1   0   34.40    4.89
   1  -1   0   21.07    4.94
   1  -1   0   31.88    4.58
  -1   1   0   37.86    4.94
  -1   1   0   31.01    4.01
  -1   1   0   33.76    4.72
  -1   1   0   30.10    3.56
  -1   1   0   32.01    3.64
  -1   1   0   34.85    5.17
  -1   1   0   30.54    5.24
  -1   1   0   34.43    3.69
  -1   1   0   30.61    4.57
  -1   1   0   41.48    4.92
  -1   1   0   32.93    3.56
  -1   1   0   31.72    3.76
  -1   1   0   36.59    4.58
  -1  -1   0   76.63    8.15
  -1  -1   0   73.28    8.34
  -1  -1   0   77.22    8.11
  -1  -1   0   71.78    8.52
  -1  -1   0   71.04    8.49
  -1  -1   0   70.74    8.68
  -1  -1   0   81.76    8.88
  -1  -1   0   72.36    8.25
  -1  -1   0   78.84    8.41
  -1  -1   0   71.36    8.51
   1   1   0   63.29    8.47
   1   1   0   74.67    8.53
   1   1   0   73.31    8.14
   1   1   0   72.93    8.33
   1   1   0   66.12    8.79
   1   1   0   75.56    8.11
   1   1   0   69.45    8.68
  -2  -1   0    6.05    2.81
  -2  -1   0    3.89    1.51
  -2  -1   0    7.12    1.62
  -2  -1   0    4.64    2.72
  -2  -1   0    4.60    0.73
  -2  -1   0    6.56    1.15
  -2  -1   0    4.14    1.59
  -2  -1   0    1.06    1.18
  -2  -1   0    5.02    0.69
  -2  -1   0    5.83    1.89
  -2  -1   0    3.62    1.92
  -2  -1   0    3.70    1.49
   2   1   0    6.40    1.55
   2   1   0    4.86    0.70
   2   1   0    6.18    1.52
   2   1   0    6.19    2.08
   2   1   0    5.77    1.49
   2   1   0    3.04    2.01
   2   1   0   10.00    2.74
   2   1   0    3.10    1.14
   2   1   0    4.11    1.94
   2   1   0    5.28    0.75
   2   1   0   10.36    2.98
   2   1   0    9.07    2.17
  -3  -1   0    0.15    2.67
  -3  -1   0    5.89    2.85
  -3  -1   0    5.01    2.36
  -3  -1   0    4.73    2.06
  -3  -1   0    0.87    2.03
  -3  -1   0    1.87    0.47
  -3  -1   0   -0.31    1.42
  -3  -1   0    1.56    1.05
  -3  -1   0    2.94    2.15
  -3  -1   0    2.29    1.41
  -3  -1   0    3.24    2.08
   3   1   0    0.18    2.84
   3   1   0    3.10    1.00
   3   1   0    2.94    1.92
   3   1   0    2.60    1.54
   3   1   0    2.75    2.72
   3   1   0   -0.50    0.48
   3   1   0    3.62    1.89
   3   1   0    3.87    2.21
   3   1   0   -0.34    1.98
   3   1   0    0.69    2.21
   3   1   0    3.06    2.55
   3   1   0   -1.76    2.17
   3   1   0    2.42    1.50
   3   1   0    2.61    1.30
  -4  -1   0   12.72    3.83
  -4  -1   0    6.49    2.65
  -4  -1   0    7.15    1.11
  -4  -1   0    9.43    1.09
  -4  -1   0    4.43    2.43
  -4  -1   0    9.25    3.84
  -4  -1   0    9.74    1.68
  -4  -1   0    8.47    2.86
  -4  -1   0    5.97    2.15
  -4  -1   0    8.38    2.35
  -4  -1   0    4.64    2.46
   4   1   0    5.81    2.47
   4   1   0    8.72    4.10
   4   1   0   12.14    3.65
   4   1   0    6.84    2.94
   4   1   0   12.78    4.19
   4   1   0    6.96    1.08
   4   1   0    8.06    2.01
   4   1   0    9.31    3.50
   4   1   0    7.91    2.91
   4   1   0    6.05    2.73
   4   1   0    6.45    2.53
   4   1   0    7.94    2.19
   4   1   0    8.18    2.25
   4   1   0    7.41    1.61
  -5  -1   0   51.47    6.62
  -5  -1   0   60.37    7.98
  -5  -1   0   59.51    9.00
  -5  -1   0   52.07   10.01
  -5  -1   0   56.19    7.40
  -5  -1   0   52.36    5.92
  -5  -1   0   50.63    6.28
  -5  -1   0   49.98    6.54
  -5  -1   0   60.67    8.15
  -5  -1   0   52.35    9.44
  -5  -1   0   54.61    7.87
  -5  -1   0   49.63    5.89
   5   1   0   61.88    8.21
   5   1   0   52.75    7.13
   5   1   0   57.32    9.67
   5   1   0   67.93    9.98
   5   1   0   68.09    8.90
   5   1   0   75.71    9.57
   5   1   0   52.43    6.75
   5   1   0   66.80    7.79
   5   1   0   72.26   10.63
   5   1   0   51.59    6.19
   5   1   0   60.62    8.70
   5   1   0   56.35    8.29
   5   1   0   52.87    6.77
   5   1   0   45.61    5.90
  -6  -1   0    2.68    3.17
  -6  -1   0    2.51    1.73
  -6  -1   0    4.63    2.59
  -6  -1   0    4.43    4.36
  -6  -1   0    3.48    0.78
  -6  -1   0   -7.80    2.71
  -6  -1   0    1.97    2.32
  -6  -1   0    2.98    2.00
  -6  -1   0    6.23    4.68
  -6  -1   0    0.19    2.47
  -6  -1   0    4.36    1.62
  -6  -1   0    5.90    2.33
  -6  -1   0    2.84    0.70
   6   1   0    3.00    1.94
   6   1   0    2.11    3.75
   6   1   0    3.14    0.73
   6   1   0   -0.15    2.42
   6   1   0    0.79    2.28
   6   1   0    2.82    1.64
   6   1   0    1.09    3.25
   6   1   0    5.85    2.65
   6   1   0    0.22    2.66
   6   1   0    2.92    1.38
   6   1   0    6.41    3.93
   6   1   0    3.03    1.93
   6   1   0   -0.50    2.53
   6   1   0    2.66    3.07
  -7  -1   0    9.12    3.96
  -7  -1   0    3.70    2.75
  -7  -1   0    0.59    1.93
  -7  -1   0    2.96    0.83
  -7  -1   0    2.27    2.76
  -7  -1   0   -3.03    3.35
  -7  -1   0    1.14    4.43
  -7  -1   0    6.40    4.97
  -7  -1   0    6.08    1.80
  -7  -1   0    4.71    2.35
  -7  -1   0    8.53    2.33
  -7  -1   0    2.48    0.84
   7   1   0    6.24    1.76
   7   1   0   -2.24    3.40
   7   1   0    3.90    3.25
   7   1   0    2.20    3.88
   7   1   0    3.40    3.41
   7   1   0    4.34    2.45
   7   1   0    4.37    0.91
   7   1   0    7.75    4.12
   7   1   0    1.62    3.95
   7   1   0    4.41    4.30
   7   1   0   14.94    4.64
   7   1   0    4.26    2.36
  -8  -1   0    3.67    2.42
  -8  -1   0    5.52    5.94
  -8  -1   0    4.83    1.11
  -8  -1   0   12.51    3.65
  -8  -1   0    5.60    2.03
  -8  -1   0    5.66    2.91
  -8  -1   0    8.61    2.57
  -8  -1   0    5.64    1.01
  -8  -1   0    3.43    5.14
  -8  -1   0    3.02    4.26
  -8  -1   0    8.09    3.36
  -8  -1   0    5.36    3.96
   8   1   0    9.81    4.87
   8   1   0   -2.10    3.55
   8   1   0    8.96    2.19
   8   1   0    5.03    2.61
   8   1   0   -1.43    3.61
   8   1   0    6.61    4.20
   8   1   0    5.15    2.73
   8   1   0    9.08    4.15
   8   1   0    6.51    5.03
   8   1   0    7.30    4.92
   8   1   0    6.28    1.12
  -9  -1   0   -3.94    1.62
  -9  -1   0    0.40    2.31
  -9  -1   0    0.88    4.60
  -9  -1   0   -4.87    4.41
  -9  -1   0  -13.64    6.03
  -9  -1   0   -0.91    2.13
  -9  -1   0    2.44    2.66
  -9  -1   0   -0.31    2.13
   9   1   0    3.67    4.20
   9   1   0    1.96    3.86
   9   1   0   -0.40    0.77
   9   1   0   -0.67    3.46
   9   1   0    0.49    4.35
   9   1   0   -2.66    3.42
   9   1   0   -1.10    3.90
 -10  -1   0    3.77    2.70
 -10  -1   0    5.17    2.85
 -10  -1   0    4.98    2.21
 -10  -1   0    3.04    2.53
 -10  -1   0    4.66    7.08
 -10  -1   0    5.76    6.71
 -10  -1   0   10.45    3.86
  10   1   0    7.17    6.00
  10   1   0   -0.84    4.93
  10   1   0   -1.47    4.18
  10   1   0    1.98    1.07
  10   1   0    8.57    4.72
 -11  -1   0   -6.05    5.39
 -11  -1   0    0.59    5.99
 -11  -1   0    2.17    2.60
 -11  -1   0    0.05    3.34
 -11  -1   0   -1.84    2.08
 -11  -1   0    1.53    2.90
 -11  -1   0    1.01    2.63
  11   1   0    0.78    1.02
  11   1   0   -1.76    5.00
  11   1   0   -1.84    4.52
  11   1   0   -5.34    4.57
 -12  -1   0    0.84    2.51
 -12  -1   0    2.16    3.82
 -12  -1   0   -0.07    3.00
 -12  -1   0   12.98    8.96
 -12  -1   0   -5.58    5.95
 -12  -1   0    0.36    2.51
  12   1   0    9.90    8.68
  12   1   0    1.43    1.14
  12   1   0    1.86    5.39
  12   1   0    1.47    5.51
 -13  -1   0   10.76   10.11
 -13  -1   0    2.36    4.30
 -13  -1   0    0.76    2.84
 -13  -1   0    7.65    3.43
 -13  -1   0    5.27    9.25
  13   1   0    6.34    7.17
  13   1   0    7.98    8.54
  13   1   0    1.02    5.81
  13   1   0    1.38    1.25
 -14  -1   0   -8.79    8.15
 -14  -1   0    1.56    4.45
 -14  -1   0    1.83    9.94
 -14  -1   0   10.58    3.87
  14   1   0   14.81   10.17
  14   1   0    2.61    1.38
  14   1   0    2.27    6.63
  14   1   0   12.62   10.40
  15   1   0   -7.07    5.91
  15   1   0  -11.62    6.77
  14  -2   0   -2.69    7.90
  14  -2   0    8.11    9.38
 -14   2   0   -9.04    9.37
 -14   2   0    0.86    5.13
 -14   2   0   -3.14    2.88
 -14   2   0   -5.12    4.36
  13  -2   0   14.05   10.22
  13  -2   0    8.89    9.86
  13  -2   0   18.62    9.50
 -13   2   0   18.17    6.22
 -13   2   0   12.29    4.74
 -13   2   0   27.21   14.10
 -13   2   0   11.28    3.90
 -13   2   0   -0.30    7.91
  12  -2   0   17.19    9.26
  12  -2   0   32.44   10.27
  12  -2   0   10.33    7.95
  12  -2   0   14.48   10.33
 -12   2   0    6.93    8.53
 -12   2   0   44.80   14.07
 -12   2   0   12.93    5.24
 -12   2   0   15.44    6.11
 -12   2   0    9.86    3.42
  11  -2   0    8.06    8.20
  11  -2   0    0.49    5.33
  11  -2   0    2.16    6.01
  11  -2   0    1.47    4.98
 -11   2   0   10.23    8.50
 -11   2   0    7.53    7.73
 -11   2   0   -1.47    2.22
 -11   2   0   -3.02    2.59
 -11   2   0    4.98    4.09
  10  -2   0   -4.10    4.66
  10  -2   0    2.28    4.62
  10  -2   0    1.11    1.03
  10  -2   0   10.95    7.68
  10  -2   0    1.49    5.07
 -10   2   0    1.98    3.48
 -10   2   0   -3.28    6.00
 -10   2   0   -7.87    4.48
 -10   2   0    4.23    2.91
 -10   2   0    1.93    2.41
   9  -2   0    1.96    2.28
   9  -2   0   -3.67    3.96
   9  -2   0   -2.18    4.68
   9  -2   0   -0.90    0.88
   9  -2   0    7.89    5.68
   9  -2   0    5.87    5.70
   9  -2   0   -2.03    4.26
  -9   2   0    2.81    3.77
  -9   2   0    4.96    6.32
  -9   2   0    5.37    6.64
  -9   2   0   -0.93    2.25
  -9   2   0    5.44    3.20
  -9   2   0    3.32    3.77
  -9   2   0   -0.06    1.89
   8  -2   0    0.28    3.70
   8  -2   0    0.77    0.83
   8  -2   0   -0.23    4.54
   8  -2   0    1.45    4.38
   8  -2   0    1.70    4.60
   8  -2   0    2.36    0.72
   8  -2   0   -1.09    4.05
   8  -2   0    1.63    2.00
   8  -2   0   -1.11    3.91
  -8   2   0    4.55    2.41
  -8   2   0    1.07    3.45
  -8   2   0    0.64    2.70
  -8   2   0    1.16    5.86
  -8   2   0   -0.41    3.21
  -8   2   0    5.77    2.87
  -8   2   0    8.08    6.90
  -8   2   0    0.41    3.49
  -8   2   0   -2.10    3.81
  -8   2   0    2.32    1.72
   7  -2   0    7.11    4.61
   7  -2   0    0.87    0.76
   7  -2   0    1.55    0.85
   7  -2   0   -2.56    3.39
   7  -2   0   -4.25    3.94
   7  -2   0    1.64    3.18
   7  -2   0   -5.12    4.22
   7  -2   0    0.76    0.72
   7  -2   0    7.30    4.43
   7  -2   0   -2.01    1.83
   7  -2   0   -6.75    2.25
   7  -2   0   -0.63    1.74
  -7   2   0    3.08    2.32
  -7   2   0   -1.57    2.01
  -7   2   0   -2.06    3.67
  -7   2   0   -2.32    3.57
  -7   2   0   -0.93    2.57
  -7   2   0   -1.44    1.82
  -7   2   0   -0.14    0.66
  -7   2   0    3.70    3.28
  -7   2   0    5.89    4.80
  -7   2   0   -1.94    2.72
  -7   2   0    0.42    1.45
  -7   2   0    8.64    5.59
   6  -2   0   -2.79    3.13
   6  -2   0    0.77    1.90
   6  -2   0   -0.49    1.55
   6  -2   0   -1.94    1.93
   6  -2   0   -0.17    4.02
   6  -2   0    0.80    0.69
   6  -2   0   -1.77    2.81
   6  -2   0    0.31    3.15
   6  -2   0    0.23    0.79
   6  -2   0    1.31    0.70
   6  -2   0    3.95    3.40
   6  -2   0   -3.59    3.10
   6  -2   0    2.99    4.02
  -6   2   0    1.76    0.67
  -6   2   0    1.08    2.60
  -6   2   0    4.00    2.22
  -6   2   0    0.21    1.70
  -6   2   0   -2.78    2.39
  -6   2   0    6.01    5.43
  -6   2   0    2.68    2.45
  -6   2   0    0.62    0.40
  -6   2   0    0.84    3.68
  -6   2   0   -1.59    1.27
  -6   2   0    0.22    0.80
  -6   2   0   -2.82    2.74
  -6   2   0    1.01    2.71
   5  -2   0    3.47    1.01
   5  -2   0    3.05    3.05
   5  -2   0    1.12    3.22
   5  -2   0    5.13    0.92
   5  -2   0    0.14    2.90
   5  -2   0   -4.48    2.43
   5  -2   0    6.91    2.17
   5  -2   0    4.81    0.84
   5  -2   0    4.77    1.81
   5  -2   0    3.07    3.91
   5  -2   0    2.25    3.33
   5  -2   0    4.02    2.14
   5  -2   0    7.28    3.58
  -5   2   0    4.46    2.42
  -5   2   0    4.31    2.01
  -5   2   0    3.59    1.62
  -5   2   0   -0.46    2.82
  -5   2   0    5.92    3.77
  -5   2   0    3.21    0.76
  -5   2   0    3.88    3.29
  -5   2   0    7.28    2.14
  -5   2   0    4.42    2.12
  -5   2   0    3.67    2.99
  -5   2   0    2.45    3.01
  -5   2   0    2.79    1.00
  -5   2   0    3.14    0.80
   4  -2   0  131.45   14.70
   4  -2   0  133.12   16.69
   4  -2   0  140.44   16.72
   4  -2   0  133.59   14.72
   4  -2   0  126.24   19.72
   4  -2   0  130.98   17.10
   4  -2   0  137.64   17.38
   4  -2   0  131.97   15.62
   4  -2   0  137.42   16.70
   4  -2   0  140.04   17.05
   4  -2   0  135.14   15.13
   4  -2   0  133.29   14.77
   4  -2   0  126.18   15.20
  -4   2   0  134.91   15.31
  -4   2   0  138.01   15.15
  -4   2   0  130.35   14.69
  -4   2   0  166.63   21.24
  -4   2   0  135.13   16.88
  -4   2   0  132.45   14.77
  -4   2   0  138.90   14.71
  -4   2   0  131.99   16.48
  -4   2   0  125.76   14.97
  -4   2   0  126.74   16.46
  -4   2   0  118.93   15.55
   3  -2   0   94.43   13.25
   3  -2   0   94.39   10.63
   3  -2   0  101.70   11.09
   3  -2   0   96.88   11.03
   3  -2   0   92.72   11.41
   3  -2   0  108.28   13.75
   3  -2   0   97.57   10.71
   3  -2   0  114.31   14.40
   3  -2   0   94.07   12.19
   3  -2   0  108.42   14.88
   3  -2   0   97.03   10.62
   3  -2   0  100.39   12.84
  -3   2   0   89.47   12.17
  -3   2   0   93.06   10.85
  -3   2   0   88.60   12.21
  -3   2   0   97.39   13.65
  -3   2   0   93.22   11.13
  -3   2   0  104.29   15.74
  -3   2   0   95.90   10.70
  -3   2   0   91.22   12.23
  -3   2   0   90.01   10.95
  -3   2   0   96.13   10.61
  -3   2   0   99.87   10.63
  -3   2   0   88.76   13.39
  -3   2   0   85.11   11.39
   2  -2   0   58.99    6.39
   2  -2   0   67.10    8.42
   2  -2   0   66.46    8.88
   2  -2   0   59.55   10.50
   2  -2   0   75.27    9.72
   2  -2   0   53.59    6.94
   2  -2   0   59.51    8.88
   2  -2   0   62.56    8.64
   2  -2   0   54.67    7.17
   2  -2   0   60.31    8.58
   2  -2   0   55.46    6.50
  -2   2   0   61.99    8.53
  -2   2   0   55.56    6.37
  -2   2   0   58.37    7.22
  -2   2   0   75.87    9.12
  -2   2   0   54.07    6.50
  -2   2   0   63.31   10.12
  -2   2   0   48.61    8.49
  -2   2   0   69.93    8.43
  -2   2   0   59.49    6.39
  -2   2   0   58.22    8.32
  -2   2   0   68.03    9.29
  -2   2   0   50.49    6.66
  -2   2   0   52.54    6.56
   1  -2   0   33.82    3.68
   1  -2   0   24.48    4.67
   1  -2   0   22.14    3.01
   1  -2   0   26.85    3.21
   1  -2   0   35.28    6.52
   1  -2   0   30.62    4.05
   1  -2   0   24.46    4.42
   1  -2   0   30.49    4.96
   1  -2   0   33.44    5.06
   1  -2   0   36.31    5.38
   1  -2   0   27.71    5.39
  -1   2   0   23.46    3.15
  -1   2   0   33.82    5.22
  -1   2   0   23.25    3.21
  -1   2   0   27.86    4.42
  -1   2   0   24.68    3.03
  -1   2   0   36.98    4.59
  -1   2   0   24.51    5.02
  -1   2   0   35.10    5.22
  -1   2   0   30.85    4.96
  -1   2   0   35.07    5.04
  -1   2   0   33.67    3.59
  -1   2   0   24.18    3.83
   0  -2   0   25.94    4.00
   0  -2   0   22.77    4.01
   0  -2   0   30.00    4.79
   0  -2   0   24.36    4.31
   0  -2   0   18.32    2.38
   0  -2   0   27.90    4.16
   0  -2   0   28.16    4.04
   0  -2   0   20.89    3.06
   0  -2   0   21.99    2.60
   0   2   0   18.40    2.38
   0   2   0   22.55    2.61
   0   2   0   18.50    4.08
   0   2   0   23.88    3.20
   0   2   0   23.67    3.87
   0   2   0   21.84    2.72
   0   2   0   21.51    2.48
   0   2   0   15.59    3.67
   0   2   0   14.12    3.57
   0   2   0   29.75    4.16
   0   2   0   20.15    3.67
  -1  -2   0   47.97    6.23
  -1  -2   0   52.19    5.86
  -1  -2   0   52.59    7.11
  -1  -2   0   62.40    7.93
  -1  -2   0   53.14    6.95
  -1  -2   0   51.10    5.74
  -1  -2   0   52.79    7.00
  -1  -2   0   48.02    6.27
   1   2   0   56.06    5.77
   1   2   0   57.78    7.23
   1   2   0   52.88    5.93
   1   2   0   47.50    5.85
   1   2   0   51.83    6.70
   1   2   0   46.47    6.23
   1   2   0   53.44    6.64
   1   2   0   57.08    7.26
  -2  -2   0   46.87    6.60
  -2  -2   0   48.07    5.67
  -2  -2   0   45.51    5.90
  -2  -2   0   43.32    5.84
  -2  -2   0   43.94    6.42
  -2  -2   0   48.05    6.05
  -2  -2   0   47.29    7.69
  -2  -2   0   49.43    7.16
  -2  -2   0   53.48    6.73
  -2  -2   0   42.97    5.33
  -2  -2   0   43.46    5.83
  -2  -2   0   48.67    5.24
   2   2   0   53.93    6.48
   2   2   0   55.21    7.45
   2   2   0   46.63    7.10
   2   2   0   39.05    6.29
   2   2   0   45.52    5.45
   2   2   0   46.52    5.24
   2   2   0   58.14    6.85
   2   2   0   49.66    5.35
   2   2   0   58.07    7.93
   2   2   0   49.95    5.41
   2   2   0   42.08    5.75
  -3  -2   0    5.72    2.76
  -3  -2   0    3.05    2.59
  -3  -2   0    5.81    0.85
  -3  -2   0    5.19    0.95
  -3  -2   0    4.75    1.88
  -3  -2   0    5.36    3.13
  -3  -2   0    5.82    2.31
  -3  -2   0   10.39    4.07
  -3  -2   0    6.18    1.64
  -3  -2   0    6.99    1.50
  -3  -2   0    4.86    1.92
  -3  -2   0    2.95    2.28
   3   2   0    2.65    2.42
   3   2   0    4.54    0.79
   3   2   0    5.51    1.92
   3   2   0    0.81    2.63
   3   2   0    1.96    2.83
   3   2   0    3.83    1.40
   3   2   0    7.18    0.97
   3   2   0    4.56    2.55
   3   2   0    4.48    1.28
   3   2   0    4.81    1.86
   3   2   0    6.54    1.64
   3   2   0    5.18    2.83
   3   2   0    4.10    1.89
  -4  -2   0    2.72    1.83
  -4  -2   0    6.79    2.53
  -4  -2   0    2.28    2.09
  -4  -2   0    3.55    1.67
  -4  -2   0    3.23    0.70
  -4  -2   0    5.00    1.29
  -4  -2   0    2.20    1.79
  -4  -2   0    2.91    0.67
  -4  -2   0    3.39    3.45
  -4  -2   0    4.08    2.35
  -4  -2   0   -1.36    2.94
   4   2   0   -1.40    1.51
   4   2   0    3.59    2.70
   4   2   0    4.60    1.85
   4   2   0    3.50    3.20
   4   2   0    4.36    0.69
   4   2   0    3.10    1.20
   4   2   0    6.40    2.67
   4   2   0    6.39    2.33
   4   2   0    3.42    0.70
   4   2   0   -1.63    1.49
   4   2   0    3.45    1.44
   4   2   0    0.18    3.12
   4   2   0    0.78    2.40
  -5  -2   0   15.33    3.29
  -5  -2   0   17.31    3.02
  -5  -2   0   21.64    3.95
  -5  -2   0   21.07    4.02
  -5  -2   0   12.03    4.59
  -5  -2   0   16.51    3.71
  -5  -2   0   15.78    2.53
  -5  -2   0   16.66    1.93
  -5  -2   0   13.55    4.85
  -5  -2   0   19.06    5.07
   5   2   0   10.33    4.61
   5   2   0   21.57    3.75
   5   2   0   14.73    2.44
   5   2   0   16.09    4.39
   5   2   0    8.75    2.78
   5   2   0   16.49    3.67
   5   2   0   16.33    4.96
   5   2   0   16.04    1.92
   5   2   0    9.29    2.80
   5   2   0   19.11    5.60
   5   2   0   17.04    5.01
   5   2   0   15.59    4.10
   5   2   0    6.77    3.54
  -6  -2   0   37.53    5.04
  -6  -2   0   31.88    5.56
  -6  -2   0   35.03    5.72
  -6  -2   0   30.12    6.97
  -6  -2   0   31.96    3.64
  -6  -2   0   35.09    4.39
  -6  -2   0   39.31    5.86
  -6  -2   0   34.06    5.16
  -6  -2   0   35.59    4.91
  -6  -2   0   34.50    7.30
  -6  -2   0   33.89    8.03
  -6  -2   0   28.95    3.68
   6   2   0   41.86    6.33
   6   2   0   22.47    6.48
   6   2   0   28.76    4.16
   6   2   0   31.54    6.42
   6   2   0   25.87    4.57
   6   2   0   38.59    6.55
   6   2   0   32.53    5.07
   6   2   0   32.75    7.21
   6   2   0   31.66    5.00
   6   2   0   30.70    7.41
   6   2   0   32.86    6.12
   6   2   0   33.98    5.60
   6   2   0   29.29    3.65
   6   2   0   37.32    7.89
  -7  -2   0    9.40    5.08
  -7  -2   0   -0.02    2.07
  -7  -2   0    2.64    2.54
  -7  -2   0    0.35    1.34
  -7  -2   0   -0.78    3.78
  -7  -2   0    1.81    2.31
  -7  -2   0    6.65    4.65
  -7  -2   0    1.12    3.53
  -7  -2   0   -0.34    1.64
  -7  -2   0   -0.44    0.55
  -7  -2   0    0.52    0.65
  -7  -2   0   -0.13    2.11
   7   2   0   -1.61    2.46
   7   2   0    0.51    3.57
   7   2   0   -1.33    2.01
   7   2   0    0.92    1.61
   7   2   0    0.16    1.58
   7   2   0   -0.57    2.72
   7   2   0   -1.57    2.59
   7   2   0   -3.85    1.93
   7   2   0   -1.95    2.26
   7   2   0    1.71    3.92
   7   2   0    2.40    3.09
   7   2   0   -3.38    2.64
   7   2   0    1.37    0.65
   7   2   0   -0.02    1.23
  -8  -2   0   31.24    9.10
  -8  -2   0   40.29    4.76
  -8  -2   0   37.74    4.69
  -8  -2   0   55.89    9.80
  -8  -2   0   52.82    7.09
  -8  -2   0   31.28    5.88
  -8  -2   0   35.72    6.41
  -8  -2   0   41.78   11.43
  -8  -2   0   44.79    9.90
  -8  -2   0   48.61    7.06
  -8  -2   0   47.12    6.59
  -8  -2   0   46.45    5.82
   8   2   0   37.91    9.14
   8   2   0   40.40    5.24
   8   2   0   47.31   10.13
   8   2   0   47.04    6.97
   8   2   0   49.34    7.13
   8   2   0   39.99    4.74
   8   2   0   48.87    9.71
   8   2   0   47.11    8.19
   8   2   0   39.74    7.52
   8   2   0   42.44    8.99
   8   2   0   50.17    9.97
   8   2   0   39.29    8.44
  -9  -2   0   17.69    3.26
  -9  -2   0   32.53    9.91
  -9  -2   0   17.24    7.00
  -9  -2   0   14.63    4.25
  -9  -2   0   12.95    3.50
  -9  -2   0   13.78    3.61
  -9  -2   0   19.14    7.04
  -9  -2   0   18.43    3.81
   9   2   0   18.11    2.21
   9   2   0    9.60    5.52
   9   2   0    6.38    5.58
   9   2   0   14.55    5.09
   9   2   0   14.27    6.80
   9   2   0   23.31    8.00
   9   2   0    7.44    4.99
 -10  -2   0   -2.70    2.25
 -10  -2   0    1.19    2.94
 -10  -2   0    7.40    7.32
 -10  -2   0    2.91    5.95
 -10  -2   0   -4.16    1.61
 -10  -2   0    1.27    2.62
  10   2   0    1.27    5.01
  10   2   0   -4.98    3.46
  10   2   0    4.43    4.24
  10   2   0   -4.49    4.12
  10   2   0   -2.79    4.13
  10   2   0    0.77    0.88
 -11  -2   0   -1.13    2.07
 -11  -2   0    2.69    2.65
 -11  -2   0    2.21    2.83
 -11  -2   0   15.45    9.15
 -11  -2   0    5.80    7.47
 -11  -2   0    3.48    2.76
 -11  -2   0   -2.09    2.72
  11   2   0    2.23    5.22
  11   2   0   -5.67    5.35
  11   2   0   -2.02    4.08
  11   2   0    1.96    1.07
 -12  -2   0    6.64    8.63
 -12  -2   0    1.86    3.07
 -12  -2   0   -0.61    2.43
 -12  -2   0    5.42    3.97
 -12  -2   0    7.73    8.41
  12   2   0    6.75    1.44
  12   2   0   12.92    7.85
  12   2   0    2.69    6.23
  12   2   0    3.84    6.09
 -13  -2   0    3.55    8.80
 -13  -2   0    1.18    3.83
 -13  -2   0   25.22   12.46
 -13  -2   0    4.30    3.03
 -13  -2   0   -1.66    2.92
  13   2   0    2.42    1.29
  13   2   0    4.31    6.91
  13   2   0    0.41    6.44
 -14  -2   0   13.42   11.34
 -14  -2   0    0.03    9.58
 -14  -2   0    1.13    3.16
 -14  -2   0   -2.93    3.20
 -14  -2   0    5.32    4.70
  14   2   0    1.58    1.43
  14   2   0   -6.06    6.61
  14   2   0    2.48    8.07
  14   2   0   -0.03    5.83
 -15  -2   0    8.46   12.49
 -15  -2   0   -1.04    3.28
  15   2   0    1.06    1.68
  15   2   0   -0.12   10.34
  15   2   0   -0.34    7.58
  14  -3   0    0.60   13.67
 -14   3   0   -0.08   11.15
 -14   3   0    5.03    3.68
 -14   3   0    0.53    4.05
  13  -3   0   -6.49   10.80
  13  -3   0  -16.85    5.67
  13  -3   0   -3.04    6.56
 -13   3   0    3.87    9.47
 -13   3   0   -2.36    2.85
 -13   3   0   -2.38    3.42
 -13   3   0    3.08    8.77
 -13   3   0   -6.31    3.82
  12  -3   0   -9.33    4.86
  12  -3   0   10.63    8.86
  12  -3   0    6.65    7.31
  12  -3   0    1.04    6.85
 -12   3   0   -2.63    2.52
 -12   3   0   -0.24    3.31
 -12   3   0   -0.54    4.19
 -12   3   0    5.93    9.22
  11  -3   0   20.70    9.57
  11  -3   0    7.67    7.02
  11  -3   0   24.31    9.53
  11  -3   0   16.85    8.46
 -11   3   0   17.76    6.13
 -11   3   0    9.08    9.46
 -11   3   0   28.83   11.74
 -11   3   0   16.96    4.29
 -11   3   0   13.17    3.87
  10  -3   0   -1.37    4.79
  10  -3   0   -5.20    5.74
  10  -3   0   -1.32    5.05
  10  -3   0    1.96    5.44
 -10   3   0   -8.39    3.69
 -10   3   0    3.41    6.75
 -10   3   0   12.17    4.44
 -10   3   0   -3.22    2.45
   9  -3   0   -0.97    4.71
   9  -3   0    1.34    4.76
   9  -3   0    6.44    2.65
   9  -3   0   17.46    7.99
   9  -3   0   -0.38    5.15
  -9   3   0    9.06    7.47
  -9   3   0   -2.85    3.58
  -9   3   0   -4.90    3.17
  -9   3   0    1.40    1.98
  -9   3   0    2.25    6.09
  -9   3   0    3.46    3.28
  -9   3   0    2.71    2.62
   8  -3   0   93.05   14.18
   8  -3   0   42.92   11.61
   8  -3   0   51.72   12.10
   8  -3   0   60.04   12.38
   8  -3   0   64.27   12.77
   8  -3   0   65.92   13.82
   8  -3   0   75.71    9.52
   8  -3   0   61.65   13.36
  -8   3   0   75.05   14.41
  -8   3   0   67.75    9.16
  -8   3   0   64.07    8.35
  -8   3   0   83.54   11.24
  -8   3   0   70.21   11.40
  -8   3   0   74.34   11.55
  -8   3   0   53.64   12.22
  -8   3   0   70.25   11.61
  -8   3   0   74.32   16.57
   7  -3   0   49.26   10.39
   7  -3   0   43.23    9.38
   7  -3   0   30.11    8.35
   7  -3   0   29.35    5.26
   7  -3   0   40.18    9.35
   7  -3   0   59.75   10.20
   7  -3   0   38.82    4.37
   7  -3   0   37.64    8.68
   7  -3   0   24.61    5.83
   7  -3   0   41.99    7.94
   7  -3   0   38.19   10.69
  -7   3   0   36.26    4.27
  -7   3   0   34.33    5.14
  -7   3   0   49.79   12.57
  -7   3   0   37.60    8.57
  -7   3   0   41.78    5.87
  -7   3   0   31.57    4.39
  -7   3   0   40.43    4.84
  -7   3   0   37.90    7.69
  -7   3   0   38.09    7.67
  -7   3   0   40.91    6.79
  -7   3   0   34.30    7.51
  -7   3   0   28.48    8.79
  -7   3   0   38.16    9.52
   6  -3   0   31.23    7.95
   6  -3   0   32.90    3.82
   6  -3   0   24.46    5.69
   6  -3   0   22.11    6.37
   6  -3   0   32.85    7.41
   6  -3   0   20.20    6.34
   6  -3   0   31.35    8.23
   6  -3   0   24.20    3.25
   6  -3   0   19.16    8.25
   6  -3   0   19.32    7.08
   6  -3   0   20.33    4.06
  -6   3   0   26.91    3.42
  -6   3   0   41.68    7.59
  -6   3   0   19.58    5.71
  -6   3   0   26.81    4.31
  -6   3   0   23.83    3.15
  -6   3   0   30.49    4.14
  -6   3   0   29.35    5.19
  -6   3   0   25.80    6.64
  -6   3   0   35.06    8.43
  -6   3   0   18.08    8.75
  -6   3   0   27.09    4.05
  -6   3   0   25.08    3.13
  -6   3   0   30.44    6.56
   5  -3   0   -0.73    1.54
   5  -3   0    2.90    0.84
   5  -3   0    2.49    3.96
   5  -3   0   -6.20    1.89
   5  -3   0   -1.43    2.64
   5  -3   0    1.44    1.66
   5  -3   0    4.26    3.54
   5  -3   0    4.73    3.61
   5  -3   0    4.44    4.36
   5  -3   0    1.28    3.65
   5  -3   0   -0.92    1.95
  -5   3   0    2.98    1.75
  -5   3   0    1.32    0.71
  -5   3   0    2.85    2.24
  -5   3   0    2.56    0.72
  -5   3   0    2.65    1.10
  -5   3   0    1.77    1.86
  -5   3   0    2.16    3.01
  -5   3   0   -1.49    2.81
  -5   3   0    8.00    3.56
  -5   3   0    0.54    3.32
  -5   3   0    5.07    5.41
   4  -3   0   73.17    8.23
   4  -3   0   52.00    5.97
   4  -3   0   75.64   11.22
   4  -3   0   51.37    6.11
   4  -3   0   51.09    8.84
   4  -3   0   54.47   10.16
   4  -3   0   58.47    6.59
   4  -3   0   61.63   10.06
   4  -3   0   57.01    9.49
   4  -3   0   52.95   10.48
   4  -3   0   70.88   10.24
   4  -3   0   51.12    6.68
  -4   3   0   61.19   11.21
  -4   3   0   49.68    5.92
  -4   3   0   54.87    7.87
  -4   3   0   52.46    5.95
  -4   3   0   55.41    9.02
  -4   3   0   49.19    6.10
  -4   3   0   68.43    9.57
  -4   3   0   49.94    6.26
  -4   3   0   47.71    6.62
  -4   3   0   43.64    8.84
  -4   3   0   53.73    6.57
  -4   3   0   51.50    8.88
   3  -3   0   23.62    2.85
   3  -3   0   17.86    2.54
   3  -3   0   20.14    5.28
   3  -3   0   22.23    5.42
   3  -3   0   20.80    3.35
   3  -3   0   18.27    4.77
   3  -3   0   14.74    3.58
   3  -3   0    8.69    4.97
   3  -3   0   16.65    5.39
   3  -3   0   24.01    7.09
   3  -3   0   18.76    5.15
  -3   3   0   23.51    2.86
  -3   3   0   32.19    6.36
  -3   3   0   26.90    4.11
  -3   3   0   18.65    5.14
  -3   3   0   20.94    3.01
  -3   3   0   21.90    5.29
  -3   3   0   20.03    2.53
  -3   3   0   21.48    2.57
  -3   3   0   17.45    6.75
  -3   3   0   29.10    4.40
  -3   3   0   22.34    5.35
  -3   3   0   20.83    5.65
  -3   3   0   24.02    3.39
  -3   3   0   24.84    5.29
   2  -3   0  127.07   17.95
   2  -3   0  114.88   13.77
   2  -3   0  105.43   12.81
   2  -3   0  111.45   13.42
   2  -3   0  108.19   11.95
   2  -3   0   91.51   13.57
   2  -3   0  102.79   12.09
   2  -3   0  102.30   12.36
   2  -3   0  100.05   13.95
   2  -3   0  109.92   13.85
   2  -3   0  117.19   13.83
  -2   3   0  100.59   14.67
  -2   3   0   96.17   13.69
  -2   3   0  106.86   12.09
  -2   3   0  108.19   13.66
  -2   3   0  106.96   12.78
  -2   3   0  107.70   13.69
  -2   3   0  112.44   11.95
  -2   3   0  111.29   12.16
  -2   3   0  120.26   13.50
  -2   3   0  103.59   12.26
  -2   3   0  104.79   12.96
  -2   3   0  112.57   11.94
  -2   3   0   96.87   15.85
  -2   3   0  106.89   13.57
   1  -3   0   75.91   10.20
   1  -3   0   79.53    9.67
   1  -3   0   77.11    9.06
   1  -3   0   89.61   11.81
   1  -3   0   75.20   10.26
   1  -3   0   83.53   10.49
   1  -3   0   79.44    8.89
   1  -3   0   79.37    9.13
   1  -3   0   80.40   10.50
   1  -3   0   76.23   10.40
   1  -3   0   76.72   12.13
  -1   3   0  104.12   11.76
  -1   3   0   80.41    9.03
  -1   3   0   79.91   10.15
  -1   3   0   83.55   11.17
  -1   3   0   77.86   10.43
  -1   3   0   87.14   11.49
  -1   3   0   85.78   11.60
  -1   3   0   83.24    8.90
  -1   3   0   76.64    9.03
  -1   3   0   78.50    9.17
   0  -3   0  163.66   20.59
   0  -3   0  186.76   20.11
   0  -3   0  192.41   21.29
   0  -3   0  171.04   21.32
   0  -3   0  183.79   21.34
   0  -3   0  193.03   21.39
   0  -3   0  183.42   21.34
   0  -3   0  182.00   21.47
   0  -3   0  166.51   20.23
   0   3   0  195.14   21.50
   0   3   0  188.98   20.11
   0   3   0  192.96   20.26
   0   3   0  190.68   21.38
   0   3   0  176.82   20.30
   0   3   0  169.73   21.20
   0   3   0  175.14   21.36
   0   3   0  185.66   20.70
   0   3   0  194.59   21.26
   0   3   0  183.02   20.21
   0   3   0  186.96   21.36
  -1  -3   0  761.70   83.42
  -1  -3   0  724.91   83.99
  -1  -3   0  743.69   84.74
  -1  -3   0  767.28   83.31
  -1  -3   0  790.55   83.90
  -1  -3   0  770.77   84.38
  -1  -3   0  770.14   84.27
  -1  -3   0  757.25   84.27
   1   3   0  779.95   83.31
   1   3   0  719.58   84.46
   1   3   0  773.76   83.42
   1   3   0  761.81   84.30
   1   3   0  739.43   84.72
   1   3   0  752.08   84.30
   1   3   0  750.01   84.35
   1   3   0  761.02   84.24
   1   3   0  767.57   83.84
   1   3   0  746.05   83.45
  -2  -3   0  912.33  106.26
  -2  -3   0 1000.00  105.26
  -2  -3   0  843.64  106.64
  -2  -3   0  937.26  105.47
  -2  -3   0  975.71  105.14
  -2  -3   0  989.24  106.15
  -2  -3   0  943.20  105.40
  -2  -3   0  960.40  106.08
  -2  -3   0  969.14  105.80
  -2  -3   0  981.38  105.60
   2   3   0  977.47  105.14
   2   3   0  968.51  106.14
   2   3   0  948.73  105.78
   2   3   0  998.04  106.39
   2   3   0  983.42  106.44
   2   3   0  958.18  105.24
   2   3   0  956.09  106.79
   2   3   0  952.32  105.58
   2   3   0  993.83  106.22
   2   3   0  896.50  106.20
   2   3   0  945.31  105.27
  -3  -3   0  102.92   11.71
  -3  -3   0  115.19   12.50
  -3  -3   0  100.46   11.82
  -3  -3   0  120.81   13.06
  -3  -3   0  107.38   12.22
  -3  -3   0  108.97   12.65
  -3  -3   0  114.48   12.48
  -3  -3   0  100.52   13.47
  -3  -3   0   98.71   15.33
  -3  -3   0  106.60   12.96
  -3  -3   0  124.20   13.13
  -3  -3   0  109.66   12.49
   3   3   0  105.06   11.71
   3   3   0  102.98   12.84
   3   3   0  100.08   13.46
   3   3   0  107.24   13.49
   3   3   0  106.86   13.14
   3   3   0  107.77   11.83
   3   3   0  104.53   11.90
   3   3   0   99.95   12.38
   3   3   0  132.25   15.71
   3   3   0   91.52   12.89
   3   3   0  104.32   11.98
  -4  -3   0   43.28    6.30
  -4  -3   0   45.75    5.42
  -4  -3   0   42.70    5.22
  -4  -3   0   58.06    9.07
  -4  -3   0   43.14    5.13
  -4  -3   0   48.48    6.58
  -4  -3   0   52.00    7.17
  -4  -3   0   44.10    6.34
  -4  -3   0   50.64    7.13
  -4  -3   0   48.62    8.25
  -4  -3   0   48.73    7.39
  -4  -3   0   40.80    5.93
   4   3   0   44.68    6.36
   4   3   0   63.15    8.12
   4   3   0   63.44    8.16
   4   3   0   47.01    5.24
   4   3   0   50.58    8.00
   4   3   0   45.24    5.14
   4   3   0   41.78    7.28
   4   3   0   45.70    5.47
   4   3   0   43.75    8.15
   4   3   0   70.26    9.50
  -5  -3   0   42.04    6.06
  -5  -3   0   42.57    6.11
  -5  -3   0   60.10    7.29
  -5  -3   0   42.63    4.85
  -5  -3   0   51.16    8.65
  -5  -3   0   50.22    7.86
  -5  -3   0   40.40    6.63
  -5  -3   0   38.80    5.12
  -5  -3   0   39.46    4.79
  -5  -3   0   44.76    6.36
  -5  -3   0   43.09    5.88
  -5  -3   0   57.43    9.50
   5   3   0   41.95    4.81
   5   3   0   37.18    7.15
   5   3   0   35.11    7.88
   5   3   0   38.48    7.93
   5   3   0   52.95    6.08
   5   3   0   42.11    4.85
   5   3   0   44.57    8.65
   5   3   0   45.76    6.00
   5   3   0   42.11    6.30
   5   3   0   51.70    8.02
   5   3   0   36.08    5.54
   5   3   0   50.95    7.73
   5   3   0   63.26    8.13
  -6  -3   0   11.58    3.15
  -6  -3   0    3.62    2.39
  -6  -3   0    7.56    4.39
  -6  -3   0   14.56    3.35
  -6  -3   0    6.85    1.02
  -6  -3   0   -1.42    3.24
  -6  -3   0    5.51    2.63
  -6  -3   0    3.07    1.90
  -6  -3   0    8.76    2.54
  -6  -3   0    3.73    1.68
  -6  -3   0   14.85    4.87
  -6  -3   0    6.27    1.05
   6   3   0    8.94    2.51
   6   3   0    8.85    3.94
   6   3   0    3.15    2.85
   6   3   0    8.06    4.30
   6   3   0    6.79    1.09
   6   3   0    7.25    1.01
   6   3   0    9.99    3.74
   6   3   0    6.33    1.67
   6   3   0   15.36    4.92
   6   3   0    7.71    2.48
   6   3   0    3.60    3.20
   6   3   0   10.04    3.03
   6   3   0    4.54    1.92
   6   3   0    0.31    3.58
   6   3   0    9.29    2.60
   6   3   0   14.23    5.10
  -7  -3   0   34.64    5.36
  -7  -3   0   33.56    5.36
  -7  -3   0   19.55    4.21
  -7  -3   0   17.27    6.43
  -7  -3   0   36.36    8.00
  -7  -3   0   24.08    3.07
  -7  -3   0   29.09    8.30
  -7  -3   0   23.01    4.79
  -7  -3   0   23.01    5.06
  -7  -3   0   22.45    3.00
  -7  -3   0   28.76    4.92
   7   3   0   23.07    6.09
   7   3   0   21.54    4.72
   7   3   0   30.83    7.31
   7   3   0   36.41    6.45
   7   3   0   26.52    7.78
   7   3   0   18.50    4.67
   7   3   0   21.80    7.14
   7   3   0   27.03    7.38
   7   3   0   24.29    6.82
   7   3   0   30.05    3.82
   7   3   0   32.14    5.11
   7   3   0   19.52    4.57
   7   3   0   28.87    3.07
   7   3   0   29.35    6.46
  -8  -3   0   13.91    6.00
  -8  -3   0   10.42    2.94
  -8  -3   0    7.79    3.62
  -8  -3   0   24.18    7.17
  -8  -3   0   11.89    1.59
  -8  -3   0   10.86    2.49
  -8  -3   0   11.41    3.18
  -8  -3   0    7.22    5.67
  -8  -3   0   11.25    3.16
  -8  -3   0    8.89    1.44
  -8  -3   0   13.87    3.32
  -8  -3   0    8.57    3.34
   8   3   0    9.97    3.08
   8   3   0   11.93    5.44
   8   3   0   15.35    5.23
   8   3   0    9.48    1.49
   8   3   0   10.76    3.17
   8   3   0   13.19    2.39
   8   3   0    3.66    4.86
   8   3   0    6.50    3.98
   8   3   0    6.09    5.23
   8   3   0    8.94    4.37
   8   3   0   11.20    5.93
  -9  -3   0   35.83    5.45
  -9  -3   0   41.29    6.59
  -9  -3   0   28.19    5.42
  -9  -3   0   32.55    9.00
  -9  -3   0   40.11    9.91
  -9  -3   0   32.74   10.43
  -9  -3   0   33.54    5.09
  -9  -3   0   30.31    5.84
   9   3   0   42.23   10.09
   9   3   0   33.64    8.29
   9   3   0   43.73   10.63
   9   3   0   34.55    4.04
   9   3   0   20.46    7.29
   9   3   0   33.91    6.80
   9   3   0   32.75    8.78
 -10  -3   0    2.82    2.54
 -10  -3   0    1.21    2.56
 -10  -3   0    0.54    2.95
 -10  -3   0   -4.57    4.97
 -10  -3   0    5.65    7.03
 -10  -3   0   -0.31    2.05
  10   3   0    3.52    4.98
  10   3   0    8.41    5.40
  10   3   0   -5.44    3.71
  10   3   0    1.10    0.90
  10   3   0    1.93    5.01
  10   3   0    0.11    4.58
 -11  -3   0    5.98    7.29
 -11  -3   0    6.77    3.42
 -11  -3   0    9.51    3.21
 -11  -3   0   14.41    4.52
 -11  -3   0    1.04    6.58
  11   3   0    1.93    5.42
  11   3   0   10.92    1.70
  11   3   0    8.26    7.01
  11   3   0    6.19    8.69
  11   3   0   10.94    5.99
 -12  -3   0    7.42    3.04
 -12  -3   0    3.78    2.88
 -12  -3   0    3.39    7.02
 -12  -3   0   11.46    8.84
 -12  -3   0   11.99    5.36
  12   3   0    4.22    7.45
  12   3   0    5.95    5.56
  12   3   0    6.28    1.43
  12   3   0   -5.91    4.37
 -13  -3   0   -1.93    2.49
 -13  -3   0   -4.80    6.34
 -13  -3   0   -2.38    2.95
 -13  -3   0    0.45    3.92
 -13  -3   0   -7.60    8.25
  13   3   0   -0.06    6.12
  13   3   0    5.73    1.38
  13   3   0   -4.72    4.82
 -14  -3   0   23.17   12.73
 -14  -3   0    4.67    3.28
 -14  -3   0    0.29    3.36
 -14  -3   0   -1.71    4.16
 -14  -3   0   11.61   11.97
  14   3   0    2.95    7.82
  14   3   0    0.11    6.71
  14   3   0    0.59    1.29
 -15  -3   0    1.72    3.90
 -15  -3   0   12.61   11.37
 -15  -3   0    1.44    6.08
 -15  -3   0    2.09    3.37
  15   3   0    0.37    8.67
  13  -4   0    5.01    8.64
  13  -4   0   -4.09    7.73
  13  -4   0    1.25    7.84
 -13   4   0  -10.63    6.29
 -13   4   0   -4.51    4.20
 -13   4   0   -1.20    3.66
 -13   4   0    0.60    3.07
  12  -4   0   -3.16    6.23
  12  -4   0    6.97    8.00
  12  -4   0    6.40    9.56
  12  -4   0   -4.69    6.44
 -12   4   0    8.68    4.90
 -12   4   0  -15.62    6.51
 -12   4   0   -0.80    6.52
 -12   4   0    0.77    2.79
 -12   4   0    2.85    3.69
  11  -4   0    0.00    6.33
  11  -4   0   -6.44    4.61
  11  -4   0   -0.19    5.49
  11  -4   0   -3.22    5.99
 -11   4   0   -0.35    8.05
 -11   4   0   -0.84    2.19
 -11   4   0   -1.93    2.89
 -11   4   0    4.86    4.32
 -11   4   0   17.68   10.45
  10  -4   0    1.84    5.26
  10  -4   0   -1.55    5.07
  10  -4   0   -0.07    5.64
  10  -4   0    0.97    5.96
 -10   4   0   -1.10    2.84
 -10   4   0    1.28    3.86
 -10   4   0   -6.67    5.81
 -10   4   0   -1.33    6.21
 -10   4   0   -1.21    2.14
   9  -4   0    2.43    5.12
   9  -4   0   -3.46    3.76
   9  -4   0    1.34    5.27
   9  -4   0    2.85    6.21
  -9   4   0    3.99    4.39
  -9   4   0   -1.25    3.08
  -9   4   0   -1.76    2.40
  -9   4   0  -18.06    8.67
  -9   4   0   -1.96    5.18
  -9   4   0   -0.17    1.98
  -9   4   0    3.55    4.72
   8  -4   0   -7.35    3.37
   8  -4   0    7.37    5.69
   8  -4   0    8.80    7.44
   8  -4   0    0.22    4.84
   8  -4   0   -5.11    3.68
  -8   4   0   -2.05    4.60
  -8   4   0    5.31    2.32
  -8   4   0   -3.80    2.50
  -8   4   0    2.28    5.95
  -8   4   0    2.38    2.55
  -8   4   0    2.27    4.24
  -8   4   0    9.35    5.75
  -8   4   0    0.29    3.78
   7  -4   0   32.33    8.99
   7  -4   0   25.45    9.14
   7  -4   0   33.09    8.95
   7  -4   0   44.01    9.08
   7  -4   0   31.28    4.40
   7  -4   0   40.41    5.64
   7  -4   0   62.77   14.07
   7  -4   0   33.81    4.31
   7  -4   0   32.73    9.54
   7  -4   0   33.49    7.32
   7  -4   0   43.16    9.83
  -7   4   0   37.15    8.15
  -7   4   0   32.68    7.81
  -7   4   0   36.21    8.49
  -7   4   0   38.44    5.32
  -7   4   0   36.06    5.70
  -7   4   0   44.00    7.53
  -7   4   0   29.80   13.90
  -7   4   0   30.51    4.22
  -7   4   0   36.95   11.02
  -7   4   0   40.65    4.51
  -7   4   0   37.68    8.53
   6  -4   0    0.75    3.63
   6  -4   0    0.68    1.19
   6  -4   0    1.42    2.44
   6  -4   0   -1.63    3.23
   6  -4   0    9.54    6.06
   6  -4   0    2.14    4.87
   6  -4   0    1.86    2.73
   6  -4   0    0.13    1.82
   6  -4   0   -1.46    3.08
   6  -4   0    1.18    0.85
   6  -4   0   -0.73    4.17
  -6   4   0   -0.28    0.77
  -6   4   0    2.97    2.66
  -6   4   0    0.86    0.71
  -6   4   0    2.41    3.62
  -6   4   0   -0.22    1.72
  -6   4   0   -1.69    4.66
  -6   4   0    0.01    3.22
  -6   4   0    2.28    3.97
  -6   4   0   -0.72    1.13
  -6   4   0   -0.30    1.39
  -6   4   0    0.81    3.23
   5  -4   0   28.96    8.34
   5  -4   0   27.07    6.41
   5  -4   0    7.19    5.31
   5  -4   0   24.44    2.92
   5  -4   0   16.53    6.14
   5  -4   0   24.76    5.04
   5  -4   0   18.56    6.20
   5  -4   0   19.75    3.83
   5  -4   0   24.80    3.23
   5  -4   0   19.12    6.46
   5  -4   0   29.79    7.83
  -5   4   0   16.45    5.73
  -5   4   0   23.63    3.54
  -5   4   0   23.50    2.84
  -5   4   0   19.90    3.77
  -5   4   0   13.92    7.05
  -5   4   0   19.74    4.46
  -5   4   0   20.80    5.81
  -5   4   0   24.89    3.81
  -5   4   0   26.09    6.56
  -5   4   0   38.83    7.37
  -5   4   0   21.67    3.89
  -5   4   0   25.55    2.91
  -5   4   0   21.36    3.19
   4  -4   0  119.62   16.72
   4  -4   0  109.61   16.55
   4  -4   0  109.44   13.79
   4  -4   0  118.78   13.18
   4  -4   0  154.89   18.31
   4  -4   0   92.16   17.58
   4  -4   0  109.57   12.54
   4  -4   0  112.22   12.70
   4  -4   0  106.94   13.10
   4  -4   0  122.06   17.46
   4  -4   0  108.35   16.17
   4  -4   0  120.58   14.78
  -4   4   0  128.86   14.84
  -4   4   0  107.56   12.86
  -4   4   0  113.17   12.51
  -4   4   0  142.57   17.21
  -4   4   0  111.91   13.48
  -4   4   0  143.69   15.77
  -4   4   0  113.05   13.06
  -4   4   0  102.15   12.60
  -4   4   0  116.48   12.73
  -4   4   0  102.00   13.74
  -4   4   0  114.64   19.73
  -4   4   0  117.10   15.01
   3  -4   0   33.26    4.37
   3  -4   0   38.16    5.07
   3  -4   0   34.74    7.20
   3  -4   0   41.76    7.48
   3  -4   0   20.19    7.52
   3  -4   0   29.98    5.20
   3  -4   0   32.60    4.10
   3  -4   0   32.10    7.17
   3  -4   0   35.45    6.80
   3  -4   0   22.85    6.97
   3  -4   0   36.18    7.26
  -3   4   0   43.30    4.56
  -3   4   0   33.96    6.66
  -3   4   0   41.71    5.08
  -3   4   0   43.07    7.74
  -3   4   0   39.01    4.44
  -3   4   0   32.22    7.32
  -3   4   0   30.87    5.36
  -3   4   0   36.34    7.16
  -3   4   0   35.24    7.48
  -3   4   0   33.51    4.11
  -3   4   0   44.52    7.52
  -3   4   0   35.84    4.07
   2  -4   0    0.43    1.15
   2  -4   0    0.24    0.63
   2  -4   0    0.40    2.67
   2  -4   0    0.75    3.25
   2  -4   0   -3.46    1.56
   2  -4   0    1.39    1.05
   2  -4   0   -3.48    2.71
   2  -4   0   -0.19    3.12
   2  -4   0    0.76    2.86
   2  -4   0   -1.64    3.32
   2  -4   0    1.63    3.33
  -2   4   0    0.30    2.45
  -2   4   0    1.03    1.14
  -2   4   0    1.45    2.99
  -2   4   0   -5.25    2.95
  -2   4   0    4.20    2.93
  -2   4   0    0.10    1.55
  -2   4   0    1.07    0.70
  -2   4   0   -0.55    2.88
  -2   4   0   -2.14    2.57
  -2   4   0   -0.53    2.56
  -2   4   0    0.36    1.18
   1  -4   0   21.40    7.40
   1  -4   0   25.98    5.73
   1  -4   0   23.54    3.09
   1  -4   0   30.69    5.93
   1  -4   0   31.17    5.77
   1  -4   0   26.66    3.67
   1  -4   0   18.17    5.32
   1  -4   0   27.47    4.35
   1  -4   0   36.99    5.05
   1  -4   0   24.28    5.43
   1  -4   0   25.99    5.58
   1  -4   0   25.86    3.44
  -1   4   0   26.88    5.65
  -1   4   0   25.74    5.27
  -1   4   0   25.50    6.05
  -1   4   0   23.27    5.23
  -1   4   0   27.44    5.79
  -1   4   0   31.27    3.58
  -1   4   0   23.85    3.09
  -1   4   0   21.00    5.59
  -1   4   0   28.15    3.92
  -1   4   0   27.05    3.50
  -1   4   0   28.72    6.19
   0  -4   0   16.93    4.43
   0  -4   0   16.62    5.20
   0  -4   0   19.22    4.60
   0  -4   0    7.61    3.76
   0  -4   0    9.66    4.07
   0  -4   0   12.71    1.80
   0  -4   0    8.06    3.98
   0  -4   0   16.82    2.37
   0  -4   0   18.24    4.02
   0   4   0    8.45    4.12
   0   4   0    6.15    4.08
   0   4   0   14.35    2.29
   0   4   0   17.41    2.24
   0   4   0   14.67    1.83
   0   4   0   19.49    4.31
   0   4   0   16.28    4.93
   0   4   0    8.59    3.94
   0   4   0   16.82    2.60
   0   4   0   15.79    3.21
  -1  -4   0  419.98   46.58
  -1  -4   0  446.14   48.68
  -1  -4   0  449.72   46.86
  -1  -4   0  407.64   47.90
  -1  -4   0  420.39   47.69
  -1  -4   0  414.14   47.86
  -1  -4   0  430.70   48.09
   1   4   0  405.19   48.37
   1   4   0  444.31   46.76
   1   4   0  416.16   46.79
   1   4   0  416.53   48.45
   1   4   0  431.18   46.58
   1   4   0  449.45   47.71
   1   4   0  420.15   47.33
   1   4   0  398.06   47.96
   1   4   0  382.13   47.72
  -2  -4   0    4.96    3.69
  -2  -4   0    1.37    2.87
  -2  -4   0    1.90    2.92
  -2  -4   0    2.54    1.96
  -2  -4   0    1.76    1.97
  -2  -4   0    3.84    2.95
  -2  -4   0    1.58    0.57
  -2  -4   0    3.29    1.20
  -2  -4   0    3.00    2.11
   2   4   0    3.42    3.09
   2   4   0    1.68    1.47
   2   4   0    1.66    0.61
   2   4   0   -0.23    2.38
   2   4   0    1.00    2.78
   2   4   0    1.31    3.26
   2   4   0    1.19    1.82
   2   4   0   -0.12    1.11
   2   4   0    0.59    4.04
  -3  -4   0   14.06    2.05
  -3  -4   0   14.47    3.46
  -3  -4   0    7.42    3.40
  -3  -4   0   10.43    4.92
  -3  -4   0   14.99    2.85
  -3  -4   0   12.58    1.65
  -3  -4   0   12.92    3.03
  -3  -4   0   13.28    3.90
  -3  -4   0   13.09    2.24
   3   4   0   16.07    4.26
   3   4   0   12.09    2.90
   3   4   0   11.52    4.10
   3   4   0   15.71    4.53
   3   4   0   14.31    3.44
   3   4   0   12.30    4.67
   3   4   0   12.56    2.00
   3   4   0   17.20    2.29
   3   4   0    9.82    4.43
   3   4   0   13.02    1.67
   3   4   0   10.61    4.10
  -4  -4   0  100.54   11.74
  -4  -4   0  109.80   13.37
  -4  -4   0  107.47   11.90
  -4  -4   0  113.57   12.82
  -4  -4   0   95.05   13.14
  -4  -4   0  104.06   12.65
  -4  -4   0  104.83   12.38
  -4  -4   0  105.31   16.05
  -4  -4   0  108.46   13.25
  -4  -4   0  105.81   12.68
  -4  -4   0  108.99   12.92
   4   4   0   98.38   13.36
   4   4   0  111.97   11.76
   4   4   0   94.55   13.08
   4   4   0  106.00   12.58
   4   4   0  109.24   11.89
   4   4   0  106.89   13.52
   4   4   0  101.88   12.00
   4   4   0  119.46   16.26
   4   4   0  126.17   15.95
   4   4   0  118.03   15.37
   4   4   0  102.90   14.96
   4   4   0  104.38   12.09
  -5  -4   0   38.71    6.30
  -5  -4   0   37.87    4.54
  -5  -4   0   38.19    5.59
  -5  -4   0   32.31    5.20
  -5  -4   0   30.89    3.87
  -5  -4   0   39.94    5.74
  -5  -4   0   25.52    7.46
  -5  -4   0   29.20    6.25
  -5  -4   0   31.10    5.01
  -5  -4   0   30.51    4.02
  -5  -4   0   34.33    6.05
  -5  -4   0   32.92    5.58
  -5  -4   0   44.57    8.50
   5   4   0   34.05    3.89
   5   4   0   42.25    7.09
   5   4   0   41.48    8.43
   5   4   0   31.40    7.40
   5   4   0   39.03    5.73
   5   4   0   46.39    8.00
   5   4   0   49.94    7.24
   5   4   0   34.69    4.37
   5   4   0   26.46    6.24
   5   4   0   24.67    6.17
   5   4   0   48.12    8.26
   5   4   0   35.92    4.05
  -6  -4   0    2.35    0.70
  -6  -4   0    1.86    2.41
  -6  -4   0   -0.46    3.33
  -6  -4   0   -4.05    2.61
  -6  -4   0    4.85    2.98
  -6  -4   0    1.81    2.03
  -6  -4   0    6.39    2.65
  -6  -4   0    3.48    0.90
  -6  -4   0    2.63    1.37
  -6  -4   0    0.49    2.26
  -6  -4   0    1.63    2.04
  -6  -4   0    1.73    1.86
  -6  -4   0    3.93    4.25
   6   4   0    3.50    0.78
   6   4   0    4.69    1.53
   6   4   0    3.65    0.96
   6   4   0    3.77    2.57
   6   4   0    0.36    2.93
   6   4   0    0.75    2.77
   6   4   0    5.54    4.25
   6   4   0    3.76    2.97
   6   4   0    3.29    4.08
   6   4   0    2.61    3.80
   6   4   0    5.34    3.42
  -7  -4   0    9.15    5.29
  -7  -4   0    0.17    2.40
  -7  -4   0    7.11    2.20
  -7  -4   0   -2.72    2.49
  -7  -4   0    3.34    0.80
  -7  -4   0    8.44    4.96
  -7  -4   0    7.38    2.77
  -7  -4   0    2.67    3.94
  -7  -4   0    4.41    0.91
   7   4   0    2.51    1.59
   7   4   0   -2.32    2.82
   7   4   0    4.99    1.67
   7   4   0    6.94    3.85
   7   4   0    4.53    3.86
   7   4   0    1.12    2.67
   7   4   0    5.22    4.85
   7   4   0    6.21    3.48
   7   4   0    2.45    3.97
  -8  -4   0   -2.10    2.22
  -8  -4   0    0.49    0.76
  -8  -4   0    3.70    4.29
  -8  -4   0   -0.89    2.13
  -8  -4   0    2.58    2.25
  -8  -4   0   -0.63    2.37
  -8  -4   0   -1.81    3.98
  -8  -4   0    1.48    3.11
  -8  -4   0   -0.60    4.18
  -8  -4   0   -0.15    0.61
  -8  -4   0    1.54    2.45
  -8  -4   0    2.60    1.73
   8   4   0    7.00    5.16
   8   4   0   -0.62    1.52
   8   4   0    2.19    0.76
   8   4   0    2.86    3.23
   8   4   0    0.95    3.02
   8   4   0    0.63    3.41
   8   4   0   -2.82    1.46
   8   4   0   -0.66    3.97
   8   4   0   -3.25    3.24
   8   4   0    1.15    4.19
  -9  -4   0    8.52    4.25
  -9  -4   0   10.33    6.12
  -9  -4   0   12.65    4.23
  -9  -4   0   14.90    3.23
  -9  -4   0    7.70    3.14
  -9  -4   0   10.35    2.67
  -9  -4   0   10.38    3.35
   9   4   0    1.53    5.12
   9   4   0    8.44    5.32
   9   4   0   11.28    1.61
   9   4   0    6.28    5.29
   9   4   0   11.84    6.35
   9   4   0    8.98    5.82
   9   4   0    2.41    3.94
 -10  -4   0    9.48    3.60
 -10  -4   0   13.67    4.36
 -10  -4   0   17.86    4.01
 -10  -4   0   19.75    9.78
 -10  -4   0    6.36    6.71
 -10  -4   0   10.97    2.94
  10   4   0    9.45    1.69
  10   4   0    3.90    5.64
  10   4   0    9.90    6.09
  10   4   0    5.96    5.55
  10   4   0   18.88    7.02
  10   4   0   13.83    6.70
 -11  -4   0    2.64    2.86
 -11  -4   0  -10.19    4.86
 -11  -4   0   10.62    8.52
 -11  -4   0    3.87    2.39
 -11  -4   0    1.07    3.31
  11   4   0    0.11    0.96
  11   4   0   -5.85    3.63
  11   4   0    1.04    4.65
  11   4   0    6.38    6.00
  11   4   0  -10.48    4.34
 -12  -4   0   11.50    8.66
 -12  -4   0   -0.11    2.97
 -12  -4   0   -4.60    7.46
 -12  -4   0    0.21    2.87
 -12  -4   0    0.01    4.35
  12   4   0    2.80    5.77
  12   4   0    6.10    5.45
  12   4   0   10.86    7.93
  12   4   0    2.28    1.08
 -13  -4   0    1.45    3.20
 -13  -4   0    2.07    4.35
 -13  -4   0   -3.89    6.96
 -13  -4   0   12.91    9.87
 -13  -4   0    3.25    2.98
  13   4   0   -2.27    5.30
  13   4   0   -0.62    1.13
  13   4   0   -2.69    5.97
 -14  -4   0   -5.25    3.09
 -14  -4   0   11.82   11.06
 -14  -4   0   17.58   11.73
 -14  -4   0   -5.74    2.43
 -14  -4   0    2.14    4.35
  14   4   0   -1.13    6.46
  14   4   0    1.32    1.30
  14   4   0   -4.48    5.69
 -15  -4   0    0.62    4.99
 -15  -4   0   -2.17    3.19
 -15  -4   0    4.27    3.47
  15   4   0   -1.22    7.39
  13  -5   0    8.28    8.49
  13  -5   0   -0.30    7.72
  13  -5   0  -11.41    6.41
 -13   5   0   -1.91    3.94
 -13   5   0    5.54    3.47
 -13   5   0   17.72   12.55
  12  -5   0   -2.51    6.60
  12  -5   0    8.04    8.86
  12  -5   0    8.46    7.65
 -12   5   0   -3.89    6.65
 -12   5   0    2.03    3.10
 -12   5   0    3.52    3.70
  11  -5   0    0.39    6.16
  11  -5   0   21.51   10.06
  11  -5   0    8.88    9.02
  11  -5   0   23.12    9.24
 -11   5   0    9.75   10.15
 -11   5   0    8.96    4.27
 -11   5   0   10.31    3.67
 -11   5   0   10.62    5.14
  10  -5   0   13.37    8.18
  10  -5   0    1.19    5.83
 -10   5   0   10.49    4.23
 -10   5   0   11.31    3.36
 -10   5   0    9.53    8.23
 -10   5   0    3.52    7.39
   9  -5   0   -4.47    4.53
   9  -5   0    7.39    6.48
   9  -5   0    9.49    7.05
   9  -5   0   11.13    7.63
  -9   5   0   -0.65    2.82
  -9   5   0   -3.79    4.28
  -9   5   0    0.06    3.48
  -9   5   0    0.06    6.72
  -9   5   0    2.74    3.50
  -9   5   0    1.18    6.99
   8  -5   0    7.46    6.05
   8  -5   0   -1.22    4.67
   8  -5   0   -3.12    4.32
   8  -5   0    4.43    5.38
  -8   5   0    4.21    4.88
  -8   5   0    1.14    6.02
  -8   5   0   10.33    4.31
  -8   5   0    0.53    2.05
  -8   5   0   -0.81    4.73
  -8   5   0   -0.45    1.42
  -8   5   0   -2.29    4.60
  -8   5   0    0.37    6.11
  -8   5   0    0.63    2.62
   7  -5   0    1.15    4.55
   7  -5   0    2.43    1.53
   7  -5   0    1.13    5.14
   7  -5   0    0.53    4.35
   7  -5   0    4.23    5.39
   7  -5   0   -2.05    4.02
  -7   5   0   -1.02    4.08
  -7   5   0    9.49    4.84
  -7   5   0   -5.77    5.14
  -7   5   0   -1.07    3.06
  -7   5   0   -5.70    4.10
  -7   5   0   -2.27    1.75
  -7   5   0   11.27    7.08
  -7   5   0    0.72    1.96
  -7   5   0   -0.64    1.40
  -7   5   0    0.80    0.91
   6  -5   0    4.59    7.65
   6  -5   0   24.44    6.41
   6  -5   0   14.78    2.45
   6  -5   0   19.64    7.13
   6  -5   0   11.07    1.96
   6  -5   0   21.59    7.30
   6  -5   0    4.32    6.02
   6  -5   0   16.94    4.23
   6  -5   0    7.95    5.65
   6  -5   0   14.44    6.74
   6  -5   0    7.27    3.45
  -6   5   0    7.59    5.13
  -6   5   0    3.24    4.50
  -6   5   0   13.92    2.03
  -6   5   0   20.14    6.02
  -6   5   0   17.16    2.07
  -6   5   0   11.10    3.95
  -6   5   0   14.17    2.41
  -6   5   0   15.53    3.48
  -6   5   0   11.25    7.62
  -6   5   0    9.34    2.62
  -6   5   0   13.24    6.22
   5  -5   0    2.15    4.82
   5  -5   0   10.47    6.38
   5  -5   0   12.28    4.50
   5  -5   0   16.63    5.30
   5  -5   0    7.83    8.43
   5  -5   0   11.79    1.55
   5  -5   0   11.22    5.69
   5  -5   0    8.97    2.84
   5  -5   0   10.19    2.02
  -5   5   0    8.41    1.39
  -5   5   0    8.48    2.12
  -5   5   0   13.53    5.43
  -5   5   0    6.58    1.38
  -5   5   0   17.48    5.87
  -5   5   0    4.39    3.08
  -5   5   0    5.34    2.24
  -5   5   0   10.42    1.97
  -5   5   0   10.74    4.73
  -5   5   0    4.38    2.26
  -5   5   0    9.54    3.95
  -5   5   0    6.68    4.66
   4  -5   0   -2.86    2.96
   4  -5   0    1.73    3.27
   4  -5   0   -2.59    1.08
   4  -5   0   -2.16    3.19
   4  -5   0   -2.90    3.15
   4  -5   0    4.15    4.24
   4  -5   0    2.78    5.33
   4  -5   0    0.81    0.78
   4  -5   0    2.06    3.21
   4  -5   0    1.56    2.25
  -4   5   0    4.96    4.05
  -4   5   0    0.37    0.66
  -4   5   0   -0.54    1.16
  -4   5   0   -0.78    0.67
  -4   5   0   -0.16    2.07
  -4   5   0    0.39    3.22
  -4   5   0    0.93    1.63
  -4   5   0    2.67    3.22
  -4   5   0    2.14    3.37
  -4   5   0    1.37    1.39
  -4   5   0   -0.99    3.49
   3  -5   0    3.66    4.57
   3  -5   0    8.66    5.14
   3  -5   0   12.72    1.76
   3  -5   0   20.95    5.67
   3  -5   0   16.16    2.28
   3  -5   0   13.68    5.20
   3  -5   0   19.10    5.69
   3  -5   0   13.45    5.43
   3  -5   0   13.35    2.16
   3  -5   0   12.22    4.15
   3  -5   0   10.44    3.00
  -3   5   0    6.28    3.93
  -3   5   0   14.87    2.74
  -3   5   0   23.18    5.10
  -3   5   0   16.67    5.44
  -3   5   0   17.47    2.39
  -3   5   0   10.61    1.67
  -3   5   0    9.81    4.74
  -3   5   0   16.69    5.17
  -3   5   0   12.44    2.35
  -3   5   0    9.93    1.72
  -3   5   0   13.29    3.92
   2  -5   0   20.82    6.04
   2  -5   0   29.90    5.17
   2  -5   0   21.98    2.98
   2  -5   0   16.39    6.59
   2  -5   0   25.41    6.04
   2  -5   0   23.91    6.43
   2  -5   0   26.97    3.44
   2  -5   0   30.04    5.04
   2  -5   0   11.73    5.29
   2  -5   0   14.60    5.43
  -2   5   0   27.63    3.00
  -2   5   0   24.53    3.50
  -2   5   0   31.31    6.61
  -2   5   0   37.19    6.01
  -2   5   0   28.62    6.30
  -2   5   0   23.74    5.81
  -2   5   0   31.44    5.63
  -2   5   0   13.69    5.22
  -2   5   0   24.87    3.94
  -2   5   0   21.89    3.32
   1  -5   0   26.35    3.68
   1  -5   0   24.32    4.57
   1  -5   0   12.47    5.04
   1  -5   0   23.53    6.10
   1  -5   0   32.14    5.30
   1  -5   0   21.32    5.84
   1  -5   0   29.59    7.72
   1  -5   0   25.94    3.17
   1  -5   0   38.04    6.89
   1  -5   0   33.06    6.89
   1  -5   0   29.77    6.54
  -1   5   0   29.43    3.67
  -1   5   0   25.79    3.15
  -1   5   0   20.05    5.59
  -1   5   0   25.65    3.63
  -1   5   0   29.49    6.17
  -1   5   0   27.23    6.20
  -1   5   0   27.31    5.78
  -1   5   0   34.97    4.17
  -1   5   0   19.62    5.72
  -1   5   0   17.59    5.75
   0  -5   0  127.81   16.28
   0  -5   0  116.81   15.85
   0  -5   0  137.92   15.83
   0  -5   0  120.32   15.37
   0  -5   0  118.79   14.12
   0  -5   0  128.90   13.95
   0  -5   0  123.40   15.96
   0  -5   0  132.07   16.25
   0  -5   0  117.31   15.78
   0  -5   0  118.74   14.89
   0   5   0  133.26   14.25
   0   5   0  113.99   15.68
   0   5   0  123.36   14.83
   0   5   0  129.31   15.84
   0   5   0  122.07   14.10
   0   5   0  134.15   13.89
   0   5   0  116.91   15.47
   0   5   0  115.48   15.79
   0   5   0  123.74   14.06
   0   5   0  128.23   16.24
  -1  -5   0  105.27   12.19
  -1  -5   0   92.59   10.29
  -1  -5   0   97.11   14.29
  -1  -5   0   85.69   11.42
  -1  -5   0   96.39   13.25
  -1  -5   0   84.45   12.81
  -1  -5   0   94.42   12.05
  -1  -5   0  106.62   13.69
  -1  -5   0   92.34   11.54
  -1  -5   0   89.94   10.54
   1   5   0   93.69   10.62
   1   5   0   99.01   14.25
   1   5   0   88.26   11.67
   1   5   0   94.75   10.29
   1   5   0   86.04   10.51
   1   5   0   88.29   13.19
   1   5   0   86.04   11.87
   1   5   0  114.57   13.87
   1   5   0  100.01   13.40
  -2  -5   0  131.00   14.38
  -2  -5   0  111.54   17.04
  -2  -5   0  120.93   15.43
  -2  -5   0  127.45   14.75
  -2  -5   0  141.47   15.50
  -2  -5   0  125.14   14.53
  -2  -5   0  118.94   13.46
  -2  -5   0  118.13   13.69
  -2  -5   0  128.25   15.50
   2   5   0  113.24   13.72
   2   5   0  115.03   15.31
   2   5   0  132.69   15.51
   2   5   0  106.29   14.97
   2   5   0  117.24   14.38
   2   5   0  124.09   13.46
   2   5   0  135.07   16.36
   2   5   0  117.34   15.27
   2   5   0  122.29   13.71
   2   5   0  124.67   15.34
  -3  -5   0  235.96   26.95
  -3  -5   0  235.34   26.86
  -3  -5   0  232.76   26.78
  -3  -5   0  241.17   27.26
  -3  -5   0  235.44   26.16
  -3  -5   0  212.71   27.94
  -3  -5   0  217.45   27.76
  -3  -5   0  229.72   29.04
  -3  -5   0  238.97   26.36
  -3  -5   0  237.80   27.79
   3   5   0  244.61   26.16
   3   5   0  235.35   27.83
   3   5   0  236.27   27.99
   3   5   0  225.93   28.23
   3   5   0  228.88   27.89
   3   5   0  267.66   28.43
   3   5   0  247.88   26.37
   3   5   0  236.61   28.93
   3   5   0  235.06   26.40
   3   5   0  247.23   27.23
  -4  -5   0   -4.77    2.68
  -4  -5   0   -3.59    2.31
  -4  -5   0    1.29    0.56
  -4  -5   0    1.81    3.01
  -4  -5   0    1.46    1.11
  -4  -5   0   -0.73    2.38
  -4  -5   0    2.96    2.78
  -4  -5   0    2.91    1.60
  -4  -5   0    3.49    2.08
  -4  -5   0    0.15    2.25
   4   5   0   -4.27    3.11
   4   5   0    4.99    3.42
   4   5   0    2.93    2.36
   4   5   0   -0.71    2.71
   4   5   0    0.21    2.46
   4   5   0    2.20    1.31
   4   5   0    0.26    1.45
   4   5   0    3.59    3.34
   4   5   0    3.40    3.58
   4   5   0    4.28    2.24
   4   5   0    1.49    0.62
   4   5   0    1.67    1.13
  -5  -5   0   40.12    6.50
  -5  -5   0   64.02    8.57
  -5  -5   0   52.26    5.81
  -5  -5   0   42.42    6.99
  -5  -5   0   58.03    7.93
  -5  -5   0   45.16    5.57
  -5  -5   0   48.86    7.37
  -5  -5   0   40.73    9.54
  -5  -5   0   70.98    7.44
  -5  -5   0   59.00    8.78
  -5  -5   0   43.14    7.11
   5   5   0   50.26    9.54
   5   5   0   45.91    7.17
   5   5   0   49.30    5.59
   5   5   0   58.99    9.67
   5   5   0   54.70    8.98
   5   5   0   46.87    5.79
   5   5   0   55.41    8.87
   5   5   0   58.99   10.01
   5   5   0   48.49    5.95
   5   5   0   58.43    8.49
   5   5   0   40.77    9.50
   5   5   0   53.84    6.11
  -6  -5   0   60.77    7.61
  -6  -5   0   68.98    8.40
  -6  -5   0   60.62    7.33
  -6  -5   0   62.98   10.06
  -6  -5   0   69.68    7.80
  -6  -5   0   73.65    8.92
  -6  -5   0   76.31   10.13
  -6  -5   0   74.41    8.83
  -6  -5   0   77.77    8.92
  -6  -5   0   78.68    9.17
  -6  -5   0   53.40   11.79
   6   5   0   58.91    7.79
   6   5   0   73.63   12.35
   6   5   0   79.58   11.08
   6   5   0   53.55   11.43
   6   5   0   63.66    7.50
   6   5   0   65.91    7.36
   6   5   0   52.81   10.24
   6   5   0   75.01    9.60
   6   5   0   63.13   10.83
   6   5   0   59.17   10.56
   6   5   0   65.99   12.04
   6   5   0   88.08   13.65
  -7  -5   0    1.91    2.23
  -7  -5   0   -0.19    2.26
  -7  -5   0    2.96    4.68
  -7  -5   0   -0.56    2.41
  -7  -5   0   -0.42    2.55
  -7  -5   0    0.74    1.60
  -7  -5   0    0.73    0.91
  -7  -5   0   -0.20    0.56
  -7  -5   0    0.97    1.95
  -7  -5   0    1.97    2.22
  -7  -5   0   -1.29    3.32
  -7  -5   0   -5.37    3.25
  -7  -5   0   -2.23    2.22
   7   5   0   -2.58    2.66
   7   5   0   -1.67    3.00
   7   5   0    1.88    3.56
   7   5   0    0.35    0.72
   7   5   0   -3.18    3.16
   7   5   0   -0.62    3.36
   7   5   0    1.24    0.91
   7   5   0   -6.34    2.70
   7   5   0    1.06    1.50
   7   5   0    4.54    4.11
  -8  -5   0    2.42    3.22
  -8  -5   0   -0.14    2.48
  -8  -5   0    0.25    1.99
  -8  -5   0    1.77    0.90
  -8  -5   0    1.09    2.44
  -8  -5   0   -0.76    4.10
  -8  -5   0    2.14    1.77
  -8  -5   0   -6.76    4.36
  -8  -5   0    1.73    2.64
  -8  -5   0   -1.34    2.54
   8   5   0    2.88    1.84
   8   5   0    1.21    3.40
   8   5   0    2.69    0.86
   8   5   0    6.19    5.40
   8   5   0   -0.92    3.56
   8   5   0    0.37    5.18
   8   5   0   -2.85    3.38
   8   5   0    1.89    3.91
   8   5   0    0.21    3.70
  -9  -5   0    5.61    2.67
  -9  -5   0    5.20    2.17
  -9  -5   0    6.26    4.30
  -9  -5   0    3.15    5.59
  -9  -5   0    4.45    5.49
  -9  -5   0    4.34    2.90
  -9  -5   0    7.24    3.20
  -9  -5   0    1.94    2.33
   9   5   0    5.85    4.34
   9   5   0    4.86    1.17
   9   5   0    3.19    4.84
   9   5   0    3.34    5.46
   9   5   0    4.26    5.56
   9   5   0    5.90    5.00
   9   5   0    3.62    4.92
 -10  -5   0   32.97    9.42
 -10  -5   0   25.24    5.81
 -10  -5   0   22.45    5.24
 -10  -5   0   32.06    4.71
 -10  -5   0   28.46    6.52
  10   5   0   11.34    9.52
  10   5   0   27.46    8.05
  10   5   0   22.13    8.16
  10   5   0   28.98    3.45
  10   5   0   23.18    8.78
  10   5   0   16.69    7.59
 -11  -5   0   15.12    4.36
 -11  -5   0    9.05    7.72
 -11  -5   0   16.26    3.66
 -11  -5   0   16.53    4.94
 -11  -5   0   23.15    9.15
  11   5   0    4.01    4.68
  11   5   0   25.07    9.18
  11   5   0   15.99    2.18
  11   5   0   11.40    7.42
  11   5   0    1.07    5.80
 -12  -5   0   10.47    4.04
 -12  -5   0    5.27    9.06
 -12  -5   0   -0.34    3.48
 -12  -5   0    1.43    7.36
  12   5   0    5.47    7.55
  12   5   0   14.62    6.92
  12   5   0    2.44    6.45
  12   5   0   13.83    7.67
  12   5   0    8.43    1.57
 -13  -5   0    4.66    9.20
 -13  -5   0    7.53    3.11
 -13  -5   0   10.03    5.03
 -13  -5   0    5.19    3.54
 -13  -5   0   -6.91    6.77
  13   5   0    3.79    1.34
  13   5   0   -2.77    5.48
  13   5   0   -1.87    5.67
 -14  -5   0    8.30    3.69
 -14  -5   0   -3.99    8.20
 -14  -5   0    3.66    4.33
 -14  -5   0    2.39    4.30
  14   5   0    5.19    8.12
  14   5   0    2.20    6.54
  14   5   0    2.38    1.41
 -15  -5   0   -2.76    4.79
 -15  -5   0    3.27    3.41
 -15  -5   0    5.27    4.18
  15   5   0    2.20    7.07
  13  -6   0   -0.70    8.29
  12  -6   0   13.83    9.60
  12  -6   0    5.30    6.41
  12  -6   0   -7.11    6.40
  12  -6   0   -2.57    6.79
 -12   6   0   -1.51    3.72
 -12   6   0   15.33   11.39
 -12   6   0    4.04    3.14
  11  -6   0    5.97    8.31
  11  -6   0    3.21    7.46
  11  -6   0    9.81    9.09
 -11   6   0   -3.48    8.47
 -11   6   0    0.72    3.33
 -11   6   0   -1.43    2.62
  10  -6   0   -2.84    5.78
  10  -6   0   -3.66    5.71
  10  -6   0   -8.58    4.53
  10  -6   0    3.14    6.80
 -10   6   0    2.19    2.50
 -10   6   0    2.60    7.05
 -10   6   0   -1.97    3.03
   9  -6   0   10.00    7.16
   9  -6   0    7.95    7.42
   9  -6   0   11.81    7.90
   9  -6   0    9.77    6.73
  -9   6   0    6.94    5.45
  -9   6   0    3.65    2.79
  -9   6   0    3.61    4.80
  -9   6   0   -2.98    5.59
   8  -6   0   -4.07    4.31
   8  -6   0    4.47    5.71
   8  -6   0   -0.08    5.50
   8  -6   0   -1.53    4.91
  -8   6   0   -7.62    3.33
  -8   6   0   -3.33    3.67
  -8   6   0   -4.48    2.51
  -8   6   0    0.10    1.89
  -8   6   0    4.82    6.17
  -8   6   0   -0.65    1.55
   7  -6   0    2.29    5.12
   7  -6   0    2.02    7.37
   7  -6   0    6.46    6.37
   7  -6   0    4.57    5.90
  -7   6   0    0.96    2.02
  -7   6   0    1.20    1.66
  -7   6   0    1.58    5.14
  -7   6   0   -4.27    3.56
  -7   6   0   -1.91    4.76
  -7   6   0   -5.44    3.72
  -7   6   0    2.67    2.34
   6  -6   0   18.01    7.91
   6  -6   0   13.39    6.66
   6  -6   0    4.03    4.60
   6  -6   0    9.84    2.43
   6  -6   0   11.36    6.13
   6  -6   0   12.71   10.90
  -6   6   0    1.52    6.67
  -6   6   0   12.42    5.98
  -6   6   0   14.44    7.46
  -6   6   0    8.31    2.65
  -6   6   0   13.61    1.97
  -6   6   0   11.70    2.57
  -6   6   0   12.70    2.50
  -6   6   0   14.69    2.77
  -6   6   0   16.14    3.36
   5  -6   0   57.95    6.85
   5  -6   0   50.52   10.06
   5  -6   0   44.47   11.00
   5  -6   0   48.03   11.16
   5  -6   0   64.98    7.16
   5  -6   0   65.02   12.23
   5  -6   0   45.89    7.22
   5  -6   0   51.07   14.36
   5  -6   0   63.93   12.04
   5  -6   0   48.70   12.01
   5  -6   0   52.68    8.58
  -5   6   0   55.04   10.87
  -5   6   0   54.34    7.85
  -5   6   0   54.04   10.16
  -5   6   0   46.66   10.10
  -5   6   0   61.61    7.00
  -5   6   0   66.13    8.42
  -5   6   0   53.06    6.43
  -5   6   0   54.45    6.84
  -5   6   0   52.24   10.87
  -5   6   0   60.79    6.50
   4  -6   0   13.99    7.32
   4  -6   0   22.54    4.83
   4  -6   0   29.42    7.57
   4  -6   0   38.85    8.28
   4  -6   0   15.17    5.58
   4  -6   0   22.54    6.67
   4  -6   0   24.09    3.45
   4  -6   0   12.98    6.57
   4  -6   0   21.94    2.98
  -4   6   0   11.84    5.32
  -4   6   0   24.66    3.72
  -4   6   0   18.13    2.96
  -4   6   0   25.36    2.93
  -4   6   0   24.84    5.11
  -4   6   0   18.91    6.42
  -4   6   0   30.78    6.84
  -4   6   0   25.98    3.53
  -4   6   0   24.09    6.66
  -4   6   0   24.70    4.17
   3  -6   0   -2.51    2.94
   3  -6   0    2.51    4.39
   3  -6   0    3.84    0.88
   3  -6   0    1.76    2.31
   3  -6   0    4.82    4.30
   3  -6   0    4.04    3.41
   3  -6   0    5.24    4.36
   3  -6   0   11.39    4.99
   3  -6   0    2.57    1.53
   3  -6   0    0.07    3.59
  -3   6   0    7.64    4.39
  -3   6   0    1.91    3.97
  -3   6   0   -0.72    3.46
  -3   6   0    3.89    2.01
  -3   6   0    3.63    0.91
  -3   6   0    2.58    3.11
  -3   6   0   -3.07    2.68
  -3   6   0    2.51    0.78
  -3   6   0    2.32    1.45
  -3   6   0    1.62    2.97
  -3   6   0    0.67    1.67
   2  -6   0    7.10    3.08
   2  -6   0    4.93    4.07
   2  -6   0    8.46    1.36
   2  -6   0    6.11    1.91
   2  -6   0    1.86    3.77
   2  -6   0   13.17    3.91
   2  -6   0    9.68    4.68
   2  -6   0   13.34    5.26
   2  -6   0    6.31    4.05
  -2   6   0    4.59    3.44
  -2   6   0    9.45    3.83
  -2   6   0    4.68    3.65
  -2   6   0    4.76    4.02
  -2   6   0    6.74    4.07
  -2   6   0    6.56    1.82
  -2   6   0    5.64    1.80
  -2   6   0    7.54    2.22
  -2   6   0   10.40    1.38
  -2   6   0    8.75    4.62
   1  -6   0   43.91    4.56
   1  -6   0   37.08    8.12
   1  -6   0   28.70    7.19
   1  -6   0   46.14    8.10
   1  -6   0   38.98    5.06
   1  -6   0   37.99    6.55
   1  -6   0   36.59    9.29
   1  -6   0   33.98    7.44
   1  -6   0   31.83    6.13
   1  -6   0   40.53    8.53
   1  -6   0   28.87    7.34
  -1   6   0   42.00    7.85
  -1   6   0   33.07    4.81
  -1   6   0   38.17    4.52
  -1   6   0   33.87    7.45
  -1   6   0   45.23    7.92
  -1   6   0   47.28    5.63
  -1   6   0   47.52    7.82
  -1   6   0   61.57    8.71
  -1   6   0   36.76    4.82
  -1   6   0   36.59    7.82
   0  -6   0   15.94    5.20
   0  -6   0   23.65    5.63
   0  -6   0   21.76    2.97
   0  -6   0   13.82    5.09
   0  -6   0   25.34    5.90
   0  -6   0    8.23    4.16
   0  -6   0   24.16    5.01
   0  -6   0   16.26    2.34
   0  -6   0   22.12    6.08
   0  -6   0   13.92    5.03
   0   6   0   12.16    4.89
   0   6   0   12.84    4.89
   0   6   0   23.34    5.53
   0   6   0   18.19    3.14
   0   6   0   20.74    3.01
   0   6   0   17.18    5.66
   0   6   0   20.06    2.87
   0   6   0   12.08    4.67
   0   6   0   20.73    2.37
   0   6   0   22.29    4.19
  -1  -6   0    0.78    2.99
  -1  -6   0    5.63    1.63
  -1  -6   0   -3.05    3.14
  -1  -6   0    1.72    3.13
  -1  -6   0    4.13    3.53
  -1  -6   0    3.44    0.84
  -1  -6   0    8.00    3.86
  -1  -6   0    2.83    3.59
  -1  -6   0    2.42    2.66
  -1  -6   0    0.47    2.84
   1   6   0    4.67    1.75
   1   6   0    9.96    4.12
   1   6   0    5.65    4.50
   1   6   0    1.88    2.94
   1   6   0    3.89    3.34
   1   6   0    3.89    0.85
   1   6   0    2.56    1.52
   1   6   0    2.75    2.95
   1   6   0   -1.74    2.62
  -2  -6   0   -0.54    2.56
  -2  -6   0   -0.83    2.85
  -2  -6   0    2.41    2.39
  -2  -6   0    0.26    1.31
  -2  -6   0   -2.53    2.52
  -2  -6   0    6.17    3.53
  -2  -6   0    3.95    4.01
  -2  -6   0   -1.96    3.07
  -2  -6   0    1.87    0.71
   2   6   0    5.63    3.41
   2   6   0    0.92    1.36
   2   6   0   -0.72    3.10
   2   6   0    4.67    3.30
   2   6   0    1.60    2.03
   2   6   0    1.85    0.71
   2   6   0   -3.00    2.84
   2   6   0    1.31    4.37
   2   6   0    2.20    1.46
  -3  -6   0  141.23   16.09
  -3  -6   0  137.27   18.17
  -3  -6   0  140.43   16.34
  -3  -6   0  140.07   17.20
  -3  -6   0  140.15   18.29
  -3  -6   0  136.36   20.96
  -3  -6   0  158.72   17.44
  -3  -6   0  146.34   16.99
  -3  -6   0  150.37   17.12
  -3  -6   0  138.69   18.11
   3   6   0  146.76   16.09
   3   6   0  142.18   18.15
   3   6   0  155.67   18.51
   3   6   0  149.05   16.40
   3   6   0  165.35   19.64
   3   6   0  150.18   18.28
   3   6   0  141.41   17.17
   3   6   0  145.05   16.35
   3   6   0  149.04   18.53
  -4  -6   0   56.77   11.51
  -4  -6   0   60.44    7.65
  -4  -6   0   59.02    7.00
  -4  -6   0   70.90    9.48
  -4  -6   0   72.14    8.64
  -4  -6   0   61.17    9.88
  -4  -6   0   70.92    8.94
  -4  -6   0   58.23   10.05
  -4  -6   0   61.35    7.32
   4   6   0   59.80   10.74
   4   6   0   57.90   10.09
   4   6   0   58.02   11.75
   4   6   0   65.63    7.40
   4   6   0   52.84    9.86
   4   6   0   62.86    7.32
   4   6   0   60.74    7.01
   4   6   0   71.44    9.36
   4   6   0   74.79   11.03
   4   6   0   67.49   11.23
  -5  -6   0    7.71    2.70
  -5  -6   0    7.62    1.64
  -5  -6   0    3.27    2.84
  -5  -6   0    7.45    3.01
  -5  -6   0    6.01    3.30
  -5  -6   0    5.63    1.03
  -5  -6   0    9.40    3.68
  -5  -6   0    4.22    3.29
  -5  -6   0   10.03    5.24
  -5  -6   0    5.22    2.76
  -5  -6   0    5.03    2.63
  -5  -6   0    2.44    2.07
   5   6   0    8.64    4.10
   5   6   0    7.44    1.82
   5   6   0    9.76    4.70
   5   6   0    3.01    4.22
   5   6   0    7.85    1.10
   5   6   0    4.72    4.21
   5   6   0    5.50    3.63
   5   6   0    6.15    2.00
   5   6   0   -0.20    2.97
   5   6   0    6.34    2.92
   5   6   0    8.65    1.69
   5   6   0    5.24    2.94
  -6  -6   0    5.56    3.95
  -6  -6   0    9.44    3.82
  -6  -6   0    9.87    1.49
  -6  -6   0    8.46    3.05
  -6  -6   0    7.86    2.94
  -6  -6   0   11.13    3.88
  -6  -6   0   13.66    3.00
  -6  -6   0   14.14    2.02
  -6  -6   0    8.26    5.56
  -6  -6   0    9.71    3.55
  -6  -6   0   15.28    3.75
   6   6   0   13.25    5.46
   6   6   0    6.84    3.01
   6   6   0   23.03    6.50
   6   6   0    7.68    4.57
   6   6   0   15.30    2.50
   6   6   0   16.17    6.14
   6   6   0   13.47    2.05
   6   6   0    9.52    1.52
   6   6   0   14.71    4.52
   6   6   0   11.82    2.45
   6   6   0    7.96    4.03
  -7  -6   0    4.62    3.23
  -7  -6   0    2.96    3.63
  -7  -6   0   -1.73    2.21
  -7  -6   0   -3.30    3.63
  -7  -6   0    1.71    0.68
  -7  -6   0    0.95    1.50
  -7  -6   0    0.13    3.01
  -7  -6   0    0.73    2.02
  -7  -6   0    0.58    1.10
  -7  -6   0    5.48    3.52
  -7  -6   0   -2.00    2.35
  -7  -6   0    1.77    2.81
   7   6   0    5.61    4.06
   7   6   0   -0.48    3.60
   7   6   0   -0.71    3.76
   7   6   0   -3.57    3.13
   7   6   0   -1.03    4.24
   7   6   0    3.95    0.82
   7   6   0   -1.77    3.04
   7   6   0    3.86    1.92
   7   6   0    3.28    1.19
   7   6   0   -2.54    2.93
  -8  -6   0    8.65    3.76
  -8  -6   0    8.80    4.07
  -8  -6   0    6.37    1.55
  -8  -6   0    5.89    5.31
  -8  -6   0    3.20    2.37
  -8  -6   0    8.90    3.56
  -8  -6   0    6.22    4.65
  -8  -6   0    4.55    3.09
  -8  -6   0    4.92    2.10
  -8  -6   0    7.00    3.35
   8   6   0    6.98    4.50
   8   6   0   -3.97    3.43
   8   6   0    6.14    2.31
   8   6   0    7.74    4.64
   8   6   0   10.36    6.70
   8   6   0    8.21    1.50
   8   6   0    7.11    1.28
  -9  -6   0    4.44    3.28
  -9  -6   0   14.25    2.73
  -9  -6   0   -0.92    5.14
  -9  -6   0    8.12    4.44
  -9  -6   0    7.33    3.42
  -9  -6   0    5.41    3.37
  -9  -6   0    8.13   11.36
   9   6   0    6.25    5.17
   9   6   0    6.33    4.54
   9   6   0    9.64    1.45
   9   6   0   12.91    7.00
   9   6   0   -0.67    4.31
   9   6   0   10.43    6.13
   9   6   0   -1.58    4.88
 -10  -6   0   25.52    6.53
 -10  -6   0   28.77    6.40
 -10  -6   0   30.54    5.99
 -10  -6   0   36.31    5.13
 -10  -6   0   36.29    9.55
  10   6   0   31.48    3.80
  10   6   0   18.55    7.46
  10   6   0   23.89    8.92
  10   6   0   27.03    9.84
  10   6   0   25.71    9.53
 -11  -6   0   14.32    4.68
 -11  -6   0   27.91   15.58
 -11  -6   0    9.18    3.11
 -11  -6   0   20.18    6.51
 -11  -6   0   18.99    5.30
  11   6   0   15.15    2.15
  11   6   0   14.14    6.30
  11   6   0    7.42    6.73
  11   6   0    7.35    6.23
  11   6   0   20.16    9.06
 -12  -6   0    7.27    7.63
 -12  -6   0    3.72    7.49
 -12  -6   0    3.06    3.34
 -12  -6   0    1.22    3.48
  12   6   0    7.00    6.88
  12   6   0   -0.35    1.24
  12   6   0   -0.66    4.72
  12   6   0    2.20    5.72
  12   6   0    4.72    8.56
 -13  -6   0   -1.75    3.05
 -13  -6   0    4.40    3.07
 -13  -6   0    3.15    8.82
 -13  -6   0    1.04    4.55
  13   6   0   -3.75    6.37
  13   6   0    1.11    1.17
  13   6   0    7.04    7.45
 -14  -6   0    3.81    5.20
 -14  -6   0    4.70    7.28
 -14  -6   0    4.98    9.56
 -14  -6   0    4.62    3.22
  14   6   0   -5.58    5.78
  14   6   0    0.43    1.25
  14   6   0    0.97    6.72
 -15  -6   0    1.15    3.62
 -15  -6   0   -2.11    5.59
 -15  -6   0   -0.65    3.16
  15   6   0   -0.98    2.35
  15   6   0   -8.65    6.44
  15   6   0    2.39    9.67
  12  -7   0    9.81    6.65
  12  -7   0    7.88    9.63
  12  -7   0   18.00    9.79
  12  -7   0    9.83   10.44
 -12   7   0    1.73    3.37
 -12   7   0    7.05    4.41
 -12   7   0   -4.15    9.54
  11  -7   0    2.22    7.05
  11  -7   0   -6.96    6.43
  11  -7   0    0.61    7.18
  11  -7   0    5.91    8.67
 -11   7   0    7.35    4.30
 -11   7   0    5.24    3.45
 -11   7   0   21.79   10.88
  10  -7   0   14.48    9.33
  10  -7   0    4.79    8.37
  10  -7   0   17.82    9.52
  10  -7   0   22.30    7.46
 -10   7   0   15.22    3.93
 -10   7   0   19.61    4.80
 -10   7   0   -0.85    7.80
   9  -7   0   -1.35   10.48
   9  -7   0   10.40    7.10
   9  -7   0   19.83    8.94
  -9   7   0    0.42    3.00
  -9   7   0    2.05    5.60
  -9   7   0    0.62    6.68
  -9   7   0   -0.95    2.06
   8  -7   0    0.90    6.02
   8  -7   0    9.49    5.83
   8  -7   0   -2.42    4.71
   8  -7   0    3.35    6.30
  -8   7   0    1.90    2.42
  -8   7   0   -0.81    4.85
  -8   7   0   -2.00    5.51
  -8   7   0   -3.08    2.76
   7  -7   0   -1.73    4.25
   7  -7   0    1.82    4.81
   7  -7   0   -4.11    4.58
   7  -7   0   -7.00    5.47
  -7   7   0   -0.57    4.73
  -7   7   0    4.40    6.00
  -7   7   0    0.71    2.25
  -7   7   0   -3.67    2.13
  -7   7   0   -0.55    1.79
   6  -7   0   14.02    6.11
   6  -7   0   22.47    8.48
   6  -7   0   14.36    7.13
   6  -7   0   11.59    2.76
   6  -7   0    4.98    7.31
   6  -7   0   11.99    6.97
  -6   7   0   12.49    3.12
  -6   7   0   11.20    6.56
  -6   7   0   14.40    3.58
  -6   7   0   13.47    2.80
  -6   7   0   15.22    2.10
  -6   7   0   22.72    7.94
  -6   7   0    1.97    4.64
   5  -7   0    0.78    4.43
   5  -7   0   -2.52    4.69
   5  -7   0    7.50    6.12
   5  -7   0   -0.30    1.74
   5  -7   0    2.65    2.77
   5  -7   0   -1.04    0.95
   5  -7   0    1.59    4.16
   5  -7   0    3.92    6.58
  -5   7   0    0.78    1.82
  -5   7   0    0.25    0.90
  -5   7   0   -0.74    1.59
  -5   7   0    1.25    4.29
  -5   7   0    3.95    2.45
  -5   7   0   -4.25    2.12
  -5   7   0    7.82    5.71
  -5   7   0   -3.90    3.41
   4  -7   0   -0.22    3.69
   4  -7   0    4.80    4.01
   4  -7   0   -0.41    3.85
   4  -7   0    4.75    4.65
   4  -7   0   -0.41    0.83
   4  -7   0    1.85    1.71
   4  -7   0    3.36    5.77
   4  -7   0    3.28    5.26
   4  -7   0    1.65    3.00
   4  -7   0    6.25    5.15
  -4   7   0   -4.48    2.34
  -4   7   0    0.44    1.60
  -4   7   0    1.60    0.94
  -4   7   0    1.01    2.01
  -4   7   0   -0.11    3.93
  -4   7   0   -2.28    3.51
  -4   7   0    2.88    0.85
  -4   7   0   -0.50    2.74
  -4   7   0    0.54    1.40
  -4   7   0   -2.65    3.14
   3  -7   0   -1.64    3.98
   3  -7   0    3.11    2.62
   3  -7   0    5.34    4.23
   3  -7   0   -3.27    3.16
   3  -7   0   -1.38    2.92
   3  -7   0    2.96    1.62
   3  -7   0    0.72    0.80
   3  -7   0    1.50    4.14
   3  -7   0   -1.77    4.01
   3  -7   0   -0.32    3.37
  -3   7   0   -1.20    2.98
  -3   7   0    0.51    2.87
  -3   7   0   -1.13    3.29
  -3   7   0   -2.87    3.35
  -3   7   0    2.19    1.65
  -3   7   0    2.36    0.90
  -3   7   0    0.35    3.73
  -3   7   0    2.22    1.63
  -3   7   0    3.40    0.88
  -3   7   0    5.63    4.86
  -3   7   0    3.02    1.96
   2  -7   0   90.71   17.68
   2  -7   0   44.93   11.76
   2  -7   0   86.31   13.47
   2  -7   0   76.11   13.19
   2  -7   0   76.44   13.32
   2  -7   0   83.58    8.96
   2  -7   0   84.67    9.34
   2  -7   0   87.50   14.03
   2  -7   0   59.12   10.31
   2  -7   0   82.56   11.19
  -2   7   0   95.51   12.99
  -2   7   0   70.37   11.90
  -2   7   0   72.19   12.51
  -2   7   0   58.38   12.03
  -2   7   0   80.64    9.31
  -2   7   0   86.64   13.59
  -2   7   0   80.36    8.91
  -2   7   0   80.50   10.76
  -2   7   0   77.13    9.51
  -2   7   0   89.37   13.56
   1  -7   0   58.38   10.67
   1  -7   0   57.59   10.90
   1  -7   0   64.13   14.01
   1  -7   0   53.29   10.59
   1  -7   0   66.73    7.13
   1  -7   0   45.66   10.07
   1  -7   0   53.29    8.97
   1  -7   0   52.88    6.64
   1  -7   0   51.71    9.93
   1  -7   0   41.19    7.91
   1  -7   0   50.82    9.98
  -1   7   0   59.86    6.65
  -1   7   0   69.01   11.23
  -1   7   0   76.29   11.15
  -1   7   0   55.73   10.21
  -1   7   0   57.12   10.28
  -1   7   0   64.54    7.00
  -1   7   0   60.82    7.26
  -1   7   0   58.21    7.05
  -1   7   0   58.03    9.90
  -1   7   0   67.60   10.85
   0  -7   0   10.29    1.89
   0  -7   0   12.46    4.56
   0  -7   0   16.16    2.72
   0  -7   0    7.70    4.34
   0  -7   0   21.08    5.98
   0  -7   0   21.00    4.75
   0  -7   0    9.38    4.80
   0  -7   0   12.20    5.14
   0  -7   0   19.27    5.62
   0   7   0   16.11    2.57
   0   7   0   16.29    5.19
   0   7   0   10.35    5.05
   0   7   0   19.79    4.13
   0   7   0   17.58    2.06
   0   7   0   11.20    2.73
   0   7   0   21.59    2.73
   0   7   0   25.33    6.24
   0   7   0   22.05    5.66
   0   7   0   13.16    4.96
  -1  -7   0   -0.18    3.05
  -1  -7   0    8.35    3.72
  -1  -7   0   11.09    2.15
  -1  -7   0   13.59    4.38
  -1  -7   0    5.29    4.80
  -1  -7   0    5.32    4.34
  -1  -7   0    8.51    1.32
  -1  -7   0    3.51    3.85
  -1  -7   0    8.63    4.16
  -1  -7   0   13.10    4.91
   1   7   0    6.73    2.06
   1   7   0   10.95    4.60
   1   7   0    2.46    3.92
   1   7   0   12.53    4.40
   1   7   0   12.86    3.86
   1   7   0    9.20    1.35
   1   7   0    7.15    2.02
   1   7   0    9.82    4.20
   1   7   0    5.93    3.98
  -2  -7   0  107.50   14.23
  -2  -7   0  119.70   13.35
  -2  -7   0  123.08   15.10
  -2  -7   0   89.27   17.13
  -2  -7   0  108.50   16.56
  -2  -7   0  124.42   15.66
  -2  -7   0  136.37   15.62
  -2  -7   0  109.28   12.98
  -2  -7   0  122.84   14.60
   2   7   0  121.79   13.00
   2   7   0  114.81   13.40
   2   7   0  110.59   13.22
   2   7   0  140.93   17.90
   2   7   0  116.73   13.33
   2   7   0  113.67   15.17
   2   7   0  146.29   17.98
   2   7   0  146.42   19.01
   2   7   0   97.66   16.02
   2   7   0  147.08   17.75
  -3  -7   0   49.37    5.90
  -3  -7   0   48.69    7.89
  -3  -7   0   51.01    9.29
  -3  -7   0   62.35    8.01
  -3  -7   0   56.84    9.92
  -3  -7   0   51.77    9.09
  -3  -7   0   52.39   10.98
  -3  -7   0   59.47    7.95
  -3  -7   0   50.74    6.31
  -3  -7   0   67.46    8.76
   3   7   0   51.23    7.73
   3   7   0   44.69    9.22
   3   7   0   52.46    9.53
   3   7   0   44.34    9.05
   3   7   0   49.92    6.37
   3   7   0   50.28    9.20
   3   7   0   51.81    5.92
   3   7   0   47.90    8.91
   3   7   0   40.41    9.91
   3   7   0   57.17    6.35
  -4  -7   0   40.44    8.26
  -4  -7   0   40.00    8.31
  -4  -7   0   51.60    7.14
  -4  -7   0   65.19   10.27
  -4  -7   0   51.44    5.83
  -4  -7   0   33.93    9.86
  -4  -7   0   55.09    7.26
  -4  -7   0   46.05    7.16
  -4  -7   0   47.77    5.41
  -4  -7   0   50.98    7.68
   4   7   0   44.18    9.97
   4   7   0   44.44    5.83
   4   7   0   29.02    7.94
   4   7   0   47.94    5.41
   4   7   0   56.30   10.09
   4   7   0   36.55    8.83
   4   7   0   44.99    5.76
   4   7   0   55.63    7.74
   4   7   0   47.31    9.20
   4   7   0   40.44    9.04
  -5  -7   0   24.78    5.17
  -5  -7   0   28.00    6.25
  -5  -7   0   24.36    9.13
  -5  -7   0   18.29    5.63
  -5  -7   0   20.23    3.99
  -5  -7   0   27.07    4.95
  -5  -7   0   25.44    3.52
  -5  -7   0   23.12    5.35
   5   7   0   22.85    6.78
   5   7   0   23.54    2.97
   5   7   0   33.62    7.11
   5   7   0   33.43    7.17
   5   7   0   26.47    3.99
   5   7   0   13.89    5.51
   5   7   0   27.63    3.80
   5   7   0   26.12    5.37
   5   7   0   22.93    7.59
   5   7   0   25.58    3.55
   5   7   0   18.31    6.41
  -6  -7   0    2.12    0.75
  -6  -7   0    3.80    3.43
  -6  -7   0   -0.50    2.46
  -6  -7   0    3.72    2.70
  -6  -7   0   -1.69    2.95
  -6  -7   0   -1.50    3.13
  -6  -7   0    7.98    3.98
  -6  -7   0    4.04    2.65
  -6  -7   0    2.46    1.34
  -6  -7   0    5.18    3.21
  -6  -7   0   -7.01    3.64
  -6  -7   0   -0.68    1.61
   6   7   0   -2.10    3.51
   6   7   0    1.83    2.92
   6   7   0   -1.36    1.69
   6   7   0   -0.63    4.54
   6   7   0    4.68    1.46
   6   7   0    1.51    3.57
   6   7   0    4.66    4.03
   6   7   0    2.23    0.77
   6   7   0    1.17    1.56
  -7  -7   0   16.39    2.85
  -7  -7   0   15.71    2.53
  -7  -7   0   14.97    4.86
  -7  -7   0   10.62    4.18
  -7  -7   0   16.45    3.81
  -7  -7   0   13.82    4.65
  -7  -7   0   18.54    7.56
  -7  -7   0   16.18    4.85
  -7  -7   0   18.38    4.40
  -7  -7   0   16.28    4.85
  -7  -7   0   11.17    4.07
   7   7   0   13.72    5.93
   7   7   0   17.62    6.62
   7   7   0   13.83    2.97
   7   7   0   11.94    4.79
   7   7   0   10.48    4.71
   7   7   0   15.59    2.51
   7   7   0   19.66    6.64
   7   7   0   12.05    6.20
   7   7   0   14.94    2.06
   7   7   0   18.55    7.51
  -8  -7   0   17.11    3.49
  -8  -7   0   28.96    5.84
  -8  -7   0   19.56    4.91
  -8  -7   0   30.45    6.29
  -8  -7   0   22.29    3.19
  -8  -7   0   22.69    4.71
  -8  -7   0   19.31    5.13
  -8  -7   0   25.64    6.60
  -8  -7   0   20.27    5.32
   8   7   0   20.65    3.85
   8   7   0   22.47    7.01
   8   7   0   21.36    8.41
   8   7   0   22.08    3.15
   8   7   0   10.27    6.23
   8   7   0   25.30    6.80
   8   7   0   21.25    6.77
   8   7   0   13.54    6.75
   8   7   0   23.41    2.83
  -9  -7   0    0.72    2.01
  -9  -7   0    6.16    3.54
  -9  -7   0    2.89    4.71
  -9  -7   0   10.83    4.03
  -9  -7   0   -2.23    2.20
  -9  -7   0   11.39    4.64
  -9  -7   0    9.45    3.77
   9   7   0    2.73    4.21
   9   7   0    4.60    1.38
   9   7   0    7.66    6.13
   9   7   0   -0.22    4.57
   9   7   0    4.35    1.14
   9   7   0    3.94    6.18
 -10  -7   0    0.41    3.32
 -10  -7   0   -4.43    5.17
 -10  -7   0    2.51    2.61
 -10  -7   0    0.71    2.26
 -10  -7   0    0.28    4.53
  10   7   0    2.62    5.96
  10   7   0   10.64    6.41
  10   7   0    1.12    4.92
  10   7   0    4.75    1.18
  10   7   0    3.13    5.10
 -11  -7   0    2.33    2.99
 -11  -7   0    5.52    6.81
 -11  -7   0   -2.83    4.24
 -11  -7   0    3.13    2.46
 -11  -7   0   -0.44    3.16
  11   7   0    5.45    6.39
  11   7   0    1.70    6.86
  11   7   0    1.64    1.15
  11   7   0    2.75    6.00
  11   7   0    3.40    5.17
 -12  -7   0    3.75    4.00
 -12  -7   0    4.55    3.52
  12   7   0    4.72    7.06
  12   7   0    4.71    1.32
  12   7   0   15.65    8.91
  12   7   0   -2.01    4.93
  12   7   0    5.19    7.96
 -13  -7   0    6.17    3.33
 -13  -7   0   -2.51    8.19
 -13  -7   0    5.09    4.59
 -13  -7   0    5.88    4.01
  13   7   0    5.97    8.12
  13   7   0   -3.97    5.54
  13   7   0    6.59    1.55
 -14  -7   0   -3.91    2.68
 -14  -7   0    2.24    3.85
 -14  -7   0   -4.14    3.93
 -14  -7   0   -6.56    7.97
  14   7   0   -2.85    5.83
  14   7   0   -2.78    6.00
  14   7   0    2.38    1.44
  15   7   0   -8.97    5.36
  12  -8   0    6.57   10.29
  12  -8   0   -4.56    7.48
  11  -8   0   -4.29    6.56
  11  -8   0   -0.64    7.98
  11  -8   0    9.81    7.63
  11  -8   0   -3.25    7.54
 -11   8   0    1.63    7.59
 -11   8   0    1.27    2.93
 -11   8   0    1.95    3.70
  10  -8   0  -10.16    6.00
  10  -8   0    2.52    6.45
  10  -8   0   -8.41    5.33
  10  -8   0   -6.18    5.53
 -10   8   0   -4.15    3.32
 -10   8   0   13.38    9.68
 -10   8   0    2.37    2.89
   9  -8   0   20.08    7.02
   9  -8   0    0.19    6.15
   9  -8   0   16.13   10.01
  -9   8   0   14.42    4.36
  -9   8   0    1.77    7.46
  -9   8   0    4.22    2.95
   8  -8   0    7.76    6.18
   8  -8   0    5.45    6.95
   8  -8   0    3.73    7.72
   8  -8   0   11.79    6.18
   8  -8   0   -1.17    6.26
  -8   8   0    9.74    3.84
  -8   8   0    8.13    3.25
  -8   8   0    9.09    3.21
  -8   8   0   11.53    7.15
  -8   8   0    4.76    7.31
   7  -8   0   -0.49    4.35
   7  -8   0    1.69    7.35
   7  -8   0    7.41    7.40
   7  -8   0    6.76    5.22
  -7   8   0    5.84    2.29
  -7   8   0    0.83    2.62
  -7   8   0   11.22    6.26
  -7   8   0    0.77    1.85
  -7   8   0    7.15    6.64
   6  -8   0   -7.31    4.43
   6  -8   0   -1.64    2.00
   6  -8   0   -1.94    4.08
   6  -8   0    4.29    6.38
   6  -8   0    1.08    6.44
   6  -8   0    7.86    6.04
  -6   8   0    0.19    2.16
  -6   8   0    0.43    1.86
  -6   8   0   -2.05    2.05
  -6   8   0   -2.70    5.30
  -6   8   0   15.61    6.59
   5  -8   0    7.50    2.61
   5  -8   0   19.93    7.59
   5  -8   0   -8.35    4.98
   5  -8   0   16.27    7.35
   5  -8   0   10.82    5.11
   5  -8   0   10.46    6.18
  -5   8   0   12.29    2.72
  -5   8   0   12.41    5.88
  -5   8   0    2.72    5.01
  -5   8   0   10.42    2.55
  -5   8   0    9.98    1.78
  -5   8   0   16.00    4.42
  -5   8   0    6.08    2.87
  -5   8   0   13.44    6.70
   4  -8   0    4.35    5.21
   4  -8   0   -1.51    4.04
   4  -8   0   -0.39    2.89
   4  -8   0    7.39    1.36
   4  -8   0    2.76    1.97
   4  -8   0    4.12    4.38
   4  -8   0    8.78    4.70
   4  -8   0    3.36    7.05
  -4   8   0    7.06    5.59
  -4   8   0    4.44    2.04
  -4   8   0    5.03    2.36
  -4   8   0    1.63    0.91
  -4   8   0    0.55    4.25
  -4   8   0    3.37    3.81
  -4   8   0   -5.47    3.20
  -4   8   0    0.93    1.79
  -4   8   0    1.53    1.07
   3  -8   0    6.79    4.54
   3  -8   0    2.72    5.60
   3  -8   0    8.09    2.15
   3  -8   0    4.98    1.27
   3  -8   0    1.35    4.65
   3  -8   0    5.29    4.82
   3  -8   0   -1.66    4.04
   3  -8   0   -2.38    4.08
   3  -8   0   -3.65    3.48
  -3   8   0    6.02    1.24
  -3   8   0    9.02    4.70
  -3   8   0    7.80    3.65
  -3   8   0    7.96    1.30
  -3   8   0    9.12    2.33
  -3   8   0    8.81    5.28
  -3   8   0   -2.44    3.76
  -3   8   0    8.68    4.54
  -3   8   0    5.85    4.86
  -3   8   0    5.50    2.36
  -3   8   0    1.37    4.67
   2  -8   0   18.58    5.37
   2  -8   0   21.46    6.84
   2  -8   0   16.98    4.69
   2  -8   0   16.73    8.00
   2  -8   0   27.59    7.79
   2  -8   0   23.94    3.56
   2  -8   0   25.26    7.54
   2  -8   0   19.07    2.72
   2  -8   0   19.30    6.87
   2  -8   0   29.08    8.32
  -2   8   0   17.02    3.14
  -2   8   0   22.61    2.68
  -2   8   0   17.38    3.61
  -2   8   0   31.02    7.86
  -2   8   0   25.61    6.74
  -2   8   0   26.52    6.33
  -2   8   0   15.53    3.21
  -2   8   0   20.06    6.35
   1  -8   0    1.88    4.13
   1  -8   0   -1.69    4.54
   1  -8   0   -0.60    3.67
   1  -8   0    3.80    1.06
   1  -8   0    6.86    4.58
   1  -8   0    5.93    4.34
   1  -8   0    0.06    2.35
   1  -8   0   13.39    5.29
   1  -8   0    2.71    3.98
   1  -8   0    3.29    4.45
  -1   8   0   -1.51    3.04
  -1   8   0    1.02    3.86
  -1   8   0    6.18    1.17
  -1   8   0    5.59    1.76
  -1   8   0    4.15    3.52
  -1   8   0    5.30    2.26
  -1   8   0    4.62    1.66
  -1   8   0   -1.69    3.27
   0  -8   0    6.77    3.88
   0  -8   0    3.40    3.86
   0  -8   0    0.25    0.82
   0  -8   0    0.92    3.62
   0  -8   0   -0.44    3.41
   0  -8   0    5.91    4.55
   0  -8   0    0.66    3.86
   0  -8   0    2.01    1.53
   0  -8   0    7.35    4.66
   0   8   0    1.22    0.84
   0   8   0   -1.48    3.37
   0   8   0    2.65    3.87
   0   8   0    0.30    2.54
   0   8   0    2.14    3.91
   0   8   0    2.82    1.97
   0   8   0    4.76    1.84
   0   8   0   -1.69    4.06
   0   8   0    2.78    1.50
   0   8   0    1.99    3.66
  -1  -8   0    8.57    3.65
  -1  -8   0    7.77    3.93
  -1  -8   0    2.79    4.00
  -1  -8   0    3.39    3.81
  -1  -8   0    4.79    1.02
  -1  -8   0    6.10    3.96
  -1  -8   0   12.81    4.52
  -1  -8   0    0.82    4.12
  -1  -8   0    3.77    4.17
  -1  -8   0    6.07    1.85
   1   8   0    0.79    3.26
   1   8   0    5.00    1.79
   1   8   0    5.02    1.09
   1   8   0   -0.67    3.15
   1   8   0   -3.59    3.24
   1   8   0    7.02    4.23
   1   8   0    9.54    3.77
   1   8   0    3.71    1.83
   1   8   0   -1.45    3.45
  -2  -8   0   41.17    6.86
  -2  -8   0   48.74    8.78
  -2  -8   0   37.56    6.41
  -2  -8   0   36.02    8.02
  -2  -8   0   30.38    4.79
  -2  -8   0   34.86    7.35
  -2  -8   0   36.43    4.30
  -2  -8   0   30.00    8.45
  -2  -8   0   40.72    8.81
   2   8   0   24.25    7.45
   2   8   0   39.12    4.78
   2   8   0   27.44    7.41
   2   8   0   34.51    4.94
   2   8   0   30.99    7.61
   2   8   0   38.21    5.20
   2   8   0   40.09    9.09
   2   8   0   38.30    8.46
   2   8   0   37.76    4.31
   2   8   0   51.83    8.22
  -3  -8   0   39.86    8.49
  -3  -8   0   40.07    7.27
  -3  -8   0   35.49    4.39
  -3  -8   0   29.89    7.73
  -3  -8   0   37.64    9.74
  -3  -8   0   37.44    7.97
  -3  -8   0   37.63    5.13
  -3  -8   0   39.05    6.60
  -3  -8   0   33.22    6.15
  -3  -8   0   31.57    6.48
   3   8   0   53.64   10.60
   3   8   0   41.08    8.48
   3   8   0   37.73    8.41
   3   8   0   43.37    8.79
   3   8   0   40.52    4.43
   3   8   0   39.60    6.41
   3   8   0   17.09    7.01
   3   8   0   37.19    5.06
   3   8   0   42.86    5.04
  -4  -8   0   71.54    9.99
  -4  -8   0   77.43   12.21
  -4  -8   0   81.04   12.55
  -4  -8   0   82.31    9.94
  -4  -8   0   69.25    8.64
  -4  -8   0   53.18   12.69
  -4  -8   0   82.37   10.09
  -4  -8   0   66.62   12.23
  -4  -8   0   83.35   10.87
  -4  -8   0   71.05    8.35
   4   8   0   67.35   10.34
   4   8   0   54.67   11.56
   4   8   0   79.17   12.72
   4   8   0   71.39   13.93
   4   8   0   88.85   13.37
   4   8   0   68.21   12.04
   4   8   0   72.24    8.65
   4   8   0   73.56    8.73
   4   8   0   67.90   12.10
   4   8   0   75.38    8.26
   4   8   0   71.24   12.27
  -5  -8   0    3.30    0.88
  -5  -8   0    1.12    3.46
  -5  -8   0   -1.26    3.71
  -5  -8   0    1.69    1.51
  -5  -8   0    2.52    3.83
  -5  -8   0    2.02    3.11
  -5  -8   0    1.24    2.92
  -5  -8   0    3.64    2.19
  -5  -8   0    1.34    2.95
   5   8   0    1.36    2.59
   5   8   0    3.90    1.65
   5   8   0   -3.46    3.37
   5   8   0    6.13    4.25
   5   8   0    2.43    3.83
   5   8   0   -1.64    3.08
   5   8   0    3.08    0.87
   5   8   0   -0.64    1.59
   5   8   0    7.08    5.44
  -6  -8   0   11.65    2.17
  -6  -8   0    5.26    3.32
  -6  -8   0    7.52    2.83
  -6  -8   0   15.71    4.23
  -6  -8   0    3.71    3.10
  -6  -8   0    3.98    3.92
  -6  -8   0    7.00    6.28
  -6  -8   0    6.82    3.74
  -6  -8   0   12.27    4.79
  -6  -8   0    8.60    1.35
  -6  -8   0    5.34    3.61
   6   8   0    3.85    5.15
   6   8   0    9.26    2.10
   6   8   0    7.74    2.29
   6   8   0    6.80    4.81
   6   8   0   12.15    5.27
   6   8   0   12.79    2.80
   6   8   0    7.01    3.44
   6   8   0    4.57    4.63
   6   8   0   12.70    5.56
   6   8   0    8.56    1.40
  -7  -8   0   48.31    7.73
  -7  -8   0   76.30    9.75
  -7  -8   0   61.49    8.47
  -7  -8   0   47.47    8.47
  -7  -8   0   49.49    8.72
  -7  -8   0   52.44    9.53
  -7  -8   0   57.97    8.90
  -7  -8   0   56.38    6.59
  -7  -8   0   44.00    9.01
   7   8   0   59.86    9.58
   7   8   0   46.67    6.50
   7   8   0   54.12    6.17
   7   8   0   54.93   10.57
   7   8   0   61.94    6.84
   7   8   0   45.92   11.88
   7   8   0   52.02    7.21
   7   8   0   38.15   10.33
   7   8   0   62.72   13.53
   7   8   0   48.35   10.21
  -8  -8   0   17.24    5.01
  -8  -8   0    0.50    3.00
  -8  -8   0   14.49    4.66
  -8  -8   0   -0.45    3.14
  -8  -8   0    9.75    4.61
  -8  -8   0   11.62    4.23
  -8  -8   0   19.55    3.05
   8   8   0   13.99    6.86
   8   8   0   26.34    7.16
   8   8   0    9.52    2.95
   8   8   0   10.82    6.00
   8   8   0   14.13    2.37
   8   8   0    3.65    6.03
   8   8   0   11.91    1.72
   8   8   0    8.75    5.42
  -9  -8   0    5.29    4.92
  -9  -8   0    3.30    3.80
  -9  -8   0    1.80    1.99
  -9  -8   0   -4.08    3.62
  -9  -8   0    3.46    3.20
  -9  -8   0    0.66    2.75
  -9  -8   0    3.78    3.49
   9   8   0    1.42    4.32
   9   8   0    1.57    1.02
   9   8   0    0.60    1.44
   9   8   0   -0.24    4.59
   9   8   0    2.71    6.65
 -10  -8   0   11.50    2.84
 -10  -8   0   11.53    5.13
 -10  -8   0   -0.60    3.64
 -10  -8   0    0.74    3.47
 -10  -8   0    1.79    2.85
  10   8   0   -1.49    5.17
  10   8   0   -2.38    5.89
  10   8   0    4.76    1.34
  10   8   0    4.05    5.42
 -11  -8   0    0.82    4.81
 -11  -8   0    1.46    3.79
 -11  -8   0   -0.91    2.87
 -11  -8   0    3.13    2.35
  11   8   0   -2.56    5.98
  11   8   0   -2.38    4.42
  11   8   0    0.60    1.77
  11   8   0    3.42    6.38
 -12  -8   0    5.16    4.33
 -12  -8   0    5.68    5.47
 -12  -8   0    0.88    3.38
 -12  -8   0    5.66    4.69
  12   8   0   -5.82    4.95
  12   8   0   -5.54    4.06
  12   8   0    1.12    1.14
  12   8   0    0.29    7.13
  12   8   0    2.22    6.44
 -13  -8   0   -3.64    3.18
 -13  -8   0    0.22    2.83
 -13  -8   0   -0.47    3.74
  13   8   0    0.18    1.15
  13   8   0    2.88    8.42
  13   8   0    5.92   12.85
  13   8   0    0.81    6.42
 -14  -8   0    3.80    4.17
 -14  -8   0   -4.00    4.35
 -14  -8   0    1.82   10.61
 -14  -8   0   -1.09    2.89
  14   8   0   -4.70    6.55
  14   8   0    2.90    1.47
  14   8   0   14.86    9.61
  11  -9   0   15.25   10.21
  11  -9   0    8.41    9.11
  11  -9   0    1.12    6.84
  11  -9   0   -0.46    8.41
 -11   9   0    4.99    4.52
 -11   9   0   13.45   12.10
 -11   9   0   -1.89    2.55
  10  -9   0   -1.06    7.35
  10  -9   0   -1.27    8.50
  10  -9   0   -4.31    6.48
  10  -9   0  -11.36    4.92
 -10   9   0   -3.35    2.50
 -10   9   0    5.41    9.49
 -10   9   0    3.60    4.05
   9  -9   0    1.31    6.79
   9  -9   0   10.46    9.54
   9  -9   0   12.07    7.05
   9  -9   0    2.28    7.09
  -9   9   0   -4.26    8.41
  -9   9   0    2.69    3.92
  -9   9   0    4.07    3.16
   8  -9   0   -4.55    5.75
   8  -9   0    1.40   13.01
   8  -9   0   -4.39    6.61
   8  -9   0    9.88    7.81
  -8   9   0   -2.57    1.99
  -8   9   0   -3.25    4.77
  -8   9   0   -5.61    2.64
  -8   9   0    3.55    8.19
   7  -9   0   -0.73    5.59
   7  -9   0   -4.71    4.24
   7  -9   0    0.19    5.95
   7  -9   0    7.23    6.31
  -7   9   0   -0.15    2.22
  -7   9   0   -3.90    5.64
  -7   9   0    5.47    2.43
  -7   9   0    1.90    3.11
  -7   9   0    2.16    5.86
   6  -9   0    5.23    6.33
   6  -9   0   21.60    8.42
   6  -9   0   10.54    5.89
   6  -9   0    6.55    6.74
  -6   9   0    3.49    2.26
  -6   9   0    8.54    6.89
  -6   9   0   15.12    7.75
  -6   9   0    8.27    2.62
  -6   9   0    7.16    3.13
   5  -9   0    2.12    7.49
   5  -9   0   11.70    5.76
   5  -9   0    1.98    4.71
   5  -9   0    6.06    6.05
   5  -9   0   -2.18    4.83
  -5   9   0   16.80    7.49
  -5   9   0   -0.51    1.96
  -5   9   0    3.57    1.26
  -5   9   0    2.30    2.78
  -5   9   0    1.23    2.13
  -5   9   0   -4.24    4.32
   4  -9   0   -0.54    1.13
   4  -9   0    1.85    5.69
   4  -9   0   -1.50    5.09
   4  -9   0    4.77    5.10
   4  -9   0    2.51    4.93
   4  -9   0    6.75    8.15
  -4   9   0    0.89    1.04
  -4   9   0   -6.28    3.87
  -4   9   0   -2.70    1.91
  -4   9   0   -5.79    3.69
  -4   9   0    1.35    2.00
  -4   9   0    0.54    1.91
  -4   9   0    1.48    3.70
   3  -9   0    2.63    4.40
   3  -9   0    3.65    2.17
   3  -9   0    7.19    4.47
   3  -9   0    1.43    1.11
   3  -9   0    1.46    5.07
   3  -9   0   -5.39    4.30
   3  -9   0    1.26    5.24
   3  -9   0    2.32    5.75
  -3   9   0    1.29    1.10
  -3   9   0    1.97    4.72
  -3   9   0    1.96    3.96
  -3   9   0   -5.04    3.76
  -3   9   0    0.38    1.63
  -3   9   0    1.84    4.31
  -3   9   0   -0.64    2.25
  -3   9   0    3.01    1.05
  -3   9   0    3.35    2.10
   2  -9   0    2.45    4.73
   2  -9   0   17.60    6.55
   2  -9   0   16.62    9.10
   2  -9   0    3.59    4.78
   2  -9   0    0.83    3.75
   2  -9   0    7.33    2.33
   2  -9   0    6.61    1.49
   2  -9   0    8.25    4.02
   2  -9   0    5.57    5.10
  -2   9   0    9.38    2.72
  -2   9   0    9.33    1.49
  -2   9   0    5.94    5.29
  -2   9   0    7.09    2.47
  -2   9   0   13.48    5.14
  -2   9   0    7.44    5.69
  -2   9   0   15.30    9.39
  -2   9   0    2.44    4.29
  -2   9   0   11.94    2.42
  -2   9   0    2.35    4.48
   1  -9   0    3.33    4.72
   1  -9   0    5.20    4.55
   1  -9   0    9.84    5.50
   1  -9   0    8.97    5.25
   1  -9   0    9.78    5.63
   1  -9   0   15.95    8.77
   1  -9   0   11.96    6.04
   1  -9   0   10.87    3.94
   1  -9   0    4.40    2.22
   1  -9   0   11.37    6.00
   1  -9   0    9.50    1.53
  -1   9   0   10.01    2.47
  -1   9   0    1.49    4.10
  -1   9   0    8.48    2.61
  -1   9   0    7.70    2.05
  -1   9   0    9.44    4.79
  -1   9   0   18.11    6.37
  -1   9   0    9.17    4.76
  -1   9   0   10.61    5.29
  -1   9   0    7.25    1.44
  -1   9   0    5.47    4.36
   0  -9   0    2.11    4.66
   0  -9   0    8.25    5.89
   0  -9   0    1.28    4.55
   0  -9   0    4.00    1.13
   0  -9   0    8.29    5.11
   0  -9   0    2.46    3.84
   0  -9   0    4.90    4.29
   0  -9   0    5.77    2.09
   0  -9   0    6.56    4.29
   0  -9   0    1.73    4.23
   0   9   0    7.91    5.23
   0   9   0    3.40    1.01
   0   9   0    4.58    2.13
   0   9   0    1.30    3.82
   0   9   0   -1.22    3.48
   0   9   0   -0.76    3.95
   0   9   0    3.28    3.08
   0   9   0    1.26    1.75
   0   9   0    5.36    3.34
   0   9   0    4.80    1.69
   0   9   0    4.85    4.38
  -1  -9   0   10.43    6.64
  -1  -9   0   13.89    2.67
  -1  -9   0    5.36    5.35
  -1  -9   0   11.24    4.52
  -1  -9   0    4.55    4.26
  -1  -9   0   17.00    4.80
  -1  -9   0    1.20    4.20
  -1  -9   0   10.74    6.39
  -1  -9   0   12.86    5.92
  -1  -9   0    9.89    1.59
   1   9   0    7.05    3.07
   1   9   0    6.08    4.66
   1   9   0    7.86    4.78
   1   9   0    5.42    2.28
   1   9   0    9.92    2.46
   1   9   0    9.49    4.74
   1   9   0    9.55    5.42
   1   9   0    8.15    1.49
   1   9   0    5.95    7.55
   1   9   0   13.41    4.52
  -2  -9   0    2.12    3.26
  -2  -9   0   -0.76    3.48
  -2  -9   0    1.87    5.61
  -2  -9   0    1.07    0.88
  -2  -9   0    2.37    3.66
  -2  -9   0    1.58    1.80
  -2  -9   0   -3.66    3.45
  -2  -9   0    0.80    4.00
  -2  -9   0    4.56    4.05
   2   9   0    1.71    3.95
   2   9   0    0.92    0.86
   2   9   0   -1.82    3.31
   2   9   0    5.82    5.17
   2   9   0    3.88    4.33
   2   9   0    2.52    2.09
   2   9   0   -2.30    3.14
   2   9   0    1.06    1.73
   2   9   0    5.27    5.32
  -3  -9   0    3.44    1.86
  -3  -9   0    6.11    5.27
  -3  -9   0    4.41    3.20
  -3  -9   0   -2.26    3.27
  -3  -9   0    1.71    3.70
  -3  -9   0    4.98    4.01
  -3  -9   0    1.51    3.69
  -3  -9   0    4.26    1.10
  -3  -9   0    2.24    4.73
   3   9   0    5.48    4.44
   3   9   0    4.98    1.81
   3   9   0    9.46    1.33
   3   9   0    0.55    4.11
   3   9   0    7.57    4.82
   3   9   0    4.48    6.37
   3   9   0   -0.28    3.94
   3   9   0    6.46    2.26
   3   9   0    5.81    4.88
  -4  -9   0    0.62    3.17
  -4  -9   0    1.70    3.70
  -4  -9   0    0.38    1.76
  -4  -9   0   -1.20    3.72
  -4  -9   0    2.49    3.38
  -4  -9   0    6.76    3.35
  -4  -9   0    2.26    5.28
  -4  -9   0    2.89    2.88
  -4  -9   0    0.71    0.81
  -4  -9   0    2.92    4.47
   4   9   0   -3.48    3.45
   4   9   0   -5.71    3.46
   4   9   0    1.23    1.68
   4   9   0    2.53    4.26
   4   9   0   -3.17    3.18
   4   9   0    9.10    5.34
   4   9   0    0.10    3.26
   4   9   0   -0.77    0.78
   4   9   0   -0.68    1.60
  -5  -9   0    3.98    5.41
  -5  -9   0    2.66    3.45
  -5  -9   0   -3.02    3.24
  -5  -9   0   -2.19    2.60
  -5  -9   0    4.80    4.12
  -5  -9   0    0.13    0.80
  -5  -9   0    4.34    2.83
  -5  -9   0    2.25    3.84
   5   9   0    4.58    4.30
   5   9   0   -0.14    3.90
   5   9   0    6.50    5.90
   5   9   0    0.48    1.73
   5   9   0    4.08    1.78
   5   9   0    1.11    4.11
   5   9   0    3.94    2.93
   5   9   0    0.78    0.86
  -6  -9   0   -0.95    3.41
  -6  -9   0    5.87    2.62
  -6  -9   0    5.36    3.76
  -6  -9   0    0.96    3.88
  -6  -9   0    9.44    5.02
  -6  -9   0    6.82    4.01
  -6  -9   0    8.29    3.66
  -6  -9   0    4.13    1.88
  -6  -9   0    4.95    3.45
   6   9   0    1.68    2.00
   6   9   0    5.81    4.27
   6   9   0    0.99    4.00
   6   9   0   -1.90    3.54
   6   9   0    5.28    5.75
   6   9   0   12.85    4.17
   6   9   0    6.91    5.27
   6   9   0    5.14    2.57
   6   9   0    4.98    1.09
   6   9   0    4.67    1.97
  -7  -9   0   -0.35    2.89
  -7  -9   0    2.61    2.51
  -7  -9   0    0.29    2.61
  -7  -9   0   -2.90    3.45
  -7  -9   0   -3.14    3.34
  -7  -9   0    2.00    1.77
  -7  -9   0    0.25    3.69
  -7  -9   0    0.10    4.06
   7   9   0    1.62    6.81
   7   9   0   -5.50    4.72
   7   9   0    7.68    5.59
   7   9   0    1.10    0.92
   7   9   0    0.27    1.80
   7   9   0   -0.08    1.55
   7   9   0    1.65    2.28
   7   9   0    3.75    4.58
   7   9   0   -1.00    3.81
  -8  -9   0    1.53    2.01
  -8  -9   0   -0.03    2.19
  -8  -9   0   -0.96    3.54
  -8  -9   0   -0.06    3.51
  -8  -9   0    2.01    3.70
  -8  -9   0   -3.97    3.66
  -8  -9   0   -0.15    3.78
   8   9   0   -3.08    2.00
   8   9   0   -3.74    4.96
   8   9   0    2.38    4.50
   8   9   0    0.37    4.01
   8   9   0    2.77    1.75
   8   9   0    2.10    0.95
  -9  -9   0    4.46    4.77
  -9  -9   0    5.25    3.76
  -9  -9   0   11.04    2.78
  -9  -9   0    5.18    3.35
  -9  -9   0   11.43    5.84
  -9  -9   0    5.74    4.04
   9   9   0    1.33    5.47
   9   9   0    4.70    1.32
   9   9   0    1.27    7.28
   9   9   0    7.76    2.09
   9   9   0    6.63    5.27
 -10  -9   0    4.33    2.49
 -10  -9   0    5.67    3.83
 -10  -9   0   12.90    5.40
 -10  -9   0    1.90    3.50
 -10  -9   0    5.72    4.06
  10   9   0   -3.63    5.61
  10   9   0    4.37    5.96
  10   9   0   -4.10    5.43
  10   9   0    4.67    1.23
 -11  -9   0    2.23    3.83
 -11  -9   0    0.19    2.99
 -11  -9   0    1.59    4.76
 -11  -9   0    3.40    2.73
  11   9   0    1.35    1.15
  11   9   0    5.22    7.65
  11   9   0   -1.48    4.54
  11   9   0    0.66    6.21
  11   9   0    2.04    5.97
 -12  -9   0   -1.41    2.53
 -12  -9   0   -2.71    5.21
 -12  -9   0    0.44    3.88
 -12  -9   0    3.63    3.99
  12   9   0   -4.41    6.06
  12   9   0    3.87   10.33
  12   9   0   -0.27    5.09
  12   9   0    1.14    6.83
  12   9   0    0.99    1.27
 -13  -9   0    1.76    5.81
 -13  -9   0   -2.36    4.29
 -13  -9   0    7.00    4.24
 -13  -9   0    4.34    3.14
  13   9   0    3.38    7.38
  13   9   0   -8.75    5.32
  13   9   0    2.20    1.35
  13   9   0    3.12    8.70
 -14  -9   0   -0.61    3.06
 -14  -9   0   -5.49    3.12
 -14  -9   0   -6.20    7.08
 -14  -9   0   -0.56    4.28
  14   9   0   -1.73    8.17
  14   9   0    0.28    7.34
  14   9   0   -0.51    1.28
  10 -10   0    3.99    7.43
  10 -10   0    8.92    9.43
  10 -10   0    1.78    6.54
  10 -10   0   15.35   10.69
 -10  10   0    0.81    3.19
 -10  10   0    4.64   10.13
 -10  10   0   -2.50    3.85
   9 -10   0    1.99    7.46
   9 -10   0   12.51    7.83
   9 -10   0    3.83    7.69
   9 -10   0   -3.07    6.96
  -9  10   0   14.93    9.35
  -9  10   0    3.10    3.23
  -9  10   0    6.26    4.11
   8 -10   0   16.34    9.66
   8 -10   0   -1.01    6.40
   8 -10   0   13.19    8.36
   8 -10   0    3.73    8.28
  -8  10   0    8.15    3.23
  -8  10   0    4.67    6.99
  -8  10   0   -0.21    3.86
  -8  10   0   22.00    9.48
   7 -10   0   -3.84   11.19
   7 -10   0    1.10    5.49
   7 -10   0   -7.50    5.50
  -7  10   0    5.86    3.69
  -7  10   0   -1.30    2.17
  -7  10   0    2.78    2.56
  -7  10   0   -6.06    5.51
  -7  10   0   -4.31    6.20
   6 -10   0   11.28    6.08
   6 -10   0   -5.62    4.66
   6 -10   0   19.29    8.61
   6 -10   0   -2.74    5.35
  -6  10   0    9.26    2.89
  -6  10   0   26.16    8.91
  -6  10   0   12.08    4.06
  -6  10   0    6.58    2.87
  -6  10   0   18.58    7.67
   5 -10   0   -2.71    4.65
   5 -10   0    4.72    6.34
   5 -10   0   -5.56    4.57
   5 -10   0   -0.04    5.22
  -5  10   0    5.54    6.53
  -5  10   0   -1.20    4.62
  -5  10   0    0.21    2.16
  -5  10   0   -4.60    1.95
  -5  10   0   -6.14    2.23
   4 -10   0   10.24    6.70
   4 -10   0   -1.02    4.58
   4 -10   0    7.84    6.40
   4 -10   0   -3.56    5.82
   4 -10   0    7.26    6.86
  -4  10   0   -4.18    3.73
  -4  10   0   17.71    9.96
  -4  10   0   -5.42    4.42
  -4  10   0    0.91    1.28
  -4  10   0   -3.05    2.28
  -4  10   0   -1.46    1.94
  -4  10   0    0.84    2.25
   3 -10   0    2.16    1.23
   3 -10   0    5.17    7.26
   3 -10   0   -1.15    4.94
   3 -10   0   -3.39    4.80
   3 -10   0    7.78    5.09
   3 -10   0   17.73    6.59
  -3  10   0   -4.05    2.17
  -3  10   0    0.77    1.96
  -3  10   0    5.10    4.57
  -3  10   0    2.53    5.05
  -3  10   0    0.51    1.14
  -3  10   0   -3.04    4.45
  -3  10   0   -3.77    3.99
  -3  10   0   -0.34    1.63
   2 -10   0   -7.29    3.08
   2 -10   0   -3.20    5.19
   2 -10   0   -1.41    4.39
   2 -10   0    3.66    3.72
   2 -10   0    7.11    9.38
   2 -10   0    8.99    5.46
   2 -10   0    3.57    6.41
   2 -10   0    1.11    1.11
  -2  10   0   -7.96    2.71
  -2  10   0   -3.01    3.54
  -2  10   0    5.80    2.31
  -2  10   0   -1.13    4.18
  -2  10   0    1.35    1.12
  -2  10   0   -2.36    4.80
  -2  10   0    2.71    2.53
  -2  10   0    2.94    1.96
   1 -10   0   18.94    7.20
   1 -10   0   13.41    6.54
   1 -10   0   10.29    8.66
   1 -10   0    7.14    5.50
   1 -10   0   11.09    1.90
   1 -10   0   18.06    6.35
   1 -10   0   20.65    6.22
   1 -10   0    7.81    5.37
   1 -10   0    4.98    3.64
  -1  10   0   -0.03    5.22
  -1  10   0   11.54    3.04
  -1  10   0    4.53    4.19
  -1  10   0   13.10    2.86
  -1  10   0    9.01    4.76
  -1  10   0   11.57    1.79
  -1  10   0   10.76    5.87
  -1  10   0    9.64    2.60
   0 -10   0   47.13   10.90
   0 -10   0   49.79    9.92
   0 -10   0   31.61    4.50
   0 -10   0   29.11    7.17
   0 -10   0   20.42    5.87
   0 -10   0   22.15    7.77
   0 -10   0   35.96    7.97
   0 -10   0   22.17    7.80
   0 -10   0   17.65    7.10
   0  10   0   36.99    3.92
   0  10   0   28.02    8.63
   0  10   0   28.70    4.58
   0  10   0   34.21    5.13
   0  10   0   30.25    6.19
   0  10   0   27.55    7.85
   0  10   0   24.33    4.28
   0  10   0   42.63    9.88
   0  10   0   37.44    6.74
  -1 -10   0    4.55    4.25
  -1 -10   0    7.29    4.92
  -1 -10   0   13.65    5.82
  -1 -10   0   -0.85    4.55
  -1 -10   0    6.29    1.43
  -1 -10   0   18.05    6.29
  -1 -10   0   11.33    6.76
  -1 -10   0    7.44    5.24
   1  10   0    9.15    2.65
   1  10   0    4.00    4.86
   1  10   0   10.39    2.61
   1  10   0    7.14    4.41
   1  10   0    7.14    1.42
   1  10   0   13.22    4.96
   1  10   0    9.77    5.61
  -2 -10   0    4.87    4.65
  -2 -10   0    5.45    2.26
  -2 -10   0   13.86    4.69
  -2 -10   0    3.13    4.27
  -2 -10   0    9.69    6.34
  -2 -10   0   12.37    6.50
  -2 -10   0    7.51    1.52
  -2 -10   0   17.36    4.91
   2  10   0   10.27    2.26
   2  10   0   11.53    2.71
   2  10   0    4.38    4.58
   2  10   0   10.08    2.89
   2  10   0    8.12    2.39
   2  10   0    9.13    6.00
   2  10   0    6.60    5.27
   2  10   0   10.91    5.74
  -3 -10   0   50.25    5.95
  -3 -10   0   40.80    9.66
  -3 -10   0   94.73   17.89
  -3 -10   0   50.15    6.54
  -3 -10   0   49.14    8.27
  -3 -10   0   43.17    9.25
  -3 -10   0   58.82    8.85
  -3 -10   0   49.26   12.24
  -3 -10   0   44.38   10.24
   3  10   0   39.26   10.11
   3  10   0   48.77   10.19
   3  10   0   33.95   12.36
   3  10   0   46.73   11.51
   3  10   0   56.22    6.66
   3  10   0   49.13   10.48
   3  10   0   48.39    6.99
   3  10   0   53.68    5.95
  -4 -10   0   35.18    9.04
  -4 -10   0   34.98    5.36
  -4 -10   0   34.67   11.71
  -4 -10   0   15.79    8.16
  -4 -10   0   41.19    7.07
  -4 -10   0   44.88    8.13
  -4 -10   0   25.87    6.75
  -4 -10   0   38.65    7.17
   4  10   0   63.61   12.72
   4  10   0   29.14    8.99
   4  10   0   36.04    5.52
   4  10   0   20.60    7.93
   4  10   0   45.16    5.65
   4  10   0   38.90    9.56
   4  10   0   44.09    4.63
  -5 -10   0    5.09    5.65
  -5 -10   0   22.26    5.08
  -5 -10   0   17.24    3.13
  -5 -10   0   17.94    5.12
  -5 -10   0   15.40    6.42
  -5 -10   0    0.93    4.92
  -5 -10   0   15.57    6.68
  -5 -10   0   12.64    4.63
   5  10   0   11.72    6.49
   5  10   0   15.54    4.23
   5  10   0   17.68    3.10
   5  10   0   14.45    2.12
   5  10   0   13.64    3.45
   5  10   0   23.51    8.28
   5  10   0   17.66    7.22
   5  10   0   16.08    6.16
  -6 -10   0    6.82    4.85
  -6 -10   0   13.31    5.98
  -6 -10   0   23.81    5.71
  -6 -10   0    4.49    5.49
  -6 -10   0    8.34    2.62
  -6 -10   0    6.20    4.17
   6  10   0   12.22    3.36
   6  10   0   30.04    9.28
   6  10   0   20.50    7.94
   6  10   0   12.66    1.86
   6  10   0   18.13    3.69
   6  10   0   13.45    6.50
   6  10   0   10.95    2.77
  -7 -10   0    7.88    5.17
  -7 -10   0   14.03    5.44
  -7 -10   0   10.98    4.54
  -7 -10   0   13.60    5.26
  -7 -10   0    8.43    3.65
  -7 -10   0   10.91    2.66
  -7 -10   0    6.32    4.70
   7  10   0   26.78    8.81
   7  10   0    6.49    6.82
   7  10   0   10.35    6.13
   7  10   0    6.94    2.63
   7  10   0   12.22    1.88
   7  10   0   11.82    3.31
   7  10   0   18.37    2.96
  -8 -10   0   -2.98    3.78
  -8 -10   0   -3.29    2.65
  -8 -10   0    5.75    2.93
  -8 -10   0    0.86    4.01
  -8 -10   0   -3.15    2.87
  -8 -10   0    2.92    3.97
   8  10   0   -6.13    4.44
   8  10   0   -0.02    0.98
   8  10   0   -0.64    4.50
   8  10   0    0.27    2.38
   8  10   0   -6.92    3.13
   8  10   0    0.19    1.94
  -9 -10   0    1.39    4.44
  -9 -10   0    0.59    3.23
  -9 -10   0    2.26    2.55
  -9 -10   0    0.04    2.20
  -9 -10   0    0.22    3.06
   9  10   0    1.05    0.99
   9  10   0   -1.14    1.71
   9  10   0   -2.71    5.81
   9  10   0   -4.91    3.83
   9  10   0   -2.54    5.08
 -10 -10   0    3.06    2.42
 -10 -10   0    1.27    4.07
 -10 -10   0   -2.03    2.66
 -10 -10   0    3.03    3.92
 -10 -10   0   -8.65    4.56
  10  10   0    5.13    7.70
  10  10   0    2.01    4.68
  10  10   0    1.51    6.49
  10  10   0    0.92    1.25
 -11 -10   0   -0.60    2.97
 -11 -10   0    0.29    3.74
 -11 -10   0    0.32    2.44
 -11 -10   0   -1.19    4.99
 -11 -10   0    0.86    4.25
  11  10   0    3.45    6.72
  11  10   0    3.31    6.42
  11  10   0    1.40    1.29
  11  10   0    3.82   11.70
 -12 -10   0   -7.92    3.19
 -12 -10   0   -0.10    3.43
 -12 -10   0    0.98    2.71
 -12 -10   0    5.75    6.19
  12  10   0    2.91    1.31
  12  10   0    4.55    9.01
  12  10   0   -1.71    5.91
  12  10   0   14.65    8.76
  12  10   0   10.71    7.19
 -13 -10   0    0.40    2.75
 -13 -10   0    3.22    5.16
 -13 -10   0    4.29    4.45
 -13 -10   0    0.26    5.96
  13  10   0   -5.87    6.64
  13  10   0    5.13    1.58
  13  10   0   -2.28    6.10
  13  10   0   -4.14    6.25
 -14 -10   0   14.72    5.59
 -14 -10   0    3.83    5.35
 -14 -10   0    5.74    3.48
  14  10   0    4.47    9.45
  14  10   0    3.52    2.51
  10 -11   0    1.00   11.23
  10 -11   0    3.46   16.91
  10 -11   0   -0.16    7.25
 -10  11   0   -3.59    3.31
 -10  11   0    2.39    3.33
   9 -11   0    0.10    9.21
   9 -11   0    5.45    8.76
   9 -11   0    0.98    7.32
   9 -11   0  -11.00    5.55
  -9  11   0    1.78    8.93
  -9  11   0   -4.78    3.49
  -9  11   0    4.81    3.31
   8 -11   0   -1.66    6.62
   8 -11   0   16.78    9.49
   8 -11   0   16.09    9.91
   8 -11   0   -4.16    5.58
  -8  11   0    2.18    3.03
  -8  11   0   -0.51    3.30
  -8  11   0   -0.71    7.01
   7 -11   0    0.37    6.48
   7 -11   0    3.80    7.83
   7 -11   0   -6.34    5.80
   7 -11   0    3.44    7.04
  -7  11   0    2.08    2.63
  -7  11   0    8.57    8.64
  -7  11   0    1.33    2.50
  -7  11   0   -2.42    5.97
  -7  11   0    0.88    3.02
   6 -11   0   -6.39    5.09
   6 -11   0   -8.60    4.24
   6 -11   0    9.19    8.16
   6 -11   0   11.78    7.45
  -6  11   0   -1.35    2.22
  -6  11   0   -0.97    5.04
  -6  11   0    1.15    6.69
  -6  11   0   -3.25    2.43
  -6  11   0   -1.25    3.01
   5 -11   0   -3.83    4.76
   5 -11   0   -4.99    5.53
   5 -11   0   -2.60    5.99
   5 -11   0    3.60    7.25
  -5  11   0   -0.15    2.61
  -5  11   0   -1.58    2.37
  -5  11   0  -11.73    4.91
  -5  11   0   14.38    7.79
  -5  11   0   -1.80    2.08
   4 -11   0   -0.03    6.00
   4 -11   0    4.94    6.28
   4 -11   0    4.52    5.65
   4 -11   0   27.53   18.12
   4 -11   0   -3.21    5.34
  -4  11   0    4.73    3.46
  -4  11   0    3.40    6.09
  -4  11   0    1.02    1.88
  -4  11   0    8.04    2.87
  -4  11   0    9.78    7.17
   3 -11   0   12.73    6.63
   3 -11   0    6.04    5.80
   3 -11   0   11.83    7.43
   3 -11   0    8.36    9.69
   3 -11   0    3.08    6.34
   3 -11   0    8.16    6.66
  -3  11   0   12.41    6.63
  -3  11   0    5.06    2.37
  -3  11   0    5.92    2.87
  -3  11   0    1.67    5.90
  -3  11   0    5.75    2.70
  -3  11   0    2.66    5.40
  -3  11   0    9.61    1.87
   2 -11   0    2.38    8.00
   2 -11   0   -4.30    5.03
   2 -11   0    2.48    3.66
   2 -11   0    0.18    4.97
   2 -11   0    3.23    5.05
   2 -11   0    0.43    1.35
   2 -11   0    7.13    5.99
   2 -11   0    0.61    5.70
  -2  11   0   -2.70    2.17
  -2  11   0   -0.86    5.16
  -2  11   0   -3.08    4.84
  -2  11   0   -0.83    4.20
  -2  11   0    0.11    1.07
  -2  11   0    2.06    2.35
  -2  11   0   -1.28    1.77
  -2  11   0    0.04    5.08
   1 -11   0    0.59    3.30
   1 -11   0   -0.70    4.51
   1 -11   0   -1.14    7.37
   1 -11   0   -6.00    3.01
   1 -11   0   -0.26    1.21
   1 -11   0   -4.97    3.31
   1 -11   0   -3.19    4.97
  -1  11   0    2.51    1.19
  -1  11   0   -0.32    1.95
  -1  11   0    0.36    1.78
  -1  11   0   -3.00    3.57
  -1  11   0    2.27    4.90
  -1  11   0   -1.64    5.04
  -1  11   0    7.01    5.82
  -1  11   0    0.21    2.16
   0 -11   0   -0.77    1.11
   0 -11   0    0.46    4.96
   0 -11   0   -5.39    3.50
   0 -11   0    1.47    3.05
   0 -11   0    3.38    5.12
   0 -11   0   -4.23    4.40
   0 -11   0    4.30    5.51
   0 -11   0    0.55    6.78
   0 -11   0   -3.69    3.63
   0  11   0   -1.36    4.84
   0  11   0   -0.21    3.61
   0  11   0   -0.43    2.21
   0  11   0    0.21    2.14
   0  11   0   -8.27    3.47
   0  11   0    2.98    1.98
  -1 -11   0   -0.40    4.30
  -1 -11   0   -2.33    4.99
  -1 -11   0    0.81    5.08
  -1 -11   0   -0.10    0.91
  -1 -11   0    1.56    4.07
  -1 -11   0    5.18    5.48
  -1 -11   0    1.66    5.47
   1  11   0    1.78    1.10
   1  11   0    3.81    2.58
   1  11   0    5.77    5.71
   1  11   0    7.27    6.69
   1  11   0    6.37    5.79
   1  11   0   -1.71    2.44
   1  11   0    2.39    1.99
  -2 -11   0    3.44    4.24
  -2 -11   0    6.77    5.24
  -2 -11   0    1.81    4.57
  -2 -11   0   12.69    6.18
  -2 -11   0    5.75    5.17
   2  11   0    0.82    4.32
   2  11   0    8.45    2.57
   2  11   0    7.99    1.49
   2  11   0    5.70    6.95
   2  11   0    4.73    2.31
   2  11   0    2.95    5.23
   2  11   0    5.55    2.42
  -3 -11   0   -0.42    4.13
  -3 -11   0   -2.48    3.69
  -3 -11   0    5.45    3.99
  -3 -11   0    2.97    5.31
  -3 -11   0   -1.98    4.14
  -3 -11   0    4.91    5.17
   3  11   0    0.21    4.20
   3  11   0    2.30    5.68
   3  11   0   -3.28    4.46
   3  11   0    5.31    5.57
   3  11   0    0.12    1.95
   3  11   0    1.29    2.24
   3  11   0    3.63    1.13
  -4 -11   0   -0.76    4.30
  -4 -11   0    2.23    3.35
  -4 -11   0    6.09    4.39
  -4 -11   0   -3.05    3.97
  -4 -11   0   -2.66    4.65
  -4 -11   0   -1.06    3.52
   4  11   0    2.23    4.38
   4  11   0    0.21    2.17
   4  11   0   -0.82    0.97
   4  11   0    0.70    5.37
   4  11   0    1.77    2.14
   4  11   0   -9.35    3.53
  -5 -11   0    1.42    5.44
  -5 -11   0    6.18    4.44
  -5 -11   0    5.92    5.66
  -5 -11   0    0.22    4.45
  -5 -11   0    9.74    4.34
  -5 -11   0    6.37    4.38
   5  11   0   10.54    7.49
   5  11   0    7.18    2.61
   5  11   0    1.38    4.35
   5  11   0    9.52    2.65
   5  11   0    0.63    4.80
   5  11   0    8.59    1.49
  -6 -11   0   15.54    5.49
  -6 -11   0   10.40    5.64
  -6 -11   0   11.53    4.91
  -6 -11   0    5.75    4.47
   6  11   0    9.72    2.90
   6  11   0    7.02    2.51
   6  11   0    8.16    1.55
   6  11   0    0.85    4.92
   6  11   0    3.53    6.75
   6  11   0    5.77    5.30
  -7 -11   0   -4.61    3.67
  -7 -11   0    2.37    4.21
  -7 -11   0    0.03    3.89
  -7 -11   0    3.29    2.89
  -7 -11   0   10.46    4.87
  -7 -11   0   11.16    5.13
   7  11   0    0.82    1.10
   7  11   0    6.25    6.92
   7  11   0   -2.92    4.58
   7  11   0   -1.67    5.23
   7  11   0   -0.23    2.44
   7  11   0   -0.45    2.01
   7  11   0    0.84    2.25
  -8 -11   0    8.47    6.74
  -8 -11   0   -0.90    2.50
  -8 -11   0    1.68    3.47
  -8 -11   0   -1.63    4.35
  -8 -11   0    1.86    3.33
  -8 -11   0    6.35    4.76
   8  11   0    1.87    1.15
   8  11   0   -0.52    5.71
   8  11   0    4.22    2.85
   8  11   0    1.84    2.02
   8  11   0   10.36    6.18
   8  11   0    6.12    6.88
  -9 -11   0    1.03    3.63
  -9 -11   0    1.18    2.25
  -9 -11   0    7.38    5.11
  -9 -11   0    0.46    3.11
  -9 -11   0    0.42    3.86
   9  11   0    1.73    7.86
   9  11   0   -0.50    1.83
   9  11   0   -4.70    5.04
   9  11   0    1.69    1.19
   9  11   0    7.43    6.20
 -10 -11   0   -0.38    4.01
 -10 -11   0    6.37    2.73
 -10 -11   0   -0.08    3.64
 -10 -11   0   -2.85    4.83
 -10 -11   0   -2.77    3.18
  10  11   0    2.57    1.31
  10  11   0    2.65    6.19
  10  11   0    6.73    6.38
 -11 -11   0    2.67    3.17
 -11 -11   0    8.89    5.82
 -11 -11   0    4.89    4.52
 -11 -11   0    5.97    4.97
 -11 -11   0    5.93    3.07
  11  11   0    6.35    9.49
  11  11   0    5.69    1.49
  11  11   0    0.73    5.17
  11  11   0    7.59    7.78
 -12 -11   0   -0.90    4.15
 -12 -11   0    6.17    3.26
 -12 -11   0    0.12    3.70
 -12 -11   0    4.80    9.20
  12  11   0    3.50    1.44
  12  11   0   -2.17    8.26
  12  11   0   -9.53    4.95
 -13 -11   0   -1.93    2.84
 -13 -11   0   -2.84    4.50
 -13 -11   0    0.50    6.23
 -13 -11   0   -2.81    3.64
  13  11   0    2.46    1.40
  13  11   0    3.62    7.55
  13  11   0   -3.00    7.73
  13  11   0  -11.02    7.03
   9 -12   0   -0.19    7.20
   9 -12   0    9.11   10.33
   9 -12   0   10.06   10.18
  -9  12   0   -2.30    2.50
  -9  12   0   10.22    9.92
  -9  12   0    2.90    4.08
   8 -12   0   -6.71    8.49
   8 -12   0   -5.85    7.30
   8 -12   0   -6.17    8.10
   8 -12   0    6.50    8.30
  -8  12   0    0.22    3.54
  -8  12   0    1.52    8.18
  -8  12   0    3.07    2.97
   7 -12   0   -5.25    5.79
   7 -12   0  -14.51    5.21
   7 -12   0   -8.00    5.33
   7 -12   0   10.05    8.43
  -7  12   0    4.62    8.79
  -7  12   0   -1.28    3.80
  -7  12   0    4.12    3.21
  -7  12   0   -7.32    5.30
  -7  12   0    0.65    2.83
   6 -12   0   -3.63    6.28
   6 -12   0   -5.63    6.22
   6 -12   0   -3.58    5.11
   6 -12   0    0.09    7.13
  -6  12   0    0.80    2.53
  -6  12   0    3.47    3.53
  -6  12   0   -0.97    2.66
  -6  12   0    6.96    7.80
   5 -12   0    1.99    6.89
   5 -12   0   -2.40    5.32
   5 -12   0   -6.71    5.68
   5 -12   0    9.27    8.31
   5 -12   0    5.68    8.13
  -5  12   0   -1.97    2.24
  -5  12   0    8.11    7.20
  -5  12   0    0.35    2.67
  -5  12   0   -1.32    3.14
  -5  12   0    1.73    7.32
   4 -12   0    7.11    7.33
   4 -12   0   -7.59    6.05
   4 -12   0    3.70    6.24
   4 -12   0    7.98    7.30
   4 -12   0   18.02    8.65
  -4  12   0    3.81    3.39
  -4  12   0    2.91    2.86
  -4  12   0    6.76    6.34
  -4  12   0    8.81    2.76
  -4  12   0    5.79    6.03
   3 -12   0    4.25    7.39
   3 -12   0   -6.92    4.94
   3 -12   0    6.94    9.11
   3 -12   0   -0.11    5.48
   3 -12   0   -3.72    5.81
   3 -12   0    9.53    7.03
  -3  12   0    0.33    1.58
  -3  12   0    1.44    2.46
  -3  12   0    1.41    7.06
  -3  12   0    5.14    3.10
  -3  12   0   -1.63    1.93
  -3  12   0    6.06    6.26
  -3  12   0   -3.43    5.43
   2 -12   0   10.18    6.69
   2 -12   0    3.06    9.05
   2 -12   0    6.21    6.75
   2 -12   0    3.86    6.16
   2 -12   0   -0.79    5.40
  -2  12   0    1.84    6.04
  -2  12   0    4.72    1.64
  -2  12   0    4.01    6.26
  -2  12   0    3.76    2.91
  -2  12   0    1.37    2.19
  -2  12   0    2.31    2.46
  -2  12   0    1.06    5.01
   1 -12   0   -4.46    4.94
   1 -12   0   -3.32    5.33
   1 -12   0   -0.88    4.54
   1 -12   0    2.03    5.81
   1 -12   0    0.43    6.27
   1 -12   0   -0.35    3.92
   1 -12   0   12.25    8.72
  -1  12   0   -4.99    4.90
  -1  12   0    3.35    1.38
  -1  12   0    0.13    2.39
  -1  12   0    9.17    5.14
  -1  12   0   -2.97    4.51
  -1  12   0   -1.00    2.02
  -1  12   0    2.00    2.60
   0 -12   0   -5.95    5.20
   0 -12   0    5.60    5.68
   0 -12   0    9.80    6.16
   0 -12   0   21.98    8.28
   0 -12   0    9.02    5.03
   0 -12   0    1.44    7.06
   0 -12   0   17.50    6.64
   0  12   0   19.79    3.58
   0  12   0   12.17    2.11
   0  12   0   10.67    6.96
   0  12   0   23.09    8.38
   0  12   0   16.09    5.02
   0  12   0   15.29    3.82
  -1 -12   0   10.71    5.47
  -1 -12   0   -2.18    4.90
  -1 -12   0   11.26    5.99
  -1 -12   0    4.29    6.00
   1  12   0   12.32    3.16
   1  12   0   13.77    4.63
   1  12   0    9.60    1.87
   1  12   0    8.86    6.04
   1  12   0    6.34    2.77
   1  12   0   16.70    8.12
  -2 -12   0   11.58    6.80
  -2 -12   0   -0.30    5.61
  -2 -12   0   15.07    5.64
  -2 -12   0   -0.24    4.65
  -2 -12   0   15.72    5.90
   2  12   0    5.05    2.64
   2  12   0    6.48    7.50
   2  12   0    8.85    2.89
   2  12   0    8.89    6.78
   2  12   0    9.07    1.75
  -3 -12   0   27.10    8.86
  -3 -12   0   32.14    6.82
  -3 -12   0   18.29    5.97
  -3 -12   0   17.37    7.75
   3  12   0   15.08    7.26
   3  12   0   21.47    3.00
   3  12   0   26.48    4.28
   3  12   0   32.80   10.54
   3  12   0   16.97    4.15
  -4 -12   0    4.67    5.04
  -4 -12   0   12.46    5.31
  -4 -12   0   14.41    6.50
  -4 -12   0    0.45    5.59
  -4 -12   0    9.35    4.65
   4  12   0    4.93    7.12
   4  12   0    4.24    2.73
   4  12   0    6.48    1.55
   4  12   0    9.72    6.11
   4  12   0   10.21    2.91
   4  12   0    7.48    5.78
  -5 -12   0    0.41    4.44
  -5 -12   0   -2.66    5.20
  -5 -12   0    2.01    4.16
  -5 -12   0   -5.82    3.57
   5  12   0    6.20    6.86
   5  12   0    2.59    5.80
   5  12   0   -2.03    2.13
   5  12   0   -1.60    5.35
   5  12   0   -0.14    1.11
   5  12   0    2.46    2.50
  -6 -12   0   -3.21    4.09
  -6 -12   0   -4.42    3.99
  -6 -12   0    5.37    5.20
   6  12   0    0.81    1.10
   6  12   0    2.52    2.38
   6  12   0   -1.73    4.68
   6  12   0    1.75    2.45
   6  12   0   -4.56    6.35
   6  12   0   -1.68    4.45
  -7 -12   0   -2.53    4.37
  -7 -12   0    2.99    4.95
  -7 -12   0    5.08    4.20
  -7 -12   0    2.69    3.09
  -7 -12   0    1.32    4.51
  -7 -12   0    8.08    4.74
   7  12   0    3.23    2.42
   7  12   0    0.81    2.76
   7  12   0   11.71    7.98
   7  12   0   10.30    8.62
   7  12   0    2.89    1.22
   7  12   0    3.01    5.72
   7  12   0    7.43    2.81
  -8 -12   0   -1.05    4.66
  -8 -12   0    4.05    4.36
  -8 -12   0   -1.24    3.02
  -8 -12   0    5.52    5.20
  -8 -12   0    3.50    4.07
   8  12   0    2.84    1.30
   8  12   0  -10.91    4.42
   8  12   0   -3.68    5.51
   8  12   0    1.88    2.80
   8  12   0   -3.98    1.93
   8  12   0    2.97    6.10
  -9 -12   0    0.78    4.49
  -9 -12   0    5.60    5.15
  -9 -12   0   -3.67    2.85
  -9 -12   0    0.55    4.01
   9  12   0   -0.65   11.95
   9  12   0    1.63    6.28
   9  12   0    1.82    4.29
   9  12   0    1.52    1.22
   9  12   0    3.38    2.34
   9  12   0   -2.49    5.13
 -10 -12   0    3.41    5.30
 -10 -12   0    0.12    4.03
 -10 -12   0    3.32    3.54
 -10 -12   0    0.64    4.63
 -10 -12   0   -4.82    2.22
  10  12   0   -5.38    7.04
  10  12   0   -4.99    4.81
  10  12   0   -5.66    4.63
  10  12   0   -1.25    1.12
 -11 -12   0   -3.42    5.98
 -11 -12   0   -5.35    3.53
 -11 -12   0    2.85    2.99
 -11 -12   0   -4.88    4.14
 -11 -12   0   -1.57    3.24
  11  12   0    3.12    9.97
  11  12   0    9.95    8.97
  11  12   0   -8.13    7.30
  11  12   0    1.96    1.32
 -12 -12   0    7.18    4.16
 -12 -12   0    2.31    4.50
 -12 -12   0    2.09    3.49
 -12 -12   0    1.59    4.77
 -12 -12   0   11.39    7.36
  12  12   0   16.82   13.05
  12  12   0    5.70    1.69
  12  12   0    5.42    8.43
 -13 -12   0    2.49    5.04
 -13 -12   0   -6.01    3.70
 -13 -12   0    4.50    7.37
  13  12   0   -9.25    8.12
  13  12   0   -2.59    7.48
  13  12   0    0.68    1.46
  13  12   0   -3.88    6.96
   8 -13   0    0.82    8.58
   8 -13   0   -9.19    6.59
   8 -13   0    8.25   10.77
   8 -13   0   -2.57    8.16
   8 -13   0   -8.13    7.48
  -8  13   0    2.45    3.23
  -8  13   0    1.59    4.03
  -8  13   0   -1.09    9.70
   7 -13   0   10.86    8.61
   7 -13   0   19.50   11.45
   7 -13   0   16.09   11.82
   7 -13   0    0.32    8.15
   7 -13   0    6.01    9.06
  -7  13   0    8.07    4.12
  -7  13   0    2.90    3.26
  -7  13   0    1.87    7.50
  -7  13   0    4.23    8.78
   6 -13   0   13.75    7.96
   6 -13   0   -0.28    8.20
   6 -13   0   -5.33    7.36
   6 -13   0    3.69    7.87
   6 -13   0   -0.62    7.66
  -6  13   0   12.21    9.36
  -6  13   0    1.10    2.77
  -6  13   0   -0.06    3.42
  -6  13   0    1.15    3.19
  -6  13   0   19.51   10.62
   5 -13   0    1.78    7.04
   5 -13   0   12.45    9.43
   5 -13   0   13.05    8.99
  -5  13   0    0.87    3.22
  -5  13   0   -1.79    2.31
  -5  13   0    5.88    7.12
  -5  13   0    1.05    7.30
  -5  13   0    3.71    3.32
   4 -13   0    0.32    5.74
   4 -13   0    6.59    6.75
   4 -13   0  -14.07    5.18
   4 -13   0   -1.17    6.85
   4 -13   0   -2.39    5.97
  -4  13   0    2.76    3.14
  -4  13   0    2.72    2.52
  -4  13   0    2.61    3.20
  -4  13   0    6.41   11.83
  -4  13   0   13.91    7.85
   3 -13   0   -7.66    6.41
   3 -13   0    7.78    7.60
   3 -13   0   -4.27    5.78
   3 -13   0   -5.83    5.31
  -3  13   0    2.02    3.04
  -3  13   0    0.57    3.05
  -3  13   0   -2.80    1.87
  -3  13   0    7.71    6.92
  -3  13   0    4.99    5.88
   2 -13   0    8.71   14.33
   2 -13   0    4.06    6.81
   2 -13   0   -1.76    5.67
   2 -13   0   13.79    8.99
   2 -13   0   -0.49    5.07
  -2  13   0    1.65    3.32
  -2  13   0    1.93    2.51
  -2  13   0   -4.46    6.20
  -2  13   0   11.46    7.35
  -2  13   0    2.01    2.86
  -2  13   0    1.42    5.43
  -2  13   0    1.29    1.41
   1 -13   0    2.66    6.38
   1 -13   0    4.92    6.52
   1 -13   0    6.31    6.39
   1 -13   0    4.60    5.99
   1 -13   0   -3.86    5.83
  -1  13   0   13.35    7.53
  -1  13   0    6.28    2.92
  -1  13   0    6.49    2.44
  -1  13   0   -1.71    5.89
  -1  13   0    2.30    3.07
  -1  13   0   10.18    5.69
  -1  13   0    3.89    1.59
   0 -13   0    5.31    5.98
   0 -13   0   -3.56    4.53
   0 -13   0   -4.84    5.44
   0 -13   0   -0.21    6.00
   0 -13   0    5.29    6.11
   0  13   0    3.39    3.12
   0  13   0    2.82    1.51
   0  13   0    1.82    6.75
   0  13   0   -8.70    4.00
   0  13   0   -0.76    2.34
  -1 -13   0   10.51    7.48
  -1 -13   0   -3.86    5.52
  -1 -13   0    1.42    5.97
  -1 -13   0   -3.17    4.51
   1  13   0   -3.87    5.79
   1  13   0    1.06    2.90
   1  13   0   -3.35    2.35
   1  13   0    0.33    5.20
   1  13   0    1.50    1.32
  -2 -13   0    4.74    6.22
  -2 -13   0   -3.51    4.79
  -2 -13   0    2.26    5.40
  -2 -13   0   -4.39    4.40
   2  13   0    8.81    3.11
   2  13   0    7.02    7.16
   2  13   0    0.78    1.26
   2  13   0   -9.01    3.80
   2  13   0    0.35    2.47
  -3 -13   0    7.09    6.57
  -3 -13   0   13.94    7.66
  -3 -13   0   -2.69    5.10
   3  13   0    0.80    7.05
   3  13   0   -0.86    1.20
   3  13   0    0.24    2.59
   3  13   0    2.87    2.65
   3  13   0   -3.27    4.73
  -4 -13   0    6.00    6.94
  -4 -13   0    4.37    5.23
  -4 -13   0    7.77    6.13
  -4 -13   0   -3.80    4.67
   4  13   0    4.08    6.23
   4  13   0    2.57    5.96
   4  13   0    6.45    3.02
   4  13   0    4.94    6.33
   4  13   0    6.06    2.74
   4  13   0    5.13    1.47
  -5 -13   0   -5.35    4.57
  -5 -13   0    3.27    4.94
  -5 -13   0   12.44    5.77
  -5 -13   0    4.58    7.19
   5  13   0    8.41    6.67
   5  13   0    4.01    2.72
   5  13   0    4.74    1.44
   5  13   0   -0.27    5.29
   5  13   0   10.95    2.95
   5  13   0    9.17    8.77
  -6 -13   0    0.26    5.26
  -6 -13   0    7.72    5.17
  -6 -13   0    4.99    5.16
  -6 -13   0   -0.19    5.36
   6  13   0   -0.15    2.44
   6  13   0    1.34    2.56
   6  13   0   -1.35    4.85
   6  13   0    4.00    1.34
   6  13   0   -1.38    4.94
   6  13   0   -7.51    5.10
  -7 -13   0   -3.38    5.18
  -7 -13   0    0.87    4.92
  -7 -13   0    1.22    4.13
  -7 -13   0    2.33    4.53
  -7 -13   0    2.46    3.20
  -7 -13   0   -2.54    4.63
   7  13   0    1.26    2.44
   7  13   0    1.01    3.01
   7  13   0   -2.52    5.35
   7  13   0    0.57    1.30
   7  13   0    3.40    5.96
   7  13   0   -1.04    6.17
  -8 -13   0   18.78    9.88
  -8 -13   0   11.02    5.84
  -8 -13   0    3.71    5.34
  -8 -13   0   10.67    4.52
  -8 -13   0   13.31    7.29
   8  13   0   11.54    8.62
   8  13   0    6.02    8.98
   8  13   0   10.63    1.98
   8  13   0   10.12    3.10
   8  13   0    5.96    7.20
   8  13   0   10.81    3.88
  -9 -13   0    2.96    5.48
  -9 -13   0    5.04    3.78
  -9 -13   0   -3.42    4.29
  -9 -13   0   -1.77    4.01
   9  13   0    2.02    1.35
   9  13   0    3.68    6.04
   9  13   0    7.13    3.73
   9  13   0    3.44    8.06
   9  13   0    3.84    2.59
   9  13   0    9.44    8.27
 -10 -13   0   -1.39    2.63
 -10 -13   0    8.06    5.51
 -10 -13   0   -4.20    4.63
 -10 -13   0   -0.60    3.40
 -10 -13   0    6.32    4.90
  10  13   0   16.48   10.82
  10  13   0   12.29    8.44
 -11 -13   0   -0.12    4.56
 -11 -13   0   -0.74    5.25
 -11 -13   0   -1.39    6.30
  11  13   0   -0.93    1.32
  11  13   0   -0.88    6.54
  11  13   0    4.29    7.13
  11  13   0   -4.31   10.15
 -12 -13   0    3.81    6.35
 -12 -13   0   -3.38    4.52
 -12 -13   0   -2.53    4.20
 -12 -13   0   -3.80    5.21
  12  13   0   14.96    9.60
  12  13   0    0.06    1.47
  12  13   0   -3.60    8.16
   7 -14   0    3.64   10.14
   7 -14   0   -3.55    9.30
   7 -14   0    0.99   13.40
   7 -14   0    3.94    7.79
  -7  14   0    0.70    9.34
  -7  14   0    0.76    4.00
  -7  14   0   -1.73    2.83
   6 -14   0   -0.55    7.90
   6 -14   0   13.45   10.61
   6 -14   0   -4.30    6.75
   6 -14   0    7.82    9.47
   6 -14   0   -5.33    7.96
  -6  14   0  -12.11    5.41
  -6  14   0   -6.69    2.85
  -6  14   0    3.18    8.57
  -6  14   0    1.27    3.57
  -6  14   0    0.17    2.61
   5 -14   0   -2.66    7.59
   5 -14   0   -0.97    7.67
   5 -14   0   -7.76    6.49
   5 -14   0    0.18    7.86
   5 -14   0    3.36    7.99
  -5  14   0   -1.82    6.76
  -5  14   0    2.27    3.86
  -5  14   0   -3.33    2.56
  -5  14   0    2.12    3.31
  -5  14   0    8.70    9.17
   4 -14   0    8.63    8.34
   4 -14   0    5.01    8.97
   4 -14   0    2.70    7.44
   4 -14   0    0.24    5.79
   4 -14   0    7.08    8.39
  -4  14   0   -2.40    3.25
  -4  14   0    4.65    3.36
  -4  14   0    9.99    3.05
  -4  14   0    4.53    7.81
   3 -14   0   -0.87    5.46
   3 -14   0    5.73   12.88
   3 -14   0   10.62    9.13
   3 -14   0   -3.93    6.29
  -3  14   0    2.62    3.04
  -3  14   0   -2.14    6.20
  -3  14   0    0.73    2.40
  -3  14   0    0.96    2.93
   2 -14   0    2.82    7.44
   2 -14   0   -6.78    5.35
   2 -14   0   -1.17    6.36
   2 -14   0    8.53    7.56
   2 -14   0    4.68    8.09
  -2  14   0    4.60    2.57
  -2  14   0   -1.88    6.64
  -2  14   0    4.28    3.25
  -2  14   0   -3.90    2.81
   1 -14   0   -3.93    6.38
   1 -14   0    6.59    6.79
   1 -14   0   11.30   12.97
   1 -14   0   -1.02    6.87
  -1  14   0    2.88    1.78
  -1  14   0   14.50    8.75
  -1  14   0   -5.74    2.80
   0 -14   0   -8.70    6.12
   0 -14   0   -8.69    5.21
   0 -14   0   -4.01    5.46
   0 -14   0   -8.98    4.52
   0  14   0    1.73    6.43
   0  14   0    1.83    2.80
   0  14   0    0.10    1.40
   0  14   0    2.52    6.11
   0  14   0   -2.96    2.69
  -1 -14   0    6.38    6.96
  -1 -14   0  -10.48    4.30
  -1 -14   0   -3.37    5.11
   1  14   0    1.55    2.71
   1  14   0    1.88    1.45
   1  14   0   13.86    8.20
   1  14   0   -2.57    2.32
   1  14   0   -1.56    6.81
  -2 -14   0   18.76    8.87
  -2 -14   0   -7.36    4.90
  -2 -14   0   -4.65    5.15
   2  14   0    3.75    2.81
   2  14   0    1.48    1.35
   2  14   0   -1.47    6.85
   2  14   0   -7.61    4.10
   2  14   0   -0.63    2.77
  -3 -14   0    5.82    6.00
  -3 -14   0   -6.20    4.89
  -3 -14   0   -5.58    5.30
   3  14   0    4.68    2.75
   3  14   0   -0.34    1.35
   3  14   0   -4.32    5.06
   3  14   0    7.32    8.69
   3  14   0    4.49    2.99
  -4 -14   0    0.16    5.14
  -4 -14   0    5.88    5.28
  -4 -14   0   -2.21    5.64
  -4 -14   0    0.67    6.75
   4  14   0    1.55    2.92
   4  14   0   -0.33    2.54
   4  14   0   -1.11    5.50
   4  14   0    2.71    5.39
   4  14   0    1.35    8.41
   4  14   0    3.23    1.41
  -5 -14   0   -1.52    5.26
  -5 -14   0    4.34    7.72
  -5 -14   0    5.01    6.64
  -5 -14   0   -3.13    4.68
   5  14   0    1.72    1.44
   5  14   0    7.49    8.27
   5  14   0   -2.73    5.07
   5  14   0    1.55    2.81
   5  14   0   -0.17    6.17
   5  14   0    4.90    3.10
  -6 -14   0    1.76    5.01
  -6 -14   0   -4.19    6.30
  -6 -14   0    4.59    6.12
  -6 -14   0   11.73    5.68
   6  14   0  -11.81    3.88
   6  14   0    6.70    2.85
   6  14   0   -0.70    7.29
   6  14   0   -1.26    2.78
   6  14   0    2.00    6.54
   6  14   0   -0.94    1.26
  -7 -14   0   -1.71    5.02
  -7 -14   0   -4.00    5.72
  -7 -14   0   -0.78    3.69
  -7 -14   0    0.76    4.63
  -7 -14   0    1.09    4.95
   7  14   0   -2.05    3.08
   7  14   0    1.98    1.40
   7  14   0    6.22    3.15
   7  14   0    6.91    7.08
   7  14   0    0.42    7.54
   7  14   0    2.41    5.79
  -8 -14   0    7.86    6.20
  -8 -14   0    6.81    6.30
  -8 -14   0   -1.87    5.04
  -8 -14   0    6.73    4.37
  -8 -14   0    7.02    5.85
   8  14   0    4.04    3.37
   8  14   0   -7.52    4.74
   8  14   0   -0.64    1.34
   8  14   0   -0.62    2.59
   8  14   0  -12.37    4.41
  -9 -14   0   -0.43    3.26
  -9 -14   0   -2.77    5.18
  -9 -14   0    1.39    4.32
  -9 -14   0    1.45    4.79
   9  14   0   10.30   10.63
   9  14   0    2.64    1.44
   9  14   0   -1.48    5.56
   9  14   0    2.50    7.45
   9  14   0    2.64    3.47
 -10 -14   0    8.01    5.74
 -10 -14   0    7.62    5.36
 -10 -14   0    1.14    9.05
 -10 -14   0   -5.63    5.37
  10  14   0   -5.71    7.64
  10  14   0    0.08    6.49
  10  14   0    9.43    9.84
 -11 -14   0    2.05    6.73
 -11 -14   0   -5.72    5.32
 -11 -14   0   -4.79    4.46
 -11 -14   0   -3.74    3.78
  11  14   0    0.95    9.83
  11  14   0    5.68    8.43
  11  14   0    7.20    8.03
  11  14   0    1.32    1.59
 -12 -14   0   -0.48    6.63
 -12 -14   0    1.00    6.68
 -12 -14   0    0.09    7.04
 -12 -14   0    1.15    4.83
  12  14   0   -1.03    2.86
  12  14   0    8.67   10.96
   6 -15   0    7.37    8.28
   6 -15   0    9.94   11.44
   6 -15   0    4.10   11.37
  -6  15   0    4.91    3.41
  -6  15   0    1.84    3.78
  -6  15   0    1.52    4.28
  -6  15   0   -0.28    8.57
   5 -15   0    3.75    9.27
   5 -15   0   -1.85    7.96
   5 -15   0    7.13   10.84
  -5  15   0   -1.84    7.62
  -5  15   0   -3.53    3.41
  -5  15   0   -7.75    2.84
  -5  15   0    0.59    3.06
   4 -15   0   -8.60    6.58
   4 -15   0   -5.88    7.78
   4 -15   0    1.61    7.30
  -4  15   0   -1.89    2.98
  -4  15   0   -3.43    2.39
  -4  15   0    0.19    7.61
  -4  15   0   -0.94    3.19
   3 -15   0   -3.49    6.92
   3 -15   0   14.79    9.74
   3 -15   0   -3.53    6.14
   3 -15   0   -7.62    6.48
  -3  15   0    0.56    3.51
  -3  15   0   -3.65    2.85
  -3  15   0   -0.46    2.58
  -3  15   0    7.35    8.17
   2 -15   0   -0.47    6.37
   2 -15   0    4.35    6.29
   2 -15   0   -2.23    7.90
   2 -15   0   -5.52    6.38
  -2  15   0    4.31    3.44
  -2  15   0    8.68    3.87
  -2  15   0   14.84    8.90
   1 -15   0   -2.56    7.18
   1 -15   0    0.54    6.46
   1 -15   0    0.10    6.81
  -1  15   0    0.28    6.09
  -1  15   0   -1.80    3.25
  -1  15   0   -4.01    2.76
  -1  15   0   -1.87    6.59
   0 -15   0   -3.89    6.38
   0 -15   0   -0.58    6.04
   0 -15   0   -3.16    6.18
   0  15   0   -0.76    1.64
   0  15   0    0.33    3.23
   0  15   0    1.19    3.04
   0  15   0   -0.09    5.91
   0  15   0    1.56    7.56
  -1 -15   0    3.05    7.25
  -1 -15   0   14.07    7.52
  -1 -15   0   -5.80    5.71
   1  15   0    2.74    1.68
   1  15   0   -0.13    6.04
   1  15   0   -0.20    8.22
   1  15   0   -0.87    2.74
   1  15   0    5.72    3.52
  -2 -15   0    0.02    6.86
  -2 -15   0   -6.64    5.78
  -2 -15   0    0.28    5.58
   2  15   0    2.95    7.64
   2  15   0    0.47    5.59
   2  15   0    6.50    1.74
   2  15   0    4.76    3.50
   2  15   0    3.72    3.47
  -3 -15   0   -2.69    6.07
  -3 -15   0    7.83    6.83
  -3 -15   0    1.11    6.01
   3  15   0   -2.37    2.95
   3  15   0    1.41    1.50
   3  15   0   10.70    7.75
   3  15   0    2.00    3.62
   3  15   0  -11.46    4.53
  -4 -15   0    3.73    7.72
  -4 -15   0    3.03    5.86
  -4 -15   0   -0.63    5.85
  -4 -15   0   12.52    6.11
   4  15   0    3.77    1.67
   4  15   0    3.13    7.79
   4  15   0   -3.28    6.31
   4  15   0   14.36    8.05
   4  15   0    6.50    3.33
   4  15   0    6.88    3.37
  -5 -15   0    6.79    6.53
  -5 -15   0    8.04    6.00
  -5 -15   0    3.57    6.69
  -5 -15   0    8.51    9.02
   5  15   0    8.15    3.14
   5  15   0    2.60   10.41
   5  15   0   -0.46    7.44
   5  15   0   11.12    8.11
   5  15   0    6.24    3.36
   5  15   0    8.79    3.43
  -6 -15   0    2.52    6.24
  -6 -15   0   13.43    8.62
  -6 -15   0    0.24    5.73
  -6 -15   0    6.73    5.76
   6  15   0    0.93    9.86
   6  15   0    3.34    1.58
   6  15   0   13.06    4.15
   6  15   0    3.43    3.19
   6  15   0    0.16    7.92
   6  15   0   -3.14    5.91
  -7 -15   0   -3.02    4.88
  -7 -15   0   -0.85    5.38
  -7 -15   0    7.06    6.38
  -7 -15   0   -5.01    3.82
   7  15   0   -0.35    3.51
   7  15   0   -3.11    6.48
   7  15   0    1.85    3.47
   7  15   0   -6.71    5.70
   7  15   0    2.15    1.43
   7  15   0    8.38    7.93
  -8 -15   0   -5.38    3.75
  -8 -15   0   12.52    6.69
  -8 -15   0   -7.47    4.98
  -8 -15   0    6.97    4.27
  -8 -15   0   -5.75    4.28
   8  15   0    4.09    1.62
   8  15   0   -3.45    4.53
   8  15   0    7.55    9.49
   8  15   0    1.00    7.03
   8  15   0    6.15    6.76
   8  15   0    0.98    3.54
  -9 -15   0   -4.24    5.91
  -9 -15   0    2.73    4.45
  -9 -15   0    3.82    5.38
  -9 -15   0    0.21    4.00
   9  15   0   -2.78    7.65
   9  15   0    7.99    4.39
   9  15   0    2.66    1.58
   9  15   0    1.65    8.20
   9  15   0   -3.88    6.03
 -10 -15   0   -0.44    6.07
 -10 -15   0    3.19    4.18
 -10 -15   0   -0.16    6.64
 -10 -15   0    0.02    5.50
  10  15   0    4.19    8.18
  10  15   0   -2.73    7.56
  10  15   0   -4.49    8.38
  10  15   0    0.16    1.48
 -11 -15   0    0.25    6.47
 -11 -15   0    3.23    6.55
 -11 -15   0    1.02    4.31
 -11 -15   0    1.71    5.26
  11  15   0    3.11    7.26
  11  15   0    5.05   12.19
  11  15   0   -0.09    1.92
  11  15   0   14.21   11.99
   4 -16   0    0.75    8.61
   4 -16   0  -11.80    6.41
   4 -16   0   -4.06    9.34
   4 -16   0    0.55    8.84
  -4  16   0   -1.63    3.79
  -4  16   0   -2.52    2.75
  -4  16   0   -1.94    7.44
  -4  16   0    8.11    4.78
   3 -16   0   -4.29    6.96
   3 -16   0    4.75    8.72
   3 -16   0   -2.32    6.86
   3 -16   0   -2.12    8.69
  -3  16   0   -5.51    3.54
  -3  16   0    5.03    4.02
  -3  16   0    5.22    8.72
   2 -16   0   18.28    9.90
   2 -16   0   14.10    8.66
   2 -16   0    3.97    9.12
   2 -16   0    0.36    6.62
  -2  16   0    6.62    4.53
  -2  16   0   16.87    9.99
  -2  16   0    1.12    3.67
   1 -16   0    8.83    9.07
   1 -16   0   -2.39    7.56
   1 -16   0   -1.20    8.01
   1 -16   0   22.79   10.72
  -1  16   0   -1.92    3.28
  -1  16   0   -1.15    3.37
  -1  16   0   12.36    8.86
   0 -16   0    9.94    7.47
   0 -16   0  -11.06    5.78
   0 -16   0    1.11    6.97
   0  16   0    5.46    3.65
   0  16   0    2.42    8.37
   0  16   0    1.85    6.53
   0  16   0    1.93    3.50
  -1 -16   0    1.75    7.39
  -1 -16   0    0.61    7.72
  -1 -16   0   -1.24    6.51
   1  16   0   -0.48    3.50
   1  16   0   -0.03    1.78
   1  16   0    0.91    6.47
   1  16   0    0.58    3.22
  -2 -16   0   -1.49    6.58
  -2 -16   0    8.74    7.68
  -2 -16   0   -7.19   10.35
   2  16   0    3.13    1.67
   2  16   0    2.15    3.35
   2  16   0   -0.41    3.33
   2  16   0   -0.67    6.81
   2  16   0   -5.44    6.92
  -3 -16   0   -3.87    5.81
  -3 -16   0    1.78    6.50
  -3 -16   0   -3.82    5.71
   3  16   0   12.99    8.56
   3  16   0   -3.35    2.72
   3  16   0    1.40    1.85
   3  16   0   -4.44    7.66
   3  16   0   -8.53    2.66
  -4 -16   0    5.45    5.96
  -4 -16   0    4.05    7.28
  -4 -16   0   -0.79    5.80
  -4 -16   0    2.01   12.63
   4  16   0    1.93    3.33
   4  16   0   -7.46    4.90
   4  16   0   -4.39    7.84
   4  16   0   -2.30    2.76
   4  16   0   -4.74    6.16
   4  16   0    1.83    1.61
  -5 -16   0   -0.81    6.18
  -5 -16   0    8.30    6.43
  -5 -16   0    1.01    9.12
   5  16   0    2.58    3.45
   5  16   0    6.07   10.14
   5  16   0   -0.39    3.23
   5  16   0    2.99    1.74
   5  16   0   -4.51    5.78
   5  16   0    6.30    7.78
  -6 -16   0   -4.83    5.29
  -6 -16   0   -3.83    5.47
  -6 -16   0   -7.28    5.32
  -6 -16   0    5.27    8.69
   6  16   0    6.21    6.87
   6  16   0   -8.41    7.21
   6  16   0    3.01    1.72
   6  16   0   -0.59    3.20
   6  16   0   -7.25    5.21
  -7 -16   0    6.38    6.25
  -7 -16   0    5.50    6.51
  -7 -16   0    0.36    5.79
  -7 -16   0    2.10    5.13
   7  16   0    0.91    6.79
   7  16   0    7.07    7.63
   7  16   0    1.80    3.82
   7  16   0   -2.81    3.09
   7  16   0  -14.02    5.44
   7  16   0    1.19    1.57
  -8 -16   0    0.14    5.40
  -8 -16   0   -1.44    3.36
  -8 -16   0    9.15    6.73
  -8 -16   0    6.22   10.44
  -8 -16   0    0.19    6.20
   8  16   0   -1.51    3.57
   8  16   0    2.08    9.39
   8  16   0   -0.47    1.39
   8  16   0    1.24    3.33
   8  16   0    1.98    7.32
   8  16   0   -2.74    6.87
  -9 -16   0   -2.95    5.62
  -9 -16   0    1.57    6.67
  -9 -16   0    0.58    3.80
  -9 -16   0   -4.39    6.00
   9  16   0   -1.56    7.57
   9  16   0    5.51    7.83
   9  16   0    2.57    4.07
   9  16   0   -0.94    1.52
   9  16   0   10.25   10.88
 -10 -16   0    9.52    7.25
 -10 -16   0    6.46    5.01
 -10 -16   0    1.21    6.52
 -10 -16   0    0.28    5.64
  10  16   0    2.86    9.40
  10  16   0   -6.59    6.31
  10  16   0    0.30    1.93
  10  16   0   41.32   29.69
   3 -17   0   -0.15   10.20
   3 -17   0    1.39   10.74
   3 -17   0    2.80    8.43
   3 -17   0   -1.71    8.22
  -3  17   0    0.14    4.11
  -3  17   0   -4.55    4.08
  -3  17   0   10.05    9.29
   2 -17   0    5.72    9.56
   2 -17   0   -1.09    8.47
   2 -17   0    9.84    8.26
   2 -17   0    5.86    9.37
  -2  17   0   -0.36    3.90
  -2  17   0   -3.42    3.62
  -2  17   0  -14.50    5.76
   1 -17   0   -1.92    7.72
   1 -17   0   -0.68    8.64
   1 -17   0   -4.81    6.39
  -1  17   0   13.30    8.89
  -1  17   0   -5.54    3.38
  -1  17   0   -4.07    3.34
   0 -17   0    5.84    8.69
   0 -17   0    5.54    7.63
   0 -17   0   -7.81    8.61
   0  17   0   12.03   10.94
   0  17   0   -1.39    3.41
   0  17   0    3.10    3.81
  -1 -17   0   -3.92    7.77
  -1 -17   0    5.72    7.22
  -1 -17   0    5.33    8.53
   1  17   0    4.71    3.70
   1  17   0    4.28    8.51
   1  17   0    5.63    4.10
   1  17   0    9.50   10.23
  -2 -17   0   11.84    9.71
  -2 -17   0   -3.20    6.33
  -2 -17   0   -1.91    7.12
   2  17   0    0.76    1.92
   2  17   0    4.46    8.43
   2  17   0   -5.42    7.79
   2  17   0   13.58    4.46
   2  17   0    4.79    3.69
  -3 -17   0    7.75    9.68
  -3 -17   0   -2.76    7.21
  -3 -17   0   -2.94    6.62
   3  17   0    0.29    1.66
   3  17   0    6.43    4.12
   3  17   0    9.11    8.38
   3  17   0   -0.16    3.33
   3  17   0   11.26    8.99
   3  17   0   -5.72    8.26
  -4 -17   0   -5.50    6.94
  -4 -17   0   -2.17    8.92
  -4 -17   0    9.13    9.76
   4  17   0   -4.33    3.45
   4  17   0   15.05    9.49
   4  17   0   -3.40    7.28
   4  17   0    1.69    3.52
   4  17   0    3.21    9.36
   4  17   0    3.65    1.88
  -5 -17   0   14.44    9.69
  -5 -17   0    1.28    8.63
   5  17   0   -2.94    8.20
   5  17   0    4.44    7.89
   5  17   0   -2.99    3.24
   5  17   0   -0.61    8.53
   5  17   0    3.39    1.83
   5  17   0    7.09    3.77
  -6 -17   0   -8.56    7.57
  -6 -17   0   -1.54    8.33
  -6 -17   0    7.74    6.79
   6  17   0   -1.09    6.34
   6  17   0    8.56    9.10
   6  17   0    2.03    9.56
   6  17   0   -4.06    3.37
   6  17   0   -0.94    1.74
  -7 -17   0   -2.95    6.49
  -7 -17   0   -6.98    7.16
  -7 -17   0    6.86    6.18
  -7 -17   0    9.05    7.32
   7  17   0    6.36    4.40
   7  17   0    8.65    8.36
   7  17   0   -2.69    8.36
   7  17   0   -2.13    3.52
   7  17   0    7.10    8.81
   7  17   0    1.59    1.79
  -8 -17   0    5.06   11.65
  -8 -17   0    5.89    7.82
  -8 -17   0   -1.69    3.80
  -8 -17   0    3.40    6.95
  -8 -17   0    0.65    6.95
   8  17   0    0.43    3.37
   8  17   0   -6.08    6.53
   8  17   0   -0.15    8.11
   8  17   0   -7.78    3.48
   8  17   0    0.17    1.72
   8  17   0   -5.03    8.43
  -9 -17   0    5.99    7.46
  -9 -17   0    2.74    8.03
  -9 -17   0    1.21    4.30
  -9 -17   0    5.00    7.50
   9  17   0    0.88   12.07
   9  17   0    6.69   12.06
   9  17   0   -3.03    6.72
   0 -18   0   -4.20    7.47
   0 -18   0  -12.34    8.91
   0 -18   0    5.42    9.04
   0  18   0   -0.84    4.77
   0  18   0    3.58    4.05
  -1 -18   0    6.46    8.54
  -1 -18   0    5.59   10.38
  -1 -18   0   -3.36    6.71
   1  18   0    9.65    4.44
   1  18   0   -9.63    7.10
   1  18   0   -0.15    3.43
  -2 -18   0   14.95   10.38
  -2 -18   0  -18.70    6.23
  -2 -18   0   13.73    9.04
   2  18   0   -4.98    9.02
   2  18   0    5.63    4.16
   2  18   0    1.21    3.80
   2  18   0   -8.89    6.05
  -3 -18   0   -1.98    6.85
  -3 -18   0    0.72    6.92
  -3 -18   0   -1.94    8.28
  -3 -18   0   -4.17   10.18
   3  18   0   -7.26    8.73
   3  18   0    5.42    8.67
   3  18   0    5.42    2.21
   3  18   0   -2.76    7.36
   3  18   0    0.74    3.64
   3  18   0   -1.71    3.56
  -4 -18   0   -7.00    8.87
  -4 -18   0    3.40    9.56
  -4 -18   0    5.69    7.37
  -4 -18   0    6.71    7.16
   4  18   0   -0.91    1.84
   4  18   0    4.24    3.91
   4  18   0    1.53    9.21
   4  18   0   -9.67    6.55
   4  18   0   -0.02    3.93
   4  18   0   23.60   13.30
  -5 -18   0  -10.09    8.03
  -5 -18   0    9.24    7.43
  -5 -18   0   -1.71    6.51
   5  18   0   -0.79    3.73
   5  18   0   -5.21    7.81
   5  18   0    1.64    1.88
   5  18   0   -0.01   10.66
   5  18   0   -2.67    3.49
   5  18   0  -10.80    6.14
  -6 -18   0   -0.62    6.72
  -6 -18   0   -7.76    6.12
  -6 -18   0    2.98   10.30
   6  18   0    9.40   11.66
   6  18   0  -10.53    5.57
   6  18   0   -4.52    3.45
   6  18   0   -1.10    1.84
   6  18   0   -1.33    8.90
   6  18   0   -0.89    4.09
  -7 -18   0    1.13    6.97
  -7 -18   0    6.98    6.71
  -7 -18   0    8.93    7.69
  -7 -18   0   -0.71    6.58
   7  18   0   -2.93   15.11
   7  18   0    2.35    3.96
   7  18   0    0.12    1.89
   7  18   0   -2.69    8.21
   7  18   0   -2.43    3.92
   7  18   0    3.52   14.48
   7  18  -1   -1.81    8.53
   7  18  -1    7.38    4.23
  -7 -18   1    6.73    6.53
  -7 -18   1    9.56    7.60
  -7 -18   1   -0.46    4.32
   6  18  -1   -0.06    1.88
   6  18  -1   -6.15   10.47
   6  18  -1   -0.87    8.77
   6  18  -1    2.22    4.01
   6  18  -1  -11.60    6.61
  -6 -18   1   -5.71    6.36
  -6 -18   1    4.28    7.21
   5  18  -1   -0.51    1.72
   5  18  -1    2.51    3.82
   5  18  -1    2.04    8.53
   5  18  -1   -9.33    6.12
   5  18  -1   -6.73    9.26
  -5 -18   1    5.11    7.46
  -5 -18   1   -5.34    6.18
   4  18  -1    0.65    9.98
   4  18  -1   -1.97    1.74
   4  18  -1    0.69    3.70
   4  18  -1   -4.72    7.69
   4  18  -1   -4.98    3.18
   4  18  -1    0.02    7.58
  -4 -18   1    7.60    7.37
  -4 -18   1    1.98    7.32
  -4 -18   1   -2.20    7.49
   3  18  -1    6.79    3.91
   3  18  -1    1.67    8.36
   3  18  -1  -12.06    6.19
   3  18  -1   -5.78   10.10
   3  18  -1   -0.96    1.80
   3  18  -1    1.65    3.86
  -3 -18   1    8.38    9.75
  -3 -18   1    4.94    7.04
  -3 -18   1   14.39    8.43
   2  18  -1    0.80    3.85
   2  18  -1   -3.30    3.42
   2  18  -1   -4.84    9.09
   2  18  -1    3.26    2.08
   2  18  -1    1.39    8.25
  -2 -18   1    6.40    8.64
  -2 -18   1    5.13    7.80
   1  18  -1    3.35    4.00
   1  18  -1    3.25    4.13
   1  18  -1   -0.16    7.90
  -1 -18   1   12.40   10.00
  -1 -18   1    0.40    8.02
   0  18  -1   -0.94    3.89
   0 -18   1    4.36    7.98
   0 -18   1    1.70    8.82
  -9 -17   1   -4.68    9.56
  -9 -17   1   -1.08    3.97
  -9 -17   1   -3.62    8.02
   8  17  -1   -2.71    3.75
   8  17  -1    6.21   10.53
   8  17  -1   11.07    8.85
   8  17  -1    0.31    7.68
   8  17  -1    0.97    3.65
   8  17  -1    1.06    1.69
  -8 -17   1    0.32    4.20
  -8 -17   1    6.56    5.99
  -8 -17   1    7.26    6.49
  -8 -17   1   -2.77    6.92
   7  17  -1   -3.31    3.95
   7  17  -1    4.54    3.85
   7  17  -1   -6.25    6.46
   7  17  -1    8.80    8.57
   7  17  -1    0.82    1.66
   7  17  -1    3.55   10.92
  -7 -17   1   -8.27    5.80
  -7 -17   1    7.09    7.00
  -7 -17   1    7.70    7.74
  -7 -17   1   -1.72    3.39
  -7 -17   1    4.26    6.47
   6  17  -1  -14.37    6.32
   6  17  -1    2.62    1.84
   6  17  -1    8.00    8.57
   6  17  -1    7.44   10.88
   6  17  -1    1.56    3.43
  -6 -17   1   11.12    7.17
  -6 -17   1   -2.40    6.05
   5  17  -1   -0.27    3.36
   5  17  -1   -1.75    7.51
   5  17  -1    0.85    4.84
   5  17  -1   -8.94    7.11
   5  17  -1   -4.43    5.70
   5  17  -1    6.50    1.87
  -5 -17   1   -5.41    6.26
  -5 -17   1   -8.78    6.74
  -5 -17   1   -1.51    8.18
  -5 -17   1   -1.58    6.29
   4  17  -1   -1.30    3.51
   4  17  -1    8.22    8.12
   4  17  -1    7.46    9.61
   4  17  -1   -6.30    7.00
   4  17  -1   -2.38    1.48
   4  17  -1    2.87    3.41
  -4 -17   1   -0.09    6.66
  -4 -17   1   -4.09    6.99
  -4 -17   1    0.23    6.38
   3  17  -1    1.35    3.43
   3  17  -1    4.04    2.08
   3  17  -1    8.52   10.55
   3  17  -1   -5.51    5.76
   3  17  -1    3.46    6.36
   3  17  -1    1.73    3.34
  -3 -17   1   -3.32    5.91
  -3 -17   1   -0.94    7.22
  -3 -17   1    1.78    8.73
  -3 -17   1   -3.62    6.56
   2  17  -1    1.32    3.41
   2  17  -1   -0.73    6.76
   2  17  -1   -8.88    6.83
   2  17  -1    1.25    3.47
   2  17  -1    3.05    1.87
  -2 -17   1   12.34    9.27
  -2 -17   1    0.46    8.41
  -2 -17   1   16.34    7.75
   1  17  -1    3.80    8.18
   1  17  -1    9.15    4.14
   1  17  -1    4.46    3.73
   1  17  -1    4.61    2.13
   1  17  -1   -1.95    8.15
  -1 -17   1    0.88    7.32
  -1 -17   1    3.19    7.26
  -1 -17   1    7.95    9.59
   0  17  -1   27.84   11.86
   0  17  -1    2.36    3.55
   0  17  -1   -1.74    3.05
   0 -17   1  -10.82    6.47
   0 -17   1   -1.02    6.97
   0 -17   1    0.22    7.77
  -1  17  -1    2.57    4.13
  -1  17  -1    4.78    3.90
  -1  17  -1    5.92    7.83
   1 -17   1    5.45    8.87
   1 -17   1    3.58    8.83
   1 -17   1   -2.39    8.10
  -2  17  -1   10.25    9.26
  -2  17  -1   -3.30    3.63
  -2  17  -1    1.21    3.79
   2 -17   1   -3.60    7.59
   2 -17   1   -4.20    9.44
   2 -17   1   -1.65    7.92
   2 -17   1    7.36    8.55
  -3  17  -1    3.70    4.24
  -3  17  -1   -7.94    6.95
  -3  17  -1    2.70    4.53
   3 -17   1   -0.44    9.92
   3 -17   1    5.73   13.51
   3 -17   1    2.58    8.95
  10  16  -1   -5.58    6.39
  10  16  -1    0.69   13.11
 -10 -16   1   -0.13    7.82
 -10 -16   1    0.40    6.90
 -10 -16   1   -0.82    4.30
 -10 -16   1   -0.37    7.81
   9  16  -1   -8.29    6.82
   9  16  -1   -2.10    7.59
   9  16  -1    0.55    1.60
   9  16  -1   -4.01    7.66
  -9 -16   1    1.13    6.69
  -9 -16   1   -5.42    4.38
  -9 -16   1   -7.46    4.92
  -9 -16   1   -1.36    3.50
   8  16  -1    6.75    8.79
   8  16  -1   -5.95    5.59
   8  16  -1    6.63   10.42
   8  16  -1    2.87    3.40
   8  16  -1    0.78    1.56
   8  16  -1    2.69    4.09
  -8 -16   1   -0.95    7.10
  -8 -16   1    5.71    4.16
  -8 -16   1   -7.24    4.42
  -8 -16   1   -9.85    4.75
   7  16  -1    4.95    8.40
   7  16  -1    3.04    4.00
   7  16  -1   -0.74    3.04
   7  16  -1   -5.87    7.96
   7  16  -1   -0.40    1.45
   7  16  -1    1.08    7.06
  -7 -16   1    4.63    6.24
   6  16  -1    0.34    7.80
   6  16  -1    4.69   10.45
   6  16  -1   10.89    3.88
   6  16  -1    5.79    1.89
   6  16  -1    0.52    6.66
  -6 -16   1   -7.12    5.52
  -6 -16   1    5.61    6.54
   5  16  -1   -5.33    4.65
   5  16  -1    9.82    3.91
   5  16  -1   10.77    3.77
   5  16  -1    6.59    1.83
   5  16  -1    0.88    6.94
   5  16  -1   -0.52    9.46
  -5 -16   1   -2.93    5.88
  -5 -16   1    7.68    6.26
  -5 -16   1    2.79    6.40
   4  16  -1   10.25    8.19
   4  16  -1   18.75   10.13
   4  16  -1    3.54    3.31
   4  16  -1    4.34    3.52
   4  16  -1    0.00    1.51
   4  16  -1   -7.57    7.26
  -4 -16   1   14.08    6.94
  -4 -16   1   -7.39    5.55
  -4 -16   1   13.88   11.27
   3  16  -1   -1.63    2.81
   3  16  -1   -3.44    5.44
   3  16  -1    4.64    3.28
   3  16  -1    4.13    1.82
   3  16  -1   -9.11    7.32
  -3 -16   1   -8.41    6.86
  -3 -16   1    7.99    6.91
  -3 -16   1   11.42    6.80
  -3 -16   1   -1.92    5.95
   2  16  -1    4.78    8.08
   2  16  -1   -1.40    2.79
   2  16  -1   16.96   10.35
   2  16  -1   -4.45    2.81
   2  16  -1    2.00    3.10
  -2 -16   1   -1.22    6.86
  -2 -16   1   -3.16    5.69
  -2 -16   1    4.12    6.79
   1  16  -1    7.97   10.88
   1  16  -1    4.00    3.55
   1  16  -1    2.69    1.90
   1  16  -1   -5.33    2.93
   1  16  -1   12.82    7.97
  -1 -16   1    9.60    7.00
  -1 -16   1   -7.59    5.57
   0  16  -1    2.37    1.81
   0  16  -1    6.19    3.38
   0  16  -1    0.96    3.40
   0  16  -1   11.09   10.95
   0  16  -1   -0.29    6.51
   0 -16   1    0.02    7.45
   0 -16   1   -5.79    6.24
   0 -16   1   11.34    8.63
  -1  16  -1    3.15    7.37
  -1  16  -1   -0.46    3.15
  -1  16  -1   -2.69    3.32
   1 -16   1   -5.41    6.77
   1 -16   1    0.57    6.75
   1 -16   1   -3.94    7.98
   1 -16   1    7.91    7.71
  -2  16  -1   -2.90    3.33
  -2  16  -1   -4.02    2.73
  -2  16  -1   13.49    9.52
   2 -16   1    7.37    9.17
   2 -16   1   -5.25    7.78
   2 -16   1   -3.77    6.68
   2 -16   1   -4.09    7.01
  -3  16  -1    6.04    8.34
  -3  16  -1   -1.36    2.55
  -3  16  -1   -0.98    3.34
  -3  16  -1    2.25    3.57
   3 -16   1    4.48    9.42
   3 -16   1   -5.28    6.94
   3 -16   1   -0.28    7.22
   3 -16   1    0.02    7.41
  -4  16  -1    2.34    2.94
  -4  16  -1    0.15    3.82
  -4  16  -1   -0.19    8.63
  -4  16  -1    8.96    4.09
   4 -16   1   11.40    9.79
   4 -16   1   -5.63    6.78
   4 -16   1   16.71   11.45
   4 -16   1    4.01    7.39
  11  15  -1    3.95   11.42
  11  15  -1   -1.53    2.91
 -11 -15   1   -1.69    7.04
 -11 -15   1    2.66    7.43
 -11 -15   1   -3.92    3.59
 -11 -15   1    3.33    7.71
  10  15  -1    0.55    1.55
  10  15  -1   -3.86    6.09
  10  15  -1   -4.43    7.11
  10  15  -1   17.96   12.47
 -10 -15   1    0.21    4.97
 -10 -15   1    5.49    4.28
 -10 -15   1    4.59    6.62
 -10 -15   1   -0.88    5.31
   9  15  -1   -1.89    6.08
   9  15  -1   15.88   11.65
   9  15  -1    0.03    6.78
   9  15  -1    0.40    1.49
  -9 -15   1   -6.03    6.06
  -9 -15   1   -6.71    4.21
  -9 -15   1    2.64    4.19
  -9 -15   1   -4.74    4.06
   8  15  -1    1.73    7.34
   8  15  -1   -1.84    3.94
   8  15  -1    0.39    6.31
   8  15  -1    0.29    3.58
   8  15  -1   -1.95    7.87
   8  15  -1    3.41    1.64
  -8 -15   1   -2.27    3.37
  -8 -15   1   -5.19    4.41
  -8 -15   1  -10.50    5.09
  -8 -15   1   -4.97    3.69
   7  15  -1   -1.03    6.63
   7  15  -1    0.13    3.55
   7  15  -1    3.25    3.36
   7  15  -1   -5.09    7.05
   7  15  -1   -2.28    7.36
   7  15  -1   -1.30    1.28
  -7 -15   1    0.46    5.76
  -7 -15   1   -0.67    3.19
  -7 -15   1    5.88    6.22
   6  15  -1    5.49    7.17
   6  15  -1    0.22    1.37
   6  15  -1    2.06    3.17
   6  15  -1   -3.66    5.21
   6  15  -1   -3.60    8.47
  -6 -15   1    0.63    5.98
  -6 -15   1    2.72    5.41
  -6 -15   1    1.04    5.59
   5  15  -1    0.22    1.36
   5  15  -1   -4.66    5.79
   5  15  -1   -0.14    2.88
   5  15  -1   -4.69    2.84
   5  15  -1   -1.70    8.12
   5  15  -1   -4.72    5.33
  -5 -15   1    2.76    5.99
  -5 -15   1    2.11    7.43
  -5 -15   1  -10.30    5.09
  -5 -15   1   -3.93    4.98
   4  15  -1    8.07    3.47
   4  15  -1    1.44    6.62
   4  15  -1   -8.92    5.43
   4  15  -1    0.64    2.82
   4  15  -1    3.95    1.65
   4  15  -1   -3.68    7.86
  -4 -15   1   -0.06    6.32
  -4 -15   1    1.87    6.12
  -4 -15   1    7.18    7.81
  -4 -15   1    1.45    5.40
   3  15  -1    0.46    2.78
   3  15  -1   -6.23    5.01
   3  15  -1   -8.01    7.14
   3  15  -1    1.69    1.59
   3  15  -1   -1.51    2.75
  -3 -15   1  -12.71    5.96
  -3 -15   1   -1.04    5.92
  -3 -15   1    2.07    5.41
  -3 -15   1   -3.42    5.26
   2  15  -1    5.13    8.33
   2  15  -1    3.43    1.63
   2  15  -1    6.95    4.89
   2  15  -1   10.95    9.08
   2  15  -1   -4.26    2.64
  -2 -15   1   -1.15    5.84
  -2 -15   1   -1.64    5.39
  -2 -15   1   -3.13    7.10
   1  15  -1    2.20    2.98
   1  15  -1    6.32    7.00
   1  15  -1   17.20    9.77
   1  15  -1   -0.13    1.51
   1  15  -1    6.28    3.75
  -1 -15   1    4.90    7.58
  -1 -15   1   10.27    7.10
   0  15  -1    0.79    7.27
   0  15  -1    1.24    3.13
   0  15  -1    0.70    2.75
   0  15  -1    2.42    1.66
   0  15  -1    1.11    6.24
   0 -15   1   -0.37    6.41
   0 -15   1   14.90    8.87
   0 -15   1   -1.07    6.60
  -1  15  -1    0.57    1.62
  -1  15  -1    0.35    6.45
  -1  15  -1   -0.96    7.05
  -1  15  -1    6.15    3.33
  -1  15  -1    3.93    3.21
   1 -15   1   -1.40    6.41
   1 -15   1    1.59    7.78
   1 -15   1    8.07    7.73
   1 -15   1    3.47    7.18
  -2  15  -1   -0.15    6.60
  -2  15  -1    5.69    3.90
  -2  15  -1    2.66    3.37
   2 -15   1   -2.21    6.87
   2 -15   1   -3.73    5.99
   2 -15   1   -7.01    9.89
   2 -15   1    6.88    6.89
  -3  15  -1    2.76    3.38
  -3  15  -1    3.26    3.88
  -3  15  -1   10.54    8.03
  -3  15  -1   -0.47    2.44
   3 -15   1    4.20    7.50
   3 -15   1    5.21    7.51
   3 -15   1   -2.00    7.49
   3 -15   1   -7.45    6.48
  -4  15  -1    4.09    3.54
  -4  15  -1    2.07    3.80
  -4  15  -1    4.37    7.92
  -4  15  -1    3.78    3.05
   4 -15   1  -11.62    4.58
   4 -15   1   -0.21    7.93
   4 -15   1   -1.04    7.41
  -5  15  -1    5.94    3.23
  -5  15  -1   -5.22    3.34
  -5  15  -1    4.27    8.35
  -5  15  -1   -0.41    3.52
   5 -15   1   -7.87    7.88
   5 -15   1    2.17    7.93
   5 -15   1  -18.52    6.70
   5 -15   1   -5.36    7.00
  -6  15  -1   -0.21    3.69
  -6  15  -1    0.02    4.02
  -6  15  -1   12.05   10.19
  -6  15  -1    1.90    2.93
   6 -15   1   12.06   18.16
   6 -15   1   -7.90    7.83
   6 -15   1    5.54   10.03
  12  14  -1   -9.49    9.25
  12  14  -1    0.95    1.62
  12  14  -1    6.24   10.28
 -12 -14   1    8.85    7.55
 -12 -14   1   -6.78    3.50
  11  14  -1   -4.86    9.10
  11  14  -1    0.52    1.49
  11  14  -1   16.69   10.07
  11  14  -1   -5.74    6.66
 -11 -14   1   -3.82    4.58
 -11 -14   1   -1.33    3.90
 -11 -14   1   -5.94    5.78
 -11 -14   1   -4.98    5.19
  10  14  -1    3.23    8.71
  10  14  -1   -1.64    8.13
  10  14  -1   -4.06    5.63
  10  14  -1   -0.06    1.39
 -10 -14   1    0.73    4.55
 -10 -14   1   -2.13    3.44
 -10 -14   1    0.51    5.02
 -10 -14   1    3.24    9.35
   9  14  -1   10.85    9.60
   9  14  -1    0.62    7.32
   9  14  -1   19.70   12.03
   9  14  -1    0.42    1.36
  -9 -14   1    4.53    3.89
  -9 -14   1   -0.41    5.43
  -9 -14   1   -1.36    4.85
  -9 -14   1   13.20    6.76
   8  14  -1    8.99    7.94
   8  14  -1   10.40    8.84
   8  14  -1    9.01    2.11
   8  14  -1   13.46    4.27
   8  14  -1   11.49    3.41
  -8 -14   1    4.77    5.92
  -8 -14   1   14.70    4.86
  -8 -14   1   21.53    6.43
  -8 -14   1   17.76    5.95
   7  14  -1    3.87    5.94
   7  14  -1    7.76    3.71
   7  14  -1   10.30    8.44
   7  14  -1   -6.64    5.17
   7  14  -1    6.30    1.69
   7  14  -1    6.78    3.11
  -7 -14   1    1.86    4.52
  -7 -14   1    0.53    5.40
  -7 -14   1    0.43    5.34
  -7 -14   1    2.65    3.32
   6  14  -1    9.95    2.20
   6  14  -1   19.43   10.25
   6  14  -1   25.52   10.43
   6  14  -1    7.45    7.14
   6  14  -1   11.54    5.18
   6  14  -1    7.64    3.23
  -6 -14   1    3.78    5.51
  -6 -14   1    7.68    5.24
  -6 -14   1   -1.41    5.45
   5  14  -1    9.87    7.96
   5  14  -1    9.46    1.92
   5  14  -1   10.06    3.41
   5  14  -1    9.45    7.15
   5  14  -1   13.38   10.58
   5  14  -1   17.38    3.73
  -5 -14   1   -0.66    5.19
  -5 -14   1    1.89    5.53
  -5 -14   1   10.81    8.94
  -5 -14   1    3.63    6.30
   4  14  -1    4.80    1.59
   4  14  -1    8.08    9.27
   4  14  -1    7.83    7.23
   4  14  -1    4.71    2.98
   4  14  -1    3.14    5.57
   4  14  -1    7.72    3.06
  -4 -14   1    2.44    5.49
  -4 -14   1   12.02    6.72
  -4 -14   1    9.61    5.52
  -4 -14   1    8.47    6.65
   3  14  -1    3.72    1.49
   3  14  -1   -0.20    2.70
   3  14  -1    7.93    7.93
   3  14  -1   -2.63    2.49
   3  14  -1   -1.81    5.14
  -3 -14   1   -4.83    4.93
  -3 -14   1   -2.79    5.62
  -3 -14   1    5.44    5.87
   2  14  -1    1.82    1.41
   2  14  -1    2.25    2.86
   2  14  -1   -0.77    7.07
   2  14  -1    4.80    2.99
   2  14  -1    0.31    4.92
  -2 -14   1   11.66    7.91
  -2 -14   1    1.45    6.04
  -2 -14   1   10.75    7.42
   1  14  -1    2.28    2.91
   1  14  -1    1.19    2.97
   1  14  -1    4.92    6.15
   1  14  -1    3.12    1.52
   1  14  -1    3.37    7.81
  -1 -14   1   -1.35    6.48
  -1 -14   1    3.16    6.19
  -1 -14   1    7.22    6.70
   0  14  -1   -1.24    3.26
   0  14  -1   -1.62    1.37
   0  14  -1   -5.55    5.23
   0  14  -1    2.67    2.74
   0  14  -1   -4.75    5.73
   0 -14   1   11.64    7.36
   0 -14   1    1.30    5.23
   0 -14   1    9.18    6.79
   0 -14   1   -7.55    4.86
  -1  14  -1   -0.30    2.83
  -1  14  -1   -4.66    6.25
  -1  14  -1    0.54    1.51
   1 -14   1   -5.59    5.77
   1 -14   1   -6.94    9.26
   1 -14   1   -2.06    5.69
   1 -14   1  -17.29    5.54
  -2  14  -1    4.05    3.39
  -2  14  -1   -0.34    2.32
  -2  14  -1    3.38    3.25
  -2  14  -1    2.43    1.71
  -2  14  -1    1.67    6.96
  -2  14  -1   -8.64    4.88
   2 -14   1    5.75    7.42
   2 -14   1   11.59    8.01
   2 -14   1    4.91    7.50
   2 -14   1    2.54    6.62
   2 -14   1   -5.18    6.43
  -3  14  -1    2.59    2.64
  -3  14  -1    3.43    7.09
  -3  14  -1    6.41    3.90
  -3  14  -1    9.73    3.51
   3 -14   1    7.96    8.04
   3 -14   1    4.91    8.16
   3 -14   1   -0.23    7.05
   3 -14   1    3.45    6.82
  -4  14  -1    9.52    3.65
  -4  14  -1    8.91    3.09
  -4  14  -1   -0.98    3.02
  -4  14  -1    9.60    8.22
   4 -14   1    7.08    7.10
   4 -14   1    3.85    6.87
   4 -14   1   -6.39    6.20
   4 -14   1   18.10    9.02
   4 -14   1    9.96    9.01
  -5  14  -1   -0.14    2.55
  -5  14  -1    0.30    3.03
  -5  14  -1  -11.28    5.63
  -5  14  -1   -6.76    6.19
  -5  14  -1   -3.33    3.27
   5 -14   1    2.01    7.79
   5 -14   1   -5.27    7.61
   5 -14   1   -0.75    6.71
   5 -14   1    4.44    8.58
   5 -14   1    5.52    8.20
  -6  14  -1    4.29    3.13
  -6  14  -1   -2.31    6.95
  -6  14  -1    7.38    4.42
  -6  14  -1    4.18    3.66
  -6  14  -1    8.67    9.34
   6 -14   1    0.44    7.98
   6 -14   1   -3.60    6.65
   6 -14   1    5.79    9.51
   6 -14   1    1.07    7.65
   6 -14   1    5.18    9.06
  -7  14  -1    3.43    3.14
  -7  14  -1    2.37    3.93
  -7  14  -1  -10.84    6.59
  -7  14  -1    1.89    8.56
   7 -14   1   -3.66    8.52
   7 -14   1    8.76   11.24
   7 -14   1    3.79    8.08
   7 -14   1  -11.03   12.07
   7 -14   1    3.64   10.21
  12  13  -1    3.36    1.58
  12  13  -1  -10.05    8.29
  12  13  -1   19.14   10.29
 -12 -13   1   10.39    7.49
 -12 -13   1    0.29    4.44
 -12 -13   1    1.25    4.93
 -12 -13   1    1.15    3.87
  11  13  -1    5.73   12.33
  11  13  -1    3.70    1.43
  11  13  -1    5.27    8.70
  11  13  -1    3.40    6.44
 -11 -13   1   -4.90    3.70
 -11 -13   1   -1.32    6.05
 -11 -13   1   -5.45    4.22
 -11 -13   1   -1.16    3.69
  10  13  -1   -6.39    7.55
  10  13  -1    2.35    1.36
  10  13  -1   21.09   10.27
 -10 -13   1   -0.93    5.44
 -10 -13   1    3.72    5.02
 -10 -13   1    2.29    4.35
 -10 -13   1    3.93    3.56
   9  13  -1   -1.12    6.23
   9  13  -1   -2.77    5.57
   9  13  -1   -0.30    1.22
   9  13  -1   -7.27    6.30
  -9 -13   1   -0.66    3.41
  -9 -13   1   -2.77    3.47
  -9 -13   1   -1.59    4.10
  -9 -13   1   -3.74    5.00
  -9 -13   1   -2.16    3.11
   8  13  -1    0.38    5.68
   8  13  -1    0.84    1.23
   8  13  -1    4.15    8.96
   8  13  -1   -0.52    3.07
   8  13  -1   -1.40    5.75
   8  13  -1    1.07    2.51
  -8 -13   1   -0.42    4.94
  -8 -13   1   -3.66    2.61
  -8 -13   1   -3.46    3.29
  -8 -13   1   -4.84    3.45
   7  13  -1  -13.89    3.67
   7  13  -1   12.36    7.44
   7  13  -1    3.85    1.31
   7  13  -1    0.97    3.21
   7  13  -1    3.57    5.79
   7  13  -1    2.69    2.50
  -7 -13   1   -2.71    4.57
  -7 -13   1    1.23    4.11
  -7 -13   1   -5.73    4.27
  -7 -13   1    0.48    2.91
  -7 -13   1    1.28    3.71
  -7 -13   1   -3.63    4.69
   6  13  -1   -1.09    2.27
   6  13  -1   -0.90    2.49
   6  13  -1    9.13    7.06
   6  13  -1   -2.19    1.01
   6  13  -1   -3.75    5.89
   6  13  -1   -4.92    5.48
  -6 -13   1    3.02    4.74
  -6 -13   1   -1.30    4.51
  -6 -13   1    0.49    5.32
   5  13  -1    0.34    6.09
   5  13  -1    5.35    1.42
   5  13  -1   -0.88    2.45
   5  13  -1    3.84    5.75
   5  13  -1   -1.20    5.65
   5  13  -1   -0.15    2.45
  -5 -13   1   -0.46    4.49
  -5 -13   1   -2.41    4.46
  -5 -13   1   -2.76    4.55
  -5 -13   1   12.42    7.56
   4  13  -1    3.01    2.69
   4  13  -1   -3.64    3.75
   4  13  -1   -7.93    6.03
   4  13  -1    2.53    1.30
   4  13  -1    4.65    2.56
  -4 -13   1   -0.08    4.95
  -4 -13   1   -1.54    5.04
  -4 -13   1    6.01    4.92
  -4 -13   1    7.63    6.25
   3  13  -1    5.18    6.49
   3  13  -1   18.95    3.99
   3  13  -1   13.08    2.09
   3  13  -1   10.60    3.44
   3  13  -1    5.93    5.95
  -3 -13   1    4.91    5.60
  -3 -13   1    2.73    6.28
  -3 -13   1   15.47    7.99
   2  13  -1    6.88    6.64
   2  13  -1    7.56    2.97
   2  13  -1   18.53    8.55
   2  13  -1    4.35    1.54
   2  13  -1    5.37    2.82
  -2 -13   1   -2.19    4.49
  -2 -13   1    5.06    6.32
  -2 -13   1    2.13    5.67
   1  13  -1   -0.67    2.29
   1  13  -1    1.68    1.41
   1  13  -1   -3.44    5.75
   1  13  -1    2.67    2.68
   1  13  -1    4.88    7.00
  -1 -13   1  -10.15    4.15
  -1 -13   1    9.08    7.51
  -1 -13   1    9.27    6.37
  -1 -13   1   -4.38    4.79
   0  13  -1    2.08    1.40
   0  13  -1   -4.35    5.08
   0  13  -1    2.98    5.83
   0  13  -1   -0.65    2.62
   0  13  -1    2.95    2.67
   0 -13   1   12.24    6.97
   0 -13   1    8.74    6.80
   0 -13   1   -3.24    4.51
   0 -13   1    2.33    5.38
   0 -13   1    7.54    6.01
  -1  13  -1   -2.68    6.42
  -1  13  -1   10.63    3.12
  -1  13  -1    5.77    1.70
  -1  13  -1   14.30    8.28
  -1  13  -1    2.35    2.38
  -1  13  -1   11.06    3.71
  -1  13  -1    5.84    5.04
   1 -13   1   -0.32    5.77
   1 -13   1    3.44    6.29
   1 -13   1   15.41    7.90
   1 -13   1   -1.69    5.56
   1 -13   1   -5.10    4.49
  -2  13  -1    0.11    2.08
  -2  13  -1   -7.07    4.62
  -2  13  -1    2.52    2.74
  -2  13  -1   12.33    7.44
  -2  13  -1   -2.00    4.78
  -2  13  -1    3.84    3.10
  -2  13  -1    0.73    1.42
   2 -13   1    3.62    6.22
   2 -13   1   -7.04    5.32
   2 -13   1    6.68    6.52
   2 -13   1   -6.55    5.58
  -3  13  -1   -0.95    2.82
  -3  13  -1    0.50    2.95
  -3  13  -1   -0.72    5.48
  -3  13  -1   -3.27    5.27
  -3  13  -1    2.29    2.49
   3 -13   1    1.60    6.21
   3 -13   1   12.90    7.14
   3 -13   1   -4.97    6.31
  -4  13  -1    1.84    2.55
  -4  13  -1    4.52    3.53
  -4  13  -1   -4.12    6.58
  -4  13  -1    3.23    6.87
  -4  13  -1    4.24    3.18
   4 -13   1    6.70    7.33
   4 -13   1    1.17    7.88
   4 -13   1   -6.69    6.61
   4 -13   1   -3.20    5.37
   4 -13   1   -5.28    6.67
  -5  13  -1    0.11    6.31
  -5  13  -1    5.62    3.65
  -5  13  -1    3.95    6.86
  -5  13  -1    2.48    2.80
  -5  13  -1   -4.10    3.05
   5 -13   1    0.09    6.98
   5 -13   1    1.51    7.05
   5 -13   1    7.25    8.92
   5 -13   1    3.92    8.36
  -6  13  -1   -6.45    3.06
  -6  13  -1   -2.70    2.87
  -6  13  -1    2.09    7.43
  -6  13  -1   -2.01    2.22
  -6  13  -1    9.26    8.10
   6 -13   1   -3.52    7.25
   6 -13   1    3.15    8.68
   6 -13   1    1.96    7.35
   6 -13   1   -9.19    4.58
   6 -13   1    6.24    9.28
  -7  13  -1    5.93    4.70
  -7  13  -1   -0.23    2.84
  -7  13  -1    7.75   13.19
  -7  13  -1    0.74    3.59
  -7  13  -1   -5.94    6.12
   7 -13   1    9.18    9.95
   7 -13   1    6.38    8.29
   7 -13   1    2.62    8.84
   7 -13   1   -0.01    7.31
  -8  13  -1   -3.81    2.69
  -8  13  -1   -1.54    8.75
  -8  13  -1   -1.46    3.78
   8 -13   1    0.32    9.33
   8 -13   1    0.57    8.80
   8 -13   1    3.77    8.43
   8 -13   1   -5.40    7.59
  13  12  -1    1.85   10.80
  13  12  -1   -0.21    2.64
 -13 -12   1   -2.84    6.27
 -13 -12   1   -5.58    4.13
 -13 -12   1   -4.31    4.29
  12  12  -1   -3.19    7.73
  12  12  -1    6.20    1.73
  12  12  -1    5.11    9.28
 -12 -12   1   -2.63    4.24
 -12 -12   1   13.39    7.09
 -12 -12   1   -4.58    4.35
 -12 -12   1    5.70    4.17
  11  12  -1    6.24    8.31
  11  12  -1    0.34    6.57
  11  12  -1   -2.89    8.85
  11  12  -1    1.79    1.39
 -11 -12   1   -1.64    5.74
 -11 -12   1    0.03    3.70
 -11 -12   1   -0.98    3.91
 -11 -12   1   -1.51    3.46
  10  12  -1   11.56    7.74
  10  12  -1    5.75    8.88
  10  12  -1    0.35    1.22
  10  12  -1    0.62    6.44
 -10 -12   1    3.86    3.71
 -10 -12   1    4.06    5.83
 -10 -12   1    4.26    5.23
 -10 -12   1    3.51    2.69
 -10 -12   1    4.44    4.82
   9  12  -1   23.43    8.93
   9  12  -1    6.23   10.33
   9  12  -1    3.11    2.58
   9  12  -1   -3.97    5.43
   9  12  -1   -0.21    1.22
  -9 -12   1    0.12    5.10
  -9 -12   1    2.68    4.05
  -9 -12   1   -0.29    2.32
  -9 -12   1    4.62    3.76
  -9 -12   1    5.17    4.31
   8  12  -1   -0.90    4.91
   8  12  -1   -0.93    6.96
   8  12  -1    2.16    3.15
   8  12  -1    8.35    8.48
   8  12  -1    2.26    2.36
   8  12  -1    1.56    1.18
  -8 -12   1    8.12    5.73
  -8 -12   1    4.99    4.20
  -8 -12   1    5.77    3.51
  -8 -12   1    5.04    4.64
   7  12  -1    1.41    2.99
   7  12  -1   -0.43    2.24
   7  12  -1   -8.89    4.89
   7  12  -1   -4.94    4.82
   7  12  -1   -0.17    1.07
   7  12  -1    0.23    5.21
  -7 -12   1   -1.72    2.44
  -7 -12   1    4.28    3.88
  -7 -12   1   -0.81    4.38
  -7 -12   1   -3.67    4.57
  -7 -12   1    0.80    4.45
  -7 -12   1    6.57    4.70
   6  12  -1   14.21    7.15
   6  12  -1   18.44    9.31
   6  12  -1   14.56    2.17
   6  12  -1   13.81    3.35
   6  12  -1   12.40    3.27
   6  12  -1   11.09    7.58
  -6 -12   1   17.17    6.81
  -6 -12   1    5.47    5.14
  -6 -12   1    9.96    5.07
   5  12  -1   13.52    3.33
   5  12  -1   16.17    3.31
   5  12  -1   10.18    7.71
   5  12  -1   11.10    1.93
   5  12  -1   15.98    7.03
   5  12  -1    8.18    6.46
  -5 -12   1   14.25    5.48
  -5 -12   1   -0.51    4.69
  -5 -12   1    4.40    5.12
  -5 -12   1   19.04    8.35
   4  12  -1   12.43    8.08
   4  12  -1    1.19    1.17
   4  12  -1    2.86    2.55
   4  12  -1    2.72    4.95
   4  12  -1    3.92    2.48
  -4 -12   1    2.06    4.55
  -4 -12   1    1.21    4.26
  -4 -12   1    2.90    6.33
  -4 -12   1    7.86    5.26
   3  12  -1    6.46    7.03
   3  12  -1    2.21    1.22
   3  12  -1    2.25    2.34
   3  12  -1    3.77    2.43
   3  12  -1    1.54    5.16
  -3 -12   1   -5.60    4.42
  -3 -12   1    4.25    3.78
  -3 -12   1   -5.97    3.83
  -3 -12   1   -2.06    4.67
   2  12  -1    7.94    1.60
   2  12  -1    8.21    2.90
   2  12  -1   -1.11    5.12
   2  12  -1   -4.45    4.91
   2  12  -1    5.24    2.69
  -2 -12   1    6.68    6.31
  -2 -12   1    4.01    5.13
  -2 -12   1    4.58    4.65
  -2 -12   1    0.66    5.14
  -2 -12   1    8.79    5.91
   1  12  -1    0.88    2.45
   1  12  -1    0.24    4.86
   1  12  -1    5.41    3.72
   1  12  -1   -1.58    4.90
   1  12  -1    3.92    2.80
   1  12  -1    1.97    1.23
  -1 -12   1   -0.21    4.66
  -1 -12   1    2.59    5.75
  -1 -12   1    6.35    5.01
  -1 -12   1   -1.87    4.71
  -1 -12   1    9.21    9.28
  -1 -12   1   -0.41    4.98
   0  12  -1   16.19    3.92
   0  12  -1   14.08    2.34
   0  12  -1   14.50    5.16
   0  12  -1   16.51    8.53
   0  12  -1   19.47    8.55
   0  12  -1   18.81    3.72
   0 -12   1   20.90    6.87
   0 -12   1    8.85    9.59
   0 -12   1   11.83    6.13
   0 -12   1   27.28    8.41
   0 -12   1    3.87    5.80
   0 -12   1   19.88    7.55
  -1  12  -1    3.41    5.73
  -1  12  -1    2.38    2.19
  -1  12  -1    8.31    5.16
  -1  12  -1    0.51    1.35
  -1  12  -1    1.01    2.32
  -1  12  -1   -5.00    5.83
  -1  12  -1    7.28    3.17
   1 -12   1    1.33    8.25
   1 -12   1    3.34    5.61
   1 -12   1    4.33    5.98
   1 -12   1   -1.17    5.17
   1 -12   1   -2.84    4.76
   1 -12   1   -2.27    4.56
   1 -12   1   -0.32    4.92
  -2  12  -1    6.97    2.71
  -2  12  -1    1.17    2.97
  -2  12  -1    0.57    5.00
  -2  12  -1    4.98    6.47
  -2  12  -1    1.17    2.24
  -2  12  -1    6.05    6.35
  -2  12  -1    5.15    1.47
   2 -12   1    7.84    6.37
   2 -12   1   13.57    6.88
   2 -12   1    0.93    5.48
   2 -12   1    4.48    5.53
   2 -12   1    5.42   17.12
   2 -12   1   -5.11    5.17
  -3  12  -1    4.98    2.64
  -3  12  -1    1.64    2.24
  -3  12  -1    8.53    7.00
  -3  12  -1    4.99    6.10
  -3  12  -1    0.66    1.33
   3 -12   1    5.80    5.97
   3 -12   1    0.71    6.57
   3 -12   1    2.45    6.71
   3 -12   1    1.03    5.60
   3 -12   1    5.51    6.06
   3 -12   1   -0.82    8.65
  -4  12  -1   17.10    3.55
  -4  12  -1   12.55    4.68
  -4  12  -1   17.41    8.46
  -4  12  -1    4.45    6.17
  -4  12  -1    8.21    3.79
   4 -12   1   11.79    7.84
   4 -12   1   19.16    8.08
   4 -12   1   25.73   10.54
   4 -12   1   11.77    7.73
   4 -12   1    8.16    6.48
  -5  12  -1    9.81    3.43
  -5  12  -1    8.29    3.87
  -5  12  -1    7.32    3.17
  -5  12  -1   15.19    8.23
  -5  12  -1   27.09   10.37
   5 -12   1   -0.53    7.58
   5 -12   1   16.99    8.96
   5 -12   1    6.50    8.31
   5 -12   1   22.04    7.84
  -6  12  -1   -1.81    3.09
  -6  12  -1   -1.08    2.66
  -6  12  -1   -1.37    2.27
  -6  12  -1    2.13    6.73
  -6  12  -1   -3.25    6.88
   6 -12   1    2.24    7.33
   6 -12   1   -0.98    5.46
   6 -12   1  -13.24    5.14
   6 -12   1   -4.81    5.51
  -7  12  -1   -1.92    3.35
  -7  12  -1    2.27    2.80
  -7  12  -1    4.64    2.99
  -7  12  -1    1.32    6.74
  -7  12  -1   -5.28    6.46
   7 -12   1    5.29    7.57
   7 -12   1   -6.91    5.26
   7 -12   1    2.25    6.89
   7 -12   1   -1.99    8.00
  -8  12  -1    4.81    8.14
  -8  12  -1   -1.39    6.80
  -8  12  -1    3.37    4.06
  -8  12  -1   -0.80    2.68
   8 -12   1   -2.19    6.43
   8 -12   1   -0.60    8.29
   8 -12   1   -6.00    6.53
   8 -12   1    2.69    8.29
  -9  12  -1    0.85    3.96
  -9  12  -1    2.43    9.08
  -9  12  -1   -0.99    2.93
   9 -12   1    2.74    9.42
   9 -12   1   -7.12    6.87
   9 -12   1   -2.03    8.52
   9 -12   1   -2.45    6.47
  13  11  -1   -2.94    7.30
  13  11  -1   -0.98    1.40
  13  11  -1    4.42    9.03
  13  11  -1    5.36    9.52
 -13 -11   1   -1.33    4.45
 -13 -11   1    1.02    4.35
 -13 -11   1    9.18    6.76
  12  11  -1    2.87    1.47
  12  11  -1    8.72    8.63
  12  11  -1   10.63    7.95
  12  11  -1   -6.14    7.28
 -12 -11   1   11.06    7.32
 -12 -11   1    0.48    4.51
 -12 -11   1    8.06    7.60
  11  11  -1    7.71    9.30
  11  11  -1    2.27    6.70
  11  11  -1    6.18    6.54
  11  11  -1    5.71    1.55
 -11 -11   1    2.62    5.64
 -11 -11   1    2.98    4.33
 -11 -11   1    2.66    4.45
 -11 -11   1    2.56    2.71
 -11 -11   1   10.08    4.15
  10  11  -1    1.51    1.21
  10  11  -1    0.49    5.84
  10  11  -1    0.78    5.62
 -10 -11   1    7.34    4.24
 -10 -11   1   -4.41    2.54
 -10 -11   1    9.62    5.01
 -10 -11   1    2.18    5.57
 -10 -11   1    0.91    2.47
   9  11  -1    2.68    7.72
   9  11  -1   -0.20    1.05
   9  11  -1    2.50    5.27
   9  11  -1   -1.81    5.83
   9  11  -1   -1.54    1.90
  -9 -11   1   -1.44    2.54
  -9 -11   1    0.85    3.23
  -9 -11   1   -4.60    4.37
  -9 -11   1    2.09    2.30
  -9 -11   1    2.79    3.69
   8  11  -1   13.43    8.07
   8  11  -1   -1.50    1.92
   8  11  -1    3.44    7.97
   8  11  -1    5.54    5.31
   8  11  -1    2.25    2.69
   8  11  -1    3.17    1.19
  -8 -11   1   -1.55    2.90
  -8 -11   1    6.00    6.84
  -8 -11   1   -1.76    3.17
  -8 -11   1   -0.04    2.40
  -8 -11   1    2.80    4.81
   7  11  -1   14.75    6.78
   7  11  -1    0.67    1.97
   7  11  -1    0.02    6.15
   7  11  -1   -1.59    4.61
   7  11  -1   -1.47    2.50
   7  11  -1    2.39    1.05
  -7 -11   1   -2.40    3.60
  -7 -11   1    4.05    4.71
  -7 -11   1   -1.33    3.88
  -7 -11   1   -0.40    4.62
  -7 -11   1   -0.23    2.58
  -7 -11   1   -0.93    3.46
   6  11  -1   13.98    7.74
   6  11  -1   15.13    2.18
   6  11  -1   14.92    3.11
   6  11  -1    7.95    6.06
   6  11  -1   10.40    3.02
   6  11  -1   15.37    7.50
  -6 -11   1   17.96    5.77
  -6 -11   1   15.58    5.23
   5  11  -1   11.81    2.90
   5  11  -1   13.21    3.09
   5  11  -1   12.28    1.93
   5  11  -1   10.97    6.48
   5  11  -1    5.47    6.14
   5  11  -1   29.74    9.99
  -5 -11   1   11.70    6.92
  -5 -11   1   21.31    5.78
  -5 -11   1   15.73    6.91
  -5 -11   1   13.15    4.94
  -5 -11   1    1.01    4.19
  -5 -11   1   14.61    5.26
   4  11  -1    1.90    1.11
   4  11  -1   -0.88    4.76
   4  11  -1    1.56    2.18
   4  11  -1    1.52    6.19
   4  11  -1   -1.28    3.96
   4  11  -1    3.00    2.27
  -4 -11   1    3.73    3.15
  -4 -11   1    9.11    4.43
  -4 -11   1    3.75    4.38
  -4 -11   1    9.06    6.85
  -4 -11   1    5.58    4.79
  -4 -11   1    0.00    4.61
   3  11  -1   23.44    4.19
   3  11  -1   19.85    2.87
   3  11  -1   18.63    8.47
   3  11  -1   12.36    7.15
   3  11  -1   26.17    4.08
   3  11  -1   40.73    8.79
   3  11  -1   19.24    7.12
  -3 -11   1    9.70    6.06
  -3 -11   1   29.92    5.73
  -3 -11   1   19.81    6.73
  -3 -11   1   24.44    6.20
  -3 -11   1   24.96    7.95
  -3 -11   1   17.31    7.04
   2  11  -1   22.39    4.15
   2  11  -1   25.52    4.09
   2  11  -1   23.79    3.00
   2  11  -1   20.50    7.41
   2  11  -1    7.38    5.60
   2  11  -1   18.90    7.02
   2  11  -1   16.94    3.99
   2  11  -1   24.77    8.63
  -2 -11   1   31.04    8.06
  -2 -11   1   13.41    6.24
  -2 -11   1   12.65    6.42
  -2 -11   1   30.18    6.28
  -2 -11   1   28.84    8.46
   1  11  -1    7.72    6.31
   1  11  -1    0.55    2.62
   1  11  -1   -3.81    1.81
   1  11  -1    4.10    1.20
   1  11  -1    0.03    3.65
   1  11  -1    5.86    5.53
   1  11  -1   -1.31    1.93
  -1 -11   1    0.06    4.24
  -1 -11   1   -0.41    3.84
  -1 -11   1    4.46    5.34
  -1 -11   1   -2.98    4.72
  -1 -11   1    3.67    4.53
   0  11  -1    2.15    5.34
   0  11  -1    1.69    4.73
   0  11  -1    3.87    2.58
   0  11  -1    5.39    5.97
   0  11  -1    4.56    2.43
   0  11  -1    3.70    1.20
   0  11  -1    2.47    3.67
   0 -11   1    6.09    4.69
   0 -11   1   -0.02    3.10
   0 -11   1   -0.96    5.07
   0 -11   1   -0.54    0.96
   0 -11   1    5.56    8.05
   0 -11   1   -0.65    4.05
   0 -11   1    1.01    4.22
   0 -11   1    5.29    5.16
   0 -11   1    9.69    5.69
  -1  11  -1   -3.83    3.78
  -1  11  -1   -1.13    2.21
  -1  11  -1   -5.95    4.15
  -1  11  -1   -4.67    1.64
  -1  11  -1   -0.04    1.81
  -1  11  -1   -1.35    1.04
  -1  11  -1    5.28    5.56
   1 -11   1   -1.95    4.29
   1 -11   1    6.91    5.21
   1 -11   1    6.42    5.65
   1 -11   1   -2.61    5.26
   1 -11   1   -5.51    2.85
   1 -11   1    0.72    1.18
   1 -11   1   -9.24    5.39
  -2  11  -1    9.76    2.64
  -2  11  -1    1.20    5.21
  -2  11  -1   11.04    3.35
  -2  11  -1   10.71    2.79
  -2  11  -1   21.52    6.65
  -2  11  -1    5.11    5.50
  -2  11  -1    4.31    1.57
   2 -11   1   -1.10    4.63
   2 -11   1   -0.56    4.70
   2 -11   1   12.59    6.09
   2 -11   1    2.76    5.83
   2 -11   1    9.44    9.32
   2 -11   1    6.75    1.72
   2 -11   1    7.39    4.61
   2 -11   1   28.59    8.43
  -3  11  -1    3.87    1.38
  -3  11  -1   -1.74    4.76
  -3  11  -1    4.61    5.95
  -3  11  -1    2.96    2.27
  -3  11  -1    2.07    2.06
  -3  11  -1    6.37    5.47
  -3  11  -1    3.04    2.93
   3 -11   1    2.02    7.86
   3 -11   1    2.01    5.91
   3 -11   1    0.58    5.05
   3 -11   1   -1.58    4.81
   3 -11   1   -0.02    4.90
   3 -11   1    5.62    6.09
  -4  11  -1    1.67    2.91
  -4  11  -1    9.22    6.12
  -4  11  -1   -7.92    4.63
  -4  11  -1    0.22    1.29
  -4  11  -1    2.59    2.48
  -4  11  -1    2.75    6.16
  -4  11  -1    5.17    2.36
   4 -11   1   13.63    7.07
   4 -11   1   -1.01    5.30
   4 -11   1   -5.48    4.69
   4 -11   1   -4.10    6.72
   4 -11   1   11.02    6.17
  -5  11  -1    5.92    4.12
  -5  11  -1    4.38    2.60
  -5  11  -1    3.39    2.93
  -5  11  -1    7.77    7.31
  -5  11  -1   10.38    7.16
   5 -11   1    7.91    6.83
   5 -11   1   -2.53    5.87
   5 -11   1   -8.74    5.27
   5 -11   1   -2.83    5.27
  -6  11  -1   12.06    4.04
  -6  11  -1    6.03    2.98
  -6  11  -1   18.49    9.13
  -6  11  -1   11.04    7.32
  -6  11  -1    8.22    3.17
   6 -11   1    1.06    6.12
   6 -11   1    6.03    6.95
   6 -11   1    2.94    8.11
   6 -11   1    1.05    5.75
  -7  11  -1   -0.91    6.27
  -7  11  -1    1.76    2.54
  -7  11  -1    3.88    3.44
  -7  11  -1   -3.44    7.23
  -7  11  -1    0.31    2.43
   7 -11   1   -2.98    6.13
   7 -11   1    5.78    6.98
   7 -11   1   -0.71    5.68
   7 -11   1   -0.10    7.33
  -8  11  -1   -0.99    3.30
  -8  11  -1    5.85    8.96
  -8  11  -1    5.12    3.24
  -8  11  -1   -1.49    7.32
   8 -11   1   10.65    9.17
   8 -11   1   -0.60    6.33
   8 -11   1   -6.93    5.83
   8 -11   1    3.64    8.02
  -9  11  -1    9.11    4.98
  -9  11  -1    5.24    3.31
  -9  11  -1   13.02   10.45
   9 -11   1   -8.74    5.91
   9 -11   1    5.36   10.01
   9 -11   1   -9.76    6.48
   9 -11   1    6.58    8.17
 -10  11  -1   19.41   12.38
 -10  11  -1    1.83    3.36
 -10  11  -1   -0.14    4.06
  10 -11   1   15.43   11.19
  10 -11   1    2.48    9.55
  10 -11   1   -0.82    6.72
 -14 -10   1   -6.36    3.73
 -14 -10   1    9.30   10.64
  13  10  -1   -4.93    7.74
  13  10  -1    1.95    7.55
  13  10  -1    3.22    8.28
  13  10  -1    1.52    1.48
 -13 -10   1    4.96    4.41
 -13 -10   1    5.97    5.00
 -13 -10   1   -0.61    6.39
 -13 -10   1    5.28    3.20
  12  10  -1    3.13    7.64
  12  10  -1    4.12    7.43
  12  10  -1   -7.07    7.13
  12  10  -1   -0.16    1.22
 -12 -10   1    0.96    2.59
 -12 -10   1  -12.92    5.01
 -12 -10   1    4.84    4.29
 -12 -10   1    0.30    4.32
  11  10  -1   -0.47    1.14
  11  10  -1   -1.33    6.15
  11  10  -1    0.96    5.70
 -11 -10   1   -3.02    2.94
 -11 -10   1   -1.48    2.43
 -11 -10   1    2.49    4.15
 -11 -10   1   -7.10    4.47
 -11 -10   1    1.86    3.71
  10  10  -1   -1.43    5.34
  10  10  -1   -3.94    6.78
 -10 -10   1    5.80    5.36
 -10 -10   1    1.41    2.35
 -10 -10   1   -6.17    4.55
 -10 -10   1    4.68    5.22
 -10 -10   1   -1.34    2.80
   9  10  -1    0.59    6.90
   9  10  -1    3.70    2.35
   9  10  -1    1.36    1.00
   9  10  -1   -1.71    4.26
   9  10  -1    6.18    6.41
  -9 -10   1   -1.97    2.01
  -9 -10   1   -2.07    3.13
  -9 -10   1   -1.20    2.93
  -9 -10   1    1.17    2.53
  -9 -10   1    2.22    4.83
   8  10  -1    2.75    1.91
   8  10  -1   -7.91    4.18
   8  10  -1    4.04    2.62
   8  10  -1    4.73    5.19
   8  10  -1   -6.62    5.68
   8  10  -1   -1.11    0.91
  -8 -10   1   -3.64    4.72
  -8 -10   1   -1.23    3.08
  -8 -10   1   -1.56    2.38
  -8 -10   1   -0.53    3.34
  -8 -10   1   -3.36    3.88
  -8 -10   1    1.73    2.08
   7  10  -1   -5.06    5.61
   7  10  -1    0.57    0.95
   7  10  -1   -1.94    4.10
   7  10  -1    1.28    1.89
   7  10  -1   -4.12    4.39
   7  10  -1   -2.29    2.35
  -7 -10   1   -2.00    1.79
  -7 -10   1    1.54    3.90
  -7 -10   1    2.44    2.41
  -7 -10   1   -5.42    2.16
  -7 -10   1    6.09    4.56
  -7 -10   1   -7.00    2.31
  -7 -10   1    4.11    3.85
   6  10  -1   -0.59    6.02
   6  10  -1    1.22    1.85
   6  10  -1   -0.98    0.83
   6  10  -1   -1.07    1.78
   6  10  -1   -0.39    4.29
   6  10  -1    1.39    4.40
  -6 -10   1   -0.98    3.87
  -6 -10   1    0.59    4.65
  -6 -10   1    6.70    3.74
  -6 -10   1   -0.50    3.70
  -6 -10   1   -0.53    3.54
  -6 -10   1   -0.47    1.73
   5  10  -1   -2.51    3.65
   5  10  -1   -0.30    1.80
   5  10  -1    6.70    5.88
   5  10  -1   -0.51    0.91
   5  10  -1   -0.22    2.25
   5  10  -1    1.12    4.29
   5  10  -1   -3.49    3.94
   5  10  -1    3.37    1.99
  -5 -10   1   -0.04    1.67
  -5 -10   1   -3.92    3.14
  -5 -10   1   -1.29    3.92
  -5 -10   1   -2.14    4.43
  -5 -10   1   -3.07    3.40
  -5 -10   1    0.16    2.68
  -5 -10   1    0.12    3.53
  -5 -10   1    8.16    4.62
   4  10  -1   11.59    5.76
   4  10  -1    9.73    5.77
   4  10  -1    9.49    1.74
   4  10  -1   12.39    2.74
   4  10  -1   14.76    3.42
   4  10  -1   11.26    6.41
   4  10  -1   17.51    7.90
  -4 -10   1    7.05    2.47
  -4 -10   1   18.80    4.16
  -4 -10   1    8.13    4.23
  -4 -10   1    8.20    4.32
  -4 -10   1   14.02    4.81
  -4 -10   1   11.23    5.63
  -4 -10   1   19.16    7.62
  -4 -10   1   17.36    6.07
   3  10  -1   -0.68    3.88
   3  10  -1    2.67    4.77
   3  10  -1    3.71    2.00
   3  10  -1    8.71    5.66
   3  10  -1    4.79    5.29
   3  10  -1    0.53    1.81
   3  10  -1   -1.34    0.87
   3  10  -1    1.20    4.25
  -3 -10   1    1.57    4.52
  -3 -10   1    0.54    0.93
  -3 -10   1   -0.87    3.98
  -3 -10   1   -1.47    2.79
  -3 -10   1   -0.12    3.74
  -3 -10   1   -2.34    4.27
  -3 -10   1   -2.26    1.59
   2  10  -1    0.86    4.04
   2  10  -1   -4.48    4.39
   2  10  -1    1.80    2.21
   2  10  -1    2.33    5.35
   2  10  -1    1.92    1.99
   2  10  -1    3.56    1.13
   2  10  -1    3.11    2.08
   2  10  -1    4.69    4.41
   2  10  -1   -0.22    4.14
  -2 -10   1   -0.80    1.70
  -2 -10   1    7.61    4.67
  -2 -10   1    1.36    4.36
  -2 -10   1    3.41    3.43
  -2 -10   1   -1.54    3.24
  -2 -10   1    2.62    4.90
  -2 -10   1    0.87    4.00
  -2 -10   1   20.89    8.80
  -2 -10   1    6.81    1.29
   1  10  -1    1.02    0.90
   1  10  -1    3.33    3.78
   1  10  -1   -1.71    1.78
   1  10  -1   -3.39    3.89
   1  10  -1    6.82    5.60
   1  10  -1   -3.14    3.21
   1  10  -1   -0.02    1.74
  -1 -10   1   -4.88    3.93
  -1 -10   1    1.52    4.27
  -1 -10   1    0.19    3.55
  -1 -10   1    0.03    4.57
  -1 -10   1    1.11    1.01
  -1 -10   1    0.66    4.30
  -1 -10   1    1.98    4.40
  -1 -10   1    5.75    4.91
  -1 -10   1   -1.72    3.32
   0  10  -1    4.95    5.60
   0  10  -1    3.90    1.91
   0  10  -1    4.02    1.08
   0  10  -1    0.89    1.91
   0  10  -1    6.14    2.47
   0  10  -1   -3.13    3.68
   0  10  -1    3.45    3.68
   0  10  -1   -5.25    3.21
   0 -10   1    4.22    3.33
   0 -10   1   -2.11    3.61
   0 -10   1    2.50    3.98
   0 -10   1    1.33    4.37
   0 -10   1   -9.27    3.22
   0 -10   1   -1.59    5.85
   0 -10   1   -2.51    4.38
   0 -10   1    2.98    1.10
   0 -10   1    2.45    5.42
  -1  10  -1   18.95    6.55
  -1  10  -1   12.77    2.00
  -1  10  -1   14.94    6.60
  -1  10  -1   -0.33    4.52
  -1  10  -1    6.57    5.54
  -1  10  -1   12.76    3.24
  -1  10  -1   11.77    2.68
  -1  10  -1   26.03    3.52
   1 -10   1   17.29    6.22
   1 -10   1    2.88    5.14
   1 -10   1   11.05    6.53
   1 -10   1   16.11    7.03
   1 -10   1   20.96    5.84
   1 -10   1    5.47    6.41
   1 -10   1   13.10    2.12
   1 -10   1   19.95    5.63
   1 -10   1    4.73    5.14
  -2  10  -1   11.82    2.66
  -2  10  -1    6.55    5.82
  -2  10  -1    9.90    2.65
  -2  10  -1   13.46    6.24
  -2  10  -1   12.50    1.93
  -2  10  -1   10.84    7.11
  -2  10  -1   12.33    3.39
  -2  10  -1   15.96    6.41
   2 -10   1   -2.51    4.63
   2 -10   1    6.42    4.98
   2 -10   1    8.29    5.91
   2 -10   1    5.04    5.11
   2 -10   1    8.85    5.87
   2 -10   1    9.43    4.22
   2 -10   1   13.95    9.73
  -3  10  -1    3.06    2.57
  -3  10  -1    1.01    1.19
  -3  10  -1    0.05    5.20
  -3  10  -1    1.33    2.07
  -3  10  -1   -1.95    4.57
  -3  10  -1   -4.11    3.69
  -3  10  -1   -1.67    1.58
   3 -10   1   -3.41    4.66
   3 -10   1   -4.89    3.56
   3 -10   1   -1.76    7.73
   3 -10   1    6.81    3.64
   3 -10   1    4.90    1.45
   3 -10   1    5.84    4.96
   3 -10   1   12.84    6.32
  -4  10  -1   -1.05    5.29
  -4  10  -1   -2.79    1.67
  -4  10  -1    3.40    1.39
  -4  10  -1    2.04    5.02
  -4  10  -1    3.38    4.86
  -4  10  -1    0.68    2.17
  -4  10  -1    2.10    2.52
   4 -10   1    4.55    4.94
   4 -10   1   -4.91    4.86
   4 -10   1    6.68    5.54
   4 -10   1    6.08    9.06
   4 -10   1    9.78    6.77
  -5  10  -1    0.56    2.37
  -5  10  -1    4.27    2.47
  -5  10  -1   -1.54    1.96
  -5  10  -1   -1.53    1.54
  -5  10  -1   -4.05    4.44
  -5  10  -1    5.97    6.10
   5 -10   1    2.06    5.80
   5 -10   1    0.03    5.85
   5 -10   1  -11.55    5.90
   5 -10   1   -5.10    4.54
   5 -10   1    0.82    6.13
  -6  10  -1    9.33    2.94
  -6  10  -1   12.03    4.03
  -6  10  -1    7.62    2.74
  -6  10  -1    3.67    6.63
  -6  10  -1    3.88    7.06
   6 -10   1    1.23    5.97
   6 -10   1   15.07    8.25
   6 -10   1   11.98    6.38
   6 -10   1    4.05    6.57
  -7  10  -1   -0.79    2.38
  -7  10  -1   -6.95    5.96
  -7  10  -1   -1.09    2.73
  -7  10  -1   -1.26    2.25
  -7  10  -1   -2.32    5.35
   7 -10   1   -0.34    6.43
   7 -10   1   14.69    7.19
   7 -10   1    1.93    5.78
  -8  10  -1   -1.46    6.78
  -8  10  -1   -0.85    3.37
  -8  10  -1    0.00    2.39
  -8  10  -1   -8.61    4.85
   8 -10   1   -5.99    5.72
   8 -10   1   -4.64    6.11
   8 -10   1    5.92    7.40
   8 -10   1    1.25    6.15
  -9  10  -1    8.06    8.58
  -9  10  -1    0.11    3.31
  -9  10  -1    1.02    3.00
   9 -10   1    8.37    8.62
   9 -10   1   -0.42    7.68
   9 -10   1   -8.76    6.31
   9 -10   1    6.76    7.51
 -10  10  -1   -3.06    2.72
 -10  10  -1   -1.22    3.75
 -10  10  -1   -1.96    7.93
  10 -10   1   -1.98    6.11
  10 -10   1    8.37    9.16
  10 -10   1   -3.92    5.91
  10 -10   1   -5.85    7.43
  14   9  -1    5.87    8.39
  14   9  -1    1.23    1.41
  14   9  -1    8.78    9.31
 -14  -9   1   -1.71    4.49
 -14  -9   1    2.04    3.86
 -14  -9   1    1.47    3.16
 -14  -9   1   -1.15    8.66
  13   9  -1    1.64    6.43
  13   9  -1   -3.89    6.27
  13   9  -1   -0.32    6.54
  13   9  -1    2.72    1.28
 -13  -9   1    0.09    5.90
 -13  -9   1   -2.89    4.01
 -13  -9   1    2.46    2.98
  12   9  -1    1.53    1.27
  12   9  -1   -1.32   10.97
  12   9  -1    5.71    7.32
  12   9  -1   -2.10    6.99
 -12  -9   1   -1.32    3.70
 -12  -9   1   -1.59    3.05
 -12  -9   1   -2.81    4.11
 -12  -9   1   -1.88    5.33
  11   9  -1   -7.62    5.08
  11   9  -1   -0.54    1.09
  11   9  -1    5.27    8.43
  11   9  -1    0.15    4.93
  11   9  -1   -7.92    4.64
 -11  -9   1   -5.78    3.14
 -11  -9   1   -8.42    4.35
 -11  -9   1    2.01    2.46
 -11  -9   1   -0.25    2.92
  10   9  -1    0.90    1.02
  10   9  -1   -7.32    5.53
  10   9  -1   -1.60    4.45
  10   9  -1    8.67    6.68
 -10  -9   1    1.18    3.44
 -10  -9   1    1.49    2.79
 -10  -9   1   -1.37    2.18
 -10  -9   1    1.54    5.03
 -10  -9   1    1.00    3.61
   9   9  -1   20.22    8.22
   9   9  -1    5.26    6.95
   9   9  -1    7.01    1.46
   9   9  -1    8.19    6.04
   9   9  -1    7.59    2.06
  -9  -9   1    8.00    2.50
  -9  -9   1    5.30    3.57
  -9  -9   1    9.55    3.71
  -9  -9   1    6.90    3.91
  -9  -9   1   10.91    5.45
   8   9  -1    2.32    5.12
   8   9  -1   13.49    8.86
   8   9  -1   13.79    2.57
   8   9  -1   16.45    1.97
   8   9  -1   12.19    6.17
  -8  -9   1   12.27    4.61
  -8  -9   1    1.11    3.41
  -8  -9   1    7.90    4.24
  -8  -9   1   12.50    3.69
  -8  -9   1    1.51    3.24
  -8  -9   1   17.94    3.04
  -8  -9   1   15.54    5.46
   7   9  -1   38.17    5.59
   7   9  -1   40.26    4.28
   7   9  -1   31.03    9.07
   7   9  -1   36.14    8.81
   7   9  -1   34.79    5.10
   7   9  -1   41.81    9.42
   7   9  -1   38.44    4.98
   7   9  -1   28.25   10.21
  -7  -9   1   21.78    6.06
  -7  -9   1   38.34    7.20
  -7  -9   1   29.71    6.22
  -7  -9   1   47.60    8.21
  -7  -9   1   31.34    4.89
  -7  -9   1   23.01    6.20
   6   9  -1   29.20    4.07
   6   9  -1   32.66    6.04
   6   9  -1   29.96    8.58
   6   9  -1   23.81    8.65
   6   9  -1   30.77    4.28
   6   9  -1   21.42    4.48
   6   9  -1   34.92    7.96
   6   9  -1   28.86    7.81
   6   9  -1   25.71    3.34
  -6  -9   1   25.97    6.50
  -6  -9   1   27.17    5.60
  -6  -9   1   30.08    6.15
  -6  -9   1   23.75    4.83
  -6  -9   1   26.73    7.06
  -6  -9   1   26.47    4.05
   5   9  -1   11.18    1.73
   5   9  -1   10.01    2.53
   5   9  -1   18.16    6.62
   5   9  -1   11.88    2.55
   5   9  -1   14.61    5.86
   5   9  -1    7.82    5.15
   5   9  -1   12.09    6.34
   5   9  -1    9.88    5.43
   5   9  -1   14.58    3.66
  -5  -9   1    9.81    4.94
  -5  -9   1   12.11    3.38
  -5  -9   1   10.92    4.81
  -5  -9   1    8.99    3.95
  -5  -9   1   11.27    3.72
  -5  -9   1   16.80    4.92
   4   9  -1   -1.16    3.96
   4   9  -1   22.24    6.23
   4   9  -1   11.18    5.54
   4   9  -1   15.56    6.10
   4   9  -1   13.86    6.03
   4   9  -1   13.20    2.71
   4   9  -1   17.11    2.08
   4   9  -1   24.75    8.87
   4   9  -1   11.68    3.38
   4   9  -1   18.34    3.01
  -4  -9   1   16.19    2.90
  -4  -9   1   21.94    6.53
  -4  -9   1   24.00    7.36
  -4  -9   1   18.15    4.55
  -4  -9   1   14.48    6.64
  -4  -9   1   12.88    3.76
  -4  -9   1   16.17    4.41
  -4  -9   1   11.84    1.97
  -4  -9   1   18.97    5.55
  -4  -9   1   10.35    5.24
   3   9  -1   76.56    9.64
   3   9  -1   79.14   13.38
   3   9  -1   82.51    9.64
   3   9  -1   85.56    9.26
   3   9  -1   71.06   14.53
   3   9  -1   64.56   12.94
   3   9  -1   82.30   14.18
   3   9  -1   69.79   12.79
   3   9  -1   74.62   13.35
  -3  -9   1   97.62   11.20
  -3  -9   1   82.07   10.68
  -3  -9   1   70.43   10.94
  -3  -9   1   87.11   12.70
  -3  -9   1   70.15   12.72
  -3  -9   1   83.89    9.69
  -3  -9   1   59.63   12.56
  -3  -9   1   72.85   13.02
  -3  -9   1   85.42    9.17
  -3  -9   1   69.93   14.97
   2   9  -1   68.49   11.70
   2   9  -1   71.97   12.41
   2   9  -1   63.22    8.03
   2   9  -1   71.01    7.49
   2   9  -1   58.80   10.98
   2   9  -1   64.23   12.23
   2   9  -1   36.61   10.13
   2   9  -1   62.91    9.74
   2   9  -1   85.93   14.19
  -2  -9   1   65.81   11.30
  -2  -9   1   64.84    7.55
  -2  -9   1   38.51   11.50
  -2  -9   1   55.79   11.19
  -2  -9   1   77.44   10.27
  -2  -9   1   69.38    9.85
  -2  -9   1   57.00   11.54
  -2  -9   1   85.21   12.78
  -2  -9   1   67.00    8.02
   1   9  -1   10.94    4.97
   1   9  -1    9.71    2.56
   1   9  -1    1.81    3.47
   1   9  -1    6.45    4.70
   1   9  -1    2.40    4.98
   1   9  -1    6.95    2.27
   1   9  -1    4.52    1.19
   1   9  -1   -2.69    3.61
  -1  -9   1    7.12    4.60
  -1  -9   1   13.65    6.29
  -1  -9   1   11.64    4.05
  -1  -9   1   10.24    4.21
  -1  -9   1    7.77    4.60
  -1  -9   1   13.12    5.28
  -1  -9   1    6.70    1.24
  -1  -9   1    7.03    4.66
  -1  -9   1    5.11    1.87
   0   9  -1   12.05    2.55
   0   9  -1   14.58    2.00
   0   9  -1   13.30    5.65
   0   9  -1   12.27    2.99
   0   9  -1   13.13    2.79
   0   9  -1   17.67    6.43
   0   9  -1   13.55    5.95
   0   9  -1   16.69    6.66
   0   9  -1    9.15    3.82
   0   9  -1   21.02    6.07
   0  -9   1   13.67    2.02
   0  -9   1    8.59    3.42
   0  -9   1    4.46    5.26
   0  -9   1   11.81    5.66
   0  -9   1    9.04    5.25
   0  -9   1   10.52    4.61
   0  -9   1   22.81    6.74
   0  -9   1   13.85    2.78
   0  -9   1   10.82    5.16
  -1   9  -1    5.28    4.34
  -1   9  -1   11.27    5.48
  -1   9  -1   -2.84    3.33
  -1   9  -1    4.94    1.80
  -1   9  -1    4.29    4.21
  -1   9  -1    5.78    4.64
  -1   9  -1    6.33    2.48
  -1   9  -1    3.69    2.00
  -1   9  -1    4.00    1.16
   1  -9   1   12.91    8.23
   1  -9   1    7.46    4.94
   1  -9   1    2.45    3.89
   1  -9   1   12.34    5.44
   1  -9   1    8.31    4.80
   1  -9   1    5.35    2.09
   1  -9   1    6.80    1.37
   1  -9   1    3.19    3.17
   1  -9   1    8.48    5.61
   1  -9   1    6.10    4.82
   1  -9   1    2.16    3.60
  -2   9  -1   16.71    3.03
  -2   9  -1    3.27    5.13
  -2   9  -1   16.38    6.16
  -2   9  -1   15.19    3.57
  -2   9  -1   25.77    7.29
  -2   9  -1   19.78    6.35
  -2   9  -1   32.61    8.06
  -2   9  -1   18.65    2.33
  -2   9  -1    9.27    2.67
   2  -9   1    5.98    5.40
   2  -9   1   16.30    2.36
   2  -9   1   19.64    3.14
   2  -9   1   18.12    8.81
   2  -9   1   13.02    4.54
   2  -9   1   17.45    5.42
   2  -9   1    6.68    5.55
   2  -9   1   20.95    7.58
  -3   9  -1    4.19    7.18
  -3   9  -1   13.44    5.41
  -3   9  -1    9.74    2.96
  -3   9  -1    8.84    1.67
  -3   9  -1    8.62    2.63
  -3   9  -1   11.11    1.74
  -3   9  -1    7.42    5.34
  -3   9  -1   17.12    6.82
  -3   9  -1   14.54    2.72
   3  -9   1    4.10    3.41
   3  -9   1    9.83    5.82
   3  -9   1   10.77    5.99
   3  -9   1    6.20    4.38
   3  -9   1   24.87   11.16
   3  -9   1   10.73    2.72
   3  -9   1   -0.17    5.10
   3  -9   1    9.92    1.75
  -4   9  -1    4.86    2.76
  -4   9  -1   -1.66    1.56
  -4   9  -1    4.57    5.37
  -4   9  -1    5.07    5.56
  -4   9  -1    3.49    4.41
  -4   9  -1    1.38    1.13
  -4   9  -1    1.46    1.98
   4  -9   1   -1.17    1.20
   4  -9   1    4.35    7.70
   4  -9   1    0.33    5.06
   4  -9   1    5.76    6.01
   4  -9   1   -1.51    4.26
   4  -9   1   -2.67    4.59
   4  -9   1   -3.40    3.78
  -5   9  -1    1.40    1.25
  -5   9  -1    3.45    2.66
  -5   9  -1    1.96    2.11
  -5   9  -1    2.89    5.72
  -5   9  -1    1.00    5.48
  -5   9  -1    1.22    2.09
  -5   9  -1    0.78    3.99
   5  -9   1   -4.19    4.45
   5  -9   1    4.96    5.70
   5  -9   1   19.54    9.81
   5  -9   1   -6.92    3.07
   5  -9   1    0.20    5.02
  -6   9  -1   33.42    9.49
  -6   9  -1   36.65    6.12
  -6   9  -1   35.37    4.79
  -6   9  -1   25.19    4.84
  -6   9  -1   32.91   10.07
   6  -9   1   25.87    9.14
   6  -9   1   23.65    7.11
   6  -9   1   31.45    9.86
   6  -9   1   15.92    9.24
  -7   9  -1    5.86    7.51
  -7   9  -1   23.39    8.10
  -7   9  -1    8.38    3.01
  -7   9  -1   15.76    3.54
  -7   9  -1   20.35    4.75
   7  -9   1   23.65    9.21
   7  -9   1   11.73    6.05
   7  -9   1   27.01   10.18
   7  -9   1   25.26    9.24
  -8   9  -1    4.66    5.97
  -8   9  -1    9.45    9.06
  -8   9  -1    3.33    2.74
  -8   9  -1    8.03    3.90
   8  -9   1   10.53    9.00
   8  -9   1    5.95    5.59
   8  -9   1   -3.66   12.37
  -9   9  -1   11.19    4.33
  -9   9  -1    9.76    9.70
  -9   9  -1   11.00    3.39
  -9   9  -1   11.56    8.40
   9  -9   1   27.21    8.00
   9  -9   1    5.08    7.03
   9  -9   1    7.68    7.45
   9  -9   1   31.61   11.79
 -10   9  -1    7.81    9.38
 -10   9  -1    7.87    3.95
 -10   9  -1   -0.01    2.74
  10  -9   1    7.81    9.20
  10  -9   1    7.44    8.78
  10  -9   1   -1.46    7.11
  10  -9   1    8.74    7.03
 -11   9  -1   -1.18    3.07
 -11   9  -1   -2.12    3.66
 -11   9  -1    7.78   10.37
  11  -9   1   -3.30    8.83
  11  -9   1   -1.31    6.69
  11  -9   1    5.67    8.94
  11  -9   1   -0.99    6.55
  14   8  -1    7.67    9.09
  14   8  -1    2.78    1.42
  14   8  -1    6.48    8.48
 -14  -8   1   -9.19    7.56
 -14  -8   1   -0.95    3.00
 -14  -8   1   -3.58    3.20
 -14  -8   1   -1.49    4.14
  13   8  -1    4.89    1.49
  13   8  -1   16.29   10.41
  13   8  -1    1.73    7.04
 -13  -8   1   -0.67    9.08
 -13  -8   1   12.36    5.43
 -13  -8   1    9.46    3.52
 -13  -8   1    7.08    4.42
  12   8  -1    9.90    8.72
  12   8  -1    4.51    7.73
  12   8  -1   -2.12    5.61
  12   8  -1   -0.02    1.10
 -12  -8   1   -2.02    3.23
 -12  -8   1    6.33    4.82
 -12  -8   1   -0.88    5.10
 -12  -8   1   -5.00    3.25
  11   8  -1   -0.23    5.14
  11   8  -1    1.47    1.79
  11   8  -1   -2.93   10.76
  11   8  -1    8.88    8.01
 -11  -8   1    3.17    3.24
 -11  -8   1    1.19    2.38
 -11  -8   1    1.72    5.47
  10   8  -1   18.37    7.26
  10   8  -1   16.26    8.68
  10   8  -1    0.02    5.48
  10   8  -1   10.14    1.79
 -10  -8   1   17.66    4.79
 -10  -8   1    4.80    3.65
 -10  -8   1    7.61    5.48
 -10  -8   1   10.59    2.99
   9   8  -1    8.18    6.46
   9   8  -1   19.80    2.71
   9   8  -1   21.63    3.12
   9   8  -1   16.16    6.89
   9   8  -1   10.12    7.45
  -9  -8   1   19.37    5.15
  -9  -8   1   26.24    6.88
  -9  -8   1   24.65    6.55
  -9  -8   1   23.61    5.28
  -9  -8   1   19.00    4.93
  -9  -8   1   21.98    3.82
   8   8  -1    0.53    1.39
   8   8  -1   -1.28    5.44
   8   8  -1   -4.20    3.89
   8   8  -1   -0.88    0.78
   8   8  -1   -3.45    4.15
   8   8  -1   -2.33    1.89
  -8  -8   1   -3.86    3.43
  -8  -8   1    2.96    2.66
  -8  -8   1    0.96    3.55
  -8  -8   1   -0.25    2.58
  -8  -8   1   -2.71    2.72
  -8  -8   1    0.86    1.80
  -8  -8   1   -2.02    2.60
  -8  -8   1   11.66    4.72
   7   8  -1   -1.61    3.64
   7   8  -1   -0.68    3.95
   7   8  -1    2.76    5.91
   7   8  -1   -0.98    3.92
   7   8  -1   -0.26    1.76
   7   8  -1    1.25    0.89
   7   8  -1    1.00    3.35
   7   8  -1    1.82    1.54
   7   8  -1    0.99    3.83
  -7  -8   1    0.00    2.51
  -7  -8   1   -2.18    1.80
  -7  -8   1   -0.14    3.35
  -7  -8   1    0.00    2.60
  -7  -8   1   -0.83    1.48
  -7  -8   1   -0.74    1.58
  -7  -8   1   -1.76    3.18
  -7  -8   1   -0.38    3.30
  -7  -8   1   -2.88    2.86
  -7  -8   1   -4.12    2.44
   6   8  -1    6.37    2.02
   6   8  -1    9.79    4.93
   6   8  -1    8.95    1.36
   6   8  -1   14.64    5.43
   6   8  -1    7.37    2.37
   6   8  -1   10.97    5.63
   6   8  -1    7.56    2.01
   6   8  -1    6.83    3.40
   6   8  -1    5.74    5.37
  -6  -8   1    4.68    1.86
  -6  -8   1    9.39    4.28
  -6  -8   1    6.00    3.89
  -6  -8   1    9.35    2.98
  -6  -8   1    1.28    5.51
  -6  -8   1    9.64    3.86
  -6  -8   1   10.83    4.08
  -6  -8   1   11.66    3.74
  -6  -8   1   10.13    3.94
   5   8  -1   15.82    6.03
   5   8  -1   21.41    7.69
   5   8  -1   15.11    2.57
   5   8  -1    4.27    4.49
   5   8  -1   17.28    2.81
   5   8  -1    8.30    4.79
   5   8  -1   14.10    1.90
   5   8  -1   17.17    4.03
   5   8  -1    4.86    4.57
  -5  -8   1   11.37    2.65
  -5  -8   1   16.80    4.59
  -5  -8   1   13.40    4.06
  -5  -8   1   16.65    5.18
  -5  -8   1   13.82    6.58
  -5  -8   1   12.96    3.83
  -5  -8   1    9.77    4.88
  -5  -8   1   18.82    2.73
  -5  -8   1   11.53    1.84
   4   8  -1   42.84   10.52
   4   8  -1   34.81    4.76
   4   8  -1   33.44    5.69
   4   8  -1   11.83    6.41
   4   8  -1   37.98    7.96
   4   8  -1   52.46    9.63
   4   8  -1   39.85    4.99
   4   8  -1   39.73    8.26
   4   8  -1   37.73    4.15
   4   8  -1   37.19    8.00
   4   8  -1   38.38    8.81
  -4  -8   1   29.53    4.09
  -4  -8   1   45.46    6.57
  -4  -8   1   41.65    8.67
  -4  -8   1   20.71    7.96
  -4  -8   1   31.98    7.16
  -4  -8   1   36.32    4.77
  -4  -8   1   48.59    7.06
  -4  -8   1   30.20    7.35
  -4  -8   1   34.38    5.90
  -4  -8   1   47.37    6.31
   3   8  -1    3.70    1.76
   3   8  -1    3.18    1.67
   3   8  -1    4.01    5.02
   3   8  -1    0.67    4.14
   3   8  -1    3.54    0.94
   3   8  -1    5.12    4.02
   3   8  -1   -0.52    3.43
   3   8  -1   -0.50    4.25
   3   8  -1    2.38    3.83
  -3  -8   1    2.74    0.92
  -3  -8   1    3.59    3.25
  -3  -8   1    6.31    2.86
  -3  -8   1   -1.08    3.07
  -3  -8   1    6.20    2.69
  -3  -8   1    0.74    3.49
  -3  -8   1    6.76    5.16
  -3  -8   1    3.42    3.58
  -3  -8   1    2.65    3.28
  -3  -8   1    4.70    1.74
   2   8  -1   -3.45    3.29
   2   8  -1    2.75    3.64
   2   8  -1    3.32    3.71
   2   8  -1    2.61    1.66
   2   8  -1    1.90    1.57
   2   8  -1   -2.44    2.98
   2   8  -1    2.05    0.84
   2   8  -1    2.11    3.34
   2   8  -1    2.15    3.62
  -2  -8   1   -0.52    3.34
  -2  -8   1    5.10    2.58
  -2  -8   1    7.55    5.23
  -2  -8   1    1.65    3.34
  -2  -8   1   -0.45    3.16
  -2  -8   1    0.08    0.76
  -2  -8   1   -0.40    3.13
  -2  -8   1   -1.44    2.89
  -2  -8   1    0.98    1.35
   1   8  -1   11.56    4.63
   1   8  -1   13.61    4.78
   1   8  -1   13.73    5.42
   1   8  -1   13.43    5.18
   1   8  -1   15.05    2.73
   1   8  -1   14.54    2.83
   1   8  -1   15.97    1.93
   1   8  -1   11.53    5.75
   1   8  -1   16.84    4.96
  -1  -8   1   14.12    5.04
  -1  -8   1   12.44    5.29
  -1  -8   1   14.41    4.15
  -1  -8   1   17.11    5.54
  -1  -8   1   14.12    6.23
  -1  -8   1   10.52    2.38
  -1  -8   1   10.16    4.15
  -1  -8   1   11.32    1.78
  -1  -8   1    6.04    3.83
  -1  -8   1    8.67    4.73
   0   8  -1    6.80    1.24
   0   8  -1    6.57    1.81
   0   8  -1    6.95    1.82
   0   8  -1    6.36    3.33
   0   8  -1    9.05    4.48
   0   8  -1    5.88    3.47
   0   8  -1    6.21    3.61
   0   8  -1    5.84    4.29
   0   8  -1    5.51    4.42
   0   8  -1    3.82    4.99
   0  -8   1    5.37    1.22
   0  -8   1    5.03    3.98
   0  -8   1   13.26    5.45
   0  -8   1    4.75    1.90
   0  -8   1    6.88    5.05
   0  -8   1    5.71    3.63
   0  -8   1    3.23    4.19
   0  -8   1    5.35    3.83
   0  -8   1   -0.70    4.03
  -1   8  -1    3.11    4.25
  -1   8  -1   10.66    4.34
  -1   8  -1   -1.37    3.22
  -1   8  -1    1.96    0.85
  -1   8  -1    2.32    1.93
  -1   8  -1    0.97    1.38
  -1   8  -1   -0.69    3.76
  -1   8  -1    6.32    1.97
  -1   8  -1    4.25    6.88
   1  -8   1    2.57    2.52
   1  -8   1    0.34    3.70
   1  -8   1    6.15    4.72
   1  -8   1    3.97    4.27
   1  -8   1    2.45    5.89
   1  -8   1   -2.34    3.54
   1  -8   1    1.92    0.85
   1  -8   1    0.81    3.70
   1  -8   1    1.35    2.43
  -2   8  -1   41.05    8.23
  -2   8  -1   35.01    7.66
  -2   8  -1   16.95    5.89
  -2   8  -1   25.93    3.95
  -2   8  -1   40.58    8.50
  -2   8  -1   28.67    4.41
  -2   8  -1   27.64    3.94
  -2   8  -1   28.00    3.31
  -2   8  -1   30.33    7.60
   2  -8   1   24.35    3.33
   2  -8   1   40.98    9.07
   2  -8   1   17.11    4.64
   2  -8   1   37.33    6.38
   2  -8   1   23.64    7.20
   2  -8   1   12.04    5.85
   2  -8   1   26.53    3.96
   2  -8   1   33.71    9.11
   2  -8   1   37.93    9.40
   2  -8   1   12.33    7.64
  -3   8  -1   10.27    5.91
  -3   8  -1   11.08    2.91
  -3   8  -1   10.83    5.24
  -3   8  -1    9.54    4.86
  -3   8  -1   -4.27    3.38
  -3   8  -1   17.01    7.08
  -3   8  -1    9.08    4.94
  -3   8  -1   11.89    2.44
  -3   8  -1   11.74    2.23
  -3   8  -1   12.99    1.75
  -3   8  -1    8.56    3.54
   3  -8   1    3.20    4.25
   3  -8   1    5.91    3.32
   3  -8   1   12.11    4.52
   3  -8   1   18.06    7.72
   3  -8   1   13.65    2.66
   3  -8   1   16.03    6.66
   3  -8   1   10.36    1.78
   3  -8   1    9.69    7.98
   3  -8   1    6.70    4.42
   3  -8   1    4.24    5.13
  -4   8  -1    8.04    4.41
  -4   8  -1   -2.42    4.35
  -4   8  -1    3.02    2.00
  -4   8  -1    4.38    2.52
  -4   8  -1   -3.24    3.59
  -4   8  -1    3.21    1.15
  -4   8  -1    3.25    0.98
  -4   8  -1   -3.71    3.64
  -4   8  -1    3.71    1.86
  -4   8  -1   13.44    6.55
   4  -8   1   -3.39    5.17
   4  -8   1   -0.18    3.88
   4  -8   1    2.93    2.00
   4  -8   1   -0.85    2.69
   4  -8   1    5.04    5.46
   4  -8   1   -0.62    4.69
   4  -8   1    2.20    4.40
   4  -8   1    2.76    1.15
  -5   8  -1    0.83    1.82
  -5   8  -1   -0.60    2.05
  -5   8  -1    0.67    1.03
  -5   8  -1    9.90    5.76
  -5   8  -1    7.45    5.31
  -5   8  -1    6.97    3.96
  -5   8  -1    0.03    1.83
   5  -8   1   -1.25    4.42
   5  -8   1    0.29    6.85
   5  -8   1   -0.56    1.21
   5  -8   1   -1.47    4.89
   5  -8   1    0.93    4.92
   5  -8   1    3.64    2.15
   5  -8   1    2.45    4.62
  -6   8  -1   -1.12    4.56
  -6   8  -1    0.71    2.56
  -6   8  -1   -2.08    1.91
  -6   8  -1   -0.16    1.09
  -6   8  -1    0.64    1.81
  -6   8  -1    4.21    5.79
   6  -8   1    6.57    7.56
   6  -8   1   12.73    6.96
   6  -8   1   -1.89    4.68
   6  -8   1   -4.12    3.61
   6  -8   1   -0.12    5.93
   6  -8   1   -0.83    1.99
  -7   8  -1   -0.33    2.17
  -7   8  -1   -2.45    1.82
  -7   8  -1   -1.65    5.52
  -7   8  -1   -1.96    4.69
  -7   8  -1   -1.65    2.69
   7  -8   1    3.17    5.61
   7  -8   1    2.31    5.52
   7  -8   1   -4.35    5.65
   7  -8   1    5.85    5.37
   7  -8   1    6.43    4.89
  -8   8  -1    2.05    5.56
  -8   8  -1    4.42    2.14
  -8   8  -1    2.62    3.34
  -8   8  -1    2.64    2.29
  -8   8  -1    1.94    6.86
   8  -8   1   -1.80    5.96
   8  -8   1   -3.18    5.04
   8  -8   1   -9.50    4.03
   8  -8   1   -4.43    5.64
   8  -8   1    2.33    5.57
  -9   8  -1   -4.48    5.22
  -9   8  -1   -1.40    3.06
  -9   8  -1    0.55    2.67
  -9   8  -1    1.40    6.91
   9  -8   1    3.29    6.78
   9  -8   1   -3.61    5.20
   9  -8   1   -0.25    6.32
   9  -8   1   -5.65    5.51
 -10   8  -1    8.31    9.26
 -10   8  -1    1.90    3.75
 -10   8  -1    2.46    2.84
  10  -8   1   -5.48    5.49
  10  -8   1    5.80    9.35
  10  -8   1   10.88    8.50
  10  -8   1    7.69    8.34
 -11   8  -1   -1.61    2.61
 -11   8  -1    9.10   10.03
 -11   8  -1    0.77    4.29
  11  -8   1    0.60    8.27
  11  -8   1    9.27    6.94
  11  -8   1   -3.67    6.78
  11  -8   1    5.10    9.00
 -12   8  -1   -1.43    3.48
 -12   8  -1    2.45    3.27
 -12   8  -1   -0.61    8.96
  12  -8   1   11.50    7.75
  12  -8   1    3.28   13.26
  12  -8   1    3.70    8.62
  14   7  -1  -14.44    5.41
  14   7  -1    1.02    1.25
  14   7  -1   -1.32    7.56
 -14  -7   1    0.94    3.81
 -14  -7   1    7.92   10.86
 -14  -7   1    5.96    4.88
 -14  -7   1   -3.35    2.73
  13   7  -1   -4.39    4.54
  13   7  -1    1.72    1.21
  13   7  -1   -6.52    6.49
 -13  -7   1    1.45    2.90
 -13  -7   1   -9.26    6.75
 -13  -7   1    5.13    3.84
 -13  -7   1   -0.31    3.83
  12   7  -1   -5.01    4.96
  12   7  -1    0.59    6.17
  12   7  -1    0.00    1.02
  12   7  -1   -0.59    6.84
 -12  -7   1    2.21    3.16
 -12  -7   1   -2.78    2.91
 -12  -7   1   -2.43    2.89
 -12  -7   1    6.59    5.39
  11   7  -1    3.01    1.13
  11   7  -1   10.57    7.26
  11   7  -1    8.81    5.87
  11   7  -1    0.83    5.51
  11   7  -1    0.95    6.15
 -11  -7   1    2.15    3.66
 -11  -7   1    4.37    5.12
 -11  -7   1    7.63    3.85
 -11  -7   1    3.03    2.47
 -11  -7   1    8.31    7.03
  10   7  -1   15.04    2.20
  10   7  -1   31.20    9.42
  10   7  -1   17.71    6.65
  10   7  -1    6.06    6.95
  10   7  -1   21.34    9.18
 -10  -7   1   14.99    7.15
 -10  -7   1   12.80    3.21
 -10  -7   1   14.38    4.53
 -10  -7   1    7.31    5.20
 -10  -7   1   21.15    4.92
   9   7  -1   25.34    9.66
   9   7  -1   17.96    2.55
   9   7  -1   21.04    7.24
   9   7  -1   12.65    7.29
   9   7  -1   19.27    2.86
  -9  -7   1   25.66    6.16
  -9  -7   1   23.44    5.00
  -9  -7   1   13.55    6.58
  -9  -7   1   23.42    5.12
  -9  -7   1   21.30    4.78
  -9  -7   1   18.64    3.60
   8   7  -1    0.20    5.25
   8   7  -1    5.81    4.87
   8   7  -1    1.82    1.34
   8   7  -1    3.24    0.95
   8   7  -1    0.15    4.14
   8   7  -1   -1.52    4.32
   8   7  -1    5.98    2.91
   8   7  -1    5.81    5.70
   8   7  -1    2.03    3.97
  -8  -7   1    6.94    3.56
  -8  -7   1    0.44    4.21
  -8  -7   1   -2.08    2.06
  -8  -7   1    1.11    2.22
  -8  -7   1   -0.35    2.80
  -8  -7   1   -0.84    1.71
  -8  -7   1   -0.47    2.65
  -8  -7   1    1.96    3.77
   7   7  -1    1.40    5.62
   7   7  -1    3.14    1.40
   7   7  -1    1.18    0.86
   7   7  -1    0.63    3.46
   7   7  -1    4.86    5.27
   7   7  -1    5.01    1.98
   7   7  -1    1.32    4.84
   7   7  -1    0.24    3.52
   7   7  -1    0.50    4.43
   7   7  -1   -1.86    3.12
  -7  -7   1    1.76    1.65
  -7  -7   1    5.21    2.54
  -7  -7   1    2.19    5.03
  -7  -7   1    2.77    3.11
  -7  -7   1   -2.00    2.37
  -7  -7   1    4.25    3.21
  -7  -7   1    3.77    1.53
  -7  -7   1   -2.17    2.47
  -7  -7   1    0.33    3.48
  -7  -7   1    6.40    3.31
   6   7  -1   11.69    1.99
   6   7  -1   13.12    5.40
   6   7  -1   22.76    5.98
   6   7  -1    9.54    6.96
   6   7  -1    7.65    1.33
   6   7  -1   11.55    3.91
   6   7  -1    8.34    4.51
   6   7  -1   10.76    2.14
   6   7  -1   10.27    2.42
  -6  -7   1    9.34    5.50
  -6  -7   1    5.00    2.93
  -6  -7   1    7.93    1.86
  -6  -7   1    3.61    3.13
  -6  -7   1    5.11    2.81
  -6  -7   1   11.05    3.55
  -6  -7   1    3.85    3.17
  -6  -7   1    7.86    3.78
  -6  -7   1   20.70    7.79
  -6  -7   1    8.48    1.32
  -6  -7   1    5.56    2.49
   5   7  -1   16.10    3.78
   5   7  -1   10.84    4.63
   5   7  -1    2.91    4.15
   5   7  -1   19.98    7.00
   5   7  -1   10.11    2.06
   5   7  -1    7.60    1.40
   5   7  -1   18.12    2.48
   5   7  -1    7.27    4.41
   5   7  -1    6.03    4.22
   5   7  -1    2.29    4.24
  -5  -7   1    9.45    1.46
  -5  -7   1   11.20    3.68
  -5  -7   1    9.37    4.04
  -5  -7   1   10.73    2.88
  -5  -7   1   14.38    3.67
  -5  -7   1   10.26    3.94
  -5  -7   1   10.02    2.02
  -5  -7   1   11.15    4.04
   4   7  -1   41.64    8.48
   4   7  -1   43.56    8.32
   4   7  -1   31.34    8.24
   4   7  -1   36.43    8.54
   4   7  -1   37.90    5.30
   4   7  -1   45.00    6.62
   4   7  -1   41.60    4.88
   4   7  -1   47.97    5.34
   4   7  -1   49.56    8.79
   4   7  -1   45.95    9.92
  -4  -7   1   46.24    7.05
  -4  -7   1   39.99    5.27
  -4  -7   1   50.20    7.08
  -4  -7   1   54.93   10.91
  -4  -7   1   29.92    7.35
  -4  -7   1   39.69    4.86
  -4  -7   1   56.47    6.77
  -4  -7   1   62.29    9.83
  -4  -7   1   50.08    8.37
   3   7  -1    4.17    1.68
   3   7  -1    8.61    3.95
   3   7  -1    1.33    3.29
   3   7  -1    1.45    3.55
   3   7  -1   12.39    5.63
   3   7  -1    9.86    4.63
   3   7  -1    9.85    4.30
   3   7  -1    5.43    0.95
   3   7  -1    3.01    1.59
   3   7  -1    4.40    2.13
  -3  -7   1    3.10    2.31
  -3  -7   1    3.49    0.86
  -3  -7   1   10.10    4.75
  -3  -7   1   14.21    4.67
  -3  -7   1    4.07    4.51
  -3  -7   1    1.34    2.57
  -3  -7   1    0.12    3.06
  -3  -7   1    2.61    1.58
  -3  -7   1    8.31    3.01
  -3  -7   1    9.34    3.77
   2   7  -1    5.19    1.77
   2   7  -1   10.96    4.61
   2   7  -1    7.03    3.85
   2   7  -1    4.26    1.61
   2   7  -1   -1.87    3.76
   2   7  -1    4.16    0.92
   2   7  -1    7.15    4.19
   2   7  -1   -6.68    2.46
  -2  -7   1    1.55    3.31
  -2  -7   1    9.31    4.41
  -2  -7   1    3.23    4.89
  -2  -7   1    3.22    3.22
  -2  -7   1    5.32    1.75
  -2  -7   1    3.13    0.87
  -2  -7   1    7.77    2.74
  -2  -7   1    8.61    3.31
  -2  -7   1    6.53    3.77
   1   7  -1    5.49    3.44
   1   7  -1    0.36    1.45
   1   7  -1    0.78    3.54
   1   7  -1    5.71    3.94
   1   7  -1    0.24    3.06
   1   7  -1    0.32    3.22
   1   7  -1   -0.67    3.86
   1   7  -1    0.01    0.66
   1   7  -1    2.24    1.46
  -1  -7   1    1.39    2.48
  -1  -7   1    1.41    3.26
  -1  -7   1    1.18    1.43
  -1  -7   1    7.41    4.71
  -1  -7   1   -2.06    2.93
  -1  -7   1   -1.68    2.98
  -1  -7   1   -0.28    3.16
  -1  -7   1    2.17    3.23
  -1  -7   1   -0.19    0.68
  -1  -7   1    1.54    3.22
   0   7  -1    0.99    3.30
   0   7  -1    2.06    2.88
   0   7  -1    1.72    1.64
   0   7  -1    3.69    1.40
   0   7  -1    1.07    3.23
   0   7  -1   -2.55    3.17
   0   7  -1   -2.36    2.38
   0   7  -1    2.98    2.77
   0   7  -1    1.08    0.75
   0   7  -1    0.86    1.49
   0  -7   1   -0.95    3.32
   0  -7   1    1.39    3.32
   0  -7   1   -2.56    3.45
   0  -7   1   -2.99    2.71
   0  -7   1    0.23    3.39
   0  -7   1    2.55    3.80
   0  -7   1    1.08    0.77
   0  -7   1   -3.41    2.39
   0  -7   1   -0.20    1.40
   0  -7   1    6.63    3.90
  -1   7  -1    1.25    2.99
  -1   7  -1    0.80    1.42
  -1   7  -1    4.70    3.71
  -1   7  -1    0.18    3.16
  -1   7  -1    0.35    1.16
  -1   7  -1    2.20    3.89
  -1   7  -1    1.53    1.72
  -1   7  -1    1.57    0.72
  -1   7  -1    0.76    2.88
  -1   7  -1    1.78    3.68
  -1   7  -1    2.43    3.90
   1  -7   1   -1.67    4.61
   1  -7   1   -1.24    3.48
   1  -7   1   -2.88    3.00
   1  -7   1    2.81    3.81
   1  -7   1   -1.18    3.27
   1  -7   1    3.48    3.93
   1  -7   1    3.03    3.77
   1  -7   1    0.97    0.75
   1  -7   1    1.17    2.38
   1  -7   1    0.35    1.32
  -2   7  -1   15.19    5.59
  -2   7  -1   10.69    4.74
  -2   7  -1   17.32    5.31
  -2   7  -1   21.45    3.40
  -2   7  -1   16.09    2.70
  -2   7  -1   16.68    2.06
  -2   7  -1   19.85    5.73
  -2   7  -1   19.08    5.28
  -2   7  -1   23.13    6.51
  -2   7  -1   15.66    2.60
  -2   7  -1   14.16    5.71
   2  -7   1    4.29    4.70
   2  -7   1   10.22    4.61
   2  -7   1   14.45    2.07
   2  -7   1   11.60    5.04
   2  -7   1   14.69    4.42
   2  -7   1   15.00    2.64
   2  -7   1    7.70    6.20
   2  -7   1   13.35    4.05
   2  -7   1    3.12    4.52
   2  -7   1   10.19    2.66
   2  -7   1   10.29    4.59
  -3   7  -1   18.70    2.89
  -3   7  -1   18.23    2.22
  -3   7  -1   20.69    5.39
  -3   7  -1   18.10    2.80
  -3   7  -1   13.17    2.10
  -3   7  -1   24.19    6.89
  -3   7  -1   10.09    5.35
  -3   7  -1   13.85    5.30
  -3   7  -1   12.45    5.90
  -3   7  -1   16.62    3.31
  -3   7  -1   16.65    5.47
   3  -7   1   15.07    3.98
   3  -7   1   15.05    5.52
   3  -7   1   12.99    7.18
   3  -7   1   18.16    6.43
   3  -7   1    6.40    5.42
   3  -7   1   16.46    2.88
   3  -7   1    8.63    5.06
   3  -7   1   16.12    6.17
   3  -7   1   14.23    2.17
   3  -7   1   22.61    4.78
  -4   7  -1   -0.52    2.68
  -4   7  -1    2.95    1.59
  -4   7  -1   -3.16    3.34
  -4   7  -1    1.27    4.68
  -4   7  -1    2.26    1.52
  -4   7  -1   -6.85    2.59
  -4   7  -1   -1.41    1.77
  -4   7  -1    2.40    3.28
  -4   7  -1    0.61    0.94
  -4   7  -1    0.38    0.73
   4  -7   1   -1.77    3.68
   4  -7   1   -0.40    1.55
   4  -7   1   -5.02    4.67
   4  -7   1    3.90    4.44
   4  -7   1    7.14    5.64
   4  -7   1   -2.06    5.39
   4  -7   1    0.22    4.38
   4  -7   1    1.27    1.00
  -5   7  -1   13.59    1.97
  -5   7  -1   25.94    7.84
  -5   7  -1   10.69    4.25
  -5   7  -1    5.89    5.10
  -5   7  -1    9.34    1.87
  -5   7  -1   12.78    2.53
  -5   7  -1   15.11    3.28
  -5   7  -1   13.29    2.86
  -5   7  -1   13.82    5.79
   5  -7   1   -0.20    4.74
   5  -7   1   13.93    2.10
   5  -7   1    9.39    5.94
   5  -7   1   14.65    6.55
   5  -7   1   12.87    4.18
   5  -7   1   16.18    2.77
   5  -7   1    0.80    6.07
   5  -7   1   13.36    2.50
   5  -7   1    9.71    5.59
  -6   7  -1   53.41    7.98
  -6   7  -1   58.68    7.04
  -6   7  -1   42.21   10.29
  -6   7  -1   54.89    8.39
  -6   7  -1   59.41    6.84
  -6   7  -1   43.55   10.65
  -6   7  -1   32.58   10.04
  -6   7  -1   56.75    6.35
   6  -7   1   34.22   10.78
   6  -7   1   65.36   16.84
   6  -7   1   49.63    7.17
   6  -7   1   53.31   12.08
   6  -7   1   50.47   12.43
  -7   7  -1   -2.42    1.75
  -7   7  -1   -0.06    1.78
  -7   7  -1   -3.97    3.97
  -7   7  -1    3.19    5.17
  -7   7  -1    3.93    2.77
   7  -7   1   -1.87    4.53
   7  -7   1   -5.58    4.41
   7  -7   1    0.44    5.59
   7  -7   1   -1.59    4.99
   7  -7   1    5.70    6.00
  -8   7  -1   -2.86    2.55
  -8   7  -1   11.74    6.61
  -8   7  -1    3.40    3.31
  -8   7  -1    1.27    6.74
   8  -7   1   -5.18    4.48
   8  -7   1   -8.51    5.81
   8  -7   1   -5.46    5.09
   8  -7   1   -3.06    4.66
  -9   7  -1    3.51    2.42
  -9   7  -1    0.40    3.24
  -9   7  -1   10.76    6.77
  -9   7  -1    2.39    6.60
   9  -7   1   -0.46    5.88
   9  -7   1   -1.97    5.70
   9  -7   1    3.73   10.07
   9  -7   1    5.07    6.18
 -10   7  -1    2.55    3.61
 -10   7  -1    6.87    2.99
 -10   7  -1    2.36    8.37
  10  -7   1   -3.88    5.35
  10  -7   1    2.80    7.23
  10  -7   1    0.18    7.37
  10  -7   1   10.54    7.96
 -11   7  -1    0.40    3.26
 -11   7  -1    2.03    2.63
 -11   7  -1   -2.73    8.66
  11  -7   1    0.72    7.67
  11  -7   1   -7.96    5.84
  11  -7   1   -9.72    4.88
 -12   7  -1    5.29    4.49
 -12   7  -1   -1.37    2.54
 -12   7  -1    1.61    8.89
  12  -7   1    0.17    9.14
  12  -7   1   -1.41    7.50
  12  -7   1    4.68    8.32
  12  -7   1   -2.56    5.64
  14   6  -1    8.18    7.68
  14   6  -1   -0.02    6.33
  14   6  -1    5.42    1.45
 -14  -6   1    1.73    3.18
 -14  -6   1   -3.06    8.13
 -14  -6   1   -0.37    4.50
 -14  -6   1   -0.04    3.36
  13   6  -1   -6.36    5.03
  13   6  -1   14.16    8.88
  13   6  -1    7.71    1.61
 -13  -6   1    1.43    3.33
 -13  -6   1   12.28   10.22
 -13  -6   1   12.08    4.76
 -13  -6   1   12.17    3.60
  12   6  -1   -1.19    6.94
  12   6  -1   13.57    8.42
  12   6  -1   10.50    7.51
  12   6  -1    4.25    1.28
 -12  -6   1    7.15    8.54
 -12  -6   1    4.92    3.57
 -12  -6   1    5.68    7.84
 -12  -6   1   -2.29    2.91
 -12  -6   1    6.89    4.04
  11   6  -1    6.97    5.27
  11   6  -1    1.67    6.26
  11   6  -1   10.99    1.70
  11   6  -1    9.43    7.45
  11   6  -1   13.02    8.57
 -11  -6   1    7.12    5.25
 -11  -6   1    8.12    2.99
 -11  -6   1   22.10    8.77
 -11  -6   1   12.85    3.95
 -11  -6   1   10.98    4.04
  10   6  -1   18.44    8.24
  10   6  -1   15.14    2.04
  10   6  -1    2.93    5.82
  10   6  -1   13.90    8.01
  10   6  -1   14.85    6.26
 -10  -6   1    4.89    3.87
 -10  -6   1   15.44    4.14
 -10  -6   1   11.01    7.02
 -10  -6   1   13.95    3.18
 -10  -6   1   15.71    5.86
   9   6  -1    0.32    0.81
   9   6  -1   -5.64    4.15
   9   6  -1    1.33    3.76
   9   6  -1   -4.40    4.24
   9   6  -1    0.81    4.35
   9   6  -1    2.49    5.47
   9   6  -1    1.03    5.61
  -9  -6   1   -0.34    3.01
  -9  -6   1   -4.10    3.50
  -9  -6   1   -1.94    1.72
  -9  -6   1   -7.24    4.83
  -9  -6   1    5.04    2.91
   8   6  -1   -2.49    3.07
   8   6  -1   -4.44    4.59
   8   6  -1   -1.68    3.59
   8   6  -1   -2.11    4.37
   8   6  -1    1.62    0.86
   8   6  -1    1.51    1.12
   8   6  -1   -2.55    4.07
   8   6  -1   -1.57    3.80
  -8  -6   1   -4.83    5.04
  -8  -6   1    3.02    1.20
  -8  -6   1    3.76    2.79
  -8  -6   1    5.53    2.32
  -8  -6   1    6.79    4.89
  -8  -6   1    2.27    2.69
  -8  -6   1    1.99    2.62
  -8  -6   1   -5.80    3.60
  -8  -6   1    3.96    1.92
  -8  -6   1    3.39    2.66
  -8  -6   1    3.29    3.45
   7   6  -1    6.91    4.16
   7   6  -1    6.67    3.77
   7   6  -1    3.27    0.92
   7   6  -1   -5.69    4.18
   7   6  -1    4.89    3.97
   7   6  -1    4.60    1.31
   7   6  -1   10.63    5.66
   7   6  -1    5.24    1.93
   7   6  -1    0.44    3.64
   7   6  -1    0.30    4.27
  -7  -6   1    4.18    2.83
  -7  -6   1    2.83    0.79
  -7  -6   1    2.68    3.42
  -7  -6   1    1.81    1.22
  -7  -6   1    3.39    2.20
  -7  -6   1   12.35    3.36
  -7  -6   1    4.04    4.13
  -7  -6   1    2.13    2.44
  -7  -6   1    7.91    6.03
  -7  -6   1    5.37    2.79
  -7  -6   1    5.61    2.75
   6   6  -1    8.73    2.42
   6   6  -1   12.48    5.48
   6   6  -1   16.06    6.29
   6   6  -1    3.78    3.62
   6   6  -1   11.65    4.76
   6   6  -1   10.83    3.95
   6   6  -1    9.71    5.53
   6   6  -1   13.84    1.87
   6   6  -1   10.46    3.24
   6   6  -1   15.74    5.98
   6   6  -1   17.73    2.29
  -6  -6   1   14.38    4.11
  -6  -6   1   16.01    2.51
  -6  -6   1   13.72    1.76
  -6  -6   1    9.34    5.40
  -6  -6   1   13.15    3.88
  -6  -6   1   17.19    4.59
  -6  -6   1   11.95    3.55
  -6  -6   1   15.08    4.08
  -6  -6   1   10.40    3.81
  -6  -6   1   13.15    2.20
  -6  -6   1   12.45    3.82
  -6  -6   1   12.21    3.15
   5   6  -1   89.97   10.17
   5   6  -1   93.03   13.15
   5   6  -1   92.53   11.64
   5   6  -1   82.24   14.68
   5   6  -1   77.34   12.78
   5   6  -1   84.10    9.66
   5   6  -1   88.60    9.94
   5   6  -1   90.50    9.98
   5   6  -1   84.59   10.98
   5   6  -1   94.93   13.95
   5   6  -1   87.68   14.31
   5   6  -1   74.03   13.60
  -5  -6   1   88.40   10.61
  -5  -6   1   95.55   10.65
  -5  -6   1  103.99   11.73
  -5  -6   1   84.51   11.13
  -5  -6   1   83.46   10.98
  -5  -6   1   81.34   10.86
  -5  -6   1   86.99   10.96
  -5  -6   1   85.33    9.92
  -5  -6   1   80.92    9.66
  -5  -6   1  114.28   16.51
  -5  -6   1   92.51   14.83
   4   6  -1   97.09   15.94
   4   6  -1   80.46   10.06
   4   6  -1   86.72   13.11
   4   6  -1  102.61   13.33
   4   6  -1   81.15   13.83
   4   6  -1   88.47   11.00
   4   6  -1  120.34   14.66
   4   6  -1   89.85    9.79
   4   6  -1   88.60   14.86
   4   6  -1   89.19   10.08
  -4  -6   1   84.71   10.05
  -4  -6   1   85.42   10.65
  -4  -6   1   89.50   11.19
  -4  -6   1   98.60   12.94
  -4  -6   1   85.85    9.79
  -4  -6   1   86.08   10.97
  -4  -6   1   74.85   14.42
  -4  -6   1   89.85   10.30
  -4  -6   1  101.54   12.99
   3   6  -1    5.19    2.00
   3   6  -1   -1.81    2.53
   3   6  -1   -2.64    1.15
   3   6  -1   -2.76    2.87
   3   6  -1    1.18    1.26
   3   6  -1    1.31    1.25
   3   6  -1    1.01    0.62
   3   6  -1    3.46    4.32
   3   6  -1    0.87    2.67
   3   6  -1   -0.34    3.18
  -3  -6   1    1.34    0.57
  -3  -6   1   -0.12    2.79
  -3  -6   1   -0.74    2.37
  -3  -6   1   -1.75    1.76
  -3  -6   1   -1.34    1.16
  -3  -6   1   -0.57    2.54
  -3  -6   1    0.04    2.04
  -3  -6   1   -0.65    2.94
  -3  -6   1    0.12    2.02
  -3  -6   1    5.36    4.40
   2   6  -1   44.01    7.62
   2   6  -1   33.96    8.14
   2   6  -1   34.11    4.63
   2   6  -1   40.28    4.93
   2   6  -1   35.77    6.99
   2   6  -1   35.28    4.06
   2   6  -1   28.19    6.78
   2   6  -1   28.64    6.67
   2   6  -1   34.93    4.60
   2   6  -1   32.06    7.06
  -2  -6   1   29.74    5.45
  -2  -6   1   35.40    4.47
  -2  -6   1   41.25    8.66
  -2  -6   1   30.06    6.78
  -2  -6   1   37.35    6.10
  -2  -6   1   29.36    6.84
  -2  -6   1   34.71    4.05
  -2  -6   1   34.09    6.23
  -2  -6   1   36.75    7.02
   1   6  -1  180.81   22.60
   1   6  -1  193.62   20.45
   1   6  -1  184.31   22.76
   1   6  -1  181.54   20.77
   1   6  -1  180.09   22.26
   1   6  -1  197.49   20.75
   1   6  -1  163.25   22.28
   1   6  -1  188.02   23.48
   1   6  -1  174.66   22.08
   1   6  -1  188.64   22.36
  -1  -6   1  172.21   21.34
  -1  -6   1  197.88   22.48
  -1  -6   1  176.99   22.30
  -1  -6   1  182.34   20.45
  -1  -6   1  185.93   20.73
  -1  -6   1  170.79   23.25
  -1  -6   1  175.34   22.64
  -1  -6   1  194.04   22.76
  -1  -6   1  187.67   21.63
  -1  -6   1  199.04   22.71
   0   6  -1  103.09   10.71
   0   6  -1   97.19   14.11
   0   6  -1  102.24   14.55
   0   6  -1  117.43   15.47
   0   6  -1  105.72   14.67
   0   6  -1  100.45   14.12
   0   6  -1   93.10   13.46
   0   6  -1   93.96   11.02
   0   6  -1   90.43   12.09
   0   6  -1   86.93   11.06
   0   6  -1   92.92   10.90
   0  -6   1   97.27   12.38
   0  -6   1   90.58   10.70
   0  -6   1   96.14   14.08
   0  -6   1  104.88   15.30
   0  -6   1   96.78   11.00
   0  -6   1   87.50   13.93
   0  -6   1  113.75   13.17
   0  -6   1   98.13   14.53
   0  -6   1   95.19   13.01
   0  -6   1   92.45   12.08
   0  -6   1  117.59   14.85
  -1   6  -1   35.40    8.03
  -1   6  -1   43.90    5.16
  -1   6  -1   38.59    4.98
  -1   6  -1   50.55    8.99
  -1   6  -1   45.19    7.98
  -1   6  -1   41.31    4.73
  -1   6  -1   49.09    5.81
  -1   6  -1   53.80    8.91
  -1   6  -1   50.27    8.64
  -1   6  -1   33.03    8.03
  -1   6  -1   39.95    7.61
   1  -6   1   45.05    8.95
   1  -6   1   44.09    6.98
   1  -6   1   30.40    9.02
   1  -6   1   25.12    5.92
   1  -6   1   37.99    5.10
   1  -6   1   35.19    7.75
   1  -6   1   37.09    7.90
   1  -6   1   45.80    6.27
   1  -6   1   50.16    8.86
   1  -6   1   38.34    8.14
  -2   6  -1   35.76    6.72
  -2   6  -1   35.65    7.23
  -2   6  -1   28.53    7.05
  -2   6  -1   29.43    4.04
  -2   6  -1   32.22    7.60
  -2   6  -1   36.22    4.24
  -2   6  -1   27.73    6.48
  -2   6  -1   28.42    3.58
  -2   6  -1   32.24    7.36
  -2   6  -1   25.05    4.32
  -2   6  -1   42.60    7.48
   2  -6   1   27.98    3.57
   2  -6   1   33.78    5.88
   2  -6   1   13.77    7.65
   2  -6   1   34.09    7.98
   2  -6   1   39.23    8.02
   2  -6   1   44.34    8.33
   2  -6   1   22.84    6.45
   2  -6   1   34.93    4.64
   2  -6   1   26.14    4.01
   2  -6   1   27.23    6.96
  -3   6  -1    5.54    3.75
  -3   6  -1    2.05    3.63
  -3   6  -1   10.39    4.14
  -3   6  -1   17.85    5.69
  -3   6  -1    8.99    1.45
  -3   6  -1   11.42    1.59
  -3   6  -1   11.37    2.12
  -3   6  -1   16.06    5.44
  -3   6  -1   10.79    2.15
  -3   6  -1    8.49    2.40
  -3   6  -1    5.47    3.96
  -3   6  -1   20.47    6.20
   3  -6   1    6.69    6.84
   3  -6   1   12.80    2.25
   3  -6   1    9.04    5.35
   3  -6   1    8.23    3.12
   3  -6   1   14.16    2.50
   3  -6   1    8.05    1.50
   3  -6   1    9.99    4.67
   3  -6   1   10.86    5.30
   3  -6   1    6.77    4.39
   3  -6   1   11.78    5.14
  -4   6  -1   -3.93    2.22
  -4   6  -1    0.61    3.32
  -4   6  -1    0.81    0.76
  -4   6  -1   -0.65    3.26
  -4   6  -1    1.45    2.11
  -4   6  -1    0.40    3.56
  -4   6  -1   10.92    4.83
  -4   6  -1    1.43    0.81
  -4   6  -1    0.64    1.45
  -4   6  -1   -2.52    3.23
  -4   6  -1   -1.31    1.26
   4  -6   1    0.56    1.43
   4  -6   1   -1.81    0.75
   4  -6   1    1.60    3.91
   4  -6   1    0.80    4.51
   4  -6   1   -4.76    2.74
   4  -6   1    1.37    2.25
   4  -6   1    0.44    3.96
   4  -6   1   -4.44    2.84
   4  -6   1    4.95    4.35
   4  -6   1    1.90    3.66
   4  -6   1   -0.89    1.58
  -5   6  -1    6.65    4.48
  -5   6  -1    3.47    1.88
  -5   6  -1    3.95    1.67
  -5   6  -1    5.97    5.01
  -5   6  -1    6.16    4.36
  -5   6  -1    5.33    1.16
  -5   6  -1    7.52    2.52
  -5   6  -1    7.32    3.45
  -5   6  -1    5.25    1.22
  -5   6  -1   12.88    5.54
  -5   6  -1   11.42    5.81
   5  -6   1    3.98    5.51
   5  -6   1    3.89    4.66
   5  -6   1    3.73    4.59
   5  -6   1    7.01    1.81
   5  -6   1    4.76    1.26
   5  -6   1    5.40    4.93
   5  -6   1   12.18    5.61
   5  -6   1    3.52    2.69
   5  -6   1   -3.71    4.39
   5  -6   1    4.03    4.64
  -6   6  -1   -6.06    3.54
  -6   6  -1   -0.85    1.93
  -6   6  -1    7.86    5.30
  -6   6  -1    2.36    2.55
  -6   6  -1    1.54    1.82
  -6   6  -1    3.50    1.70
  -6   6  -1    2.21    3.34
  -6   6  -1    0.71    2.38
  -6   6  -1    0.81    1.03
  -6   6  -1   -3.57    4.30
   6  -6   1   -6.69    3.38
   6  -6   1   -1.40    5.01
   6  -6   1   -0.21    3.90
   6  -6   1    1.32    1.07
   6  -6   1   -0.60    1.44
   6  -6   1    3.44    2.71
   6  -6   1   -4.20    3.85
   6  -6   1   -1.43    4.00
  -7   6  -1    0.31    2.78
  -7   6  -1    1.28    2.02
  -7   6  -1    0.13    5.33
  -7   6  -1    1.26    1.65
  -7   6  -1   14.29    5.94
  -7   6  -1    1.70    4.87
  -7   6  -1    1.03    1.15
  -7   6  -1    1.30    2.39
   7  -6   1    2.85    5.33
   7  -6   1    5.55    5.44
   7  -6   1    0.98    5.31
   7  -6   1    0.49    1.70
   7  -6   1   11.72    5.84
   7  -6   1   -2.23    5.66
  -8   6  -1    5.54    7.42
  -8   6  -1   13.35    3.37
  -8   6  -1   13.95    6.56
  -8   6  -1   11.98    3.72
  -8   6  -1   17.98    2.94
  -8   6  -1   17.58    5.78
   8  -6   1   26.71    8.51
   8  -6   1    3.35    6.18
   8  -6   1   16.08    7.67
   8  -6   1   20.37    8.93
  -9   6  -1    0.63    6.16
  -9   6  -1    5.48    2.50
  -9   6  -1    4.98    3.77
  -9   6  -1   -1.82    4.39
  -9   6  -1   -3.30    3.02
   9  -6   1    3.15    5.44
   9  -6   1    8.02    7.10
   9  -6   1   11.27    7.67
   9  -6   1    2.02    6.55
 -10   6  -1    5.23    2.78
 -10   6  -1   -0.12    4.29
 -10   6  -1   14.18   10.12
 -10   6  -1    5.52    3.48
  10  -6   1   17.69    9.28
  10  -6   1   -0.52    6.22
  10  -6   1   25.80    9.81
  10  -6   1    0.03    5.74
 -11   6  -1    6.96    4.27
 -11   6  -1   -1.33    7.61
 -11   6  -1    4.72    3.23
  11  -6   1   19.53    9.75
  11  -6   1   16.53   10.18
  11  -6   1   14.86    8.90
  11  -6   1    5.71    7.45
 -12   6  -1    0.42    8.42
 -12   6  -1   -2.83    3.48
 -12   6  -1   -3.90    2.34
  12  -6   1    4.30    7.15
  12  -6   1    3.74    9.10
  12  -6   1    3.67    7.04
 -13   6  -1   -8.89    9.19
 -13   6  -1   -5.23    2.68
 -13   6  -1    2.88    3.90
  13  -6   1   -5.91    6.61
  15   5  -1    3.51   10.34
  15   5  -1    5.21    9.17
 -15  -5   1    4.40    3.44
 -15  -5   1   -2.18    3.57
  14   5  -1   -6.99    5.59
  14   5  -1   -0.45    5.93
  14   5  -1   -1.47    1.15
 -14  -5   1   -3.39    2.76
 -14  -5   1    4.48    4.51
 -14  -5   1   -0.56    3.43
 -14  -5   1   15.19   10.91
  13   5  -1    9.04    1.64
  13   5  -1    5.99    7.64
  13   5  -1   11.08    8.21
 -13  -5   1   10.61   10.01
 -13  -5   1    4.41    3.15
 -13  -5   1    3.35    8.53
 -13  -5   1    4.68    4.20
 -13  -5   1    6.51    3.95
  12   5  -1   15.96   12.51
  12   5  -1    8.15    1.52
  12   5  -1   14.74    7.97
 -12  -5   1   -4.75    6.42
 -12  -5   1    5.75    3.69
 -12  -5   1    5.01    4.16
 -12  -5   1   -1.87    7.68
  11   5  -1    0.12    0.96
  11   5  -1   -2.39    5.46
  11   5  -1   -9.52    3.39
  11   5  -1   -0.64    4.32
  11   5  -1    3.97    5.60
 -11  -5   1   -2.60    2.60
 -11  -5   1   -4.82    5.95
 -11  -5   1   -7.15    5.16
 -11  -5   1   -1.09    2.98
 -11  -5   1   -2.66    1.99
  10   5  -1   19.93    8.01
  10   5  -1   11.60    1.74
  10   5  -1    6.68    6.25
  10   5  -1    9.48    6.38
 -10  -5   1    6.47    4.64
 -10  -5   1   32.70    9.49
 -10  -5   1   18.42    4.59
 -10  -5   1    8.78    2.89
 -10  -5   1    9.95    3.75
   9   5  -1   -0.34    4.69
   9   5  -1   -8.94    2.19
   9   5  -1    1.10    4.97
   9   5  -1   -4.00    4.44
   9   5  -1    0.38    4.83
   9   5  -1    1.36    0.86
   9   5  -1    4.40    4.91
  -9  -5   1   -3.53    4.63
  -9  -5   1    1.97    3.53
  -9  -5   1    1.41    1.83
  -9  -5   1    3.04    2.77
  -9  -5   1    0.09    5.21
  -9  -5   1    6.98    5.14
   8   5  -1    6.80    1.25
   8   5  -1    7.38    5.25
   8   5  -1   -3.27    2.68
   8   5  -1    7.98    1.25
   8   5  -1   -0.22    4.10
   8   5  -1    8.57    5.24
   8   5  -1   11.48    5.24
   8   5  -1    5.79    5.06
   8   5  -1    7.14    4.84
  -8  -5   1    8.31    2.99
  -8  -5   1    3.44    3.03
  -8  -5   1    6.99    2.07
  -8  -5   1    7.03    2.88
  -8  -5   1   10.92    3.86
  -8  -5   1   16.51    6.17
  -8  -5   1    6.90    7.13
   7   5  -1    8.87    4.33
   7   5  -1    8.75    3.97
   7   5  -1    5.32    1.89
   7   5  -1    5.29    1.05
   7   5  -1    7.71    4.07
   7   5  -1    6.33    4.48
   7   5  -1    6.80    4.33
   7   5  -1    0.08    4.47
   7   5  -1    6.87    1.27
  -7  -5   1    7.28    2.49
  -7  -5   1    8.74    5.94
  -7  -5   1    6.17    2.67
  -7  -5   1    6.70    2.79
  -7  -5   1    5.54    2.56
  -7  -5   1    3.95    3.19
  -7  -5   1    4.90    1.26
  -7  -5   1    2.55    1.71
  -7  -5   1    4.85    2.28
  -7  -5   1    4.96    0.93
  -7  -5   1   14.95    5.21
  -7  -5   1    2.42    2.12
   6   5  -1   10.09    5.43
   6   5  -1    8.52    4.72
   6   5  -1   18.40    2.81
   6   5  -1   13.51    3.82
   6   5  -1   18.80    2.08
   6   5  -1   24.38    6.10
   6   5  -1   17.00    2.31
   6   5  -1   18.50    5.25
   6   5  -1   11.88    5.72
   6   5  -1   17.38    5.05
   6   5  -1   13.12    4.37
   6   5  -1   12.63    5.47
  -6  -5   1   17.06    2.68
  -6  -5   1   12.91    3.71
  -6  -5   1   15.77    4.22
  -6  -5   1   21.75    7.18
  -6  -5   1   14.74    3.33
  -6  -5   1   13.11    3.57
  -6  -5   1   12.71    3.49
  -6  -5   1   10.68    3.35
  -6  -5   1   14.93    1.98
  -6  -5   1   16.55    4.97
  -6  -5   1   16.96    3.79
   5   5  -1    3.41    2.74
   5   5  -1   -2.54    2.46
   5   5  -1   -0.13    3.71
   5   5  -1    0.36    1.28
   5   5  -1    3.28    3.96
   5   5  -1    2.72    1.03
   5   5  -1   -2.29    2.45
   5   5  -1   -4.03    2.53
   5   5  -1   -0.28    2.34
   5   5  -1   -0.03    0.57
   5   5  -1    4.44    3.04
   5   5  -1    0.29    2.57
  -5  -5   1    2.05    2.49
  -5  -5   1    3.42    2.11
  -5  -5   1    1.58    2.42
  -5  -5   1    4.90    4.45
  -5  -5   1   -1.40    2.01
  -5  -5   1   -0.18    0.96
  -5  -5   1    1.58    1.22
  -5  -5   1    3.46    2.42
  -5  -5   1    0.40    0.51
  -5  -5   1    3.74    2.19
  -5  -5   1   -0.35    1.54
   4   5  -1    2.22    0.65
   4   5  -1   -0.40    2.89
   4   5  -1    0.88    3.69
   4   5  -1    2.31    2.24
   4   5  -1    1.25    2.65
   4   5  -1   -5.12    2.98
   4   5  -1    1.02    2.12
   4   5  -1    2.12    2.98
   4   5  -1    3.77    3.65
   4   5  -1    2.40    1.16
   4   5  -1    3.68    1.30
  -4  -5   1    2.12    2.40
  -4  -5   1    6.36    4.48
  -4  -5   1    2.76    1.19
  -4  -5   1   -1.36    2.14
  -4  -5   1    1.91    0.62
  -4  -5   1    0.52    2.62
  -4  -5   1    3.42    2.82
  -4  -5   1    3.83    2.44
  -4  -5   1    1.66    1.76
   3   5  -1   80.83   13.04
   3   5  -1   70.14    9.12
   3   5  -1   71.48    8.46
   3   5  -1   70.68    8.22
   3   5  -1   74.85    8.47
   3   5  -1   74.05    8.82
   3   5  -1   89.47   12.23
   3   5  -1   78.94   11.40
   3   5  -1   80.09   11.08
   3   5  -1   86.60   11.42
  -3  -5   1   81.14   10.75
  -3  -5   1   74.59    8.50
  -3  -5   1   79.55    9.29
  -3  -5   1   70.61   12.39
  -3  -5   1   75.80   10.70
  -3  -5   1   65.25    8.93
  -3  -5   1   94.87   12.11
  -3  -5   1   72.97    8.22
   2   5  -1    1.25    0.65
   2   5  -1   -1.19    3.89
   2   5  -1    0.40    2.73
   2   5  -1    1.22    2.41
   2   5  -1    2.15    1.24
   2   5  -1    1.30    2.91
   2   5  -1    3.04    1.62
   2   5  -1   -1.48    2.81
   2   5  -1   -0.76    2.31
   2   5  -1    2.79    1.36
   2   5  -1   -5.30    1.70
   2   5  -1    3.10    1.47
  -2  -5   1    0.22    2.68
  -2  -5   1    4.35    3.71
  -2  -5   1    3.93    3.46
  -2  -5   1    3.77    1.91
  -2  -5   1    2.05    1.30
  -2  -5   1    1.61    2.16
  -2  -5   1    2.28    3.08
  -2  -5   1    1.94    0.64
   1   5  -1   20.85    4.84
   1   5  -1   22.55    5.33
   1   5  -1   24.34    3.26
   1   5  -1   27.36    6.53
   1   5  -1   23.83    5.30
   1   5  -1   34.15    5.86
   1   5  -1   19.79    3.07
   1   5  -1   21.25    2.63
   1   5  -1   19.43    4.70
   1   5  -1   11.66    5.06
  -1  -5   1   22.45    5.53
  -1  -5   1   22.02    4.87
  -1  -5   1   18.15    4.95
  -1  -5   1   15.05    5.45
  -1  -5   1   18.80    4.91
  -1  -5   1   23.36    5.24
  -1  -5   1   26.31    5.14
  -1  -5   1   22.57    4.54
  -1  -5   1   23.46    3.12
  -1  -5   1   21.32    2.63
   0   5  -1    3.71    3.30
   0   5  -1    3.03    3.07
   0   5  -1    4.40    2.90
   0   5  -1    4.93    3.74
   0   5  -1    4.26    1.60
   0   5  -1   10.29    2.04
   0   5  -1    6.95    1.49
   0   5  -1    6.63    3.81
   0   5  -1    6.89    1.04
   0   5  -1    7.12    3.48
   0   5  -1    7.12    2.72
   0  -5   1   10.67    4.20
   0  -5   1    5.65    3.79
   0  -5   1    6.92    2.86
   0  -5   1    5.07    4.07
   0  -5   1    6.38    3.90
   0  -5   1    6.96    1.74
   0  -5   1    4.65    3.26
   0  -5   1    5.36    3.34
   0  -5   1    8.26    4.01
   0  -5   1    4.82    1.00
  -1   5  -1    5.08    3.27
  -1   5  -1    1.01    1.47
  -1   5  -1    3.32    3.77
  -1   5  -1    1.90    3.20
  -1   5  -1    0.49    1.25
  -1   5  -1    1.70    0.72
  -1   5  -1    3.21    1.40
  -1   5  -1    2.51    2.84
  -1   5  -1   -0.42    2.73
  -1   5  -1    3.21    3.23
  -1   5  -1   -1.91    2.91
   1  -5   1    3.90    3.23
   1  -5   1    5.10    2.09
   1  -5   1   -1.85    2.85
   1  -5   1    3.75    3.26
   1  -5   1    1.23    3.39
   1  -5   1   -0.48    2.05
   1  -5   1    3.01    1.40
   1  -5   1   -3.75    3.21
   1  -5   1   -2.47    2.67
   1  -5   1    1.49    0.70
   1  -5   1    2.05    3.25
  -2   5  -1   27.19    6.83
  -2   5  -1   41.99    7.91
  -2   5  -1   35.91    6.80
  -2   5  -1   30.62    4.81
  -2   5  -1   38.08    4.58
  -2   5  -1   33.46    4.02
  -2   5  -1   33.46    4.36
  -2   5  -1   30.93    7.50
  -2   5  -1   25.58    6.25
  -2   5  -1   39.09    7.47
  -2   5  -1   38.56    7.71
   2  -5   1   36.88    5.11
   2  -5   1   30.88    8.07
   2  -5   1   43.25    7.84
   2  -5   1   30.27    7.31
   2  -5   1   38.82    6.09
   2  -5   1   44.38    8.16
   2  -5   1   29.92    6.67
   2  -5   1   34.99    7.47
   2  -5   1   31.51    4.90
   2  -5   1   35.86    4.50
  -3   5  -1    2.00    1.32
  -3   5  -1    4.79    1.50
  -3   5  -1   13.38    4.67
  -3   5  -1    2.73    3.48
  -3   5  -1   -0.84    3.02
  -3   5  -1    3.50    0.87
  -3   5  -1    4.13    0.80
  -3   5  -1    7.24    4.15
  -3   5  -1    0.74    1.63
  -3   5  -1    1.16    3.12
  -3   5  -1   -2.95    3.97
  -3   5  -1   -5.54    2.76
   3  -5   1    0.72    2.88
   3  -5   1    3.72    3.68
   3  -5   1    8.28    4.31
   3  -5   1    0.81    2.21
   3  -5   1    2.49    0.83
   3  -5   1   -0.63    1.58
   3  -5   1   11.11    4.66
   3  -5   1    8.60    1.62
   3  -5   1    0.80    3.36
   3  -5   1    5.03    3.93
  -4   5  -1   -1.71    3.35
  -4   5  -1    4.54    1.43
  -4   5  -1    2.99    2.94
  -4   5  -1    1.51    0.77
  -4   5  -1    0.06    1.93
  -4   5  -1    3.44    1.76
  -4   5  -1   -1.34    3.15
  -4   5  -1   -3.43    2.52
  -4   5  -1   -0.88    2.63
  -4   5  -1    2.65    1.77
  -4   5  -1    5.26    0.96
  -4   5  -1    6.57    4.92
  -4   5  -1    4.94    4.33
   4  -5   1    0.57    3.26
   4  -5   1    1.63    3.67
   4  -5   1    2.69    3.74
   4  -5   1    2.70    0.89
   4  -5   1    5.34    3.80
   4  -5   1   -0.14    3.50
   4  -5   1    0.11    3.76
   4  -5   1   -5.40    3.35
   4  -5   1    1.66    2.45
   4  -5   1    1.22    1.96
   4  -5   1    2.69    1.44
  -5   5  -1    1.47    0.85
  -5   5  -1    1.43    2.36
  -5   5  -1    0.49    1.25
  -5   5  -1   -2.05    3.36
  -5   5  -1    3.84    1.67
  -5   5  -1    3.04    2.78
  -5   5  -1    1.47    1.93
  -5   5  -1   -0.21    3.53
  -5   5  -1    1.44    4.18
  -5   5  -1    2.39    2.62
  -5   5  -1   -0.85    0.77
  -5   5  -1   11.73    4.80
  -5   5  -1   -1.84    4.07
   5  -5   1   -1.68    1.94
   5  -5   1   -0.01    0.81
   5  -5   1   -0.41    1.25
   5  -5   1   15.63    6.38
   5  -5   1    1.34    2.50
   5  -5   1    2.78    4.24
   5  -5   1    0.43    3.58
   5  -5   1    2.35    5.46
   5  -5   1    4.53    3.92
   5  -5   1   -1.35    3.72
  -6   5  -1    4.69    2.64
  -6   5  -1    3.78    1.53
  -6   5  -1    5.78    5.06
  -6   5  -1    2.17    0.90
  -6   5  -1    6.42    5.97
  -6   5  -1    9.25    4.75
  -6   5  -1    0.11    2.16
  -6   5  -1    4.40    1.15
  -6   5  -1    0.61    3.30
  -6   5  -1    6.38    3.02
  -6   5  -1    5.33    1.86
  -6   5  -1   -0.05    3.80
  -6   5  -1    5.80    4.57
   6  -5   1    4.66    2.38
   6  -5   1   15.37    6.10
   6  -5   1    8.34    4.84
   6  -5   1    2.85    1.12
   6  -5   1   10.01    7.58
   6  -5   1    0.54    4.94
   6  -5   1    2.72    4.56
   6  -5   1    4.13    4.41
   6  -5   1    3.95    1.60
   6  -5   1    8.57    5.23
   6  -5   1    2.54    3.00
  -7   5  -1    9.58    1.96
  -7   5  -1    4.32    1.22
  -7   5  -1   17.65    6.77
  -7   5  -1    5.36    5.17
  -7   5  -1   11.41    3.62
  -7   5  -1    4.94    3.43
  -7   5  -1    6.92    2.92
  -7   5  -1   20.04    9.75
  -7   5  -1    4.11    2.27
  -7   5  -1    4.70    4.96
   7  -5   1    1.83    2.37
   7  -5   1    0.22    4.41
   7  -5   1    6.01    1.42
   7  -5   1    1.65    4.73
   7  -5   1   -1.53    4.95
   7  -5   1    3.34    4.70
   7  -5   1    8.83    9.22
   7  -5   1    4.13    1.71
  -8   5  -1    3.67    5.20
  -8   5  -1   -4.53    3.33
  -8   5  -1   -0.82    2.48
  -8   5  -1    3.17    5.75
  -8   5  -1    1.43    3.33
  -8   5  -1    2.34    1.51
  -8   5  -1   -0.42    1.89
  -8   5  -1   -6.95    3.16
  -8   5  -1    3.62    7.88
   8  -5   1   -1.33    5.48
   8  -5   1    4.42    5.58
   8  -5   1   -0.34    2.42
   8  -5   1    0.16    5.03
   8  -5   1   -2.98    3.80
   8  -5   1    0.97    6.21
  -9   5  -1    6.15    3.28
  -9   5  -1    3.76    2.29
  -9   5  -1   -9.30    3.95
  -9   5  -1    7.88    5.43
  -9   5  -1   -0.33    3.82
  -9   5  -1    3.54    7.12
   9  -5   1    3.74    6.33
   9  -5   1    1.46    6.91
   9  -5   1    0.64    5.36
   9  -5   1   -1.93    4.53
 -10   5  -1    1.34    7.64
 -10   5  -1    9.70    8.75
 -10   5  -1    2.54    4.34
 -10   5  -1    4.13    2.91
 -10   5  -1   12.58    3.77
  10  -5   1    2.40    5.91
  10  -5   1    0.48    5.68
  10  -5   1    6.05    7.19
  10  -5   1   15.30    9.00
 -11   5  -1    8.43   10.04
 -11   5  -1    2.92    3.50
 -11   5  -1    3.44    4.46
 -11   5  -1   -2.11    2.37
 -11   5  -1   -2.49    6.87
  11  -5   1   -0.20    7.90
  11  -5   1   -6.80    5.21
  11  -5   1  -10.08    4.68
  11  -5   1    4.50    7.38
 -12   5  -1   -0.76    2.60
 -12   5  -1    2.90    9.53
 -12   5  -1   -0.11    4.41
 -12   5  -1    2.15    3.69
  12  -5   1    1.14    5.88
  12  -5   1   -4.42    6.96
  12  -5   1    0.67    6.50
 -13   5  -1   -6.20    7.42
 -13   5  -1   -1.71    4.39
 -13   5  -1   -2.90    2.53
 -13   5  -1   -1.82    3.82
  13  -5   1   -5.78    6.52
  13  -5   1   -6.50    7.57
  13  -5   1   -7.08    5.82
  15   4  -1   -5.81   11.97
  15   4  -1   -1.00    7.80
 -15  -4   1    3.74    3.68
 -15  -4   1    0.18    3.41
  14   4  -1   11.51    9.09
  14   4  -1    3.55    1.39
  14   4  -1    5.13    7.91
 -14  -4   1    3.99    4.67
 -14  -4   1   -2.82    2.79
 -14  -4   1    5.56    4.18
 -14  -4   1    4.00    9.38
 -14  -4   1   17.94   11.57
  13   4  -1    5.32    7.88
  13   4  -1    9.51    7.00
  13   4  -1   13.43    2.04
 -13  -4   1   15.50    4.38
 -13  -4   1   13.76   10.10
 -13  -4   1    5.31    4.23
 -13  -4   1   10.11    8.96
 -13  -4   1   13.07    3.87
  12   4  -1    2.82    5.79
  12   4  -1   -4.38    5.49
  12   4  -1   -4.66    5.40
  12   4  -1    0.92    1.03
 -12  -4   1    9.41    3.67
 -12  -4   1    7.13    4.30
 -12  -4   1   -1.23    2.65
 -12  -4   1    1.41    7.62
 -12  -4   1    3.86    8.28
  11   4  -1    3.61    1.14
  11   4  -1   19.15    7.92
  11   4  -1   10.91    6.53
  11   4  -1    6.82    6.64
  11   4  -1    6.21    5.51
 -11  -4   1    8.06    2.94
 -11  -4   1    0.55    3.08
 -11  -4   1    2.06    7.18
 -11  -4   1    4.88    3.33
 -11  -4   1    6.10    6.86
  10   4  -1    0.41    5.44
  10   4  -1    2.45    5.78
  10   4  -1   -4.28    3.25
  10   4  -1   18.69    8.90
  10   4  -1    1.94    0.99
 -10  -4   1    2.10    2.99
 -10  -4   1    2.10    2.72
 -10  -4   1    1.08    6.21
 -10  -4   1    4.71    2.27
   9   4  -1    2.06    0.85
   9   4  -1    3.07    5.25
   9   4  -1    1.67    4.79
   9   4  -1   -0.31    4.67
   9   4  -1    4.04    5.37
   9   4  -1   -3.68    3.62
   9   4  -1    1.42    3.62
  -9  -4   1    4.91    6.36
  -9  -4   1   10.31    3.72
  -9  -4   1   -0.87    2.38
  -9  -4   1    5.60    5.76
  -9  -4   1    3.48    2.46
  -9  -4   1    7.18    4.05
  -9  -4   1    1.60    1.85
   8   4  -1   -1.82    3.40
   8   4  -1    4.81    3.77
   8   4  -1   -2.45    4.01
   8   4  -1    0.22    3.94
   8   4  -1    1.17    1.81
   8   4  -1    4.80    4.74
   8   4  -1    2.75    3.39
   8   4  -1    1.21    0.77
   8   4  -1    0.70    3.97
  -8  -4   1    0.91    0.80
  -8  -4   1    0.87    4.87
  -8  -4   1    5.88    1.79
  -8  -4   1   -1.87    4.08
  -8  -4   1    1.73    2.48
  -8  -4   1   -1.14    2.04
  -8  -4   1    0.18    0.60
  -8  -4   1    2.30    2.15
  -8  -4   1   -3.90    3.97
  -8  -4   1    3.74    3.37
   7   4  -1   20.90    3.47
   7   4  -1   20.72    6.63
   7   4  -1   24.47    2.81
   7   4  -1   26.08    6.55
   7   4  -1   21.49    6.21
   7   4  -1   27.63    3.44
   7   4  -1   23.88    7.76
   7   4  -1   20.53    5.53
   7   4  -1   23.65    7.21
   7   4  -1   21.94    5.71
  -7  -4   1   25.46    3.77
  -7  -4   1   23.75    6.97
  -7  -4   1   23.06    7.30
  -7  -4   1   23.26    4.01
  -7  -4   1   22.53    6.60
  -7  -4   1   20.30    4.06
  -7  -4   1   14.61    4.58
  -7  -4   1   23.99    3.50
  -7  -4   1   21.00    4.74
  -7  -4   1   18.89    2.63
   6   4  -1   51.24    5.53
   6   4  -1   45.94    5.80
   6   4  -1   41.84    8.43
   6   4  -1   54.29    9.96
   6   4  -1   41.01    9.25
   6   4  -1   50.12    5.45
   6   4  -1   46.68    9.74
   6   4  -1   42.92    8.23
   6   4  -1   52.84    8.95
   6   4  -1   53.76    8.60
   6   4  -1   58.53    7.70
  -6  -4   1   50.74    7.01
  -6  -4   1   49.21    7.51
  -6  -4   1   50.74    8.95
  -6  -4   1   43.83    5.82
  -6  -4   1   46.35    5.53
  -6  -4   1   51.53    6.93
  -6  -4   1   44.87    5.41
  -6  -4   1   50.59    6.61
  -6  -4   1   50.55    7.05
  -6  -4   1   68.79   10.99
  -6  -4   1   43.36    6.57
  -6  -4   1   35.37    8.64
  -6  -4   1   51.57    6.92
   5   4  -1   55.97    8.50
   5   4  -1   57.59    7.54
   5   4  -1   83.42   11.89
   5   4  -1   50.20    5.74
   5   4  -1   52.99    5.88
   5   4  -1   56.84    8.74
   5   4  -1   48.50    6.06
   5   4  -1   52.40    8.33
   5   4  -1   48.20    8.63
   5   4  -1   54.66    9.96
  -5  -4   1   53.30    7.20
  -5  -4   1   43.51    7.15
  -5  -4   1   51.59    6.07
  -5  -4   1   51.42    5.89
  -5  -4   1   50.43    9.90
  -5  -4   1   56.52    8.73
  -5  -4   1   48.64    7.06
  -5  -4   1   50.33    5.73
  -5  -4   1   52.34    7.14
  -5  -4   1   49.50    7.48
  -5  -4   1   40.96    7.10
   4   4  -1   77.39   12.74
   4   4  -1   82.32    9.78
   4   4  -1   77.78   13.31
   4   4  -1   91.21   12.18
   4   4  -1   88.97    9.48
   4   4  -1   77.40   10.79
   4   4  -1   85.38   11.10
   4   4  -1   81.93   13.09
   4   4  -1  104.27   12.00
   4   4  -1   97.25   11.85
   4   4  -1   89.32   10.47
   4   4  -1   87.66    9.69
   4   4  -1   87.96    9.64
  -4  -4   1   77.73   10.65
  -4  -4   1   81.22   10.33
  -4  -4   1   90.18   11.05
  -4  -4   1   82.27   10.34
  -4  -4   1   83.67    9.47
  -4  -4   1   88.52   10.22
  -4  -4   1   81.88    9.64
  -4  -4   1   94.83   13.92
  -4  -4   1   82.46   10.61
  -4  -4   1   81.20   10.66
   3   4  -1  195.76   23.82
   3   4  -1  231.54   24.81
   3   4  -1  182.96   22.60
   3   4  -1  212.46   21.91
   3   4  -1  186.43   22.77
   3   4  -1  198.95   22.06
   3   4  -1  196.57   23.59
   3   4  -1  199.65   22.62
   3   4  -1  198.27   23.89
   3   4  -1  194.00   23.27
   3   4  -1  224.34   23.42
   3   4  -1  198.33   22.06
  -3  -4   1  206.68   23.14
  -3  -4   1  200.94   22.41
  -3  -4   1  198.29   22.06
  -3  -4   1  189.97   22.13
  -3  -4   1  200.59   21.90
  -3  -4   1  184.50   22.67
  -3  -4   1  204.28   24.53
  -3  -4   1  191.21   23.06
  -3  -4   1  198.85   22.69
   2   4  -1  282.92   32.41
   2   4  -1  292.89   32.56
   2   4  -1  274.21   33.57
   2   4  -1  284.07   32.18
   2   4  -1  307.72   32.22
   2   4  -1  266.32   33.23
   2   4  -1  270.84   34.13
   2   4  -1  298.08   32.03
   2   4  -1  295.70   33.43
   2   4  -1  279.65   33.26
   2   4  -1  296.21   32.74
  -2  -4   1  291.37   32.76
  -2  -4   1  294.21   32.69
  -2  -4   1  289.33   34.33
  -2  -4   1  297.91   33.23
  -2  -4   1  292.07   32.03
  -2  -4   1  294.04   32.20
  -2  -4   1  291.18   32.55
  -2  -4   1  299.95   33.47
  -2  -4   1  298.17   33.32
   1   4  -1   49.46    5.66
   1   4  -1   44.70    7.28
   1   4  -1   46.99    7.66
   1   4  -1   50.23    8.62
   1   4  -1   47.48    7.38
   1   4  -1   45.52    5.50
   1   4  -1   42.85    5.21
   1   4  -1   45.92    8.00
   1   4  -1   46.81    7.65
   1   4  -1   45.59    7.01
  -1  -4   1   63.39    7.80
  -1  -4   1   45.37    7.57
  -1  -4   1   46.68    7.32
  -1  -4   1   44.75    7.30
  -1  -4   1   49.83    6.09
  -1  -4   1   44.74    6.96
   0   4  -1    6.19    3.42
   0   4  -1    2.40    3.11
   0   4  -1    3.51    1.25
   0   4  -1    2.44    1.22
   0   4  -1    1.79    3.58
   0   4  -1    2.35    0.66
   0   4  -1    5.42    2.63
   0   4  -1    2.11    1.40
   0   4  -1    3.67    2.70
   0   4  -1    3.90    3.30
   0   4  -1    4.13    3.18
   0  -4   1    4.09    2.90
   0  -4   1    0.22    2.17
   0  -4   1   -3.00    2.82
   0  -4   1    0.62    3.02
   0  -4   1    1.57    0.67
   0  -4   1    3.11    3.06
   0  -4   1    1.33    1.11
   0  -4   1    1.52    3.74
  -1   4  -1    9.29    3.60
  -1   4  -1    7.06    3.32
  -1   4  -1    5.43    3.79
  -1   4  -1    8.36    2.00
  -1   4  -1    6.91    1.16
  -1   4  -1   10.07    3.27
  -1   4  -1   10.70    3.92
  -1   4  -1   10.29    4.02
  -1   4  -1    4.12    1.43
  -1   4  -1   10.01    4.19
  -1   4  -1    9.53    1.63
   1  -4   1    8.45    2.22
   1  -4   1    7.94    4.59
   1  -4   1    9.58    3.97
   1  -4   1    6.63    1.10
   1  -4   1    7.58    2.41
   1  -4   1   10.18    3.98
   1  -4   1   13.59    4.15
   1  -4   1    7.45    3.43
   1  -4   1    2.81    1.97
   1  -4   1    7.01    1.63
   1  -4   1   10.14    3.91
  -2   4  -1    7.12    3.83
  -2   4  -1    6.67    1.65
  -2   4  -1   12.21    3.93
  -2   4  -1    8.75    1.21
  -2   4  -1    7.68    3.77
  -2   4  -1    7.93    4.01
  -2   4  -1    7.39    1.95
  -2   4  -1    8.90    4.38
  -2   4  -1   11.08    3.01
  -2   4  -1    7.01    1.69
  -2   4  -1    7.83    1.24
  -2   4  -1    9.72    3.72
  -2   4  -1   10.49    3.84
   2  -4   1   16.61    4.41
   2  -4   1    3.31    3.81
   2  -4   1   10.47    3.90
   2  -4   1    5.54    2.30
   2  -4   1    6.34    2.46
   2  -4   1    4.58    3.92
   2  -4   1    7.57    1.21
   2  -4   1    6.57    2.23
   2  -4   1    7.43    1.67
   2  -4   1    7.54    5.72
   2  -4   1   10.85    4.19
   2  -4   1   10.45    4.38
  -3   4  -1    5.93    3.28
  -3   4  -1    8.24    1.93
  -3   4  -1   11.96    4.44
  -3   4  -1    1.05    2.18
  -3   4  -1    1.08    3.54
  -3   4  -1    8.40    3.88
  -3   4  -1   -5.65    2.21
  -3   4  -1    1.35    0.81
  -3   4  -1    3.34    1.34
  -3   4  -1    3.76    0.79
  -3   4  -1    2.55    1.30
  -3   4  -1    7.21    3.41
  -3   4  -1    3.63    4.95
  -3   4  -1   -3.90    2.96
   3  -4   1    1.12    3.24
   3  -4   1    6.65    2.74
   3  -4   1    1.87    3.58
   3  -4   1    3.59    3.04
   3  -4   1    6.79    3.72
   3  -4   1    4.91    1.88
   3  -4   1    0.13    4.29
   3  -4   1    2.82    1.29
   3  -4   1    2.79    0.90
   3  -4   1    7.08    4.10
   3  -4   1    7.70    4.52
  -4   4  -1    3.68    0.89
  -4   4  -1    1.94    4.41
  -4   4  -1    7.08    4.38
  -4   4  -1    3.02    2.28
  -4   4  -1    3.02    0.80
  -4   4  -1    6.15    3.55
  -4   4  -1    4.04    1.85
  -4   4  -1    3.56    1.28
  -4   4  -1    1.90    3.34
  -4   4  -1   10.63    5.81
  -4   4  -1    8.95    4.22
  -4   4  -1    3.91    1.50
   4  -4   1   -0.22    3.64
   4  -4   1    9.45    4.23
   4  -4   1    0.40    2.86
   4  -4   1   -0.22    3.42
   4  -4   1    1.84    1.84
   4  -4   1    0.41    2.96
   4  -4   1    2.08    0.86
   4  -4   1    2.57    3.74
   4  -4   1    2.56    1.26
   4  -4   1   10.01    2.89
   4  -4   1   -3.72    2.38
  -5   4  -1    6.81    4.36
  -5   4  -1    5.41    5.35
  -5   4  -1    4.95    1.67
  -5   4  -1    1.16    3.54
  -5   4  -1    3.50    1.39
  -5   4  -1    5.68    2.14
  -5   4  -1    8.80    5.24
  -5   4  -1   -1.10    3.08
  -5   4  -1    4.80    2.50
  -5   4  -1    4.29    1.01
  -5   4  -1    3.93    2.44
  -5   4  -1    0.88    3.40
  -5   4  -1    4.22    0.94
   5  -4   1    1.07    3.86
   5  -4   1    3.56    3.87
   5  -4   1    1.00    4.91
   5  -4   1    3.58    3.79
   5  -4   1    4.95    4.17
   5  -4   1    5.62    4.76
   5  -4   1    4.86    1.08
   5  -4   1    0.21    3.86
   5  -4   1    5.51    2.06
   5  -4   1   12.71    3.36
   5  -4   1    7.01    1.49
   5  -4   1    8.20    2.25
  -6   4  -1    0.77    5.24
  -6   4  -1   15.36    6.08
  -6   4  -1    8.97    5.00
  -6   4  -1   17.91    2.84
  -6   4  -1    8.64    4.85
  -6   4  -1   14.26    5.31
  -6   4  -1   15.45    5.30
  -6   4  -1   12.20    1.99
  -6   4  -1   14.56    3.40
  -6   4  -1   10.83    1.81
  -6   4  -1   19.01    3.44
  -6   4  -1   15.69    2.26
   6  -4   1   12.40    1.94
   6  -4   1   34.13    8.86
   6  -4   1   18.87    8.94
   6  -4   1    5.25    4.88
   6  -4   1   12.82    7.13
   6  -4   1   11.09    3.70
   6  -4   1   12.96    5.71
   6  -4   1   12.48    5.40
   6  -4   1   24.82    8.92
   6  -4   1   13.34    2.22
  -7   4  -1   63.48    6.93
  -7   4  -1   58.00    7.82
  -7   4  -1   61.11    9.42
  -7   4  -1   74.92   12.23
  -7   4  -1   53.84    7.37
  -7   4  -1   55.74   10.57
  -7   4  -1   60.27    7.06
  -7   4  -1   52.70   13.94
  -7   4  -1   62.66    7.80
   7  -4   1   58.28    7.02
   7  -4   1   45.83   13.15
   7  -4   1   41.02   11.03
   7  -4   1   62.08   12.24
   7  -4   1   39.08   10.86
   7  -4   1   67.98   13.36
   7  -4   1   62.73    6.96
   7  -4   1   66.37   12.50
   7  -4   1   56.64   12.62
   7  -4   1   63.67    8.31
  -8   4  -1   39.80    9.08
  -8   4  -1   67.92   11.10
  -8   4  -1   33.55   12.16
  -8   4  -1   36.79    7.51
  -8   4  -1   55.77    9.66
  -8   4  -1   44.25    6.91
  -8   4  -1   47.86    5.60
  -8   4  -1   42.27    6.45
  -8   4  -1   27.18    9.01
   8  -4   1   25.70   10.59
   8  -4   1   53.28   11.28
   8  -4   1   48.83   11.02
   8  -4   1   50.62   12.54
   8  -4   1   61.65    7.46
   8  -4   1   53.52   11.95
  -9   4  -1    2.68    2.91
  -9   4  -1    1.96    2.03
  -9   4  -1    0.83    3.49
  -9   4  -1   12.75    8.32
  -9   4  -1    1.88    6.10
   9  -4   1    8.36    6.73
   9  -4   1    7.01    5.82
   9  -4   1   -1.59    2.41
   9  -4   1   -5.65    3.55
   9  -4   1    5.28    5.61
 -10   4  -1    7.35    4.71
 -10   4  -1   14.37    3.51
 -10   4  -1   21.19    9.71
 -10   4  -1   20.48    4.42
 -10   4  -1   12.23    8.41
  10  -4   1   13.80    7.36
  10  -4   1    4.68    8.84
  10  -4   1   20.66    8.89
  10  -4   1   23.35    8.65
 -11   4  -1   37.87   12.78
 -11   4  -1   19.09    6.97
 -11   4  -1   25.52    5.03
 -11   4  -1   53.86   16.88
 -11   4  -1   36.34    6.22
  11  -4   1   45.36   14.41
  11  -4   1   28.40   10.21
  11  -4   1   32.60   10.62
  11  -4   1   30.83   10.49
 -12   4  -1    0.21    9.36
 -12   4  -1    1.67    2.88
 -12   4  -1  -11.69    5.77
 -12   4  -1   -1.10    4.68
 -12   4  -1   -7.02    2.66
  12  -4   1   -0.40    7.86
  12  -4   1   -3.48    5.48
  12  -4   1    3.45    7.26
  12  -4   1    2.91    7.46
 -13   4  -1   -1.65    8.98
 -13   4  -1   -8.68    4.10
 -13   4  -1   -1.54    7.83
 -13   4  -1   -0.85    2.82
 -13   4  -1   -1.76    3.48
  13  -4   1   -5.58    6.30
  13  -4   1    6.45    7.91
  13  -4   1    5.03    8.86
  15   3  -1   10.22   10.74
  15   3  -1  -12.07    5.29
  15   3  -1   -0.73   12.95
 -15  -3   1   -3.37    3.14
 -15  -3   1   -0.33    3.55
  14   3  -1   -0.42    7.03
  14   3  -1    3.78    1.50
  14   3  -1    6.96    8.21
 -14  -3   1    2.11    4.67
 -14  -3   1    3.79    8.69
 -14  -3   1    5.38    4.44
 -14  -3   1    3.02   16.06
 -14  -3   1    2.91    3.39
  13   3  -1    1.20    1.17
  13   3  -1   -3.33    6.20
  13   3  -1   -3.53    5.69
 -13  -3   1   -1.55    6.81
 -13  -3   1   -1.37    2.65
 -13  -3   1   -0.44    3.11
 -13  -3   1    0.20    3.80
 -13  -3   1    5.86    8.48
  12   3  -1    1.75    6.38
  12   3  -1    3.99    5.53
  12   3  -1    4.15    1.28
  12   3  -1    1.40    5.82
 -12  -3   1    3.76    7.68
 -12  -3   1   -3.63    7.20
 -12  -3   1    4.14    3.88
 -12  -3   1    7.46    3.43
 -12  -3   1    4.61    2.76
  11   3  -1    1.50    1.00
  11   3  -1   -1.35    4.32
  11   3  -1    7.38    6.91
  11   3  -1    0.53    5.63
  11   3  -1    0.08    5.00
 -11  -3   1    1.48    2.32
 -11  -3   1   -7.70    5.69
 -11  -3   1    4.15    3.07
 -11  -3   1    4.79    3.47
 -11  -3   1   13.10    9.00
  10   3  -1    9.02    5.32
  10   3  -1   17.06    7.51
  10   3  -1   12.26    1.78
  10   3  -1   15.07    7.36
  10   3  -1   12.01    5.91
 -10  -3   1   -1.10    5.21
 -10  -3   1   11.90    3.56
 -10  -3   1   19.25    4.61
 -10  -3   1   14.02    8.34
 -10  -3   1    6.67    2.72
   9   3  -1   17.46    6.15
   9   3  -1    0.12    4.46
   9   3  -1   14.29    5.48
   9   3  -1   10.20    4.77
   9   3  -1    8.41    1.51
   9   3  -1   13.45    6.17
   9   3  -1    9.94    6.55
  -9  -3   1   12.57    7.94
  -9  -3   1   16.84    4.17
  -9  -3   1    6.18    6.01
  -9  -3   1   14.71    7.26
  -9  -3   1   12.72    3.38
  -9  -3   1   11.17    3.19
  -9  -3   1   10.91    2.74
   8   3  -1    6.59    4.66
   8   3  -1    3.89    2.53
   8   3  -1    3.73    3.50
   8   3  -1    3.60    2.44
   8   3  -1    0.29    3.28
   8   3  -1    4.00    4.43
   8   3  -1    4.26    3.91
   8   3  -1    8.37    5.24
   8   3  -1    5.72    1.02
  -8  -3   1   12.48    3.30
  -8  -3   1    7.62    1.10
  -8  -3   1    5.37    2.71
  -8  -3   1   10.92    6.03
  -8  -3   1    3.03    0.91
  -8  -3   1    4.58    2.50
  -8  -3   1    8.76    5.86
  -8  -3   1    9.60    6.28
  -8  -3   1    6.86    4.92
  -8  -3   1    6.56    3.57
  -8  -3   1    4.64    1.96
   7   3  -1    5.04    4.02
   7   3  -1    5.40    4.99
   7   3  -1    4.11    2.51
   7   3  -1   -0.82    3.79
   7   3  -1    3.70    3.35
   7   3  -1    3.39    3.94
   7   3  -1    3.36    3.55
   7   3  -1   -0.01    0.70
   7   3  -1    1.30    2.90
  -7  -3   1    0.41    0.66
  -7  -3   1    0.33    2.72
  -7  -3   1    4.17    2.19
  -7  -3   1    1.77    4.23
  -7  -3   1    1.90    2.32
  -7  -3   1    1.86    0.60
  -7  -3   1    6.08    4.67
  -7  -3   1    1.67    2.25
  -7  -3   1   -2.59    1.85
  -7  -3   1    0.71    1.35
  -7  -3   1   -0.94    3.44
   6   3  -1   36.49    4.77
   6   3  -1   35.75    8.00
   6   3  -1   40.61    6.02
   6   3  -1   38.89    8.56
   6   3  -1   36.81    4.45
   6   3  -1   37.35    4.48
   6   3  -1   51.08    7.73
   6   3  -1   43.42    7.77
   6   3  -1   64.50    9.74
   6   3  -1   34.97    6.27
   6   3  -1   50.06    9.15
   6   3  -1   45.45    8.53
   6   3  -1   39.71    7.29
  -6  -3   1   48.55    5.01
  -6  -3   1   40.74    6.49
  -6  -3   1   52.28    8.87
  -6  -3   1   28.21    7.64
  -6  -3   1   47.69    5.74
  -6  -3   1   36.23    5.81
  -6  -3   1   36.13    5.42
  -6  -3   1   25.18    7.85
  -6  -3   1   52.99    6.48
  -6  -3   1   39.22    4.45
   5   3  -1   36.51    5.00
   5   3  -1   44.32    4.78
   5   3  -1   47.26    7.32
   5   3  -1   43.49    7.81
   5   3  -1   46.70    8.81
   5   3  -1   47.32    5.96
   5   3  -1   43.89    5.79
   5   3  -1   30.73    7.68
   5   3  -1   43.24    8.46
   5   3  -1   43.66    7.64
   5   3  -1   48.20    6.69
   5   3  -1   52.13    7.60
  -5  -3   1   47.19    8.59
  -5  -3   1   49.52    6.28
  -5  -3   1   49.42    6.30
  -5  -3   1   45.00    6.57
  -5  -3   1   41.84    4.75
  -5  -3   1   37.64    8.02
  -5  -3   1   33.72    5.63
  -5  -3   1   41.40    4.84
  -5  -3   1   39.44    7.59
  -5  -3   1   41.68    5.99
  -5  -3   1   39.97    5.12
   4   3  -1   11.34    1.78
   4   3  -1   14.31    2.07
   4   3  -1   12.60    1.61
   4   3  -1   15.06    2.67
   4   3  -1   12.58    4.75
   4   3  -1   15.27    3.68
   4   3  -1   15.53    5.03
   4   3  -1   10.52    2.99
   4   3  -1   10.92    3.42
   4   3  -1   17.62    4.53
   4   3  -1   17.69    4.03
   4   3  -1    7.65    4.07
  -4  -3   1   11.85    4.55
  -4  -3   1   11.73    3.14
  -4  -3   1   11.48    1.81
  -4  -3   1   11.65    2.58
  -4  -3   1   10.89    2.90
  -4  -3   1   15.38    5.16
  -4  -3   1   13.35    1.61
  -4  -3   1   17.65    4.39
  -4  -3   1   16.74    4.45
  -4  -3   1   13.36    2.08
  -4  -3   1   17.46    2.90
  -4  -3   1   17.91    2.92
   3   3  -1   91.57   11.79
   3   3  -1   93.42   11.43
   3   3  -1   95.26   10.77
   3   3  -1   91.41   11.66
   3   3  -1  102.29   10.79
   3   3  -1   96.05   13.54
   3   3  -1   96.53   11.84
   3   3  -1   95.92   10.64
   3   3  -1   94.40   13.38
   3   3  -1  112.45   14.60
  -3  -3   1  100.08   11.33
  -3  -3   1   89.26   11.98
  -3  -3   1  100.20   11.32
  -3  -3   1  100.74   11.21
  -3  -3   1   90.56   10.76
  -3  -3   1   99.54   11.62
  -3  -3   1   94.43   11.82
  -3  -3   1  108.36   14.33
  -3  -3   1   93.98   11.43
  -3  -3   1   96.65   10.64
   2   3  -1   69.09    7.53
   2   3  -1   69.85    8.14
   2   3  -1   62.11    7.96
   2   3  -1   66.14    8.55
   2   3  -1   68.60    8.04
   2   3  -1   75.40    9.57
   2   3  -1   69.00    7.46
   2   3  -1   70.59    7.35
   2   3  -1   82.40   10.22
   2   3  -1   60.99    7.73
   2   3  -1   71.84    8.70
   2   3  -1   80.67   10.95
  -2  -3   1   68.51    8.08
  -2  -3   1   64.64    8.46
  -2  -3   1   77.32   10.10
  -2  -3   1   53.49    7.75
  -2  -3   1   65.96    7.34
  -2  -3   1   65.28    7.52
  -2  -3   1   51.07    7.94
  -2  -3   1   65.47    8.15
  -2  -3   1   66.13    8.43
  -2  -3   1   67.95   10.31
   1   3  -1    3.06    2.65
   1   3  -1    1.14    1.01
   1   3  -1    0.51    1.17
   1   3  -1    0.99    2.56
   1   3  -1    3.96    1.94
   1   3  -1    3.60    3.21
   1   3  -1    3.28    0.63
   1   3  -1    4.06    1.11
   1   3  -1   -3.98    2.23
   1   3  -1    0.52    2.26
  -1  -3   1    4.82    1.14
  -1  -3   1    3.75    1.44
  -1  -3   1   -0.99    2.14
  -1  -3   1    2.19    0.59
  -1  -3   1    3.18    2.41
  -1  -3   1   -0.92    2.98
  -1  -3   1    3.54    2.10
  -1  -3   1    2.86    2.28
  -1  -3   1   -0.09    2.31
   0   3  -1   81.55   10.13
   0   3  -1   88.03    9.29
   0   3  -1   74.16   10.43
   0   3  -1   83.04   10.47
   0   3  -1   86.39    9.20
   0   3  -1   80.09   10.48
   0   3  -1   75.23   10.49
   0   3  -1   98.98   12.09
   0   3  -1   91.12   10.32
   0   3  -1   77.03    9.38
   0   3  -1   84.87    9.38
   0  -3   1   81.19   10.59
   0  -3   1   84.37   11.77
   0  -3   1   83.90   10.32
   0  -3   1   66.68   10.28
   0  -3   1   87.71   10.72
   0  -3   1   84.66    9.38
   0  -3   1   80.50   10.52
   0  -3   1   83.86   10.16
   0  -3   1   81.07    9.20
  -1   3  -1   68.34    8.65
  -1   3  -1   84.60   10.21
  -1   3  -1   82.07   10.62
  -1   3  -1   80.71   10.76
  -1   3  -1   91.79   11.31
  -1   3  -1   79.81   10.96
  -1   3  -1   69.09    8.77
  -1   3  -1   79.88    8.49
  -1   3  -1   92.87   11.01
  -1   3  -1   83.87   10.13
   1  -3   1   70.10   10.57
   1  -3   1   69.75    8.65
   1  -3   1   81.22   12.40
   1  -3   1   81.61   10.96
   1  -3   1   78.05    8.49
   1  -3   1   92.08   11.20
   1  -3   1   72.83    8.87
   1  -3   1   71.99    9.85
   1  -3   1   82.23    9.18
   1  -3   1   71.50   10.81
  -2   3  -1  148.48   18.43
  -2   3  -1  153.84   20.18
  -2   3  -1  156.95   17.22
  -2   3  -1  148.83   19.10
  -2   3  -1  146.84   17.06
  -2   3  -1  150.58   18.61
  -2   3  -1  159.38   16.89
  -2   3  -1  159.86   16.91
  -2   3  -1  148.87   17.71
  -2   3  -1  155.04   19.12
  -2   3  -1  154.38   17.04
  -2   3  -1  164.84   18.47
  -2   3  -1  139.75   18.66
   2  -3   1  158.34   16.91
   2  -3   1  157.73   18.88
   2  -3   1  156.21   17.04
   2  -3   1  152.16   18.55
   2  -3   1  163.97   18.73
   2  -3   1  150.06   17.72
   2  -3   1  130.08   18.33
   2  -3   1  154.23   20.20
   2  -3   1  123.66   18.39
   2  -3   1  148.91   18.42
   2  -3   1  145.68   17.33
  -3   3  -1   38.29    4.72
  -3   3  -1   42.47    7.53
  -3   3  -1   40.64    4.51
  -3   3  -1   44.37    7.48
  -3   3  -1   40.71    7.69
  -3   3  -1   49.01    8.01
  -3   3  -1   37.57    4.77
  -3   3  -1   42.15    5.12
  -3   3  -1   30.93    8.22
  -3   3  -1   29.57    5.40
  -3   3  -1   46.25    7.44
  -3   3  -1   40.17    4.89
   3  -3   1   39.12    4.71
   3  -3   1   41.85    7.27
   3  -3   1   55.26    8.39
   3  -3   1   50.20    5.64
   3  -3   1   40.84    7.89
   3  -3   1   51.50    8.08
   3  -3   1   32.61    8.35
   3  -3   1   36.30    5.82
   3  -3   1   35.87    4.54
   3  -3   1   38.47    7.47
   3  -3   1   40.50    7.64
  -4   3  -1   71.16    8.12
  -4   3  -1   89.31   11.93
  -4   3  -1   63.02   12.78
  -4   3  -1   89.13   12.67
  -4   3  -1   79.85   11.36
  -4   3  -1   77.66    9.29
  -4   3  -1   73.91    8.69
  -4   3  -1   72.39    8.26
  -4   3  -1   71.06    8.47
  -4   3  -1   95.38   12.68
  -4   3  -1   79.21   11.57
  -4   3  -1   70.24    8.14
  -4   3  -1   61.52    9.33
   4  -3   1   69.44    9.26
   4  -3   1   67.29    8.73
   4  -3   1   79.90   11.46
   4  -3   1   69.51    8.27
   4  -3   1   76.44   18.83
   4  -3   1   85.94   12.12
   4  -3   1   79.12   11.76
   4  -3   1   87.83   12.72
   4  -3   1   72.20    8.72
   4  -3   1   73.26    8.16
   4  -3   1   84.10   12.56
   4  -3   1   71.41   11.75
  -5   3  -1    0.94    0.64
  -5   3  -1   -0.01    1.95
  -5   3  -1   -1.19    1.61
  -5   3  -1   -1.74    1.11
  -5   3  -1   -0.87    0.94
  -5   3  -1    0.10    4.06
  -5   3  -1    3.04    3.42
  -5   3  -1   -5.05    2.33
  -5   3  -1    2.03    0.74
  -5   3  -1    2.01    2.30
  -5   3  -1    0.78    3.00
  -5   3  -1   -1.06    4.14
  -5   3  -1    2.27    3.48
   5  -3   1    1.85    3.39
   5  -3   1    3.83    3.50
   5  -3   1    1.23    0.77
   5  -3   1   -0.28    3.20
   5  -3   1    2.63    1.89
   5  -3   1    2.38    3.38
   5  -3   1   -5.63    2.51
   5  -3   1    0.84    1.50
   5  -3   1    3.43    3.77
   5  -3   1    0.58    0.67
   5  -3   1   -1.74    3.20
   5  -3   1    1.52    2.26
  -6   3  -1    2.40    0.80
  -6   3  -1    3.85    3.55
  -6   3  -1    1.33    2.17
  -6   3  -1   12.67    6.51
  -6   3  -1    5.42    4.60
  -6   3  -1    3.72    3.54
  -6   3  -1    5.45    1.69
  -6   3  -1    3.00    0.90
  -6   3  -1    2.20    1.17
  -6   3  -1    0.37    3.29
  -6   3  -1    3.45    1.95
  -6   3  -1    3.15    2.50
   6  -3   1   -1.62    3.96
   6  -3   1    5.29    3.90
   6  -3   1    4.03    4.10
   6  -3   1    8.38    5.04
   6  -3   1    0.87    3.42
   6  -3   1    4.28    2.86
   6  -3   1    4.40    0.95
   6  -3   1    3.40    2.12
   6  -3   1    2.70    0.92
   6  -3   1   -1.46    3.93
   6  -3   1    4.14    1.46
   6  -3   1   -0.79    3.41
  -7   3  -1   15.66    4.69
  -7   3  -1    8.41    1.48
  -7   3  -1   10.93    4.85
  -7   3  -1   10.91    3.32
  -7   3  -1    0.65    3.80
  -7   3  -1    6.78    2.57
  -7   3  -1    6.59    1.34
  -7   3  -1    1.46    5.93
  -7   3  -1    7.74    4.89
  -7   3  -1    8.65    1.64
  -7   3  -1   14.29    3.39
  -7   3  -1   12.18    5.43
  -7   3  -1   10.60    2.46
   7  -3   1   16.10    8.91
   7  -3   1    8.11    4.91
   7  -3   1    3.61    4.95
   7  -3   1   11.38    5.77
   7  -3   1    8.55    1.44
   7  -3   1    6.22    3.09
   7  -3   1    9.17    2.76
   7  -3   1    0.41    4.18
   7  -3   1    5.69    5.20
   7  -3   1    8.59    1.51
   7  -3   1    7.15    5.19
  -8   3  -1   30.16    7.41
  -8   3  -1   34.11    5.02
  -8   3  -1   46.33    8.49
  -8   3  -1   26.80    3.30
  -8   3  -1   21.71    7.82
  -8   3  -1   37.83    6.84
  -8   3  -1   34.70   11.80
  -8   3  -1   22.92    6.23
  -8   3  -1   17.07    3.89
   8  -3   1   28.29    3.56
   8  -3   1   31.00    8.10
   8  -3   1   30.07    8.37
   8  -3   1   28.25    4.76
   8  -3   1   16.86    6.48
   8  -3   1   23.98    3.57
   8  -3   1   23.42    3.26
   8  -3   1   33.70    8.43
   8  -3   1   32.45    9.30
   8  -3   1   17.05    7.15
   8  -3   1   32.85    9.55
  -9   3  -1   -0.92    1.74
  -9   3  -1   -0.67    3.01
  -9   3  -1    1.23    5.33
  -9   3  -1   -5.72    2.79
  -9   3  -1   -2.97    3.45
  -9   3  -1    2.87    5.81
  -9   3  -1    2.73    2.56
   9  -3   1    3.89    4.88
   9  -3   1    4.78    5.64
   9  -3   1   -0.31    4.78
   9  -3   1    0.93    2.39
   9  -3   1    4.50    5.70
 -10   3  -1   -5.26    2.99
 -10   3  -1    6.91    8.03
 -10   3  -1   -0.31    2.54
 -10   3  -1   -4.09    6.22
 -10   3  -1   -1.74    2.61
 -10   3  -1   10.02    7.89
  10  -3   1   -2.70    4.57
  10  -3   1    2.03    2.55
  10  -3   1   -7.60    4.14
  10  -3   1   -2.54    5.40
  10  -3   1   -0.25    4.92
 -11   3  -1   -1.48    2.73
 -11   3  -1    4.03    6.61
 -11   3  -1   -3.51    5.93
 -11   3  -1   11.27    8.73
 -11   3  -1   -0.11    2.42
  11  -3   1   -4.20    5.67
  11  -3   1    0.07    5.76
  11  -3   1   -2.52    5.65
  11  -3   1  -13.03    7.37
 -12   3  -1   -7.91    5.75
 -12   3  -1    8.49    3.78
 -12   3  -1   -0.22    3.92
 -12   3  -1    7.70    9.85
 -12   3  -1    4.41    2.92
  12  -3   1   11.84    8.33
  12  -3   1   -3.23    5.39
  12  -3   1   -3.18    5.70
  12  -3   1   -2.43    6.54
 -13   3  -1    5.51    2.97
 -13   3  -1    2.66    5.19
 -13   3  -1    0.30    9.55
 -13   3  -1    2.06    9.17
 -13   3  -1    5.74    3.90
  13  -3   1    5.42    8.13
  13  -3   1   -7.93    5.80
  13  -3   1    8.02    9.22
  13  -3   1    2.27    8.03
 -14   3  -1    5.25    7.39
 -14   3  -1   -7.11    9.19
 -14   3  -1   -1.37    3.67
 -14   3  -1   -3.23    2.92
  14  -3   1   -0.93   13.22
  14   2  -1    3.96    1.46
  14   2  -1    4.82    7.81
  14   2  -1    5.91    9.10
  14   2  -1   -1.01    6.44
 -14  -2   1    1.17    3.94
 -14  -2   1   -6.18    9.52
 -14  -2   1    2.33    4.51
 -14  -2   1    2.20    9.06
 -14  -2   1    0.79    3.22
  13   2  -1   -3.75    5.79
  13   2  -1   12.52    9.05
  13   2  -1    1.68    1.29
  13   2  -1   -1.60    6.32
 -13  -2   1  -11.15    7.70
 -13  -2   1   -2.00    3.05
 -13  -2   1    7.23    3.20
 -13  -2   1   -0.89    3.84
 -13  -2   1    2.60    8.39
  12   2  -1    4.60    5.85
  12   2  -1    5.98    6.78
  12   2  -1   -1.23    5.59
  12   2  -1    3.51    1.23
 -12  -2   1   -0.89    8.54
 -12  -2   1    4.86    3.44
 -12  -2   1    5.15    2.92
 -12  -2   1   -0.77    3.09
 -12  -2   1    7.85    8.43
  11   2  -1    7.90    6.64
  11   2  -1    5.92    5.47
  11   2  -1    2.38    1.04
  11   2  -1   -3.36    4.58
 -11  -2   1    8.17    3.79
 -11  -2   1   -1.60    2.24
 -11  -2   1    1.66    2.52
 -11  -2   1    1.96    7.55
 -11  -2   1    6.06    7.77
  10   2  -1   -1.37    3.84
  10   2  -1    8.41    6.01
  10   2  -1    2.70    0.98
  10   2  -1    2.88    4.97
 -10  -2   1    3.11    3.03
 -10  -2   1    0.49    5.72
 -10  -2   1    2.97    2.55
 -10  -2   1    8.06    6.30
 -10  -2   1   -0.86    1.94
 -10  -2   1    4.31    2.70
 -10  -2   1   -3.27    2.10
   9   2  -1   18.73    2.38
   9   2  -1   14.82    6.97
   9   2  -1   18.96    5.97
   9   2  -1   17.08    6.08
   9   2  -1   22.20    6.69
   9   2  -1   22.97    7.77
   9   2  -1   17.70    7.44
  -9  -2   1   18.08    3.84
  -9  -2   1   23.15    4.69
  -9  -2   1   14.19    3.18
  -9  -2   1   12.62    7.68
  -9  -2   1   17.31    6.99
  -9  -2   1    5.45    6.14
  -9  -2   1   26.90    4.48
   8   2  -1   42.68    7.01
   8   2  -1   58.25    9.26
   8   2  -1   45.58   10.81
   8   2  -1   55.88    9.82
   8   2  -1   39.67    9.02
   8   2  -1   41.32    6.93
   8   2  -1   52.65    5.38
   8   2  -1   33.25    9.13
   8   2  -1   55.18    9.73
   8   2  -1   61.37   11.24
   8   2  -1   49.11    8.80
  -8  -2   1   58.25    7.74
  -8  -2   1   50.17    5.36
  -8  -2   1   58.64   12.14
  -8  -2   1   42.23    6.54
  -8  -2   1   40.65   10.06
  -8  -2   1   45.22    6.22
  -8  -2   1   43.59    6.86
  -8  -2   1   29.05    8.47
  -8  -2   1   41.78    5.30
  -8  -2   1   41.25    9.39
   7   2  -1    8.95    5.13
   7   2  -1    5.36    2.47
   7   2  -1    7.46    1.15
   7   2  -1    8.18    4.23
   7   2  -1    9.24    3.59
   7   2  -1   11.05    4.07
   7   2  -1    9.51    4.59
   7   2  -1   12.46    4.96
   7   2  -1    6.73    3.51
   7   2  -1   11.25    3.85
   7   2  -1   11.66    4.65
   7   2  -1    4.85    2.43
  -7  -2   1    3.86    2.14
  -7  -2   1    6.82    2.60
  -7  -2   1    9.34    4.74
  -7  -2   1    6.98    1.10
  -7  -2   1    7.54    2.51
  -7  -2   1    0.81    3.91
  -7  -2   1    8.82    2.18
  -7  -2   1    7.28    1.16
  -7  -2   1   10.17    2.22
  -7  -2   1    5.60    4.66
  -7  -2   1   -0.30    3.92
   6   2  -1    3.55    2.86
   6   2  -1    4.99    4.33
   6   2  -1    2.37    1.07
   6   2  -1    0.86    2.19
   6   2  -1   -1.50    2.92
   6   2  -1   -2.25    2.69
   6   2  -1    2.34    3.26
   6   2  -1   -1.14    2.55
   6   2  -1    3.88    1.78
   6   2  -1    0.37    1.41
   6   2  -1    4.87    2.62
   6   2  -1   -0.28    3.00
   6   2  -1    1.24    0.55
   6   2  -1    4.07    1.84
   6   2  -1    2.85    2.76
  -6  -2   1    0.53    3.35
  -6  -2   1    2.17    1.80
  -6  -2   1   -4.10    1.58
  -6  -2   1    1.94    1.69
  -6  -2   1    0.47    1.17
  -6  -2   1   -2.50    3.25
  -6  -2   1    0.29    1.53
  -6  -2   1   -0.20    0.56
  -6  -2   1    0.80    0.51
  -6  -2   1   17.02    5.54
  -6  -2   1    1.68    1.81
   5   2  -1   20.91    3.85
   5   2  -1   20.80    3.31
   5   2  -1   37.20    6.29
   5   2  -1   15.90    3.06
   5   2  -1   29.04    5.35
   5   2  -1    9.88    4.54
   5   2  -1   20.51    2.48
   5   2  -1   25.65    6.24
   5   2  -1   13.82    4.85
   5   2  -1   23.17    4.55
   5   2  -1   15.82    2.07
   5   2  -1   20.38    3.25
   5   2  -1   13.17    1.98
   5   2  -1    7.45    4.26
   5   2  -1   20.53    3.87
  -5  -2   1   29.46    4.55
  -5  -2   1   19.69    3.25
  -5  -2   1   21.27    2.74
  -5  -2   1   16.47    2.10
  -5  -2   1   30.32    5.98
  -5  -2   1   17.26    3.14
  -5  -2   1   14.78    3.45
  -5  -2   1   19.14    5.34
  -5  -2   1   17.63    2.03
  -5  -2   1   18.74    3.28
  -5  -2   1   18.55    5.51
   4   2  -1  116.30   13.70
   4   2  -1  116.71   14.83
   4   2  -1  116.17   13.33
   4   2  -1  103.99   14.33
   4   2  -1  118.29   13.97
   4   2  -1  114.71   13.32
   4   2  -1  104.85   14.64
   4   2  -1  110.48   13.29
   4   2  -1  109.90   13.50
   4   2  -1  115.83   12.79
   4   2  -1  121.15   12.77
   4   2  -1  119.50   14.99
   4   2  -1  115.91   13.88
   4   2  -1  121.11   12.92
  -4  -2   1  122.75   15.00
  -4  -2   1  111.56   13.34
  -4  -2   1  121.74   14.68
  -4  -2   1  114.68   13.00
  -4  -2   1  116.11   13.39
  -4  -2   1  116.78   13.40
  -4  -2   1  108.83   13.35
  -4  -2   1  116.84   12.80
  -4  -2   1  114.16   13.34
  -4  -2   1  108.63   14.88
  -4  -2   1  116.95   13.74
  -4  -2   1  115.88   12.76
   3   2  -1   53.86    5.96
   3   2  -1   54.66    6.99
   3   2  -1   50.85    5.81
   3   2  -1   49.40    7.15
   3   2  -1   69.27    9.00
   3   2  -1   61.98    7.59
   3   2  -1   51.90    7.63
   3   2  -1   53.21    8.05
   3   2  -1   51.39    6.34
   3   2  -1   61.61    8.51
   3   2  -1   50.85    5.88
   3   2  -1   57.24    8.58
   3   2  -1   48.73    6.27
  -3  -2   1   52.80    6.48
  -3  -2   1   51.15    5.89
  -3  -2   1   52.38    6.41
  -3  -2   1   62.14    8.30
  -3  -2   1   56.22    6.15
  -3  -2   1   55.15    6.84
  -3  -2   1   52.21    6.44
  -3  -2   1   57.92    8.67
  -3  -2   1   42.03    6.37
  -3  -2   1   60.92    9.50
  -3  -2   1   51.31    6.42
   2   2  -1   69.68    7.50
   2   2  -1   57.37    8.23
   2   2  -1   61.52    7.70
   2   2  -1   69.68    7.61
   2   2  -1   70.48    8.16
   2   2  -1   88.40   10.25
   2   2  -1   89.60   10.50
   2   2  -1   66.77    8.39
   2   2  -1   75.52    9.34
   2   2  -1   85.93   10.20
   2   2  -1   68.60    8.30
   2   2  -1   56.41    8.23
  -2  -2   1   65.63    8.11
  -2  -2   1   67.79    7.61
  -2  -2   1   86.77   10.62
  -2  -2   1   71.53    9.68
  -2  -2   1   68.02    7.92
  -2  -2   1   67.88    7.49
  -2  -2   1   64.95    8.19
  -2  -2   1   66.39    8.46
  -2  -2   1   68.52    8.14
   1   2  -1   39.45    4.46
   1   2  -1   46.07    5.75
   1   2  -1   48.33    5.76
   1   2  -1   31.87    4.80
   1   2  -1   41.48    6.54
   1   2  -1   40.89    5.98
   1   2  -1   39.65    4.30
   1   2  -1   33.34    4.51
   1   2  -1   40.90    4.89
   1   2  -1   41.43    5.40
  -1  -2   1   48.63    5.53
  -1  -2   1   37.63    4.30
  -1  -2   1   42.86    5.26
  -1  -2   1   32.95    5.80
  -1  -2   1   33.88    4.87
  -1  -2   1   56.07    5.95
  -1  -2   1   34.50    4.82
  -1  -2   1   38.67    4.46
  -1  -2   1   42.59    6.55
   0   2  -1    9.90    2.68
   0   2  -1    4.21    0.73
   0   2  -1    7.00    2.12
   0   2  -1    9.03    2.37
   0   2  -1    5.12    2.03
   0   2  -1    4.37    2.15
   0   2  -1    4.90    2.84
   0   2  -1    6.64    2.25
   0   2  -1    6.25    1.15
   0  -2   1    8.63    2.65
   0  -2   1    3.17    2.73
   0  -2   1    4.51    1.03
   0  -2   1    3.74    1.27
   0  -2   1    5.12    0.73
   0  -2   1    2.44    1.79
   0  -2   1    6.56    2.06
   0  -2   1    4.45    2.13
   0  -2   1    3.70    2.17
  -1   2  -1    1.14    2.14
  -1   2  -1   -0.25    1.11
  -1   2  -1    1.65    2.49
  -1   2  -1    1.95    0.53
  -1   2  -1    3.56    2.88
  -1   2  -1    0.40    0.85
  -1   2  -1   -0.53    2.05
  -1   2  -1    0.19    2.45
  -1   2  -1    0.91    0.51
  -1   2  -1    4.01    2.47
  -1   2  -1    0.57    2.05
  -1   2  -1   -0.57    0.92
   1  -2   1   -0.72    1.37
   1  -2   1    3.63    2.99
   1  -2   1   -0.34    2.29
   1  -2   1   -2.02    1.91
   1  -2   1    0.57    2.11
   1  -2   1    1.16    0.89
   1  -2   1    0.80    0.50
   1  -2   1    0.35    2.06
   1  -2   1   -0.29    1.61
   1  -2   1    0.05    2.23
  -2   2  -1   27.51    3.41
  -2   2  -1   22.65    2.78
  -2   2  -1   25.69    3.91
  -2   2  -1   21.73    2.95
  -2   2  -1   27.99    3.17
  -2   2  -1   26.33    4.82
  -2   2  -1   33.20    5.61
  -2   2  -1   29.66    6.31
  -2   2  -1   24.16    2.75
  -2   2  -1   19.59    4.70
  -2   2  -1   20.68    4.71
  -2   2  -1   19.05    4.57
   2  -2   1   26.22    4.02
   2  -2   1   26.90    5.33
   2  -2   1   26.17    5.18
   2  -2   1   21.53    3.42
   2  -2   1   24.45    2.77
   2  -2   1   16.97    6.20
   2  -2   1   22.49    2.78
   2  -2   1   25.80    5.31
   2  -2   1   21.23    2.94
   2  -2   1   22.17    4.95
   2  -2   1   21.06    4.64
   2  -2   1   17.56    4.58
  -3   2  -1    9.27    1.24
  -3   2  -1    8.16    1.26
  -3   2  -1    2.98    2.33
  -3   2  -1    8.03    1.80
  -3   2  -1   10.43    2.13
  -3   2  -1    8.75    3.64
  -3   2  -1    5.72    3.73
  -3   2  -1    8.53    2.63
  -3   2  -1   10.36    1.51
  -3   2  -1   18.24    6.55
  -3   2  -1    9.06    3.51
  -3   2  -1    6.64    3.31
  -3   2  -1    7.36    3.77
  -3   2  -1    8.88    2.29
   3  -2   1    8.22    4.04
   3  -2   1    6.86    2.11
   3  -2   1   10.55    3.76
   3  -2   1    8.09    2.47
   3  -2   1    6.26    3.70
   3  -2   1    5.67    3.43
   3  -2   1   10.03    1.93
   3  -2   1    1.76    3.15
   3  -2   1   11.01    1.35
   3  -2   1    8.72    1.22
   3  -2   1   12.43    4.11
   3  -2   1    8.67    1.47
   3  -2   1    1.53    3.96
  -4   2  -1    1.61    0.90
  -4   2  -1    0.03    1.42
  -4   2  -1   -0.43    1.04
  -4   2  -1    0.78    1.87
  -4   2  -1    4.31    3.24
  -4   2  -1   -3.22    2.58
  -4   2  -1    0.11    0.61
  -4   2  -1   -0.13    2.57
  -4   2  -1   -3.52    3.62
  -4   2  -1   -3.38    1.81
  -4   2  -1    1.82    0.60
  -4   2  -1   -0.86    3.41
  -4   2  -1    2.06    3.00
  -4   2  -1   -0.81    1.75
   4  -2   1   -0.13    1.48
   4  -2   1    2.07    3.21
   4  -2   1   -2.52    3.07
   4  -2   1    1.18    2.61
   4  -2   1    0.95    2.98
   4  -2   1   -1.76    2.72
   4  -2   1    5.17    3.55
   4  -2   1   -0.02    0.59
   4  -2   1    1.67    0.71
   4  -2   1    1.13    0.86
   4  -2   1   -1.55    2.28
   4  -2   1   -2.29    1.55
   4  -2   1    0.86    1.39
  -5   2  -1    1.95    1.99
  -5   2  -1    5.39    0.94
  -5   2  -1    3.59    2.14
  -5   2  -1    3.70    3.47
  -5   2  -1    6.02    1.13
  -5   2  -1    5.20    4.30
  -5   2  -1    3.97    1.52
  -5   2  -1    9.98    3.94
  -5   2  -1    0.74    1.83
  -5   2  -1   -0.66    2.88
  -5   2  -1    2.37    3.37
  -5   2  -1   11.46    2.93
  -5   2  -1    6.34    5.39
  -5   2  -1    3.97    0.85
   5  -2   1    0.81    4.11
   5  -2   1    3.74    1.76
   5  -2   1    6.12    3.59
   5  -2   1    3.74    3.38
   5  -2   1    3.01    3.71
   5  -2   1    0.41    1.96
   5  -2   1    1.05    3.42
   5  -2   1    3.59    0.86
   5  -2   1    5.07    1.05
   5  -2   1    6.70    3.80
   5  -2   1    1.22    3.26
   5  -2   1    1.79    1.75
   5  -2   1    5.14    1.01
  -6   2  -1   13.22    3.36
  -6   2  -1    9.93    1.43
  -6   2  -1   15.01    6.75
  -6   2  -1    5.46    4.35
  -6   2  -1    9.69    1.42
  -6   2  -1   13.67    4.59
  -6   2  -1    9.12    1.51
  -6   2  -1    9.25    3.20
  -6   2  -1    7.80    2.50
  -6   2  -1    7.61    2.41
  -6   2  -1   15.84    5.57
  -6   2  -1    8.51    4.25
  -6   2  -1    8.50    4.33
  -6   2  -1   11.78    2.31
   6  -2   1   11.97    2.64
   6  -2   1    8.24    1.45
   6  -2   1    6.64    1.39
   6  -2   1   10.47    5.28
   6  -2   1    2.54    3.51
   6  -2   1   10.10    4.50
   6  -2   1   20.92    7.44
   6  -2   1   12.58    3.51
   6  -2   1    7.34    4.17
   6  -2   1    9.95    4.47
   6  -2   1   13.22    5.47
   6  -2   1   10.45    2.60
   6  -2   1   10.77    1.47
  -7   2  -1   -1.61    3.20
  -7   2  -1    3.30    0.90
  -7   2  -1    1.02    1.49
  -7   2  -1    4.54    2.70
  -7   2  -1    2.43    3.12
  -7   2  -1    6.35    3.11
  -7   2  -1    5.01    4.34
  -7   2  -1    5.35    2.45
  -7   2  -1    3.49    4.59
  -7   2  -1    3.92    2.22
  -7   2  -1    3.93    4.79
  -7   2  -1   -1.90    2.83
  -7   2  -1    3.96    0.90
  -7   2  -1    1.52    0.91
   7  -2   1   -0.83    3.46
   7  -2   1    1.81    3.98
   7  -2   1    1.47    2.54
   7  -2   1    4.12    3.82
   7  -2   1    3.14    0.92
   7  -2   1    2.19    0.97
   7  -2   1    3.11    3.97
   7  -2   1    0.49    3.50
   7  -2   1    1.05    1.98
   7  -2   1    0.01    4.23
   7  -2   1   -4.03    2.78
   7  -2   1    2.28    0.86
  -8   2  -1   11.19    2.97
  -8   2  -1   11.70    7.31
  -8   2  -1   -1.40    3.85
  -8   2  -1   12.18    4.17
  -8   2  -1    9.60    5.85
  -8   2  -1    2.79    3.62
  -8   2  -1    3.70    1.05
  -8   2  -1    4.47    2.53
  -8   2  -1    4.85    3.14
  -8   2  -1    4.31    3.46
  -8   2  -1    5.63    2.26
   8  -2   1    2.33    4.77
   8  -2   1    7.44    5.59
   8  -2   1    5.68    5.16
   8  -2   1   15.14    6.24
   8  -2   1    9.85    6.56
   8  -2   1    8.54    2.63
   8  -2   1    9.24    1.34
   8  -2   1    1.02    4.17
  -9   2  -1   15.10    4.88
  -9   2  -1   22.71    8.39
  -9   2  -1   25.02   10.11
  -9   2  -1   18.94    3.72
  -9   2  -1   22.81    5.24
  -9   2  -1   10.46    5.23
  -9   2  -1   23.67    4.38
   9  -2   1   18.13    3.81
   9  -2   1   13.70    6.23
   9  -2   1   26.36    9.62
   9  -2   1   23.26    7.84
   9  -2   1   15.90    7.11
   9  -2   1   15.66    7.45
   9  -2   1   16.64    2.49
 -10   2  -1   -1.22    2.07
 -10   2  -1   -3.24    6.44
 -10   2  -1    5.17    2.96
 -10   2  -1    4.72    7.86
 -10   2  -1    3.06    3.58
 -10   2  -1    3.71    6.00
  10  -2   1   -1.08    0.91
  10  -2   1  -10.19    2.97
  10  -2   1    3.85    2.71
  10  -2   1   -3.12    4.47
  10  -2   1    9.02    5.84
  10  -2   1   -3.33    4.61
 -11   2  -1   -2.47    5.69
 -11   2  -1    1.39    3.65
 -11   2  -1   14.24    9.46
 -11   2  -1   -1.40    2.09
 -11   2  -1    5.76    3.22
  11  -2   1    1.90    1.18
  11  -2   1   -2.69    5.07
  11  -2   1   -3.42    5.77
  11  -2   1    3.00    7.75
  11  -2   1    3.14    5.92
 -12   2  -1   -0.91    3.08
 -12   2  -1    0.59    3.82
 -12   2  -1    2.67    8.61
 -12   2  -1    2.45    2.58
 -12   2  -1   10.43    9.56
  12  -2   1   -0.22    5.85
  12  -2   1   -2.03    5.87
  12  -2   1   -5.96    5.72
  12  -2   1   -4.87    5.69
 -13   2  -1   -1.40    2.80
 -13   2  -1   -2.92    3.94
 -13   2  -1    8.08   10.41
 -13   2  -1   -2.88    3.32
  13  -2   1    4.24    7.68
  13  -2   1    5.87    8.60
  13  -2   1   -5.95    6.83
  13  -2   1   -5.56    5.38
 -14   2  -1   -8.44    8.25
 -14   2  -1   -5.67    8.83
 -14   2  -1    1.10    4.87
 -14   2  -1   -2.15    3.73
 -14   2  -1    1.55    3.31
  14  -2   1   -2.85    7.50
  14  -2   1   -0.30    9.30
  14   1  -1    1.35    7.28
  14   1  -1   10.90   10.11
  14   1  -1   12.15    8.92
 -14  -1   1   -4.52    4.06
 -14  -1   1   13.22    4.08
 -14  -1   1    5.69    9.55
 -14  -1   1  -10.28    8.40
  13   1  -1    2.66    1.28
  13   1  -1    0.24    6.33
  13   1  -1   -7.74    5.86
  13   1  -1   10.55    9.19
 -13  -1   1    2.83    4.22
 -13  -1   1    0.10    2.92
 -13  -1   1    4.30    9.15
 -13  -1   1   -6.85    6.12
 -13  -1   1    8.48    3.42
  12   1  -1    4.77    1.32
  12   1  -1    3.12    7.08
  12   1  -1    4.41    6.20
  12   1  -1    3.24    6.63
  12   1  -1   -1.89    5.46
 -12  -1   1    5.84    4.23
 -12  -1   1    1.28    2.81
 -12  -1   1    6.94    3.28
 -12  -1   1   11.93    9.49
 -12  -1   1   11.54    9.48
  11   1  -1   -2.70    5.07
  11   1  -1    6.74    5.97
  11   1  -1   11.35    1.67
  11   1  -1    9.83    6.77
 -11  -1   1    6.70    2.83
 -11  -1   1    9.39    4.32
 -11  -1   1    8.64    3.28
 -11  -1   1   -6.24    6.80
 -11  -1   1    9.48    3.35
 -11  -1   1   16.17    9.00
  10   1  -1   19.71    7.21
  10   1  -1   14.67    2.22
  10   1  -1   29.52    8.96
  10   1  -1   11.06    7.02
  10   1  -1   37.03    7.81
 -10  -1   1   15.31    8.33
 -10  -1   1   17.59    3.64
 -10  -1   1   23.57    5.17
 -10  -1   1   19.27    3.83
 -10  -1   1   10.20    3.53
 -10  -1   1   10.95    3.73
 -10  -1   1   36.97   11.37
   9   1  -1   12.49    5.58
   9   1  -1   10.27    5.90
   9   1  -1    1.91    3.83
   9   1  -1   15.08    8.88
   9   1  -1    7.04    1.28
   9   1  -1    4.04    4.03
   9   1  -1    7.53    5.71
  -9  -1   1    9.76    2.68
  -9  -1   1   14.19    4.89
  -9  -1   1    7.06    7.68
  -9  -1   1   11.79    3.23
  -9  -1   1    8.69    2.88
  -9  -1   1    1.75    2.77
  -9  -1   1    3.79    2.43
  -9  -1   1   12.96    6.99
   8   1  -1   43.36    9.51
   8   1  -1   18.87    6.37
   8   1  -1   26.77    3.40
   8   1  -1   33.72    5.38
   8   1  -1   31.64    7.07
   8   1  -1   35.09    5.51
   8   1  -1   18.70    6.01
   8   1  -1   18.32    6.18
   8   1  -1   24.74    8.18
  -8  -1   1   27.47    4.28
  -8  -1   1   27.31    3.40
  -8  -1   1   25.86    3.35
  -8  -1   1   24.52    8.16
  -8  -1   1   31.54    5.43
  -8  -1   1   24.82    8.56
  -8  -1   1   28.35    6.59
  -8  -1   1   37.15    4.74
  -8  -1   1   33.84    4.86
  -8  -1   1   28.20    8.00
  -8  -1   1   34.60    5.19
  -8  -1   1   25.86    6.97
  -8  -1   1   36.66    4.45
   7   1  -1    2.45    3.36
   7   1  -1    4.17    3.47
   7   1  -1   10.96    5.27
   7   1  -1    5.37    3.79
   7   1  -1   -0.09    3.49
   7   1  -1    7.42    5.23
   7   1  -1    6.64    1.13
   7   1  -1   13.21    4.97
   7   1  -1   12.70    4.58
   7   1  -1    3.17    1.56
  -7  -1   1    4.67    2.70
  -7  -1   1    2.14    2.52
  -7  -1   1    6.08    1.03
  -7  -1   1    5.32    0.94
  -7  -1   1    3.97    2.06
  -7  -1   1    1.53    4.36
  -7  -1   1    7.05    5.05
  -7  -1   1    7.23    2.35
  -7  -1   1    7.77    2.36
  -7  -1   1    9.18    4.33
  -7  -1   1    8.42    2.08
  -7  -1   1    7.19    3.32
  -7  -1   1   -1.32    3.39
   6   1  -1   16.04    3.19
   6   1  -1   10.92    4.61
   6   1  -1   12.13    1.77
   6   1  -1   14.94    3.63
   6   1  -1   17.68    4.57
   6   1  -1   19.12    4.64
   6   1  -1   14.62    2.97
   6   1  -1   13.39    4.14
   6   1  -1   26.79    6.56
   6   1  -1   12.08    4.15
   6   1  -1   14.28    4.95
   6   1  -1   15.96    3.13
   6   1  -1   12.96    5.21
   6   1  -1   14.57    4.41
   6   1  -1   14.77    2.49
  -6  -1   1    2.26    4.60
  -6  -1   1   12.63    2.50
  -6  -1   1   13.80    3.02
  -6  -1   1   18.10    3.39
  -6  -1   1   15.35    2.97
  -6  -1   1   15.59    1.80
  -6  -1   1   19.80    6.72
  -6  -1   1   13.97    1.75
  -6  -1   1   18.26    3.64
  -6  -1   1    6.98    2.61
  -6  -1   1   27.87    6.38
  -6  -1   1   11.83    4.78
  -6  -1   1   10.53    4.04
   5   1  -1    8.73    4.25
   5   1  -1    2.30    1.62
   5   1  -1    6.00    3.82
   5   1  -1    2.31    0.61
   5   1  -1   -2.21    2.27
   5   1  -1    3.99    3.46
   5   1  -1    1.41    2.45
   5   1  -1    2.31    1.59
   5   1  -1    0.92    2.42
   5   1  -1    1.37    2.38
   5   1  -1    6.11    2.00
   5   1  -1   -1.30    2.02
   5   1  -1    1.67    1.02
  -5  -1   1   -0.39    2.61
  -5  -1   1    2.30    2.26
  -5  -1   1    1.60    0.61
  -5  -1   1    4.85    3.83
  -5  -1   1   -0.08    2.67
  -5  -1   1    0.26    1.65
  -5  -1   1    2.70    1.24
  -5  -1   1    2.11    1.73
  -5  -1   1    2.72    1.64
  -5  -1   1    1.70    0.55
  -5  -1   1    0.42    3.49
  -5  -1   1    0.61    2.88
   4   1  -1   11.27    3.82
   4   1  -1    9.71    2.92
   4   1  -1    5.77    1.98
   4   1  -1    3.58    2.52
   4   1  -1    8.02    1.96
   4   1  -1    8.61    1.43
   4   1  -1    8.54    2.77
   4   1  -1    5.93    2.03
   4   1  -1    6.38    3.86
   4   1  -1    5.00    3.02
   4   1  -1    3.68    3.00
   4   1  -1    4.94    2.95
   4   1  -1    8.19    2.81
   4   1  -1    9.43    1.11
  -4  -1   1    8.61    1.10
  -4  -1   1    5.82    2.07
  -4  -1   1   10.24    2.22
  -4  -1   1    6.60    2.35
  -4  -1   1    7.50    1.68
  -4  -1   1    8.52    3.41
  -4  -1   1    6.64    3.00
  -4  -1   1    8.24    2.18
  -4  -1   1    8.16    1.07
  -4  -1   1    7.87    2.13
  -4  -1   1    4.34    2.97
  -4  -1   1    7.68    3.84
   3   1  -1  107.48   13.42
   3   1  -1  108.31   11.82
   3   1  -1  110.77   12.25
   3   1  -1  101.93   13.47
   3   1  -1  103.49   12.57
   3   1  -1  108.29   12.23
   3   1  -1   98.90   12.68
   3   1  -1  109.19   12.57
   3   1  -1  119.73   13.30
   3   1  -1   97.52   13.33
   3   1  -1  104.51   12.26
   3   1  -1  109.00   11.83
   3   1  -1  106.85   12.64
  -3  -1   1  103.04   12.21
  -3  -1   1  107.02   11.83
  -3  -1   1  111.49   12.11
  -3  -1   1  112.01   12.59
  -3  -1   1  110.18   11.82
  -3  -1   1  114.97   12.31
  -3  -1   1  108.38   13.42
  -3  -1   1  104.11   12.21
  -3  -1   1   99.92   13.08
  -3  -1   1  102.85   13.38
  -3  -1   1  107.08   12.28
  -3  -1   1   89.03   13.13
   2   1  -1   78.54    9.47
   2   1  -1   73.73    8.67
   2   1  -1   77.90    8.42
   2   1  -1   63.54    8.53
   2   1  -1   76.13    8.12
   2   1  -1   76.14    8.62
   2   1  -1   78.46    9.59
   2   1  -1   72.28    9.34
   2   1  -1   68.60    9.20
   2   1  -1   77.25    8.42
   2   1  -1   73.92    8.17
   2   1  -1   66.31    9.20
   2   1  -1   68.04    8.47
  -2  -1   1   71.76    9.34
  -2  -1   1   74.44    8.45
  -2  -1   1   65.96    9.31
  -2  -1   1   76.53    8.12
  -2  -1   1   73.54    8.44
  -2  -1   1   69.67    8.67
  -2  -1   1   68.21    9.30
  -2  -1   1   75.50    8.18
  -2  -1   1   74.90    8.26
  -2  -1   1   70.42    9.19
  -2  -1   1   71.85    8.49
   1   1  -1  371.15   41.48
   1   1  -1  352.19   40.99
   1   1  -1  377.61   40.87
   1   1  -1  377.62   40.98
   1   1  -1  374.62   41.01
   1   1  -1  373.99   40.82
   1   1  -1  353.96   41.06
   1   1  -1  356.96   41.50
   1   1  -1  385.12   41.07
   1   1  -1  386.23   41.60
   1   1  -1  371.54   41.26
  -1  -1   1  376.72   40.99
  -1  -1   1  380.91   41.50
  -1  -1   1  352.47   41.47
  -1  -1   1  365.69   41.08
  -1  -1   1  365.89   41.27
  -1  -1   1  389.63   40.87
  -1  -1   1  378.78   41.61
   0   1  -1    0.52    0.88
   0   1  -1   -0.69    0.86
   0   1  -1    0.19    1.29
   0   1  -1    1.03    0.87
   0  -1   1    0.16    0.35
   0  -1   1    0.27    0.19
  -1   1  -1   67.53    6.95
  -1   1  -1   65.33    6.94
  -1   1  -1   56.51    7.63
  -1   1  -1   63.89    7.34
  -1   1  -1   58.14    7.79
  -1   1  -1   64.38    7.00
  -1   1  -1   63.05    7.75
  -1   1  -1   60.20    8.47
  -1   1  -1   63.64    7.76
  -1   1  -1   64.10    7.02
  -1   1  -1   68.54    7.80
   1  -1   1   59.41    7.32
   1  -1   1   65.29    6.94
   1  -1   1   54.20    7.68
   1  -1   1   55.40    7.67
   1  -1   1   52.96    7.68
   1  -1   1   62.40    7.63
   1  -1   1   62.20    7.15
   1  -1   1   61.81    9.13
   1  -1   1   62.87    6.99
   1  -1   1   50.58    7.57
   1  -1   1   64.55    7.78
   1  -1   1   62.21    6.94
  -2   1  -1  193.59   24.78
  -2   1  -1  211.32   24.05
  -2   1  -1  209.10   23.56
  -2   1  -1  202.14   23.04
  -2   1  -1  212.97   22.94
  -2   1  -1  209.92   23.92
  -2   1  -1  212.38   22.92
  -2   1  -1  191.91   23.89
  -2   1  -1  192.28   23.82
  -2   1  -1  199.92   23.38
  -2   1  -1  210.61   22.91
  -2   1  -1  219.75   24.02
   2  -1   1  215.49   24.11
   2  -1   1  213.20   22.91
   2  -1   1  192.51   23.88
   2  -1   1  211.44   24.00
   2  -1   1  211.28   23.10
   2  -1   1  203.38   23.41
   2  -1   1  186.19   24.76
   2  -1   1  214.97   24.00
   2  -1   1  213.84   22.92
   2  -1   1  209.43   23.99
   2  -1   1  212.18   22.94
   2  -1   1  207.14   23.15
  -3   1  -1   24.94    3.04
  -3   1  -1   26.11    3.57
  -3   1  -1   27.18    4.07
  -3   1  -1   29.22    5.81
  -3   1  -1   30.62    3.47
  -3   1  -1   21.05    5.04
  -3   1  -1   29.97    4.57
  -3   1  -1   31.41    5.44
  -3   1  -1   31.47    7.37
  -3   1  -1   23.70    3.01
  -3   1  -1   20.19    4.94
   3  -1   1   26.64    5.38
   3  -1   1   24.53    3.03
   3  -1   1   37.59    7.15
   3  -1   1   28.53    5.58
   3  -1   1   32.64    5.70
   3  -1   1   27.83    4.25
   3  -1   1   31.78    4.17
   3  -1   1   18.62    4.81
   3  -1   1   29.81    3.60
   3  -1   1   24.88    2.99
   3  -1   1   31.43    5.66
   3  -1   1   24.05    3.02
  -4   1  -1   21.19    3.86
  -4   1  -1   17.46    3.52
  -4   1  -1   18.63    4.81
  -4   1  -1   15.60    3.83
  -4   1  -1   16.21    2.27
  -4   1  -1   10.11    4.11
  -4   1  -1   19.50    5.12
  -4   1  -1   21.36    3.26
  -4   1  -1   15.49    6.28
  -4   1  -1   26.21    5.63
  -4   1  -1   22.72    2.98
  -4   1  -1   16.20    2.86
  -4   1  -1   25.33    5.50
  -4   1  -1   17.96    2.25
  -4   1  -1   19.36    2.24
   4  -1   1   21.29    3.75
   4  -1   1   16.64    2.23
   4  -1   1   22.43    4.97
   4  -1   1   14.64    4.11
   4  -1   1   18.90    2.25
   4  -1   1   21.61    3.08
   4  -1   1   11.06    5.51
   4  -1   1   17.85    4.88
   4  -1   1   20.32    5.06
   4  -1   1   21.61    5.28
   4  -1   1   25.16    3.19
   4  -1   1   17.07    4.98
   4  -1   1   18.21    2.28
  -5   1  -1   28.41    5.02
  -5   1  -1   18.83    5.66
  -5   1  -1   22.14    2.76
  -5   1  -1   31.72    6.80
  -5   1  -1   25.55    4.59
  -5   1  -1   21.94    3.57
  -5   1  -1   20.25    2.72
  -5   1  -1   34.33    5.95
  -5   1  -1   26.04    3.49
  -5   1  -1   22.04    6.78
  -5   1  -1   21.92    4.51
  -5   1  -1   24.95    5.64
  -5   1  -1   24.25    5.83
  -5   1  -1   24.92    3.95
  -5   1  -1   22.47    2.73
   5  -1   1   23.33    5.75
   5  -1   1   19.46    5.81
   5  -1   1   22.04    2.70
   5  -1   1   28.61    4.43
   5  -1   1   10.04    4.60
   5  -1   1   31.79    6.49
   5  -1   1   26.35    6.10
   5  -1   1   23.38    2.81
   5  -1   1   32.07    5.03
   5  -1   1   22.85    3.63
   5  -1   1   26.33    3.57
   5  -1   1   21.75    2.76
  -6   1  -1   18.78    3.80
  -6   1  -1   11.19    4.38
  -6   1  -1   19.32    2.19
  -6   1  -1   17.72    2.16
  -6   1  -1   24.53    7.69
  -6   1  -1   13.54    2.93
  -6   1  -1   28.31    6.47
  -6   1  -1   14.77    4.94
  -6   1  -1   21.00    6.16
  -6   1  -1   15.66    3.37
  -6   1  -1   18.89    4.48
  -6   1  -1   14.58    3.92
  -6   1  -1   25.45    5.33
   6  -1   1   18.28    3.30
   6  -1   1   16.16    4.19
   6  -1   1   12.74    4.82
   6  -1   1   17.69    5.48
   6  -1   1   11.18    5.06
   6  -1   1   20.48    6.20
   6  -1   1   18.46    5.56
   6  -1   1   20.88    2.25
   6  -1   1   19.09    3.85
   6  -1   1   18.61    3.10
   6  -1   1   23.71    6.53
   6  -1   1   13.40    2.01
   6  -1   1   20.15    4.10
   6  -1   1   14.81    2.18
  -7   1  -1    6.77    3.15
  -7   1  -1    7.59    3.72
  -7   1  -1   14.48    5.60
  -7   1  -1    5.75    3.69
  -7   1  -1    3.92    5.26
  -7   1  -1    3.80    1.80
  -7   1  -1    4.60    4.34
  -7   1  -1   10.21    2.34
  -7   1  -1    4.42    4.51
  -7   1  -1    6.04    1.12
  -7   1  -1   11.63    2.88
  -7   1  -1    9.04    3.96
   7  -1   1   15.97    5.21
   7  -1   1    2.22    3.49
   7  -1   1    4.21    4.37
   7  -1   1    8.25    2.99
   7  -1   1    4.74    4.23
   7  -1   1    7.00    3.21
   7  -1   1    3.00    2.07
   7  -1   1   10.33    5.12
  -8   1  -1    8.24    2.63
  -8   1  -1    8.18    5.87
  -8   1  -1    5.21    2.67
  -8   1  -1    6.90    3.30
  -8   1  -1    7.67    4.23
  -8   1  -1    3.56    4.54
  -8   1  -1    2.40    3.48
  -8   1  -1    9.01    2.64
  -8   1  -1    8.06    2.23
   8  -1   1   -1.12    3.64
   8  -1   1    9.97    5.06
   8  -1   1    8.60    4.20
   8  -1   1    6.47    5.21
   8  -1   1    8.71    5.86
   8  -1   1   -2.70    3.77
   8  -1   1    6.73    1.26
   8  -1   1    2.98    2.29
  -9   1  -1   72.90    9.66
  -9   1  -1   48.65    6.98
  -9   1  -1   45.31   12.93
  -9   1  -1   51.12    9.30
  -9   1  -1   67.69   13.74
  -9   1  -1   39.49    7.06
  -9   1  -1   57.20    7.52
  -9   1  -1   53.02    8.45
   9  -1   1   47.93   11.39
   9  -1   1   47.20    7.06
   9  -1   1   40.31   10.57
   9  -1   1   44.32   10.76
   9  -1   1   63.97   11.83
   9  -1   1   50.45    5.91
   9  -1   1   68.16   13.13
 -10   1  -1   12.50    3.92
 -10   1  -1   13.90    3.77
 -10   1  -1   11.40    7.77
 -10   1  -1   11.67    6.02
 -10   1  -1   23.32    3.97
 -10   1  -1   19.88    5.49
 -10   1  -1   13.17   10.26
  10  -1   1   23.95    8.58
  10  -1   1    8.01    5.89
  10  -1   1    8.96    6.02
  10  -1   1   18.64    8.41
  10  -1   1   14.08    2.22
 -11   1  -1   13.11    8.93
 -11   1  -1    2.22    7.32
 -11   1  -1    5.05    3.24
 -11   1  -1    3.12    2.67
 -11   1  -1    6.61    4.11
  11  -1   1   -1.15    4.75
  11  -1   1    7.88    6.28
  11  -1   1    9.53    8.11
  11  -1   1   11.89    7.33
  11  -1   1    6.05    1.45
 -12   1  -1   10.77    4.24
 -12   1  -1   15.99    5.37
 -12   1  -1    0.57    7.87
 -12   1  -1    6.58    3.40
 -12   1  -1   43.83   12.43
  12  -1   1    7.22    7.14
  12  -1   1   12.92    2.08
  12  -1   1    6.32    7.19
  12  -1   1    7.85    8.11
  12  -1   1    8.86    8.44
 -13   1  -1   -1.87    8.25
 -13   1  -1    6.94   15.56
 -13   1  -1   11.01    4.05
 -13   1  -1   -1.03    2.96
 -13   1  -1   -4.28    3.69
  13  -1   1   -2.69    6.35
  13  -1   1    6.88    9.24
  13  -1   1    8.28    8.01
  13  -1   1   11.24    9.36
  13  -1   1    6.57    1.64
 -14   1  -1    8.75   11.32
 -14   1  -1   -1.28    4.44
 -14   1  -1    1.95    3.78
 -14   1  -1  -10.14    7.97
 -14   1  -1   -4.62    2.54
  14  -1   1   -8.43    6.65
  14  -1   1    9.80    8.91
  14  -1   1   -8.15    5.68
  14   0  -1   -1.60    8.62
  14   0  -1    2.83    8.16
  14   0  -1   -6.03    5.89
 -14   0   1   10.90   10.72
 -14   0   1    7.91    5.39
 -14   0   1    6.33    9.00
 -14   0   1   -0.01    3.06
  13   0  -1    3.32    8.25
  13   0  -1    1.99    6.21
  13   0  -1   -0.43    6.84
 -13   0   1   -4.19    3.51
 -13   0   1   -6.08    6.65
 -13   0   1   -1.48    2.47
  12   0  -1    2.38    5.09
  12   0  -1    5.15    1.30
  12   0  -1   -1.11    6.05
  12   0  -1    4.93    8.71
  12   0  -1   12.92    7.32
 -12   0   1   -0.05    3.65
 -12   0   1   17.89   10.67
 -12   0   1    0.89    3.14
 -12   0   1    1.89    2.79
 -12   0   1   -4.06    6.52
  11   0  -1    4.21    5.47
  11   0  -1    3.11    5.94
  11   0  -1   -5.17    4.75
  11   0  -1    2.89    1.14
  11   0  -1   12.69    7.65
 -11   0   1    1.50    2.62
 -11   0   1    3.60    3.00
 -11   0   1    9.47    8.45
 -11   0   1    3.35    7.30
 -11   0   1    2.63    3.75
  10   0  -1   14.05    1.96
  10   0  -1    9.42    5.99
  10   0  -1   15.43    6.81
  10   0  -1   26.12    8.90
  10   0  -1   11.99    7.40
 -10   0   1   15.90    3.74
 -10   0   1    6.66    3.13
 -10   0   1   12.16    4.22
 -10   0   1   12.57    8.96
 -10   0   1    9.62    3.16
 -10   0   1    1.70   10.54
   9   0  -1    2.56    5.57
   9   0  -1   -0.14    0.85
   9   0  -1    4.52    3.24
   9   0  -1    3.96    4.77
   9   0  -1   -4.49    3.29
   9   0  -1   -4.32    3.47
   9   0  -1   -4.63    3.90
  -9   0   1   -1.08    2.03
  -9   0   1   -0.18    2.20
  -9   0   1    0.69    3.17
  -9   0   1   -1.42    6.37
  -9   0   1   13.62    7.59
  -9   0   1   -6.39    4.72
  -9   0   1   -0.08    2.62
  -9   0   1    0.49    2.02
  -9   0   1    2.09    2.28
   8   0  -1   16.47    4.06
   8   0  -1   16.44    4.03
   8   0  -1   17.59    4.74
   8   0  -1   34.07    9.88
   8   0  -1   14.82    5.60
   8   0  -1   17.14    2.17
   8   0  -1   11.98    2.82
   8   0  -1   17.93    5.71
   8   0  -1    7.51    5.30
   8   0  -1   25.23    7.84
   8   0  -1   10.57    5.19
  -8   0   1   13.72    4.81
  -8   0   1   11.35    6.85
  -8   0   1   18.99    2.17
  -8   0   1   19.06    7.19
  -8   0   1    9.77    5.83
  -8   0   1   11.74    3.39
  -8   0   1   13.93    3.41
  -8   0   1   17.35    3.19
  -8   0   1   17.72    3.56
  -8   0   1   17.46    3.65
  -8   0   1   15.08    6.35
  -8   0   1   14.19    3.57
  -8   0   1   14.71    4.03
   7   0  -1   13.22    3.24
   7   0  -1   12.64    1.90
   7   0  -1   23.76    5.65
   7   0  -1   13.37    5.26
   7   0  -1   20.28    5.56
   7   0  -1   12.07    3.79
   7   0  -1   18.40    5.33
   7   0  -1   15.86    6.01
   7   0  -1   14.30    2.53
  -7   0   1    9.49    5.77
  -7   0   1    9.50    3.26
  -7   0   1   12.75    1.77
  -7   0   1    2.28    4.41
  -7   0   1   17.04    5.89
  -7   0   1   13.44    2.78
  -7   0   1   14.32    1.80
  -7   0   1   11.63    2.91
  -7   0   1   11.91    2.61
  -7   0   1   18.03    3.20
  -7   0   1    6.39    3.75
  -7   0   1   22.19    4.14
  -7   0   1   16.36    4.51
  -7   0   1   10.62    3.32
   6   0  -1    8.80    4.13
   6   0  -1    5.74    0.95
   6   0  -1    2.33    3.25
   6   0  -1    6.52    2.29
   6   0  -1    4.99    2.54
   6   0  -1    3.35    3.22
   6   0  -1    6.41    3.36
   6   0  -1    6.01    1.68
   6   0  -1    8.23    3.06
   6   0  -1    7.08    3.97
   6   0  -1    7.98    4.41
  -6   0   1    9.17    2.60
  -6   0   1    5.40    2.44
  -6   0   1    4.93    4.31
  -6   0   1   -0.81    2.67
  -6   0   1    5.33    1.85
  -6   0   1    2.70    4.15
  -6   0   1   10.44    4.37
  -6   0   1    6.03    3.00
  -6   0   1    7.77    2.76
  -6   0   1    5.29    1.69
  -6   0   1    3.05    1.83
  -6   0   1    5.25    0.97
  -6   0   1    5.13    0.92
  -6   0   1    6.40    2.08
  -6   0   1    2.37    4.13
   5   0  -1    6.29    1.55
   5   0  -1    5.07    1.97
   5   0  -1    5.17    0.90
   5   0  -1    5.01    3.50
   5   0  -1    5.17    3.65
   5   0  -1    3.66    2.94
   5   0  -1    6.23    2.67
   5   0  -1    5.87    3.29
   5   0  -1    1.45    2.61
   5   0  -1    3.30    3.33
   5   0  -1    6.69    2.77
   5   0  -1    4.10    1.98
  -5   0   1    4.79    0.88
  -5   0   1    6.50    3.10
  -5   0   1    3.17    1.96
  -5   0   1    2.88    1.71
  -5   0   1   10.05    1.98
  -5   0   1    6.08    3.00
  -5   0   1    4.73    3.44
  -5   0   1    5.10    1.62
  -5   0   1    9.30    4.83
  -5   0   1    2.53    2.20
  -5   0   1    4.57    2.30
  -5   0   1   -1.67    2.79
  -5   0   1    6.14    1.87
  -5   0   1    5.64    0.85
  -5   0   1    7.41    4.06
   4   0  -1    4.59    2.23
   4   0  -1    2.24    3.03
   4   0  -1    4.49    2.71
   4   0  -1   10.37    3.37
   4   0  -1    1.57    1.20
   4   0  -1    4.86    0.74
   4   0  -1    6.38    1.81
   4   0  -1    3.11    2.51
   4   0  -1    6.17    3.14
   4   0  -1    3.26    3.19
   4   0  -1    5.59    0.82
   4   0  -1    4.84    0.78
   4   0  -1    4.21    1.64
  -4   0   1    3.92    0.72
  -4   0   1    4.66    3.22
  -4   0   1    1.59    3.05
  -4   0   1    6.26    2.58
  -4   0   1    3.85    2.12
  -4   0   1    0.68    2.78
  -4   0   1    4.93    0.80
  -4   0   1    3.58    1.39
  -4   0   1    3.66    2.86
  -4   0   1    2.75    1.77
  -4   0   1    2.20    1.46
  -4   0   1    5.81    3.78
   3   0  -1   10.60    2.73
   3   0  -1    6.21    3.07
   3   0  -1    4.74    2.17
   3   0  -1    6.58    1.31
   3   0  -1    9.38    3.27
   3   0  -1    6.66    1.84
   3   0  -1    7.73    0.91
   3   0  -1    3.85    2.31
   3   0  -1    4.86    3.09
   3   0  -1    5.77    0.90
   3   0  -1    5.05    0.93
   3   0  -1   11.33    3.66
   3   0  -1    6.76    1.92
   3   0  -1    2.27    2.70
  -3   0   1    2.75    3.35
  -3   0   1   11.99    2.43
  -3   0   1   10.14    2.70
  -3   0   1    8.01    3.01
  -3   0   1    5.09    3.52
  -3   0   1    7.81    3.11
  -3   0   1    3.77    1.69
  -3   0   1    7.96    1.44
  -3   0   1    6.30    2.11
  -3   0   1    6.83    0.93
  -3   0   1    3.86    3.09
  -3   0   1    7.11    1.91
  -3   0   1    5.88    0.90
   2   0  -1    1.47    1.18
   2   0  -1    0.02    0.35
   2   0  -1    0.94    0.37
   2   0  -1    0.52    1.42
   2   0  -1    4.24    2.53
   2   0  -1   -0.94    1.06
   2   0  -1   -1.12    1.34
   2   0  -1    1.59    1.43
   2   0  -1    0.63    2.03
   2   0  -1    4.10    2.44
   2   0  -1   -0.49    1.52
  -2   0   1   -0.89    2.16
  -2   0   1    0.72    2.21
  -2   0   1    0.97    0.78
  -2   0   1   -1.22    0.86
  -2   0   1   -0.59    0.95
  -2   0   1    1.02    0.38
  -2   0   1   -1.37    1.89
  -2   0   1    0.83    1.24
  -2   0   1    3.67    3.01
  -2   0   1    3.66    2.34
  -2   0   1    0.48    1.17
  -2   0   1    0.45    1.11
  -2   0   1    0.86    0.35
  -2   0   1    0.85    1.64
  -2   0   1    0.91    1.57
   1   0  -1   71.79    8.46
   1   0  -1   79.59    8.16
   1   0  -1   66.57    8.32
   1   0  -1   71.42    8.69
   1   0  -1   71.26    8.41
   1   0  -1   71.67    8.55
   1   0  -1   67.83    8.21
   1   0  -1   75.20    8.08
   1   0  -1   71.73    8.65
   1   0  -1   75.28    8.59
  -1   0   1   77.35    8.70
  -1   0   1   77.94    8.47
  -1   0   1   69.24    8.14
  -1   0   1   66.10    8.71
  -1   0   1   72.97    8.46
  -1   0   1   72.04    8.56
  -1   0   1   75.49    8.09
  -1   0   1   78.24    8.60
  -1   0   1   65.52    8.21
  -1   0  -1    0.03    0.31
  -1   0  -1    0.34    0.18
  -1   0  -1    0.02    1.01
  -1   0  -1    0.95    1.25
  -1   0  -1    0.25    0.83
  -1   0  -1    2.32    1.36
  -1   0  -1   -0.33    0.97
   1   0   1    0.73    1.14
   1   0   1   -0.81    0.68
   1   0   1   -0.59    0.85
   1   0   1   -0.09    0.66
   1   0   1    1.11    0.63
   1   0   1    0.39    1.00
  -2   0  -1   14.54    3.28
  -2   0  -1   13.43    3.34
  -2   0  -1   14.64    2.12
  -2   0  -1   11.63    3.27
  -2   0  -1   19.41    3.42
  -2   0  -1   12.61    1.65
  -2   0  -1   13.98    1.70
  -2   0  -1   18.59    2.05
  -2   0  -1   10.46    4.16
  -2   0  -1   12.15    2.43
  -2   0  -1   14.70    2.05
  -2   0  -1   15.30    3.32
  -2   0  -1   13.18    1.72
  -2   0  -1   17.51    3.59
   2   0   1   17.90    3.72
   2   0   1   16.29    3.31
   2   0   1   18.00    2.51
   2   0   1   20.70    4.20
   2   0   1   13.56    1.72
   2   0   1   12.80    3.44
   2   0   1   19.86    3.75
   2   0   1   12.62    2.92
   2   0   1   15.42    2.11
   2   0   1   15.05    2.10
   2   0   1   11.50    3.04
  -3   0  -1   13.28    3.40
  -3   0  -1    7.66    2.95
  -3   0  -1    4.80    4.12
  -3   0  -1    7.03    1.56
  -3   0  -1   11.94    3.70
  -3   0  -1    4.60    2.82
  -3   0  -1    2.72    2.62
  -3   0  -1   10.93    2.31
  -3   0  -1    7.37    1.01
  -3   0  -1    8.05    3.56
  -3   0  -1    7.04    1.09
  -3   0  -1    9.80    1.74
  -3   0  -1    8.78    1.11
  -3   0  -1   10.02    2.15
   3   0   1    9.85    3.48
   3   0   1    9.43    2.42
   3   0   1    9.91    3.15
   3   0   1    4.92    2.96
   3   0   1    7.97    3.38
   3   0   1    4.75    2.74
   3   0   1    8.92    1.13
   3   0   1    7.63    1.72
   3   0   1   11.52    3.66
   3   0   1    5.75    1.97
   3   0   1   10.74    1.80
  -4   0  -1   86.56   10.88
  -4   0  -1   98.59   11.57
  -4   0  -1   81.31   12.71
  -4   0  -1   69.78    9.32
  -4   0  -1   74.50    8.74
  -4   0  -1   79.27   11.23
  -4   0  -1   74.97   10.01
  -4   0  -1   75.46    9.98
  -4   0  -1   70.91    8.47
  -4   0  -1   82.27    9.34
  -4   0  -1   69.61    8.93
  -4   0  -1   82.31   11.94
   4   0   1   81.59    8.84
   4   0   1   69.81    9.23
   4   0   1   74.03   11.37
   4   0   1   72.96    9.31
   4   0   1   74.95    8.94
   4   0   1   94.76   11.53
   4   0   1  106.08   12.82
   4   0   1   75.86    8.48
   4   0   1   74.53   10.83
   4   0   1   79.14   10.67
   4   0   1  120.29   12.86
  -5   0  -1   93.53   12.76
  -5   0  -1   86.21    9.22
  -5   0  -1   81.38   10.59
  -5   0  -1   74.43    9.89
  -5   0  -1   83.45   13.96
  -5   0  -1   78.16    9.89
  -5   0  -1   89.31   11.62
  -5   0  -1   73.22    9.52
  -5   0  -1  104.93   12.57
  -5   0  -1   86.13   12.93
  -5   0  -1   76.39    9.43
  -5   0  -1   79.08    8.86
  -5   0  -1   85.60   10.74
   5   0   1   66.58   11.36
   5   0   1   85.38   12.38
   5   0   1   96.72   13.42
   5   0   1   94.21   12.27
   5   0   1   74.15    9.77
   5   0   1   77.98    9.81
   5   0   1   96.27   13.17
   5   0   1   80.14   10.52
   5   0   1   78.46    8.87
   5   0   1   79.17    9.45
   5   0   1   69.34    9.20
   5   0   1  100.88   12.43
  -6   0  -1    2.09    2.75
  -6   0  -1    0.35    1.44
  -6   0  -1   -2.05    1.83
  -6   0  -1   -6.19    2.36
  -6   0  -1    4.89    2.88
  -6   0  -1    1.60    0.67
  -6   0  -1   -1.68    2.69
  -6   0  -1   -3.55    1.76
  -6   0  -1    1.74    2.12
  -6   0  -1    3.73    1.50
  -6   0  -1    2.37    3.28
  -6   0  -1   -2.11    3.40
  -6   0  -1    0.53    2.77
   6   0   1   -1.68    2.49
   6   0   1    5.16    3.32
   6   0   1    0.68    0.63
   6   0   1    2.77    3.94
   6   0   1    1.28    1.45
   6   0   1    1.91    2.47
   6   0   1    1.30    4.02
   6   0   1    1.10    1.44
   6   0   1   11.99    4.60
   6   0   1   -1.47    2.58
   6   0   1   -0.70    2.54
   6   0   1    1.18    1.89
  -7   0  -1   31.31    8.08
  -7   0  -1   32.11    5.54
  -7   0  -1   35.54    7.39
  -7   0  -1   42.13    9.13
  -7   0  -1   22.75    9.30
  -7   0  -1   36.68    4.52
  -7   0  -1   37.78    6.49
  -7   0  -1   52.46    8.05
  -7   0  -1   40.37    7.56
  -7   0  -1   48.92    6.19
  -7   0  -1   40.53    6.55
  -7   0  -1   41.29    5.37
   7   0   1   47.30    5.63
   7   0   1   52.27    9.98
   7   0   1   35.44    8.06
   7   0   1   45.09    8.97
   7   0   1   49.16    8.97
   7   0   1   37.95    4.55
   7   0   1   60.27   10.88
   7   0   1   38.39    7.39
  -8   0  -1   27.58    6.46
  -8   0  -1   23.51    4.22
  -8   0  -1   31.87    6.27
  -8   0  -1   29.86    5.31
  -8   0  -1   21.31    7.64
  -8   0  -1   20.93    3.76
  -8   0  -1   29.19    5.28
  -8   0  -1   26.86    3.37
  -8   0  -1   33.85   10.44
  -8   0  -1   23.03    4.38
  -8   0  -1   18.14    5.66
  -8   0  -1   22.43    2.90
   8   0   1   28.31    7.98
   8   0   1   20.93    5.72
   8   0   1   21.30    6.70
   8   0   1   18.33    6.63
   8   0   1   26.95    3.98
   8   0   1   11.08    4.05
   8   0   1   29.34    7.17
   8   0   1   26.25    8.52
   8   0   1   22.79    7.70
   8   0   1   22.33    2.86
   8   0   1   11.11    4.00
  -9   0  -1    9.44    4.22
  -9   0  -1    0.10    5.44
  -9   0  -1    6.17    3.66
  -9   0  -1    9.40    5.62
  -9   0  -1   10.67    2.89
  -9   0  -1    3.89    2.75
  -9   0  -1    9.71    2.55
  -9   0  -1    2.45    4.93
   9   0   1    6.28    2.60
   9   0   1    7.55    1.34
   9   0   1   10.89    6.01
   9   0   1    1.95    3.77
   9   0   1   -1.05    4.04
   9   0   1    6.86    5.22
   9   0   1    7.79    5.43
 -10   0  -1    2.47    2.66
 -10   0  -1   20.55    8.59
 -10   0  -1    1.65    2.31
 -10   0  -1    4.72    2.65
 -10   0  -1   -8.39    2.49
 -10   0  -1    8.34    3.20
 -10   0  -1    6.41    7.89
 -10   0  -1    1.01    4.83
  10   0   1    4.05    5.00
  10   0   1    4.47    1.12
  10   0   1   10.60    6.47
  10   0   1   -4.98    3.96
  10   0   1   -2.16    3.86
 -11   0  -1    2.05    2.26
 -11   0  -1    1.16    2.80
 -11   0  -1   -5.23    2.40
 -11   0  -1    0.99    3.18
 -11   0  -1   -6.60    5.16
 -11   0  -1    0.21    2.28
 -11   0  -1    7.61    7.52
  11   0   1    3.85    5.96
  11   0   1    1.14    1.05
  11   0   1    7.28    5.57
  11   0   1    7.40    5.89
 -12   0  -1   -2.96    6.72
 -12   0  -1   12.24   10.57
 -12   0  -1   -4.07    3.35
 -12   0  -1    1.92    2.69
 -12   0  -1    2.87    3.28
  12   0   1    0.56    1.42
  12   0   1   -4.75    4.62
  12   0   1   14.18    7.22
  12   0   1   -3.69    6.85
  12   0   1   -2.75    5.75
 -13   0  -1    2.09    2.98
 -13   0  -1   -4.07    7.58
 -13   0  -1   13.55   10.27
 -13   0  -1   -1.64    3.75
  13   0   1   10.22    7.99
  13   0   1    1.64    1.27
  13   0   1   -7.20    6.11
  13   0   1    2.36    6.68
  13   0   1    2.31    6.54
 -14   0  -1   19.01   11.68
 -14   0  -1   -4.63    4.06
 -14   0  -1   -5.64    9.26
 -14   0  -1   -2.91    2.93
  14   0   1    3.39    7.97
  14   0   1   -0.58    6.72
  14   0   1   -5.92    5.38
  14   0   1    0.49    1.35
  14  -1  -1    1.74    8.15
  14  -1  -1   -2.06    7.88
 -14   1   1    4.35    9.88
 -14   1   1    3.12    3.44
 -14   1   1    3.85    5.18
 -14   1   1   -2.99    9.28
  13  -1  -1    4.85    7.60
  13  -1  -1    1.96    7.14
  13  -1  -1    8.13    9.22
 -13   1   1    4.31    3.37
 -13   1   1    2.60   13.96
 -13   1   1   -4.48    3.55
 -13   1   1   -3.68    7.34
  12  -1  -1   28.58   11.04
  12  -1  -1    3.02    6.21
  12  -1  -1    0.03    5.70
  12  -1  -1   -8.60    5.24
 -12   1   1    7.26    3.25
 -12   1   1   16.47   11.14
 -12   1   1   11.01    3.91
 -12   1   1    4.70    7.62
 -12   1   1    7.63    4.90
  11  -1  -1   13.90    7.31
  11  -1  -1    1.43    7.38
  11  -1  -1   24.20    8.81
  11  -1  -1   11.73    7.19
  11  -1  -1   12.42    2.04
 -11   1   1    9.34    3.22
 -11   1   1   11.95    8.61
 -11   1   1   18.27   10.75
 -11   1   1   17.42    4.16
 -11   1   1   20.92    5.40
  10  -1  -1   -0.75    0.88
  10  -1  -1   -0.78    4.48
  10  -1  -1    2.80    5.77
  10  -1  -1    3.68    5.51
  10  -1  -1    1.50    5.10
 -10   1   1    3.78    2.83
 -10   1   1   -4.23    2.72
 -10   1   1    2.69    6.83
 -10   1   1    8.01    7.48
 -10   1   1   -0.60    2.13
   9  -1  -1   -2.52    4.82
   9  -1  -1   -2.24    3.65
   9  -1  -1    0.06    0.88
   9  -1  -1    0.25    4.18
   9  -1  -1    2.91    5.50
   9  -1  -1   -1.01    4.52
  -9   1   1    0.53    2.84
  -9   1   1   -6.43    3.89
  -9   1   1    0.02    6.15
  -9   1   1    0.21    3.91
  -9   1   1   -1.53    2.85
  -9   1   1   -8.14    4.20
  -9   1   1    3.59    2.21
  -9   1   1    1.25    2.39
   8  -1  -1    6.39    2.11
   8  -1  -1    3.36    4.89
   8  -1  -1    5.77    4.24
   8  -1  -1    4.59    1.09
   8  -1  -1    4.17    5.17
   8  -1  -1   10.61    5.26
   8  -1  -1    3.54    4.16
   8  -1  -1    5.86    5.69
   8  -1  -1   -1.88    3.82
  -8   1   1    5.40    3.18
  -8   1   1    8.16    3.46
  -8   1   1    7.02    4.97
  -8   1   1   15.32    5.05
  -8   1   1    7.37    6.76
  -8   1   1    6.67    2.29
  -8   1   1    1.91    2.69
  -8   1   1   -2.55    4.64
  -8   1   1    6.18    2.42
  -8   1   1    8.31    2.72
  -8   1   1   -0.84    2.41
  -8   1   1    4.74    1.09
   7  -1  -1   33.81    7.90
   7  -1  -1   26.57    6.62
   7  -1  -1   24.06    4.92
   7  -1  -1   21.82    7.50
   7  -1  -1   31.39    7.72
   7  -1  -1   34.25    7.36
   7  -1  -1   26.75    3.24
   7  -1  -1   25.21    3.98
   7  -1  -1   21.66    4.75
   7  -1  -1   35.03    8.25
  -7   1   1   27.90    4.56
  -7   1   1   23.55    3.98
  -7   1   1   30.29    5.64
  -7   1   1   22.43    8.28
  -7   1   1   25.85    3.18
  -7   1   1   24.64    4.33
  -7   1   1   36.12    5.66
  -7   1   1   29.03    8.05
  -7   1   1   25.61    4.90
  -7   1   1   21.35    5.05
  -7   1   1   25.11    7.60
  -7   1   1   28.95    3.22
  -7   1   1   27.60    7.47
  -7   1   1   35.92    6.80
  -7   1   1   23.76    4.24
   6  -1  -1   56.25   10.88
   6  -1  -1   69.47   11.68
   6  -1  -1   64.17    7.24
   6  -1  -1   68.65   12.08
   6  -1  -1   67.16    8.59
   6  -1  -1   66.20   10.87
   6  -1  -1   69.68    7.72
   6  -1  -1   61.80   10.34
   6  -1  -1   78.60    8.50
   6  -1  -1   62.94    7.20
   6  -1  -1   64.57    7.27
   6  -1  -1   70.39   10.42
   6  -1  -1   72.71   11.00
   6  -1  -1   72.62   11.52
  -6   1   1   65.23   13.04
  -6   1   1   72.36    9.60
  -6   1   1   55.48    7.86
  -6   1   1   63.94   10.11
  -6   1   1   60.83    7.21
  -6   1   1   64.53    7.24
  -6   1   1   56.14    8.00
  -6   1   1   62.76    8.44
  -6   1   1   70.33   11.81
  -6   1   1   62.11    7.80
  -6   1   1   73.09    7.91
  -6   1   1   78.48    9.87
  -6   1   1   62.48   10.93
  -6   1   1   68.80   12.11
  -6   1   1   58.42    8.64
   5  -1  -1    4.54    3.08
   5  -1  -1    9.18    4.05
   5  -1  -1    3.55    0.87
   5  -1  -1    3.58    0.87
   5  -1  -1    3.21    2.80
   5  -1  -1    6.23    2.18
   5  -1  -1    4.71    2.06
   5  -1  -1    5.97    3.75
   5  -1  -1    6.70    3.68
   5  -1  -1    3.62    1.83
   5  -1  -1    1.58    2.74
   5  -1  -1    4.75    0.82
   5  -1  -1    0.99    2.81
   5  -1  -1    5.18    1.65
  -5   1   1    5.65    0.91
  -5   1   1    3.65    2.47
  -5   1   1    1.36    1.62
  -5   1   1    5.05    3.88
  -5   1   1   -0.02    3.58
  -5   1   1   -0.22    3.05
  -5   1   1    1.35    3.13
  -5   1   1    3.70    1.89
  -5   1   1    3.72    1.75
  -5   1   1    4.63    2.68
  -5   1   1    6.31    2.37
  -5   1   1    5.17    1.65
  -5   1   1    6.03    2.18
  -5   1   1    2.67    3.65
  -5   1   1    4.41    0.83
   4  -1  -1   40.34    4.78
   4  -1  -1   54.86    6.15
   4  -1  -1   44.50    5.86
   4  -1  -1   43.80    7.16
   4  -1  -1   38.40    4.74
   4  -1  -1   48.64    7.90
   4  -1  -1   61.67    8.49
   4  -1  -1   46.54    5.71
   4  -1  -1   38.80    5.27
   4  -1  -1   41.84    7.07
   4  -1  -1   48.90    8.85
   4  -1  -1   41.00    4.77
   4  -1  -1   40.27    7.80
   4  -1  -1   38.08    8.32
   4  -1  -1   46.52    6.14
  -4   1   1   39.87    4.73
  -4   1   1   55.62    7.76
  -4   1   1   50.93    6.86
  -4   1   1   36.01    5.03
  -4   1   1   39.78    5.84
  -4   1   1   54.01    6.87
  -4   1   1   46.46    7.34
  -4   1   1   48.27    6.14
  -4   1   1   44.90    8.03
  -4   1   1   41.71    5.22
  -4   1   1   42.50    4.75
  -4   1   1   44.42    5.48
  -4   1   1   46.22    5.92
  -4   1   1   36.96    8.40
  -4   1   1   42.81    7.88
   3  -1  -1  200.92   25.36
   3  -1  -1  215.52   25.18
   3  -1  -1  199.02   24.56
   3  -1  -1  213.89   24.09
   3  -1  -1  199.44   25.10
   3  -1  -1  194.84   24.62
   3  -1  -1  214.11   23.54
   3  -1  -1  211.65   25.75
   3  -1  -1  208.54   23.86
   3  -1  -1  223.93   23.54
   3  -1  -1  200.43   24.63
   3  -1  -1  207.19   24.81
   3  -1  -1  206.56   23.93
   3  -1  -1  217.47   23.58
   3  -1  -1  213.78   23.76
  -3   1   1  205.69   23.91
  -3   1   1  223.82   24.55
  -3   1   1  211.73   23.90
  -3   1   1  215.60   24.92
  -3   1   1  213.13   25.35
  -3   1   1  195.64   25.66
  -3   1   1  212.72   23.76
  -3   1   1  225.33   24.48
  -3   1   1  218.20   23.81
  -3   1   1  232.88   25.22
  -3   1   1  219.99   24.10
  -3   1   1  219.56   23.59
  -3   1   1  222.95   23.53
  -3   1   1  212.43   24.74
   2  -1  -1  411.71   47.02
   2  -1  -1  438.16   46.24
   2  -1  -1  395.27   47.24
   2  -1  -1  410.74   47.41
   2  -1  -1  428.67   46.61
   2  -1  -1  412.82   46.49
   2  -1  -1  423.89   47.42
   2  -1  -1  431.65   46.29
   2  -1  -1  418.70   47.05
   2  -1  -1  415.86   47.79
   2  -1  -1  403.14   46.39
   2  -1  -1  419.05   46.91
   2  -1  -1  409.51   47.48
   2  -1  -1  426.57   46.23
  -2   1   1  411.04   46.38
  -2   1   1  432.36   46.94
  -2   1   1  451.10   46.65
  -2   1   1  427.70   47.01
  -2   1   1  432.94   46.23
  -2   1   1  411.75   46.92
  -2   1   1  400.20   47.26
  -2   1   1  435.65   47.47
  -2   1   1  426.86   46.29
  -2   1   1  396.29   47.75
  -2   1   1  412.08   46.42
  -2   1   1  424.97   46.50
   1  -1  -1  162.63   17.88
   1  -1  -1  149.86   18.36
   1  -1  -1  161.57   18.15
   1  -1  -1  152.49   18.19
   1  -1  -1  169.87   18.11
   1  -1  -1  151.61   18.91
   1  -1  -1  156.69   18.92
   1  -1  -1  164.52   18.40
   1  -1  -1  168.60   18.55
   1  -1  -1  166.14   17.81
  -1   1   1  164.44   18.73
  -1   1   1  181.13   18.27
  -1   1   1  164.70   18.37
  -1   1   1  165.26   17.96
  -1   1   1  164.88   18.15
  -1   1   1  156.27   18.61
  -1   1   1  164.76   17.88
  -1   1   1  152.62   17.90
  -1   1   1  159.76   18.22
  -1   1   1  157.24   18.48
  -1   1   1  158.27   18.35
   0  -1  -1    0.26    0.17
   0  -1  -1   -0.82    0.72
   0  -1  -1    0.02    0.78
   0  -1  -1    0.13    0.38
   0   1   1    2.14    1.22
   0   1   1   -0.27    0.78
  -1  -1  -1  327.22   36.74
  -1  -1  -1  323.67   36.79
  -1  -1  -1  350.84   37.06
  -1  -1  -1  340.47   36.53
  -1  -1  -1  329.80   36.49
  -1  -1  -1  319.43   36.98
  -1  -1  -1  333.96   37.01
  -1  -1  -1  322.10   36.73
  -1  -1  -1  332.98   37.00
  -1  -1  -1  338.31   37.16
  -1  -1  -1  337.49   36.61
  -1  -1  -1  342.48   37.02
   1   1   1  331.03   36.97
   1   1   1  337.87   36.49
   1   1   1  341.40   37.03
   1   1   1  328.70   37.00
   1   1   1  306.84   36.98
   1   1   1  332.20   36.74
   1   1   1  339.48   36.75
   1   1   1  326.53   37.14
   1   1   1  332.93   37.01
   1   1   1  330.49   36.53
   1   1   1  337.15   36.61
  -2  -1  -1  276.46   30.87
  -2  -1  -1  291.01   30.49
  -2  -1  -1  273.39   30.86
  -2  -1  -1  261.47   31.40
  -2  -1  -1  280.42   30.78
  -2  -1  -1  284.92   31.48
  -2  -1  -1  276.13   31.27
  -2  -1  -1  266.17   31.23
  -2  -1  -1  285.90   30.50
  -2  -1  -1  287.55   30.68
  -2  -1  -1  286.25   30.92
   2   1   1  280.87   31.32
   2   1   1  281.61   31.46
   2   1   1  278.00   30.85
   2   1   1  279.06   30.67
   2   1   1  257.80   31.20
   2   1   1  257.09   31.28
   2   1   1  284.90   30.87
   2   1   1  285.04   30.49
   2   1   1  238.34   31.64
   2   1   1  272.09   30.90
   2   1   1  282.62   30.78
   2   1   1  271.93   30.63
  -3  -1  -1   78.99   11.11
  -3  -1  -1   85.13    9.75
  -3  -1  -1   81.87   10.45
  -3  -1  -1   84.55    9.57
  -3  -1  -1   86.37   10.74
  -3  -1  -1   89.29    9.94
  -3  -1  -1   90.06   10.22
  -3  -1  -1   83.78   10.26
  -3  -1  -1   87.13    9.54
  -3  -1  -1   87.29   10.83
  -3  -1  -1   88.50   11.31
  -3  -1  -1   94.07   11.21
   3   1   1   82.69   11.87
   3   1   1   91.25    9.58
   3   1   1   85.32   11.05
   3   1   1   98.07   11.24
   3   1   1   83.09   10.16
   3   1   1   89.72   10.21
   3   1   1   85.87    9.90
   3   1   1   84.67   10.81
   3   1   1   86.05    9.81
   3   1   1   84.72   10.18
   3   1   1   81.64   10.35
   3   1   1   77.09   10.69
   3   1   1   97.75   12.20
   3   1   1   84.73   10.17
  -4  -1  -1   10.44    3.80
  -4  -1  -1    3.42    3.32
  -4  -1  -1    6.94    3.02
  -4  -1  -1    7.39    3.04
  -4  -1  -1    6.79    1.06
  -4  -1  -1    7.64    2.98
  -4  -1  -1   10.24    2.08
  -4  -1  -1    6.85    2.34
  -4  -1  -1   11.25    1.83
   4   1   1    9.20    3.49
   4   1   1    5.05    2.19
   4   1   1    5.73    2.74
   4   1   1    7.14    1.06
   4   1   1    9.01    2.44
   4   1   1    8.22    2.23
   4   1   1    7.60    3.67
   4   1   1    7.62    1.74
   4   1   1    9.34    3.35
   4   1   1    8.22    2.22
   4   1   1    3.66    3.34
   4   1   1    8.13    1.89
   4   1   1    8.75    3.21
   4   1   1    9.22    3.77
  -5  -1  -1    5.58    3.08
  -5  -1  -1    8.25    1.20
  -5  -1  -1   10.50    2.22
  -5  -1  -1    9.04    3.55
  -5  -1  -1    3.78    3.64
  -5  -1  -1    9.70    3.47
  -5  -1  -1    7.80    2.56
  -5  -1  -1   11.01    1.97
  -5  -1  -1   10.05    4.03
  -5  -1  -1    7.54    2.75
   5   1   1   12.39    4.03
   5   1   1    8.37    3.98
   5   1   1    9.17    1.92
   5   1   1    7.64    2.54
   5   1   1    5.64    3.51
   5   1   1   12.01    3.98
   5   1   1   11.54    4.21
   5   1   1   11.72    3.76
   5   1   1    5.33    2.44
   5   1   1    7.97    2.60
   5   1   1    7.34    1.18
   5   1   1    9.78    2.17
   5   1   1    9.39    3.35
   5   1   1    8.23    2.57
  -6  -1  -1    6.15    2.04
  -6  -1  -1    3.82    1.60
  -6  -1  -1   12.96    2.83
  -6  -1  -1    1.58    2.86
  -6  -1  -1    3.52    2.37
  -6  -1  -1   -1.15    3.52
  -6  -1  -1    3.87    0.90
  -6  -1  -1    2.79    2.83
  -6  -1  -1   13.93    5.08
  -6  -1  -1    6.69    3.38
   6   1   1    0.71    2.65
   6   1   1    5.86    3.58
   6   1   1    5.30    3.64
   6   1   1    8.02    2.42
   6   1   1    7.87    2.15
   6   1   1    5.11    4.23
   6   1   1    7.92    2.36
   6   1   1    5.46    1.73
   6   1   1    5.25    3.43
   6   1   1    8.03    4.59
   6   1   1    4.04    3.37
   6   1   1    5.84    0.98
  -7  -1  -1   26.90    6.00
  -7  -1  -1   30.31    3.92
  -7  -1  -1   45.18   10.78
  -7  -1  -1   27.20    7.20
  -7  -1  -1   26.96    4.69
  -7  -1  -1   24.98    5.88
  -7  -1  -1   33.69    4.43
  -7  -1  -1   30.33    3.71
  -7  -1  -1   24.97    6.65
  -7  -1  -1   27.64    4.75
  -7  -1  -1   35.20    5.50
   7   1   1   24.15    4.14
   7   1   1   16.86    5.76
   7   1   1   29.88    5.32
   7   1   1   29.09    5.40
   7   1   1   28.23    3.46
   7   1   1   39.63    7.61
   7   1   1   39.75    8.66
   7   1   1   33.98    8.05
   7   1   1   37.83    8.49
   7   1   1   44.37    8.14
   7   1   1   29.53    5.52
   7   1   1   26.05    6.43
  -8  -1  -1   28.11    5.92
  -8  -1  -1   21.50    2.99
  -8  -1  -1   21.87    5.23
  -8  -1  -1   33.06    4.37
  -8  -1  -1   17.39    6.37
  -8  -1  -1   27.96    9.44
  -8  -1  -1   32.09    6.12
  -8  -1  -1   20.23    7.40
  -8  -1  -1   24.71    3.08
  -8  -1  -1   21.41    4.39
  -8  -1  -1   26.67    6.73
  -8  -1  -1   36.24    4.99
   8   1   1   21.31    7.40
   8   1   1   28.04    5.27
   8   1   1   26.90    5.10
   8   1   1   23.31    7.23
   8   1   1   22.77    6.38
   8   1   1   24.63    4.00
   8   1   1   16.08    6.39
   8   1   1   44.55    8.51
   8   1   1   28.33    6.65
   8   1   1   24.73    3.09
   8   1   1   38.15    7.80
  -9  -1  -1   -5.66    4.20
  -9  -1  -1   15.31    4.23
  -9  -1  -1    3.38    2.49
  -9  -1  -1    3.94    2.23
  -9  -1  -1    4.15    2.43
  -9  -1  -1    3.46    5.67
  -9  -1  -1    7.05    6.11
  -9  -1  -1    8.86    5.40
  -9  -1  -1    6.23    3.63
   9   1   1   14.49    5.34
   9   1   1   11.24    5.63
   9   1   1    5.92    2.36
   9   1   1   11.45    5.80
   9   1   1    5.56    5.15
   9   1   1    4.16    4.39
   9   1   1    5.92    1.23
   9   1   1   -1.22    3.88
 -10  -1  -1   18.58    4.44
 -10  -1  -1   18.88    3.88
 -10  -1  -1    6.51    7.55
 -10  -1  -1   16.51    8.97
 -10  -1  -1   20.58    4.92
 -10  -1  -1   20.13    7.77
  10   1   1   29.30    8.94
  10   1   1    9.72    6.46
  10   1   1   19.16    6.26
  10   1   1   19.67    2.59
  10   1   1   19.67    8.47
 -11  -1  -1   12.04    3.67
 -11  -1  -1   19.02    4.20
 -11  -1  -1   11.77    8.56
 -11  -1  -1    9.15    8.16
 -11  -1  -1   11.02    3.14
 -11  -1  -1    6.16    3.55
 -11  -1  -1   11.29    4.45
  11   1   1   10.79    6.34
[truncated: 4,880,279 more chars]
