# Supplementary material for: Iron‐Catalyzed Tunable Double Bond Migration and Geometrical Isomerization in Olefins via a Spin‐Accelerated Alkyl Mechanism
Source: Angew Chem Int Ed Engl. 2025 Oct 16;64(50):e202519729. doi: 10.1002/anie.202519729 (PMC12684360; doi:10.1002/anie.202519729)
Supplement: Supplementary file 3 — Supporting Information [file ANIE-64-e202519729-s002.zip › 2h.cif]

 
data_2h

# mo_v2047_GuillotICMMO_T200K

_publ_contact_author_name        "J\'er\^ome Hannedouche"
_publ_contact_author_address     
;Universit\'e Paris-Saclay, 
UMR CNRS 8182, 
Institut de Chimie Mol\'eculaire et des Mat\'eriaux d'Orsay, 
17 avenue des Sciences,
91400, Orsay, 
France. 
;
_publ_contact_author_email       jerome.hannedouche@universite-paris-saclay.fr
loop_
_publ_author_name
_publ_author_address
'Obeid, Abdul Halim '
;Universit\'e Paris-Saclay, 
UMR CNRS 8182, 
Institut de Chimie Mol\'eculaire et des Mat\'eriaux d'Orsay, 
17 avenue des Sciences,
91400, Orsay, 
France. 
;
'Herrero, Christian'
;Universit\'e Paris-Saclay, 
UMR CNRS 8182, 
Institut de Chimie Mol\'eculaire et des Mat\'eriaux d'Orsay, 
17 avenue des Sciences,
91400, Orsay, 
France. 
;
"Guillot, R\'egis"
;Universit\'e Paris-Saclay, 
UMR CNRS 8182, 
Institut de Chimie Mol\'eculaire et des Mat\'eriaux d'Orsay, 
17 avenue des Sciences,
91400, Orsay, 
France. 
;
'Gil, Richard'
;Universit\'e Paris-Saclay, 
UMR CNRS 8182, 
Institut de Chimie Mol\'eculaire et des Mat\'eriaux d'Orsay, 
17 avenue des Sciences,
91400, Orsay, 
France. 
;
'Bezzenine, Sophie'
;Universit\'e Paris-Saclay, 
UMR CNRS 8182, 
Institut de Chimie Mol\'eculaire et des Mat\'eriaux d'Orsay, 
17 avenue des Sciences,
91400, Orsay, 
France. 
;
'Gandon, Vincent'
;Universit\'e Paris-Saclay, 
UMR CNRS 8182, 
Institut de Chimie Mol\'eculaire et des Mat\'eriaux d'Orsay, 
17 avenue des Sciences,
91400, Orsay, 
France. 
;
"Hannedouche, J\'er\^ome"
;Universit\'e Paris-Saclay, 
UMR CNRS 8182, 
Institut de Chimie Mol\'eculaire et des Mat\'eriaux d'Orsay, 
17 avenue des Sciences,
91400, Orsay, 
France. 
;

_audit_creation_method           SHELXL-2019/3

_chemical_name_systematic        ?
_chemical_name_common            ?
_chemical_formula_moiety         'C35 H56 B2 Fe N4'
_chemical_formula_sum            'C35 H56 B2 Fe N4'
_chemical_melting_point          ?

_exptl_crystal_description       needle
_exptl_crystal_colour            orange

_diffrn_ambient_temperature      200(1)
_chemical_formula_weight         610.30

loop_
_atom_type_symbol
_atom_type_description
_atom_type_scat_dispersion_real
_atom_type_scat_dispersion_imag
_atom_type_scat_source
C C 0.0034 0.0017 'International Tables Vol C Tables 4.2.6.8 and 6.1.1.4'
H H 0.0000 0.0000 'International Tables Vol C Tables 4.2.6.8 and 6.1.1.4'
B B 0.0014 0.0007 'International Tables Vol C Tables 4.2.6.8 and 6.1.1.4'
Fe Fe 0.3463 0.8444 'International Tables Vol C Tables 4.2.6.8 and 6.1.1.4'
N N 0.0066 0.0034 'International Tables Vol C Tables 4.2.6.8 and 6.1.1.4'

_space_group_crystal_system      orthorhombic
_space_group_IT_number           61
_space_group_name_H-M_alt        'P b c a'
_space_group_name_Hall           '-P 2ac 2ab'
_chemical_absolute_configuration ?

loop_
_space_group_symop_operation_xyz
'x, y, z'
'-x+1/2, -y, z+1/2'
'-x, y+1/2, -z+1/2'
'x+1/2, -y+1/2, -z'
'-x, -y, -z'
'x-1/2, y, -z-1/2'
'x, -y-1/2, z-1/2'
'-x-1/2, y-1/2, z'

_shelx_space_group_comment       
;
The symmetry employed for this shelxl refinement is uniquely defined
by the following loop, which should always be used as a source of
symmetry information in preference to the above space-group names.
They are only intended as comments.
;

_cell_length_a                   11.844(5)
_cell_length_b                   15.304(5)
_cell_length_c                   38.740(14)
_cell_angle_alpha                90
_cell_angle_beta                 90
_cell_angle_gamma                90
_cell_volume                     7022(5)
_cell_formula_units_Z            8
_cell_measurement_temperature    200(1)
_cell_measurement_reflns_used    4753
_cell_measurement_theta_min      2.23
_cell_measurement_theta_max      18.66
_exptl_crystal_density_meas      ?
_exptl_crystal_density_method    ?
_exptl_crystal_density_diffrn    1.155
_exptl_crystal_F_000             2640
_exptl_transmission_factor_min   ?
_exptl_transmission_factor_max   ?
_exptl_crystal_size_max          0.110
_exptl_crystal_size_mid          0.020
_exptl_crystal_size_min          0.015
_exptl_absorpt_coefficient_mu    0.455
_shelx_estimated_absorpt_T_min   0.952
_shelx_estimated_absorpt_T_max   0.993
_exptl_absorpt_correction_type   multi-scan
_exptl_absorpt_correction_T_min  0.8435
_exptl_absorpt_correction_T_max  0.9461
_exptl_absorpt_process_details   'Bruker APEX4'
_diffrn_radiation_probe          x-ray
_diffrn_radiation_type           MoK\a
_diffrn_radiation_wavelength     0.71073
_diffrn_source                   ?
_diffrn_measurement_device_type  'Bruker VENTURE PHOTONIII c7'
_diffrn_measurement_method       '\f and \w scans'
_diffrn_detector_area_resol_mean ?
_diffrn_reflns_number            185228
_diffrn_reflns_av_unetI/netI     0.1927
_diffrn_reflns_av_R_equivalents  0.2663
_diffrn_reflns_limit_h_min       -16
_diffrn_reflns_limit_h_max       16
_diffrn_reflns_limit_k_min       -21
_diffrn_reflns_limit_k_max       21
_diffrn_reflns_limit_l_min       -55
_diffrn_reflns_limit_l_max       53
_diffrn_reflns_theta_min         2.103
_diffrn_reflns_theta_max         30.534
_diffrn_reflns_theta_full        25.000
_diffrn_measured_fraction_theta_max 0.999
_diffrn_measured_fraction_theta_full 1.000
_diffrn_reflns_Laue_measured_fraction_max 0.999
_diffrn_reflns_Laue_measured_fraction_full 1.000
_diffrn_reflns_point_group_measured_fraction_max 0.999
_diffrn_reflns_point_group_measured_fraction_full 1.000
_reflns_number_total             10727
_reflns_number_gt                3888
_reflns_threshold_expression     'I > 2\s(I)'
_reflns_Friedel_coverage         0.000
_reflns_Friedel_fraction_max     .
_reflns_Friedel_fraction_full    .

_reflns_special_details          
;
 Reflections were merged by SHELXL according to the crystal
 class for the calculation of statistics and refinement.
 
 _reflns_Friedel_fraction is defined as the number of unique
 Friedel pairs measured divided by the number that would be
 possible theoretically, ignoring centric projections and
 systematic absences.
;

_computing_data_collection       'Bruker APEX4'
_computing_cell_refinement       'Bruker SAINT'
_computing_data_reduction        'Bruker SAINT'
_computing_structure_solution    'SHELXS-97 (Sheldrick 2008)'
_computing_structure_refinement  'SHELXL-2019/2 (Sheldrick, 2019)'
_computing_molecular_graphics    ?
_computing_publication_material  ?
_refine_special_details          ?
_refine_ls_structure_factor_coef Fsqd
_refine_ls_matrix_type           full
_refine_ls_weighting_scheme      calc
_refine_ls_weighting_details     
'w=1/[\s^2^(Fo^2^)+(0.0591P)^2^] where P=(Fo^2^+2Fc^2^)/3'
_atom_sites_solution_primary     difmap
_atom_sites_solution_secondary   ?
_atom_sites_solution_hydrogens   geom
_refine_ls_hydrogen_treatment    constr
_refine_ls_extinction_method     none
_refine_ls_extinction_coef       .
_refine_ls_number_reflns         10727
_refine_ls_number_parameters     392
_refine_ls_number_restraints     0
_refine_ls_R_factor_all          0.2303
_refine_ls_R_factor_gt           0.0653
_refine_ls_wR_factor_ref         0.1670
_refine_ls_wR_factor_gt          0.1195
_refine_ls_goodness_of_fit_ref   0.961
_refine_ls_restrained_S_all      0.961
_refine_ls_shift/su_max          0.001
_refine_ls_shift/su_mean         0.000

# start Validation Reply Form
_vrf_RINTA01_2h
;
PROBLEM: The value of Rint is greater than 0.25
RESPONSE: The investigated single crystal was a small-sized,brittle 
and poorly diffracting needle. Numerous datasets were collected on single 
crystals from different batches, whereof the one of the highest quality is 
reported herein.
;
# end Validation Reply Form

loop_
_atom_site_label
_atom_site_type_symbol
_atom_site_fract_x
_atom_site_fract_y
_atom_site_fract_z
_atom_site_U_iso_or_equiv
_atom_site_adp_type
_atom_site_occupancy
_atom_site_site_symmetry_order
_atom_site_calc_flag
_atom_site_refinement_flags_posn
_atom_site_refinement_flags_adp
_atom_site_refinement_flags_occupancy
_atom_site_disorder_assembly
_atom_site_disorder_group
Fe1 Fe 0.29101(3) 0.60782(3) 0.62223(2) 0.03515(15) Uani 1 1 d . . . . .
N1 N 0.40291(19) 0.58467(15) 0.58266(5) 0.0310(6) Uani 1 1 d . . . . .
N3 N 0.1992(2) 0.72334(16) 0.62030(6) 0.0431(6) Uani 1 1 d . . . . .
N2 N 0.3989(2) 0.56297(15) 0.65730(5) 0.0333(6) Uani 1 1 d . . . . .
N4 N 0.0236(2) 0.61536(17) 0.61475(7) 0.0484(7) Uani 1 1 d . . . . .
C1 C 0.3991(2) 0.62376(19) 0.54844(7) 0.0338(7) Uani 1 1 d . . . . .
C2 C 0.4652(3) 0.6986(2) 0.54248(7) 0.0387(8) Uani 1 1 d . . . . .
C3 C 0.4632(3) 0.7334(2) 0.50921(8) 0.0450(8) Uani 1 1 d . . . . .
H3 H 0.507417 0.783694 0.504273 0.054 Uiso 1 1 calc R U . . .
C4 C 0.3992(3) 0.6972(2) 0.48347(8) 0.0468(9) Uani 1 1 d . . . . .
H4 H 0.399951 0.721929 0.460983 0.056 Uiso 1 1 calc R U . . .
C5 C 0.3338(3) 0.6247(2) 0.49028(8) 0.0450(8) Uani 1 1 d . . . . .
H5 H 0.288760 0.600639 0.472344 0.054 Uiso 1 1 calc R U . . .
C6 C 0.3320(2) 0.58590(19) 0.52264(7) 0.0365(7) Uani 1 1 d . . . . .
C8 C -0.0434(3) 0.5771(2) 0.58598(10) 0.0734(12) Uani 1 1 d . . . . .
H8A H 0.007827 0.553243 0.568492 0.110 Uiso 1 1 calc R U . . .
H8B H -0.090704 0.622524 0.575562 0.110 Uiso 1 1 calc R U . . .
H8C H -0.091591 0.530180 0.594943 0.110 Uiso 1 1 calc R U . . .
C9 C 0.5392(3) 0.7381(2) 0.57030(8) 0.0456(8) Uani 1 1 d . . . . .
H9 H 0.505465 0.721892 0.593094 0.055 Uiso 1 1 calc R U . . .
C10 C 0.5447(3) 0.8371(2) 0.56879(9) 0.0627(10) Uani 1 1 d . . . . .
H10A H 0.584217 0.859206 0.589224 0.094 Uiso 1 1 calc R U . . .
H10B H 0.467916 0.861018 0.568207 0.094 Uiso 1 1 calc R U . . .
H10C H 0.585424 0.855111 0.547947 0.094 Uiso 1 1 calc R U . . .
C11 C 0.2651(3) 0.5030(2) 0.52862(7) 0.0421(8) Uani 1 1 d . . . . .
H11 H 0.248990 0.498852 0.553905 0.050 Uiso 1 1 calc R U . . .
C12 C 0.3324(3) 0.4227(2) 0.51851(9) 0.0619(10) Uani 1 1 d . . . . .
H12A H 0.287662 0.370170 0.523150 0.093 Uiso 1 1 calc R U . . .
H12B H 0.402392 0.420692 0.531972 0.093 Uiso 1 1 calc R U . . .
H12C H 0.350660 0.425480 0.493856 0.093 Uiso 1 1 calc R U . . .
C13 C 0.4823(2) 0.52620(19) 0.58640(7) 0.0348(7) Uani 1 1 d . . . . .
H13 H 0.519728 0.509171 0.565782 0.042 Uiso 1 1 calc R U . . .
C14 C 0.5203(2) 0.48466(19) 0.61694(7) 0.0350(7) Uani 1 1 d . . . . .
C15 C 0.4851(2) 0.50632(19) 0.65119(7) 0.0343(7) Uani 1 1 d . . . . .
C16 C 0.5475(3) 0.4670(2) 0.67838(8) 0.0458(9) Uani 1 1 d . . . . .
H16 H 0.528539 0.481240 0.701539 0.055 Uiso 1 1 calc R U . . .
C17 C 0.6338(3) 0.4094(2) 0.67251(8) 0.0526(9) Uani 1 1 d . . . . .
H17 H 0.672929 0.384631 0.691552 0.063 Uiso 1 1 calc R U . . .
C18 C 0.6651(3) 0.3865(2) 0.63907(9) 0.0542(9) Uani 1 1 d . . . . .
H18 H 0.724040 0.345607 0.635104 0.065 Uiso 1 1 calc R U . . .
C19 C 0.6096(3) 0.4240(2) 0.61230(8) 0.0464(9) Uani 1 1 d . . . . .
H19 H 0.631363 0.409078 0.589457 0.056 Uiso 1 1 calc R U . . .
C20 C 0.3934(2) 0.5997(2) 0.69172(7) 0.0356(7) Uani 1 1 d . . . . .
C21 C 0.3265(3) 0.5613(2) 0.71767(7) 0.0426(8) Uani 1 1 d . . . . .
C22 C 0.3267(3) 0.6008(2) 0.74999(8) 0.0538(9) Uani 1 1 d . . . . .
H22 H 0.281934 0.576260 0.767869 0.065 Uiso 1 1 calc R U . . .
C23 C 0.3894(3) 0.6742(2) 0.75691(8) 0.0564(10) Uani 1 1 d . . . . .
H23 H 0.388209 0.699416 0.779319 0.068 Uiso 1 1 calc R U . . .
C24 C 0.4536(3) 0.7107(2) 0.73145(8) 0.0462(8) Uani 1 1 d . . . . .
H24 H 0.496684 0.761560 0.736381 0.055 Uiso 1 1 calc R U . . .
C25 C 0.4573(2) 0.6753(2) 0.69865(7) 0.0387(8) Uani 1 1 d . . . . .
C26 C 0.1748(3) 0.7624(2) 0.65445(8) 0.0603(10) Uani 1 1 d . . . . .
H26A H 0.119373 0.809472 0.651780 0.090 Uiso 1 1 calc R U . . .
H26B H 0.244536 0.786106 0.664311 0.090 Uiso 1 1 calc R U . . .
H26C H 0.144253 0.717447 0.669863 0.090 Uiso 1 1 calc R U . . .
C27 C 0.2561(3) 0.7927(2) 0.59994(10) 0.0627(10) Uani 1 1 d . . . . .
H27A H 0.205706 0.843196 0.597768 0.094 Uiso 1 1 calc R U . . .
H27B H 0.274401 0.770233 0.576921 0.094 Uiso 1 1 calc R U . . .
H27C H 0.325675 0.810431 0.611686 0.094 Uiso 1 1 calc R U . . .
C28 C -0.0573(3) 0.6414(3) 0.64231(11) 0.0773(12) Uani 1 1 d . . . . .
H28A H -0.016037 0.668885 0.661354 0.116 Uiso 1 1 calc R U . . .
H28B H -0.096940 0.589471 0.650843 0.116 Uiso 1 1 calc R U . . .
H28C H -0.112247 0.682889 0.632880 0.116 Uiso 1 1 calc R U . . .
C29 C 0.6584(3) 0.6999(2) 0.56920(9) 0.0604(10) Uani 1 1 d . . . . .
H29A H 0.704867 0.727637 0.587054 0.091 Uiso 1 1 calc R U . . .
H29B H 0.691901 0.710881 0.546471 0.091 Uiso 1 1 calc R U . . .
H29C H 0.655021 0.636826 0.573369 0.091 Uiso 1 1 calc R U . . .
C30 C 0.1517(3) 0.5035(3) 0.50970(8) 0.0631(10) Uani 1 1 d . . . . .
H30A H 0.106365 0.453509 0.517279 0.095 Uiso 1 1 calc R U . . .
H30B H 0.164786 0.499521 0.484766 0.095 Uiso 1 1 calc R U . . .
H30C H 0.111396 0.557835 0.514922 0.095 Uiso 1 1 calc R U . . .
C31 C 0.2573(3) 0.4794(2) 0.71245(8) 0.0532(9) Uani 1 1 d . . . . .
H31 H 0.258191 0.465162 0.687253 0.064 Uiso 1 1 calc R U . . .
C32 C 0.3092(4) 0.4016(2) 0.73189(9) 0.0756(12) Uani 1 1 d . . . . .
H32A H 0.262052 0.349683 0.728427 0.113 Uiso 1 1 calc R U . . .
H32B H 0.313176 0.415180 0.756582 0.113 Uiso 1 1 calc R U . . .
H32C H 0.385325 0.390293 0.723066 0.113 Uiso 1 1 calc R U . . .
C33 C 0.5328(3) 0.7163(2) 0.67146(8) 0.0440(8) Uani 1 1 d . . . . .
H33 H 0.507235 0.693977 0.648497 0.053 Uiso 1 1 calc R U . . .
C34 C 0.5248(3) 0.8153(2) 0.67034(9) 0.0575(10) Uani 1 1 d . . . . .
H34A H 0.566269 0.837264 0.650226 0.086 Uiso 1 1 calc R U . . .
H34B H 0.557671 0.839839 0.691440 0.086 Uiso 1 1 calc R U . . .
H34C H 0.445417 0.832766 0.668617 0.086 Uiso 1 1 calc R U . . .
C35 C 0.1344(3) 0.4937(3) 0.72316(9) 0.0758(13) Uani 1 1 d . . . . .
H35A H 0.090565 0.440837 0.718224 0.114 Uiso 1 1 calc R U . . .
H35B H 0.102917 0.542967 0.710198 0.114 Uiso 1 1 calc R U . . .
H35C H 0.131015 0.506401 0.747934 0.114 Uiso 1 1 calc R U . . .
C36 C 0.6550(3) 0.6879(2) 0.67619(11) 0.0744(12) Uani 1 1 d . . . . .
H36A H 0.701533 0.713560 0.657890 0.112 Uiso 1 1 calc R U . . .
H36B H 0.659676 0.624054 0.674991 0.112 Uiso 1 1 calc R U . . .
H36C H 0.682395 0.707825 0.698720 0.112 Uiso 1 1 calc R U . . .
B1 B 0.1076(3) 0.5450(3) 0.62929(10) 0.0537(11) Uani 1 1 d . . . . .
H1A H 0.147237 0.568820 0.649407 0.081 Uiso 1 1 calc R U . . .
H1B H 0.162620 0.529512 0.611416 0.081 Uiso 1 1 calc R U . . .
H1C H 0.065354 0.492724 0.636135 0.081 Uiso 1 1 calc R U . . .
B2 B 0.0914(3) 0.6969(2) 0.59902(10) 0.0532(11) Uani 1 1 d . . . . .
H3A H 0.114560 0.682553 0.575137 0.064 Uiso 1 1 calc R U . . .
H3B H 0.039884 0.747792 0.597865 0.064 Uiso 1 1 calc R U . . .

loop_
_atom_site_aniso_label
_atom_site_aniso_U_11
_atom_site_aniso_U_22
_atom_site_aniso_U_33
_atom_site_aniso_U_23
_atom_site_aniso_U_13
_atom_site_aniso_U_12
Fe1 0.0358(3) 0.0425(3) 0.0271(2) 0.0020(2) 0.0012(2) 0.0051(2)
N1 0.0338(14) 0.0362(14) 0.0230(12) 0.0020(11) 0.0014(11) 0.0009(12)
N3 0.0440(16) 0.0431(15) 0.0422(15) -0.0010(13) 0.0004(14) 0.0011(13)
N2 0.0404(15) 0.0366(15) 0.0230(13) -0.0004(11) 0.0031(11) 0.0025(12)
N4 0.0372(15) 0.0562(18) 0.0516(17) -0.0005(14) 0.0048(13) 0.0063(14)
C1 0.0355(17) 0.044(2) 0.0223(15) 0.0038(14) 0.0022(13) 0.0061(15)
C2 0.042(2) 0.044(2) 0.0304(18) 0.0017(15) 0.0012(15) 0.0004(16)
C3 0.054(2) 0.042(2) 0.039(2) 0.0104(16) 0.0054(17) -0.0002(17)
C4 0.053(2) 0.058(2) 0.0293(18) 0.0120(16) 0.0019(17) 0.0100(18)
C5 0.0432(19) 0.061(2) 0.0303(18) 0.0039(16) -0.0022(14) 0.0016(18)
C6 0.0365(18) 0.045(2) 0.0284(17) 0.0036(14) 0.0019(14) 0.0036(15)
C8 0.055(2) 0.074(3) 0.091(3) 0.000(2) -0.023(2) -0.003(2)
C9 0.057(2) 0.047(2) 0.0337(18) 0.0085(15) 0.0021(16) -0.0105(17)
C10 0.083(3) 0.047(2) 0.058(2) 0.0018(18) 0.003(2) -0.015(2)
C11 0.043(2) 0.057(2) 0.0261(16) 0.0020(15) -0.0034(14) -0.0035(17)
C12 0.072(3) 0.053(2) 0.060(2) -0.0047(19) 0.001(2) -0.003(2)
C13 0.0383(19) 0.0397(19) 0.0264(16) -0.0029(14) 0.0046(14) -0.0008(15)
C14 0.0389(18) 0.0336(18) 0.0325(18) 0.0005(14) -0.0034(14) 0.0055(14)
C15 0.0377(18) 0.0369(18) 0.0285(16) 0.0032(14) -0.0050(14) -0.0021(15)
C16 0.055(2) 0.051(2) 0.0316(18) 0.0013(15) -0.0066(16) 0.0092(18)
C17 0.060(2) 0.055(2) 0.042(2) 0.0019(17) -0.0135(17) 0.0150(19)
C18 0.059(2) 0.054(2) 0.050(2) -0.0002(18) -0.0053(18) 0.0228(18)
C19 0.053(2) 0.051(2) 0.0358(18) -0.0020(15) -0.0002(16) 0.0120(18)
C20 0.0410(18) 0.0420(19) 0.0239(16) 0.0019(14) -0.0003(14) 0.0075(16)
C21 0.050(2) 0.050(2) 0.0276(18) 0.0020(15) -0.0001(15) -0.0048(17)
C22 0.064(2) 0.069(3) 0.0280(18) -0.0017(17) 0.0101(16) -0.008(2)
C23 0.070(3) 0.067(3) 0.0328(19) -0.0135(18) 0.0003(18) -0.008(2)
C24 0.051(2) 0.046(2) 0.042(2) -0.0015(17) -0.0048(17) -0.0026(17)
C25 0.042(2) 0.043(2) 0.0315(18) 0.0019(15) -0.0060(15) 0.0034(16)
C26 0.068(3) 0.057(2) 0.056(2) -0.0130(19) 0.0016(19) 0.0128(19)
C27 0.067(3) 0.045(2) 0.076(3) 0.006(2) 0.005(2) 0.0054(18)
C28 0.049(2) 0.084(3) 0.099(3) -0.005(2) 0.021(2) 0.012(2)
C29 0.047(2) 0.074(3) 0.060(2) -0.0002(19) -0.0124(19) -0.015(2)
C30 0.055(2) 0.081(3) 0.053(2) 0.007(2) -0.0106(19) -0.014(2)
C31 0.070(3) 0.058(2) 0.0321(18) 0.0032(17) 0.0075(17) -0.0158(19)
C32 0.115(4) 0.059(3) 0.053(2) 0.015(2) 0.001(2) -0.018(2)
C33 0.044(2) 0.052(2) 0.0361(18) 0.0045(16) 0.0033(15) -0.0037(17)
C34 0.057(2) 0.050(2) 0.065(2) 0.0120(19) -0.0003(19) -0.0046(18)
C35 0.070(3) 0.109(3) 0.049(2) -0.001(2) 0.015(2) -0.034(2)
C36 0.054(2) 0.061(3) 0.108(3) 0.025(2) 0.022(2) 0.006(2)
B1 0.048(2) 0.056(3) 0.057(3) 0.007(2) 0.005(2) 0.000(2)
B2 0.057(3) 0.051(3) 0.052(3) 0.006(2) 0.003(2) 0.010(2)

_geom_special_details            
;
 All esds (except the esd in the dihedral angle between two l.s. planes)
 are estimated using the full covariance matrix.  The cell esds are taken
 into account individually in the estimation of esds in distances, angles
 and torsion angles; correlations between esds in cell parameters are only
 used when they are defined by crystal symmetry.  An approximate (isotropic)
 treatment of cell esds is used for estimating esds involving l.s. planes.
;

loop_
_geom_bond_atom_site_label_1
_geom_bond_atom_site_label_2
_geom_bond_distance
_geom_bond_site_symmetry_2
_geom_bond_publ_flag
Fe1 N2 1.988(2) . ?
Fe1 N1 2.057(2) . ?
Fe1 N3 2.077(3) . ?
Fe1 B1 2.391(4) . ?
N1 C13 1.306(3) . ?
N1 C1 1.455(3) . ?
N3 C26 1.480(4) . ?
N3 C27 1.484(4) . ?
N3 B2 1.573(5) . ?
N2 C15 1.360(3) . ?
N2 C20 1.449(3) . ?
N4 C8 1.489(4) . ?
N4 C28 1.489(4) . ?
N4 B1 1.571(4) . ?
N4 B2 1.604(4) . ?
C1 C6 1.402(4) . ?
C1 C2 1.407(4) . ?
C2 C3 1.395(4) . ?
C2 C9 1.515(4) . ?
C3 C4 1.370(4) . ?
C4 C5 1.379(4) . ?
C5 C6 1.387(4) . ?
C6 C11 1.514(4) . ?
C9 C10 1.518(4) . ?
C9 C29 1.529(4) . ?
C11 C12 1.515(4) . ?
C11 C30 1.530(4) . ?
C13 C14 1.417(4) . ?
C14 C19 1.418(4) . ?
C14 C15 1.430(4) . ?
C15 C16 1.420(4) . ?
C16 C17 1.369(4) . ?
C17 C18 1.392(4) . ?
C18 C19 1.356(4) . ?
C20 C25 1.408(4) . ?
C20 C21 1.408(4) . ?
C21 C22 1.390(4) . ?
C21 C31 1.512(4) . ?
C22 C23 1.373(4) . ?
C23 C24 1.365(4) . ?
C24 C25 1.382(4) . ?
C25 C33 1.518(4) . ?
C31 C35 1.530(5) . ?
C31 C32 1.537(5) . ?
C33 C34 1.518(4) . ?
C33 C36 1.522(4) . ?

loop_
_geom_angle_atom_site_label_1
_geom_angle_atom_site_label_2
_geom_angle_atom_site_label_3
_geom_angle
_geom_angle_site_symmetry_1
_geom_angle_site_symmetry_3
_geom_angle_publ_flag
N2 Fe1 N1 92.04(10) . . ?
N2 Fe1 N3 130.94(10) . . ?
N1 Fe1 N3 117.19(9) . . ?
N2 Fe1 B1 111.54(11) . . ?
N1 Fe1 B1 126.96(12) . . ?
N3 Fe1 B1 82.57(12) . . ?
C13 N1 C1 113.9(2) . . ?
C13 N1 Fe1 119.94(18) . . ?
C1 N1 Fe1 126.01(18) . . ?
C26 N3 C27 106.0(3) . . ?
C26 N3 B2 114.4(3) . . ?
C27 N3 B2 105.9(3) . . ?
C26 N3 Fe1 114.43(19) . . ?
C27 N3 Fe1 112.96(19) . . ?
B2 N3 Fe1 103.01(19) . . ?
C15 N2 C20 116.2(2) . . ?
C15 N2 Fe1 125.72(18) . . ?
C20 N2 Fe1 117.79(18) . . ?
C8 N4 C28 107.4(3) . . ?
C8 N4 B1 109.7(3) . . ?
C28 N4 B1 109.5(3) . . ?
C8 N4 B2 106.8(3) . . ?
C28 N4 B2 112.7(3) . . ?
B1 N4 B2 110.7(3) . . ?
C6 C1 C2 122.4(3) . . ?
C6 C1 N1 119.8(3) . . ?
C2 C1 N1 117.8(2) . . ?
C3 C2 C1 116.9(3) . . ?
C3 C2 C9 121.0(3) . . ?
C1 C2 C9 122.0(3) . . ?
C4 C3 C2 121.8(3) . . ?
C3 C4 C5 119.8(3) . . ?
C4 C5 C6 121.7(3) . . ?
C5 C6 C1 117.3(3) . . ?
C5 C6 C11 120.3(3) . . ?
C1 C6 C11 122.3(3) . . ?
C2 C9 C10 113.3(3) . . ?
C2 C9 C29 111.2(3) . . ?
C10 C9 C29 109.9(3) . . ?
C6 C11 C12 111.4(3) . . ?
C6 C11 C30 112.4(3) . . ?
C12 C11 C30 110.0(3) . . ?
N1 C13 C14 129.0(3) . . ?
C13 C14 C19 115.1(3) . . ?
C13 C14 C15 125.4(3) . . ?
C19 C14 C15 119.1(3) . . ?
N2 C15 C16 122.1(3) . . ?
N2 C15 C14 121.9(2) . . ?
C16 C15 C14 116.0(3) . . ?
C17 C16 C15 122.5(3) . . ?
C16 C17 C18 121.0(3) . . ?
C19 C18 C17 118.4(3) . . ?
C18 C19 C14 122.8(3) . . ?
C25 C20 C21 120.6(3) . . ?
C25 C20 N2 118.1(2) . . ?
C21 C20 N2 121.4(3) . . ?
C22 C21 C20 117.4(3) . . ?
C22 C21 C31 118.8(3) . . ?
C20 C21 C31 123.7(3) . . ?
C23 C22 C21 122.2(3) . . ?
C24 C23 C22 119.7(3) . . ?
C23 C24 C25 121.4(3) . . ?
C24 C25 C20 118.7(3) . . ?
C24 C25 C33 119.6(3) . . ?
C20 C25 C33 121.6(3) . . ?
C21 C31 C35 111.1(3) . . ?
C21 C31 C32 111.1(3) . . ?
C35 C31 C32 111.0(3) . . ?
C25 C33 C34 113.3(3) . . ?
C25 C33 C36 111.0(3) . . ?
C34 C33 C36 110.4(3) . . ?
N4 B1 Fe1 105.0(2) . . ?
N3 B2 N4 114.0(3) . . ?

_refine_diff_density_max         0.573
_refine_diff_density_min         -0.305
_refine_diff_density_rms         0.062

_shelx_res_file                  
;
TITL mo_v2047_GuillotICMMO_T200K.res in Pbca
    shelx.res
    created by SHELXL-2019/3 at 10:30:38 on 30-Jun-2025
CELL  0.71073  11.8438  15.3041  38.7396   90.000   90.000   90.000
ZERR     8.00   0.0046   0.0054   0.0143    0.000    0.000    0.000
LATT   1
SYMM  1/2 - X, - Y, 1/2 + Z
SYMM  - X, 1/2 + Y, 1/2 - Z
SYMM  1/2 + X, 1/2 - Y, - Z
SFAC  C    H    B    FE   N
DISP $C  0.00341  0.00169 11.32113
DISP $H -0.00002  0.00000  0.66638
DISP $B  0.00141  0.00072  6.50254
DISP $Fe  0.34630  0.84440 3471.86072
DISP $N  0.00664  0.00342 19.38436
UNIT  280 448 16 8 32
MERG   2
FMAP   2
PLAN   20
SIZE     0.015   0.020   0.110
ACTA    50.00
BOND
LIST   4
WPDB  -2
L.S.  30
TEMP   -73.00
WGHT    0.059100
FVAR       0.06865
FE1   4    0.291013    0.607817    0.622231    11.00000    0.03582    0.04254 =
         0.02710    0.00205    0.00119    0.00512
N1    5    0.402906    0.584672    0.582658    11.00000    0.03385    0.03620 =
         0.02304    0.00201    0.00138    0.00088
N3    5    0.199182    0.723342    0.620296    11.00000    0.04398    0.04310 =
         0.04217   -0.00104    0.00044    0.00111
N2    5    0.398941    0.562968    0.657301    11.00000    0.04037    0.03658 =
         0.02301   -0.00040    0.00313    0.00250
N4    5    0.023624    0.615363    0.614752    11.00000    0.03721    0.05623 =
         0.05163   -0.00048    0.00484    0.00628
C1    1    0.399056    0.623760    0.548435    11.00000    0.03548    0.04352 =
         0.02234    0.00384    0.00221    0.00612
C2    1    0.465209    0.698603    0.542483    11.00000    0.04159    0.04402 =
         0.03042    0.00172    0.00124    0.00043
C3    1    0.463199    0.733436    0.509213    11.00000    0.05386    0.04232 =
         0.03895    0.01044    0.00543   -0.00023
AFIX  43
H3    2    0.507417    0.783694    0.504273    11.00000   -1.20000
AFIX   0
C4    1    0.399235    0.697182    0.483471    11.00000    0.05328    0.05780 =
         0.02929    0.01202    0.00195    0.01002
AFIX  43
H4    2    0.399951    0.721929    0.460983    11.00000   -1.20000
AFIX   0
C5    1    0.333791    0.624665    0.490281    11.00000    0.04323    0.06138 =
         0.03025    0.00394   -0.00219    0.00165
AFIX  43
H5    2    0.288760    0.600639    0.472344    11.00000   -1.20000
AFIX   0
C6    1    0.332023    0.585905    0.522643    11.00000    0.03653    0.04450 =
         0.02843    0.00359    0.00193    0.00361
C8    1   -0.043443    0.577053    0.585978    11.00000    0.05469    0.07445 =
         0.09095   -0.00017   -0.02347   -0.00284
AFIX 137
H8A   2    0.007827    0.553243    0.568492    11.00000   -1.50000
H8B   2   -0.090704    0.622524    0.575562    11.00000   -1.50000
H8C   2   -0.091591    0.530180    0.594943    11.00000   -1.50000
AFIX   0
C9    1    0.539153    0.738082    0.570305    11.00000    0.05655    0.04670 =
         0.03366    0.00846    0.00211   -0.01048
AFIX  13
H9    2    0.505465    0.721892    0.593094    11.00000   -1.20000
AFIX   0
C10   1    0.544667    0.837136    0.568786    11.00000    0.08273    0.04744 =
         0.05803    0.00180    0.00266   -0.01520
AFIX 137
H10A  2    0.584217    0.859206    0.589224    11.00000   -1.50000
H10B  2    0.467916    0.861018    0.568207    11.00000   -1.50000
H10C  2    0.585424    0.855111    0.547947    11.00000   -1.50000
AFIX   0
C11   1    0.265088    0.502973    0.528617    11.00000    0.04324    0.05686 =
         0.02611    0.00204   -0.00337   -0.00351
AFIX  13
H11   2    0.248990    0.498852    0.553905    11.00000   -1.20000
AFIX   0
C12   1    0.332396    0.422742    0.518506    11.00000    0.07249    0.05332 =
         0.05983   -0.00471    0.00146   -0.00326
AFIX 137
H12A  2    0.287662    0.370170    0.523150    11.00000   -1.50000
H12B  2    0.402392    0.420692    0.531972    11.00000   -1.50000
H12C  2    0.350660    0.425480    0.493856    11.00000   -1.50000
AFIX   0
C13   1    0.482280    0.526202    0.586398    11.00000    0.03834    0.03973 =
         0.02640   -0.00288    0.00457   -0.00076
AFIX  43
H13   2    0.519728    0.509171    0.565782    11.00000   -1.20000
AFIX   0
C14   1    0.520270    0.484657    0.616942    11.00000    0.03887    0.03361 =
         0.03246    0.00052   -0.00340    0.00554
C15   1    0.485116    0.506315    0.651191    11.00000    0.03769    0.03686 =
         0.02849    0.00317   -0.00505   -0.00214
C16   1    0.547462    0.467009    0.678381    11.00000    0.05529    0.05060 =
         0.03161    0.00126   -0.00664    0.00918
AFIX  43
H16   2    0.528539    0.481240    0.701539    11.00000   -1.20000
AFIX   0
C17   1    0.633798    0.409389    0.672511    11.00000    0.06045    0.05540 =
         0.04202    0.00193   -0.01353    0.01502
AFIX  43
H17   2    0.672929    0.384631    0.691552    11.00000   -1.20000
AFIX   0
C18   1    0.665130    0.386521    0.639071    11.00000    0.05882    0.05402 =
         0.04977   -0.00024   -0.00535    0.02284
AFIX  43
H18   2    0.724040    0.345607    0.635104    11.00000   -1.20000
AFIX   0
C19   1    0.609554    0.424040    0.612303    11.00000    0.05297    0.05055 =
         0.03579   -0.00203   -0.00025    0.01201
AFIX  43
H19   2    0.631363    0.409078    0.589457    11.00000   -1.20000
AFIX   0
C20   1    0.393450    0.599707    0.691721    11.00000    0.04098    0.04203 =
         0.02389    0.00193   -0.00032    0.00750
C21   1    0.326522    0.561349    0.717674    11.00000    0.05039    0.04984 =
         0.02756    0.00198   -0.00010   -0.00479
C22   1    0.326705    0.600844    0.749990    11.00000    0.06436    0.06902 =
         0.02800   -0.00167    0.01014   -0.00819
AFIX  43
H22   2    0.281934    0.576260    0.767869    11.00000   -1.20000
AFIX   0
C23   1    0.389442    0.674193    0.756915    11.00000    0.06983    0.06672 =
         0.03280   -0.01347    0.00026   -0.00756
AFIX  43
H23   2    0.388209    0.699416    0.779319    11.00000   -1.20000
AFIX   0
C24   1    0.453606    0.710707    0.731449    11.00000    0.05111    0.04583 =
         0.04157   -0.00148   -0.00479   -0.00262
AFIX  43
H24   2    0.496684    0.761560    0.736381    11.00000   -1.20000
AFIX   0
C25   1    0.457278    0.675323    0.698649    11.00000    0.04176    0.04271 =
         0.03150    0.00185   -0.00600    0.00340
C26   1    0.174774    0.762391    0.654448    11.00000    0.06798    0.05663 =
         0.05627   -0.01305    0.00163    0.01284
AFIX 137
H26A  2    0.119373    0.809472    0.651780    11.00000   -1.50000
H26B  2    0.244536    0.786106    0.664311    11.00000   -1.50000
H26C  2    0.144253    0.717447    0.669863    11.00000   -1.50000
AFIX   0
C27   1    0.256071    0.792688    0.599939    11.00000    0.06708    0.04484 =
         0.07625    0.00551    0.00540    0.00541
AFIX 137
H27A  2    0.205706    0.843196    0.597768    11.00000   -1.50000
H27B  2    0.274401    0.770233    0.576921    11.00000   -1.50000
H27C  2    0.325675    0.810431    0.611686    11.00000   -1.50000
AFIX   0
C28   1   -0.057318    0.641375    0.642313    11.00000    0.04888    0.08395 =
         0.09917   -0.00453    0.02124    0.01155
AFIX 137
H28A  2   -0.016037    0.668885    0.661354    11.00000   -1.50000
H28B  2   -0.096940    0.589471    0.650843    11.00000   -1.50000
H28C  2   -0.112247    0.682889    0.632880    11.00000   -1.50000
AFIX   0
C29   1    0.658449    0.699930    0.569201    11.00000    0.04693    0.07409 =
         0.06008   -0.00018   -0.01238   -0.01453
AFIX 137
H29A  2    0.704867    0.727637    0.587054    11.00000   -1.50000
H29B  2    0.691901    0.710881    0.546471    11.00000   -1.50000
H29C  2    0.655021    0.636826    0.573369    11.00000   -1.50000
AFIX   0
C30   1    0.151724    0.503508    0.509696    11.00000    0.05546    0.08076 =
         0.05302    0.00651   -0.01062   -0.01415
AFIX 137
H30A  2    0.106365    0.453509    0.517279    11.00000   -1.50000
H30B  2    0.164786    0.499521    0.484766    11.00000   -1.50000
H30C  2    0.111396    0.557835    0.514922    11.00000   -1.50000
AFIX   0
C31   1    0.257331    0.479381    0.712447    11.00000    0.06953    0.05803 =
         0.03208    0.00316    0.00746   -0.01579
AFIX  13
H31   2    0.258191    0.465162    0.687253    11.00000   -1.20000
AFIX   0
C32   1    0.309166    0.401588    0.731892    11.00000    0.11546    0.05850 =
         0.05288    0.01461    0.00083   -0.01845
AFIX 137
H32A  2    0.262052    0.349683    0.728427    11.00000   -1.50000
H32B  2    0.313176    0.415180    0.756582    11.00000   -1.50000
H32C  2    0.385325    0.390293    0.723066    11.00000   -1.50000
AFIX   0
C33   1    0.532810    0.716342    0.671456    11.00000    0.04421    0.05168 =
         0.03613    0.00448    0.00334   -0.00366
AFIX  13
H33   2    0.507235    0.693977    0.648497    11.00000   -1.20000
AFIX   0
C34   1    0.524835    0.815328    0.670335    11.00000    0.05720    0.05032 =
         0.06484    0.01202   -0.00033   -0.00456
AFIX 137
H34A  2    0.566269    0.837264    0.650226    11.00000   -1.50000
H34B  2    0.557671    0.839839    0.691440    11.00000   -1.50000
H34C  2    0.445417    0.832766    0.668617    11.00000   -1.50000
AFIX   0
C35   1    0.134417    0.493681    0.723163    11.00000    0.06986    0.10871 =
         0.04888   -0.00101    0.01470   -0.03441
AFIX 137
H35A  2    0.090565    0.440837    0.718224    11.00000   -1.50000
H35B  2    0.102917    0.542967    0.710198    11.00000   -1.50000
H35C  2    0.131015    0.506401    0.747934    11.00000   -1.50000
AFIX   0
C36   1    0.654980    0.687914    0.676185    11.00000    0.05405    0.06078 =
         0.10845    0.02470    0.02246    0.00592
AFIX 137
H36A  2    0.701533    0.713560    0.657890    11.00000   -1.50000
H36B  2    0.659676    0.624054    0.674991    11.00000   -1.50000
H36C  2    0.682395    0.707825    0.698720    11.00000   -1.50000
AFIX   0
B1    3    0.107603    0.544989    0.629295    11.00000    0.04774    0.05629 =
         0.05717    0.00681    0.00476    0.00041
AFIX 137
H1A   2    0.147237    0.568820    0.649407    11.00000   -1.50000
H1B   2    0.162620    0.529512    0.611416    11.00000   -1.50000
H1C   2    0.065354    0.492724    0.636135    11.00000   -1.50000
AFIX   0
B2    3    0.091352    0.696905    0.599024    11.00000    0.05658    0.05058 =
         0.05230    0.00555    0.00339    0.01033
AFIX  23
H3A   2    0.114560    0.682553    0.575137    11.00000   -1.20000
H3B   2    0.039884    0.747792    0.597865    11.00000   -1.20000
AFIX   0
HKLF    4


REM  mo_v2047_GuillotICMMO_T200K.res in Pbca
REM wR2 = 0.1670, GooF = S = 0.961, Restrained GooF = 0.961 for all data
REM R1 = 0.0653 for 3888 Fo > 4sig(Fo) and 0.2303 for all 10727 data
REM 392 parameters refined using 0 restraints

END

WGHT      0.0591      0.0000

REM Highest difference peak  0.573,  deepest hole -0.305,  1-sigma level  0.062
Q1    1   0.2989  0.5414  0.6219  11.00000  0.05    0.57
Q2    1   0.2904  0.8880  0.6324  11.00000  0.05    0.39
Q3    1   0.1273  0.6090  0.6221  11.00000  0.05    0.37
Q4    1   0.1953  0.5065  0.6135  11.00000  0.05    0.34
Q5    1   0.1991  0.6670  0.6214  11.00000  0.05    0.29
Q6    1   0.3010  0.5345  0.5223  11.00000  0.05    0.29
Q7    1   0.0371  0.7771  0.5905  11.00000  0.05    0.26
Q8    1   0.2985  0.4237  0.4871  11.00000  0.05    0.24
Q9    1   0.3453  0.5727  0.7320  11.00000  0.05    0.24
Q10   1   0.4945  0.7230  0.5602  11.00000  0.05    0.24
Q11   1   0.3357  0.5468  0.6532  11.00000  0.05    0.24
Q12   1   0.3227  0.5934  0.7278  11.00000  0.05    0.24
Q13   1   0.1727  0.5785  0.6630  11.00000  0.05    0.24
Q14   1   0.0961  0.4385  0.5977  11.00000  0.05    0.24
Q15   1   0.1970  0.5681  0.5999  11.00000  0.05    0.24
Q16   1   0.7335  0.7597  0.6678  11.00000  0.05    0.23
Q17   1   0.2030  0.5845  0.5334  11.00000  0.05    0.23
Q18   1   0.3672  0.5733  0.7053  11.00000  0.05    0.23
Q19   1   0.5767  0.9153  0.5470  11.00000  0.05    0.23
Q20   1   0.6103  0.3067  0.6318  11.00000  0.05    0.23
;
_shelx_res_checksum              1784

_shelx_hkl_file                  
;
   1   0   0   -0.58    0.42
   1   0   0    0.20    0.20
   1   0   0   -0.06    0.19
  -1   0   0   -0.39    0.37
  -1   0   0    0.02    0.28
  -1   0   0    0.00    0.22
  -1   0   0   -0.10    0.24
   1   0   0   -0.64    0.47
   2   0   0   42.46    6.43
   2   0   0   47.51    6.01
   2   0   0   49.50    6.07
  -2   0   0   48.08    6.03
  -2   0   0   42.65    6.33
  -2   0   0   42.56    6.38
  -2   0   0   43.13    6.47
  -2   0   0   45.79    6.01
  -2   0   0   42.67    6.13
  -2   0   0   43.29    6.00
   2   0   0   46.05    6.33
   2   0   0   48.73    6.43
   2   0   0   44.24    6.11
   2   0   0   46.83    6.03
  -2   0   0   43.47    6.04
   3   0   0    1.35    0.84
   3   0   0   -0.13    0.63
  -3   0   0    0.86    0.96
  -3   0   0    0.83    0.65
  -3   0   0    0.97    0.70
   3   0   0   -0.89    0.78
   3   0   0    0.26    0.64
  -3   0   0   -1.14    1.22
   3   0   0   -0.86    0.49
   3   0   0    0.05    1.33
   3   0   0   -0.34    1.44
   3   0   0    0.70    1.56
  -3   0   0   -0.26    0.54
  -3   0   0    0.62    1.69
  -3   0   0    0.62    1.89
   4   0   0    0.01    1.75
  -4   0   0    0.48    0.88
   4   0   0    1.50    0.83
   4   0   0    1.05    0.95
   4   0   0   -0.95    1.58
  -4   0   0    0.47    0.65
   4   0   0   -0.06    0.58
  -4   0   0   -1.72    1.34
  -4   0   0    1.01    1.93
  -4   0   0    2.48    2.32
   4   0   0    0.85    1.49
  -4   0   0   -0.26    0.96
   4   0   0    1.15    0.87
   5   0   0   -1.80    1.30
   5   0   0    0.54    1.79
  -5   0   0   -0.57    0.66
  -5   0   0    0.44    1.80
  -5   0   0   -2.11    1.82
  -5   0   0    0.10    2.19
  -5   0   0    0.45    1.02
  -5   0   0   -1.72    0.76
   5   0   0    1.36    1.19
   5   0   0   -0.24    0.88
   5   0   0    1.29    2.04
   5   0   0    0.46    0.73
   5   0   0    1.00    1.01
   6   0   0   45.37    6.42
  -6   0   0   42.12    6.53
  -6   0   0   49.37    6.20
   6   0   0   39.91    7.22
   6   0   0   39.12    7.47
   6   0   0   40.60    6.03
   6   0   0   38.87    6.33
   6   0   0   47.54    6.09
   6   0   0   48.13    7.47
  -6   0   0   42.24    6.06
  -6   0   0   42.15    7.44
  -6   0   0   38.86    7.51
  -6   0   0   52.22    7.61
   7   0   0    0.42    1.13
  -7   0   0   -0.40    0.72
   7   0   0    0.70    1.29
  -7   0   0    0.07    2.36
  -7   0   0    3.42    2.45
  -7   0   0   -2.31    1.00
  -7   0   0   -3.47    2.15
   7   0   0    1.69    2.04
   7   0   0    0.80    2.10
  -7   0   0    0.44    1.16
   7   0   0    1.35    2.57
   7   0   0    0.42    0.81
   7   0   0   -0.05    0.92
   8   0   0    4.44    2.70
   8   0   0    4.22    1.44
  -8   0   0    6.77    3.45
  -8   0   0    5.44    2.05
   8   0   0    5.30    1.87
   8   0   0    3.42    1.29
  -8   0   0    9.22    2.08
  -8   0   0    4.78    2.83
  -8   0   0    5.44    3.44
   8   0   0    3.72    2.84
  -8   0   0    4.22    1.40
   8   0   0    8.24    3.36
   8   0   0    6.28    1.76
  -9   0   0    0.10    1.06
   9   0   0   -0.36    0.91
   9   0   0   -1.18    1.10
   9   0   0   -4.28    2.37
  -9   0   0   -2.91    1.43
   9   0   0    0.08    1.36
   9   0   0   -2.03    2.15
  -9   0   0    0.65    2.99
  -9   0   0    0.41    1.73
  -9   0   0    0.68    3.26
   9   0   0    1.22    2.91
   9   0   0   -3.07    1.28
  -9   0   0    1.00    2.51
 -10   0   0    8.70    1.95
 -10   0   0    1.69    2.18
  10   0   0    5.20    3.84
 -10   0   0    9.78    4.99
  10   0   0    5.95    3.72
 -10   0   0   17.71    5.19
  10   0   0    4.17    3.52
  10   0   0    7.95    1.78
  10   0   0    3.30    1.85
 -10   0   0   10.15    4.25
  10   0   0    5.28    2.11
  10   0   0    7.15    2.45
  11   0   0   -3.45    3.12
 -11   0   0    0.30    2.17
 -11   0   0    3.35    4.95
  11   0   0   -1.14    1.51
  11   0   0   -0.17    3.35
 -11   0   0   -2.43    3.53
 -11   0   0   -1.27    3.68
  11   0   0   -4.28    2.68
 -11   0   0   -2.11    1.18
  11   0   0    0.10    1.33
  11   0   0    2.29    2.18
  11   0   0    0.87    1.58
  12   0   0   11.18    5.26
 -12   0   0    7.59    2.32
  12   0   0    9.00    2.96
  12   0   0    0.23    4.48
 -12   0   0    3.30    4.56
  12   0   0   12.61    2.87
 -12   0   0    7.42    5.53
  12   0   0   11.17    3.16
 -12   0   0    5.67    4.88
  12   0   0    4.67    4.53
  13   0   0    4.88    4.54
 -13   0   0    6.16    5.38
 -13   0   0   -0.66    1.36
 -13   0   0   -7.51    4.17
 -13   0   0   -2.90    4.08
  13   0   0    1.96    2.66
  14   0   0    8.17    3.67
  15   0   0   -0.89    3.05
  16   0   0    7.44    4.06
  -1   1   0   -0.01    0.24
   1  -1   0   -0.18    0.27
   1   1   0    0.74    0.59
  -1  -1   0   -0.05    0.22
  -1   1   0    0.33    0.38
   1   1   0   -0.07    0.21
   1  -1   0   -0.10    0.22
  -1  -1   0   -0.83    0.67
  -1  -1   0   -0.78    0.61
  -1  -1   0   -0.92    0.28
   1  -1   0   -0.14    0.61
   1  -1   0   -0.20    0.25
  -1   1   0   -0.04    0.34
   1  -1   0   -1.67    0.68
  -1  -1   0    0.63    0.81
  -1   1   0   -0.46    0.22
   1   1   0    0.17    0.23
   1   1   0   -0.04    0.33
  -1   1   0   -0.18    0.53
   1  -1   0   -0.12    0.66
   2   1   0  127.86   17.58
  -2  -1   0  142.97   17.79
   2  -1   0  131.89   17.30
  -2   1   0  128.62   17.41
   2  -1   0  138.37   17.34
   2   1   0  128.13   17.65
   2   1   0  132.07   17.33
   2  -1   0  137.35   17.72
   2   1   0  141.23   17.74
   2   1   0  133.72   17.36
   2   1   0  131.11   17.33
  -2   1   0  133.95   17.33
  -2  -1   0  136.36   17.33
  -2   1   0  131.44   17.58
  -2   1   0  133.66   17.30
  -2   1   0  137.09   17.34
   2   1   0  131.27   17.40
   2   1   0  135.67   17.37
  -2   1   0  141.04   17.79
   2  -1   0  132.43   17.61
  -2  -1   0  133.37   17.41
  -2  -1   0  122.02   17.35
   2  -1   0  134.29   17.41
  -2   1   0  139.12   17.68
   2  -1   0  135.79   17.27
   2  -1   0  133.81   17.60
  -2  -1   0  133.28   17.33
   2  -1   0  133.17   17.38
  -2  -1   0  131.86   17.60
  -2  -1   0  127.70   17.64
   2  -1   0  135.51   17.34
  -2   1   0  122.75   17.37
  -3  -1   0   -0.85    0.82
   3   1   0    0.14    1.65
   3   1   0    0.27    0.56
   3  -1   0    0.33    0.65
   3   1   0    2.24    0.85
  -3   1   0   -0.17    1.28
   3   1   0   -1.10    0.71
  -3  -1   0    0.05    1.84
  -3   1   0    0.15    0.58
  -3   1   0    2.43    1.74
  -3  -1   0    0.13    0.62
   3   1   0    0.96    1.68
  -3   1   0    0.19    0.63
   3   1   0    1.07    1.69
  -3   1   0    0.83    0.89
  -3   1   0    0.34    0.62
   3   1   0   -0.24    0.77
   3  -1   0   -0.92    0.82
   3  -1   0   -1.91    1.18
   3  -1   0    2.54    1.87
   3  -1   0    0.81    1.70
   3  -1   0   -0.23    0.48
  -3  -1   0    1.81    0.57
  -3  -1   0   -0.40    1.85
   3  -1   0    1.35    0.85
   3  -1   0   -0.46    0.37
  -3  -1   0   -0.58    1.49
   3   1   0    0.29    0.69
  -3   1   0   -1.58    1.88
  -4  -1   0   16.05    4.26
  -4  -1   0   18.92    4.40
   4  -1   0   26.24    3.60
   4   1   0   18.07    4.19
   4   1   0   23.25    3.74
  -4   1   0   21.57    4.42
   4  -1   0   28.73    4.82
  -4   1   0   23.11    3.48
   4   1   0   26.21    3.60
   4   1   0   23.94    3.69
   4   1   0   24.23    3.50
  -4   1   0   19.42    4.54
  -4   1   0   22.05    3.70
   4   1   0   24.62    3.60
  -4  -1   0   29.77    3.68
   4   1   0   31.00    4.73
   4   1   0   28.60    4.99
   4  -1   0   18.55    4.12
   4  -1   0   28.90    4.73
  -4   1   0   26.19    3.56
  -4  -1   0   23.60    3.81
  -4   1   0   24.30    4.33
  -4  -1   0   24.87    4.62
   4  -1   0   24.61    3.80
  -4  -1   0   25.30    3.50
   4  -1   0   22.27    3.39
   4  -1   0   31.90    3.85
   5   1   0    0.14    0.63
   5  -1   0    0.71    1.73
  -5  -1   0   -0.95    1.82
  -5  -1   0    0.65    2.16
   5  -1   0   -0.01    0.91
   5  -1   0   -0.35    0.98
  -5   1   0    0.80    0.73
  -5   1   0    1.30    1.20
   5  -1   0   -0.51    0.69
  -5   1   0    1.74    2.78
  -5   1   0   -2.37    1.74
   5   1   0    1.82    1.91
  -5  -1   0   -0.35    1.79
   5   1   0   -1.31    0.84
   5   1   0    0.17    0.86
  -5  -1   0   -0.48    0.92
   5   1   0   -1.90    1.68
  -5   1   0   -0.25    0.84
   5  -1   0    5.37    2.31
   5  -1   0    0.51    0.67
   5   1   0    1.02    1.03
   5   1   0    3.56    1.89
   5  -1   0   -3.49    1.48
  -5   1   0    4.15    1.93
  -5  -1   0    0.36    1.03
  -5  -1   0   -0.80    0.54
  -6   1   0    1.05    2.56
   6  -1   0    4.16    1.38
   6  -1   0    1.26    0.88
  -6   1   0    5.20    2.88
  -6  -1   0    2.55    1.19
  -6  -1   0   -8.79    1.88
   6   1   0    0.92    1.16
   6   1   0    0.74    1.14
  -6   1   0    2.58    1.30
   6   1   0    4.63    1.35
  -6  -1   0    2.40    1.27
  -6   1   0    2.43    2.11
  -6  -1   0   -2.55    1.57
   6  -1   0    4.74    2.57
  -6   1   0    0.79    0.83
   6  -1   0   -0.68    0.89
   6  -1   0    1.91    0.96
   6   1   0    1.15    2.06
   6   1   0   -1.50    2.09
   6  -1   0    2.47    1.90
   6   1   0    1.67    0.76
   6   1   0   -1.61    1.53
  -6  -1   0    1.74    2.29
  -6  -1   0    2.21    0.99
   6  -1   0    1.26    0.58
  -6   1   0    1.10    1.29
   6  -1   0    2.03    1.97
  -7   1   0   -0.29    0.77
  -7   1   0    3.36    2.51
   7   1   0    0.81    1.18
  -7   1   0   -2.61    2.10
   7   1   0    0.95    1.10
   7   1   0    0.02    1.14
   7   1   0    1.06    0.90
  -7  -1   0    1.66    1.38
  -7  -1   0   -0.43    2.17
   7  -1   0   -1.47    1.91
   7  -1   0   -1.93    1.51
   7  -1   0    1.83    2.12
  -7   1   0   -0.75    1.15
  -7  -1   0    0.89    0.85
   7  -1   0   -1.47    0.84
  -7   1   0   -0.20    1.04
  -7  -1   0    1.75    1.23
  -7   1   0    0.28    2.45
   7   1   0    0.21    1.96
   7   1   0   -3.32    1.75
  -7  -1   0   -0.63    2.38
   7  -1   0   -0.14    1.29
   7  -1   0   -0.13    0.72
   7  -1   0    0.71    0.56
   7  -1   0   -1.21    0.89
   7   1   0    1.88    1.97
  -7  -1   0   -2.45    1.94
  -8  -1   0   33.60    5.28
   8  -1   0   37.38    4.82
  -8  -1   0   27.98    6.03
  -8  -1   0   23.50    6.08
   8  -1   0   36.39    5.30
   8   1   0   34.66    4.86
   8  -1   0   21.56    5.79
  -8  -1   0   26.35    4.66
  -8   1   0   26.85    4.72
   8   1   0   25.72    6.19
   8   1   0   38.23    5.32
  -8   1   0   31.63    4.69
   8  -1   0   32.70    4.24
  -8   1   0   26.68    4.98
   8   1   0   30.82    6.25
   8  -1   0   36.58    5.41
   8  -1   0   25.60    4.48
   8   1   0   24.58    5.94
   8   1   0   35.14    4.86
   8  -1   0   28.29    6.51
   8  -1   0   28.93    6.02
   8   1   0   34.01    5.10
  -8  -1   0   29.20    4.80
  -8   1   0   30.64    6.54
  -8   1   0   45.21    6.81
  -8   1   0   24.60    6.57
  -9  -1   0   -1.76    1.42
   9  -1   0   -0.55    0.64
  -9  -1   0   -1.31    1.40
  -9  -1   0    2.06    3.42
  -9   1   0    0.35    3.18
  -9  -1   0    0.68    1.00
  -9   1   0    2.19    1.61
   9  -1   0    0.05    0.89
  -9   1   0   -0.02    1.54
   9   1   0   -1.67    2.27
   9   1   0   -1.26    1.52
   9  -1   0   -1.49    1.14
  -9  -1   0    1.81    2.80
   9   1   0   -1.40    2.64
   9  -1   0    1.60    1.34
   9  -1   0    0.86    1.54
  -9   1   0   -1.09    0.84
   9   1   0   -2.12    2.46
   9  -1   0   -0.69    2.31
   9  -1   0   -2.45    2.88
   9   1   0    0.91    1.33
  -9  -1   0    4.37    3.19
  -9   1   0    1.35    2.90
   9   1   0   -1.37    0.87
  -9   1   0   -1.69    3.28
   9   1   0   -1.80    1.02
   9  -1   0   -0.26    2.63
  10  -1   0    1.44    1.56
 -10  -1   0    5.75    3.66
  10  -1   0    2.69    1.29
  10   1   0    2.12    2.94
  10   1   0    2.70    1.80
  10  -1   0    4.62    3.53
  10  -1   0    2.67    1.74
  10  -1   0    2.24    2.06
 -10   1   0    6.40    4.23
 -10   1   0    4.21    4.17
 -10  -1   0    0.63    3.14
 -10  -1   0   -2.42    3.07
 -10   1   0    0.84    1.79
  10   1   0    2.73    1.79
  10   1   0    1.32    1.43
  10   1   0    2.28    1.80
  10   1   0    4.58    3.36
 -10   1   0    0.50    1.24
 -10   1   0    4.77    2.10
 -10  -1   0    5.57    1.70
 -10  -1   0    0.45    1.75
  10  -1   0    0.54    2.80
 -10   1   0   -1.51    2.63
  10   1   0   -1.42    3.40
  10  -1   0   10.66    4.85
 -11  -1   0   -0.77    4.36
 -11   1   0    3.23    2.38
  11  -1   0   -2.45    3.54
 -11   1   0    1.23    1.36
  11   1   0   -1.31    3.34
  11   1   0   -1.73    3.38
  11   1   0   -1.01    1.43
  11   1   0   -0.48    1.82
  11   1   0    2.26    1.52
 -11   1   0    0.03    3.73
 -11  -1   0   -3.29    3.20
  11  -1   0    0.54    1.87
  11   1   0   -2.28    2.83
  11  -1   0   -0.82    2.78
  11  -1   0   -1.97    1.38
 -11  -1   0    1.31    1.45
  11  -1   0   -2.85    3.28
  11  -1   0    1.54    1.23
 -11   1   0   -3.35    3.50
  11   1   0    0.55    1.75
 -11  -1   0    1.68    3.16
 -11   1   0   -2.51    3.72
 -12  -1   0    0.58    4.76
  12  -1   0   -2.59    3.63
 -12  -1   0    2.32    4.02
  12   1   0   -4.51    1.70
  12   1   0   -7.17    3.11
  12  -1   0   -0.68    1.64
  12   1   0    1.11    3.34
  12   1   0    1.77    1.99
  12  -1   0    4.11    2.43
  12  -1   0   -2.56    4.15
 -12   1   0    0.62    4.07
 -12   1   0   -1.34    4.11
 -12  -1   0   -3.04    4.89
 -12  -1   0    0.01    1.45
 -12   1   0   -5.56    3.35
 -12   1   0   -0.75    1.44
  12  -1   0   -1.90    2.94
 -13  -1   0    0.88    6.18
 -13  -1   0   -0.34    1.48
 -13  -1   0   -3.80    4.85
 -13   1   0    8.57    6.02
  13   1   0   -4.83    3.50
 -13   1   0   -9.29    4.03
 -13   1   0   -0.73    4.55
  13  -1   0    0.99    4.09
  13  -1   0    2.52    2.54
  13  -1   0   -1.71    4.25
 -13   1   0   -0.89    1.45
  13   1   0   -1.10    2.42
 -13  -1   0   -0.58    3.85
 -14  -1   0    1.23    2.10
  14  -1   0   -2.55    2.71
  14   1   0    1.44    4.84
  14   1   0    5.48    3.24
  15   1   0   -0.72    2.75
  15  -1   0   -4.41    2.99
  16   1   0    1.44    3.48
  16  -1   0    4.31    3.92
   0  -2   0   37.70    5.21
   0   2   0   41.35    5.24
   0   2   0   37.91    5.22
   0  -2   0   39.91    5.24
   0  -2   0   42.11    5.27
   0  -2   0   42.36    5.24
   0  -2   0   41.41    5.37
   0   2   0   41.56    5.33
   0  -2   0   38.68    5.31
   1  -2   0   -0.28    0.46
  -1   2   0   -0.12    1.11
  -1   2   0    1.65    0.94
   1  -2   0   -0.10    0.64
   1   2   0   -0.18    0.26
   1  -2   0   -0.31    0.46
   1   2   0   -0.49    0.55
   1  -2   0   -0.68    1.04
  -1   2   0    0.05    0.43
   1   2   0    0.14    0.41
   1   2   0    0.37    1.22
  -1  -2   0    0.76    1.36
   1   2   0   -0.03    0.70
   1   2   0    0.38    0.31
   1  -2   0   -0.87    0.37
   1  -2   0    0.63    0.85
  -1  -2   0   -0.38    0.67
  -1  -2   0    0.06    0.28
  -1  -2   0    0.36    0.62
  -1   2   0   -0.49    0.65
  -1   2   0    0.45    0.31
  -1   2   0   -0.32    0.37
  -1  -2   0    0.12    0.30
   1  -2   0    0.17    0.37
  -1  -2   0   -0.16    0.34
  -1   2   0   -0.35    0.48
  -1   2   0    1.24    1.07
   1   2   0   -0.14    0.31
   2   2   0   76.81   10.48
  -2  -2   0   77.67   10.56
  -2   2   0   84.42   10.58
  -2  -2   0   79.13   10.81
   2   2   0   82.23   10.80
  -2  -2   0   77.60   10.81
   2   2   0   79.69   10.55
  -2  -2   0   83.14   10.49
  -2  -2   0   78.41   11.14
   2  -2   0   77.81   10.47
  -2   2   0   85.90   10.88
   2   2   0   92.08   10.60
  -2   2   0   84.14   10.51
  -2   2   0   78.21   11.02
   2  -2   0   77.17   10.58
   2   2   0   71.30   11.06
  -2   2   0   84.14   10.60
  -2   2   0   74.50   10.45
   2   2   0   77.64   10.48
   2  -2   0   76.78   10.88
  -2   2   0   86.30   10.92
  -2   2   0   82.74   10.45
  -2   2   0   80.57   10.50
   2  -2   0   80.25   10.50
   2  -2   0   77.90   10.45
   2  -2   0   80.06   10.96
   2  -2   0   77.67   10.58
  -3  -2   0    0.12    1.50
  -3   2   0    0.02    0.60
   3  -2   0    1.51    0.94
   3   2   0   -0.82    0.84
   3  -2   0   -0.84    0.71
   3  -2   0   -0.62    0.52
  -3  -2   0   -1.37    0.80
   3   2   0   -0.35    1.50
   3   2   0   -0.88    0.51
   3   2   0    1.74    0.87
   3  -2   0    1.31    1.68
   3  -2   0   -1.81    1.21
  -3   2   0    1.89    0.87
  -3  -2   0    1.01    0.61
  -3   2   0    0.20    2.01
  -3   2   0    0.09    0.83
  -3   2   0   -0.38    0.53
   3  -2   0    0.92    0.52
  -3  -2   0    2.63    1.75
  -3  -2   0   -0.17    1.80
  -3  -2   0   -0.83    0.65
   3   2   0   -0.55    0.84
   3   2   0   -0.35    0.56
   3  -2   0   -0.68    0.65
   3   2   0   -0.05    1.58
  -3   2   0    0.14    1.58
   3  -2   0   -0.20    1.67
  -3   2   0   -1.48    1.20
   4   2   0   26.37    3.34
   4   2   0   17.87    3.26
  -4  -2   0   18.61    3.15
  -4  -2   0   19.09    3.37
  -4   2   0   30.48    4.96
  -4  -2   0   17.02    3.06
  -4  -2   0   21.59    4.18
  -4   2   0   24.76    3.20
  -4  -2   0   27.69    4.40
   4  -2   0   22.50    3.12
   4   2   0   23.11    3.21
   4   2   0   26.79    4.60
   4  -2   0   25.97    3.56
   4   2   0   21.75    3.38
   4   2   0   22.48    4.14
  -4   2   0   20.51    4.30
  -4   2   0   22.40    4.01
   4  -2   0   16.32    3.82
  -4   2   0   18.90    3.19
   4  -2   0   20.93    2.98
  -4   2   0   21.64    3.41
   4  -2   0   21.85    3.45
   4   2   0   25.54    4.42
   4  -2   0   23.62    4.44
   4  -2   0   24.51    4.22
   4   2   0   18.58    3.35
  -4  -2   0   26.94    4.76
   4  -2   0   26.77    3.32
   5   2   0   -1.62    0.52
  -5   2   0    0.62    1.09
  -5  -2   0   -1.48    0.55
  -5   2   0   -0.31    2.05
   5  -2   0    1.15    1.19
  -5  -2   0   -0.94    0.93
   5   2   0    0.12    1.02
   5  -2   0    0.15    0.83
   5   2   0   -0.29    0.86
  -5   2   0    0.20    2.22
   5  -2   0    1.86    1.02
  -5  -2   0   -0.76    1.94
  -5  -2   0    2.16    2.26
   5  -2   0    1.10    0.65
  -5   2   0    0.69    0.96
   5   2   0    0.43    1.77
   5  -2   0    0.29    1.82
   5  -2   0    5.37    2.54
   5   2   0   -0.12    0.97
   5  -2   0   -0.15    0.49
  -5  -2   0    1.99    0.96
  -5   2   0   -0.90    1.43
   5   2   0    0.08    0.80
   5  -2   0    1.65    1.81
   5   2   0   -0.94    1.62
  -5   2   0   -0.88    0.62
   5   2   0    1.72    1.85
  -5  -2   0    1.32    1.90
   6  -2   0    1.81    0.94
   6  -2   0    2.41    2.05
   6  -2   0    0.53    2.26
   6   2   0   -1.08    1.65
  -6  -2   0   -0.13    0.66
   6   2   0    0.34    1.05
   6  -2   0   -0.49    1.09
   6   2   0    0.84    1.03
   6  -2   0   -0.43    0.58
   6   2   0    0.35    1.99
  -6  -2   0   -2.07    0.93
  -6   2   0   -0.74    1.43
  -6   2   0   -1.61    2.17
  -6  -2   0   -0.35    2.06
   6  -2   0    2.18    2.28
   6  -2   0    0.56    0.55
  -6  -2   0    0.54    1.07
   6   2   0    0.15    2.01
   6   2   0    0.02    0.68
  -6  -2   0   -0.02    1.94
   6  -2   0    1.55    1.02
  -6   2   0    0.31    1.15
  -6   2   0   -1.50    0.95
   6   2   0    0.50    1.08
  -6   2   0   -4.99    2.06
  -6   2   0   -0.31    0.71
  -6  -2   0   -2.07    2.00
   7  -2   0   -2.04    1.46
   7   2   0    0.30    1.16
   7  -2   0   -0.77    1.95
  -7  -2   0    0.03    0.82
  -7   2   0   -0.12    1.16
  -7   2   0    2.55    1.57
  -7  -2   0   -1.98    1.89
   7  -2   0   -0.01    0.66
   7  -2   0   -1.52    2.05
   7  -2   0   -0.14    1.01
   7  -2   0    0.31    0.97
  -7   2   0   -0.95    1.92
   7   2   0   -1.34    1.03
   7  -2   0   -1.32    1.08
  -7  -2   0    0.27    1.09
  -7   2   0   -0.20    0.80
  -7   2   0   -1.48    2.82
  -7  -2   0   -0.68    2.26
   7  -2   0   -0.35    0.54
  -7  -2   0   -0.29    2.53
  -7  -2   0   -0.44    1.13
   7   2   0   -2.36    1.54
   7   2   0   -1.25    0.74
   7   2   0   -0.85    0.92
   7   2   0   -0.87    1.87
   7   2   0    0.37    2.33
  -7   2   0   -1.32    2.12
   8   2   0   18.74    4.98
  -8   2   0   23.59    3.52
  -8  -2   0   17.82    4.99
  -8   2   0   22.50    3.96
  -8  -2   0   29.05    4.24
   8   2   0   18.20    4.92
   8   2   0   17.69    3.48
  -8  -2   0   18.62    5.11
   8  -2   0   24.95    5.76
   8   2   0   21.99    3.72
   8  -2   0   20.23    3.05
  -8  -2   0   20.63    3.44
  -8   2   0   21.35    5.29
   8  -2   0   21.74    4.91
  -8   2   0   20.14    4.81
   8  -2   0   21.71    5.00
   8  -2   0   22.59    4.02
  -8   2   0    8.75    4.54
   8  -2   0   25.84    3.53
   8   2   0   21.03    3.48
   8   2   0   19.58    3.67
   8  -2   0   18.98    3.36
  -8  -2   0   24.91    3.79
  -8  -2   0   12.58    4.79
   8   2   0   16.31    4.70
  -8   2   0   18.08    3.43
   8  -2   0   17.40    3.69
   9  -2   0    4.57    3.02
   9  -2   0    0.08    0.70
   9   2   0    1.01    1.12
  -9  -2   0    0.33    2.88
  -9   2   0   -1.43    0.93
   9  -2   0    3.56    1.84
   9  -2   0    4.36    3.34
  -9  -2   0    0.18    3.06
  -9   2   0   -1.61    2.92
   9  -2   0   -0.12    0.95
   9   2   0   -4.78    1.82
   9   2   0    2.05    2.82
  -9  -2   0    2.87    3.27
   9   2   0    1.17    1.37
   9   2   0    3.41    1.54
  -9   2   0   -0.79    2.24
  -9   2   0    0.40    1.58
  -9  -2   0   -0.35    1.03
  -9  -2   0    2.11    1.61
  -9   2   0    0.71    1.51
   9  -2   0    0.09    1.38
   9   2   0   -3.72    1.79
  -9   2   0   -1.94    3.22
   9   2   0    0.09    1.44
   9  -2   0   -2.07    2.20
   9  -2   0   -0.25    1.19
  10   2   0   12.95    2.81
  10   2   0    4.11    3.21
  10  -2   0    6.79    2.30
 -10   2   0   10.63    2.44
 -10   2   0    8.11    4.64
  10   2   0    5.34    1.96
  10  -2   0    7.32    2.40
 -10  -2   0    3.20    2.24
  10  -2   0    1.35    3.62
 -10   2   0    6.86    4.30
  10  -2   0    1.85    3.24
 -10   2   0    2.93    1.63
  10  -2   0    3.57    3.69
  10   2   0    9.62    2.53
  10   2   0    2.98    3.47
  10   2   0    4.28    1.68
  10  -2   0    7.72    1.95
 -10  -2   0    9.19    4.33
 -10   2   0    6.47    3.75
  10  -2   0    7.89    2.09
 -10  -2   0    8.71    4.53
 -10  -2   0    5.07    3.62
 -10   2   0    2.02    2.19
 -10  -2   0    6.74    1.89
  11  -2   0   -2.09    2.64
 -11   2   0    3.68    3.94
 -11   2   0    2.44    2.31
 -11   2   0   -5.53    3.66
 -11  -2   0   -1.40    3.46
  11   2   0   -2.63    2.99
 -11   2   0   -0.20    1.18
  11  -2   0   -2.08    1.36
 -11  -2   0   -0.82    4.08
 -11  -2   0    1.17    1.43
 -11   2   0    6.04    2.48
  11  -2   0    1.70    2.04
  11   2   0   -1.79    1.85
  11  -2   0   -1.77    1.03
  11   2   0   -0.70    3.21
  11   2   0    1.18    1.35
  11  -2   0   -0.63    3.72
 -11   2   0    1.21    4.15
  11   2   0   -1.06    1.51
  11  -2   0    0.18    3.01
 -11  -2   0    6.20    5.03
  11   2   0    1.13    1.56
  12  -2   0   -2.16    1.96
 -12   2   0    8.88    5.48
 -12   2   0   -1.07    4.95
  12   2   0    3.39    4.39
 -12   2   0   -0.49    1.30
  12   2   0   -0.38    2.04
  12   2   0    0.05    1.95
  12  -2   0    2.79    3.87
  12  -2   0    6.29    4.88
 -12  -2   0   -2.47    3.93
 -12  -2   0   -0.92    1.50
 -12  -2   0    8.80    5.21
  12  -2   0   -0.19    3.59
  12  -2   0    3.55    2.17
  12   2   0   -1.43    3.46
 -12  -2   0   -2.41    3.83
 -12   2   0    2.52    4.42
 -13   2   0    1.15    5.04
 -13  -2   0    0.89    4.78
 -13  -2   0   -2.35    5.21
  13  -2   0   -1.64    2.60
 -13   2   0   -0.81    5.23
 -13  -2   0   -1.84    4.10
  13  -2   0    2.80    4.20
 -13  -2   0    1.07    1.89
  13   2   0   -0.17    2.42
  13   2   0   -2.93    2.80
 -13   2   0    2.27    4.67
  13   2   0    4.02    4.64
  13  -2   0   -1.66    1.92
 -14  -2   0    1.60    6.72
 -14  -2   0    6.21    2.46
  14  -2   0    1.78    2.93
  14   2   0    2.88    3.15
 -15  -2   0    1.73    2.86
  15   2   0   -0.07    2.88
  15  -2   0    0.91    3.46
  16   2   0   -1.40    3.22
  16  -2   0   -1.71    3.20
   0   3   0   -0.35    0.55
   0  -3   0    0.04    0.27
   0   3   0    0.36    0.33
   0  -3   0   -0.20    0.37
   0  -3   0    0.29    0.90
   0   3   0   -0.21    0.36
   0  -3   0   -0.16    0.34
   0   3   0   -0.62    0.79
   0  -3   0   -0.38    0.48
   0   3   0    0.83    0.54
   0  -3   0    0.24    0.71
  -1   3   0    0.62    0.83
  -1  -3   0   -0.34    0.49
  -1   3   0    1.05    0.98
  -1   3   0   -1.52    1.11
  -1   3   0   -1.02    0.64
   1   3   0   -0.10    0.80
  -1  -3   0    0.55    0.34
   1   3   0   -1.08    1.97
  -1   3   0    0.36    0.39
  -1   3   0   -0.20    0.50
   1   3   0    0.04    0.75
   1  -3   0    0.01    0.65
   1  -3   0    1.26    0.59
   1  -3   0    0.38    0.78
   1   3   0    0.50    0.35
  -1  -3   0   -0.45    0.60
  -1  -3   0    0.20    0.38
   1   3   0   -0.41    0.47
   1   3   0    0.66    0.46
  -1  -3   0    1.09    0.53
   1  -3   0   -2.41    1.11
   1  -3   0   -1.57    0.82
   1   3   0   -0.50    0.86
   1   3   0    0.07    0.41
   2  -3   0  905.60  119.90
  -2   3   0  930.79  119.86
   2   3   0  945.61  119.55
   2  -3   0  926.64  119.54
   2  -3   0  919.83  119.85
   2   3   0  956.23  120.17
   2  -3   0  923.76  119.47
   2   3   0  929.27  119.47
   2  -3   0  920.07  119.58
  -2   3   0  921.01  119.76
   2   3   0  923.72  119.68
   2   3   0  946.61  119.53
  -2   3   0  908.60  119.54
  -2   3   0  929.10  119.46
   2  -3   0  977.30  119.71
  -2  -3   0  883.25  120.13
  -2  -3   0  814.37  119.44
  -2  -3   0  907.37  119.46
  -2   3   0  954.58  119.48
  -2   3   0  927.40  119.89
  -2  -3   0  938.50  119.65
   2  -3   0  889.66  119.47
   2   3   0  916.90  119.45
  -2   3   0  956.66  119.49
   2  -3   0  941.75  119.47
   3   3   0   -0.61    0.51
  -3   3   0   -1.25    0.66
   3   3   0    2.57    1.58
   3  -3   0   -2.03    1.38
   3  -3   0    0.81    1.07
   3  -3   0   -0.03    0.67
   3   3   0    0.29    1.75
  -3   3   0    3.88    2.01
   3  -3   0    0.29    1.52
  -3   3   0    1.06    0.62
  -3   3   0   -0.01    0.86
  -3  -3   0    0.23    1.46
   3   3   0   -0.69    0.83
  -3   3   0    1.09    1.51
  -3  -3   0    1.33    2.38
  -3   3   0    0.20    1.82
   3   3   0    0.44    0.61
   3  -3   0    0.55    0.56
  -3  -3   0   -0.17    0.74
  -3  -3   0   -2.58    1.55
   3  -3   0   -0.66    0.49
  -3   3   0   -1.44    0.48
   3   3   0   -0.01    0.70
   3  -3   0    0.97    0.84
  -3  -3   0   -0.34    0.52
   3  -3   0    1.32    1.96
   4  -3   0  100.52   13.41
  -4  -3   0   98.55   14.10
   4  -3   0   99.16   14.03
  -4   3   0  105.27   13.47
  -4   3   0  104.89   14.22
   4   3   0   93.32   13.57
  -4   3   0   98.34   14.30
   4   3   0   96.82   14.36
   4  -3   0   99.08   13.62
   4  -3   0  105.58   13.46
  -4   3   0   98.93   13.48
  -4  -3   0   90.01   13.57
  -4   3   0  105.42   13.65
  -4  -3   0  108.16   14.60
   4   3   0  101.18   13.45
   4  -3   0   94.46   13.59
  -4  -3   0  107.40   13.46
   4  -3   0  102.92   14.26
  -4  -3   0  108.88   13.48
   4  -3   0  100.41   14.11
   4   3   0  108.20   14.06
  -4   3   0  109.66   14.04
  -4  -3   0  114.87   14.11
   4   3   0   96.68   13.53
   4  -3   0  103.37   13.37
   4   3   0  104.54   13.46
   4   3   0  105.95   13.58
  -5   3   0   -0.04    0.67
  -5  -3   0   -1.46    1.76
  -5   3   0   -0.03    1.43
   5  -3   0    0.22    0.57
  -5   3   0    0.93    1.01
   5  -3   0    0.74    1.14
   5   3   0   -0.10    0.74
  -5  -3   0    0.00    0.70
   5  -3   0    0.61    0.97
   5  -3   0    0.42    1.80
  -5  -3   0    0.69    0.90
   5  -3   0    1.47    2.21
  -5  -3   0   -4.39    1.59
   5  -3   0   -0.32    0.63
  -5   3   0   -3.41    1.91
  -5  -3   0   -0.94    0.92
   5  -3   0    1.28    1.79
   5   3   0    2.86    1.93
   5   3   0   -0.27    0.69
   5   3   0    0.15    1.00
  -5   3   0    0.20    1.01
   5   3   0    0.82    1.01
   5   3   0   -0.70    1.61
   5   3   0    0.69    0.95
  -5  -3   0   -2.08    1.75
   5  -3   0   -0.30    0.82
  -5   3   0   -0.98    1.79
   6   3   0   25.99    5.68
   6   3   0   35.15    5.89
  -6   3   0   21.74    5.62
  -6   3   0   37.32    4.64
  -6   3   0   33.11    5.57
  -6  -3   0   23.53    4.42
  -6  -3   0   27.49    5.43
  -6  -3   0   21.34    4.18
   6   3   0   28.28    4.38
  -6   3   0   27.10    4.30
   6   3   0   34.97    4.64
   6  -3   0   28.92    4.54
   6  -3   0   41.85    6.08
   6  -3   0   30.90    4.27
   6  -3   0   33.89    4.21
  -6   3   0   25.75    4.50
   6  -3   0   36.29    4.83
   6   3   0   32.11    4.70
   6  -3   0   25.72    5.75
  -6  -3   0   32.40    6.16
  -6  -3   0   30.82    5.85
  -6   3   0   26.44    5.64
  -6  -3   0   27.01    4.33
   6   3   0   37.13    4.75
   6  -3   0   27.82    4.04
   6  -3   0   33.46    5.74
   7   3   0    1.49    2.33
   7  -3   0    1.40    1.46
  -7   3   0    8.66    3.39
   7   3   0    0.29    1.12
  -7  -3   0    0.81    2.48
   7  -3   0    1.23    1.16
   7  -3   0    2.38    2.33
  -7   3   0    1.34    2.00
  -7   3   0    6.84    3.25
  -7   3   0    0.46    0.87
   7   3   0    0.19    0.77
  -7   3   0    0.28    1.24
   7   3   0   -2.12    1.51
   7   3   0   -0.57    1.06
  -7  -3   0   -2.78    2.19
   7  -3   0    0.54    0.65
  -7  -3   0    0.17    0.76
   7   3   0    1.12    1.23
  -7  -3   0    3.79    2.41
  -7  -3   0    1.25    1.28
  -7  -3   0   -2.17    1.05
   7  -3   0    1.92    1.01
  -7   3   0   -1.09    1.02
   7  -3   0    0.08    0.77
   7  -3   0   -2.08    1.49
   7  -3   0   -2.26    2.02
  -8  -3   0   19.36    4.96
  -8  -3   0   11.41    4.33
   8  -3   0   11.41    3.84
   8  -3   0   12.90    2.91
   8   3   0   18.26    3.28
   8  -3   0   14.61    2.60
   8  -3   0   26.60    5.04
  -8   3   0   18.10    4.26
  -8   3   0   17.82    3.13
  -8  -3   0   14.51    3.20
  -8  -3   0   19.65    2.88
   8   3   0   18.12    4.44
  -8   3   0   13.80    4.37
  -8   3   0   13.75    4.64
  -8   3   0    9.51    2.44
   8   3   0   17.79    3.16
   8  -3   0   16.52    4.58
  -8   3   0   14.14    3.13
   8   3   0   13.08    2.60
   8  -3   0   12.47    3.17
  -8  -3   0   14.86    4.39
   8   3   0   16.70    2.98
   8  -3   0   17.29    2.51
   8  -3   0   17.19    2.74
   8   3   0   20.23    4.73
   9  -3   0   -0.13    2.71
   9   3   0   -1.98    1.16
   9  -3   0   -3.85    2.08
   9   3   0   -0.16    1.24
   9  -3   0    0.05    0.72
  -9   3   0   -4.93    2.93
  -9   3   0    1.38    2.56
  -9   3   0   -3.52    2.45
  -9  -3   0   -2.12    2.94
  -9   3   0    1.27    1.59
   9   3   0    3.69    3.27
   9   3   0   -0.55    0.93
   9  -3   0   -1.16    1.59
  -9  -3   0   -1.67    2.45
  -9   3   0   -1.69    1.45
  -9  -3   0    0.66    3.23
  -9  -3   0   -1.58    0.93
  -9  -3   0    2.19    1.80
   9  -3   0    0.71    1.43
   9  -3   0    0.37    0.85
   9  -3   0    1.13    2.68
  -9   3   0   -0.71    0.91
   9  -3   0   -0.77    1.24
   9   3   0   -1.99    2.24
   9   3   0    1.17    1.60
 -10   3   0    1.17    1.12
 -10   3   0   -0.27    2.79
  10   3   0   -1.87    2.98
  10   3   0   -1.84    0.95
 -10   3   0    1.36    4.03
 -10  -3   0   -0.76    1.11
  10  -3   0    4.21    3.87
  10   3   0   -2.00    1.29
 -10   3   0   -1.49    3.36
  10  -3   0    0.23    3.34
  10   3   0   -5.08    2.26
  10   3   0    2.62    1.87
 -10   3   0    0.44    1.83
  10  -3   0    0.79    1.50
  10  -3   0    0.68    1.81
  10   3   0   -2.19    1.26
  10  -3   0    0.29    2.64
 -10  -3   0    1.18    3.77
 -10  -3   0    1.87    3.92
 -10  -3   0   -1.57    3.09
  10  -3   0    0.55    1.15
 -10   3   0    2.44    1.91
 -11   3   0   -7.09    3.83
  11  -3   0   -3.57    3.32
  11   3   0   -1.81    3.43
 -11   3   0   -3.24    1.66
  11   3   0   -1.40    1.49
 -11  -3   0   -0.74    4.10
  11  -3   0   -0.37    3.42
 -11  -3   0    0.12    3.62
  11   3   0    1.16    1.97
 -11   3   0   -6.57    3.43
  11  -3   0   -0.24    1.73
 -11   3   0   -0.41    2.15
  11  -3   0    0.11    2.68
 -11   3   0    0.64    1.38
 -11  -3   0   -0.32    1.28
 -11   3   0   -3.53    3.14
  11   3   0    2.75    3.75
 -11  -3   0    5.08    4.68
  11  -3   0   -0.45    1.88
  12   3   0   -3.86    3.22
  12  -3   0   -0.56    3.55
  12   3   0    1.40    2.09
 -12  -3   0    1.49    4.66
 -12   3   0    0.77    4.62
  12   3   0   -0.51    1.91
 -12  -3   0   -0.40    4.29
 -12  -3   0    0.65    4.09
 -12  -3   0    0.10    1.31
  12  -3   0    1.03    2.08
  12  -3   0   -0.85    3.99
  12  -3   0    9.90    3.14
 -12   3   0    2.05    4.26
 -12   3   0   14.98    6.40
 -13  -3   0   -3.34    4.57
  13   3   0    0.48    4.44
 -13  -3   0   -3.58    5.93
  13   3   0   -0.37    2.22
 -13  -3   0    2.85    1.97
  13   3   0   -1.68    2.45
  13  -3   0   -4.84    1.89
  13  -3   0   -0.95    1.82
 -14  -3   0   -1.35    1.79
 -14  -3   0   -2.80    8.10
  14  -3   0    1.38    2.98
  14   3   0    1.18    2.72
 -15  -3   0   -0.37    2.23
  15   3   0   -1.55    3.23
  15  -3   0    0.19    3.43
  16   3   0   -3.17    3.04
  16  -3   0    0.12    3.35
   0   4   0   18.06    2.39
   0  -4   0   18.28    2.42
   0   4   0   20.41    2.64
   0  -4   0   16.37    2.39
   0  -4   0   13.84    2.74
   0  -4   0   15.61    2.32
   0   4   0   18.57    2.41
   0  -4   0   19.37    2.56
   1  -4   0   -1.46    1.25
   1   4   0    0.31    0.79
   1   4   0   -0.18    0.51
  -1   4   0   -0.69    1.17
  -1   4   0   -1.54    0.94
  -1  -4   0   -0.40    0.38
  -1   4   0    0.97    0.80
   1  -4   0    0.65    0.46
   1  -4   0   -0.07    1.04
  -1  -4   0    0.54    0.63
   1   4   0   -0.11    0.43
   1   4   0   -2.56    1.58
   1   4   0    0.07    0.85
   1  -4   0    0.17    0.61
   1  -4   0   -0.45    0.53
  -1   4   0    0.23    0.57
   1  -4   0   -0.45    0.80
   1  -4   0   -1.57    0.98
  -1  -4   0   -0.12    0.33
  -1   4   0    0.19    0.41
  -1  -4   0    0.61    0.52
   1   4   0   -0.07    0.90
   1   4   0   -0.08    0.36
  -2   4   0  132.23   16.79
  -2  -4   0  123.14   16.52
  -2  -4   0  129.01   16.36
   2   4   0  132.01   16.53
  -2   4   0  116.01   16.99
   2  -4   0  132.52   16.41
   2   4   0  126.43   16.62
   2  -4   0  126.09   16.56
   2  -4   0  123.18   16.40
   2  -4   0  118.07   16.87
  -2  -4   0  121.70   16.34
   2   4   0  121.94   16.34
  -2  -4   0  120.98   16.41
  -2   4   0  112.52   16.81
   2  -4   0  127.57   16.46
   2   4   0  127.27   16.36
  -2  -4   0  122.79   16.35
  -2  -4   0  128.58   16.52
  -2  -4   0  117.99   17.32
   2   4   0  119.65   17.27
   2  -4   0  130.07   16.62
  -2   4   0  126.51   16.45
   2   4   0  122.85   16.42
  -2   4   0  122.83   16.40
  -2   4   0  139.48   16.39
   3  -4   0    3.26    2.09
   3  -4   0   -0.60    0.98
   3  -4   0   -0.74    0.59
   3   4   0    0.52    0.78
   3   4   0   -0.74    1.34
   3  -4   0    0.10    1.46
   3  -4   0    1.43    0.85
  -3  -4   0    0.22    2.11
   3   4   0   -1.50    0.88
  -3  -4   0    0.56    0.53
   3  -4   0    1.47    0.77
  -3   4   0    0.45    0.58
  -3   4   0   -0.54    1.46
   3   4   0    0.72    0.60
   3  -4   0   -0.46    0.49
  -3  -4   0    0.32    1.55
  -3   4   0    0.42    0.77
  -3   4   0   -0.97    0.65
  -3   4   0   -1.15    1.76
  -3   4   0   -0.61    0.64
   3   4   0   -0.74    0.51
   3  -4   0    2.21    1.81
  -3  -4   0    1.04    0.54
   3   4   0   -4.35    1.48
  -3  -4   0   -1.51    1.22
  -3   4   0   -0.41    1.86
  -4  -4   0   85.47   12.41
   4  -4   0   84.85   12.47
   4   4   0   74.19   11.77
  -4  -4   0   84.50   11.82
   4  -4   0   89.46   12.29
   4  -4   0   77.82   12.43
  -4  -4   0   89.89   13.50
   4  -4   0   91.40   11.92
  -4  -4   0   89.20   12.26
  -4   4   0   86.91   12.31
   4   4   0   89.67   11.69
  -4   4   0   97.48   11.77
   4   4   0   89.33   12.28
  -4   4   0   87.31   11.70
   4   4   0   93.45   12.86
   4   4   0   87.22   11.70
   4  -4   0   87.56   11.64
  -4   4   0   83.48   12.65
  -4  -4   0   87.83   11.81
  -4  -4   0   85.60   11.68
   4   4   0   91.70   11.87
   4   4   0  101.89   11.89
   4  -4   0   89.11   11.71
   4  -4   0   83.09   11.85
  -4   4   0   98.64   12.58
  -4   4   0   98.06   11.92
   4  -4   0   87.29   11.67
  -5  -4   0   -0.24    1.87
   5  -4   0    1.74    1.35
   5  -4   0   -3.23    1.39
   5   4   0   -0.34    0.88
   5  -4   0   -0.35    1.81
  -5   4   0    0.00    0.61
   5   4   0    0.12    0.67
   5  -4   0   -0.83    0.83
  -5   4   0   -2.55    2.28
   5   4   0    0.02    1.11
  -5   4   0    1.02    1.05
  -5  -4   0    1.77    2.43
   5   4   0    0.06    1.01
   5  -4   0   -3.42    1.74
   5   4   0    0.11    0.75
  -5   4   0   -1.27    1.47
  -5   4   0    1.70    2.42
  -5  -4   0   -0.69    0.97
   5  -4   0   -0.51    0.59
  -5   4   0   -0.83    0.87
   5  -4   0   -0.33    0.63
  -5  -4   0   -0.51    0.61
   5   4   0    0.80    1.89
  -5  -4   0   -0.14    0.92
   5  -4   0    1.26    0.91
  -5  -4   0   -2.31    1.82
   5   4   0    1.52    2.06
   6   4   0    1.23    1.15
   6   4   0    0.22    1.87
  -6   4   0    4.74    2.84
   6  -4   0    1.87    0.74
  -6   4   0   -0.40    2.14
   6  -4   0    4.05    2.29
   6  -4   0    2.28    1.05
  -6   4   0    4.26    1.44
   6  -4   0    0.82    1.34
   6  -4   0    2.31    2.38
  -6  -4   0    0.47    0.76
  -6  -4   0   -0.75    2.43
   6  -4   0    0.17    0.60
   6  -4   0    4.16    2.36
   6   4   0   -0.16    1.14
  -6   4   0    0.02    1.60
  -6  -4   0    1.76    2.23
   6   4   0    0.74    0.73
  -6   4   0    0.64    1.04
  -6  -4   0    2.76    1.28
   6  -4   0    1.55    1.14
   6   4   0    2.94    1.24
   6   4   0    1.13    2.34
  -6  -4   0    1.11    2.24
  -6   4   0    0.31    0.75
  -6  -4   0   -0.21    1.01
  -7   4   0   -1.53    1.73
  -7   4   0    0.18    0.79
  -7   4   0    1.48    1.39
  -7  -4   0   -1.99    2.01
   7  -4   0    1.31    1.08
  -7   4   0    0.57    1.25
  -7  -4   0    2.72    2.89
   7  -4   0   -0.72    0.60
  -7  -4   0   -0.97    2.21
   7  -4   0    2.34    2.08
  -7   4   0    2.69    3.26
  -7   4   0   -0.40    2.66
   7   4   0   -3.07    1.83
   7  -4   0   -0.46    1.00
   7  -4   0    0.53    2.16
   7   4   0   -0.34    0.69
  -7  -4   0   -0.77    0.75
   7  -4   0    0.33    0.67
   7   4   0   -1.49    0.94
   7  -4   0   -0.92    2.01
   7   4   0   -1.70    1.00
   7   4   0   -1.86    0.98
   7  -4   0   -0.24    1.32
  -7  -4   0    0.90    1.27
   7   4   0   -2.56    2.35
  -8   4   0   24.93    4.10
  -8  -4   0   22.83    4.18
   8   4   0   25.77    5.76
  -8   4   0   30.61    6.92
   8  -4   0   26.31    4.19
   8  -4   0   23.28    5.44
   8   4   0   22.71    4.16
   8  -4   0   29.70    3.95
   8  -4   0   29.37    4.53
   8  -4   0   26.65    5.91
   8  -4   0   29.55    5.60
  -8   4   0   24.37    5.68
  -8   4   0   21.96    3.71
  -8   4   0   22.48    4.25
   8   4   0   29.50    3.94
  -8   4   0   25.01    5.33
   8   4   0   19.25    5.00
  -8  -4   0   29.94    6.12
  -8  -4   0   24.90    3.88
   8   4   0   24.84    4.22
   8   4   0   21.88    4.05
   8  -4   0   18.53    3.64
  -8  -4   0   19.02    5.84
  -8  -4   0   16.63    4.87
   8  -4   0   21.95    3.54
   9   4   0   -2.23    1.22
   9   4   0    0.04    3.15
  -9   4   0   -1.84    3.01
  -9   4   0   -2.66    2.07
  -9  -4   0    0.45    1.00
  -9  -4   0    1.14    2.62
   9  -4   0    0.05    0.74
   9  -4   0    2.21    3.24
  -9  -4   0    0.05    1.48
   9  -4   0    0.25    0.93
   9  -4   0   -0.97    2.39
   9  -4   0   -1.33    1.15
   9   4   0   -0.66    2.63
  -9   4   0    0.73    1.56
  -9   4   0    3.83    3.69
   9   4   0   -2.14    1.18
   9   4   0   -0.62    0.99
  -9   4   0   -1.46    0.83
   9   4   0    1.15    1.55
  -9   4   0    0.13    1.47
  -9  -4   0   -0.69    2.87
   9  -4   0   -1.61    2.52
   9  -4   0   -0.46    1.61
  -9  -4   0    0.16    2.98
  10  -4   0   15.16    3.79
 -10   4   0   12.59    3.10
  10   4   0   15.02    3.60
  10  -4   0   19.86    5.86
 -10   4   0   32.22    6.91
 -10   4   0   20.48    6.74
 -10   4   0   22.66    3.83
  10   4   0   21.12    3.50
 -10  -4   0   18.76    3.29
  10  -4   0   16.07    3.77
  10  -4   0   23.91    5.77
 -10   4   0   20.20    4.03
 -10  -4   0   20.66    6.20
 -10   4   0   21.91    5.24
 -10  -4   0   11.60    4.83
  10   4   0   16.95    5.53
 -10  -4   0   24.09    6.74
  10   4   0   23.31    4.16
  10  -4   0   15.40    4.97
  10   4   0   18.85    3.66
  10   4   0   18.47    5.47
 -11  -4   0   -0.68    1.19
 -11  -4   0   -6.78    3.30
 -11  -4   0   -0.95    3.20
 -11   4   0    1.30    1.28
  11   4   0    1.57    2.05
  11   4   0    1.76    3.24
  11  -4   0    5.53    2.54
 -11   4   0   -2.03    3.97
  11  -4   0   -0.42    3.73
 -11   4   0   -1.27    1.84
  11  -4   0   -0.47    3.51
  11   4   0   -4.80    2.64
 -11   4   0   -1.22    2.15
  11  -4   0    0.25    3.72
 -11   4   0   -4.26    3.10
  11   4   0   -0.94    1.61
 -11  -4   0    1.66    4.10
 -11   4   0    0.45    4.60
  11  -4   0    0.44    1.70
  12  -4   0    7.02    4.96
 -12   4   0    4.15    4.51
  12   4   0    2.90    2.26
 -12  -4   0    2.87    4.78
  12  -4   0    5.99    2.74
  12   4   0   -1.14    3.24
 -12  -4   0    2.70    5.19
 -12  -4   0    2.99    1.74
  12  -4   0    9.41    2.90
 -12   4   0    1.86    2.43
  12  -4   0   -1.44    4.16
  12   4   0   -2.06    1.91
 -12  -4   0    2.45    4.31
 -12   4   0   11.51    6.84
 -12   4   0    2.31    4.44
  13   4   0   -0.53    4.05
  13   4   0   -4.47    1.87
  13   4   0   -1.80    1.86
  13  -4   0    1.46    2.43
 -13  -4   0    0.22    1.64
  13  -4   0    0.68    2.78
 -13  -4   0   -0.03    5.44
 -14  -4   0    2.04    2.06
  14  -4   0    3.36    3.05
  14   4   0    2.68    2.57
  14  -4   0    8.54    3.87
  14   4   0    4.68    3.36
  15   4   0   -1.83    2.77
 -15  -4   0   -1.02    2.23
  15  -4   0   -2.79    3.21
 -16  -4   0   -1.34    2.44
  16   4   0    5.31    3.74
  16  -4   0    1.89    3.65
   0  -5   0    0.67    0.51
   0  -5   0    0.11    0.47
   0   5   0   -0.12    0.43
   0   5   0    0.42    0.49
   0   5   0   -0.57    0.87
   0  -5   0   -0.55    1.09
   0  -5   0    0.76    0.35
   0  -5   0    0.36    0.65
   1  -5   0    0.51    0.44
   1   5   0   -0.46    0.95
   1   5   0   -0.19    1.99
  -1   5   0   -0.58    1.14
  -1   5   0   -0.90    0.53
   1  -5   0    0.13    0.86
  -1  -5   0    0.49    0.64
   1  -5   0    2.68    1.56
  -1   5   0   -0.97    1.10
   1   5   0   -0.65    0.33
   1  -5   0   -0.28    0.58
   1   5   0   -0.57    0.96
  -1   5   0    0.01    0.48
   1   5   0    0.68    0.56
  -1  -5   0   -0.34    0.37
   1  -5   0    0.91    0.70
  -1  -5   0    0.07    0.44
  -1  -5   0    0.37    0.54
   1   5   0   -0.59    0.46
   2  -5   0    0.56    1.05
  -2   5   0   -0.16    1.40
  -2   5   0    1.96    0.82
  -2  -5   0    0.76    0.51
   2   5   0   -0.09    0.66
   2  -5   0    0.08    0.66
   2  -5   0    0.51    1.58
  -2  -5   0    1.13    0.78
  -2   5   0   -0.04    0.75
   2   5   0   -0.54    1.99
  -2   5   0    0.93    0.59
  -2  -5   0    0.97    0.57
   2   5   0   -0.40    0.88
  -2  -5   0    1.04    0.70
   2  -5   0   -0.45    1.11
   2   5   0    0.35    0.56
   2   5   0    0.12    0.46
   2   5   0   -0.41    1.14
   2  -5   0    0.63    1.48
  -2  -5   0   -0.31    0.66
  -2   5   0    1.24    1.62
  -2   5   0   -0.53    1.68
   2  -5   0    0.07    0.82
   2  -5   0    0.20    0.75
  -3   5   0    1.28    0.79
   3  -5   0    0.47    0.46
  -3  -5   0   -0.76    1.98
  -3   5   0    0.45    0.86
  -3   5   0    2.69    1.89
   3   5   0   -1.99    1.31
   3   5   0    0.62    2.00
  -3  -5   0    0.19    0.72
   3  -5   0    2.21    0.92
   3  -5   0   -0.20    1.15
  -3   5   0    0.87    0.60
  -3  -5   0   -0.68    1.14
   3   5   0   -0.89    0.96
   3  -5   0    1.43    0.89
   3  -5   0   -1.02    1.39
  -3   5   0    1.04    2.00
  -3  -5   0    0.67    0.59
   3   5   0   -0.03    0.61
   3   5   0   -1.95    0.61
   3  -5   0    0.39    0.72
  -3  -5   0   -1.21    1.09
   3   5   0    0.71    0.60
  -3   5   0   -1.53    1.59
   3  -5   0   -2.93    1.69
  -4  -5   0   58.50    9.24
   4  -5   0   49.47    7.37
   4   5   0   53.46    8.99
   4  -5   0   61.12    8.63
   4  -5   0   53.16    7.10
   4   5   0   50.69    7.11
  -4   5   0   64.84    8.80
   4  -5   0   57.10    7.36
   4  -5   0   52.88    7.14
   4   5   0   49.85    7.10
   4   5   0   59.84    8.15
   4   5   0   52.49    7.26
  -4  -5   0   43.04    7.95
  -4   5   0   52.49    7.33
  -4  -5   0   50.87    7.10
  -4   5   0   52.28    7.13
   4  -5   0   54.33    7.12
  -4   5   0   57.15    8.42
  -4   5   0   48.00    8.16
   4  -5   0   61.08    7.85
  -4  -5   0   51.49    7.82
   4  -5   0   51.50    8.38
   4   5   0   54.28    7.30
   5   5   0    0.02    0.79
  -5   5   0   -0.12    0.58
   5  -5   0    1.73    2.06
   5  -5   0   -5.15    1.71
   5   5   0   -0.33    1.93
  -5   5   0    2.64    1.88
  -5  -5   0   -0.27    0.85
  -5  -5   0   -1.08    1.79
   5   5   0    0.67    1.69
   5  -5   0    0.78    0.93
   5  -5   0   -1.15    0.55
   5  -5   0    0.02    1.32
   5   5   0   -0.46    1.14
  -5  -5   0    4.38    2.76
   5   5   0    1.00    1.25
  -5   5   0   -2.56    2.18
  -5   5   0   -0.65    0.90
  -5  -5   0    2.68    1.96
  -5   5   0    1.14    0.86
   5   5   0   -0.41    0.56
   5  -5   0   -0.76    1.70
  -5   5   0   -0.22    2.10
   5   5   0   -0.50    0.85
   5  -5   0   -0.51    0.81
  -5  -5   0    1.24    1.14
   5  -5   0    0.59    0.69
  -5  -5   0   -0.12    0.68
  -6  -5   0    2.98    2.90
  -6   5   0    3.71    2.54
   6  -5   0    0.62    2.31
  -6  -5   0    2.86    2.05
  -6  -5   0    1.97    2.57
  -6   5   0    1.07    1.77
   6   5   0    0.92    0.83
  -6  -5   0    4.12    1.54
   6   5   0    0.96    1.28
   6  -5   0    2.94    0.95
   6  -5   0    2.44    1.05
   6  -5   0    0.01    1.96
  -6  -5   0    1.41    0.89
   6   5   0    1.11    1.98
   6  -5   0    3.35    1.28
   6   5   0    2.13    1.31
   6  -5   0    0.23    1.97
   6  -5   0   -0.16    0.67
   6   5   0   -1.21    0.77
  -6   5   0    0.81    1.22
  -6   5   0    1.19    2.65
  -6   5   0    1.97    0.91
   6   5   0    1.16    2.22
   6  -5   0   -1.57    1.18
  -6   5   0    1.43    1.15
   7  -5   0   -1.30    1.90
  -7  -5   0    0.29    0.80
   7   5   0    0.43    1.08
   7  -5   0   -1.56    0.97
   7   5   0   -0.30    0.81
   7   5   0    1.62    1.44
  -7   5   0   -2.68    0.99
  -7  -5   0   -0.71    1.93
   7  -5   0   -0.02    1.12
   7  -5   0    0.56    0.72
   7   5   0    2.03    2.44
   7   5   0    2.28    2.26
  -7   5   0   -1.46    2.67
   7  -5   0    0.72    2.17
   7  -5   0    0.30    1.67
   7  -5   0   -3.74    1.72
  -7  -5   0   -4.56    2.05
  -7   5   0    0.24    1.21
  -7  -5   0    1.16    2.76
  -7   5   0   -2.81    2.28
  -7   5   0   -0.16    0.76
   7   5   0   -1.07    1.06
   7  -5   0    0.58    0.80
  -7   5   0    3.72    2.15
  -7  -5   0    0.96    1.23
   8  -5   0    7.20    3.41
  -8   5   0    4.56    3.59
   8  -5   0   11.06    3.48
   8  -5   0    7.72    1.71
   8  -5   0    4.51    1.75
   8  -5   0    6.27    1.44
  -8  -5   0    3.14    3.14
   8   5   0    4.17    3.28
  -8  -5   0    5.18    2.85
  -8  -5   0    5.88    3.86
   8   5   0    9.16    2.14
   8   5   0    6.72    2.12
  -8   5   0    7.24    2.03
   8  -5   0    4.67    3.23
   8   5   0    7.70    1.76
  -8   5   0    4.56    2.02
  -8  -5   0    7.36    2.06
  -8  -5   0    2.64    1.32
   8   5   0    6.08    1.92
   8  -5   0    7.34    2.33
   8   5   0    6.18    3.34
  -8   5   0    6.30    1.72
  -8   5   0   11.19    3.41
  -8   5   0   -0.44    2.71
  -9  -5   0    3.45    4.09
   9  -5   0   -0.36    1.34
   9  -5   0   -1.61    1.70
   9  -5   0    0.20    0.87
   9   5   0   -0.64    1.45
  -9  -5   0    0.30    1.04
   9   5   0    0.16    1.08
   9   5   0    0.88    2.96
  -9   5   0   -0.38    3.19
   9  -5   0    2.69    3.22
   9   5   0    1.21    3.06
  -9   5   0    0.49    1.53
  -9   5   0    1.32    3.66
  -9  -5   0   -0.64    3.34
  -9   5   0    0.46    1.62
   9  -5   0   -0.51    0.99
   9   5   0   -1.04    1.23
   9  -5   0    6.13    3.55
  -9  -5   0   -2.24    2.35
  -9   5   0   -5.56    2.01
   9   5   0   -0.63    1.47
  -9   5   0    1.34    1.00
   9  -5   0    0.62    2.74
  10  -5   0   -0.32    2.19
  10   5   0    0.32    1.66
  10  -5   0    0.67    1.61
 -10  -5   0    2.01    1.36
  10  -5   0   -5.16    2.60
 -10   5   0   -0.57    4.08
 -10   5   0    0.89    3.53
 -10  -5   0   -1.06    2.78
 -10   5   0    3.17    2.19
  10   5   0   -2.04    3.12
  10   5   0    3.05    2.04
 -10   5   0   -0.17    2.88
 -10  -5   0    1.83    3.68
 -10   5   0    0.62    1.95
  10  -5   0    5.45    3.77
  10   5   0   -1.87    2.51
  10  -5   0   -1.54    2.98
 -10   5   0    1.81    1.15
 -10  -5   0   -0.64    3.67
  10  -5   0    0.52    0.99
 -11   5   0   -1.12    3.19
  11  -5   0    4.03    4.14
 -11  -5   0   -0.75    1.24
 -11  -5   0    0.19    3.91
 -11  -5   0    2.37    3.71
  11   5   0   -1.37    3.17
  11  -5   0   -0.76    2.39
  11   5   0   -2.84    1.68
 -11  -5   0    1.33    4.87
 -11   5   0   -0.28    4.00
 -11   5   0   -1.09    2.14
  11  -5   0    1.25    1.73
  11  -5   0    2.71    3.83
  11   5   0    5.50    2.43
 -11   5   0   -5.41    3.17
  11   5   0   -4.97    2.92
 -12  -5   0   -0.23    1.51
  12   5   0   -2.53    3.44
 -12   5   0    1.21    4.91
  12   5   0    4.68    2.28
  12   5   0    0.96    2.13
  12  -5   0    1.16    2.84
 -12  -5   0   -0.19    5.13
 -12  -5   0   -0.39    4.19
  12  -5   0    1.74    2.17
 -12   5   0   -4.86    4.81
  13  -5   0   -4.96    2.20
  13  -5   0    1.69    2.21
  13   5   0    4.20    2.81
 -13  -5   0   -1.38    1.55
  13   5   0   -1.84    2.01
  14   5   0   -2.30    2.32
  14   5   0    2.09    2.58
 -14  -5   0   -0.04    1.98
  14  -5   0    2.03    2.84
  14  -5   0   -5.70    2.60
 -15  -5   0   -0.46    2.34
  15  -5   0    2.25    3.49
  15   5   0   -0.96    3.03
  16  -5   0    1.76    3.79
  16   5   0   -4.53    3.16
   0  -6   0   86.18   11.55
   0   6   0   86.69   11.44
   0  -6   0   85.55   11.38
   0  -6   0   82.93   11.79
   0  -6   0   85.03   11.42
   0  -6   0   83.97   11.44
   0   6   0   92.77   11.63
   0   6   0   91.37   11.45
   0   6   0   96.79   11.70
   1   6   0   -0.06    0.39
   1  -6   0    0.89    1.59
   1   6   0    2.93    2.42
   1  -6   0    0.19    0.62
  -1  -6   0   -0.08    0.43
   1  -6   0   -0.01    0.85
  -1   6   0    0.20    0.50
   1   6   0   -0.17    0.99
  -1   6   0    0.07    0.59
   1   6   0   -1.16    0.44
   1  -6   0    0.53    0.50
   1   6   0   -0.31    1.02
  -1  -6   0   -0.56    0.40
   1   6   0   -0.65    0.47
  -1  -6   0    1.29    0.55
   1  -6   0   -0.37    0.55
  -1   6   0   -1.82    1.05
  -1   6   0   -0.79    1.14
  -1  -6   0    0.01    0.72
   2   6   0  110.84   15.29
  -2  -6   0  120.39   15.11
   2   6   0  107.22   15.01
  -2   6   0  116.16   15.52
  -2  -6   0  116.38   15.02
   2  -6   0  122.39   15.37
   2  -6   0  114.51   15.06
   2   6   0  104.35   15.05
  -2   6   0  119.30   15.63
  -2   6   0  117.57   15.07
   2   6   0  123.06   15.12
  -2  -6   0  113.54   15.04
  -2   6   0  108.71   15.14
   2  -6   0  114.24   15.44
   2   6   0  121.79   16.44
   2  -6   0  118.55   15.15
   2  -6   0  118.95   15.20
   2   6   0  114.21   15.34
  -2  -6   0  108.43   15.08
   2  -6   0  124.83   15.73
   2  -6   0  125.06   15.17
  -3  -6   0    0.18    0.75
  -3  -6   0    0.59    1.00
  -3   6   0   -2.61    1.39
   3   6   0   -2.83    0.89
  -3  -6   0   -2.71    2.06
   3  -6   0    0.56    0.87
  -3   6   0    3.02    2.08
   3   6   0   -0.91    1.19
   3  -6   0   -0.60    1.16
   3  -6   0   -1.05    1.82
  -3  -6   0    1.25    1.01
   3  -6   0    1.74    1.37
  -3   6   0   -0.44    0.52
  -3  -6   0    0.39    0.65
  -3   6   0   -1.78    1.55
   3   6   0    0.43    0.75
   3   6   0   -2.17    2.19
  -3  -6   0    0.60    0.71
   3   6   0    0.75    0.58
   3  -6   0    0.53    0.71
   3   6   0   -0.36    0.54
  -3  -6   0   -0.61    0.48
  -3   6   0    0.18    0.76
   4   6   0   32.30    4.44
   4  -6   0   40.70    5.16
  -4  -6   0   32.23    4.45
  -4   6   0   35.18    5.96
   4   6   0   37.98    4.95
  -4  -6   0   25.65    6.24
   4   6   0   30.78    4.47
   4  -6   0   26.50    5.15
  -4  -6   0   36.51    5.11
  -4   6   0   28.26    4.46
   4  -6   0   31.11    5.93
   4   6   0   31.78    6.29
   4  -6   0   33.57    4.49
  -4   6   0   25.64    5.52
   4  -6   0   34.66    4.50
  -4   6   0   30.16    5.76
  -4  -6   0   32.31    4.48
  -4  -6   0   32.36    5.11
   4   6   0   34.52    5.42
  -4  -6   0   35.38    5.67
   4   6   0   34.12    4.64
   4  -6   0   32.95    4.52
   4  -6   0   24.01    4.60
  -5  -6   0   -0.07    1.62
  -5  -6   0    0.18    0.72
   5  -6   0   -3.42    1.53
  -5   6   0    0.42    1.01
  -5   6   0    2.87    1.94
  -5   6   0   -0.02    0.64
   5   6   0   -1.65    1.92
  -5  -6   0   -0.72    0.82
   5  -6   0   -1.38    0.58
   5  -6   0   -1.03    0.82
   5  -6   0   -1.77    1.89
   5   6   0    2.51    1.35
   5   6   0   -0.08    1.03
   5  -6   0   -0.65    0.84
  -5   6   0    4.57    2.66
  -5   6   0    3.95    2.34
   5  -6   0   -0.33    1.87
  -5  -6   0   -2.10    1.84
   5   6   0   -0.72    0.76
   5   6   0   -0.18    0.59
  -5  -6   0    1.54    2.60
   5  -6   0    0.96    0.69
   5  -6   0   -1.12    1.34
   5   6   0   -0.44    1.62
   6   6   0    5.46    2.93
  -6  -6   0   -2.93    1.59
   6  -6   0    2.19    2.17
   6   6   0    1.90    0.89
  -6  -6   0    1.98    3.03
   6  -6   0    0.73    1.96
  -6   6   0   -0.01    2.27
   6  -6   0    1.32    0.83
   6   6   0    3.30    1.28
  -6   6   0    3.08    2.68
   6  -6   0    3.11    2.65
   6  -6   0    3.09    1.16
  -6   6   0    0.68    0.74
  -6  -6   0    0.86    1.04
   6  -6   0    3.47    1.58
  -6  -6   0   -1.00    2.05
   6  -6   0    3.23    1.00
   6   6   0   -3.53    1.66
  -6   6   0   -1.79    1.56
  -6  -6   0    1.84    0.91
   6   6   0    2.09    1.51
   6   6   0    2.50    1.44
   6  -6   0    0.59    0.95
  -6   6   0    0.05    1.10
  -7   6   0    1.73    2.21
  -7   6   0   -0.43    2.75
   7  -6   0    2.06    1.72
   7   6   0   -0.31    1.23
   7  -6   0    1.61    1.26
  -7  -6   0   -2.12    2.26
  -7   6   0   -0.49    0.74
   7   6   0   -2.67    1.92
   7  -6   0   -0.65    2.15
   7  -6   0    3.66    2.89
   7  -6   0    0.73    2.42
   7   6   0    1.22    1.12
  -7  -6   0   -3.30    2.14
   7   6   0    0.18    0.91
  -7   6   0    2.09    1.39
  -7  -6   0    1.65    0.96
   7   6   0    1.88    1.43
   7  -6   0    0.25    0.75
  -7  -6   0   -3.20    1.76
  -7  -6   0   -2.26    0.96
  -7   6   0    0.28    2.50
   7   6   0   -3.20    1.67
   7  -6   0    1.38    0.82
  -8   6   0   12.66    2.71
   8  -6   0   18.98    2.85
   8  -6   0   10.24    4.13
  -8  -6   0   12.87    4.52
  -8  -6   0   13.06    2.67
   8   6   0   12.74    2.69
   8  -6   0   20.27    4.49
   8   6   0   13.47    4.28
   8  -6   0   13.59    4.84
   8   6   0   14.43    3.10
   8  -6   0   14.82    3.39
  -8   6   0   20.32    5.04
   8   6   0   20.46    3.39
  -8   6   0   16.68    4.26
   8   6   0   18.27    3.31
  -8  -6   0   12.35    3.96
  -8  -6   0   14.63    2.97
  -8   6   0   16.10    3.21
   8  -6   0   17.69    3.32
   8  -6   0   15.71    2.58
  -8   6   0    3.14    4.18
  -8  -6   0   14.17    5.12
   8   6   0   21.00    5.50
   9  -6   0    1.27    3.01
  -9  -6   0    1.12    2.88
   9  -6   0   -0.35    0.86
  -9  -6   0    1.20    3.78
   9   6   0   -0.75    0.94
   9   6   0    0.70    3.04
  -9   6   0    1.03    3.34
   9  -6   0    0.21    1.91
  -9   6   0   -1.40    2.47
   9   6   0    0.76    2.96
   9  -6   0   -1.47    3.01
  -9  -6   0    0.12    1.00
   9   6   0   -0.79    1.91
   9  -6   0   -0.43    2.75
  -9   6   0    1.28    1.78
   9   6   0    5.00    2.04
   9  -6   0   -1.30    1.42
  -9   6   0   -0.69    3.15
   9   6   0    1.37    1.73
  -9  -6   0    1.19    3.22
  -9   6   0    1.79    1.08
  10   6   0   15.27    3.47
  10  -6   0   14.41    5.29
 -10   6   0   22.96    5.99
  10  -6   0   20.70    4.00
 -10   6   0    3.84    4.64
  10   6   0   11.81    4.99
  10  -6   0    8.10    4.76
 -10  -6   0   14.58    3.02
  10  -6   0   16.84    2.82
 -10  -6   0   14.93    5.63
 -10   6   0    6.84    4.23
  10   6   0   12.54    5.25
  10  -6   0   22.27    4.23
  10   6   0   23.56    3.87
 -10  -6   0   39.17    8.38
 -10  -6   0   19.13    5.11
 -11   6   0    1.14    4.80
 -11  -6   0   -0.13    1.35
 -11   6   0    2.26    4.61
 -11  -6   0   -0.83    4.11
  11   6   0    2.27    3.68
  11   6   0   -0.78    1.91
 -11   6   0    7.44    5.10
  11  -6   0   -4.38    2.29
  11  -6   0    4.42    5.40
 -11  -6   0   -0.12    4.10
  11  -6   0    0.70    1.57
  11  -6   0   -1.41    4.01
  11   6   0    1.25    2.03
  12  -6   0    1.35    3.04
  12   6   0    3.57    2.37
  12   6   0    0.06    4.62
 -12   6   0   -3.65    5.01
  12   6   0    1.57    2.18
 -12   6   0    1.68    4.88
  12  -6   0    1.49    1.94
 -12  -6   0    4.92    1.96
  13  -6   0   -6.20    2.32
  13   6   0   -1.08    2.11
 -13  -6   0    2.04    1.79
  13  -6   0    1.45    2.40
  13   6   0   -1.44    2.27
  14  -6   0    1.16    2.46
 -14  -6   0    0.43    2.06
  14   6   0    2.79    2.79
  14  -6   0   -0.39    3.38
  14   6   0   -0.47    2.62
  15  -6   0   -5.51    3.42
 -15  -6   0    1.05    2.48
  15   6   0    2.32    3.15
  15   6   0    3.21    2.98
  16  -6   0    7.11    4.94
  16   6   0    6.82    4.23
   0   7   0    2.73    1.03
   0  -7   0    1.16    1.31
   0  -7   0    1.19    0.81
   0  -7   0   -0.06    0.41
   0  -7   0   -0.31    0.44
   0   7   0    0.10    1.11
   0   7   0   -0.05    0.47
   0   7   0    0.25    0.52
   0  -7   0   -0.29    0.52
  -1   7   0   -0.63    0.50
   1   7   0   -0.64    0.52
   1  -7   0   -0.68    0.67
  -1  -7   0    1.12    0.48
   1  -7   0    0.39    0.62
   1  -7   0   -0.46    1.04
  -1   7   0    0.67    0.62
  -1   7   0   -0.22    1.17
   1  -7   0    1.55    1.54
   1   7   0    0.02    0.51
  -1  -7   0   -0.35    0.73
   1  -7   0    0.47    0.51
   1   7   0   -0.97    2.53
   1   7   0   -0.73    1.20
  -1  -7   0   -0.20    0.50
  -1  -7   0    0.60    0.79
   1   7   0    1.84    1.23
   2  -7   0   65.07    8.52
  -2   7   0   58.98    9.00
  -2   7   0   60.88    8.42
   2   7   0   61.43    8.76
   2  -7   0   64.35    8.41
   2   7   0   67.70    8.48
  -2  -7   0   68.39    8.38
   2  -7   0   73.13    9.27
  -2  -7   0   58.65    8.43
   2   7   0   55.29   10.26
  -2  -7   0   61.63    8.40
   2   7   0   59.62    8.35
   2   7   0   66.97    8.82
   2   7   0   67.28    8.42
  -2   7   0   61.36    8.52
   2  -7   0   64.76    8.79
   2  -7   0   58.16    8.59
  -2   7   0   61.61    8.97
   2  -7   0   64.83    8.54
  -2  -7   0   69.00    8.51
   3  -7   0   -0.97    0.94
  -3   7   0    0.19    0.57
  -3   7   0   -0.98    1.41
  -3   7   0    4.35    2.14
  -3  -7   0   -0.25    0.49
  -3  -7   0    0.99    0.75
   3   7   0   -3.44    1.87
   3   7   0   -0.01    0.67
  -3  -7   0    1.90    0.77
   3  -7   0    1.30    1.34
  -3   7   0    0.12    1.71
   3  -7   0   -1.75    0.69
   3  -7   0    0.64    1.99
   3   7   0   -0.42    0.49
   3  -7   0   -0.35    0.72
  -3  -7   0   -0.26    0.73
   3   7   0   -0.82    1.16
   3  -7   0    1.02    1.53
   3  -7   0    0.00    0.55
  -3   7   0    0.33    0.74
   3   7   0   -0.40    0.55
  -4   7   0   88.61   11.94
  -4  -7   0   79.65   11.02
  -4  -7   0   93.06   13.96
   4  -7   0   74.09   11.05
   4   7   0  100.14   13.84
   4  -7   0   86.97   11.44
  -4  -7   0   86.63   11.15
   4  -7   0   88.66   11.13
   4   7   0   78.31   11.15
  -4   7   0   90.76   12.13
  -4  -7   0   71.06   11.66
  -4  -7   0   77.54   11.21
   4   7   0   80.69   11.05
  -4   7   0   83.42   11.24
   4   7   0   79.56   11.01
   4  -7   0   81.96   11.48
  -4   7   0   85.09   12.70
  -4   7   0   90.30   11.09
  -4  -7   0   90.27   11.32
   4   7   0   85.30   11.65
   4   7   0   88.49   11.30
   4  -7   0   86.20   12.14
  -5   7   0   -0.56    0.65
   5   7   0    0.47    1.33
  -5   7   0    0.74    0.99
   5  -7   0   -2.87    1.86
   5  -7   0    0.36    0.96
   5  -7   0   -0.25    0.78
   5  -7   0    1.67    1.78
  -5  -7   0    3.05    3.04
   5   7   0   -0.36    2.13
   5  -7   0    0.57    0.66
  -5  -7   0    0.61    1.43
   5  -7   0    0.58    0.91
   5   7   0   -0.54    1.50
  -5   7   0    0.83    2.09
   5   7   0    0.19    0.86
  -5   7   0   -1.12    1.97
   5   7   0   -0.33    1.15
  -5  -7   0   -0.48    1.80
   5  -7   0   -1.73    1.52
  -5   7   0   -3.24    1.77
  -5  -7   0    0.98    1.40
  -5  -7   0   -0.03    0.69
   5   7   0    0.37    0.70
   6   7   0   -0.72    1.11
  -6  -7   0    3.83    1.88
   6  -7   0   -1.59    2.40
   6  -7   0    3.87    2.72
   6   7   0    0.17    1.87
  -6   7   0   -0.89    1.05
  -6   7   0    0.74    2.55
  -6  -7   0    0.80    1.16
   6  -7   0    1.57    1.64
   6   7   0    1.36    0.91
   6   7   0    3.53    2.94
   6   7   0    0.28    1.30
  -6   7   0   -0.23    0.72
   6   7   0    0.92    1.06
   6  -7   0   -0.88    1.01
   6  -7   0   -0.27    0.66
  -6  -7   0    3.69    3.33
  -6  -7   0    0.57    1.75
  -6  -7   0    1.94    2.44
   6  -7   0    3.01    2.14
  -6   7   0    0.67    2.73
  -6  -7   0    1.86    0.86
  -6   7   0    1.06    1.87
   6  -7   0   -1.32    0.72
   7   7   0   -0.89    2.57
  -7   7   0    0.64    0.91
   7  -7   0   -0.66    2.53
  -7   7   0   -3.23    2.48
  -7  -7   0    1.06    2.04
   7   7   0   -1.28    1.26
   7  -7   0    0.85    2.39
   7  -7   0   -1.70    1.57
   7  -7   0   -0.28    2.62
   7  -7   0   -0.67    0.72
  -7  -7   0   -0.91    1.15
   7  -7   0    0.82    1.43
  -7  -7   0    1.98    1.01
   7   7   0    1.53    2.41
  -7  -7   0   -0.42    3.14
   7  -7   0   -0.30    0.78
   7   7   0    0.18    1.13
   7   7   0   -0.20    1.38
  -7  -7   0    6.36    2.93
  -7   7   0    1.00    2.68
  -7   7   0    1.03    2.07
  -7   7   0    0.24    1.26
   7   7   0    1.05    0.89
  -8  -7   0   30.52    6.69
   8  -7   0   40.74    6.02
  -8   7   0   29.40    5.46
   8   7   0   35.59    5.58
  -8  -7   0   39.22    8.32
   8   7   0   42.54    5.76
   8   7   0   34.78    6.83
   8   7   0   28.77    5.04
  -8   7   0   15.09    6.40
   8  -7   0   36.24    7.35
  -8   7   0   25.74    6.87
  -8   7   0   27.90    6.30
   8   7   0   29.38    5.48
   8  -7   0   29.49    7.15
   8  -7   0   31.04    6.62
  -8  -7   0   30.07    5.04
   8  -7   0   51.88    6.32
  -8   7   0   40.39    5.43
  -8  -7   0   31.21    6.20
   8  -7   0   39.79    5.15
   8   7   0   47.84    8.59
   8  -7   0   34.69    5.36
  -9  -7   0   -0.91    1.07
   9  -7   0   -1.86    2.84
  -9   7   0   -2.83    3.66
   9   7   0    4.32    2.00
  -9  -7   0    0.98    3.91
   9   7   0   -1.33    3.03
   9  -7   0    4.24    3.47
   9   7   0    2.00    1.83
   9  -7   0   -0.52    0.95
  -9   7   0    0.69    2.32
   9  -7   0    1.74    2.20
  -9  -7   0    2.34    4.11
   9   7   0   -1.62    2.77
  -9  -7   0   -1.53    2.45
   9  -7   0    0.01    1.43
  -9   7   0   -0.17    2.78
  -9   7   0   -1.66    3.27
 -10   7   0   -1.27    3.61
 -10   7   0   -5.69    2.53
 -10  -7   0    1.30    3.93
 -10  -7   0    2.84    4.79
  10   7   0   -1.16    1.79
  10   7   0    0.39    1.84
  10   7   0   -2.82    2.72
  10  -7   0   -0.42    3.38
 -10   7   0   -4.60    3.51
  10  -7   0   -0.75    1.40
  10  -7   0    1.22    2.56
  10  -7   0    0.51    1.07
  10  -7   0    1.07    3.72
 -10  -7   0   -0.69    1.07
  11  -7   0   -0.63    1.74
  11   7   0   -0.94    3.32
 -11  -7   0    0.07    1.35
 -11  -7   0    2.92    5.09
  11   7   0    2.16    2.25
  11  -7   0   -0.73    2.32
  11   7   0   -1.38    1.87
 -11   7   0   -6.51    4.10
  11  -7   0    1.13    4.38
 -11   7   0    1.25    4.15
  12   7   0    0.94    4.80
 -12  -7   0    0.39    1.50
  12   7   0   -1.31    1.95
  12  -7   0   -3.92    2.76
  12   7   0   -3.28    1.87
  12  -7   0    3.46    2.26
  13  -7   0   -1.29    1.90
  13   7   0   -1.62    2.37
  13  -7   0   -1.57    3.01
 -13  -7   0    1.51    2.01
  13   7   0   -1.60    2.26
  14  -7   0   -0.28    3.14
 -14  -7   0   -2.79    1.88
  14   7   0    5.29    3.03
  14  -7   0   -0.03    2.68
  14   7   0   -1.91    2.28
  15   7   0    2.85    3.59
  15  -7   0   -3.17    3.71
  15   7   0    0.10    2.98
 -15  -7   0   -0.62    2.28
  15  -7   0    1.06    2.54
  16  -7   0    0.74    4.49
   0  -8   0   18.77    2.99
   0   8   0   14.97    2.58
   0  -8   0   12.32    1.90
   0   8   0   14.84    1.94
   0  -8   0    8.76    2.03
   0  -8   0   11.10    1.86
  -1  -8   0    0.46    1.37
  -1  -8   0   -0.56    0.73
   1   8   0    0.74    0.56
  -1  -8   0    0.21    0.54
   1   8   0    1.08    1.40
   1   8   0   -1.17    1.11
   1  -8   0   -0.20    0.49
  -1   8   0   -0.23    0.50
   1   8   0    1.92    2.40
   1   8   0    0.28    0.58
   1  -8   0   -0.33    0.72
  -1   8   0    0.64    0.60
   1  -8   0    0.38    0.63
  -1   8   0   -0.07    1.27
  -1  -8   0   -0.49    0.46
   1  -8   0   -0.87    1.51
   2   8   0   43.67    7.03
   2   8   0   33.19    4.58
  -2  -8   0   32.11    3.91
   2  -8   0   31.81    3.92
   2   8   0   27.42    3.91
   2   8   0   21.63    3.80
   2   8   0   35.73    4.72
   2  -8   0   29.70    4.04
  -2   8   0   26.85    4.02
  -2  -8   0   27.99    3.95
  -2  -8   0   25.63    4.11
  -2   8   0   33.69    4.97
  -2   8   0   28.45    3.94
   2   8   0   26.94    3.96
   2  -8   0   35.22    4.46
   2  -8   0   32.59    5.15
   2  -8   0   22.20    4.05
  -2   8   0   33.02    4.88
   3  -8   0    1.38    1.59
  -3  -8   0    0.24    0.76
   3  -8   0   -0.26    0.74
  -3  -8   0   -0.14    0.56
   3   8   0    0.98    0.62
  -3   8   0   -1.54    1.96
   3  -8   0   -0.13    0.53
   3  -8   0    0.17    1.95
   3   8   0   -0.28    0.57
   3   8   0   -1.28    0.66
  -3   8   0   -1.34    1.55
  -3   8   0   -0.06    0.58
  -3  -8   0    0.44    0.77
  -3   8   0   -1.35    1.49
   3   8   0   -0.40    1.13
   3  -8   0   -0.32    1.02
   3   8   0    4.03    2.78
   3  -8   0   -0.98    0.72
  -3   8   0    0.93    0.84
   3  -8   0    0.34    1.29
  -4   8   0   55.97    8.91
  -4   8   0   56.04    7.77
   4   8   0   59.12    7.69
   4  -8   0   53.12    7.73
  -4  -8   0   57.68    7.54
  -4  -8   0   57.99    7.67
   4  -8   0   65.00    9.46
   4  -8   0   57.02    7.67
   4  -8   0   55.67    7.97
   4   8   0   44.89    9.49
   4   8   0   54.34    7.85
  -4   8   0   51.65    9.23
  -4   8   0   55.38    8.95
   4   8   0   55.72    7.57
   4  -8   0   45.85    8.41
   4  -8   0   57.10    7.64
  -4   8   0   56.72    7.59
  -5   8   0   -1.14    1.91
  -5   8   0    0.36    2.33
  -5  -8   0   -0.65    0.63
   5  -8   0    0.10    0.59
   5  -8   0   -0.36    2.45
  -5  -8   0    0.01    1.28
  -5  -8   0    1.00    1.05
  -5   8   0    1.37    1.15
   5  -8   0   -1.53    1.02
   5   8   0   -1.84    1.00
  -5   8   0    0.84    2.02
  -5   8   0   -0.36    0.68
  -5  -8   0   -4.91    2.23
  -5  -8   0   -1.24    1.28
   5  -8   0    1.44    1.55
   5   8   0   -0.59    0.69
   5  -8   0    0.34    0.83
   5   8   0   -0.68    0.78
  -5  -8   0    0.65    2.01
   5   8   0    0.39    2.53
  -6  -8   0   10.74    2.53
   6  -8   0   11.34    2.78
   6   8   0    8.76    1.78
   6  -8   0    9.18    2.22
  -6   8   0    2.97    2.85
  -6  -8   0    5.51    2.84
   6   8   0    7.56    1.98
   6   8   0   11.23    2.54
  -6   8   0   10.75    1.89
   6   8   0   12.26    2.59
  -6   8   0    5.35    1.84
   6   8   0    8.79    3.79
  -6   8   0    2.26    2.91
  -6  -8   0    3.41    2.21
  -6  -8   0   10.15    4.68
   6  -8   0   10.31    3.75
  -6  -8   0    7.83    1.67
   6  -8   0   10.18    1.77
  -6   8   0    8.14    3.15
   6  -8   0    9.66    1.84
   7   8   0   -1.03    2.78
  -7  -8   0   -0.43    1.26
  -7   8   0    1.37    3.08
   7  -8   0    0.28    0.90
   7  -8   0   -1.78    1.50
   7   8   0    0.60    0.95
   7  -8   0   -0.33    0.79
  -7  -8   0    1.52    2.08
  -7  -8   0   -0.89    2.58
  -7  -8   0   -0.29    0.78
  -7   8   0    2.05    2.40
   7   8   0   -3.22    1.09
   7   8   0    2.66    1.76
  -7   8   0   -0.28    3.05
  -7   8   0   -0.59    0.90
  -7  -8   0   -3.68    1.53
   7  -8   0   -0.41    2.66
   7   8   0    0.62    1.14
  -7  -8   0   -0.73    3.47
   7  -8   0   -1.51    1.02
  -7   8   0   -0.16    1.25
   8   8   0    0.08    1.36
  -8  -8   0   -3.01    2.24
   8  -8   0    4.78    2.34
  -8   8   0    2.55    1.74
  -8   8   0   -2.68    3.16
  -8   8   0   -1.10    2.07
  -8  -8   0    7.09    4.79
  -8   8   0    2.16    3.60
   8  -8   0    2.18    3.49
   8   8   0   -2.61    2.51
   8   8   0    1.60    1.66
  -8  -8   0    0.20    1.07
   8  -8   0    1.00    3.16
   8  -8   0    1.00    1.11
   8   8   0    1.29    1.94
  -8  -8   0   -3.03    2.30
   8  -8   0    0.44    1.29
   9  -8   0   -0.90    3.85
   9  -8   0    1.37    3.43
  -9   8   0    2.00    3.77
  -9   8   0    0.61    3.99
  -9  -8   0   -2.22    0.94
   9   8   0   -1.76    1.64
  -9   8   0   -0.88    2.91
   9  -8   0    0.68    1.09
   9  -8   0    3.44    2.41
   9   8   0   -0.12    1.72
  -9  -8   0    0.03    3.88
   9   8   0    1.18    3.45
   9  -8   0   -0.20    1.39
 -10   8   0   -4.33    3.40
  10   8   0    0.43    1.97
  10  -8   0    2.55    2.03
  10   8   0    6.36    4.51
 -10  -8   0   -3.24    3.67
  10  -8   0    0.46    3.25
 -10   8   0    3.28    4.51
  10   8   0    4.80    2.48
 -10  -8   0    1.98    1.41
  10  -8   0    1.44    2.29
  10  -8   0    1.93    1.32
  11   8   0    4.71    2.50
 -11   8   0    1.70    5.23
  11   8   0    1.73    4.70
  11  -8   0    1.15    1.96
  11  -8   0   -1.83    2.43
  11   8   0   -1.68    1.78
 -11  -8   0   -2.12    1.25
 -11   8   0   -3.65    3.88
  12   8   0   -1.41    2.02
  12   8   0    0.68    2.15
  12  -8   0    3.26    2.54
 -12  -8   0    0.70    1.70
  12  -8   0   -1.39    2.91
 -13  -8   0   -0.73    1.63
  13  -8   0   -0.75    2.35
  13   8   0    4.29    2.81
  13  -8   0    3.46    3.56
  13   8   0   -0.30    2.78
  14   8   0    2.93    3.25
  14  -8   0    9.32    4.29
  14   8   0    2.49    3.22
 -14  -8   0   -0.07    2.09
  15  -8   0    2.85    3.83
  15   8   0   -2.91    2.83
  15   8   0    0.43    3.29
   0   9   0    0.30    1.27
   0  -9   0    0.74    0.55
   0  -9   0    2.26    1.05
   0   9   0   -0.38    0.53
   0  -9   0   -0.69    0.54
   0  -9   0   -0.56    1.40
   1   9   0   -1.95    1.15
  -1   9   0    0.21    0.63
  -1  -9   0   -0.22    0.55
  -1  -9   0    0.39    0.51
   1  -9   0    0.52    1.67
  -1   9   0    0.12    0.53
   1   9   0    0.71    2.39
   1  -9   0   -0.45    0.83
   1  -9   0    0.50    0.53
   1   9   0   -0.08    0.55
   1  -9   0    0.57    0.66
  -1   9   0    0.54    1.38
  -1  -9   0   -0.21    0.73
   1   9   0   -0.05    0.52
  -1  -9   0    1.33    1.50
   1   9   0    2.56    1.49
  -2  -9   0   12.39    2.08
  -2   9   0   11.90    2.09
   2   9   0   13.25    2.78
  -2   9   0   12.95    2.86
   2  -9   0   13.20    2.21
   2   9   0   19.89    3.04
   2   9   0   13.64    4.41
   2   9   0   12.60    2.11
   2   9   0   14.27    2.01
  -2   9   0   17.73    3.25
   2  -9   0   11.81    2.04
   2   9   0   12.59    2.06
   2  -9   0   15.36    2.60
   2  -9   0   11.74    2.26
  -2   9   0   15.53    2.29
  -2  -9   0   13.43    2.32
   2  -9   0   10.06    3.06
  -2  -9   0   14.09    2.06
   3  -9   0    2.56    1.62
   3   9   0   -0.88    2.51
   3   9   0    0.94    0.69
  -3  -9   0   -0.75    0.68
  -3   9   0    0.27    0.69
   3  -9   0    0.18    0.85
   3  -9   0    0.33    0.56
   3  -9   0    0.44    1.95
   3  -9   0   -1.60    1.07
  -3   9   0   -0.30    2.09
  -3   9   0   -0.24    0.82
   3  -9   0   -0.89    0.71
   3   9   0    2.50    1.44
  -3   9   0    2.60    1.86
  -3  -9   0    0.38    0.56
  -3  -9   0   -1.16    0.75
  -3   9   0    1.03    1.85
   3   9   0   -0.57    0.66
   4  -9   0    1.47    1.67
   4   9   0    1.68    1.34
  -4   9   0    1.15    2.16
   4  -9   0    0.20    0.83
  -4  -9   0    0.63    0.88
   4  -9   0    0.14    0.81
   4  -9   0   -0.34    0.61
  -4   9   0    0.36    0.93
  -4   9   0    1.36    2.43
   4   9   0   -0.38    0.68
   4   9   0   -0.35    0.76
   4  -9   0    0.50    1.11
  -4  -9   0    0.31    0.62
   4  -9   0    3.86    2.52
   4   9   0   -0.50    2.55
   4  -9   0   -2.09    1.55
  -4   9   0   -0.23    1.78
  -4   9   0   -0.22    0.69
   5  -9   0    0.22    0.90
   5  -9   0    1.25    1.66
  -5  -9   0    0.47    2.11
   5  -9   0   -0.39    0.95
   5   9   0    0.36    0.83
   5   9   0    2.58    2.96
   5   9   0   -1.30    0.84
   5   9   0   -0.32    1.32
  -5  -9   0   -0.24    0.98
  -5   9   0    0.40    2.30
  -5   9   0    2.26    2.41
  -5   9   0   -0.02    1.07
  -5   9   0    0.01    1.92
  -5   9   0    0.00    0.74
   5  -9   0    2.56    2.65
  -5  -9   0   -0.35    0.72
   5  -9   0    0.57    1.97
  -6   9   0    1.12    0.94
   6   9   0    1.85    1.70
  -6   9   0    2.60    1.46
  -6  -9   0    2.61    1.52
  -6   9   0    7.67    3.13
   6  -9   0   -0.86    1.79
  -6   9   0    1.33    2.35
   6  -9   0   -0.21    1.08
  -6  -9   0    0.28    2.30
   6  -9   0   -0.12    0.79
   6   9   0    0.48    1.07
   6  -9   0    0.91    0.95
   6  -9   0   -0.81    2.46
  -6  -9   0    2.20    0.91
   6   9   0    0.75    0.99
   6  -9   0   -1.14    2.03
  -6   9   0    3.43    3.07
  -6  -9   0    0.46    1.09
   6   9   0   -2.03    2.19
   6   9   0    3.39    1.85
  -6  -9   0    0.30    1.45
  -7  -9   0    7.41    4.31
  -7  -9   0    0.43    0.93
   7   9   0   -0.89    0.86
  -7   9   0    2.84    3.23
   7  -9   0    1.53    3.02
   7   9   0    0.94    1.64
  -7   9   0    1.17    2.51
   7   9   0    2.39    3.09
  -7   9   0    1.99    2.98
   7  -9   0   -0.53    0.92
   7   9   0   -1.86    1.53
  -7   9   0   -0.35    1.34
   7  -9   0   -0.57    1.75
  -7  -9   0   -0.29    2.81
  -7  -9   0    0.88    1.82
  -8   9   0   19.88    4.61
  -8  -9   0    9.14    3.11
   8   9   0    2.21    3.72
   8   9   0   12.10    2.86
   8  -9   0   10.95    2.18
   8  -9   0    9.27    3.09
   8  -9   0    9.80    4.75
  -8  -9   0    2.68    4.28
   8   9   0    4.34    2.51
  -8   9   0   15.84    4.97
  -8  -9   0   12.01    2.24
  -8   9   0    8.45    4.44
   9   9   0   -1.78    1.70
   9   9   0    1.46    1.88
   9   9   0    0.41    3.40
   9  -9   0    1.23    3.46
  -9  -9   0   -0.92    0.99
  -9  -9   0    1.14    4.18
   9  -9   0   -0.66    1.11
   9  -9   0   -3.82    1.98
  -9   9   0   -1.99    2.87
  -9   9   0   -3.51    3.59
  -9   9   0   -2.55    3.31
 -10  -9   0    3.67    5.51
  10   9   0    2.18    2.30
 -10   9   0   -0.75    4.43
 -10   9   0    2.61    4.60
  10   9   0   -0.80    1.91
  10  -9   0    1.60    1.36
  10  -9   0    0.16    1.69
 -10  -9   0   -0.25    1.21
  10  -9   0    3.86    2.97
  10   9   0    0.72    3.84
  10  -9   0    0.42    3.44
 -11   9   0   -1.32    4.70
 -11   9   0   -5.64    4.40
  11   9   0   -0.98    2.13
 -11  -9   0   -0.95    1.22
  11  -9   0   -2.10    2.39
  11   9   0   -0.74    2.13
  11   9   0   -4.06    3.56
  12   9   0    3.66    2.94
 -12  -9   0   -0.62    1.60
  12   9   0    2.11    2.68
  12  -9   0    1.31    3.23
  13   9   0    1.11    2.93
  13  -9   0   -4.65    3.06
 -13  -9   0    0.50    1.82
  13   9   0   -1.39    2.45
  14   9   0    0.25    3.22
  14   9   0    4.04    3.37
 -14  -9   0    2.45    2.29
  14  -9   0    2.96    3.84
  15  -9   0    3.81    4.69
  15   9   0   -4.62    3.23
  15   9   0   -1.83    2.86
   0 -10   0  257.44   33.04
   0 -10   0  270.22   33.08
   0 -10   0  252.06   33.25
   0  10   0  260.76   33.04
   0 -10   0  242.04   33.61
   0  10   0  237.94   33.04
   0  10   0  253.39   33.53
   1  10   0   -1.45    1.28
  -1 -10   0   -1.67    1.47
   1 -10   0   -1.14    0.88
   1  10   0   -0.12    0.56
   1 -10   0    0.30    0.69
   1  10   0   -0.76    1.34
  -1 -10   0   -0.20    0.59
   1  10   0   -0.21    2.60
  -1  10   0    0.78    0.60
   1  10   0    1.48    0.61
   1 -10   0    0.49    0.52
   1  10   0   -0.82    0.94
  -1 -10   0    0.13    0.57
  -1  10   0   -0.95    1.51
  -1 -10   0   -0.35    0.89
  -1  10   0    0.41    0.68
   1 -10   0   -2.79    1.44
   2  10   0   32.12    4.45
  -2  10   0   41.59    5.88
   2 -10   0   31.69    5.70
   2  10   0   28.89    5.11
   2  10   0   41.05    5.44
   2 -10   0   31.86    4.55
  -2  10   0   32.19    4.46
   2 -10   0   32.29    4.41
  -2 -10   0   29.33    4.38
   2  10   0   26.92    6.83
   2  10   0   30.53    4.40
  -2 -10   0   31.81    4.43
  -2 -10   0   39.54    4.85
  -2  10   0   29.57    4.53
   2 -10   0   33.29    4.86
  -3  10   0   -0.26    0.85
  -3  10   0   -2.69    1.94
   3  10   0   -0.24    0.65
  -3  10   0    2.07    2.12
   3 -10   0   -0.04    1.28
   3 -10   0    1.71    2.21
   3 -10   0   -0.40    0.95
  -3 -10   0    0.98    0.61
  -3  10   0    1.62    1.84
   3  10   0    1.23    2.94
  -3  10   0   -1.00    0.67
   3  10   0   -0.14    0.72
  -3 -10   0   -0.11    0.76
   3 -10   0    0.00    0.58
  -3 -10   0    0.64    1.01
   3  10   0   -1.39    1.32
   3 -10   0    0.63    0.88
   4 -10   0    2.95    2.70
   4  10   0    2.30    1.69
   4 -10   0    4.51    1.96
   4 -10   0    4.78    1.42
  -4 -10   0    4.31    1.29
   4  10   0    2.86    1.19
   4 -10   0    3.87    1.42
  -4  10   0    5.01    1.26
  -4  10   0    6.70    2.78
   4  10   0    2.11    3.81
  -4  10   0    4.85    1.50
  -4 -10   0    4.01    1.08
  -4  10   0    7.54    3.32
   4  10   0    3.77    1.14
   4 -10   0    4.56    1.16
  -4 -10   0    4.36    1.32
  -4  10   0    6.68    2.91
  -5 -10   0    0.88    2.28
  -5  10   0   -1.44    2.19
   5 -10   0   -0.95    0.83
   5  10   0    2.11    3.39
   5 -10   0    0.11    1.94
  -5 -10   0   -0.16    0.88
  -5  10   0   -1.46    0.96
   5  10   0    0.53    1.45
   5 -10   0    1.27    1.12
   5 -10   0    0.57    0.84
  -5  10   0   -1.81    2.36
   5  10   0   -1.97    0.79
   5 -10   0   -1.65    1.85
  -5 -10   0    0.20    0.80
  -5  10   0   -2.87    2.25
   5  10   0   -1.46    0.70
  -5  10   0   -0.96    0.80
   5 -10   0   -1.59    2.51
  -6 -10   0    3.49    3.02
  -6 -10   0    2.64    1.06
   6  10   0    2.09    1.70
  -6 -10   0    2.16    1.69
  -6  10   0    0.58    2.96
  -6  10   0    0.46    1.35
   6  10   0    2.00    3.34
   6 -10   0    4.72    2.68
  -6  10   0    0.14    2.82
   6  10   0   -2.65    1.52
  -6  10   0    2.05    2.89
   6 -10   0    0.92    1.03
   6 -10   0   -1.34    1.74
   6 -10   0    3.42    2.86
   6 -10   0    3.22    1.37
   6  10   0    2.53    1.13
   7 -10   0    1.43    1.27
  -7 -10   0    1.26    1.03
   7 -10   0   -2.32    1.95
   7 -10   0    5.81    3.82
   7 -10   0   -0.19    1.05
  -7  10   0   10.18    4.22
  -7  10   0   -1.11    3.11
   7  10   0    0.67    1.94
  -7  10   0    2.76    3.10
   7  10   0    1.85    3.01
   7  10   0   -1.07    1.58
   7 -10   0    0.73    2.54
   8 -10   0    0.63    1.09
  -8  10   0    0.64    2.93
   8 -10   0    0.07    2.86
  -8 -10   0   -0.29    1.06
   8  10   0   -0.77    1.79
  -8  10   0    4.39    3.93
   8  10   0    3.33    4.24
   8 -10   0   -0.76    1.29
   8  10   0   -0.78    1.61
   8 -10   0   -2.07    2.14
   8 -10   0   -2.00    3.20
  -8  10   0    0.99    3.48
  -9  10   0   -1.27    3.84
  -9 -10   0    0.59    1.26
   9 -10   0    0.78    1.15
   9 -10   0   -0.92    2.23
  -9  10   0   -2.80    3.69
   9 -10   0   -2.78    1.27
  -9 -10   0    5.96    5.20
   9 -10   0   -5.67    3.40
   9  10   0   -3.26    2.90
   9  10   0    1.09    2.04
   9  10   0    3.72    2.21
  10 -10   0    7.34    1.88
 -10 -10   0    3.62    1.78
 -10  10   0    0.13    4.55
  10  10   0    6.97    5.37
  10 -10   0    7.98    3.54
 -10  10   0    0.94    4.51
  10  10   0    3.81    2.50
  10  10   0    4.77    2.59
  11 -10   0    0.08    3.22
  11  10   0    1.35    2.38
  11  10   0   -0.10    2.26
 -11 -10   0   -0.03    1.40
  12  10   0   -0.20    2.68
  12 -10   0    3.52    3.54
  12 -10   0    1.88    2.25
  12  10   0    0.10    2.46
 -12 -10   0   -0.26    1.69
  13 -10   0   -1.47    4.53
  13 -10   0   -2.22    2.95
  13 -10   0    0.77    2.42
  13  10   0   -0.21    2.72
 -13 -10   0   -0.71    1.83
  13  10   0    3.03    2.87
  14  10   0    1.60    2.96
  14 -10   0    1.94    2.80
  14 -10   0    3.05    5.61
  14  10   0    0.20    3.52
  14 -10   0    4.95    4.30
  15  10   0    3.80    3.73
  15  10   0    1.69    3.98
   0  11   0    0.07    1.60
   0 -11   0    1.53    1.77
   0 -11   0   -1.52    0.53
   0  11   0   -0.19    2.76
   0  11   0    1.03    0.64
   0 -11   0    1.76    1.15
   0 -11   0   -0.20    0.57
   1 -11   0   -1.18    0.61
  -1  11   0    0.67    0.72
   1 -11   0   -1.36    0.51
   1  11   0   -5.11    2.58
   1 -11   0   -0.32    0.85
   1  11   0    0.37    1.60
  -1  11   0    1.45    0.66
   1 -11   0   -1.39    1.72
  -1  11   0    0.10    1.79
  -1 -11   0   -0.10    1.02
  -1 -11   0    0.78    0.65
   1  11   0   -1.43    0.92
  -1 -11   0    0.09    0.58
   1  11   0    0.07    1.73
  -1 -11   0    0.04    1.71
   2  11   0    6.56    2.39
   2  11   0    5.19    3.44
   2  11   0    7.00    1.39
  -2 -11   0    7.54    1.79
   2  11   0    8.56    2.44
  -2 -11   0    9.44    2.74
   2 -11   0    7.12    1.85
  -2  11   0    9.92    1.62
   2 -11   0   11.66    3.05
   2 -11   0    6.95    1.40
  -2  11   0    5.47    1.39
  -2  11   0    9.76    2.90
  -2 -11   0    6.75    1.39
  -2 -11   0    7.32    1.37
   2  11   0    7.52    1.36
   2 -11   0    6.84    1.57
   3  11   0   -0.73    0.75
  -3  11   0    0.46    0.97
  -3  11   0    2.29    3.07
  -3 -11   0   -1.49    0.90
   3 -11   0    2.80    2.47
  -3 -11   0   -0.75    0.58
   3 -11   0   -0.03    0.92
   3  11   0   -0.92    1.49
   3  11   0   -3.31    2.65
   3  11   0    0.93    0.75
  -3  11   0    1.21    1.79
   3 -11   0    0.28    0.88
  -3 -11   0   -0.75    0.70
  -3  11   0   -0.05    0.81
  -3  11   0   -2.40    1.94
   3 -11   0    0.26    0.61
   4  11   0    7.88    2.45
  -4  11   0    7.80    3.45
   4  11   0   14.91    4.98
   4 -11   0    9.95    1.80
  -4  11   0    7.15    2.01
  -4 -11   0    8.81    1.91
  -4  11   0    8.82    3.92
  -4 -11   0    8.37    1.89
   4  11   0   11.31    1.82
   4 -11   0    7.56    2.00
   4 -11   0   11.74    2.12
  -4 -11   0    9.02    1.73
  -4  11   0   10.94    3.09
   4 -11   0    8.68    3.39
   4  11   0   11.92    2.03
  -4  11   0    9.31    1.84
  -5 -11   0   -0.38    0.82
   5  11   0   -4.36    2.42
   5 -11   0   -2.01    1.81
  -5  11   0   -1.83    2.67
  -5  11   0   -3.78    2.11
   5  11   0   -1.26    1.49
   5 -11   0   -0.45    1.02
  -5 -11   0    0.27    1.05
   5 -11   0   -0.83    1.93
   5 -11   0   -0.59    2.57
  -5  11   0   -0.70    1.08
   5  11   0   -0.83    0.86
   5 -11   0   -0.87    0.89
  -5  11   0    2.07    2.47
  -6  11   0   23.42    6.28
   6  11   0   21.86    4.77
  -6  11   0   22.53    5.77
   6 -11   0   29.84    4.59
   6 -11   0   29.73    5.63
  -6 -11   0   27.68    4.15
  -6  11   0   21.08    6.02
   6 -11   0   33.01    4.58
   6 -11   0   22.51    6.03
   6  11   0   25.25    4.74
   6  11   0   28.02    7.19
   6 -11   0   33.19    5.42
  -7  11   0   -2.37    2.48
  -7  11   0    1.17    3.35
   7  11   0    2.20    3.92
   7 -11   0   -3.26    3.13
   7 -11   0   -3.13    1.93
   7  11   0    2.32    2.20
  -7  11   0   -3.70    3.22
   7 -11   0   -0.94    1.19
   7  11   0    1.41    1.99
  -7 -11   0    0.49    1.00
   7 -11   0    2.56    2.44
   7 -11   0    0.19    1.10
   8  11   0    0.01    2.09
   8 -11   0   -0.72    3.72
   8 -11   0    1.39    1.23
  -8  11   0   -0.92    3.67
   8  11   0    1.24    3.81
   8 -11   0    3.05    2.73
   8  11   0    2.10    2.18
   8 -11   0   -1.36    2.64
  -8 -11   0    0.22    1.11
   8 -11   0    3.25    1.74
  -8  11   0   -2.02    3.73
   9 -11   0   -0.19    3.09
   9 -11   0    3.24    2.96
  -9 -11   0    0.35    1.15
  -9  11   0   -4.97    3.85
   9  11   0   -0.04    2.10
   9 -11   0   -1.61    1.10
  -9  11   0   -0.99    4.21
   9 -11   0    0.06    1.69
   9  11   0    4.43    2.56
   9 -11   0    0.41    4.09
   9  11   0   -1.95    3.85
  10 -11   0    2.50    3.86
  10 -11   0    4.73    3.24
 -10  11   0    3.90    5.25
 -10 -11   0   -0.95    1.30
  10  11   0   -0.33    2.53
 -10  11   0    0.77    4.86
  10  11   0    0.32    2.21
  10 -11   0    3.37    1.57
  10 -11   0    0.34    1.83
  11 -11   0   -0.81    1.86
  11  11   0   -1.37    2.56
 -11 -11   0    2.21    1.67
  11 -11   0   -3.62    3.42
  11  11   0   -1.13    2.64
  11 -11   0   -2.50    2.62
  12 -11   0    0.64    2.38
  12  11   0    1.76    2.75
  12 -11   0   -2.99    4.01
  12  11   0    1.71    2.64
 -12 -11   0    3.70    2.01
  12 -11   0    2.09    3.81
 -13 -11   0   -0.98    1.79
  13 -11   0   -5.42    3.45
  13  11   0   -3.72    2.62
  13 -11   0    1.40    2.45
  13 -11   0    3.85    5.83
  13  11   0    0.24    3.21
  14  11   0    3.76    3.54
  14  11   0    0.72    3.10
   0 -12   0   -0.28    0.63
   0 -12   0   -0.80    0.89
   0 -12   0   -0.90    0.57
   0  12   0   -4.21    1.47
   0  12   0    1.85    3.06
   0 -12   0    2.51    1.99
   1 -12   0   -0.52    0.69
  -1  12   0   -0.08    0.66
   1 -12   0    1.20    1.99
  -1 -12   0   -1.31    1.67
   1  12   0   -1.41    1.66
   1  12   0   -3.86    1.64
  -1 -12   0   -0.10    0.67
   1 -12   0    0.81    0.64
   1 -12   0   -0.77    1.18
  -1 -12   0   -0.97    1.08
  -1  12   0   -1.98    1.75
   1  12   0   -2.36    2.56
  -1 -12   0    0.24    0.64
  -1  12   0    0.09    0.67
  -2 -12   0    0.43    0.67
   2 -12   0    1.84    0.78
   2 -12   0    4.17    2.53
  -2 -12   0    2.04    0.84
   2  12   0    3.48    2.04
   2  12   0    4.45    4.20
   2 -12   0    0.48    0.91
  -2  12   0   -0.42    2.17
  -2 -12   0    1.00    1.14
  -2  12   0    1.10    0.91
  -2  12   0    0.92    0.78
  -2 -12   0    0.90    2.04
   2 -12   0    1.08    1.19
   2  12   0    1.67    1.94
  -3 -12   0   -0.31    1.02
  -3  12   0   -1.74    1.98
   3 -12   0    0.63    1.02
   3  12   0    1.14    1.70
  -3 -12   0   -0.25    0.79
  -3  12   0    1.67    1.12
   3  12   0    0.99    3.55
   3  12   0    0.47    0.82
   3 -12   0    0.19    2.47
  -3  12   0   -0.37    0.73
  -3 -12   0    0.65    0.73
  -3  12   0    5.87    3.56
   3 -12   0   -0.25    0.65
   3  12   0   -0.03    0.73
   3 -12   0    0.38    1.19
  -4 -12   0    3.63    1.17
  -4 -12   0   -0.58    1.08
   4  12   0    7.31    4.25
  -4 -12   0    0.75    0.82
  -4  12   0    3.36    1.32
  -4  12   0    3.66    3.58
   4 -12   0    2.78    1.25
  -4  12   0    2.23    2.25
   4  12   0   -1.97    1.86
  -4  12   0    1.29    2.48
   4  12   0    1.86    0.96
   4 -12   0   -1.47    2.44
   4 -12   0    2.76    1.40
   5 -12   0    0.47    1.10
   5  12   0   -0.18    0.98
   5  12   0    2.97    2.09
   5 -12   0   -0.12    2.08
  -5  12   0   -1.10    2.82
  -5  12   0    4.56    3.89
   5 -12   0    2.78    3.33
   5  12   0    0.59    3.83
   5 -12   0   -0.38    1.14
  -5 -12   0    0.64    0.86
  -5  12   0    6.49    3.57
  -6  12   0   -3.60    2.65
   6 -12   0   -3.40    2.78
   6 -12   0    0.38    1.20
  -6  12   0    0.84    2.90
  -6 -12   0   -0.38    0.89
   6 -12   0    4.41    2.62
  -6  12   0   -1.36    2.71
   6  12   0    3.04    2.28
   6 -12   0    0.21    1.15
   6  12   0   -3.14    3.02
   6  12   0   -0.04    1.84
   7  12   0   -1.07    1.97
   7  12   0    0.59    1.99
  -7 -12   0    2.79    1.13
  -7  12   0   -1.98    3.20
   7 -12   0    3.65    2.89
   7 -12   0    1.03    1.34
   7 -12   0   -1.23    2.06
   7 -12   0    4.68    4.02
   7 -12   0   -1.36    1.26
   7  12   0    0.13    3.79
  -7  12   0    1.38    3.71
   8 -12   0   -2.75    3.75
   8 -12   0    0.94    1.37
  -8  12   0   -0.88    3.86
   8  12   0    3.08    2.27
  -8 -12   0    0.53    1.17
   8 -12   0    3.27    2.70
   8 -12   0    1.15    1.53
  -8  12   0   -3.30    3.83
   8  12   0    1.88    4.14
   8  12   0   -1.11    2.08
   8 -12   0    3.70    2.97
   9  12   0    3.48    4.90
   9 -12   0   -2.23    2.68
   9  12   0   -1.86    2.04
   9 -12   0    3.29    1.86
  -9  12   0   -3.08    4.15
  -9  12   0   -2.56    4.35
  -9 -12   0   -0.40    1.21
   9 -12   0   -2.64    3.29
   9 -12   0    0.72    1.37
   9  12   0   -1.76    2.19
  10 -12   0    1.78    1.96
  10 -12   0    1.10    3.85
 -10  12   0    7.93    7.86
 -10 -12   0   -0.39    1.44
  10  12   0    2.25    2.70
  10  12   0   -4.64    2.31
  10 -12   0    1.39    3.16
  10 -12   0    1.87    1.59
 -11 -12   0   -1.92    1.40
  11  12   0   -2.78    2.46
  11 -12   0   -0.41    3.96
  11 -12   0    0.99    2.17
  11  12   0    0.20    2.53
  11 -12   0   -1.69    2.90
  12 -12   0   -1.89    2.20
  12  12   0    4.20    3.06
 -12 -12   0    0.86    1.89
  12 -12   0   -0.60    3.15
  12  12   0   -0.76    2.89
  12 -12   0   -7.86    4.01
  13  12   0   -1.36    3.03
  13  12   0   -1.25    2.89
  14  12   0    7.00    4.30
  14  12   0    2.88    4.37
   0  13   0   -1.78    3.24
   0 -13   0   -0.01    2.18
   0 -13   0    0.96    0.70
   0 -13   0   -0.79    0.65
   0 -13   0    0.39    1.05
   0  13   0    1.82    2.09
   1  13   0    2.53    2.24
   1  13   0    3.24    2.25
  -1 -13   0    0.02    0.67
   1 -13   0    0.07    1.14
   1 -13   0   -0.16    0.67
  -1 -13   0   -0.28    1.15
  -1 -13   0    1.26    2.17
  -1 -13   0   -0.34    0.68
   1 -13   0    0.59    2.24
  -1  13   0   -1.01    2.12
   1 -13   0   -1.51    0.70
   1  13   0   -3.34    3.11
  -1  13   0    1.37    3.35
  -2 -13   0    1.48    2.28
  -2 -13   0    3.09    0.94
  -2  13   0    3.31    1.18
  -2 -13   0    5.59    1.17
   2 -13   0    3.72    1.26
  -2 -13   0    3.77    1.60
   2  13   0    4.08    2.42
   2 -13   0   -1.73    2.29
   2  13   0    7.03    2.59
  -2  13   0    2.52    2.43
   2 -13   0    5.69    1.14
   2  13   0   -3.02    3.59
   2 -13   0    0.55    1.33
   3 -13   0    0.62    1.16
  -3  13   0   -0.15    2.51
   3 -13   0   -1.52    0.92
  -3 -13   0    0.13    0.69
  -3 -13   0   -3.87    1.90
  -3  13   0    1.65    3.41
   3  13   0    2.17    4.23
   3  13   0   -1.18    1.80
  -3 -13   0   -0.15    0.88
  -3  13   0    0.33    0.96
   3 -13   0    0.03    2.88
  -3 -13   0    0.76    1.30
  -4  13   0    2.48    2.36
   4 -13   0    0.75    1.16
   4  13   0    4.07    4.10
   4  13   0    0.95    0.89
  -4  13   0    2.97    3.04
   4 -13   0    0.41    1.12
  -4 -13   0    2.70    1.33
   4  13   0    3.60    2.37
  -4  13   0   -1.82    3.13
   4 -13   0   -1.00    2.81
  -4 -13   0    1.33    0.85
  -5  13   0   -0.66    2.38
  -5  13   0    0.80    3.15
   5 -13   0    1.66    3.57
   5  13   0    1.49    2.22
   5 -13   0    0.50    1.11
   5  13   0   -2.40    1.74
   5  13   0   -4.91    3.39
  -5 -13   0    0.09    0.83
   5 -13   0   -0.76    1.00
  -5  13   0   -4.55    2.74
   6  13   0   -0.06    2.10
   6  13   0    5.15    2.53
   6  13   0   -0.94    3.58
   6 -13   0   -3.48    2.90
   6 -13   0    5.33    1.87
   6 -13   0    0.75    1.36
   6 -13   0    1.54    2.40
  -6  13   0    2.80    3.75
  -6 -13   0    2.77    1.16
  -6  13   0    2.46    3.35
   7 -13   0    4.18    4.10
   7  13   0   -4.97    3.44
  -7 -13   0    1.10    1.17
  -7  13   0   -3.55    2.97
  -7  13   0   -2.71    3.50
   7 -13   0    7.72    3.14
   7 -13   0   -0.39    1.43
   7 -13   0    1.18    1.33
   7  13   0   -0.97    1.93
   7  13   0   -2.36    1.94
   8  13   0   -5.70    3.99
   8 -13   0   -0.86    1.28
  -8 -13   0    0.88    1.18
   8  13   0   -3.96    2.18
   8 -13   0   -0.49    1.52
   8 -13   0    1.31    2.92
  -8  13   0   -0.90    4.45
   8 -13   0    1.15    3.12
  -8  13   0    1.39    3.95
   8  13   0   -1.07    2.37
   9  13   0   -2.04    2.25
  -9  13   0   -1.03    4.77
  -9  13   0   -2.51    4.36
   9 -13   0   -1.30    1.49
   9 -13   0   -0.98    3.25
   9  13   0   -1.31    2.58
  -9 -13   0    0.52    1.32
   9 -13   0   -1.32    2.89
   9 -13   0   -0.48    1.34
  10 -13   0    6.47    2.11
  10  13   0    1.31    2.58
  10  13   0   -0.49    2.92
  10 -13   0   -4.75    3.23
  10 -13   0    0.62    3.79
  10 -13   0    0.78    2.03
 -10 -13   0    2.09    1.73
  11 -13   0   -0.89    3.52
  11 -13   0   -4.36    3.65
  11  13   0   -0.56    2.64
  11  13   0    0.58    2.74
 -11 -13   0    1.94    1.77
  11 -13   0    3.00    2.31
  12  13   0   -2.20    2.81
  12 -13   0    1.07    4.60
  12  13   0    0.27    2.92
  12 -13   0   -1.41    1.99
 -12 -13   0   -0.10    2.13
  13  13   0    1.38    3.60
  13  13   0    1.73    3.90
   0 -14   0    4.40    1.81
   0 -14   0    6.61    1.27
   0  14   0    0.45    2.37
   0 -14   0    7.03    3.05
   0 -14   0    6.46    1.28
   0  14   0   -1.10    3.49
  -1 -14   0   -0.53    0.64
   1  14   0    1.12    2.45
   1 -14   0    1.13    1.28
   1 -14   0    0.87    0.84
  -1  14   0   -1.51    2.85
   1  14   0    2.55    4.42
  -1 -14   0   -1.90    2.24
   1 -14   0   -4.54    1.97
  -1 -14   0   -1.11    1.15
  -1  14   0   -0.83    3.10
  -1 -14   0    0.18    0.81
   2  14   0    4.36    2.42
   2 -14   0    3.61    1.33
   2 -14   0    4.06    1.63
  -2 -14   0    4.54    1.09
  -2 -14   0    6.94    2.81
   2 -14   0    4.57    3.29
   2  14   0    5.29    4.54
  -2  14   0    5.84    3.20
  -2 -14   0    3.90    1.54
  -3  14   0    3.92    3.88
   3  14   0    1.27    2.47
   3 -14   0    0.03    1.19
  -3  14   0   -2.29    2.38
   3 -14   0   -0.44    0.97
  -3 -14   0    0.09    2.36
  -3 -14   0    2.04    1.35
   3  14   0    0.31    1.16
   3  14   0   -2.50    3.37
  -3 -14   0    0.79    0.76
   3 -14   0   -1.30    2.74
  -4  14   0    0.49    3.02
   4 -14   0    5.17    1.55
   4 -14   0    0.73    1.44
  -4 -14   0    4.33    2.96
  -4 -14   0    2.34    1.01
  -4 -14   0    2.32    1.43
   4  14   0    2.96    2.54
   4 -14   0    3.64    3.52
   4  14   0    3.71    4.49
  -4  14   0    4.75    4.36
   5 -14   0   -2.57    1.12
   5 -14   0   -1.27    1.10
   5 -14   0    5.30    4.36
  -5  14   0   -2.22    3.58
   5  14   0    2.54    2.34
  -5 -14   0   -0.44    0.82
   5  14   0   -4.17    2.06
   5  14   0   -2.21    3.82
   6  14   0    3.63    2.53
  -6 -14   0    0.10    0.92
   6 -14   0    0.22    1.44
   6 -14   0   -0.84    1.31
   6  14   0   -0.73    4.46
   6 -14   0   -0.02    4.10
   6  14   0   -0.19    2.22
  -6  14   0   -1.22    3.68
   7 -14   0   -0.58    1.29
  -7 -14   0    1.18    1.22
  -7  14   0    1.98    4.42
   7 -14   0    1.37    1.56
   7 -14   0   -4.74    5.02
   7  14   0    1.10    2.45
  -7  14   0   -3.42    3.67
   7  14   0   -2.78    3.78
   7 -14   0   -2.52    2.56
   7  14   0    1.39    2.60
   8 -14   0    0.87    2.91
  -8  14   0   -2.21    5.08
   8 -14   0    0.77    1.54
   8 -14   0   -0.41    1.62
   8  14   0   -2.83    2.28
  -8  14   0   -1.43    4.78
  -8 -14   0    0.80    1.26
   8  14   0   -0.83    2.40
   9 -14   0   -0.76    1.45
   9  14   0   -2.29    2.36
  -9  14   0    1.55    7.48
   9 -14   0   -1.05    2.76
  -9 -14   0   -0.81    1.34
   9 -14   0   -1.81    1.67
   9  14   0   -0.88    2.51
  10  14   0    2.39    3.56
  10 -14   0    0.18    4.07
  10  14   0    8.99    3.14
 -10 -14   0    3.95    1.91
  10 -14   0    1.74    1.96
  10 -14   0    2.87    2.26
  10 -14   0    8.59    4.40
  11  14   0   -3.28    2.90
  11 -14   0    2.14    4.42
 -11 -14   0    0.21    1.64
  11 -14   0   -1.05    2.19
  11  14   0    5.51    3.53
  12  14   0   -0.72    2.87
  12  14   0    4.28    3.41
   0 -15   0   -0.25    2.53
   0  15   0   -2.28    1.98
   0 -15   0   -0.04    0.70
   0  15   0   -1.31    3.61
   0 -15   0   -0.32    1.39
   1 -15   0    6.77    3.42
  -1  15   0   -1.20    3.48
  -1 -15   0    2.39    1.62
   1 -15   0    2.86    1.79
   1 -15   0    0.62    0.83
   1  15   0   -1.56    4.07
  -1 -15   0   -0.92    0.70
   1  15   0   -3.99    1.82
  -2 -15   0    0.34    0.74
   2  15   0   -1.19    4.34
   2 -15   0   -5.08    2.30
   2 -15   0    0.19    1.37
  -2 -15   0   -0.02    1.23
   2  15   0    1.31    2.37
  -2  15   0    2.30    4.38
   2 -15   0   -0.62    0.94
   3  15   0   -0.98    4.11
  -3  15   0   -1.17    3.98
   3 -15   0    1.24    1.18
   3  15   0    0.02    2.21
  -3 -15   0    0.13    0.77
   3 -15   0    1.75    3.23
  -3 -15   0    0.30    1.36
   3 -15   0    1.03    1.50
   4  15   0   17.07    3.69
   4 -15   0   10.56    2.61
   4 -15   0   12.00    2.41
  -4 -15   0   16.21    2.75
  -4 -15   0   10.76    2.07
   4 -15   0    6.80    5.48
   4  15   0    3.41    4.85
   5  15   0    1.19    2.62
   5  15   0   -1.66    2.29
   5 -15   0    3.10    4.19
  -5 -15   0    0.94    0.98
   5  15   0   -1.56    4.07
   5 -15   0   -0.93    1.18
   5 -15   0   -1.13    1.24
   6 -15   0    1.91    1.59
   6  15   0    2.79    2.66
  -6 -15   0    2.77    1.27
   6  15   0   -2.64    4.14
   6 -15   0   -1.27    4.19
   6 -15   0    2.21    1.53
   6  15   0    3.41    2.76
   7 -15   0   -0.39    1.43
  -7 -15   0    1.79    1.27
   7 -15   0   -0.10    1.61
   7  15   0    0.05    2.50
   7  15   0    2.22    2.72
   8  15   0    1.01    3.00
   8 -15   0    0.46    1.63
   8 -15   0    2.90    2.97
   8 -15   0    3.97    2.11
  -8 -15   0    4.26    1.58
   8  15   0    9.24    3.56
   9  15   0    0.72    2.88
   9 -15   0   -1.01    1.47
  -9 -15   0   -0.36    1.46
   9 -15   0    3.13    2.13
   9  15   0    2.94    3.12
  10 -15   0    1.04    1.84
  10 -15   0   -3.02    1.86
  10  15   0    2.69    3.16
 -10 -15   0    1.51    1.78
  10  15   0   -3.14    2.67
  11  15   0    1.10    3.30
  11  15   0    1.22    3.16
  12  15   0   -1.09    3.42
  12  15   0   -3.01    3.15
   0 -16   0   -0.83    1.58
   0  16   0   -1.22    4.20
   0  16   0    2.52    2.99
   1  16   0    4.29    2.75
   1 -16   0   -0.59    1.52
  -1 -16   0   -0.77    1.35
   1  16   0   -0.78    3.95
   1 -16   0   -0.24    0.83
  -1  16   0    4.61    4.88
  -2 -16   0    1.41    1.48
  -2  16   0    3.50    4.88
   2  16   0    0.22    2.48
   2  16   0    1.34    4.95
   2 -16   0   -0.24    1.02
   2 -16   0    1.61    1.57
  -2 -16   0    1.31    0.86
  -3 -16   0    1.75    0.87
   3 -16   0   -1.00    1.01
   3 -16   0   -0.50    1.54
  -3 -16   0    0.40    1.57
   3  16   0   -4.18    4.19
   3  16   0    1.58    2.89
   4  16   0   -1.70    2.25
  -4 -16   0    2.23    0.99
   4 -16   0    0.69    1.59
   4  16   0    2.83    5.30
   4 -16   0    2.85    1.54
   4  16   0    0.60    2.57
   5 -16   0    2.49    4.88
   5  16   0   -4.62    4.65
   5 -16   0    1.60    1.62
   5  16   0   -2.77    2.46
   5 -16   0   -0.69    1.28
  -5 -16   0   -0.99    0.88
   5  16   0    3.84    2.65
   6 -16   0    3.82    1.97
   6 -16   0    1.07    1.58
  -6 -16   0    0.17    1.11
   6  16   0    2.12    2.76
   6  16   0    4.39    2.89
  -7 -16   0    0.80    1.28
   7  16   0   -2.10    2.54
   7 -16   0    2.07    1.72
   7 -16   0    0.30    1.62
   7  16   0   -0.28    2.60
   8  16   0    0.17    2.84
   8 -16   0    3.19    2.04
   8 -16   0   -0.73    1.73
   8  16   0   -0.16    2.74
  -8 -16   0   -0.22    1.29
   9 -16   0    2.26    2.08
   9  16   0   -1.25    2.79
   9  16   0   -1.93    2.72
  -9 -16   0    0.20    1.45
   9 -16   0   -3.71    1.48
  10 -16   0   -0.14    1.89
  10  16   0    0.81    3.10
  10  16   0    3.79    3.31
  11  16   0   -1.70    4.35
  11  16   0   -0.75    3.81
   0  17   0   -4.49    4.49
   0 -17   0   -0.51    1.64
   0  17   0   -3.58    2.33
   1  17   0    1.93    5.08
  -1  17   0    1.68    3.16
   1 -17   0    0.30    1.68
   1 -17   0   -0.31    0.90
   1  17   0   -0.52    2.84
  -1  17   0    0.54    5.21
  -1 -17   0   -0.26    1.66
   2 -17   0   -0.67    1.03
   2  17   0   -3.30    2.22
   2  17   0   -1.88    4.44
  -2 -17   0   -0.46    1.64
   2 -17   0    1.24    1.64
   3 -17   0    0.73    1.72
   3  17   0   -3.03    4.20
   3 -17   0    1.50    1.26
   3  17   0   -1.38    2.87
  -3 -17   0   -0.57    1.62
  -4 -17   0    4.76    1.32
   4  17   0    2.95    2.89
   4 -17   0    8.70    1.89
   4  17   0    4.95    2.80
   4 -17   0    3.49    2.04
   5  17   0   -4.06    2.15
   5 -17   0    0.44    1.49
   5  17   0   -0.07    3.04
  -5 -17   0    0.05    0.95
   5 -17   0   -1.82    2.13
   6 -17   0    0.47    1.63
   6  17   0    3.43    3.48
  -6 -17   0    2.51    1.27
   6 -17   0   -0.30    1.59
   6  17   0   -2.47    2.94
   7  17   0   -1.39    2.73
   7 -17   0   -2.76    1.61
  -7 -17   0    0.13    1.31
   7 -17   0   -2.68    1.55
   7  17   0   -0.23    2.72
   8  17   0   -3.11    2.62
   8 -17   0   -0.59    1.77
  -8 -17   0   -1.26    1.31
   8  17   0   -0.52    2.91
   8 -17   0    1.01    1.87
   9  17   0   -1.37    2.93
   9 -17   0    0.11    1.93
  -9 -17   0   -0.51    1.92
   9  17   0   -1.67    3.21
  10  17   0   -6.17    3.31
  10  17   0    0.75    3.48
  10 -17   0    0.65    2.11
   0 -18   0    2.84    2.02
   0  18   0    1.98    3.26
   1 -18   0    1.41    1.78
  -1 -18   0    0.49    1.69
   1  18   0    5.00    3.18
   1  18   0    3.45    5.65
  -1  18   0    2.93    3.37
   2  18   0   -0.19    2.82
  -2 -18   0    1.74    1.81
   2 -18   0    3.04    1.95
   2 -18   0    1.52    1.11
  -3 -18   0    5.06    1.95
   3 -18   0    0.39    1.55
   3 -18   0    0.21    1.20
   3  18   0   -1.66    3.12
   3  18   0    0.07    3.10
   4  18   0    1.72    3.34
   4  18   0   -0.72    3.27
   4 -18   0    0.11    1.38
   4 -18   0    4.53    2.08
   5 -18   0   -2.39    1.55
   5  18   0    0.02    3.49
   5 -18   0    0.27    1.51
   5  18   0   -5.54    2.87
   6 -18   0   -0.89    1.58
  -6 -18   0   -1.54    1.07
   6 -18   0   -1.73    1.75
   6  18   0   -0.76    3.23
   6  18   0   -1.41    3.55
   7  18   0   -2.34    2.94
   7 -18   0   -0.22    1.75
   7  18   0    1.25    3.54
  -7 -18   0   -0.74    1.36
   7 -18   0   -1.13    1.87
   8  18   0   -0.04    3.16
  -8 -18   0    0.51    1.53
   8  18   0    2.89    3.58
   8 -18   0    1.98    2.19
   9 -18   0   -1.76    2.09
   9  18   0    2.49    3.76
   9  18   0   -3.16    2.97
   0 -19   0   -1.66    1.79
   0  19   0   -4.45    3.20
   1  19   0   -1.95    3.27
  -1  19   0    1.71    3.53
   1 -19   0    3.11    2.14
  -1 -19   0    2.36    2.04
   2 -19   0   -1.94    1.70
  -2  19   0    4.10    3.62
  -2 -19   0    0.53    1.83
   2  19   0    0.26    3.41
   3  19   0   -4.91    3.20
  -3 -19   0   -1.97    1.64
   3 -19   0    1.23    1.24
   3 -19   0   -0.29    1.81
   4 -19   0    0.50    1.91
   4  19   0   -1.61    4.59
   4  19   0   -5.42    3.02
   4 -19   0    0.02    1.35
   5  19   0   -0.54    3.10
   5 -19   0   -1.82    1.58
   5  19   0   -1.98    2.76
   5 -19   0    0.91    1.58
   6 -19   0   -0.43    1.86
   6  19   0   -3.90    2.87
   6 -19   0   -2.34    1.59
   6  19   0   -3.29    2.71
   7  19   0   -3.36    2.92
  -7 -19   0   -1.69    1.26
   7  19   0   -1.34    3.21
   7 -19   0    1.21    2.10
   8 -19   0   -1.07    2.17
   8  19   0    4.26    3.91
   8  19   0    0.93    4.03
   0  20   0    3.50    3.49
   0 -20   0    0.42    2.08
   1  20   0   -0.88    3.31
   1 -20   0   -0.25    2.06
  -1 -20   0    0.23    2.11
   2  20   0    1.97    4.04
   2 -20   0    4.68    2.33
  -2 -20   0   -0.43    2.00
   3 -20   0    0.75    2.03
   3  20   0   -1.14    3.54
   4  20   0    0.14    3.56
   4 -20   0   -1.25    1.29
   4 -20   0   -1.05    1.73
   5  20   0    0.56    3.37
   5 -20   0   -1.42    1.49
   5 -20   0    1.32    2.02
   6 -20   0   -0.24    2.07
   6  20   0    1.74    4.17
   6  20   0   -0.71    3.29
   0 -21   0    1.36    2.32
   1 -21   0    0.16    2.28
  -1 -21   0   -1.21    2.21
  -2 -21   0    3.31    2.26
   2 -21   0   -0.35    2.21
   3 -21   0    1.40    2.08
   3  21   0   -1.42    3.88
   4  21   0    3.06    4.15
   4 -21   0    0.85    2.09
  -1   0   1    0.34    0.27
   1   0   1   -0.17    0.17
   1   0  -1   -0.16    0.18
   1   0   1    0.04    0.20
   1   0  -1    0.13    0.25
  -1   0   1    0.34    0.29
  -1   0  -1    0.00    0.28
  -1   0  -1   -0.40    0.39
  -1   0   1   -0.41    0.41
  -1   0   1   -0.19    0.27
   1   0   1   -0.07    0.56
   1   0  -1    0.08    0.58
  -1   0  -1   -0.13    0.26
   1   0  -1   -0.45    0.47
   1   0   1    0.54    0.52
  -2   0  -1    0.70    1.38
   2   0  -1    0.19    0.41
  -2   0  -1   -0.13    0.95
  -2   0   1    4.51    1.66
  -2   0   1    0.27    1.38
  -2   0   1    0.76    0.70
   2   0  -1    0.23    0.52
   2   0   1    1.46    0.53
  -2   0   1    0.42    0.40
   2   0   1   -0.16    0.42
   2   0  -1   -0.19    0.62
  -2   0  -1    0.37    0.45
   2   0   1   -2.17    1.17
   2   0  -1    0.24    0.47
  -2   0  -1    0.14    0.49
   2   0   1    0.50    0.61
   2   0   1   -0.07    0.54
   2   0  -1    0.67    1.17
   2   0   1    0.69    1.11
  -2   0  -1   -1.15    0.52
  -2   0  -1    0.15    0.69
   2   0  -1   -1.22    0.57
  -2   0   1    0.50    0.44
   2   0  -1    0.39    1.29
  -2   0   1   -0.71    0.57
  -2   0   1   -2.53    0.85
   2   0   1   -0.08    0.66
   2   0  -1    0.68    1.01
  -2   0   1   -0.25    0.57
   2   0   1    0.98    1.16
  -2   0  -1    0.73    1.35
  -3   0   1    0.33    0.64
   3   0  -1   -0.98    0.50
  -3   0   1    0.10    0.84
  -3   0  -1    0.07    0.50
   3   0  -1   -1.75    1.38
   3   0  -1    1.66    1.63
  -3   0  -1    0.06    0.86
   3   0   1    0.13    0.51
   3   0  -1    1.03    0.70
  -3   0  -1   -0.60    0.58
   3   0  -1    1.13    1.34
  -3   0   1    1.01    1.84
  -3   0  -1   -1.98    1.33
  -3   0  -1    0.45    1.83
   3   0  -1   -0.24    0.47
  -3   0   1    4.11    1.99
   3   0  -1   -1.16    0.77
  -3   0   1    0.38    0.51
  -3   0  -1    1.53    1.90
   3   0  -1   -1.51    0.78
  -3   0  -1   -0.58    0.62
   3   0   1   -0.61    0.76
   3   0   1    0.17    1.20
   3   0   1   -1.50    1.54
  -3   0   1    0.98    1.44
   3   0   1    0.72    1.50
   3   0   1   -0.61    0.71
   3   0   1   -0.30    0.60
   3   0   1    0.33    0.64
  -4   0  -1    2.52    1.83
   4   0  -1    0.32    1.04
  -4   0  -1    0.16    0.60
  -4   0   1    2.27    1.73
   4   0  -1   -0.51    0.74
   4   0  -1    1.36    1.95
  -4   0  -1    2.47    2.04
  -4   0   1   -1.65    1.85
   4   0  -1   -0.44    0.47
   4   0   1    0.70    0.96
   4   0   1    0.86    0.73
   4   0   1   -0.16    0.85
  -4   0  -1   -2.80    1.75
  -4   0   1    1.41    2.07
   4   0   1   -0.21    0.58
   4   0  -1   -0.85    1.41
   4   0  -1   -5.03    1.41
  -4   0  -1    0.20    0.97
   4   0   1   -0.83    1.82
   4   0  -1   -0.88    0.83
  -4   0   1   -0.36    0.94
   4   0   1    0.97    1.53
   4   0   1   -1.13    1.25
  -4   0   1    0.60    0.68
  -4   0  -1   -0.27    0.76
  -4   0   1   -0.05    0.78
   5   0   1    1.03    1.99
   5   0  -1   -1.76    1.84
  -5   0  -1   -0.68    0.99
   5   0   1   -0.19    0.97
   5   0  -1    0.13    0.88
   5   0   1    0.01    0.81
  -5   0  -1    0.04    0.61
   5   0  -1   -0.62    0.93
  -5   0   1   -0.69    0.90
   5   0  -1    1.00    1.59
   5   0  -1   -0.10    1.89
  -5   0   1   -1.60    1.50
  -5   0  -1    0.05    0.87
   5   0  -1    0.41    0.93
  -5   0   1   -2.42    0.80
   5   0   1   -2.43    1.51
  -5   0  -1   -1.38    1.62
   5   0   1   -0.97    0.61
   5   0  -1   -0.07    0.57
  -5   0   1    2.19    2.44
  -5   0   1    1.14    0.77
  -5   0   1    0.12    2.15
   5   0   1    0.56    1.41
   5   0   1   -0.18    0.95
  -5   0  -1    2.12    2.18
  -5   0  -1   -2.45    1.96
   6   0   1    0.00    0.63
   6   0   1   -0.86    1.15
   6   0  -1    0.58    1.12
  -6   0  -1    0.96    1.21
  -6   0   1    0.04    1.09
   6   0   1    0.55    1.00
  -6   0   1   -0.03    1.95
  -6   0  -1   -1.32    0.99
  -6   0  -1    0.70    2.45
  -6   0  -1   -0.84    1.92
  -6   0  -1    0.21    0.76
   6   0  -1   -3.33    1.28
  -6   0   1    0.61    0.73
   6   0  -1   -0.23    0.66
   6   0  -1    1.75    2.33
   6   0   1    0.80    1.63
   6   0   1    1.19    0.94
  -6   0  -1    1.44    2.46
   6   0  -1    0.87    1.02
   6   0   1    4.19    2.50
   6   0  -1   -1.01    0.79
  -6   0   1    1.19    2.31
  -6   0   1    0.36    1.76
  -6   0   1    0.57    1.09
   6   0   1   -2.43    1.62
   6   0  -1    1.82    1.93
   7   0   1    4.46    2.87
  -7   0  -1   -1.08    1.11
  -7   0   1   -1.14    1.12
   7   0   1   -0.80    1.08
   7   0  -1   -1.06    2.02
   7   0  -1   -0.41    0.88
   7   0   1   -1.80    0.87
  -7   0  -1   -1.16    0.99
  -7   0   1   -3.06    1.45
   7   0  -1   -0.20    1.01
   7   0   1   -1.38    0.63
  -7   0  -1   -0.65    0.66
   7   0   1   -0.45    1.89
   7   0  -1   -0.02    1.21
   7   0   1   -0.29    1.29
   7   0  -1   -1.09    1.89
   7   0  -1    0.31    0.64
  -7   0   1    0.29    2.38
  -7   0  -1   -2.12    2.12
  -7   0  -1   -3.85    2.06
  -7   0   1    0.54    1.22
  -7   0   1    1.04    2.53
  -7   0  -1    2.87    2.28
   7   0   1    3.14    2.51
  -7   0   1    0.08    0.74
   7   0  -1   -0.64    1.95
  -8   0   1    1.48    1.44
   8   0   1    0.31    1.25
   8   0   1   -1.14    0.98
   8   0   1    0.10    1.13
  -8   0  -1   -0.13    2.67
  -8   0  -1    3.37    2.60
   8   0  -1    0.24    1.08
  -8   0  -1   -0.55    0.80
   8   0   1    2.80    2.76
   8   0  -1   -1.47    0.96
  -8   0   1    1.34    1.53
  -8   0  -1    0.68    1.37
   8   0  -1   -5.31    1.84
   8   0   1   -0.22    0.73
  -8   0  -1    0.73    1.40
  -8   0   1    4.63    3.21
   8   0   1    0.48    1.97
   8   0   1    0.11    2.14
  -8   0  -1   -0.01    2.46
   8   0  -1   -1.09    2.06
   8   0  -1    0.17    2.81
  -8   0   1    2.18    2.73
  -8   0   1   -1.09    2.45
   8   0  -1   -0.43    0.65
  -8   0   1    0.77    0.96
   8   0  -1    1.74    1.47
  -9   0   1    0.33    1.68
  -9   0   1    2.24    3.41
   9   0   1    1.53    0.94
  -9   0  -1    1.57    3.18
  -9   0   1    1.12    1.13
   9   0  -1   -0.36    1.18
   9   0   1    8.52    3.73
   9   0  -1    0.22    3.00
  -9   0  -1    0.53    1.00
  -9   0  -1   -5.00    1.83
  -9   0   1    4.14    1.78
  -9   0  -1   -0.49    2.85
  -9   0   1    2.05    3.85
  -9   0   1    2.38    3.13
  -9   0  -1   -1.71    1.32
   9   0   1   -0.19    1.23
  -9   0  -1    0.87    1.58
   9   0   1   -0.22    1.42
   9   0   1    1.49    1.47
   9   0   1   -0.39    2.76
   9   0  -1    0.97    3.18
   9   0   1    1.10    2.20
   9   0  -1   -0.43    0.81
   9   0  -1   -0.06    1.47
   9   0  -1   -2.10    1.98
   9   0  -1   -0.02    0.62
   9   0  -1   -1.73    1.11
 -10   0   1    1.37    3.75
 -10   0  -1   -2.73    2.71
  10   0  -1    0.38    0.95
 -10   0  -1   -1.61    0.98
  10   0  -1    3.60    2.01
 -10   0  -1   -2.13    1.53
  10   0   1    0.45    3.58
 -10   0  -1   -0.63    3.58
 -10   0   1   -0.33    1.77
 -10   0  -1   -4.31    2.58
 -10   0   1   -3.17    2.97
  10   0  -1    0.01    3.39
  10   0   1    3.25    1.87
 -10   0   1    1.02    2.97
  10   0  -1   -1.34    3.12
  10   0  -1    1.34    2.93
  10   0   1    0.38    1.44
 -10   0  -1   -1.16    3.19
  10   0   1   -4.08    2.95
  10   0   1   -0.21    3.02
  10   0  -1    1.21    1.57
  10   0   1   -1.58    0.95
 -10   0   1   -1.06    1.09
  10   0   1    1.09    1.48
  10   0  -1    0.67    1.31
  11   0  -1    0.89    2.32
  11   0   1    0.55    1.45
  11   0  -1   -0.89    1.59
 -11   0  -1    1.14    3.63
  11   0   1   -1.09    1.67
  11   0  -1    4.91    4.91
  11   0   1   -1.30    3.31
 -11   0   1    2.86    4.49
  11   0  -1    0.21    1.24
  11   0  -1   -4.72    2.40
 -11   0   1   -1.50    2.54
  11   0   1    5.79    3.86
  11   0  -1   -1.41    1.40
  11   0   1   -1.77    3.08
 -11   0   1    0.97    1.40
 -11   0  -1   -0.98    1.96
 -11   0   1    6.20    4.61
 -11   0  -1    3.69    3.71
 -11   0  -1    1.54    4.04
  11   0   1   -3.40    1.63
  11   0   1   -0.91    1.62
 -11   0  -1   -1.52    1.23
  11   0  -1    0.58    3.26
 -11   0   1   -2.68    3.07
  12   0   1   -0.99    2.03
  12   0  -1    2.09    4.79
 -12   0  -1   -1.46    1.36
 -12   0   1    2.50    4.51
 -12   0   1   -1.49    1.21
  12   0   1    2.05    1.98
  12   0   1   -3.61    3.60
  12   0  -1   -2.29    2.05
  12   0   1    2.42    3.43
 -12   0  -1   -2.52    3.80
  12   0  -1    1.02    2.01
  12   0  -1    0.76    3.72
 -12   0   1   -5.77    4.20
  12   0  -1   -1.03    1.37
 -12   0   1   -1.07    4.28
 -12   0  -1   -0.08    3.75
  12   0  -1    5.05    4.34
 -12   0  -1   -4.29    3.18
 -13   0   1   -1.36    5.23
 -13   0  -1    0.26    4.22
 -13   0  -1    1.65    1.91
  13   0  -1    1.00    2.41
  13   0   1    1.53    4.23
  13   0  -1  -10.19    4.00
  13   0   1    4.76    2.72
 -13   0   1   -4.11    5.50
 -13   0   1    0.46    1.69
 -13   0  -1   -4.43    4.83
  13   0  -1    8.52    4.83
 -13   0   1   -1.27    5.37
 -13   0  -1    7.02    6.19
  14   0   1   -1.06    2.54
  14   0  -1    2.67    2.85
  14   0  -1   -4.69    4.05
  15   0   1   -0.17    2.98
  15   0  -1    1.56    3.19
  16   0  -1   -3.01    2.94
  16   0   1    1.45    3.26
   0  -1  -1   -0.22    0.42
   1  -1   1  180.65   22.37
  -1  -1  -1  159.70   22.64
   1   1  -1  159.86   22.34
  -1  -1  -1  180.71   22.41
  -1   1   1  162.01   22.35
   1   1  -1  168.49   22.36
   1   1  -1  172.23   22.39
   1  -1   1  187.69   22.48
  -1  -1  -1  189.89   22.53
   1  -1   1  186.03   22.55
   1   1  -1  160.04   22.48
   1   1  -1  153.93   22.35
   1   1  -1  169.33   22.48
   1  -1  -1  183.88   22.55
   1   1   1  173.16   22.43
   1  -1  -1  181.75   22.61
   1  -1  -1  188.78   22.38
   1  -1  -1  175.12   22.38
   1   1   1  159.99   22.37
   1  -1  -1  182.66   22.38
   1   1   1  162.63   22.49
  -1  -1   1  182.05   22.34
   1   1   1  156.20   22.36
  -1  -1   1  161.61   22.60
   1  -1  -1  196.26   22.67
   2   1  -1   40.05    5.19
  -2   1   1   37.81    5.27
   2  -1   1   37.99    5.24
  -2  -1  -1   37.01    5.20
   2  -1   1   38.21    5.19
   2   1  -1   39.24    5.23
   2   1  -1   38.38    5.20
  -2  -1  -1   40.14    5.21
   2   1  -1   43.08    5.97
   2   1  -1   39.82    5.30
   2  -1   1   39.43    5.12
   2   1  -1   41.22    5.63
   2  -1   1   36.29    5.31
   2  -1   1   39.62    5.61
  -2  -1  -1   52.76    6.07
  -2   1   1   33.84    5.51
   2  -1   1   40.14    5.50
  -2   1   1   36.70    5.17
  -2   1   1   49.92    6.14
  -2   1   1   37.31    5.22
   2  -1   1   42.27    5.15
  -2   1   1   44.07    5.90
  -2  -1  -1   41.66    5.66
   2  -1   1   39.91    5.82
  -2   1   1   40.23    5.11
  -2   1   1   39.51    5.20
   2  -1   1   42.56    5.22
  -2  -1  -1   42.69    6.04
   2   1  -1   36.29    5.71
   2   1  -1   37.62    5.23
  -2  -1  -1   38.38    5.23
  -2  -1  -1   35.67    5.31
  -2   1   1   36.17    5.31
   2   1   1   35.69    5.18
  -2   1  -1   42.65    5.77
   2   1   1   40.74    5.24
  -2   1  -1   44.92    5.77
  -2   1  -1   38.31    5.46
   2  -1  -1   34.16    5.19
   2   1   1   42.48    5.73
  -2   1  -1   39.78    5.19
  -2  -1   1   42.14    5.85
   2  -1  -1   40.34    5.28
  -2  -1   1   37.74    5.24
  -2  -1   1   38.49    5.57
   2   1   1   40.13    5.62
   2  -1  -1   39.59    5.12
  -2   1  -1   39.55    5.21
   2   1   1   38.34    5.20
   2  -1  -1   39.97    5.59
   2  -1  -1   39.00    5.31
   2  -1  -1   38.10    5.20
  -2   1  -1   38.35    5.14
   2  -1  -1   50.08    6.09
  -2   1  -1   38.50    5.23
  -2   1  -1   41.58    5.35
  -2  -1   1   38.64    5.23
   2  -1  -1   37.59    5.18
  -2  -1   1   38.80    5.20
  -2  -1   1   37.79    5.31
  -2  -1   1   38.97    5.84
  -2  -1   1   37.03    5.19
   2   1   1   41.62    5.32
   2  -1  -1   39.45    5.73
  -3   1   1  156.16   18.98
   3  -1   1  141.12   18.99
   3   1  -1  159.97   19.53
  -3   1   1  143.17   19.01
  -3  -1  -1  142.92   18.99
   3   1  -1  141.97   19.42
  -3  -1  -1  133.36   19.50
  -3   1   1  144.16   19.11
  -3   1   1  143.54   19.60
   3  -1   1  151.19   19.53
   3  -1   1  145.19   18.94
   3   1  -1  137.94   18.99
  -3  -1  -1  139.05   19.39
  -3  -1  -1  142.74   19.11
   3   1  -1  146.91   19.11
   3   1  -1  142.01   19.01
  -3  -1  -1  143.04   19.54
  -3   1   1  142.56   19.51
  -3  -1  -1  147.51   19.00
   3  -1   1  150.26   19.06
  -3   1   1  153.99   19.01
   3  -1   1  150.85   19.35
  -3   1   1  158.50   19.46
   3   1  -1  141.42   19.52
   3   1  -1  146.29   18.99
   3  -1   1  140.87   19.10
   3   1  -1  145.07   19.04
   3  -1   1  147.58   19.39
  -3   1  -1  135.35   19.10
   3  -1  -1  154.19   19.61
   3  -1  -1  136.06   18.98
   3  -1  -1  135.61   18.96
  -3   1  -1  147.82   19.44
  -3   1  -1  139.98   19.00
  -3   1  -1  145.80   18.95
   3   1   1  138.90   19.37
  -3  -1   1  132.31   19.50
   3  -1  -1  152.20   18.89
   3   1   1  144.27   19.51
  -3   1  -1  150.24   19.00
   3   1   1  151.57   19.12
   3   1   1  157.64   19.01
  -3   1  -1  150.24   19.63
  -3  -1   1  142.12   19.57
  -3  -1   1  147.88   19.47
   3   1   1  150.32   19.03
  -3   1  -1  151.56   19.35
   3   1   1  142.36   18.99
   3  -1  -1  148.53   19.45
  -3  -1   1  146.87   18.99
   3  -1  -1  143.12   19.07
  -3  -1   1  150.19   19.00
   3   1   1  149.47   19.49
   3  -1  -1  144.60   19.46
   3  -1  -1  148.40   19.11
  -3  -1   1  144.59   19.11
   3   1   1  138.88   19.01
   4   1  -1   15.09    2.27
   4  -1   1   14.21    2.16
   4   1  -1   14.96    2.25
  -4  -1  -1   13.46    2.45
  -4  -1  -1   15.08    3.39
   4  -1   1   12.47    2.42
  -4   1   1   11.51    2.22
  -4   1   1   15.09    3.60
   4   1  -1   11.40    2.31
  -4  -1  -1   18.66    3.53
   4  -1   1   14.67    2.44
   4   1  -1   18.08    3.35
  -4   1   1   14.06    3.47
  -4  -1  -1   13.38    2.20
   4  -1   1   16.40    2.27
   4   1  -1   15.15    3.25
  -4  -1  -1   14.94    2.28
   4   1  -1   14.53    2.29
   4  -1   1   14.34    2.88
   4   1  -1   13.55    2.34
  -4   1   1   15.25    2.26
  -4   1   1    8.56    2.80
  -4   1   1    9.72    2.36
   4   1  -1    8.95    3.00
   4  -1   1   13.69    3.06
  -4  -1  -1   16.73    3.45
   4  -1   1   12.07    3.26
   4  -1  -1   16.95    2.60
  -4   1  -1   14.29    2.28
   4   1   1   13.09    2.27
   4  -1  -1   14.73    2.18
  -4  -1   1   14.75    2.28
   4   1   1   20.11    2.41
  -4  -1   1   12.78    2.15
   4   1   1   11.65    2.29
  -4  -1   1   13.70    3.33
   4   1   1   11.68    3.08
  -4   1  -1   12.10    2.33
   4   1   1   12.90    2.16
   4  -1  -1   13.41    2.41
  -4   1  -1   18.08    3.70
  -4   1  -1   18.31    3.63
   4   1   1    9.36    2.91
  -4  -1   1   15.62    2.53
  -4  -1   1    8.69    3.23
   4  -1  -1   15.97    3.12
   4  -1  -1   13.96    3.46
   4  -1  -1   13.74    2.22
   4  -1  -1   18.10    3.46
  -4   1  -1   20.87    3.38
  -4  -1   1    5.54    2.77
   4   1   1   16.08    3.53
  -4   1  -1   11.75    2.10
   4  -1  -1   14.85    1.99
   4   1   1   14.25    2.36
   5  -1   1   41.21    7.51
  -5  -1  -1   50.05    6.66
   5   1  -1   61.82    8.17
   5   1  -1   45.76    6.69
  -5   1   1   55.71    8.12
   5   1  -1   46.81    6.57
  -5  -1  -1   48.28    6.60
   5  -1   1   47.89    6.71
   5   1  -1   52.86    6.68
   5   1  -1   60.81    8.22
  -5  -1  -1   49.86    6.88
  -5   1   1   48.99    6.61
  -5   1   1   54.30    6.69
   5  -1   1   40.16    6.76
  -5  -1  -1   47.52    7.87
   5  -1   1   42.88    7.45
  -5  -1  -1   36.26    7.60
  -5   1   1   59.28    8.45
   5   1  -1   54.75    8.11
   5  -1   1   46.01    6.52
   5  -1   1   47.48    7.96
   5  -1   1   44.65    6.58
  -5   1   1   53.35    7.83
  -5  -1  -1   44.83    7.77
   5   1  -1   46.84    6.82
  -5  -1   1   53.18    6.67
   5   1   1   46.89    7.89
  -5  -1   1   47.23    6.59
  -5   1  -1   45.49    7.49
   5  -1  -1   55.43    6.79
  -5   1  -1   53.01    6.66
  -5   1  -1   56.09    8.32
  -5   1  -1   40.36    7.57
  -5  -1   1   53.45    8.06
   5   1   1   50.74    6.69
  -5   1  -1   48.73    6.61
  -5  -1   1   39.87    7.47
   5   1   1   48.53    6.85
   5  -1  -1   47.07    7.59
  -5  -1   1   56.88    8.15
   5  -1  -1   47.32    6.37
   5  -1  -1   52.07    8.15
  -5  -1   1   35.10    6.73
   5  -1  -1   50.10    6.85
   5  -1  -1   44.87    7.77
   5   1   1   46.95    6.60
   5   1   1   49.67    7.66
   5  -1  -1   45.75    6.53
  -5   1  -1   56.32    6.96
   5   1   1   51.11    6.62
   5  -1  -1   47.92    6.58
   5   1   1   47.26    7.77
   6   1  -1   58.45    9.18
   6  -1   1   57.63    8.15
  -6   1   1   48.01    9.11
  -6   1   1   53.43    9.10
  -6  -1  -1   57.28    7.90
   6   1  -1   59.20    8.03
  -6   1   1   61.41    8.24
   6  -1   1   66.25    9.28
   6   1  -1   72.41    9.59
   6   1  -1   58.90    7.91
   6  -1   1   52.11    9.37
   6  -1   1   54.27    9.05
  -6  -1  -1   62.67    9.50
   6  -1   1   59.87    8.06
  -6  -1  -1   50.27    9.30
   6   1  -1   52.35    7.90
  -6   1   1   40.86    9.13
   6  -1   1   56.52    7.84
   6   1  -1   55.32    8.15
  -6  -1  -1   60.16    7.99
   6  -1   1   66.78    7.95
   6   1  -1   73.86    9.90
  -6   1   1   57.61    7.98
  -6  -1  -1   54.52    8.17
  -6   1   1   57.53    7.92
  -6  -1  -1   50.77    9.03
   6   1   1   55.83    7.90
   6  -1  -1   56.83    7.87
   6   1   1   63.31    8.22
   6  -1  -1   56.55    9.49
  -6  -1   1   56.65    7.92
   6   1   1   64.31    7.94
   6  -1  -1   60.74    8.09
   6  -1  -1   55.89    7.90
   6   1   1   64.46    9.37
  -6  -1   1   49.05    9.16
   6  -1  -1   57.78    9.20
  -6  -1   1   48.85    8.30
  -6   1  -1   61.70    8.01
   6   1   1   55.72    9.48
   6  -1  -1   55.94    7.65
  -6  -1   1   53.28    9.25
  -6   1  -1   63.05    9.20
  -6  -1   1   57.90    7.98
  -6   1  -1   59.67    7.93
  -6   1  -1   59.74    9.59
   6  -1  -1   65.65    9.40
   6   1   1   66.26    9.43
   6  -1  -1   59.74    8.17
  -6  -1   1   69.35    9.76
  -6   1  -1   43.01    9.03
  -6   1  -1   52.94    8.19
   6   1   1   69.09    8.08
   7  -1   1    8.65    1.61
   7  -1   1    6.09    1.72
  -7  -1  -1    6.99    1.63
  -7   1   1   15.31    4.04
   7  -1   1   10.34    1.80
   7   1  -1    6.07    1.73
  -7  -1  -1    8.11    3.05
  -7  -1  -1    6.18    2.85
  -7   1   1    7.15    1.62
  -7  -1  -1    8.61    2.22
   7   1  -1    6.07    2.72
  -7  -1  -1    6.03    1.81
  -7   1   1    8.24    3.34
   7   1  -1    7.50    1.47
   7  -1   1    5.32    2.66
  -7   1   1    6.23    1.93
   7  -1   1    8.14    2.03
   7   1  -1    5.80    1.86
   7   1  -1    6.53    2.66
   7  -1   1    6.98    3.17
  -7   1   1    3.41    1.64
  -7   1   1   10.83    3.13
  -7  -1  -1    1.73    2.76
   7  -1   1    2.02    2.68
   7   1  -1   12.83    3.46
   7   1  -1    5.77    1.82
  -7  -1   1   11.90    3.49
  -7  -1   1   10.58    3.33
  -7   1  -1   11.91    1.87
   7   1   1    8.69    2.00
  -7  -1   1    5.86    1.82
   7  -1  -1    5.61    1.17
   7  -1  -1    5.76    2.66
   7  -1  -1    6.00    1.63
  -7  -1   1    5.03    1.44
  -7   1  -1    4.48    1.78
   7   1   1    5.87    1.39
  -7  -1   1    7.25    3.28
   7   1   1    5.34    1.68
   7   1   1    8.37    1.75
   7  -1  -1    2.79    1.60
  -7   1  -1    1.98    2.49
   7   1   1    7.71    2.91
  -7   1  -1    6.96    1.87
  -7  -1   1    6.20    1.76
   7   1   1    5.62    2.85
  -7   1  -1    7.10    2.67
   7  -1  -1    6.77    3.10
   7   1   1    8.05    3.23
   7  -1  -1   13.40    3.32
  -7   1  -1    6.14    3.49
   7  -1  -1    6.92    1.58
   7  -1  -1    4.40    1.96
   8   1  -1   23.92    4.13
  -8  -1  -1   22.86    5.73
   8  -1   1   25.47    3.60
  -8   1   1   17.51    4.13
  -8   1   1   26.41    4.19
   8  -1   1   31.90    4.13
  -8   1   1   18.46    5.77
   8  -1   1   26.03    5.99
  -8  -1  -1   29.50    4.26
  -8  -1  -1   26.53    4.22
   8  -1   1   25.97    5.52
   8  -1   1   20.56    4.26
   8   1  -1   26.87    4.36
   8   1  -1   18.44    4.23
   8  -1   1   17.66    4.19
   8   1  -1   24.12    5.74
  -8  -1  -1   31.10    6.15
  -8   1   1   25.04    5.68
  -8  -1  -1   20.83    4.29
   8  -1   1   22.96    3.90
   8   1  -1   24.85    5.68
  -8   1   1   27.77    4.12
   8   1  -1   34.84    4.44
   8   1  -1   28.02    5.70
  -8  -1  -1   22.28    5.72
   8  -1   1   25.95    5.32
  -8   1   1   23.41    5.48
   8   1   1   30.47    5.78
   8  -1  -1   26.25    4.48
  -8  -1   1   36.15    4.56
   8  -1  -1   30.48    3.64
  -8   1  -1   23.60    3.94
   8   1   1   25.68    4.55
   8  -1  -1   21.57    3.93
   8   1   1   21.86    4.22
   8   1   1   24.44    4.02
   8   1   1   30.80    4.24
   8  -1  -1   33.97    4.82
   8  -1  -1   37.61    6.27
  -8  -1   1   26.23    4.13
  -8  -1   1   22.20    5.64
  -8   1  -1   23.14    5.93
  -8   1  -1   31.58    5.95
  -8   1  -1   19.90    4.08
  -8  -1   1   22.42    5.72
  -8  -1   1   26.44    5.78
  -8  -1   1   30.57    4.69
   8  -1  -1   30.87    4.23
  -8   1  -1   29.97    4.73
   8  -1  -1   36.73    6.15
   8  -1  -1   22.86    5.98
   8   1   1   37.61    6.55
  -8   1  -1   21.55    5.42
   8   1   1   28.16    5.67
  -9   1   1   12.88    2.79
   9  -1   1    6.79    2.51
   9  -1   1   12.44    4.29
   9   1  -1   14.77    3.17
  -9   1   1   11.53    2.57
   9  -1   1   16.03    2.77
  -9   1   1   14.82    3.27
   9   1  -1   12.28    4.17
   9  -1   1   12.30    4.55
   9  -1   1   14.96    4.23
   9   1  -1   19.94    4.97
   9  -1   1   12.69    2.48
  -9   1   1   13.94    4.86
  -9  -1  -1   16.13    3.03
  -9  -1  -1    9.17    4.03
  -9  -1  -1   15.31    5.58
  -9   1   1   10.57    4.34
  -9   1   1   21.75    5.71
  -9  -1  -1   12.10    4.29
  -9  -1  -1   12.16    2.46
  -9  -1  -1   23.44    3.76
   9   1  -1    3.91    3.88
   9  -1   1   14.00    2.93
   9   1  -1   13.98    2.91
   9   1  -1   17.28    2.92
   9  -1   1   15.44    2.18
   9   1  -1   12.39    2.49
  -9  -1   1    9.64    4.04
   9   1   1   18.13    2.79
   9   1   1   18.10    4.75
  -9  -1   1   12.37    3.05
   9  -1  -1   22.23    3.00
   9   1   1   13.23    2.95
  -9   1  -1   14.23    4.89
  -9   1  -1    6.35    2.72
   9  -1  -1   10.45    2.54
   9  -1  -1   12.26    3.05
  -9  -1   1   10.04    4.31
  -9   1  -1   11.98    2.57
  -9   1  -1   16.41    2.99
   9   1   1   10.84    2.82
   9  -1  -1   16.14    3.17
   9   1   1    5.92    3.91
   9  -1  -1   13.55    2.14
  -9  -1   1    7.42    2.28
   9  -1  -1   15.81    4.44
   9   1   1   15.02    2.69
   9  -1  -1   16.13    4.56
   9   1   1   21.68    4.76
   9  -1  -1   10.13    4.31
  -9   1  -1   10.19    4.64
  -9  -1   1   14.62    3.41
  -9  -1   1   10.80    4.38
  -9   1  -1    8.49    3.76
  10   1  -1   -0.08    1.76
 -10   1   1    2.12    1.85
 -10  -1  -1   -1.43    1.76
 -10  -1  -1    0.63    1.15
  10  -1   1    0.19    1.85
  10   1  -1    5.96    3.61
  10  -1   1    0.68    3.24
  10  -1   1   -0.80    2.79
  10   1  -1    5.23    3.80
  10   1  -1    0.20    1.50
 -10  -1  -1   -0.09    3.45
 -10  -1  -1    0.69    3.22
  10   1  -1    1.94    1.52
 -10   1   1    0.29    1.14
  10  -1   1   -0.60    1.09
  10  -1   1    2.11    1.46
 -10  -1  -1    2.60    3.85
  10  -1   1    0.31    1.42
 -10   1   1   -5.26    3.54
 -10   1   1   -3.11    2.91
 -10   1   1   -0.85    1.89
  10   1  -1    7.95    3.60
  10   1  -1    1.69    1.30
  10  -1   1   -2.46    2.91
 -10   1   1   -0.84    3.47
 -10  -1   1   -2.42    2.80
  10  -1  -1    0.71    2.97
 -10  -1   1   -0.20    1.85
  10  -1  -1   -1.88    1.18
  10   1   1    1.45    1.78
  10   1   1   -1.56    1.43
  10  -1  -1   -1.28    2.25
 -10   1  -1    0.43    1.22
  10  -1  -1    0.01    1.04
  10   1   1    4.00    1.60
 -10  -1   1   -0.07    3.41
 -10   1  -1   -1.92    3.15
  10   1   1    1.38    3.15
  10  -1  -1   -0.97    2.87
  10   1   1   -1.03    1.07
 -10   1  -1   -0.95    1.65
 -10   1  -1    0.04    1.74
  10  -1  -1    0.25    1.40
 -10  -1   1   -1.42    3.19
  10  -1  -1   -4.19    1.35
 -10  -1   1   -0.59    1.15
 -10   1  -1    5.90    4.64
 -10   1  -1   -3.33    3.12
  10   1   1    2.04    3.68
  10   1   1   -2.92    1.77
  11   1  -1   -0.78    2.95
  11  -1   1   -2.13    2.86
  11   1  -1    0.16    1.17
  11  -1   1    3.00    3.44
  11  -1   1   -5.23    2.85
 -11   1   1    0.37    3.49
 -11   1   1    3.28    1.42
 -11   1   1    3.80    2.42
 -11  -1  -1    1.84    4.00
  11  -1   1    0.61    1.16
  11   1  -1    0.62    3.70
 -11   1   1    6.66    4.81
 -11  -1  -1   -3.55    3.20
  11   1  -1   -0.17    1.60
  11   1  -1    0.97    1.77
 -11  -1  -1    5.10    3.95
 -11   1   1    1.63    3.17
  11  -1   1   -0.73    1.50
  11  -1   1    2.50    2.04
  11   1  -1    1.67    1.92
  11   1  -1    0.20    3.34
 -11  -1  -1    1.37    1.40
 -11   1  -1   -0.69    3.36
  11   1   1    4.24    1.73
  11   1   1    4.69    3.99
 -11   1  -1   -4.16    3.60
  11   1   1   -3.08    2.83
 -11   1  -1    2.09    4.16
  11   1   1    1.78    1.77
 -11  -1   1   -3.22    2.99
  11  -1  -1   -4.01    2.60
  11   1   1    1.09    2.18
 -11  -1   1    2.10    3.47
  11  -1  -1    0.18    1.22
 -11   1  -1    1.46    2.25
  11  -1  -1    0.92    3.17
  11  -1  -1    0.43    1.83
 -11   1  -1   -0.90    1.18
  11   1   1    0.60    1.47
  11  -1  -1   -2.04    3.36
  11  -1  -1    3.59    1.93
 -11  -1   1   -4.64    3.06
 -11  -1   1    0.38    1.43
  11  -1  -1    2.62    2.05
 -12   1   1   -3.42    3.52
  12   1  -1    1.74    3.82
  12  -1   1   -6.14    3.54
 -12  -1  -1   -0.93    1.48
  12   1  -1    2.77    1.83
 -12   1   1   -4.46    3.42
  12  -1   1    0.24    2.17
 -12  -1  -1    2.11    4.96
  12   1  -1   -3.25    3.46
 -12   1   1    0.66    5.15
  12  -1   1    5.52    4.20
 -12   1   1    2.00    1.70
  12   1  -1    1.32    4.56
  12  -1   1    1.42    1.89
 -12  -1  -1    4.93    4.74
 -12  -1  -1    6.11    4.92
  12   1  -1    0.36    2.14
  12   1   1    3.20    2.30
  12  -1  -1    2.71    2.33
 -12   1  -1   -3.87    3.45
  12   1   1    2.77    2.15
 -12  -1   1   -0.54    1.52
 -12  -1   1   -1.01    3.69
  12  -1  -1   -3.81    3.39
  12  -1  -1   -1.74    3.52
  12   1   1    5.54    3.87
  12   1   1   -0.50    2.47
 -12  -1   1    1.45    4.62
 -12   1  -1   -1.37    4.35
 -12  -1   1    2.01    4.01
  12  -1  -1    2.55    3.59
  12  -1  -1    0.16    1.82
 -12   1  -1    0.46    4.78
 -12   1  -1    1.02    1.43
 -13   1   1   -4.37    3.92
 -13   1   1   -3.94    3.69
 -13  -1  -1   -2.71    1.39
  13   1  -1   -0.01    3.78
  13  -1   1    6.18    3.20
 -13  -1  -1    3.24    4.95
 -13  -1  -1   -2.41    5.06
  13  -1   1    0.92    4.54
 -13   1   1    1.32    1.80
 -13   1   1   -0.98    4.89
 -13  -1  -1   -5.78    4.63
  13  -1   1    3.87    4.68
  13   1  -1   -1.33    2.19
 -13  -1   1   -4.18    4.02
  13   1   1    6.64    2.89
 -13  -1   1   -5.64    5.15
  13  -1  -1    0.46    2.56
 -13  -1   1    2.23    4.74
 -13   1  -1    0.12    5.00
 -13   1  -1   -2.25    5.19
  13   1   1    2.41    4.20
  13  -1  -1   -2.46    4.57
 -13   1  -1   -1.28    1.46
 -13   1  -1   -1.79    3.79
  13  -1  -1    0.09    4.62
 -13  -1   1    0.40    1.62
  14   1  -1   -1.28    4.96
  14  -1   1    1.71    2.64
 -14  -1  -1    2.29    2.02
  14   1  -1   -2.86    2.31
  14   1   1    2.32    2.64
  14  -1  -1   -1.21    2.65
  14   1   1    1.13    4.75
 -14  -1   1   -0.83    1.85
  15  -1   1    3.01    3.19
  15   1  -1   -5.00    2.36
  15  -1  -1   -1.83    2.94
  15   1   1    1.76    2.80
  16  -1   1   -2.45    3.03
  16   1  -1    2.31    3.22
  16  -1  -1   -3.00    3.36
  16   1   1    5.72    4.15
   0  -2  -1  588.06   72.47
   0   2   1  545.85   72.46
   0   2   1  553.74   72.41
   0  -2  -1  546.99   72.38
   0  -2  -1  534.97   72.53
   0  -2  -1  576.97   72.42
   0   2   1  583.22   72.42
   0   2   1  571.57   72.49
   0   2  -1  564.58   72.41
   0   2   1  538.15   72.40
   0  -2  -1  571.44   72.47
   0  -2  -1  543.82   72.40
  -1   2   1  357.06   46.53
   1  -2   1  372.82   46.56
   1  -2   1  355.46   46.49
   1  -2   1  359.54   46.50
  -1  -2  -1  327.92   46.90
   1   2  -1  357.08   46.88
   1   2  -1  352.17   46.47
  -1   2   1  339.21   46.57
  -1  -2  -1  361.05   46.49
   1   2  -1  355.04   46.50
  -1  -2  -1  361.89   46.62
  -1   2   1  357.00   46.84
  -1  -2  -1  347.11   46.60
   1  -2   1  365.25   46.49
  -1   2   1  369.53   46.69
  -1   2   1  363.61   46.50
   1   2  -1  359.80   46.57
  -1  -2  -1  347.68   46.57
   1   2  -1  348.32   46.47
  -1  -2  -1  356.63   46.50
   1  -2   1  354.71   46.52
   1   2  -1  371.53   46.49
  -1   2   1  369.96   46.55
   1  -2   1  381.84   46.69
  -1   2   1  368.80   46.76
   1   2  -1  352.68   46.54
  -1   2   1  363.75   46.50
  -1  -2   1  359.54   46.48
  -1  -2   1  359.88   46.47
  -1   2  -1  358.65   46.55
   1   2   1  362.09   46.50
  -1  -2   1  335.71   46.55
  -1  -2   1  371.96   46.93
   1  -2  -1  354.82   46.58
   1  -2  -1  359.60   46.50
  -1   2  -1  362.70   46.60
  -1   2  -1  359.32   46.52
   1   2   1  354.93   46.49
  -1  -2   1  343.92   46.51
  -1   2  -1  363.71   46.68
  -1   2  -1  347.56   46.71
  -1   2  -1  373.84   46.50
   1  -2  -1  371.97   46.77
   1   2   1  349.75   46.52
   1   2   1  369.98   46.50
   1   2   1  330.79   46.91
   1  -2  -1  353.94   46.53
  -1   2  -1  368.19   46.49
   1  -2  -1  364.80   46.66
  -1   2  -1  372.53   46.49
   1   2   1  361.76   46.57
  -1  -2   1  368.92   46.49
  -1   2  -1  368.64   46.49
  -2   2   1    4.94    0.87
   2   2  -1    3.38    0.96
  -2   2   1    3.76    1.02
  -2   2   1    5.16    1.70
   2  -2   1    2.93    0.74
  -2   2   1    7.46    2.22
   2   2  -1    3.05    1.38
  -2  -2  -1    4.64    2.11
  -2   2   1    3.29    1.19
  -2   2   1    2.46    0.73
   2  -2   1    1.98    1.33
   2   2  -1    6.80    2.06
   2  -2   1    3.78    1.03
   2  -2   1    4.30    0.93
   2   2  -1    5.00    0.85
  -2   2   1    4.18    0.80
   2   2  -1    2.97    0.66
   2  -2   1    2.12    1.60
   2   2  -1    4.91    1.09
   2   2  -1    3.54    0.90
   2  -2   1    2.44    0.71
   2   2  -1    4.00    0.79
   2  -2   1    5.24    1.52
  -2   2   1    2.85    1.76
   2  -2   1    4.06    0.82
  -2  -2  -1    0.53    1.40
  -2  -2  -1    4.36    1.04
  -2   2   1    3.60    0.90
  -2  -2  -1    3.94    0.79
   2  -2  -1    5.13    1.18
  -2  -2   1    3.64    0.73
   2  -2  -1    2.03    1.94
   2   2   1    3.51    0.79
   2   2   1    3.24    1.38
  -2   2  -1    3.71    0.98
  -2   2  -1    2.68    0.68
   2  -2  -1    4.23    0.98
   2  -2  -1    4.01    1.69
  -2  -2   1    3.80    1.51
   2  -2  -1    3.57    0.74
  -2   2  -1    5.09    1.56
  -2   2  -1    1.70    1.25
  -2   2  -1    3.39    0.80
  -2   2  -1    5.07    1.13
   2  -2  -1    3.87    1.62
   2  -2  -1    2.95    0.85
   2   2   1    4.62    0.94
   2   2   1    4.51    1.01
  -2   2  -1    2.60    1.56
   2  -2  -1    3.15    0.76
  -2   2  -1    4.78    0.75
   2   2   1    5.05    1.94
  -2  -2   1    2.11    1.80
  -2  -2   1    3.37    1.59
  -2   2  -1    4.88    0.82
   2   2   1    4.32    0.83
  -3   2   1   55.23    7.00
   3  -2   1   53.10    6.73
   3  -2   1   53.42    6.83
  -3  -2  -1   49.84    6.81
  -3   2   1   54.09    6.77
   3  -2   1   55.46    7.79
  -3   2   1   47.46    7.28
   3   2  -1   52.14    6.81
  -3  -2  -1   53.84    8.00
   3  -2   1   49.51    7.28
  -3  -2  -1   50.81    6.96
   3   2  -1   48.07    7.55
  -3  -2  -1   54.03    7.58
   3  -2   1   47.91    7.44
   3   2  -1   63.63    7.79
   3   2  -1   50.67    6.94
   3   2  -1   48.28    6.87
   3  -2   1   48.43    6.96
  -3   2   1   51.72    6.85
   3  -2   1   49.45    6.90
   3  -2   1   51.22    6.74
  -3  -2  -1   47.23    6.82
   3   2  -1   49.06    6.80
  -3  -2  -1   49.91    7.66
   3   2  -1   42.63    7.64
  -3   2   1   51.32    7.79
   3   2  -1   49.01    6.88
  -3   2   1   57.13    7.52
   3   2   1   37.23    7.53
  -3   2  -1   36.52    7.31
   3  -2  -1   48.60    6.93
   3  -2  -1   55.85    6.84
   3  -2  -1   55.47    6.81
   3   2   1   50.91    6.82
  -3   2  -1   48.02    7.68
   3   2   1   48.79    6.95
   3  -2  -1   52.86    6.98
   3  -2  -1   63.84    8.18
  -3   2  -1   49.75    6.73
  -3  -2   1   48.85    6.96
   3  -2  -1   49.35    7.37
  -3  -2   1   58.10    8.08
  -3  -2   1   51.70    6.82
   3   2   1   48.57    6.87
  -3  -2   1   53.34    7.40
   3   2   1   53.98    6.81
   3  -2  -1   60.03    7.53
  -3   2  -1   49.07    6.98
  -3   2  -1   51.53    6.84
   3  -2  -1   49.64    6.72
  -3  -2   1   57.39    7.55
  -3   2  -1   51.15    6.82
   3   2   1   48.55    7.27
  -3  -2   1   51.34    6.80
   4   2  -1   -0.40    0.77
  -4  -2  -1   -0.37    0.65
   4  -2   1   -0.09    1.40
   4  -2   1    0.72    0.62
  -4   2   1    0.65    2.12
  -4   2   1    0.73    1.97
  -4  -2  -1    3.66    2.17
  -4   2   1    2.28    0.90
   4  -2   1    1.63    1.93
   4  -2   1    0.95    0.68
  -4   2   1   -0.32    0.64
   4   2  -1   -0.13    0.84
   4  -2   1   -1.77    1.50
  -4  -2  -1   -0.86    1.81
  -4   2   1   -1.44    1.30
   4  -2   1   -0.31    0.97
   4   2  -1    0.52    0.63
  -4  -2  -1    0.11    0.86
  -4  -2  -1    0.53    0.97
   4  -2   1   -0.32    0.46
   4  -2   1    1.61    1.02
  -4  -2  -1    0.38    2.02
  -4   2   1   -0.37    0.94
   4   2  -1    1.07    0.84
   4   2  -1    0.11    1.77
   4   2  -1   -0.15    0.98
   4   2  -1    2.00    1.86
   4   2  -1    0.60    1.76
  -4  -2   1    0.06    0.57
   4   2   1    0.82    0.75
  -4  -2   1    1.14    0.88
  -4   2  -1    0.18    0.58
  -4  -2   1    1.66    2.12
   4  -2  -1    0.65    0.88
   4   2   1   -0.17    0.61
   4  -2  -1   -1.14    1.72
   4   2   1    1.37    1.62
   4   2   1    1.59    0.98
   4  -2  -1    2.66    1.65
  -4  -2   1    1.05    1.00
  -4  -2   1   -0.23    2.09
   4  -2  -1   -0.85    1.13
  -4   2  -1    1.01    0.73
   4   2   1   -0.60    0.92
   4  -2  -1    1.45    2.34
   4  -2  -1    0.53    0.62
  -4   2  -1   -2.27    1.97
  -4   2  -1   -0.64    0.70
  -4   2  -1    2.16    1.03
   4  -2  -1    1.34    0.76
  -4   2  -1   -0.27    1.41
   4  -2  -1    1.27    0.56
   4   2   1    2.40    1.02
  -4  -2   1   -0.16    1.90
   4   2   1   -0.98    1.81
  -4   2  -1    4.25    2.07
   5  -2   1    1.66    0.63
  -5   2   1    1.56    1.04
  -5  -2  -1    6.85    2.66
  -5   2   1    2.48    2.19
   5  -2   1    1.02    0.88
  -5  -2  -1    3.82    1.29
   5   2  -1    2.47    0.77
   5  -2   1    3.55    0.93
   5   2  -1    0.26    1.77
  -5   2   1    0.77    1.89
   5   2  -1    2.76    1.14
   5  -2   1    3.93    2.33
   5   2  -1   -2.33    1.68
  -5  -2  -1    2.30    1.04
   5   2  -1    0.58    0.82
  -5  -2  -1    3.07    2.56
   5   2  -1   -0.04    1.64
   5  -2   1    0.15    1.07
  -5   2   1    0.50    1.11
   5  -2   1    2.00    2.14
   5   2  -1    2.77    1.21
   5  -2   1    4.94    1.45
  -5  -2  -1    1.30    1.95
  -5  -2  -1    1.54    0.72
   5  -2   1    0.93    1.55
   5   2  -1    3.09    1.20
  -5   2   1    2.02    2.67
  -5   2   1    2.26    0.88
   5   2   1    4.02    2.13
  -5  -2   1    4.70    2.55
   5  -2  -1    5.02    2.59
   5  -2  -1   -2.76    1.61
   5  -2  -1    2.91    1.08
  -5  -2   1    2.26    2.30
  -5   2  -1    0.46    1.60
   5   2   1    0.22    0.96
  -5   2  -1    1.44    2.31
  -5   2  -1    0.82    1.17
  -5  -2   1    4.10    2.30
   5  -2  -1    3.12    1.29
   5   2   1    3.34    2.07
   5   2   1    0.82    1.05
   5  -2  -1    2.42    1.01
  -5   2  -1    2.29    0.85
   5   2   1    3.37    1.19
  -5   2  -1   -0.20    0.80
   5  -2  -1    2.10    0.64
  -5   2  -1   -2.03    1.91
   5  -2  -1    3.10    1.79
  -5  -2   1    1.80    1.01
  -5  -2   1    1.78    0.81
  -5  -2   1    0.52    1.07
   5   2   1    1.52    0.94
   5   2   1    3.41    2.37
   5  -2  -1    1.41    0.76
   6   2  -1    0.87    1.12
   6  -2   1    1.73    1.17
   6  -2   1   -0.07    1.54
   6   2  -1    3.03    2.04
  -6   2   1    1.91    1.32
   6  -2   1    0.23    0.54
  -6  -2  -1    0.71    1.19
   6  -2   1    2.53    1.01
   6   2  -1    1.64    1.17
  -6  -2  -1    1.59    1.33
   6  -2   1    0.94    1.98
  -6   2   1    0.31    2.04
  -6   2   1    1.56    2.61
   6  -2   1   -0.30    2.06
  -6  -2  -1    0.30    2.37
  -6   2   1    3.35    1.94
   6   2  -1    1.73    1.15
  -6  -2  -1    1.42    0.80
  -6   2   1    1.13    1.08
  -6   2   1   -0.02    0.73
   6  -2   1   -0.25    0.89
   6   2  -1    3.81    2.35
   6   2  -1    5.35    2.46
   6  -2   1    0.56    0.71
  -6  -2  -1   -1.90    1.88
  -6  -2  -1    7.22    3.19
   6   2  -1    0.47    0.72
   6  -2  -1    1.59    2.07
   6   2   1   -0.05    2.01
   6   2   1    0.08    1.21
  -6  -2   1    4.78    2.62
  -6   2  -1    1.73    1.25
  -6   2  -1   -1.99    1.59
  -6  -2   1    0.00    0.97
  -6  -2   1    0.93    1.24
  -6   2  -1    1.51    0.87
  -6  -2   1    1.79    0.92
   6   2   1   -2.67    1.56
   6  -2  -1    1.09    1.25
  -6  -2   1   -1.80    2.10
   6  -2  -1   -1.63    1.92
   6  -2  -1    1.56    2.15
   6  -2  -1    0.00    0.94
   6   2   1    2.19    0.86
   6   2   1   -0.70    0.97
   6  -2  -1    0.18    0.98
  -6   2  -1   -2.22    2.52
  -6   2  -1   -0.30    2.26
   6   2   1    1.18    2.16
   6  -2  -1    1.52    0.59
   6   2   1    0.49    0.89
  -6   2  -1    0.68    1.15
   6  -2  -1    0.68    0.78
  -6  -2   1    0.24    2.26
  -7  -2  -1    1.26    1.20
   7  -2   1    0.74    0.87
   7   2  -1   -1.05    0.97
   7   2  -1    4.52    2.53
  -7   2   1    1.28    2.16
  -7   2   1   -3.85    2.53
   7  -2   1   -0.15    0.92
   7  -2   1    1.02    0.63
   7  -2   1    3.66    2.69
   7   2  -1    0.03    0.99
   7   2  -1    0.29    0.74
   7   2  -1   -2.16    0.87
  -7  -2  -1    3.85    2.87
  -7  -2  -1   -0.43    0.75
  -7   2   1    0.35    0.83
   7  -2   1    2.25    1.35
   7  -2   1   -1.39    0.82
  -7   2   1   -0.59    1.16
   7   2  -1   -2.37    1.77
   7   2  -1   -0.79    1.98
   7  -2   1    1.91    2.02
   7  -2   1    0.21    1.90
  -7  -2  -1   -1.69    1.99
  -7  -2  -1    0.45    1.25
  -7  -2  -1   -2.15    1.70
  -7   2   1    3.08    2.96
  -7   2   1   -0.73    1.13
  -7   2  -1    2.36    2.20
  -7   2  -1   -0.07    2.31
  -7  -2   1   -0.01    0.76
  -7  -2   1   -3.45    1.83
  -7   2  -1   -0.36    0.70
   7   2   1   -0.11    1.02
  -7   2  -1    0.15    1.21
   7  -2  -1   -0.15    0.51
   7   2   1    0.65    0.82
   7  -2  -1   -0.02    0.69
  -7  -2   1   -0.29    2.09
   7  -2  -1   -0.10    1.02
  -7  -2   1    0.13    1.17
   7  -2  -1   -0.85    1.79
   7   2   1    0.02    1.03
   7  -2  -1    0.31    1.01
  -7  -2   1    7.93    3.32
   7  -2  -1   -1.37    2.14
   7  -2  -1    0.24    2.12
  -7  -2   1   -1.21    1.08
   7   2   1    1.06    1.77
   7   2   1    0.10    1.07
   7   2   1    1.82    2.12
  -7   2  -1    0.51    2.53
  -7   2  -1   -0.42    1.05
   7   2   1   -3.10    1.59
   7  -2  -1   -1.50    1.21
  -8   2   1    8.21    1.84
   8  -2   1   12.47    2.62
   8   2  -1   15.50    4.03
   8  -2   1    7.87    3.18
   8   2  -1   12.96    4.08
  -8  -2  -1    5.07    3.46
  -8  -2  -1    8.79    3.96
  -8  -2  -1    7.59    1.81
   8  -2   1    6.72    1.51
   8   2  -1    8.33    2.31
   8  -2   1    8.51    1.88
   8   2  -1   10.10    2.19
   8  -2   1   12.38    2.56
  -8   2   1   15.46    4.27
   8   2  -1    9.21    2.26
   8   2  -1   16.79    2.44
  -8   2   1    7.72    2.28
   8  -2   1    9.50    3.63
  -8  -2  -1    6.36    1.99
  -8   2   1   16.57    3.93
  -8  -2  -1   13.93    2.81
   8  -2   1   10.56    1.99
  -8   2   1    2.19    3.28
   8   2  -1   11.06    3.57
  -8  -2  -1    3.98    3.05
  -8   2   1    7.32    2.06
   8  -2   1    4.47    3.51
   8  -2  -1    7.06    3.59
   8   2   1    8.44    2.20
  -8   2  -1    6.50    3.03
   8  -2  -1   11.06    1.91
  -8   2  -1    2.85    3.77
   8  -2  -1    8.72    1.56
  -8   2  -1    7.37    2.29
  -8   2  -1    9.52    2.20
  -8  -2   1   10.97    3.55
  -8  -2   1   16.01    4.47
  -8   2  -1    6.58    3.65
  -8  -2   1    7.65    1.84
   8   2   1    7.02    3.50
  -8  -2   1    7.39    3.72
  -8  -2   1    9.44    2.31
   8  -2  -1    7.35    2.26
   8   2   1    7.27    1.77
   8   2   1    9.41    3.41
   8  -2  -1    7.88    2.28
   8   2   1    8.21    2.30
   8   2   1    2.62    3.12
  -8  -2   1   10.69    2.55
  -8   2  -1   11.69    2.13
   8   2   1    8.35    2.05
   8  -2  -1   11.00    3.67
   8  -2  -1    8.23    1.97
   8  -2  -1    8.66    3.35
   9  -2   1   12.78    3.85
   9   2  -1   13.40    4.07
   9   2  -1    6.02    1.99
   9  -2   1    8.46    1.53
   9   2  -1   10.71    3.78
  -9  -2  -1    5.39    3.52
  -9   2   1    5.99    3.46
   9  -2   1    7.38    2.37
  -9   2   1   -0.91    3.34
  -9  -2  -1    4.60    4.00
   9   2  -1    9.22    3.84
   9  -2   1    8.40    1.96
  -9   2   1    8.14    2.55
  -9   2   1    7.68    1.73
   9   2  -1    1.50    1.91
  -9   2   1    9.01    4.44
  -9  -2  -1    8.63    1.97
  -9  -2  -1    5.04    2.27
   9   2  -1    8.91    2.32
   9  -2   1    5.86    3.30
   9  -2   1   13.65    4.45
   9   2  -1   11.00    2.07
  -9   2   1    5.04    2.20
   9  -2   1    7.09    1.79
  -9  -2  -1    8.60    4.17
   9  -2   1    9.49    2.41
   9   2   1   13.02    2.73
  -9   2  -1    7.69    3.35
  -9   2  -1    6.70    4.17
   9  -2  -1    7.91    3.43
  -9   2  -1    9.21    2.56
  -9   2  -1    9.83    4.41
  -9  -2   1    2.48    3.36
  -9   2  -1    7.74    2.20
  -9  -2   1    8.57    1.98
   9  -2  -1    7.39    1.77
   9  -2  -1    6.08    3.43
   9  -2  -1    7.67    1.47
   9   2   1    7.42    2.37
   9   2   1    3.15    3.06
  -9  -2   1    9.17    2.61
  -9   2  -1    4.56    1.68
   9  -2  -1    4.19    2.30
  -9  -2   1   10.19    3.94
   9  -2  -1    5.18    3.60
   9  -2  -1   12.53    2.21
  -9  -2   1    8.46    3.76
   9   2   1    6.15    1.67
   9  -2  -1    6.78    2.17
   9   2   1    8.25    2.14
   9   2   1   13.52    4.00
 -10   2   1    9.45    4.91
  10   2  -1    9.67    2.47
 -10   2   1   15.68    3.44
  10   2  -1    9.99    4.12
  10   2  -1   11.11    2.85
 -10  -2  -1   12.59    4.75
  10  -2   1   16.01    5.29
  10  -2   1   10.31    2.75
 -10   2   1   14.12    2.81
  10  -2   1   20.38    4.97
  10   2  -1   13.26    4.77
 -10  -2  -1   13.30    2.97
  10   2  -1    9.20    2.70
 -10   2   1    6.74    4.64
  10   2  -1    8.90    4.11
  10  -2   1    8.78    4.12
 -10  -2  -1    2.40    3.89
  10  -2   1   10.83    2.99
  10   2  -1   13.28    3.04
 -10   2   1   19.59    5.00
 -10  -2  -1   10.54    2.39
 -10  -2  -1   12.16    5.22
 -10   2   1   16.76    2.85
  10  -2   1   13.68    2.56
 -10  -2   1    8.28    4.25
 -10   2  -1   14.11    3.04
 -10   2  -1    7.74    2.29
  10   2   1   12.67    4.56
  10   2   1   12.66    2.79
 -10   2  -1   10.64    2.94
  10  -2  -1   11.09    2.63
  10   2   1   10.13    2.90
  10  -2  -1    8.78    2.89
 -10  -2   1   14.89    3.49
 -10  -2   1   11.70    4.74
  10  -2  -1   13.95    4.62
  10  -2  -1   11.00    2.57
 -10   2  -1   14.36    5.30
  10   2   1   17.52    4.83
  10  -2  -1    3.62    3.88
 -10   2  -1   17.10    5.65
 -10  -2   1   14.27    2.73
  10  -2  -1   20.00    5.11
 -10   2  -1   10.82    4.24
  10   2   1    7.93    2.71
  10   2   1   17.69    2.94
 -10  -2   1   14.38    5.15
  10  -2  -1   15.53    3.28
  11  -2   1   24.96    6.73
 -11   2   1   29.60    5.22
 -11  -2  -1   19.60    6.17
  11  -2   1   23.77    4.67
 -11   2   1   27.31    4.66
 -11  -2  -1   19.64    6.49
  11   2  -1   22.58    4.13
  11  -2   1   22.87    5.05
  11   2  -1   20.73    4.46
  11   2  -1   22.69    4.55
  11   2  -1   32.71    4.48
 -11  -2  -1   14.54    5.88
  11   2  -1   17.64    5.80
  11  -2   1   24.91    6.18
 -11  -2  -1   33.25    4.55
  11  -2   1   21.37    4.53
  11   2  -1   28.20    6.84
  11  -2   1   12.03    5.50
 -11   2   1   20.70    6.05
 -11   2   1   24.00    7.79
 -11   2   1   10.64    5.49
  11   2   1   15.25    5.59
  11  -2  -1   19.20    3.76
 -11   2  -1   12.23    5.81
  11  -2  -1   27.31    4.74
  11   2   1   27.44    4.40
  11  -2  -1   26.09    4.74
 -11   2  -1   18.46    3.92
 -11  -2   1   19.15    6.09
 -11   2  -1   35.20    4.81
 -11  -2   1   17.59    6.52
  11  -2  -1   10.85    5.51
  11   2   1   24.32    4.56
 -11   2  -1    7.04    5.01
 -11   2  -1   29.92    5.16
  11   2   1   24.86    4.72
 -11  -2   1   14.62    5.88
  11  -2  -1   21.61    6.32
 -11   2  -1   17.59    6.66
  11   2   1   13.53    5.76
  11  -2  -1   32.96    7.29
 -11  -2   1   28.50    4.29
  11   2   1   23.58    3.99
  12   2  -1    8.33    4.84
  12  -2   1   13.14    4.95
 -12  -2  -1    4.56    1.95
  12  -2   1    1.06    2.55
 -12   2   1   -1.95    3.94
 -12  -2  -1    3.51    5.54
  12   2  -1    2.64    2.64
 -12   2   1    9.71    2.27
  12   2  -1    3.97    2.29
 -12   2   1    2.24    4.43
 -12  -2  -1    3.16    5.01
 -12  -2  -1    3.43    4.38
  12  -2   1    4.21    2.26
  12  -2   1   -1.71    3.92
 -12   2   1    4.45    5.26
  12   2  -1   15.27    5.25
  12  -2  -1    5.66    2.28
 -12  -2   1    4.55    5.45
 -12   2  -1    4.13    2.10
 -12  -2   1    0.20    3.86
 -12   2  -1    5.24    4.87
  12   2   1    5.55    2.38
 -12  -2   1    9.57    2.25
  12   2   1    0.01    2.43
  12  -2  -1    1.94    2.78
 -12  -2   1   -2.18    3.76
  12  -2  -1    0.44    3.94
 -12   2  -1   -0.92    4.34
 -12   2  -1    8.36    5.70
  12  -2  -1    1.70    4.77
  12   2   1    0.59    4.06
  12  -2  -1   -0.44    3.29
  13  -2   1   -1.29    1.81
 -13   2   1    6.55    5.19
 -13  -2  -1    0.18    1.70
 -13  -2  -1    4.98    4.69
  13  -2   1   -3.62    2.17
 -13  -2  -1    2.97    6.90
 -13   2   1    2.06    5.92
 -13   2   1    0.89    5.41
 -13  -2  -1    0.66    4.73
  13   2  -1   -3.17    3.65
  13   2  -1   -1.11    2.32
  13   2  -1    0.05    2.11
  13  -2  -1    4.06    4.85
  13   2   1    0.56    3.97
 -13  -2   1   -3.23    5.15
 -13  -2   1    1.30    1.86
 -13   2  -1   -0.46    4.45
  13   2   1   -2.27    2.13
 -13  -2   1    5.78    5.55
  13  -2  -1    0.89    2.07
 -13  -2   1   13.79    6.68
 -13   2  -1   -2.45    5.02
  13  -2  -1   -0.77    2.29
  14   2  -1   -2.59    2.38
  14  -2   1   -2.28    2.81
 -14  -2  -1   -2.31    1.76
 -14  -2   1   -5.06    5.45
  14   2   1   -7.64    4.72
 -14  -2   1    0.66    1.97
  14   2   1    3.63    2.85
  14  -2  -1   -1.54    2.48
  15  -2   1    3.14    3.36
  15   2  -1    0.23    3.25
  15   2   1   -1.56    3.19
 -15  -2   1    0.36    2.33
  15  -2  -1   -1.76    2.83
  16  -2   1    5.35    3.87
  16   2  -1   -0.22    3.24
  16  -2  -1   -2.99    3.59
  16   2   1   -0.97    3.07
   0  -3  -1    0.11    1.01
   0   3  -1    0.87    0.52
   0   3  -1   -0.22    0.27
   0  -3  -1    0.50    0.65
   0  -3  -1   -0.69    0.49
   0  -3  -1   -0.43    0.43
   0  -3  -1    0.21    0.43
   0  -3   1   -0.15    0.73
   0   3  -1    0.52    0.76
   0  -3  -1   -0.84    0.81
   0  -3   1    0.05    0.20
   0   3   1   -0.25    0.85
   0  -3   1   -0.02    0.31
   0  -3   1   -0.22    0.48
   0   3   1   -0.51    0.37
   0   3   1    0.30    0.80
   0   3  -1   -0.53    0.48
   0  -3  -1    0.05    0.31
   0   3   1   -0.02    0.46
   0   3   1   -0.22    0.46
   0  -3   1    0.01    0.28
  -1   3   1    0.84    0.42
  -1  -3  -1   -0.99    0.38
   1  -3   1   -1.43    0.57
   1   3  -1    0.65    0.45
   1   3  -1    1.18    1.69
   1   3  -1   -0.03    0.45
   1  -3   1   -0.72    0.52
   1  -3   1    1.06    0.91
   1  -3   1    0.24    1.16
   1  -3   1    0.41    0.37
  -1  -3  -1    1.17    0.54
  -1   3   1    0.71    0.72
  -1   3   1    0.20    1.23
   1   3  -1   -0.16    0.28
  -1  -3  -1    1.14    0.94
   1   3  -1    0.40    0.37
  -1   3   1    0.10    1.12
  -1   3   1    0.33    0.87
   1   3  -1    0.25    0.66
   1  -3   1   -0.61    0.48
   1   3  -1    0.76    0.74
  -1  -3  -1   -0.02    0.81
   1   3  -1    0.20    0.66
  -1   3   1    0.52    0.59
  -1  -3  -1   -0.19    0.36
  -1  -3   1   -0.05    0.33
  -1   3  -1   -0.53    0.82
  -1   3  -1   -0.79    0.48
  -1   3  -1   -0.57    0.54
   1  -3  -1   -0.18    0.49
  -1  -3   1   -0.50    0.33
   1   3   1    0.62    0.51
  -1   3  -1   -0.68    0.74
   1  -3  -1    0.99    1.31
  -1  -3   1    0.21    0.44
   1  -3  -1    0.46    0.99
  -1  -3   1    0.33    0.52
  -1   3  -1    0.31    0.39
  -1  -3   1    0.75    1.85
   1   3   1   -0.59    0.86
   1  -3  -1   -1.57    0.68
  -1   3  -1   -0.59    1.08
   1  -3  -1   -0.15    0.53
   1   3   1   -0.38    0.52
   1  -3  -1   -0.69    0.99
   1   3   1   -0.73    0.33
   1   3   1   -0.17    0.41
   1  -3  -1   -0.29    0.99
   1   3   1   -2.35    0.65
  -1  -3   1    0.53    0.79
   1   3   1   -2.30    1.45
   2  -3   1   69.00    8.75
   2  -3   1   71.66    8.78
  -2   3   1   75.57    9.44
   2  -3   1   70.41    8.92
  -2  -3  -1   64.90    8.76
   2   3  -1   74.84    9.66
   2  -3   1   66.18    8.86
   2   3  -1   70.05    8.74
  -2   3   1   64.81    8.79
   2  -3   1   63.59    9.26
   2   3  -1   70.51    8.84
  -2   3   1   60.61    8.77
  -2  -3  -1   68.23    9.09
   2   3  -1   62.36    8.73
   2   3  -1   64.03    8.75
   2  -3   1   63.94    9.30
  -2   3   1   63.28    9.21
   2   3  -1   65.99    8.87
  -2   3   1   62.05    9.30
   2  -3   1   55.67    9.02
  -2   3   1   72.71    8.90
  -2  -3  -1   68.02   10.06
   2   3  -1   64.23    9.05
  -2   3  -1   66.92    9.14
   2   3   1   69.83    9.99
  -2   3  -1   73.42    9.34
   2   3   1   66.91    8.85
   2  -3  -1   67.05    8.76
   2   3   1   62.50    8.74
   2  -3  -1   63.67    9.40
  -2   3  -1   69.02    8.77
   2  -3  -1   69.70    8.95
   2   3   1   66.27    8.88
   2   3   1   68.92    8.78
  -2  -3   1   65.38    9.01
  -2   3  -1   64.68    9.22
   2  -3  -1   70.48    9.18
  -2  -3   1   63.55    9.10
  -2  -3   1   67.75    8.75
  -2   3  -1   68.45    8.87
   2  -3  -1   65.05    9.38
  -2   3  -1   71.01    8.79
   2  -3  -1   70.47    8.81
  -2  -3   1   61.22    8.74
  -2  -3   1   62.77    8.72
   2   3   1   63.26    9.09
   2  -3  -1   70.78    8.78
  -2  -3   1   64.64    9.61
   2  -3  -1   66.58    8.88
  -2   3  -1   68.21    8.74
   3  -3   1  239.11   31.42
  -3   3   1  253.66   31.50
  -3  -3  -1  238.52   31.47
  -3   3   1  245.44   31.44
   3   3  -1  237.50   31.57
   3  -3   1  246.93   31.59
   3  -3   1  251.16   32.03
   3  -3   1  253.90   31.60
   3  -3   1  237.86   31.94
   3  -3   1  243.46   31.43
  -3  -3  -1  246.00   31.96
  -3  -3  -1  237.64   31.56
  -3   3   1  240.23   32.09
  -3   3   1  244.65   31.98
  -3   3   1  231.44   31.49
   3  -3   1  229.68   31.80
   3  -3   1  239.54   31.47
   3   3  -1  236.63   32.22
  -3  -3  -1  257.82   31.86
  -3   3   1  247.16   32.00
   3   3  -1  225.59   31.55
  -3  -3  -1  243.05   31.47
  -3   3   1  233.21   31.59
  -3  -3  -1  224.70   32.28
   3   3  -1  252.64   31.47
   3   3  -1  235.63   31.46
   3   3  -1  243.06   31.83
   3   3  -1  246.48   31.56
   3   3   1  254.51   31.59
   3  -3  -1  248.54   31.90
  -3  -3   1  213.41   32.20
  -3   3  -1  234.25   31.91
  -3   3  -1  241.42   31.40
  -3  -3   1  240.10   31.81
  -3   3  -1  254.41   31.49
   3  -3  -1  240.46   31.48
   3  -3  -1  245.00   31.60
  -3  -3   1  238.91   31.91
  -3   3  -1  253.25   31.60
   3   3   1  228.57   31.45
   3  -3  -1  240.53   32.08
   3   3   1  225.49   31.81
   3   3   1  249.46   32.29
   3   3   1  248.17   31.56
  -3   3  -1  246.62   31.49
  -3  -3   1  229.75   31.54
  -3   3  -1  231.87   32.02
   3  -3  -1  241.19   31.62
   3  -3  -1  251.46   31.44
  -3   3  -1  249.23   31.88
  -3  -3   1  246.39   31.46
   3  -3  -1  249.35   31.48
   3  -3  -1  240.43   32.07
   3   3   1  245.36   31.48
   4  -3   1   42.52    5.95
  -4  -3  -1   45.12    5.81
  -4   3   1   30.86    6.58
  -4   3   1   49.39    7.31
   4  -3   1   42.10    5.98
  -4  -3  -1   39.25    5.77
   4   3  -1   37.04    5.76
   4   3  -1   47.36    6.75
   4   3  -1   49.96    6.01
  -4   3   1   43.03    5.81
   4  -3   1   46.67    6.84
  -4   3   1   39.58    6.00
   4  -3   1   49.85    6.86
  -4   3   1   42.06    5.86
   4   3  -1   37.75    7.04
   4   3  -1   45.05    5.91
   4   3  -1   41.76    5.77
  -4  -3  -1   48.89    6.97
   4  -3   1   56.79    7.43
   4  -3   1   40.92    5.78
  -4  -3  -1   40.90    6.60
   4  -3   1   39.46    5.71
   4  -3   1   43.55    5.69
  -4  -3  -1   39.15    7.25
  -4  -3  -1   40.77    5.99
  -4   3   1   44.69    6.73
   4   3  -1   43.02    5.93
   4   3   1   45.86    6.00
  -4   3  -1   47.44    7.28
   4  -3  -1   45.65    7.13
   4   3   1   42.08    5.79
   4  -3  -1   44.69    5.80
   4   3   1   37.36    5.89
   4  -3  -1   46.43    6.02
   4  -3  -1   41.73    6.70
  -4  -3   1   38.30    5.96
  -4   3  -1   37.02    6.79
  -4   3  -1   44.62    5.68
  -4  -3   1   39.73    6.65
  -4  -3   1   40.93    5.76
  -4  -3   1   42.17    5.81
  -4   3  -1   43.34    5.86
  -4   3  -1   44.79    6.05
   4  -3  -1   44.16    6.02
   4   3   1   40.17    7.16
   4   3   1   43.48    5.79
   4  -3  -1   41.50    5.68
   4   3   1   45.32    5.92
   4   3   1   44.94    6.81
   4  -3  -1   43.34    5.80
  -4  -3   1   40.37    7.20
  -4   3  -1   42.78    5.80
   4  -3  -1   37.31    6.70
  -4   3  -1   39.92    6.48
  -4  -3   1   42.90    6.84
   5  -3   1    1.06    2.25
   5  -3   1    2.38    0.73
  -5  -3  -1    3.10    2.28
   5   3  -1    1.50    1.90
  -5   3   1   -0.50    1.47
   5  -3   1    0.21    1.67
   5   3  -1    0.16    1.92
  -5   3   1   -0.22    0.66
  -5  -3  -1    0.97    0.70
  -5  -3  -1   -1.78    1.92
   5   3  -1    1.93    0.95
   5  -3   1    1.31    0.86
   5  -3   1    2.18    0.78
   5   3  -1   -1.77    1.68
   5   3  -1    1.83    1.05
  -5   3   1   -0.29    1.01
   5  -3   1    6.25    1.60
   5   3  -1    0.74    1.06
  -5  -3  -1   -1.02    0.86
   5  -3   1    2.21    2.04
  -5   3   1    1.04    2.50
  -5   3   1    0.33    1.05
   5   3  -1    0.29    1.03
   5   3  -1    0.01    0.72
  -5  -3  -1    1.36    2.28
   5  -3   1    1.47    1.10
  -5  -3  -1    4.27    1.13
  -5   3   1    0.96    2.24
  -5   3  -1    3.03    1.11
  -5  -3   1    0.05    1.76
  -5  -3   1   -0.28    0.92
   5  -3  -1    0.32    0.83
   5  -3  -1    3.24    2.15
   5   3   1    1.89    0.78
   5  -3  -1    0.53    0.72
  -5   3  -1    1.57    0.79
  -5   3  -1    1.77    2.27
   5   3   1    0.09    1.09
  -5  -3   1    0.06    1.84
   5  -3  -1    4.52    2.67
   5  -3  -1    4.87    1.50
   5   3   1    0.62    1.75
  -5  -3   1    1.66    1.17
   5   3   1    0.15    0.91
   5  -3  -1    1.44    1.03
   5   3   1    1.55    2.00
  -5  -3   1    1.20    0.75
  -5   3  -1    0.89    1.71
  -5   3  -1    5.31    2.73
  -5  -3   1    0.53    1.89
   5   3   1    1.43    1.08
   5   3   1    2.38    0.90
   5  -3  -1    1.83    0.68
  -5   3  -1    0.65    1.04
   5  -3  -1    6.16    2.38
  -6   3   1   18.34    3.49
   6  -3   1   10.21    2.16
  -6   3   1    9.36    2.26
   6  -3   1   12.03    1.96
   6   3  -1   16.50    2.29
  -6   3   1    5.55    1.71
   6   3  -1   11.40    2.20
  -6   3   1   13.18    3.85
  -6  -3  -1   13.37    3.89
   6  -3   1   12.05    3.12
   6  -3   1   12.07    3.71
  -6   3   1   11.42    2.19
   6  -3   1   16.80    3.64
  -6  -3  -1   11.25    2.18
   6   3  -1   13.99    3.59
  -6   3   1    9.34    3.32
  -6  -3  -1   13.38    3.47
   6  -3   1   12.03    1.84
  -6  -3  -1    7.38    1.81
   6   3  -1   12.24    2.28
   6   3  -1   11.64    2.30
  -6  -3  -1    8.14    2.20
   6  -3   1   12.41    2.06
   6   3  -1   10.54    3.15
   6   3  -1   10.82    3.55
   6  -3   1   11.29    2.49
  -6  -3  -1   10.44    3.40
   6  -3  -1    8.23    2.19
  -6   3  -1   10.45    2.95
   6   3   1   10.97    2.22
  -6  -3   1   12.00    3.34
   6  -3  -1    7.72    2.26
  -6   3  -1   10.30    3.58
  -6   3  -1   11.52    2.23
   6   3   1    4.94    3.13
  -6  -3   1   10.18    3.44
   6   3   1   13.94    2.38
  -6  -3   1    9.39    1.90
   6  -3  -1   16.02    3.78
  -6  -3   1   14.88    2.23
  -6   3  -1   14.01    2.56
   6  -3  -1   11.95    3.37
   6  -3  -1    9.33    3.55
  -6  -3   1   10.56    3.57
   6  -3  -1   12.23    2.05
   6  -3  -1    9.40    1.84
   6   3   1   13.18    3.34
   6  -3  -1   10.39    1.75
  -6   3  -1    7.08    1.87
  -6   3  -1   18.37    3.89
  -6  -3   1   10.33    2.27
   6   3   1   16.80    2.29
   6   3   1   15.06    2.42
  -7   3   1   -0.06    1.24
  -7   3   1    0.75    1.80
   7  -3   1    0.30    1.02
  -7  -3  -1    0.23    1.14
   7   3  -1    0.36    0.78
   7   3  -1   -0.79    1.27
  -7   3   1    3.44    3.13
  -7  -3  -1   -2.98    1.61
   7   3  -1    0.54    2.05
   7  -3   1    0.22    1.91
   7  -3   1    1.70    1.06
   7   3  -1   -0.59    1.05
  -7  -3  -1   -0.69    1.18
  -7   3   1   -0.53    2.11
   7  -3   1   -3.92    1.87
   7   3  -1    1.43    2.22
   7  -3   1    0.91    0.70
  -7  -3  -1   -0.66    2.24
   7   3  -1    2.18    1.42
  -7  -3  -1    0.01    0.82
  -7   3   1    0.37    1.16
   7  -3   1    0.30    0.81
   7   3  -1   -0.98    2.16
  -7  -3  -1    0.12    2.57
   7  -3   1   -0.04    1.40
  -7   3   1    0.72    0.78
   7  -3   1    0.05    1.95
  -7   3  -1   -0.37    2.43
  -7   3  -1   -0.49    1.03
   7   3   1    0.24    1.21
  -7  -3   1    0.48    1.16
  -7   3  -1    0.07    0.87
   7  -3  -1   -2.02    1.19
   7   3   1   -0.70    0.71
  -7   3  -1   -0.48    1.70
   7  -3  -1   -0.33    0.60
  -7  -3   1    1.09    2.34
   7   3   1    0.01    1.05
   7   3   1   -0.56    1.74
   7  -3  -1    0.10    1.03
   7  -3  -1   -1.17    0.95
   7  -3  -1    1.39    2.41
  -7  -3   1    0.94    0.79
  -7  -3   1    2.05    1.34
   7  -3  -1   -1.17    1.97
   7  -3  -1    1.67    0.93
   7   3   1   -0.19    2.06
  -7   3  -1    0.34    1.32
  -7  -3   1   -0.58    2.32
  -7   3  -1   -2.92    1.90
   7   3   1   -0.81    1.13
  -7  -3   1   -3.49    2.23
   7  -3  -1   -1.15    1.63
   8   3  -1    2.01    1.44
  -8  -3  -1    2.36    2.41
  -8   3   1    3.39    3.16
   8  -3   1    1.17    1.33
   8  -3   1    3.38    1.70
  -8   3   1    4.29    1.72
   8  -3   1    2.06    2.52
  -8  -3  -1    2.04    3.13
   8  -3   1   -0.54    2.32
   8   3  -1    1.25    0.98
  -8   3   1    0.48    1.04
   8   3  -1   -1.22    2.16
  -8   3   1    1.51    3.55
   8   3  -1    5.34    3.11
   8  -3   1    3.33    1.35
   8  -3   1   -0.23    0.69
   8  -3   1    2.50    0.90
  -8   3   1   -0.09    2.12
   8   3  -1    1.51    1.40
  -8  -3  -1   -1.62    1.17
   8   3  -1    1.52    2.68
  -8  -3  -1    2.13    1.11
   8   3  -1    2.77    1.65
  -8   3   1    1.34    1.43
  -8  -3  -1   -4.67    2.12
   8  -3   1    1.67    2.39
  -8   3  -1    2.31    1.47
  -8  -3   1    2.10    1.14
   8  -3  -1    1.84    1.68
   8  -3  -1    1.62    0.78
   8   3   1    2.97    1.50
   8  -3  -1    1.91    2.53
  -8   3  -1    2.32    1.12
   8  -3  -1    0.87    1.24
  -8  -3   1    4.59    2.94
  -8   3  -1   -1.77    2.56
  -8   3  -1    0.68    2.70
  -8  -3   1    1.38    2.83
  -8  -3   1    0.12    1.44
   8   3   1    4.15    1.49
   8  -3  -1    1.54    1.23
   8   3   1   -0.33    2.32
   8   3   1    1.51    2.63
   8   3   1    0.98    1.03
   8  -3  -1    1.63    1.01
   8  -3  -1   -1.24    2.30
  -8   3  -1   -0.28    1.39
   8  -3  -1    3.47    2.92
  -8   3  -1    2.52    2.36
   8   3   1    1.53    1.44
  -8  -3   1    2.50    2.98
   9   3  -1    0.35    1.26
  -9  -3  -1   -3.48    2.96
   9   3  -1    1.04    1.69
   9   3  -1    4.47    3.27
   9  -3   1    0.64    1.45
  -9  -3  -1   -2.17    1.23
  -9   3   1    0.69    1.63
   9  -3   1   -0.22    0.97
  -9  -3  -1    4.41    3.82
  -9   3   1   -2.18    1.47
   9   3  -1    7.35    3.55
   9  -3   1    1.54    2.47
  -9   3   1   -4.55    2.40
   9  -3   1    2.22    1.74
  -9  -3  -1    0.15    0.92
   9  -3   1    0.09    3.14
  -9   3   1    3.81    3.05
  -9   3   1    6.95    4.07
   9  -3   1    1.63    2.20
   9   3  -1    1.75    1.07
   9  -3   1    0.24    0.78
  -9   3   1    0.54    0.95
  -9  -3  -1    1.43    2.87
   9  -3   1    0.59    2.67
   9   3  -1    2.06    1.55
  -9   3  -1   -1.82    2.80
   9  -3  -1    1.37    2.62
  -9   3  -1   -0.05    1.64
   9  -3  -1    0.68    1.36
   9  -3  -1    2.38    1.25
   9   3   1   -1.69    2.44
   9  -3  -1    1.20    1.46
  -9  -3   1   -0.11    1.05
   9   3   1    0.04    1.32
  -9  -3   1   -0.99    2.97
   9  -3  -1    0.20    1.92
   9   3   1    1.96    1.19
  -9  -3   1    5.27    4.02
   9  -3  -1   -0.01    2.75
  -9   3  -1   -3.56    2.39
   9  -3  -1   -0.05    0.71
  -9   3  -1    1.79    1.19
   9  -3  -1    5.96    3.24
   9   3   1    0.06    2.58
   9   3   1    2.05    1.72
  -9  -3   1    2.21    1.76
  -9   3  -1    2.82    1.64
   9   3   1    1.07    1.51
  -9   3  -1   -1.06    2.19
  -9  -3   1    2.60    2.69
  10  -3   1    3.82    3.40
  10  -3   1    8.17    4.08
 -10  -3  -1    1.87    3.28
 -10   3   1    5.56    2.23
  10  -3   1    1.36    0.97
 -10   3   1    0.74    1.01
 -10   3   1   -0.27    3.70
  10   3  -1    4.36    1.58
  10   3  -1    1.37    1.65
 -10   3   1   -2.20    2.85
  10  -3   1    1.41    1.63
 -10  -3  -1    2.31    1.43
 -10   3   1   -0.03    1.83
  10   3  -1   -0.45    3.28
  10   3  -1   -1.52    1.53
  10  -3   1    3.62    2.09
  10   3  -1    7.55    4.37
 -10  -3  -1    6.15    4.23
  10   3  -1    1.56    1.70
 -10   3   1    0.22    3.39
  10  -3   1   -1.94    2.97
 -10  -3  -1    3.32    3.81
  10  -3   1    1.17    1.31
  10  -3  -1    1.57    1.55
 -10  -3   1   -0.20    3.46
  10   3   1    4.61    2.15
  10   3   1    0.06    1.24
 -10  -3   1   -0.12    1.12
  10  -3  -1    5.00    2.33
  10   3   1    4.13    1.97
  10  -3  -1    1.98    1.42
  10  -3  -1   -0.75    3.09
 -10   3  -1    2.34    2.04
 -10  -3   1    3.54    3.70
 -10   3  -1    7.21    2.35
 -10   3  -1    6.80    3.45
 -10   3  -1    0.85    1.16
  10   3   1    2.41    3.73
  10   3   1    3.57    2.06
 -10  -3   1    4.80    3.98
  10  -3  -1   -1.48    2.94
  10  -3  -1    7.26    3.70
 -10   3  -1    3.28    4.10
  10   3   1    4.71    3.28
 -10   3  -1    7.02    4.31
  11   3  -1    2.83    3.45
 -11   3   1    5.45    2.28
 -11   3   1    0.14    1.18
  11  -3   1   -0.80    2.22
 -11  -3  -1   -0.42    3.81
  11  -3   1   -0.93    3.82
  11   3  -1   -1.25    1.47
 -11   3   1   -1.85    3.23
  11  -3   1    0.94    1.73
 -11  -3  -1    8.88    5.35
  11  -3   1    2.16    3.59
 -11   3   1   -0.36    4.14
  11   3  -1    0.28    1.94
 -11  -3  -1   -0.71    1.29
 -11   3   1    2.96    4.28
 -11  -3  -1    0.99    3.44
 -11   3   1   -3.68    1.85
  11   3  -1   -8.17    2.73
 -11  -3   1   -0.83    1.23
 -11  -3   1    1.31    4.18
 -11  -3   1    0.18    3.46
  11  -3  -1    4.42    4.71
  11  -3  -1    3.46    4.23
 -11   3  -1    2.27    4.29
 -11   3  -1   -1.55    3.48
  11   3   1   -4.52    2.89
  11  -3  -1   -1.11    3.37
  11  -3  -1   -1.40    2.15
 -11   3  -1   -4.33    3.42
  11   3   1    1.93    1.97
 -11   3  -1    1.84    1.56
 -11   3  -1   -2.83    1.79
 -11   3  -1   -0.26    1.97
  11   3   1   -3.87    2.97
  11   3   1   -0.20    1.90
 -11  -3   1    5.05    4.39
  11  -3  -1   -1.21    1.53
  12   3  -1   -1.64    3.41
  12  -3   1   -1.24    3.35
  12  -3   1    3.78    4.43
  12   3  -1   -1.63    1.65
  12  -3   1   -1.77    1.63
 -12   3   1    3.01    4.08
 -12  -3  -1   -0.07    1.55
 -12  -3  -1   -0.96    4.29
 -12  -3  -1   -4.51    3.41
  12   3  -1   -0.04    2.32
 -12   3   1   11.01    5.97
  12  -3   1   -0.32    2.54
  12   3  -1   -5.29    3.77
 -12   3   1   -3.20    4.63
 -12   3   1   -2.68    1.18
 -12  -3  -1   -3.24    3.84
  12   3   1    1.19    4.02
  12   3   1   -0.91    2.00
 -12   3  -1    0.81    4.22
  12  -3  -1   -0.42    3.63
 -12  -3   1   -1.38    1.32
 -12   3  -1   -3.29    5.23
 -12   3  -1    0.26    2.33
  12  -3  -1    3.07    2.37
 -12   3  -1    1.88    4.31
  12  -3  -1    0.94    1.94
 -12  -3   1   -5.21    3.17
 -12  -3   1   -1.82    4.08
  12   3   1    3.21    2.32
  12  -3  -1    0.99    3.96
 -12  -3   1    0.55    4.93
  12  -3  -1    3.36    4.35
  13   3  -1   -1.39    2.17
  13   3  -1    2.02    2.56
 -13  -3  -1    1.36    1.78
  13  -3   1    0.73    2.77
  13  -3   1   -0.01    1.97
  13   3  -1    3.58    4.72
 -13  -3  -1    6.44    5.40
 -13  -3  -1   -0.74    5.45
  13   3   1   -1.76    3.74
 -13  -3   1   -0.47    1.60
 -13  -3   1   -0.81    5.55
  13  -3  -1    1.14    2.01
  13   3   1    1.24    2.48
  13  -3  -1    0.54    2.76
  13   3   1   -1.98    2.10
 -13  -3   1   -2.08    6.12
 -14  -3  -1    1.87    2.26
  14   3  -1    2.08    3.02
  14  -3   1    0.41    2.77
  14  -3  -1    7.15    3.52
 -14  -3   1    2.36    2.12
  14   3   1    0.09    2.95
 -14  -3   1   -7.43    5.38
 -15  -3  -1   -3.11    1.93
  15  -3   1    2.71    3.16
  15   3  -1    1.33    3.00
 -15  -3   1   -0.23    2.21
  15   3   1    1.99    2.93
  15  -3  -1    0.08    3.11
  16   3  -1    2.49    3.73
  16  -3   1   -2.89    3.41
  16  -3  -1    4.81    4.25
  16   3   1    1.27    3.47
   0   4   1    4.88    0.89
   0   4   1    5.92    0.93
   0  -4  -1    4.07    0.88
   0  -4  -1    4.94    0.98
   0   4  -1    4.35    0.79
   0  -4   1    4.83    0.82
   0   4  -1    4.19    1.21
   0  -4   1    4.59    0.79
   0  -4   1    5.38    1.30
   0   4  -1    4.37    1.04
   0  -4  -1    4.82    0.87
   0  -4  -1    7.06    1.34
   0   4   1    4.21    1.32
   0  -4  -1    4.22    0.78
   0  -4  -1    3.38    1.52
   0  -4   1    4.95    0.73
   0   4  -1    6.05    0.83
   0  -4   1    5.71    1.08
   1   4  -1   95.94   12.77
   1  -4   1   95.96   13.12
   1  -4   1   92.30   12.99
   1   4  -1   96.68   12.85
  -1  -4  -1   97.08   12.84
   1   4  -1   95.45   12.86
   1  -4   1  104.51   13.01
  -1   4   1  104.24   13.23
   1   4  -1  101.50   12.80
  -1  -4  -1   96.66   12.78
   1   4  -1   91.09   12.94
  -1  -4  -1   98.61   12.80
   1   4  -1   92.93   13.64
  -1  -4  -1   97.39   12.86
   1  -4   1   98.88   12.87
   1   4  -1   94.39   12.75
   1  -4   1  101.49   12.85
  -1   4   1  101.29   12.93
  -1   4   1   99.02   13.11
   1  -4   1   99.92   12.83
  -1   4   1  104.28   12.82
   1  -4   1  105.06   12.79
  -1   4   1  100.08   12.87
  -1  -4  -1   99.24   12.83
  -1  -4   1   94.88   12.79
   1   4   1   95.19   13.74
   1  -4  -1  102.51   12.95
   1   4   1   94.13   12.98
   1  -4  -1   97.52   13.01
   1   4   1   98.49   12.83
  -1   4  -1   94.76   12.95
  -1   4  -1  104.45   13.09
  -1   4  -1  105.03   12.84
  -1   4  -1  103.80   12.79
   1   4   1   92.04   13.01
  -1   4  -1   89.03   12.87
   1   4   1   98.28   12.81
   1  -4  -1   99.93   12.93
   1  -4  -1   97.56   13.27
  -1  -4   1   94.25   12.75
   1   4   1   90.86   12.77
  -1  -4   1  102.85   12.77
   1  -4  -1   97.30   12.85
  -1  -4   1   99.82   12.84
   1  -4  -1   96.33   12.86
   2   4  -1   16.82    2.45
   2   4  -1   12.21    3.58
   2   4  -1   17.21    2.33
   2  -4   1   16.02    2.44
   2   4  -1   12.80    2.57
  -2  -4  -1   18.88    2.39
  -2  -4  -1   11.55    2.29
  -2   4   1   14.05    2.47
  -2  -4  -1   14.32    3.80
  -2   4   1   15.23    3.29
  -2   4   1   16.91    3.16
  -2   4   1   14.20    2.35
   2  -4   1   18.85    2.79
   2  -4   1   22.76    3.41
  -2  -4  -1   16.89    2.78
  -2   4   1   13.68    3.34
   2   4  -1   16.92    2.77
  -2  -4  -1   16.62    2.78
  -2   4   1   17.31    2.52
   2   4  -1   17.07    2.30
  -2  -4  -1   15.45    2.34
   2  -4   1   14.96    2.46
   2  -4   1   15.28    2.42
  -2  -4   1   18.71    2.50
   2  -4  -1   16.48    2.47
   2   4   1   20.25    2.98
  -2  -4   1   18.34    2.38
  -2  -4   1   15.31    2.32
  -2   4  -1   18.79    2.56
   2   4   1   19.22    2.53
   2   4   1   16.24    2.34
   2   4   1   15.09    2.35
   2  -4  -1   15.88    2.91
  -2  -4   1   21.44    4.06
   2   4   1   20.61    4.08
  -2  -4   1   18.10    2.36
  -2  -4   1   14.90    2.49
  -2   4  -1   15.94    2.36
   2  -4  -1   15.17    2.52
   2  -4  -1   17.70    3.38
  -2   4  -1   15.48    3.11
   2   4   1   16.15    2.64
  -2   4  -1   16.83    2.42
  -2   4  -1   14.59    2.93
  -2   4  -1   20.63    3.48
   2  -4  -1   19.97    2.88
  -3   4   1    7.61    1.54
   3  -4   1   11.66    1.62
  -3  -4  -1    9.54    1.56
  -3  -4  -1   10.14    2.34
   3  -4   1    8.68    1.56
   3  -4   1    8.96    2.04
   3  -4   1    9.19    1.71
   3  -4   1   11.08    2.68
   3   4  -1    8.92    2.87
   3   4  -1    8.30    1.77
   3   4  -1    8.09    2.24
   3  -4   1   16.13    3.09
  -3   4   1    5.25    2.46
   3  -4   1    7.68    1.54
   3   4  -1   11.73    1.80
   3   4  -1   10.68    1.55
  -3   4   1   17.68    3.08
   3   4  -1    8.10    1.48
  -3   4   1    8.86    1.61
   3  -4   1   11.31    2.39
  -3   4   1    7.17    2.43
  -3  -4  -1   13.87    3.54
  -3   4   1    7.34    1.66
   3  -4  -1   11.37    2.81
   3  -4  -1    6.99    2.29
   3   4   1   11.38    2.48
  -3  -4   1    8.44    1.50
  -3   4  -1    8.58    1.70
   3   4   1    5.58    2.86
   3  -4  -1   11.81    1.66
   3   4   1   12.45    1.85
  -3   4  -1   10.49    1.65
   3   4   1   11.15    1.60
   3  -4  -1    9.58    1.68
   3  -4  -1   12.03    2.90
  -3   4  -1    8.50    2.46
  -3   4  -1   14.92    3.03
  -3   4  -1    8.66    1.49
   3  -4  -1    5.60    1.63
  -3  -4   1    8.89    1.56
  -3  -4   1    7.05    2.11
   3   4   1    8.64    1.82
  -3  -4   1   12.41    3.27
   3  -4  -1    9.82    1.97
  -3   4  -1    7.85    1.52
  -3  -4   1   10.87    2.54
   3  -4  -1    9.10    1.55
   3   4   1    6.55    1.45
  -3   4  -1   11.37    2.52
   4   4  -1    2.24    0.77
   4   4  -1    0.91    1.09
   4   4  -1    0.19    0.84
  -4  -4  -1    0.02    1.73
   4  -4   1   -0.25    1.27
  -4   4   1   -2.94    2.11
   4   4  -1   -0.54    1.97
  -4   4   1    1.15    0.98
   4   4  -1    0.87    1.71
  -4   4   1    2.99    1.84
  -4  -4  -1    5.62    2.55
  -4   4   1    2.40    2.25
  -4   4   1    0.74    0.67
  -4  -4  -1    2.04    0.76
  -4   4   1    2.41    0.95
   4  -4   1    1.53    0.98
   4  -4   1    2.52    0.81
   4  -4   1    3.16    1.85
   4  -4   1    3.27    1.73
   4   4  -1    0.77    0.71
   4  -4   1    1.03    0.70
   4   4  -1    3.21    1.20
  -4  -4  -1    0.38    0.80
  -4  -4  -1    0.24    1.71
   4  -4   1    3.19    0.88
   4  -4   1    2.06    2.17
  -4  -4  -1    0.53    0.89
   4   4   1    0.97    0.89
  -4  -4   1   -1.65    1.80
   4   4   1    0.36    1.75
  -4  -4   1   -0.40    0.61
   4  -4  -1    0.25    1.31
  -4   4  -1    0.02    0.61
   4  -4  -1   -0.28    0.86
   4  -4  -1    2.45    2.05
  -4   4  -1    4.45    2.03
   4  -4  -1    2.20    1.87
  -4   4  -1   -3.31    2.05
  -4  -4   1    1.03    0.98
   4  -4  -1    2.23    0.69
   4  -4  -1    0.01    0.84
  -4   4  -1    2.54    1.02
   4  -4  -1    0.20    2.23
  -4  -4   1    0.64    1.66
  -4   4  -1    3.54    1.71
   4   4   1    0.41    1.00
  -4   4  -1    1.17    0.66
   4   4   1    1.91    2.26
   4  -4  -1    0.78    0.65
   4   4   1    1.37    0.73
   4   4   1    0.62    0.73
  -4  -4   1    3.34    2.12
  -4   4  -1    1.47    0.99
   5  -4   1   17.52    2.91
   5   4  -1   18.46    2.52
   5   4  -1   16.67    2.37
  -5  -4  -1   16.42    3.55
   5  -4   1   15.45    2.35
  -5  -4  -1   10.83    2.41
  -5   4   1   11.85    2.34
   5  -4   1   21.76    3.99
  -5  -4  -1   10.00    3.34
  -5  -4  -1   19.44    4.42
  -5   4   1   15.82    3.55
  -5  -4  -1   16.27    2.38
  -5   4   1   13.58    3.89
   5  -4   1   20.18    2.89
   5   4  -1   17.52    2.75
   5  -4   1   10.66    3.39
  -5   4   1   12.80    3.51
   5  -4   1   17.47    2.35
   5   4  -1   11.28    3.22
  -5  -4  -1   19.57    2.53
   5   4  -1   10.94    2.45
   5  -4   1   15.39    2.34
   5   4  -1   17.47    4.14
  -5   4   1   12.32    2.54
   5  -4   1   11.30    3.27
   5   4  -1   22.82    2.92
  -5   4   1   15.93    2.57
   5   4   1   20.40    3.82
  -5  -4   1   23.03    4.03
   5   4   1   14.51    2.36
  -5   4  -1   14.67    3.24
   5   4   1   18.65    4.24
   5  -4  -1   16.23    3.62
  -5   4  -1   10.49    3.65
   5  -4  -1   12.13    2.51
   5  -4  -1   11.52    2.23
  -5  -4   1   11.69    3.97
   5  -4  -1   18.94    4.21
  -5   4  -1    7.52    3.16
   5  -4  -1   10.69    3.32
   5   4   1   13.92    2.35
  -5   4  -1   11.55    2.37
  -5  -4   1   13.34    2.29
  -5  -4   1   14.25    2.70
  -5  -4   1   13.17    2.42
   5  -4  -1   15.29    2.86
  -5   4  -1   16.98    2.48
   5   4   1   18.25    2.75
   5   4   1   17.74    2.78
  -5   4  -1    9.97    2.45
  -5  -4   1   15.01    3.36
   5  -4  -1   13.64    2.24
   5   4   1   10.97    2.48
   5  -4  -1   14.02    2.41
   6   4  -1    1.54    1.18
   6  -4   1    3.22    0.95
   6   4  -1    3.08    2.21
   6  -4   1    2.95    1.64
  -6  -4  -1    2.05    2.17
  -6  -4  -1   -0.32    2.31
  -6   4   1    4.23    3.10
   6  -4   1    1.84    1.27
   6   4  -1    3.72    2.46
  -6   4   1    6.64    2.89
  -6   4   1    3.13    1.39
   6  -4   1    1.91    2.19
   6  -4   1    2.20    0.84
  -6   4   1    0.20    0.77
  -6   4   1    1.58    2.01
  -6  -4  -1    0.71    0.89
   6   4  -1    4.69    1.56
   6   4  -1    2.35    1.26
  -6  -4  -1   -1.41    0.99
  -6  -4  -1    3.08    2.68
  -6  -4  -1    2.63    1.44
   6  -4   1    1.59    0.99
  -6   4   1    2.90    1.18
   6   4  -1    2.30    0.89
   6  -4   1    0.69    2.07
   6  -4   1    3.15    2.16
  -6  -4   1    3.73    1.29
   6   4   1    0.55    1.97
   6  -4  -1    2.99    1.17
   6  -4  -1    2.76    0.84
  -6   4  -1    1.99    1.27
   6  -4  -1    4.87    1.52
  -6  -4   1    3.50    1.10
  -6   4  -1    0.45    0.84
   6   4   1    3.95    1.43
   6   4   1    1.55    0.94
  -6  -4   1    3.20    1.32
   6  -4  -1    4.74    1.63
   6  -4  -1    5.57    2.46
  -6  -4   1    5.08    2.71
   6  -4  -1   -0.84    1.93
  -6   4  -1    2.43    1.23
  -6  -4   1    2.51    2.48
   6   4   1    2.93    1.15
  -6   4  -1    2.12    1.87
  -6   4  -1    0.82    2.30
  -6   4  -1    6.08    2.74
   6   4   1   -1.51    1.66
  -6  -4   1    0.59    2.06
   6  -4  -1   -1.14    2.04
   6  -4  -1    2.77    0.89
   6   4   1    3.65    1.35
  -7   4   1    2.50    1.12
   7   4  -1    3.51    1.39
   7   4  -1    3.25    2.72
  -7   4   1    2.45    2.27
   7  -4   1    4.02    0.97
   7   4  -1    3.38    1.52
  -7   4   1    3.59    1.45
  -7   4   1    0.70    3.17
   7   4  -1    8.89    3.07
   7  -4   1    4.19    2.91
  -7  -4  -1   -0.48    2.16
   7  -4   1    8.62    2.89
  -7   4   1    4.36    1.68
   7  -4   1    3.06    1.43
   7   4  -1    2.64    1.14
   7  -4   1    1.98    1.04
  -7   4   1   -1.42    2.09
   7  -4   1    3.04    1.18
   7  -4   1    3.50    1.63
  -7  -4  -1   -2.91    2.14
  -7  -4  -1    4.97    1.74
  -7  -4  -1    1.63    2.63
  -7  -4  -1    2.69    1.06
   7  -4   1    1.92    2.29
   7   4  -1    4.01    1.53
   7  -4  -1    1.63    1.60
   7  -4  -1    4.95    1.38
  -7   4  -1    1.42    1.05
   7  -4  -1    5.32    2.81
   7  -4  -1    4.37    1.00
   7   4   1    4.59    2.83
  -7  -4   1    4.65    2.56
  -7   4  -1    3.92    1.67
   7  -4  -1   -0.34    2.11
   7  -4  -1    2.83    0.98
  -7  -4   1    2.19    2.66
  -7   4  -1    7.81    3.33
   7   4   1    1.42    1.34
   7   4   1    1.14    1.24
  -7   4  -1    6.58    3.22
   7  -4  -1    1.02    2.33
   7  -4  -1    1.00    1.26
   7   4   1    2.26    1.02
   7   4   1    0.62    2.29
   7   4   1    0.10    1.23
  -7  -4   1    1.90    2.60
  -7  -4   1    2.58    1.10
  -7   4  -1    4.96    1.49
  -7   4  -1    3.54    2.21
  -7  -4   1    2.87    1.50
   8   4  -1    0.62    1.38
  -8  -4  -1    4.69    3.04
   8   4  -1    0.11    1.22
   8  -4   1   -0.03    1.40
   8   4  -1   -1.15    1.15
  -8   4   1   -2.96    1.21
   8  -4   1   -4.61    2.01
   8  -4   1    0.14    0.73
   8  -4   1   -2.12    2.35
  -8  -4  -1    1.45    1.45
   8   4  -1   -1.04    0.83
  -8   4   1    0.61    3.08
   8  -4   1    0.05    1.13
  -8  -4  -1    0.78    3.01
  -8  -4  -1   -0.49    0.83
  -8  -4  -1    5.37    3.27
   8   4  -1   -2.00    2.01
   8   4  -1   -0.30    2.41
  -8   4   1   -0.52    0.87
   8  -4   1   -0.28    1.07
  -8   4   1    0.26    2.84
   8  -4   1   -1.17    0.72
  -8   4   1   -2.21    1.67
   8  -4   1   -0.43    2.10
  -8   4   1    1.34    1.50
   8   4   1   -1.37    2.30
   8   4   1    0.17    1.34
   8  -4  -1   -1.27    1.09
   8  -4  -1   -1.87    1.36
   8   4   1   -0.35    0.89
   8  -4  -1    0.57    2.55
  -8   4  -1    0.04    1.40
   8   4   1    2.45    2.64
  -8  -4   1    0.79    0.91
   8   4   1   -0.42    1.37
   8  -4  -1   -0.25    0.74
  -8   4  -1   -3.09    1.80
   8  -4  -1   -0.57    0.67
  -8  -4   1    0.44    1.44
  -8   4  -1   -2.31    2.44
   8  -4  -1   -1.77    2.36
  -8  -4   1   -4.29    2.05
  -8   4  -1   -0.33    1.31
   8  -4  -1   -3.48    2.22
  -8   4  -1    1.20    3.08
  -8   4  -1   -0.41    0.90
  -8  -4   1    0.58    2.80
  -8  -4   1   -2.05    2.59
   8   4   1   -3.04    1.08
   8  -4  -1    0.11    1.22
   9  -4   1   -0.78    0.71
  -9   4   1    0.45    3.09
   9  -4   1    0.85    1.33
   9  -4   1    0.22    3.12
  -9  -4  -1    0.66    1.60
   9   4  -1    1.16    1.54
  -9   4   1    1.48    1.30
   9   4  -1    1.90    2.77
  -9   4   1   -1.33    1.50
  -9   4   1   -4.70    3.15
   9   4  -1   -3.03    1.41
  -9  -4  -1    1.05    1.09
  -9   4   1   -0.62    1.54
   9  -4   1   -0.27    0.94
  -9  -4  -1   -1.12    2.74
   9   4  -1   -0.34    0.98
  -9   4   1    0.11    2.60
   9   4  -1   -1.05    1.33
  -9  -4  -1    0.30    3.28
   9  -4   1    1.08    2.67
   9   4  -1   -1.91    2.44
  -9  -4  -1    0.24    3.32
   9  -4   1    0.91    2.53
   9  -4   1   -0.20    1.57
  -9   4  -1    0.73    0.99
  -9   4  -1   -0.02    1.52
  -9   4  -1   -0.87    1.81
  -9   4  -1    4.12    1.81
  -9   4  -1   -6.56    2.47
   9   4   1    0.99    1.67
   9  -4  -1    2.13    3.06
  -9  -4   1   -1.72    2.28
   9  -4  -1   -0.85    2.86
  -9  -4   1   -2.66    1.35
   9   4   1   -2.10    2.60
   9   4   1    7.44    3.54
   9   4   1   -0.86    1.39
   9  -4  -1    0.94    1.07
   9  -4  -1   -0.44    1.29
  -9  -4   1   -0.13    2.60
  -9   4  -1   -4.75    2.64
  -9  -4   1   -0.19    0.93
   9   4   1    1.96    1.15
   9  -4  -1    0.52    0.81
   9  -4  -1    0.30    2.80
  -9  -4   1   -1.14    3.41
   9   4   1    1.57    1.45
   9  -4  -1   -0.67    1.59
 -10  -4  -1   14.51    4.94
 -10   4   1    8.17    2.15
 -10   4   1   13.55    5.09
  10  -4   1    5.56    3.96
 -10   4   1    6.10    4.77
  10  -4   1    8.09    2.65
 -10  -4  -1   12.18    4.94
  10  -4   1    8.81    4.32
  10   4  -1   14.25    3.10
 -10   4   1   10.51    3.09
  10  -4   1   13.41    4.74
  10   4  -1   10.62    2.78
  10   4  -1   13.86    2.55
  10  -4   1   11.21    3.00
  10  -4   1   10.01    1.98
  10   4  -1   14.16    4.94
  10   4  -1   15.86    4.97
 -10   4   1    5.43    3.67
  10   4  -1   10.66    2.67
 -10  -4  -1   20.12    6.08
 -10   4   1   10.17    2.91
 -10  -4  -1   11.99    2.49
  10   4   1    9.37    2.63
 -10  -4   1    7.80    4.45
  10   4   1    9.67    2.73
 -10   4  -1    7.18    3.95
 -10  -4   1   12.45    2.43
 -10   4  -1   15.72    3.49
  10  -4  -1   13.88    4.88
  10   4   1    9.09    4.35
  10   4   1    8.28    2.24
 -10   4  -1    8.10    2.55
 -10   4  -1   10.51    5.29
 -10   4  -1    8.21    2.06
 -10  -4   1   12.50    4.36
  10   4   1    9.97    2.87
  10   4   1    7.81    4.10
  10  -4  -1    5.27    2.67
  10  -4  -1   12.30    4.88
 -10  -4   1   12.87    5.60
 -10   4  -1   15.81    5.15
  10  -4  -1   11.80    3.28
  10  -4  -1    6.99    2.52
  10  -4  -1   16.76    4.79
  11   4  -1    4.34    2.26
  11  -4   1   -0.22    1.78
  11   4  -1    1.49    2.02
 -11  -4  -1    5.61    4.03
  11  -4   1    6.98    4.67
 -11   4   1    2.91    2.37
 -11  -4  -1    1.47    1.41
 -11  -4  -1    0.45    3.99
  11   4  -1    6.92    4.28
 -11   4   1    0.47    2.11
 -11   4   1    1.68    1.47
 -11  -4  -1    2.15    4.05
  11  -4   1   -2.04    2.73
 -11   4   1   -4.85    3.01
  11  -4   1    1.05    2.08
  11   4  -1   -3.06    3.37
 -11   4   1    6.38    5.60
 -11   4   1   -0.26    4.06
 -11  -4   1   -3.97    3.17
  11  -4  -1    0.57    2.32
  11  -4  -1   -0.25    1.67
  11  -4  -1   -3.88    2.85
  11  -4  -1   -5.02    2.71
 -11   4  -1    5.42    4.85
 -11  -4   1   -4.03    3.45
 -11   4  -1   -3.02    4.04
  11   4   1    1.81    3.27
 -11   4  -1   -0.01    1.94
 -11   4  -1    2.50    3.66
  11   4   1   -1.71    1.88
  11   4   1    3.21    2.01
 -11  -4   1   -1.43    1.24
 -11   4  -1    2.66    1.41
 -11  -4   1    0.47    3.57
  11  -4  -1    2.11    4.13
  12  -4   1    0.53    2.53
 -12  -4  -1    2.54    4.51
 -12  -4  -1    0.99    1.52
 -12   4   1    0.41    5.83
 -12  -4  -1   -0.55    4.93
  12   4  -1   -1.58    4.18
  12  -4   1    1.99    4.18
 -12   4   1    1.07    4.24
  12   4  -1    1.76    3.74
 -12   4   1    9.21    5.94
  12  -4   1    0.35    1.78
  12   4  -1   -0.60    1.91
  12   4  -1   -1.44    2.02
 -12  -4  -1    1.84    4.27
 -12  -4   1    2.23    4.77
  12   4   1    5.01    4.44
 -12   4  -1   -0.52    4.97
  12   4   1   -0.14    1.91
  12  -4  -1    1.49    2.42
  12   4   1   -0.37    2.28
 -12   4  -1    0.00    2.36
  12  -4  -1   -0.78    1.85
 -12   4  -1    0.62    5.01
  12  -4  -1    0.38    4.05
  12  -4  -1    2.35    4.56
 -12  -4   1   -1.75    1.32
 -12  -4   1   -4.53    4.10
  12  -4  -1    6.91    4.98
 -12  -4   1   -6.14    4.04
  13   4  -1    3.66    4.64
 -13  -4  -1   -1.13    1.58
  13  -4   1    2.35    2.80
  13   4  -1    3.11    2.31
  13   4  -1   -4.00    2.24
 -13  -4  -1   -1.79    5.17
  13  -4   1    1.71    2.14
  13   4   1   -0.24    4.62
  13  -4  -1    0.64    1.76
 -13  -4   1    3.37    1.97
  13   4   1   -1.76    1.95
 -13  -4   1    4.73    7.01
  13  -4  -1    0.37    2.49
  13   4   1   -1.70    2.01
  14   4  -1   -3.38    2.00
  14  -4   1    4.53    3.17
  14   4  -1    1.20    2.73
  14  -4   1   -2.86    1.98
 -14  -4  -1   -0.74    1.85
  14   4   1    2.08    2.35
  14  -4  -1   -1.75    1.99
  14  -4  -1   -2.71    2.50
 -14  -4   1    2.08    2.12
  14   4   1    9.43    3.49
  15  -4   1    6.29    4.01
  15   4  -1    4.78    3.68
 -15  -4  -1    0.11    2.32
  15   4   1    5.14    3.33
 -15  -4   1    2.41    2.55
  15  -4  -1    1.89    3.41
  16  -4   1   -0.60    3.23
  16   4  -1    3.70    3.59
  16  -4  -1    4.76    4.46
  16   4   1    7.01    4.02
 -16  -4   1   -0.33    2.37
   0  -5   1    2.12    1.10
   0   5   1   -1.21    0.43
   0  -5   1    0.92    0.68
   0  -5  -1    0.84    1.12
   0  -5   1    0.24    0.29
   0  -5   1   -0.06    0.43
   0  -5   1    0.09    0.37
   0   5   1   -0.39    0.53
   0  -5  -1    0.35    0.56
   0  -5  -1   -0.82    0.34
   0   5  -1   -0.22    0.40
   0  -5  -1   -0.87    0.47
   0  -5  -1    0.74    0.65
   0   5  -1    0.70    0.44
   0  -5  -1   -0.79    1.21
   0   5  -1    1.20    0.61
   0   5  -1    0.97    0.76
   0   5   1    1.52    1.17
   1   5  -1    3.99    2.36
   1   5  -1    0.06    0.43
   1   5  -1   -1.67    0.74
  -1  -5  -1   -0.26    0.43
  -1   5   1    0.85    1.38
   1  -5   1   -0.02    1.30
  -1   5   1    2.36    1.35
  -1  -5  -1   -0.04    0.68
   1  -5   1    1.23    0.88
  -1  -5  -1   -0.13    0.49
   1  -5   1    2.18    1.17
   1   5  -1    1.46    0.75
  -1   5   1    1.94    0.58
  -1  -5  -1    0.47    0.52
   1  -5   1   -0.04    0.73
  -1   5   1   -0.42    0.61
   1   5  -1    0.44    0.34
   1   5  -1    0.90    1.08
   1  -5   1    0.35    0.42
   1   5  -1    0.54    0.51
   1  -5   1   -0.12    0.56
   1  -5  -1   -0.39    1.39
  -1  -5   1    0.34    0.39
  -1   5  -1    0.55    0.47
   1   5   1    1.19    2.13
   1  -5  -1    1.38    0.81
  -1  -5   1    0.56    0.54
   1  -5  -1    1.39    0.64
   1   5   1   -0.10    1.04
   1   5   1    1.23    0.59
   1   5   1    0.92    0.43
  -1  -5   1   -0.28    0.42
  -1   5  -1   -0.80    0.96
   1   5   1    0.87    0.55
   1  -5  -1    0.52    0.74
  -1   5  -1   -0.52    0.54
   1  -5  -1    0.38    0.48
   1  -5  -1   -2.19    0.90
  -1   5  -1   -2.11    0.96
   1   5   1    0.59    1.17
  -1  -5   1    0.15    0.64
   2   5  -1  106.17   15.33
   2  -5   1  123.80   15.69
   2  -5   1  107.32   15.17
   2   5  -1  111.06   15.31
   2   5  -1  110.96   15.08
   2   5  -1  119.90   15.11
   2  -5   1  122.08   15.13
  -2   5   1  122.83   15.16
  -2   5   1  116.72   15.23
  -2  -5  -1  110.96   15.25
   2  -5   1  113.43   15.36
   2   5  -1  129.09   16.32
  -2  -5  -1  115.76   15.27
   2  -5   1  115.31   15.21
  -2  -5  -1  116.94   15.14
  -2   5   1  125.56   15.61
  -2   5   1  122.09   15.77
   2  -5   1  117.31   15.19
  -2   5   1  125.59   16.04
  -2  -5  -1  110.74   15.10
  -2  -5  -1  116.54   15.13
   2   5  -1  115.25   15.17
  -2  -5  -1  109.03   15.17
   2   5   1  113.40   15.10
   2  -5  -1  117.91   15.38
  -2   5  -1  107.06   15.19
   2  -5  -1  119.98   15.76
   2  -5  -1  107.54   15.23
  -2  -5   1  111.01   15.09
  -2   5  -1  127.25   15.69
  -2  -5   1  114.03   15.10
  -2   5  -1  123.41   15.52
   2  -5  -1  113.19   15.52
  -2   5  -1  113.29   15.18
   2   5   1  118.38   15.14
   2   5   1  115.34   15.20
  -2  -5   1  117.03   16.28
  -2   5  -1  115.24   15.88
   2  -5  -1  121.50   15.24
  -2  -5   1  116.16   15.15
  -2   5  -1  120.72   15.13
   2   5   1  131.23   16.44
   2  -5  -1  116.20   15.19
   2   5   1  113.82   15.33
  -2  -5   1  121.66   15.15
   2  -5  -1  113.69   15.38
  -3  -5  -1  424.97   55.46
   3  -5   1  439.44   56.10
   3   5  -1  403.02   55.60
  -3  -5  -1  423.98   55.74
  -3  -5  -1  420.03   55.71
   3   5  -1  420.29   55.80
  -3  -5  -1  399.28   56.58
   3   5  -1  423.85   55.45
   3  -5   1  416.45   55.47
   3  -5   1  422.48   55.66
  -3   5   1  453.92   55.62
  -3   5   1  397.57   56.19
   3   5  -1  439.24   55.55
   3   5  -1  412.17   55.46
  -3  -5  -1  417.14   55.47
  -3   5   1  434.05   56.15
   3  -5   1  443.37   55.60
   3  -5   1  436.98   55.50
  -3   5   1  437.99   55.51
   3  -5   1  430.12   55.76
   3   5  -1  391.03   56.46
  -3   5   1  413.11   55.98
   3   5   1  442.23   55.49
  -3  -5   1  436.20   55.44
   3  -5  -1  426.60   55.52
  -3  -5   1  437.81   55.66
   3   5   1  419.26   56.55
  -3   5  -1  427.88   56.08
   3  -5  -1  444.76   55.50
  -3   5  -1  423.27   55.45
   3   5   1  442.19   55.58
  -3  -5   1  433.70   55.90
  -3  -5   1  424.98   55.53
  -3   5  -1  423.82   55.94
  -3  -5   1  421.46   55.45
   3  -5  -1  438.30   55.50
   3   5   1  439.93   55.64
  -3  -5   1  432.60   55.62
  -3  -5   1  385.63   56.51
  -3   5  -1  414.05   56.10
   3  -5  -1  430.77   55.84
   3   5   1  433.29   55.85
   3  -5  -1  415.16   56.12
  -3  -5   1  422.82   55.45
  -3   5  -1  447.68   55.49
  -3   5  -1  459.08   55.61
   3  -5  -1  419.37   55.69
   3   5   1  420.74   55.45
   4   5  -1   78.18   10.72
  -4   5   1   81.86   10.78
  -4  -5  -1   81.29   10.76
  -4  -5  -1   74.51   10.86
  -4   5   1   81.67   11.64
  -4  -5  -1   77.76   12.70
  -4   5   1   81.27   11.61
   4  -5   1   83.64   10.76
  -4  -5  -1   74.10   11.22
   4  -5   1   81.08   10.98
   4  -5   1   69.08   11.81
   4   5  -1   86.47   10.93
   4   5  -1   87.64   12.68
   4   5  -1   88.08   10.92
   4  -5   1   86.57   11.33
   4   5  -1   71.76   11.23
   4   5  -1   81.81   10.75
   4  -5   1   87.86   11.74
   4  -5   1   79.55   10.71
  -4  -5  -1   76.87   11.46
  -4   5   1   87.99   11.89
  -4   5   1   83.57   10.96
   4  -5   1   83.25   10.74
   4  -5   1   87.65   10.96
   4   5  -1   78.94   10.95
   4   5   1   85.74   12.63
   4  -5  -1   91.28   11.89
   4  -5  -1   84.82   11.39
  -4  -5   1   76.88   11.19
  -4   5  -1   81.94   11.53
  -4   5  -1   79.10   10.94
  -4  -5   1   73.85   11.38
   4   5   1   81.05   10.90
  -4   5  -1   82.51   10.81
  -4   5  -1   98.30   11.89
  -4  -5   1   83.60   12.74
  -4   5  -1   79.29   11.43
   4  -5  -1   90.86   10.99
  -4  -5   1   70.97   10.72
   4  -5  -1   82.52   10.78
   4   5   1   81.85   10.75
  -4  -5   1   76.14   10.72
  -4   5  -1   75.87   10.66
  -4   5  -1   82.54   10.78
   4   5   1   78.48   10.77
   4  -5  -1   84.38   10.74
   4  -5  -1   79.00   10.78
   4   5   1   85.22   10.94
   4  -5  -1   87.74   11.09
   4  -5  -1   85.28   11.82
   4   5   1   82.19   11.35
  -5   5   1    0.75    1.64
   5  -5   1   -0.89    0.55
  -5  -5  -1   -0.13    1.64
   5   5  -1    0.06    1.09
  -5  -5  -1    0.44    1.01
   5  -5   1    1.32    0.73
   5   5  -1    0.26    1.72
  -5  -5  -1    0.39    2.47
   5   5  -1    4.25    2.57
  -5   5   1   -0.52    0.50
  -5  -5  -1    1.22    2.13
   5   5  -1    0.59    0.87
   5  -5   1   -4.02    1.84
   5  -5   1    0.35    1.25
   5  -5   1   -1.72    1.56
  -5   5   1   -2.52    1.94
  -5   5   1    1.53    2.36
   5  -5   1   -0.19    0.85
   5   5  -1   -0.40    1.19
  -5  -5  -1    0.45    0.97
   5  -5   1    0.98    0.93
   5   5  -1    0.97    0.74
   5  -5   1   -1.03    1.70
  -5   5   1    1.99    1.17
  -5  -5  -1    0.08    0.70
   5   5  -1   -1.15    0.64
  -5   5  -1    0.32    2.24
  -5   5  -1   -0.27    0.88
   5   5   1   -0.68    0.83
  -5  -5   1    0.26    1.72
  -5   5  -1    2.63    1.73
  -5  -5   1    0.09    0.98
   5   5   1    0.87    0.74
  -5   5  -1   -1.64    1.96
   5  -5  -1    1.26    2.20
   5  -5  -1    0.68    0.69
   5   5   1    0.51    1.10
   5  -5  -1   -1.74    1.61
   5  -5  -1   -0.31    1.26
   5  -5  -1    0.19    0.97
   5  -5  -1   -2.62    1.81
   5  -5  -1   -0.08    0.61
  -5   5  -1    2.37    1.11
   5   5   1   -0.65    0.71
   5   5   1    3.01    1.40
   5   5   1    0.01    1.69
  -5  -5   1    0.11    0.72
  -5  -5   1    1.07    1.92
  -5   5  -1   -0.09    0.64
  -5  -5   1   -3.11    2.03
   5   5   1    2.09    2.61
   5  -5  -1   -0.93    0.84
   6   5  -1   14.54    2.64
   6   5  -1   14.01    2.71
   6  -5   1   20.29    4.12
   6  -5   1   12.79    2.19
  -6  -5  -1   18.78    3.78
  -6   5   1   11.07    3.96
  -6  -5  -1   13.27    3.47
  -6   5   1   10.91    3.67
   6   5  -1   17.14    3.79
  -6  -5  -1   16.79    4.61
   6  -5   1   10.00    2.04
   6  -5   1   12.40    2.50
  -6   5   1   11.17    3.23
   6  -5   1   12.00    3.42
   6  -5   1    7.22    3.48
   6   5  -1   14.86    2.26
  -6   5   1   18.16    2.93
  -6  -5  -1   10.99    2.55
   6  -5   1   12.72    2.20
   6  -5   1   12.06    2.81
   6   5  -1   15.59    2.68
  -6   5   1    8.78    2.03
  -6  -5  -1   10.50    2.10
   6   5  -1   20.28    4.41
   6   5   1   13.58    2.24
   6  -5  -1   13.15    2.94
  -6   5  -1   16.29    3.90
   6   5   1   10.99    2.44
  -6  -5   1   10.39    2.10
   6   5   1   19.73    2.83
   6  -5  -1   15.20    2.53
   6   5   1   13.60    4.01
  -6  -5   1   15.63    2.68
   6  -5  -1   12.27    2.30
   6  -5  -1   17.33    4.08
   6  -5  -1   12.44    3.40
  -6   5  -1    9.45    2.37
  -6  -5   1   11.93    3.49
  -6   5  -1   15.56    3.40
   6   5   1   11.77    3.46
  -6  -5   1   16.78    3.43
  -6   5  -1   10.01    2.07
   6  -5  -1   13.66    3.77
  -6   5  -1   11.45    3.67
   6  -5  -1    9.25    2.11
  -6   5  -1   12.04    2.38
   6  -5  -1   14.32    2.17
   6   5   1   16.36    2.65
  -6  -5   1   11.81    4.13
   7  -5   1   20.22    3.70
   7  -5   1   16.57    3.63
  -7   5   1   30.67    6.07
  -7   5   1   11.43    4.39
   7  -5   1   24.52    3.30
   7  -5   1   30.14    5.23
   7   5  -1   19.54    3.56
   7   5  -1   21.26    4.59
  -7   5   1   20.29    3.61
   7   5  -1   28.65    4.02
  -7  -5  -1   28.10    5.02
  -7   5   1   18.96    4.42
  -7  -5  -1   19.34    3.20
   7   5  -1   12.01    4.60
  -7   5   1   18.18    3.17
   7  -5   1   18.49    4.79
   7  -5   1   18.93    3.09
  -7  -5  -1   13.82    4.51
   7  -5   1   20.77    3.25
   7   5  -1   26.04    3.42
  -7   5   1   26.98    3.69
   7   5  -1   22.26    3.63
  -7  -5  -1   23.72    5.77
   7  -5   1   25.36    5.43
  -7  -5  -1   24.07    3.75
   7   5   1   21.69    3.36
   7  -5  -1   21.40    3.35
  -7   5  -1   15.20    3.24
   7  -5  -1   19.63    3.47
  -7  -5   1    8.91    3.83
   7   5   1   19.76    3.62
  -7  -5   1   15.41    4.48
   7  -5  -1   21.50    3.80
  -7  -5   1   20.50    3.26
  -7   5  -1   16.38    4.69
  -7   5  -1   17.43    4.21
   7  -5  -1   18.11    3.11
  -7   5  -1   17.01    3.44
   7  -5  -1   21.08    3.11
   7   5   1   24.69    3.81
  -7   5  -1   23.89    5.40
   7   5   1   30.45    5.29
   7  -5  -1   23.71    4.67
  -7  -5   1   13.65    5.14
   7   5   1   29.54    5.65
  -7   5  -1   16.91    3.10
   7  -5  -1   19.47    4.98
  -7  -5   1   17.09    3.40
   7   5   1   16.25    3.44
   7  -5  -1   16.92    4.80
  -8   5   1   28.98    6.45
   8  -5   1   20.55    4.42
  -8  -5  -1   22.81    4.37
  -8   5   1   27.77    4.76
   8  -5   1   31.40    4.22
   8  -5   1   42.39    6.36
   8   5  -1   27.07    4.53
   8  -5   1   33.45    4.76
   8  -5   1   23.21    5.90
  -8   5   1   20.76    5.65
   8   5  -1   25.35    4.04
  -8   5   1   21.64    3.87
   8  -5   1   21.54    5.51
  -8  -5  -1   19.38    3.84
   8   5  -1   31.06    4.54
  -8  -5  -1   26.22    5.48
   8   5  -1   20.06    5.74
   8   5  -1   30.72    5.83
  -8  -5  -1   29.24    6.54
  -8  -5  -1   22.55    5.72
  -8   5   1   26.45    5.45
   8  -5   1   25.90    3.83
   8   5  -1   23.68    4.41
  -8   5   1   35.82    4.68
   8  -5  -1   28.17    6.41
   8  -5  -1   30.36    6.28
   8  -5  -1   22.18    4.25
  -8   5  -1   26.06    4.23
  -8  -5   1   22.58    5.38
   8   5   1   26.45    5.86
  -8   5  -1   27.45    6.64
   8   5   1   33.51    4.86
   8   5   1   27.48    4.46
   8  -5  -1   27.99    3.87
   8   5   1   31.51    4.60
   8   5   1   25.29    6.06
   8  -5  -1   32.63    4.80
  -8  -5   1   19.07    3.80
  -8   5  -1   27.34    6.19
  -8   5  -1   17.75    4.22
   8   5   1   21.34    3.92
   8  -5  -1   34.07    4.40
  -8  -5   1   21.82    6.03
   8  -5  -1   23.96    5.46
  -8  -5   1   30.14    4.64
  -8   5  -1   22.50    3.84
  -8   5  -1   25.08    5.37
  -8  -5   1   19.23    5.63
  -9  -5  -1    8.56    4.60
  -9   5   1    2.95    2.03
   9  -5   1    3.51    1.83
  -9   5   1    4.47    3.83
   9   5  -1    2.70    3.27
   9  -5   1    6.58    3.84
   9  -5   1    6.03    1.49
  -9   5   1    8.24    1.90
  -9  -5  -1    1.42    3.76
  -9  -5  -1    3.40    1.49
   9  -5   1    6.66    3.53
   9  -5   1    5.39    3.34
  -9   5   1    9.67    2.34
   9   5  -1    6.37    2.28
   9   5  -1    6.05    2.13
   9   5  -1   11.24    4.07
   9   5  -1    4.97    2.05
  -9   5   1    2.89    3.02
   9  -5   1    4.51    1.63
  -9   5   1    5.07    4.00
   9  -5   1    8.96    2.78
  -9  -5  -1    7.27    3.51
   9   5  -1   10.89    2.00
  -9  -5   1   12.51    3.80
   9  -5  -1    9.30    3.96
  -9   5  -1    5.85    1.63
   9   5   1    4.37    1.61
  -9  -5   1    5.58    1.77
   9  -5  -1    0.72    3.14
   9  -5  -1    4.46    2.22
  -9   5  -1   11.81    2.58
  -9  -5   1    4.67    3.56
  -9   5  -1   13.04    2.65
   9  -5  -1    4.84    1.67
   9   5   1   11.34    4.12
   9  -5  -1    9.95    1.67
  -9   5  -1    1.63    3.78
   9   5   1    6.73    2.16
   9   5   1    4.11    1.96
   9   5   1    3.35    3.11
  -9   5  -1    7.63    3.03
   9   5   1    3.84    1.99
   9  -5  -1    8.83    4.20
  -9   5  -1   -0.47    3.33
   9  -5  -1    6.90    2.15
  -9  -5   1    1.75    3.70
 -10   5   1    7.35    4.20
  10  -5   1    0.76    1.96
 -10  -5  -1   -0.54    2.91
  10  -5   1   -3.47    2.40
  10   5  -1   -3.35    1.53
  10  -5   1   -2.44    1.27
  10   5  -1   -2.33    3.05
 -10  -5  -1   -0.64    1.15
 -10  -5  -1   -0.58    3.84
  10  -5   1   -0.24    0.91
 -10   5   1    1.60    4.13
  10   5  -1   -6.79    2.49
 -10  -5  -1   -4.37    2.99
 -10   5   1   -1.01    2.57
  10   5  -1    5.36    1.96
 -10   5   1    1.72    1.93
  10  -5   1    2.65    3.95
 -10   5   1   -0.83    0.92
  10  -5  -1    0.79    3.33
 -10  -5   1    0.00    1.14
  10  -5  -1   -3.55    2.80
  10   5   1   -0.52    1.58
 -10  -5   1   -3.97    2.98
 -10  -5   1    1.55    3.33
  10   5   1   -0.84    2.85
 -10   5  -1    0.04    2.89
 -10  -5   1    5.15    4.60
 -10   5  -1    0.57    3.88
 -10   5  -1   -1.37    1.75
  10  -5  -1   -0.02    1.39
 -10   5  -1    0.00    1.19
 -10   5  -1    0.23    3.76
  10  -5  -1   -0.77    3.40
  10   5   1   -1.66    1.57
 -10   5  -1   -0.44    1.68
  10  -5  -1   -0.77    1.93
  11   5  -1    1.88    2.17
  11   5  -1    3.67    4.16
 -11  -5  -1   10.12    5.41
 -11  -5  -1   -0.44    1.27
 -11   5   1   -1.44    3.83
  11   5  -1    3.89    4.39
  11   5  -1    2.26    1.99
  11  -5   1    2.14    3.98
  11  -5   1    3.88    2.08
  11  -5   1   -2.64    3.49
 -11  -5  -1    0.71    3.89
 -11   5   1    2.15    3.66
  11  -5   1    5.85    2.75
 -11  -5  -1   10.52    5.69
 -11   5   1    5.20    5.25
  11   5   1    6.70    4.54
 -11   5  -1   -4.81    3.86
  11   5   1    0.59    2.14
  11  -5  -1    7.27    4.34
 -11   5  -1    6.03    4.95
 -11  -5   1    2.35    4.42
 -11  -5   1    1.00    4.12
  11  -5  -1   -3.20    3.87
 -11   5  -1   -0.29    2.16
  11  -5  -1    6.18    4.51
  11   5   1    2.85    2.08
  11  -5  -1    0.80    2.35
 -11  -5   1   -5.76    3.97
  11  -5  -1    1.79    1.85
 -11   5  -1    3.61    3.75
 -11  -5   1    2.44    1.53
  12  -5   1   -0.09    1.95
  12  -5   1   -1.86    2.53
  12   5  -1    0.68    3.98
 -12  -5  -1    0.00    5.24
  12   5  -1    2.42    2.14
 -12  -5  -1    1.36    1.71
 -12  -5  -1   -2.59    4.25
  12   5  -1   -1.30    1.80
 -12   5   1    1.45    5.18
 -12   5   1    1.62    5.08
  12   5   1    3.05    2.34
 -12   5  -1    4.03    2.47
 -12  -5   1    7.39    5.44
 -12  -5   1   -0.47    1.42
 -12  -5   1   -0.31    3.94
 -12   5  -1    0.86    4.62
  12   5   1   -0.73    3.67
 -12   5  -1    1.36    4.96
  12  -5  -1    2.44    1.97
  12   5   1    0.05    2.01
  12  -5  -1   -1.28    2.31
  13   5  -1    0.05    2.44
  13  -5   1    2.54    2.58
 -13  -5  -1    1.50    1.82
  13  -5   1   -2.97    2.42
  13   5  -1    3.05    2.39
  13   5   1   -2.76    4.84
 -13  -5   1   -1.73    1.62
  13   5   1   -2.55    2.06
  13   5   1   -1.31    2.00
  13  -5  -1   -1.40    1.99
  13  -5  -1   -0.19    2.90
  14  -5   1    1.02    2.51
  14   5  -1    4.94    2.80
 -14  -5  -1   -0.99    1.92
  14  -5   1    2.03    3.13
  14   5  -1   -1.90    2.44
  14   5   1    2.48    3.17
  14  -5  -1    1.66    2.39
 -14  -5   1    1.07    1.91
  14  -5  -1    1.54    3.51
  14   5   1    0.87    2.33
  15  -5   1    0.53    3.62
  15   5  -1   -1.09    4.10
  15   5  -1   -1.29    3.20
 -15  -5  -1    0.61    2.20
 -15  -5   1    1.18    2.23
  15  -5  -1    0.73    3.82
  15   5   1    0.06    3.27
  16  -5   1    0.21    3.78
 -16  -5  -1   -2.11    2.66
  16   5  -1    3.64    3.69
  16  -5  -1   -1.07    4.05
  16   5   1   -4.38    2.84
   0   6   1    1.49    0.60
   0  -6  -1    0.86    1.09
   0  -6  -1    0.09    1.47
   0   6  -1    0.08    0.81
   0  -6   1    0.74    0.49
   0   6   1    4.04    1.36
   0  -6  -1    1.55    0.60
   0  -6   1    0.86    0.35
   0   6  -1    1.32    0.48
   0  -6  -1    1.75    0.49
   0  -6  -1   -0.32    0.71
   0   6   1   -0.12    0.56
   0  -6   1    0.89    1.26
   0  -6  -1   -0.45    0.48
   0  -6   1    0.88    0.46
   0  -6   1    2.51    0.83
  -1   6   1   70.50    9.07
   1  -6   1   71.63    8.79
   1   6  -1   64.02    8.76
   1   6  -1   64.13    8.59
   1   6  -1   78.68   10.66
  -1  -6  -1   70.58    8.69
  -1  -6  -1   63.61    8.56
  -1  -6  -1   63.84    8.62
   1   6  -1   64.43    8.85
   1   6  -1   60.83    8.52
   1   6  -1   67.58    8.57
   1  -6   1   74.14    9.12
  -1  -6  -1   61.37    8.60
  -1   6   1   63.47    8.67
  -1   6   1   72.51    9.13
   1  -6   1   66.14    8.58
  -1   6   1   66.94    8.63
   1  -6   1   65.53    8.63
   1  -6  -1   64.33    8.67
   1  -6  -1   65.82    8.82
   1   6   1   70.80    8.65
  -1  -6   1   66.40    8.53
  -1   6  -1   65.52    8.86
   1  -6  -1   65.46    8.71
  -1  -6   1   61.05    8.55
  -1  -6   1   60.70    8.57
  -1  -6   1   61.94    8.68
   1  -6  -1   67.64    8.62
  -1   6  -1   65.94    8.88
  -1   6  -1   69.81    8.64
  -1   6  -1   64.06    8.58
   1   6   1   59.09    8.91
   1   6   1   66.72    8.63
   1   6   1   63.39    8.55
   1   6   1   80.53   10.88
   1  -6  -1   65.97    9.22
  -2   6   1   25.85    4.22
   2   6  -1   25.06    3.78
   2  -6   1   27.71    4.35
  -2  -6  -1   25.82    3.30
   2   6  -1   23.52    3.27
  -2  -6  -1   24.66    3.38
   2  -6   1   23.25    3.84
  -2  -6  -1   20.21    3.37
   2  -6   1   18.21    3.40
  -2   6   1   23.49    3.50
   2   6  -1   22.49    3.69
  -2   6   1   21.15    4.22
   2  -6   1   26.39    3.45
  -2   6   1   26.31    3.36
  -2  -6  -1   23.47    3.31
   2   6  -1   27.31    3.81
   2   6  -1   21.17    3.22
   2  -6   1   26.10    3.30
   2  -6   1   24.93    3.55
   2   6  -1   23.79    3.38
   2  -6   1   24.40    3.92
   2   6  -1   24.20    5.16
  -2   6  -1   20.50    3.28
   2  -6  -1   24.64    4.36
  -2   6  -1   25.41    3.48
   2  -6  -1   24.06    4.01
  -2   6  -1   26.50    4.01
  -2  -6   1   22.50    3.34
   2   6   1   26.44    3.45
   2   6   1   21.00    3.25
  -2  -6   1   21.32    3.25
  -2  -6   1   25.11    3.37
   2   6   1   40.41    6.10
  -2   6  -1   27.35    4.19
   2   6   1   24.28    3.78
  -2  -6   1   24.66    3.27
   2  -6  -1   20.62    3.42
   2  -6  -1   21.29    3.42
   2  -6  -1   25.06    3.66
   2  -6  -1   25.66    3.92
   2  -6  -1   21.27    3.59
   2   6   1   29.72    4.01
   2  -6  -1   26.02    3.34
   2   6   1   24.28    3.33
   3  -6   1   55.55    7.07
  -3   6   1   54.65    7.04
   3   6  -1   48.75    7.41
  -3   6   1   49.38    8.43
   3   6  -1   59.08    9.11
  -3  -6  -1   49.92    7.09
  -3   6   1   63.08    8.47
  -3   6   1   53.38    7.17
  -3  -6  -1   49.37    7.25
   3   6  -1   47.86    6.94
   3   6  -1   51.52    6.99
   3   6  -1   52.57    7.09
  -3  -6  -1   56.61    7.01
   3  -6   1   51.98    7.15
  -3  -6  -1   47.96    6.98
   3   6  -1   53.00    7.26
  -3  -6  -1   54.99    7.30
  -3   6   1   46.14    7.85
   3  -6   1   57.33    8.24
   3  -6   1   54.89    7.32
   3  -6   1   54.98    7.07
  -3  -6   1   53.67    7.02
  -3   6  -1   50.53    7.00
   3   6   1   57.78    7.30
  -3   6  -1   54.88    7.17
  -3  -6   1   38.07    8.59
   3   6   1   54.36    7.13
   3   6   1   46.95    6.95
  -3   6  -1   51.36    8.27
  -3  -6   1   54.59    6.99
  -3  -6   1   52.87    6.98
   3   6   1   37.95    8.44
   3  -6  -1   49.92    7.15
  -3  -6   1   55.32    6.99
   3  -6  -1   57.14    7.37
   3  -6  -1   46.52    7.07
   3  -6  -1   48.02    8.15
   3  -6  -1   55.04    7.47
  -3  -6   1   50.36    7.08
   3   6   1   54.58    7.03
  -3   6  -1   48.01    7.97
  -3   6  -1   52.55    7.87
   3  -6  -1   60.78    7.74
   3  -6  -1   54.14    7.07
  -4   6   1   32.11    4.86
  -4  -6  -1   37.56    5.28
  -4   6   1   31.22    5.86
   4  -6   1   32.80    4.57
  -4  -6  -1   26.92    5.08
   4  -6   1   29.46    4.82
   4   6  -1   35.89    5.02
  -4   6   1   37.37    6.28
   4  -6   1   23.23    5.58
   4   6  -1   28.05    4.88
  -4  -6  -1   36.18    4.59
  -4   6   1   34.73    5.93
   4  -6   1   32.47    4.56
   4   6  -1   29.91    4.52
   4  -6   1   33.25    5.12
   4   6  -1   33.93    4.85
  -4  -6  -1   37.01    4.59
   4   6  -1   35.35    6.60
  -4   6   1   34.57    4.61
   4  -6   1   31.23    4.57
   4   6  -1   33.23    5.42
   4   6  -1   30.78    4.55
  -4  -6  -1   30.39    6.55
  -4  -6   1   35.69    5.00
   4   6   1   29.68    4.82
  -4   6  -1   32.21    4.90
  -4   6  -1   27.01    5.59
  -4  -6   1   33.03    4.60
   4  -6  -1   31.72    4.75
   4  -6  -1   35.92    5.46
   4   6   1   33.88    4.56
   4  -6  -1   35.92    5.22
   4  -6  -1   31.48    4.56
  -4  -6   1   33.75    6.71
   4   6   1   34.66    5.58
  -4   6  -1   32.34    5.85
  -4   6  -1   41.90    6.07
   4  -6  -1   43.60    6.46
   4  -6  -1   35.11    4.60
  -4  -6   1   34.18    5.02
   4   6   1   34.74    4.61
  -4  -6   1   37.07    5.72
  -4  -6   1   36.06    5.18
  -4   6  -1   27.87    4.53
  -4  -6   1   32.94    4.53
   4   6   1   29.35    4.90
   4  -6  -1   32.00    4.86
   4   6   1   31.76    6.38
  -5   6   1    7.42    2.73
  -5  -6  -1   -1.32    2.30
  -5   6   1    2.23    1.33
  -5  -6  -1    4.12    1.40
   5  -6   1    4.25    1.21
   5   6  -1    3.17    1.00
   5   6  -1    1.72    1.39
   5  -6   1    6.91    2.64
   5   6  -1    7.31    2.47
  -5  -6  -1    2.33    1.86
  -5   6   1    3.15    2.38
   5  -6   1    2.99    1.21
   5  -6   1    3.08    1.58
  -5  -6  -1    4.10    2.13
  -5   6   1    4.84    2.75
  -5   6   1    6.25    1.28
   5  -6   1    1.41    2.02
  -5  -6  -1    4.58    1.11
   5   6  -1    4.72    1.61
   5  -6   1    4.24    1.15
   5  -6   1    2.18    2.04
   5  -6   1    5.08    1.13
   5   6  -1    5.01    1.37
   5   6  -1    1.53    2.31
  -5   6  -1    4.92    2.53
   5  -6  -1    7.21    1.83
  -5  -6   1    6.00    1.17
  -5  -6   1    3.22    2.91
   5   6   1    4.42    1.15
  -5   6  -1    4.79    1.12
   5  -6  -1    4.57    2.20
   5  -6  -1    2.16    2.35
   5  -6  -1    3.14    2.58
   5   6   1    1.69    1.93
   5  -6  -1    7.30    1.37
   5   6   1    5.03    1.53
  -5   6  -1    7.57    2.75
  -5  -6   1   10.15    2.85
   5  -6  -1    3.93    1.30
  -5  -6   1    2.17    1.88
  -5   6  -1    6.70    2.34
  -5   6  -1    4.57    1.38
   5  -6  -1    5.71    1.17
   5  -6  -1    4.55    1.55
   5   6   1    5.05    1.38
   5   6   1    6.84    3.14
  -6  -6  -1    3.11    1.16
  -6  -6  -1    2.12    2.49
  -6  -6  -1    6.52    1.60
  -6  -6  -1    4.84    2.36
  -6  -6  -1    6.90    3.69
   6   6  -1    4.51    1.77
   6  -6   1    8.00    3.23
   6  -6   1    8.43    1.91
   6   6  -1    4.12    1.21
  -6   6   1    9.88    3.58
   6  -6   1    4.87    1.36
   6  -6   1    8.43    2.89
   6  -6   1    3.31    2.30
   6   6  -1    5.27    1.55
  -6   6   1    4.96    1.59
   6  -6   1    4.64    1.22
  -6   6   1    5.83    1.39
   6   6  -1    4.28    1.66
   6  -6   1    4.14    1.77
   6   6  -1    4.74    3.02
   6   6  -1    9.85    2.99
  -6   6   1    1.82    2.69
  -6   6   1    9.70    2.92
   6  -6   1    4.64    1.24
  -6   6  -1   12.91    3.37
   6   6   1    0.98    2.09
   6  -6  -1    3.86    1.94
  -6  -6   1    6.64    2.87
  -6   6  -1    6.12    1.34
   6  -6  -1    5.22    1.30
   6  -6  -1    1.51    2.11
   6   6   1    6.61    1.93
  -6  -6   1    0.46    2.87
  -6  -6   1    5.12    2.28
   6  -6  -1    7.23    1.59
   6   6   1    4.50    1.64
  -6   6  -1    2.96    1.48
   6   6   1    6.48    1.41
   6  -6  -1    3.29    1.15
  -6   6  -1    5.86    3.09
   6  -6  -1    0.26    2.51
   6  -6  -1    2.41    2.65
   6   6   1    7.23    1.73
   6  -6  -1    7.04    1.67
  -6   6  -1    3.49    1.39
  -6   6  -1    2.06    2.12
  -6  -6   1    5.55    1.26
  -6  -6   1    6.42    1.70
   6   6   1    1.21    2.74
  -7   6   1   -0.34    2.79
   7  -6   1   -2.36    1.82
   7  -6   1   -0.72    2.32
   7   6  -1   -0.46    1.30
   7  -6   1    4.76    1.85
   7   6  -1    0.83    0.99
   7   6  -1   -4.73    1.60
  -7  -6  -1    1.85    1.01
  -7  -6  -1    3.70    2.81
   7  -6   1    1.17    0.93
  -7   6   1    1.73    2.10
  -7   6   1    2.58    1.14
  -7  -6  -1    1.88    2.32
   7   6  -1   -0.24    1.28
  -7   6   1   -2.49    2.40
   7   6  -1    6.74    2.82
   7  -6   1    2.33    1.34
  -7   6   1   -0.60    1.23
   7  -6   1    1.29    0.86
   7   6  -1    1.79    1.34
  -7  -6  -1   -3.51    2.16
  -7  -6  -1    0.75    1.23
   7  -6   1    0.80    2.50
  -7  -6   1   -0.22    2.26
   7   6   1    3.44    2.62
  -7   6  -1    1.55    0.97
   7   6   1    3.14    1.48
   7  -6  -1    1.25    0.95
   7   6   1    2.30    1.54
  -7  -6   1    0.58    2.19
   7   6   1    1.53    1.03
  -7  -6   1   -0.25    0.82
   7  -6  -1    0.21    2.50
  -7   6  -1   -0.44    1.85
  -7  -6   1   -0.65    1.29
   7   6   1    0.61    2.59
   7   6   1    1.30    1.18
  -7   6  -1    6.94    3.49
   7  -6  -1   -1.72    1.79
  -7   6  -1    1.25    1.27
   7  -6  -1    1.91    0.94
  -7   6  -1    5.26    3.26
   7  -6  -1    4.06    2.91
   7  -6  -1    2.51    1.26
   7  -6  -1   -1.35    2.26
  -7   6  -1    3.57    1.61
  -7  -6   1    2.74    3.12
   8  -6   1   -0.15    0.83
   8  -6   1   -0.95    2.30
  -8   6   1    4.86    3.60
  -8  -6  -1   -1.03    1.28
   8  -6   1   -1.25    2.31
   8   6  -1    1.53    1.49
   8   6  -1   -1.18    0.82
   8   6  -1   -0.75    1.26
  -8  -6  -1   -2.91    2.92
   8   6  -1    0.22    1.42
  -8   6   1   -1.67    1.16
  -8   6   1    0.76    3.21
  -8   6   1    0.90    1.02
   8  -6   1   -0.28    1.21
   8  -6   1    3.95    1.98
  -8  -6  -1    0.04    0.94
   8  -6   1   -0.06    0.89
   8   6  -1    1.38    3.03
   8  -6   1    1.52    3.21
  -8  -6  -1    0.88    3.43
  -8   6   1   -2.21    2.20
  -8  -6  -1    6.15    2.94
   8   6  -1   -2.22    2.45
  -8   6  -1    1.96    1.53
  -8  -6   1   -0.37    1.25
   8  -6  -1    0.90    0.87
  -8   6  -1   -0.18    1.46
  -8  -6   1    1.75    1.05
   8   6   1    3.05    1.74
  -8   6  -1    0.15    0.95
  -8  -6   1    1.76    2.31
  -8  -6   1    0.39    2.96
   8  -6  -1    0.65    2.88
  -8  -6   1    0.03    3.02
   8  -6  -1   -1.42    2.57
   8  -6  -1   -1.59    0.69
   8   6   1    0.63    2.69
  -8   6  -1   -1.04    2.23
   8  -6  -1    3.94    1.68
   8   6   1   -3.29    1.23
   8   6   1    4.06    2.89
  -8   6  -1   -0.29    3.23
  -8   6  -1    0.38    2.93
   8  -6  -1    0.58    2.08
   8   6   1    0.20    1.30
   8  -6  -1   -1.40    2.42
   8   6   1    0.42    0.96
   9   6  -1    3.42    2.99
   9  -6   1    1.55    1.03
   9   6  -1    1.36    1.57
  -9   6   1    3.76    4.16
  -9   6   1    3.75    2.01
   9   6  -1    1.31    1.25
   9  -6   1    1.38    1.48
   9  -6   1   -1.10    2.99
   9  -6   1    2.43    2.34
   9   6  -1    4.52    3.45
  -9  -6  -1    1.54    3.73
  -9  -6  -1    1.88    3.18
  -9   6   1    2.92    2.89
   9   6  -1    2.53    1.73
  -9  -6  -1   -0.49    1.04
   9  -6   1   -0.98    2.58
  -9   6   1    2.45    3.88
  -9  -6  -1    2.63    3.09
  -9   6   1    0.95    1.13
  -9  -6   1    0.87    1.17
   9   6   1    0.54    1.07
   9  -6  -1   -0.71    2.90
  -9   6  -1    5.18    4.01
   9  -6  -1    0.93    1.52
   9  -6  -1    1.64    3.06
   9   6   1    0.86    1.63
   9   6   1   -2.51    2.52
   9   6   1    1.32    1.76
  -9   6  -1    2.65    1.79
   9  -6  -1   -0.74    2.99
  -9   6  -1    1.04    1.07
  -9  -6   1    2.21    3.97
   9  -6  -1    1.97    1.06
   9  -6  -1    1.16    2.14
  -9   6  -1    1.55    1.76
  -9  -6   1   -1.52    3.51
  -9  -6   1    0.94    2.77
   9   6   1    3.00    1.96
  -9   6  -1    0.63    2.63
  -9   6  -1    4.68    4.00
 -10  -6  -1    1.22    1.33
  10   6  -1    0.27    3.44
 -10  -6  -1   -1.76    3.94
 -10   6   1   -0.15    3.18
 -10   6   1   -1.25    3.55
  10  -6   1    0.49    2.95
  10  -6   1    2.04    1.15
  10  -6   1    3.98    2.72
 -10  -6  -1    0.36    3.14
  10   6  -1    4.76    2.11
  10  -6   1    0.43    1.61
 -10  -6  -1    2.70    4.09
  10   6  -1    3.97    2.07
  10   6  -1    0.83    3.36
  10  -6   1   -2.14    2.83
 -10   6   1   -3.21    3.37
  10  -6  -1    1.26    2.46
 -10   6  -1    8.46    5.16
  10  -6  -1    1.18    1.86
 -10  -6   1    3.08    4.26
 -10   6  -1    2.88    4.44
  10   6   1    1.61    2.18
 -10  -6   1    9.61    4.89
 -10  -6   1    1.23    1.26
  10  -6  -1    3.13    3.15
  10   6   1    2.94    3.42
 -10   6  -1    7.27    2.27
  10   6   1    2.05    1.89
  10  -6  -1   -4.61    2.99
  10  -6  -1    2.08    3.30
 -10  -6   1    9.03    3.95
 -10   6  -1    2.35    3.23
  11  -6   1    6.31    4.34
 -11   6   1   -2.50    3.79
 -11   6   1    0.20    4.16
  11   6  -1    1.08    1.93
  11   6  -1   -3.18    2.78
  11   6  -1    3.55    2.22
  11  -6   1    1.46    2.00
 -11  -6  -1   -0.44    4.77
  11  -6   1   -3.68    2.27
 -11  -6  -1    2.34    1.64
 -11   6   1    1.52    4.65
  11   6  -1   -1.04    3.93
 -11  -6  -1    2.96    4.90
  11  -6  -1    5.32    4.34
 -11   6  -1   -0.24    3.93
  11  -6  -1   -7.21    3.04
  11  -6  -1   -3.07    1.96
  11   6   1    1.39    2.05
 -11  -6   1   -1.13    1.14
 -11  -6   1   -2.37    4.79
  11  -6  -1    1.06    1.68
  11  -6  -1   -0.75    3.52
  11   6   1   -1.15    1.73
 -11  -6   1   -4.94    4.08
 -11   6  -1    0.14    4.34
  11   6   1    3.54    3.87
  12   6  -1    0.51    2.41
 -12   6   1   -7.63    3.28
 -12   6   1    3.21    5.04
 -12  -6  -1    3.00    1.76
  12  -6   1    3.12    3.09
  12   6  -1   -1.53    3.52
  12   6  -1    0.27    2.34
  12  -6   1    6.00    2.81
 -12  -6   1    1.02    1.65
  12  -6  -1   -2.85    1.53
  12   6   1    0.76    4.44
 -12   6  -1   -2.25    4.34
  12   6   1    2.60    2.46
 -12   6  -1   -0.82    5.08
  12  -6  -1    5.35    3.06
  12   6   1    0.06    2.11
 -13  -6  -1    3.04    2.13
  13   6  -1   -0.54    2.21
  13  -6   1   -2.93    2.86
  13  -6   1    2.23    2.11
  13   6  -1    3.71    2.99
  13   6   1    4.24    2.61
 -13  -6   1    1.02    1.73
  13  -6  -1   -0.77    1.97
  13   6   1   -0.55    2.39
  13  -6  -1   -3.15    2.45
  14  -6   1    3.23    3.83
  14   6  -1    2.44    2.62
  14  -6   1    0.73    2.48
 -14  -6  -1    1.00    2.12
  14   6  -1    0.32    2.96
 -14  -6   1    1.48    2.14
  14   6   1   -0.25    2.88
  14   6   1    2.63    2.78
  14  -6  -1   -0.42    3.10
  14  -6  -1   -0.44    2.31
  15  -6   1    4.33    3.75
  15   6  -1   -0.58    3.25
  15   6  -1    1.26    2.72
 -15  -6  -1    0.06    2.16
  15  -6   1    3.98    4.88
  15  -6  -1   -4.10    3.50
  15   6   1   -4.39    2.80
 -15  -6   1   -1.24    2.12
  15   6   1   -2.81    2.41
  16  -6   1    4.69    4.26
  16   6  -1   -0.65    3.43
  16   6   1   -3.50    3.04
  16  -6  -1   -4.43    3.86
   0  -7   1    0.88    0.44
   0  -7   1    0.57    0.48
   0  -7  -1   -0.10    0.48
   0   7  -1   -3.21    0.80
   0  -7   1    1.24    0.86
   0  -7  -1    0.58    0.84
   0  -7   1    1.71    1.29
   0  -7  -1    2.72    1.51
   0   7   1   -0.80    0.47
   0   7  -1    0.44    0.48
   0  -7  -1    0.38    0.56
   0   7   1    0.51    0.57
   0  -7  -1    0.03    0.41
   0   7   1    1.44    1.32
   0   7   1   -1.08    0.96
  -1   7   1   53.02    6.65
   1   7  -1   43.96    5.97
   1  -7   1   41.78    6.04
  -1  -7  -1   45.83    6.14
   1   7  -1   40.45    6.32
   1   7  -1   48.04    6.30
  -1  -7  -1   41.76    6.03
  -1   7   1   45.35    6.11
  -1  -7  -1   48.10    5.98
   1  -7   1   47.82    6.63
  -1   7   1   46.26    6.73
   1  -7   1   43.95    5.98
  -1  -7  -1   46.90    6.03
   1  -7   1   44.52    6.16
   1   7  -1   41.45    7.86
   1   7  -1   43.98    6.00
  -1   7   1   46.32    6.05
  -1  -7   1   48.35    6.00
   1  -7  -1   47.92    6.10
  -1   7  -1   39.00    6.33
   1  -7  -1   42.94    6.02
   1   7   1   45.21    8.04
   1  -7  -1   43.45    6.30
  -1   7  -1   43.01    6.04
   1   7   1   49.22    6.07
   1  -7  -1   44.88    6.16
   1   7   1   41.63    6.03
  -1  -7   1   45.81    5.97
   1   7   1   49.24    6.50
  -1   7  -1   43.73    5.99
   1  -7  -1   51.36    7.08
  -1  -7   1   45.61    6.14
   2  -7   1    0.79    0.88
   2   7  -1    1.97    0.76
   2   7  -1   -0.85    2.12
   2   7  -1    0.90    1.19
  -2  -7  -1    2.34    0.67
   2  -7   1   -0.08    1.46
   2   7  -1    2.92    0.61
   2  -7   1    2.60    0.87
   2  -7   1    1.91    1.42
  -2   7   1    1.10    0.81
  -2   7   1    1.59    0.71
   2  -7   1   -0.11    1.60
   2  -7   1    0.93    0.57
   2  -7   1    3.65    1.16
  -2  -7  -1    2.99    0.91
   2   7  -1    2.10    1.27
  -2   7   1    2.35    1.82
  -2   7   1    0.86    1.62
   2   7  -1    1.45    0.65
  -2  -7  -1    2.49    0.78
  -2  -7  -1    2.42    0.73
  -2  -7   1    3.07    0.92
   2   7   1    1.27    0.79
   2  -7  -1    3.65    2.16
  -2  -7   1    2.02    0.71
  -2   7  -1    1.66    1.56
   2  -7  -1    0.64    1.03
  -2   7  -1    1.50    0.63
   2   7   1    1.22    1.38
   2  -7  -1    1.80    1.57
   2  -7  -1    1.77    0.82
  -2   7  -1    1.12    0.84
   2   7   1    7.84    3.19
   2   7   1    1.66    1.26
   2  -7  -1    2.64    0.74
  -2  -7   1    2.37    0.81
   2   7   1    1.01    0.57
   2   7   1    0.45    0.67
  -2  -7   1    1.81    0.57
  -2   7  -1    0.92    1.51
   2  -7  -1    3.31    0.98
   3   7  -1    6.13    1.39
   3  -7   1    5.97    2.21
   3   7  -1    7.00    1.94
  -3  -7  -1    8.06    1.33
   3   7  -1    6.35    1.74
  -3   7   1    5.37    1.30
   3  -7   1    7.64    1.61
  -3  -7  -1   10.04    1.47
  -3  -7  -1    8.22    1.48
   3  -7   1    9.43    1.56
   3  -7   1    7.18    1.49
   3   7  -1    7.75    1.29
  -3   7   1    6.58    2.41
  -3   7   1   11.24    2.87
  -3  -7  -1    6.92    1.43
  -3   7   1    6.64    1.60
   3   7  -1   12.15    3.63
   3  -7   1    7.42    1.33
  -3   7   1   10.22    3.22
  -3  -7  -1    9.96    1.56
   3  -7   1    4.32    2.34
   3   7  -1    5.61    1.26
   3  -7   1    7.01    1.92
  -3   7  -1    6.62    1.51
  -3   7  -1    8.47    1.40
   3  -7  -1    5.83    1.45
   3   7   1    9.59    3.36
   3   7   1    7.06    1.81
  -3   7  -1    8.60    3.03
  -3  -7   1    6.64    1.40
  -3  -7   1    5.16    1.20
  -3   7  -1    3.98    2.10
   3  -7  -1    5.32    1.60
   3   7   1    6.68    1.31
   3  -7  -1    8.26    1.97
  -3   7  -1    6.16    2.35
   3   7   1    5.44    1.40
   3  -7  -1    8.91    2.84
   3  -7  -1    7.94    2.12
   3  -7  -1    7.72    2.25
   3   7   1    6.95    1.36
  -3  -7   1    8.39    1.49
  -3  -7   1    8.96    1.38
   3  -7  -1    7.60    1.58
   4  -7   1   -1.42    0.79
   4  -7   1   -1.51    1.34
  -4  -7  -1    0.89    0.88
  -4  -7  -1   -0.38    0.61
   4   7  -1   -1.85    0.87
  -4  -7  -1    0.39    1.25
   4   7  -1    5.00    2.98
  -4   7   1    1.66    2.06
   4   7  -1    0.28    0.81
   4  -7   1   -0.51    0.83
  -4  -7  -1   -1.32    1.17
   4   7  -1    2.33    1.59
  -4   7   1   -1.91    1.70
   4  -7   1   -3.05    1.82
   4  -7   1    0.22    0.78
   4   7  -1   -0.55    0.61
  -4   7   1   -2.73    1.79
  -4   7   1   -1.81    0.73
  -4   7   1   -0.88    0.57
   4   7  -1    0.81    0.69
   4   7   1   -0.22    1.11
   4  -7  -1   -4.29    1.70
   4  -7  -1   -1.36    1.38
  -4  -7   1   -0.64    0.53
  -4   7  -1   -1.52    0.73
  -4  -7   1   -1.92    1.46
   4  -7  -1    1.17    1.01
   4  -7  -1   -0.22    0.76
  -4  -7   1    0.06    0.86
  -4   7  -1    1.47    2.06
  -4   7  -1   -0.01    0.63
   4  -7  -1   -0.85    0.47
  -4  -7   1   -2.47    2.12
  -4   7  -1   -0.79    1.68
   4   7   1   -0.46    0.64
   4  -7  -1    0.93    1.72
   4   7   1    0.45    0.68
   4  -7  -1    4.26    1.72
  -4  -7   1    0.64    1.01
   4   7   1   -1.50    1.96
   4  -7  -1    1.18    0.95
  -4  -7   1   -1.13    0.98
  -4   7  -1   -0.08    1.95
   4   7   1    0.79    0.84
   5   7  -1   16.21    4.25
  -5  -7  -1   10.12    2.45
  -5  -7  -1   13.90    3.22
  -5   7   1    8.48    3.05
   5   7  -1    6.10    1.82
  -5   7   1    7.88    1.86
  -5   7   1    6.96    2.86
   5  -7   1    7.26    1.83
   5   7  -1    8.76    1.82
  -5   7   1    4.92    2.86
   5  -7   1    0.64    2.60
  -5  -7  -1    8.39    1.61
  -5   7   1    7.26    1.66
   5  -7   1    6.19    1.61
   5  -7   1    6.25    2.20
   5  -7   1    6.19    1.54
   5   7  -1    8.37    1.61
   5  -7   1    8.91    1.61
  -5  -7  -1    8.80    3.68
   5   7  -1    8.91    2.18
  -5  -7  -1    8.87    2.28
   5   7  -1    8.28    2.65
  -5  -7   1    7.02    1.50
  -5  -7   1   11.54    2.48
   5  -7  -1    8.42    2.55
  -5   7  -1    4.58    1.68
   5  -7  -1    8.24    1.67
  -5  -7   1    9.57    2.21
  -5  -7   1    7.86    2.76
  -5   7  -1   12.01    3.15
   5  -7  -1    7.17    1.80
   5   7   1    7.13    1.73
  -5   7  -1    7.84    1.61
   5  -7  -1    5.54    2.96
  -5   7  -1   12.87    3.20
   5  -7  -1    9.70    1.68
   5   7   1   12.41    3.75
   5  -7  -1    9.14    2.43
  -5  -7   1   11.75    4.48
   5   7   1    8.22    1.61
  -5   7  -1   13.04    3.46
   5   7   1    7.74    2.06
   6  -7   1   -0.92    1.98
   6   7  -1    1.15    2.45
  -6  -7  -1    0.54    1.15
  -6  -7  -1    1.65    2.08
   6   7  -1   -1.49    1.71
   6   7  -1    0.87    1.41
  -6   7   1   -2.46    2.23
   6   7  -1    0.58    0.82
  -6  -7  -1   -0.37    1.77
  -6   7   1   -0.12    1.11
   6  -7   1    0.62    0.78
  -6   7   1   -0.55    0.70
  -6   7   1   -3.40    1.54
  -6  -7  -1    0.93    0.80
  -6   7   1   -1.41    2.32
   6  -7   1    0.13    1.36
   6  -7   1    0.34    1.02
  -6  -7  -1    1.97    1.79
  -6  -7  -1   -2.08    2.95
   6   7  -1    1.62    1.54
   6  -7   1    0.26    0.75
   6   7  -1    0.68    0.98
  -6  -7   1   -0.01    1.63
   6  -7  -1    1.35    1.72
   6  -7  -1    4.69    2.34
  -6   7  -1   -2.97    2.27
   6  -7  -1    1.33    0.87
   6  -7  -1   -0.47    1.11
   6   7   1   -2.50    2.25
   6   7   1    1.38    0.89
  -6   7  -1    0.55    1.17
  -6   7  -1   -0.30    1.97
  -6   7  -1   -1.52    0.59
   6   7   1   -0.92    0.89
  -6  -7   1    0.74    0.79
  -6  -7   1   -0.07    0.95
   6  -7  -1   -0.72    2.19
  -6   7  -1    2.57    2.32
   6  -7  -1    0.33    0.82
   6   7   1   -0.29    1.35
   6   7   1   -1.22    1.06
  -6  -7   1   -4.17    2.13
   6  -7  -1    0.54    1.12
   6  -7  -1    0.64    2.45
  -6  -7   1   -0.95    2.04
   7  -7   1    0.14    0.78
  -7   7   1    0.10    3.37
   7  -7   1    2.00    1.37
   7  -7   1    0.22    2.53
   7   7  -1    1.63    1.53
   7  -7   1    1.10    1.83
   7   7  -1    0.17    2.45
  -7  -7  -1    1.79    1.02
  -7  -7  -1    4.22    1.60
  -7   7   1   -1.99    2.53
  -7   7   1    1.85    2.31
  -7   7   1    1.29    1.50
   7   7  -1    0.39    0.95
  -7   7   1    0.00    0.83
  -7  -7  -1    5.83    3.70
   7   7  -1    3.69    1.71
   7  -7   1    2.56    2.59
   7  -7   1    0.95    0.95
  -7  -7  -1   -1.74    1.91
  -7  -7  -1    6.00    3.06
   7   7  -1   -3.24    1.98
   7   7  -1    0.18    1.10
   7  -7  -1   -1.87    1.38
   7  -7  -1   -0.08    0.82
  -7   7  -1    1.10    1.35
   7   7   1    1.72    1.33
   7  -7  -1    1.94    2.67
  -7   7  -1    1.35    2.94
   7  -7  -1    0.47    0.87
   7  -7  -1    1.76    1.36
   7   7   1   -0.22    1.08
  -7   7  -1    0.47    0.81
  -7  -7   1    0.12    1.18
   7   7   1    1.45    1.06
   7  -7  -1   -0.58    2.43
   7   7   1   -0.63    1.26
  -7   7  -1   -0.30    2.49
   7   7   1    0.71    2.65
  -7  -7   1   -0.66    2.33
  -7  -7   1    0.81    2.03
   7  -7  -1    0.72    2.33
  -7   7  -1   -1.33    1.84
  -7  -7   1    0.68    0.94
  -7  -7   1   -0.35    2.96
  -8   7   1    4.42    3.47
   8  -7   1    5.94    3.49
   8   7  -1    0.65    1.40
  -8   7   1    0.60    1.02
   8   7  -1    1.62    1.64
   8  -7   1   -1.91    2.54
   8   7  -1    0.46    1.68
  -8   7   1   -2.80    2.01
  -8   7   1    6.56    3.83
   8  -7   1   -0.70    1.09
  -8   7   1   -1.16    1.31
   8   7  -1   -0.95    2.38
  -8  -7  -1   -1.02    2.22
  -8  -7  -1    3.91    3.73
   8  -7   1    1.90    1.85
  -8  -7  -1    0.77    2.97
   8   7  -1   -0.51    0.86
   8   7  -1    3.33    3.10
  -8  -7  -1   -0.01    0.99
   8  -7   1   -0.32    1.15
   8  -7   1   -0.27    0.83
   8  -7  -1   -1.00    2.77
  -8  -7   1    0.22    2.45
  -8  -7   1   -0.31    2.59
  -8  -7   1   -1.24    0.86
  -8  -7   1    2.01    3.59
  -8   7  -1    0.42    2.61
   8  -7  -1   -0.68    0.94
  -8   7  -1    3.38    3.45
   8   7   1   -1.14    2.79
  -8   7  -1    0.02    0.88
   8  -7  -1    0.51    2.03
   8  -7  -1    1.31    1.34
   8  -7  -1   -1.16    2.95
   8   7   1   -0.78    1.41
   8   7   1    0.47    1.31
   8   7   1    1.13    1.64
  -8   7  -1    0.84    1.54
  -8   7  -1    5.53    3.47
   8  -7  -1   -2.63    2.50
   8  -7  -1    0.58    0.98
   8   7   1   -0.82    0.97
  -9   7   1   10.25    3.66
  -9  -7  -1    4.51    1.50
   9  -7   1    0.13    1.43
   9  -7   1    2.79    1.23
  -9   7   1    0.72    3.67
  -9   7   1    2.43    2.08
   9  -7   1    6.99    2.74
   9   7  -1    5.64    2.26
   9  -7   1    4.51    3.68
  -9  -7  -1    8.23    4.13
   9   7  -1    0.96    3.44
   9   7  -1    9.57    3.82
  -9  -7  -1    0.61    2.81
   9   7  -1    2.59    1.89
   9  -7   1    8.64    3.96
  -9  -7  -1    3.97    4.25
  -9   7   1    9.56    4.71
   9   7   1    3.08    1.85
   9   7   1   -2.37    2.92
   9  -7  -1    5.16    3.96
   9  -7  -1    4.18    1.37
   9  -7  -1    2.50    1.66
  -9   7  -1    2.85    3.01
  -9  -7   1    4.89    3.13
  -9  -7   1   -0.27    3.86
  -9   7  -1    4.28    3.64
  -9  -7   1    1.42    1.30
   9   7   1    7.31    2.30
  -9  -7   1    3.31    3.79
   9  -7  -1    1.29    2.14
  -9   7  -1    2.48    3.87
   9  -7  -1   -1.21    3.07
   9  -7  -1    2.71    3.45
  10  -7   1    1.07    1.77
 -10  -7  -1   -0.86    4.24
  10  -7   1    0.62    1.16
  10   7  -1    1.84    3.49
 -10   7   1    3.47    3.50
  10  -7   1   -3.48    3.10
 -10   7   1    0.37    4.22
 -10  -7  -1    2.27    1.41
  10   7  -1    3.32    2.08
  10  -7   1    2.87    2.52
 -10  -7  -1   -4.23    3.19
  10  -7   1    0.90    3.27
  10   7  -1    3.82    3.90
  10   7  -1    1.73    2.19
 -10   7   1   -2.81    3.35
  10   7   1   -2.28    1.97
 -10   7  -1   -1.35    2.91
  10  -7  -1    1.78    1.23
  10  -7  -1   -0.42    2.10
  10   7   1    1.94    2.02
 -10   7  -1    0.87    3.78
 -10  -7   1    1.04    5.15
  10  -7  -1    1.85    3.59
  10  -7  -1    2.97    3.63
 -10  -7   1   -0.14    1.19
  10   7   1    0.11    3.47
  10  -7  -1   -0.11    3.45
  10  -7  -1    0.68    1.64
 -10   7  -1   -1.34    3.76
 -10  -7   1   -4.63    3.31
 -11   7   1   -4.78    4.04
  11   7  -1    1.50    2.19
  11  -7   1   14.24    6.00
  11   7  -1    0.80    3.91
  11   7  -1    0.38    2.14
  11  -7   1   -3.32    2.29
 -11  -7  -1   -1.97    1.19
 -11  -7  -1    5.34    5.15
 -11   7   1    6.43    5.60
  11  -7   1    0.31    1.67
  11  -7  -1    0.21    1.68
  11   7   1    0.40    3.56
  11   7   1    4.09    2.28
 -11   7  -1   -7.61    3.56
  11  -7  -1   -6.10    3.01
  11   7   1   -3.23    1.64
 -11  -7   1    8.92    5.64
 -11   7  -1    2.73    4.65
  11  -7  -1   -4.95    2.04
 -11  -7   1    0.97    1.40
  12   7  -1   -6.16    3.45
  12   7  -1   -3.59    1.80
  12   7  -1    1.24    2.37
 -12  -7  -1   -0.48    1.57
  12  -7   1    1.66    2.98
  12  -7   1    0.15    2.06
  12  -7  -1   -0.52    2.61
 -12  -7   1    0.14    1.46
  12   7   1   -4.95    3.66
  12   7   1   -4.15    1.62
  12   7   1   -0.73    2.04
  12  -7  -1   -1.63    1.81
  13  -7   1    4.12    2.38
  13   7  -1   -1.11    2.25
  13   7  -1   -1.70    2.59
 -13  -7  -1   -1.99    1.70
  13  -7   1    6.20    3.79
  13   7   1   -0.70    2.17
 -13  -7   1   -1.21    1.73
  13  -7  -1   -0.10    2.26
  13   7   1   -0.99    2.24
  13  -7  -1   -0.51    2.89
  14  -7   1   -1.23    3.16
 -14  -7  -1   -2.22    1.90
  14  -7   1    0.51    2.58
  14   7  -1   -1.67    2.44
  14   7  -1    0.45    3.01
  14   7   1   -1.02    2.30
 -14  -7   1   -0.46    2.28
  14  -7  -1    3.18    3.96
  14   7   1    2.32    3.34
  14  -7  -1   -1.59    2.42
  15  -7   1   -1.04    3.87
  15   7  -1   -1.60    3.07
  15   7  -1   -1.63    3.23
  15  -7   1   -1.51    2.52
 -15  -7  -1   -0.50    2.32
  15   7   1    1.12    2.94
 -15  -7   1    3.12    2.39
  15  -7  -1    0.10    3.53
  15   7   1   -2.35    3.16
  16   7  -1   -2.54    3.79
  16  -7   1   -1.41    4.20
  16  -7  -1    2.44    4.55
   0   8   1   78.90   11.23
   0  -8   1   82.22   11.11
   0   8   1   88.90   10.99
   0  -8  -1   82.35   11.54
   0   8   1   77.10   11.36
   0  -8   1   90.09   10.92
   0  -8  -1   84.50   10.96
   0   8  -1   80.62   10.91
   0  -8   1   74.38   11.34
   0   8  -1   79.47   11.21
   0  -8  -1   82.47   11.11
   0   8  -1   83.40   10.92
   0   8   1   80.90   10.99
   0  -8   1   86.45   10.94
   0  -8  -1   84.89   10.99
  -1  -8  -1   21.35    3.99
  -1   8   1   26.99    3.90
  -1  -8  -1   30.38    3.88
   1   8  -1   26.02    3.83
  -1   8   1   31.48    4.75
   1  -8   1   32.30    4.80
   1   8  -1   29.14    4.35
   1   8  -1   32.58    4.60
   1   8  -1   24.71    5.83
  -1  -8  -1   25.28    3.88
  -1  -8  -1   26.82    4.65
   1  -8   1   27.06    4.17
   1  -8   1   32.01    3.94
   1  -8   1   28.88    3.83
   1   8  -1   27.07    3.81
  -1   8   1   30.12    3.98
  -1  -8   1   34.08    4.68
  -1   8  -1   28.17    3.90
   1   8   1   35.31    4.75
   1  -8  -1   31.34    3.81
   1  -8  -1   29.77    4.22
   1  -8  -1   27.68    3.95
  -1  -8   1   28.77    3.84
   1  -8  -1   24.70    4.24
  -1   8  -1   26.32    4.46
  -1  -8   1   30.07    4.16
   1   8   1   28.31    3.91
   1   8   1   29.37    3.91
  -1  -8   1   25.54    3.80
   1  -8  -1   28.62    3.88
   1   8   1   36.35    6.56
  -1   8  -1   23.75    3.83
   1  -8  -1   26.69    4.85
  -2  -8  -1    1.78    0.92
   2   8  -1   -0.85    1.04
  -2  -8  -1    0.33    0.67
   2  -8   1    1.27    0.58
  -2  -8  -1    0.63    0.67
   2   8  -1    0.27    0.60
   2   8  -1    3.07    2.76
  -2   8   1    0.73    1.53
   2   8  -1    0.09    1.19
   2  -8   1    0.46    1.66
   2  -8   1    1.59    0.94
   2   8  -1    1.05    0.51
   2  -8   1   -0.23    0.67
  -2   8   1    1.74    1.76
  -2  -8  -1    0.23    0.58
  -2   8   1    0.10    0.63
  -2   8   1    3.15    0.89
   2  -8   1   -0.17    0.94
   2   8  -1    0.78    0.58
   2   8   1    1.05    1.38
  -2  -8   1    0.24    0.82
  -2   8  -1    0.56    1.49
  -2   8  -1    1.28    0.61
  -2   8  -1    0.43    0.73
   2  -8  -1    1.47    0.87
   2   8   1    0.06    2.53
   2  -8  -1    2.64    0.72
   2   8   1    1.66    0.74
   2   8   1    1.49    0.75
   2  -8  -1   -0.42    0.66
  -2  -8   1    0.53    0.50
  -2  -8   1   -0.37    0.57
   2   8   1    2.58    1.47
   2  -8  -1    0.45    1.21
   2   8   1    1.39    0.57
  -2   8  -1    1.87    1.62
   2  -8  -1    2.54    2.02
   3  -8   1    3.75    0.84
  -3   8   1   -0.30    1.71
  -3   8   1    3.17    0.89
   3  -8   1    3.13    1.79
  -3  -8  -1    2.91    0.99
   3   8  -1    2.25    1.36
  -3   8   1    2.50    1.95
   3  -8   1    2.21    1.03
  -3   8   1    4.35    2.53
   3  -8   1    1.22    0.96
   3   8  -1    0.51    0.80
  -3  -8  -1    2.75    0.93
  -3  -8  -1    1.18    0.71
  -3   8   1    3.12    1.05
   3  -8   1    0.76    1.33
   3  -8   1    1.46    1.08
   3  -8   1    1.99    1.95
   3   8  -1    1.82    0.71
   3   8  -1    3.12    0.78
   3   8  -1    3.90    2.98
   3  -8  -1    3.32    1.04
   3   8   1    1.01    0.75
   3  -8  -1    1.82    0.90
   3   8   1    5.25    3.07
  -3   8  -1    2.90    1.03
  -3   8  -1    1.39    0.76
   3  -8  -1    3.27    1.65
   3  -8  -1    0.39    1.62
   3   8   1    2.09    1.45
  -3   8  -1    1.28    1.75
   3  -8  -1    2.17    1.18
  -3  -8   1    2.64    0.72
  -3   8  -1    0.32    1.68
   3  -8  -1    1.51    2.12
   3   8   1    2.48    0.97
   3   8   1    1.88    0.74
   3  -8  -1    2.64    0.75
  -3  -8   1    2.03    0.92
  -3   8  -1    3.07    2.20
  -3  -8   1    3.55    0.96
   4  -8   1   20.65    2.92
   4  -8   1   17.74    4.12
   4  -8   1   15.74    3.63
   4   8  -1   13.37    2.55
  -4   8   1   18.12    3.00
  -4  -8  -1   19.05    2.85
  -4   8   1   19.37    4.22
   4   8  -1   20.88    3.33
   4  -8   1   19.13    3.31
  -4  -8  -1   16.90    2.63
  -4  -8  -1   23.06    2.99
   4  -8   1   19.05    2.89
  -4   8   1   16.08    4.26
   4  -8   1   11.11    2.60
   4   8  -1   15.28    3.43
  -4   8   1   17.68    2.74
   4   8  -1   13.94    2.70
   4   8  -1   16.08    4.63
  -4   8   1   16.88    3.89
   4  -8   1   17.05    2.85
  -4   8  -1   16.36    2.67
   4  -8  -1   22.96    3.08
   4  -8  -1   17.00    3.29
  -4   8  -1   14.75    3.83
   4  -8  -1   21.58    4.48
   4  -8  -1   13.11    3.62
  -4   8  -1   16.00    2.91
   4   8   1   18.30    3.20
   4  -8  -1   13.66    3.26
   4   8   1   17.25    4.92
   4   8   1   18.03    2.90
  -4   8  -1   17.19    4.22
   4  -8  -1   17.98    2.95
   4  -8  -1   14.19    2.67
  -4  -8   1   18.54    2.80
  -4  -8   1   17.80    2.63
  -4  -8   1   16.28    3.60
   4   8   1   18.41    2.70
  -4   8  -1   15.33    3.83
  -5   8   1   -1.93    2.05
  -5   8   1    3.04    1.25
  -5  -8  -1   -1.86    1.23
  -5  -8  -1    0.84    0.93
   5   8  -1   -1.40    1.60
   5  -8   1   -0.05    1.39
   5   8  -1    1.09    0.83
  -5  -8  -1    0.01    0.71
   5  -8   1    0.23    0.65
   5  -8   1    1.47    1.00
   5   8  -1   -1.37    1.13
   5   8  -1   -0.59    2.49
   5  -8   1   -2.24    1.77
   5   8  -1    0.78    1.44
  -5   8   1    5.86    2.94
  -5   8   1   -1.78    2.12
   5   8  -1    1.55    0.97
  -5   8   1    0.51    0.86
  -5  -8  -1    0.18    1.46
  -5  -8  -1    5.98    2.37
   5  -8  -1   -0.12    0.86
   5   8   1    0.32    2.90
   5  -8  -1   -2.29    1.32
  -5  -8   1    3.59    1.44
   5  -8  -1    1.68    2.13
  -5   8  -1    0.88    1.07
   5  -8  -1    2.33    1.84
   5  -8  -1    1.26    1.06
   5   8   1    0.83    0.82
   5  -8  -1    2.69    1.22
  -5   8  -1   -2.23    1.95
  -5  -8   1   -1.20    2.34
  -5   8  -1    1.66    2.01
  -5  -8   1    1.03    1.04
   5   8   1    1.38    1.01
  -5  -8   1   -2.52    1.61
  -5  -8   1    1.29    1.16
  -5   8  -1    1.02    0.79
   5  -8  -1    1.77    0.86
   5  -8  -1   -0.26    2.12
  -5  -8   1    1.66    0.79
   5   8   1    0.24    1.33
  -5   8  -1    4.06    2.47
   6  -8   1    2.09    2.71
  -6   8   1   -0.99    2.42
   6   8  -1    0.83    0.97
   6   8  -1   -1.17    2.22
   6   8  -1   -0.78    1.43
  -6  -8  -1   -1.20    2.11
  -6   8   1   -2.80    1.86
  -6  -8  -1    2.61    3.49
   6   8  -1    2.75    1.71
  -6  -8  -1   -0.58    1.65
   6  -8   1   -1.32    0.88
   6  -8   1    0.51    0.82
   6   8  -1    1.15    2.14
  -6  -8  -1    1.51    1.79
  -6   8   1    2.25    1.34
   6  -8   1   -0.20    0.84
   6   8  -1   -1.13    0.84
   6  -8   1    0.62    1.73
  -6  -8  -1   -0.01    0.83
  -6   8   1    0.41    0.78
  -6   8   1    0.28    2.70
   6  -8  -1    0.88    0.80
   6  -8  -1    3.23    2.80
  -6   8  -1   -1.41    1.80
   6   8   1   -1.05    2.29
   6   8   1   -0.13    0.94
  -6   8  -1   -0.81    1.06
  -6  -8   1   -2.03    2.81
   6  -8  -1   -1.57    0.72
   6   8   1   -0.56    0.80
   6  -8  -1    2.08    2.20
   6   8   1    0.76    1.47
  -6  -8   1   -1.66    1.51
  -6  -8   1   -0.17    0.69
  -6  -8   1    3.22    1.70
  -6   8  -1    0.52    0.84
  -6  -8   1   -0.17    2.34
   6  -8  -1   -0.51    1.82
   6   8   1    2.54    1.73
  -6   8  -1   -4.61    2.00
  -6   8  -1    0.35    2.20
  -7   8   1    4.92    3.33
  -7  -8  -1    2.88    1.44
  -7  -8  -1    2.90    2.22
   7   8  -1    0.22    1.66
   7   8  -1   -1.54    2.11
  -7  -8  -1    2.46    3.41
   7  -8   1    1.95    1.07
  -7   8   1    1.37    3.22
   7  -8   1    1.85    1.03
  -7   8   1    1.02    1.43
   7   8  -1    3.68    3.46
   7   8  -1    0.82    1.33
   7  -8   1    1.55    1.43
  -7   8   1    7.26    2.94
   7  -8   1    0.03    2.95
  -7  -8  -1   -0.73    2.66
   7   8  -1    0.10    0.92
   7  -8   1    2.52    1.93
  -7  -8  -1    1.85    2.06
  -7  -8  -1    0.98    0.95
   7   8  -1   -1.28    1.40
  -7   8   1    0.11    0.86
   7  -8  -1    0.60    0.88
   7   8   1    1.46    1.08
  -7  -8   1    0.87    2.10
   7  -8  -1    2.95    1.13
  -7   8  -1    0.07    2.81
   7   8   1    0.88    1.60
   7  -8  -1    2.73    3.09
  -7  -8   1    0.71    1.30
   7  -8  -1    4.98    2.91
  -7   8  -1   -2.20    2.59
  -7  -8   1   -0.28    2.44
   7   8   1    0.83    2.72
   7   8   1   -0.11    1.78
  -7  -8   1    2.14    1.02
   7  -8  -1    3.14    2.04
  -7  -8   1    0.39    1.77
  -7   8  -1    2.63    2.60
  -7  -8   1    0.59    3.55
  -7   8  -1    0.55    0.93
  -7   8  -1    0.85    1.39
   7   8   1    0.26    1.14
  -8   8   1    0.45    3.48
  -8  -8  -1    3.30    1.37
   8  -8   1    4.52    3.63
   8  -8   1    2.56    1.21
  -8  -8  -1    5.86    3.54
  -8  -8  -1    3.90    2.95
   8  -8   1   -0.55    3.32
  -8  -8  -1    1.79    4.19
  -8   8   1    3.64    1.58
   8  -8   1    0.36    1.38
  -8   8   1   10.11    4.60
  -8   8   1    4.65    1.95
   8   8  -1    0.91    3.19
   8   8  -1    2.96    1.82
   8   8  -1    4.33    3.38
   8   8  -1    3.16    1.92
  -8   8   1    0.04    2.72
   8  -8   1    6.18    2.52
   8   8   1    5.71    2.50
   8  -8  -1    4.91    1.47
  -8   8  -1   -5.80    2.59
  -8  -8   1    5.44    4.25
   8  -8  -1    5.31    1.78
  -8   8  -1    2.77    2.77
  -8  -8   1    5.19    3.40
   8  -8  -1   -1.65    2.06
   8   8   1    4.58    3.95
  -8  -8   1    6.83    4.78
   8   8   1    2.34    1.90
   8  -8  -1    4.48    3.79
  -8  -8   1    6.62    1.56
  -8   8  -1    1.06    3.44
   8   8   1    1.02    1.91
   8  -8  -1   11.43    4.58
  -8   8  -1    3.10    1.84
   8  -8  -1    3.45    3.16
  -9  -8  -1   23.22    7.07
  -9   8   1    2.22    4.28
  -9  -8  -1    9.82    5.12
   9  -8   1   10.10    2.19
  -9   8   1    9.12    4.02
  -9   8   1   14.43    5.12
   9   8  -1   12.26    4.40
  -9  -8  -1   13.00    2.44
   9  -8   1   20.47    5.74
   9   8  -1    2.73    3.92
   9  -8   1   14.31    4.87
   9   8  -1   16.54    3.33
   9   8  -1   12.64    2.98
   9  -8   1    8.77    2.99
   9  -8   1    8.97    2.50
  -9  -8   1   13.52    5.64
  -9   8  -1    9.28    5.08
  -9  -8   1   11.80    2.42
   9   8   1    6.85    2.62
   9  -8  -1   12.76    2.95
   9  -8  -1    7.33    4.22
   9  -8  -1   16.32    5.37
   9   8   1   11.09    2.99
   9  -8  -1   10.72    3.39
  -9   8  -1    4.68    4.61
   9  -8  -1    8.32    2.11
   9   8   1    8.99    4.30
  -9   8  -1   11.88    4.21
 -10  -8  -1    0.75    1.36
 -10   8   1   -0.54    4.81
 -10   8   1    6.53    4.66
  10  -8   1    1.19    1.82
  10   8  -1   -1.84    3.32
  10  -8   1    3.52    1.40
 -10   8   1   -3.68    3.93
  10  -8   1   -0.73    3.56
  10  -8   1    0.83    2.22
  10   8  -1    8.71    2.71
 -10  -8  -1    0.78    4.86
  10   8  -1    4.97    2.21
 -10   8  -1    1.55    3.95
  10  -8  -1   -1.08    2.15
  10  -8  -1   -0.77    1.08
  10   8   1    0.04    1.84
  10  -8  -1   -1.47    3.86
  10   8   1    0.15    1.81
 -10   8  -1   -7.70    3.57
  10  -8  -1   -0.59    1.53
 -10  -8   1    1.30    1.30
 -10  -8   1   -1.25    4.83
  10   8   1    2.33    4.06
  10  -8  -1   10.64    7.86
  11  -8   1    0.97    2.58
 -11   8   1    7.96    5.50
 -11   8   1    0.88    4.92
  11   8  -1    6.66    2.74
 -11  -8  -1    5.21    1.90
  11   8  -1    3.77    4.88
  11  -8   1    3.50    2.25
  11   8  -1    0.85    2.11
  11   8   1    1.46    2.38
  11   8   1    5.01    2.67
  11   8   1    4.76    4.99
 -11  -8   1    3.74    1.75
 -11   8  -1    4.80    5.89
  11  -8  -1    2.03    2.62
 -11   8  -1    0.43    4.75
  11  -8  -1   -0.18    1.70
  12   8  -1    0.37    2.35
  12  -8   1    5.32    3.36
  12  -8   1    1.34    2.13
  12   8  -1    5.27    2.61
 -12  -8  -1    3.25    1.90
 -12  -8   1    2.47    1.89
  12   8   1    6.10    2.86
  12  -8  -1    0.50    1.94
  12  -8  -1    0.63    2.73
  12   8   1    3.60    2.86
 -13  -8  -1    2.63    1.97
  13   8  -1   -1.43    2.78
  13  -8   1    0.25    3.27
  13   8  -1    2.47    3.09
  13  -8   1   -3.98    1.72
  13  -8  -1   -0.83    3.33
  13   8   1   -0.59    2.64
  13   8   1   -1.72    2.72
 -13  -8   1   -1.10    1.77
  14  -8   1   -1.29    2.38
  14  -8   1    2.56    3.91
  14   8  -1   -4.33    2.77
 -14  -8  -1    1.51    2.02
  14   8  -1    0.76    2.80
  14  -8  -1    8.53    4.04
  14   8   1   -0.84    3.03
  14   8   1   -1.78    2.95
 -14  -8   1   -1.56    1.85
  15  -8   1    5.17    4.00
  15   8  -1   -0.49    2.83
  15   8  -1    2.66    3.53
  15   8   1   -2.14    2.90
  15   8   1    0.87    3.50
  15  -8  -1   -0.08    4.13
   0   9  -1   -1.13    1.04
   0  -9   1   -0.66    0.73
   0  -9   1   -0.70    1.35
   0   9  -1   -0.42    0.47
   0  -9  -1   -0.47    1.52
   0  -9  -1   -0.16    0.56
   0   9  -1    0.41    2.27
   0  -9   1    0.83    0.52
   0   9   1   -0.22    1.02
   0   9   1    0.87    1.42
   0   9   1    0.81    0.65
   0  -9  -1    1.69    1.00
   0  -9   1    0.36    0.56
   0   9   1   -0.02    0.57
   0  -9  -1    0.49    0.58
  -1  -9  -1   27.08    4.94
  -1   9   1   35.28    4.86
  -1  -9  -1   39.37    5.79
   1  -9   1   27.68    4.97
  -1  -9  -1   35.73    4.79
  -1   9   1   33.47    4.79
   1  -9   1   37.13    4.74
   1  -9   1   37.25    4.82
   1   9  -1   36.41    7.29
  -1   9   1   38.92    5.85
  -1  -9  -1   33.26    4.77
   1  -9   1   41.94    5.81
   1   9  -1   39.73    5.42
   1   9  -1   31.11    5.35
  -1   9  -1   35.55    4.74
   1   9   1   38.91    5.56
   1   9   1   33.00    4.80
   1  -9  -1   33.00    5.84
   1   9   1   38.50    5.61
   1  -9  -1   36.04    4.86
   1  -9  -1   38.84    4.80
   1   9   1   46.46    7.92
  -1   9  -1   33.32    4.78
   1  -9  -1   36.12    4.98
  -1   9  -1   38.96    5.54
  -1  -9   1   34.49    4.71
   1   9   1   36.73    4.79
  -1  -9   1   36.52    4.96
  -1  -9   1   38.22    5.59
  -1  -9   1   30.48    4.71
  -2  -9  -1   -0.26    0.62
   2  -9   1   -0.07    0.74
   2   9  -1   -1.64    1.24
   2  -9   1    0.43    0.66
  -2   9   1    1.74    1.68
   2   9  -1    0.29    0.53
   2  -9   1    1.14    1.75
   2   9  -1   -0.16    0.46
  -2   9   1    1.79    1.84
  -2  -9  -1   -0.27    0.53
   2  -9   1   -0.10    0.49
  -2   9   1    0.77    0.81
  -2   9   1    0.68    0.64
   2   9  -1   -1.12    1.23
   2   9  -1    0.95    2.51
  -2  -9  -1    0.23    0.89
   2   9  -1    0.46    0.66
  -2  -9   1    1.40    0.93
  -2   9  -1    0.34    1.32
   2   9   1    3.00    0.85
   2   9   1    1.59    2.80
   2  -9  -1   -0.54    1.09
   2   9   1    1.55    1.42
   2   9   1   -0.09    0.55
  -2   9  -1    0.26    1.61
   2   9   1   -0.73    1.32
  -2  -9   1   -0.02    0.48
  -2   9  -1   -0.43    0.60
  -2  -9   1    0.21    0.57
   2  -9  -1    0.49    0.57
  -2   9  -1    1.92    0.82
   2  -9  -1   -0.11    0.79
   2   9   1    0.39    0.65
   2  -9  -1   -0.32    0.71
   2  -9  -1    5.67    2.34
   3  -9   1   -1.62    1.40
  -3   9   1    0.38    0.75
   3   9  -1    1.07    0.65
   3  -9   1    0.95    1.10
  -3   9   1   -0.49    0.79
   3  -9   1   -0.40    0.72
   3   9  -1    0.88    0.62
  -3  -9  -1    4.34    1.12
   3   9  -1    0.38    0.70
   3  -9   1   -1.07    0.77
   3   9  -1   -0.23    1.20
  -3   9   1    0.65    2.31
  -3   9   1    0.60    1.70
   3   9  -1   -0.23    2.75
   3  -9   1    0.60    0.61
  -3  -9  -1    1.45    0.82
  -3  -9  -1    0.15    0.60
   3  -9   1   -1.11    1.86
  -3   9   1    0.93    1.90
   3  -9  -1    0.96    0.86
   3  -9  -1    0.24    0.64
  -3  -9   1    1.71    0.97
  -3   9  -1    3.60    2.61
   3  -9  -1    0.47    0.82
   3   9   1    1.81    1.37
   3   9   1    1.39    0.86
  -3   9  -1   -0.70    1.63
   3  -9  -1   -1.16    1.65
   3  -9  -1    3.41    1.40
   3   9   1    0.18    0.67
  -3   9  -1    0.77    0.85
  -3   9  -1    0.16    0.69
   3  -9  -1   -0.22    1.47
  -3  -9   1    1.52    0.76
  -3  -9   1    0.92    0.63
   3   9   1   -1.61    2.28
  -3   9  -1    2.19    1.80
   4  -9   1   17.79    2.90
   4  -9   1   18.03    3.15
   4   9  -1   19.99    2.70
   4  -9   1   15.76    2.62
  -4   9   1   16.85    3.97
  -4  -9  -1   15.96    2.62
  -4   9   1   17.08    2.91
  -4   9   1   18.69    2.77
   4  -9   1   11.46    3.40
   4   9  -1   14.98    4.64
   4  -9   1   17.27    3.37
  -4   9   1    6.29    3.40
   4  -9   1   18.55    2.92
  -4   9   1   21.00    4.64
   4   9  -1   11.85    3.01
   4   9  -1   18.92    2.82
   4  -9   1   15.75    3.99
  -4  -9  -1   18.69    2.83
   4  -9  -1   17.14    3.44
  -4   9  -1   15.75    3.93
  -4   9  -1   15.80    3.94
   4   9   1   16.17    5.10
  -4  -9   1   21.64    2.78
   4   9   1   15.92    2.80
  -4   9  -1   14.91    2.82
   4  -9  -1   21.39    4.36
  -4  -9   1   14.61    2.59
   4   9   1   24.34    3.49
   4  -9  -1   19.07    2.79
  -4   9  -1   12.92    4.14
   4  -9  -1   13.31    2.84
  -4  -9   1   14.57    2.71
   4  -9  -1   18.04    2.86
   4  -9  -1   20.50    2.98
   4  -9  -1   17.48    3.77
   4   9   1   15.76    2.65
  -4   9  -1   16.17    2.65
  -5  -9  -1   13.64    2.70
  -5   9   1   22.80    4.71
   5  -9   1   18.47    2.96
  -5  -9  -1   14.93    2.68
  -5   9   1   12.97    2.76
  -5   9   1   14.27    4.32
   5  -9   1   10.83    3.05
   5   9  -1   24.26    5.89
   5   9  -1   14.76    3.07
  -5   9   1   20.54    4.73
   5   9  -1   15.99    2.55
  -5  -9  -1   16.75    4.01
   5  -9   1   17.46    2.84
   5  -9   1   13.49    3.56
  -5  -9  -1   15.48    2.54
   5  -9   1   10.15    3.84
   5   9  -1    9.61    2.91
  -5   9   1   17.27    2.72
   5   9  -1   17.33    2.81
   5  -9  -1   16.31    2.75
   5  -9  -1   13.44    2.47
  -5  -9   1   19.38    2.64
  -5  -9   1   22.09    2.98
   5   9   1   17.89    2.67
  -5   9  -1   12.16    2.75
   5   9   1   15.88    4.99
   5  -9  -1   18.47    3.98
  -5  -9   1   17.09    3.88
  -5   9  -1   10.06    3.74
  -5   9  -1   15.33    4.26
   5  -9  -1    8.41    3.86
  -5   9  -1   14.42    4.09
   5   9   1   13.93    3.02
  -5   9  -1   14.31    2.56
   5   9   1   16.35    2.81
   5  -9  -1   17.22    2.88
   5  -9  -1   12.30    3.23
  -6   9   1   -1.86    2.78
  -6  -9  -1    2.54    1.77
   6  -9   1    4.95    3.09
  -6   9   1   -0.05    2.50
   6  -9   1    4.88    1.48
  -6   9   1    3.54    1.26
  -6  -9  -1    6.23    1.34
   6   9  -1    6.26    3.59
   6   9  -1    2.07    1.78
   6   9  -1    2.37    1.46
  -6  -9  -1    4.47    2.08
   6   9  -1    2.53    1.90
   6   9  -1    3.83    1.24
  -6   9   1    4.61    1.70
   6  -9   1    2.78    1.17
  -6  -9  -1    4.57    2.96
   6  -9   1    7.25    2.50
  -6  -9  -1    5.98    1.64
  -6   9   1    5.44    3.20
   6   9   1    6.73    1.67
   6  -9  -1    5.81    2.45
  -6  -9   1    5.45    1.71
   6   9   1    4.27    1.32
   6  -9  -1    3.82    1.27
   6   9   1    4.73    1.86
  -6   9  -1    3.73    1.33
  -6  -9   1    5.59    1.71
   6  -9  -1    7.58    3.68
   6   9   1    2.03    2.98
  -6   9  -1    4.90    3.00
  -6  -9   1    2.74    3.61
  -6  -9   1    3.33    1.22
   6   9   1    4.66    2.02
  -6   9  -1    5.30    1.73
  -6   9  -1    1.33    2.88
   6  -9  -1    7.78    1.68
  -6  -9   1    6.44    2.88
   6  -9  -1    4.16    1.65
  -6  -9   1    9.00    2.02
  -6   9  -1    5.65    2.89
   6  -9  -1    5.83    2.77
  -7   9   1   10.11    2.61
   7   9  -1    4.00    3.67
   7   9  -1   11.03    2.63
  -7   9   1   10.64    3.81
  -7  -9  -1    6.29    1.65
  -7   9   1    4.31    1.96
   7  -9   1    7.18    2.61
  -7   9   1    5.56    3.68
   7   9  -1    3.84    2.18
  -7   9   1    6.29    4.07
   7  -9   1    6.69    1.74
  -7  -9  -1   12.89    2.92
  -7  -9  -1    8.75    4.44
   7  -9   1   10.10    4.00
   7   9  -1    7.24    1.76
  -7  -9  -1    4.68    3.44
  -7   9  -1    6.94    3.30
  -7   9  -1   10.41    4.08
  -7  -9   1    8.46    3.43
  -7  -9   1    5.43    4.15
   7  -9  -1   13.08    3.05
  -7   9  -1    2.67    3.46
   7   9   1    9.28    1.88
   7  -9  -1    7.60    1.88
  -7   9  -1    7.88    2.25
   7  -9  -1    8.87    2.19
   7   9   1    7.18    4.22
   7  -9  -1   10.29    3.46
   7  -9  -1   10.33    3.91
  -7  -9   1    8.65    2.50
   7   9   1    6.35    2.29
  -7  -9   1    7.97    1.71
   7   9   1   13.14    2.77
   8  -9   1   18.12    5.33
   8  -9   1   11.16    2.68
   8   9  -1   16.67    5.49
  -8  -9  -1   10.87    2.31
   8   9  -1    9.64    2.83
  -8   9   1   14.40    4.42
   8  -9   1   10.51    3.12
  -8   9   1   13.28    4.99
  -8  -9  -1    7.29    4.82
   8  -9   1    8.72    2.22
  -8  -9  -1    8.88    3.06
   8   9  -1   15.02    3.08
  -8   9   1    7.74    4.08
  -8  -9   1   13.32    2.38
  -8  -9   1   22.71    5.77
   8   9   1   12.10    5.10
   8  -9  -1   13.97    2.54
   8   9   1   11.59    3.09
  -8   9  -1    3.96    4.07
  -8   9  -1   16.09    4.17
   8  -9  -1   11.32    4.60
   8  -9  -1   12.94    3.37
   8   9   1   11.17    3.06
  -8   9  -1   13.46    4.85
  -8  -9   1    6.52    5.47
   9  -9   1    3.79    1.44
  -9  -9  -1    3.82    4.57
   9   9  -1    1.72    2.19
   9   9  -1    3.83    2.35
   9  -9   1    2.65    2.65
   9   9  -1   -1.71    3.11
  -9   9   1   -1.65    3.68
  -9   9   1    4.36    3.57
  -9  -9  -1    4.01    1.49
   9  -9   1   -0.30    1.52
   9  -9   1   10.12    4.59
  -9   9   1    4.70    4.37
  -9  -9   1    4.68    1.52
   9   9   1    7.01    4.39
   9  -9  -1    5.31    4.50
  -9  -9   1   -0.21    4.29
  -9   9  -1    1.34    4.17
  -9   9  -1    7.00    4.55
   9   9   1    3.69    2.20
   9  -9  -1    1.36    1.20
   9   9   1    5.57    2.34
   9  -9  -1   -0.24    2.24
  10   9  -1    0.96    2.10
  10   9  -1   -0.77    1.84
 -10  -9  -1    5.31    5.20
 -10   9   1   -1.30    4.35
  10  -9   1    4.43    4.10
 -10   9   1   -4.30    3.80
  10  -9   1    1.22    1.32
 -10  -9  -1    0.27    1.23
  10   9  -1   -2.88    3.25
  10  -9   1    0.11    2.26
  10  -9   1    0.55    1.59
  10   9   1   -0.81    1.90
  10   9   1    1.56    2.00
  10  -9  -1    1.21    1.31
  10  -9  -1    0.99    3.86
 -10   9  -1    0.05    4.29
  10  -9  -1   -0.66    2.53
 -10  -9   1   -0.17    5.04
 -10   9  -1   -4.08    3.91
 -10  -9   1    1.00    1.36
  10   9   1    3.13    4.20
  11  -9   1    1.43    2.59
  11   9  -1    4.84    5.21
 -11   9   1   -3.01    4.36
 -11  -9  -1   -0.72    1.45
  11   9  -1   -3.04    1.97
  11   9  -1    2.53    2.53
  11  -9   1    2.66    2.12
 -11   9   1    2.34    5.44
  11   9   1    4.67    2.58
  11   9   1   -1.18    1.95
 -11   9  -1   -4.11    4.32
 -11   9  -1   -4.29    3.84
  11   9   1    5.92    4.93
 -11  -9   1    2.76    1.73
  11  -9  -1    3.61    3.37
  12  -9   1    0.41    2.03
 -12  -9  -1    0.92    1.78
  12   9  -1   -1.52    2.35
  12   9  -1    2.59    2.88
  12  -9   1   -2.75    2.80
  12   9   1   -3.57    2.30
 -12  -9   1    2.18    1.83
  12   9   1   -2.42    2.02
  12  -9  -1   -1.94    2.84
 -13  -9  -1    1.18    1.82
  13  -9   1   -0.64    2.94
  13   9  -1    2.44    3.00
  13   9  -1    3.03    2.85
  13   9   1   -0.01    3.22
  13  -9  -1   -1.28    3.51
 -13  -9   1   -2.82    1.65
  13   9   1   -1.31    2.25
  14   9  -1    4.56    3.08
 -14  -9  -1    0.21    2.14
  14   9  -1   -0.84    2.87
  14  -9   1    1.68    3.55
  14  -9  -1    2.29    2.81
  14  -9  -1    0.92    3.91
 -14  -9   1   -2.34    1.87
  14   9   1    1.43    2.97
  14   9   1    0.74    3.28
  15   9  -1    4.32    3.40
  15   9  -1    1.67    3.41
  15  -9  -1    8.96    4.71
  15   9   1   -3.24    3.31
  15   9   1   -1.21    3.09
   0 -10   1   -2.72    1.41
   0 -10  -1    0.10    0.60
   0  10  -1   -0.64    1.29
   0 -10   1    0.95    0.60
   0  10  -1    0.49    2.67
   0 -10   1    1.62    0.58
   0 -10  -1    0.52    0.59
   0  10   1    0.86    0.66
   0 -10  -1   -0.47    0.85
   0  10   1    1.15    1.72
   0 -10   1    0.28    0.96
   0 -10  -1    2.29    1.90
  -1 -10  -1    4.52    1.13
   1  10  -1    4.96    1.91
   1  10  -1   10.08    2.16
   1  10  -1    5.46    1.34
  -1  10   1    7.63    2.48
   1 -10   1    5.73    1.12
   1 -10   1    9.26    2.48
   1  10  -1    7.28    3.79
  -1 -10  -1    5.77    1.43
  -1 -10  -1    3.54    1.99
   1 -10   1    7.51    1.30
  -1  10   1    6.84    1.24
  -1 -10  -1    6.12    1.17
   1 -10   1    3.79    1.34
  -1  10   1    6.65    1.31
  -1 -10   1    5.65    1.51
   1  10   1    5.62    1.21
  -1  10  -1    5.83    1.19
   1  10   1    6.80    2.09
   1 -10  -1    5.01    1.17
   1 -10  -1    4.65    1.40
  -1 -10   1    7.36    2.16
   1  10   1    5.82    1.23
  -1 -10   1    5.81    1.12
   1  10   1    1.56    1.91
  -1 -10   1    6.43    1.08
   1 -10  -1    7.74    2.59
  -1  10  -1    3.94    2.05
   1  10   1    4.83    3.31
   1 -10  -1    7.31    1.34
  -1  10  -1    6.82    1.16
   2  10  -1   -0.95    0.51
  -2  10   1   -0.64    0.61
   2 -10   1    0.10    0.56
   2  10  -1    0.34    1.46
   2 -10   1    0.39    0.78
  -2 -10  -1   -0.84    0.49
   2  10  -1   -1.28    1.34
   2 -10   1    0.69    0.85
   2 -10   1   -0.07    1.78
   2  10  -1   -0.38    0.58
  -2  10   1   -2.12    1.38
  -2 -10  -1   -0.09    1.68
  -2 -10  -1    1.10    0.71
   2  10  -1   -0.74    2.62
  -2  10   1    0.55    0.81
  -2  10   1    2.13    1.88
  -2 -10  -1    0.11    0.85
  -2 -10   1    0.15    0.60
   2  10   1   -0.50    0.69
   2  10   1   -1.64    1.38
   2  10   1   -0.09    0.65
   2  10   1   -5.17    2.69
  -2  10  -1    0.16    0.61
   2 -10  -1   -1.11    0.75
  -2  10  -1    0.31    0.78
   2  10   1    0.07    1.56
   2 -10  -1    2.16    0.83
  -2  10  -1    1.61    1.74
  -2 -10   1    0.23    0.56
   2 -10  -1    3.36    2.35
   2 -10  -1    1.30    1.24
   2 -10  -1   -0.62    0.53
  -2 -10   1   -1.19    0.90
  -3  10   1    1.68    1.95
  -3  10   1    3.53    2.40
  -3  10   1    0.78    0.87
  -3 -10  -1    2.79    1.20
   3 -10   1    0.51    0.96
  -3 -10  -1    2.75    0.99
  -3  10   1    2.46    1.06
   3  10  -1    1.63    2.69
   3  10  -1    2.70    0.86
  -3 -10  -1    1.35    0.81
   3 -10   1    4.62    0.97
   3 -10   1    2.26    2.23
   3 -10   1    2.25    1.00
   3  10  -1    3.63    0.98
  -3  10   1    6.75    3.10
   3  10  -1    1.79    1.63
  -3  10  -1    3.73    0.99
  -3  10  -1    1.87    2.14
   3  10   1    6.93    3.78
  -3 -10   1    2.07    1.14
  -3  10  -1    3.22    1.90
   3 -10  -1    1.45    1.00
   3  10   1    4.01    1.07
   3 -10  -1    5.52    1.63
   3 -10  -1    2.47    1.11
  -3  10  -1    7.90    3.22
   3 -10  -1   -2.11    1.81
   3  10   1    1.75    0.90
  -3  10  -1    2.81    1.08
  -3 -10   1    4.87    1.04
  -3 -10   1    2.15    0.77
   3  10   1    2.06    1.60
   3 -10  -1    3.74    0.97
   4 -10   1    7.20    2.18
  -4 -10  -1    5.51    1.19
   4 -10   1    3.70    1.38
  -4  10   1   -0.50    2.41
   4 -10   1    4.52    1.16
   4  10  -1    3.86    3.58
   4 -10   1   -0.47    2.30
   4 -10   1    5.57    1.35
   4  10  -1    7.38    1.45
  -4  10   1    4.42    1.40
   4 -10   1    0.01    1.83
  -4  10   1    5.67    1.32
  -4  10   1    3.88    2.59
   4  10  -1    4.08    1.86
  -4  10   1    8.93    2.99
  -4 -10  -1    1.59    1.21
   4  10  -1    4.95    1.16
   4 -10  -1    4.81    1.33
  -4 -10   1    2.75    1.22
   4  10   1    4.68    1.24
   4 -10  -1    9.34    2.46
  -4 -10   1    5.75    1.37
  -4  10  -1    4.25    2.55
   4 -10  -1    2.30    1.03
  -4 -10   1    6.71    1.25
   4  10   1    5.37    1.91
  -4  10  -1    4.47    1.19
  -4  10  -1    0.23    2.10
  -4  10  -1    5.30    3.10
   4  10   1    2.47    3.32
   4 -10  -1    7.60    3.17
  -4  10  -1    5.00    1.45
   4 -10  -1    6.54    1.48
   4  10   1    4.87    1.37
   5 -10   1   -0.45    1.03
  -5  10   1   -1.77    2.45
   5  10  -1    0.72    0.85
   5  10  -1    0.81    1.55
   5  10  -1   -1.53    1.51
  -5 -10  -1    0.71    1.09
  -5 -10  -1   -0.19    0.81
   5  10  -1    0.36    0.90
   5 -10   1    0.98    1.12
   5 -10   1   -1.57    1.80
   5 -10   1   -1.39    1.69
  -5  10   1   -1.24    0.78
  -5 -10  -1    0.48    2.05
   5 -10   1    0.59    0.78
   5 -10   1    0.40    2.42
  -5  10   1    1.32    2.43
  -5  10   1    0.84    1.31
   5  10  -1    0.87    3.28
  -5  10   1    1.23    2.74
   5 -10  -1    1.53    1.99
  -5  10  -1   -0.27    0.73
   5 -10  -1   -0.55    0.93
   5  10   1    1.11    1.46
  -5  10  -1   -1.09    2.32
  -5  10  -1   -0.74    2.24
  -5 -10   1    0.27    0.72
   5  10   1   -1.05    0.91
   5 -10  -1   -2.49    1.73
   5  10   1    0.85    0.94
  -5  10  -1   -0.27    1.11
  -5  10  -1    0.96    2.36
   5 -10  -1    1.68    2.74
   5 -10  -1    0.14    0.99
  -5 -10   1    0.10    0.97
   5  10   1   -0.31    3.04
  -5 -10   1   -0.75    2.15
  -6  10   1   -0.44    2.79
  -6  10   1   -3.46    2.53
   6 -10   1   -0.28    0.92
  -6  10   1    2.54    3.16
   6  10  -1    0.10    1.63
   6 -10   1    0.91    2.35
   6 -10   1   -6.18    2.20
   6 -10   1    1.09    1.16
  -6  10   1   -0.01    1.25
  -6 -10  -1   -1.43    2.40
  -6 -10  -1    0.30    0.88
   6  10  -1    0.01    0.99
   6  10  -1   -0.35    1.54
   6  10  -1   -2.15    2.76
   6 -10   1   -3.95    1.45
  -6  10  -1   -3.55    2.61
  -6 -10   1   -0.28    0.78
   6  10   1   -1.90    2.87
   6 -10  -1    0.21    1.01
  -6 -10   1   -1.87    1.09
   6 -10  -1    2.35    2.95
   6 -10  -1   -1.91    1.89
   6  10   1   -0.71    1.30
  -6  10  -1    2.73    2.71
   6 -10  -1   -0.46    1.72
   6  10   1    0.62    1.64
   6 -10  -1    2.16    1.36
   6  10   1   -0.19    0.94
  -6  10  -1   -0.69    1.23
  -6  10  -1    1.59    2.76
  -7 -10  -1   12.81    2.02
   7  10  -1    7.20    4.17
   7 -10   1    6.38    2.02
   7  10  -1    8.37    2.51
   7  10  -1    9.01    2.64
  -7  10   1    2.34    3.73
   7 -10   1   11.73    3.14
   7 -10   1    7.71    4.05
  -7  10   1   14.89    4.46
   7 -10   1    5.28    1.68
  -7  10   1    9.15    4.18
   7 -10   1    5.74    3.31
  -7 -10   1    4.54    1.57
  -7  10  -1    7.20    3.98
   7 -10  -1    7.77    1.88
   7 -10  -1    3.84    2.56
   7 -10  -1    8.77    2.30
  -7  10  -1    6.11    3.89
   7  10   1   11.78    2.65
   7 -10  -1    5.05    3.20
  -7  10  -1    8.95    3.58
   7 -10  -1    1.70    3.50
   7  10   1    9.11    2.80
   7  10   1   10.76    4.85
  -8  10   1    8.20    4.38
   8 -10   1    0.95    1.23
   8 -10   1   -0.06    2.26
  -8 -10  -1   -0.17    1.01
   8  10  -1   -2.56    1.66
   8  10  -1   -0.61    3.29
   8  10  -1    3.30    2.25
  -8  10   1   -0.30    2.75
  -8  10   1    0.01    3.56
   8 -10   1   -3.33    2.92
   8  10   1    1.88    1.93
   8  10   1    0.31    1.95
   8  10   1    0.02    3.67
  -8 -10   1    5.73    5.25
  -8 -10   1    1.66    1.18
   8 -10  -1   -1.12    3.57
  -8  10  -1   -0.39    3.50
   8 -10  -1   -2.79    2.16
   8 -10  -1    0.88    2.88
   8 -10  -1    1.44    1.55
   8 -10  -1   -0.92    1.07
  -8  10  -1    0.97    2.75
  -8  10  -1    0.04    3.44
   9  10  -1    0.23    1.84
   9  10  -1   -0.44    1.84
   9  10  -1    5.91    4.62
   9 -10   1   -2.08    3.68
   9 -10   1    1.16    2.44
  -9  10   1   11.04    5.08
   9 -10   1   -0.50    1.15
  -9 -10  -1    0.06    1.12
  -9  10   1   -1.28    4.05
   9  10   1   -3.47    3.04
  -9 -10   1    2.09    4.62
   9 -10  -1   -2.31    3.42
  -9 -10   1    1.36    1.21
  -9  10  -1   -0.93    3.92
   9 -10  -1   -2.18    2.70
   9 -10  -1    3.43    2.62
  -9  10  -1    2.79    4.32
   9  10   1   -0.18    1.95
   9 -10  -1   -0.26    1.14
   9  10   1    1.57    2.13
   9 -10  -1   -0.13    1.59
 -10  10   1   -4.89    3.85
  10 -10   1    2.23    3.09
 -10 -10  -1    0.31    1.38
  10  10  -1    7.28    2.69
  10  10  -1   -6.33    3.04
 -10  10   1    3.98    5.25
  10 -10   1    1.91    1.50
  10  10  -1    7.71    2.86
 -10  10  -1    1.47    4.85
  10 -10  -1    4.43    1.63
  10  10   1   -6.50    3.82
 -10 -10   1    3.51    1.84
 -10  10  -1   -0.51    4.40
  10  10   1    2.01    2.42
  10 -10  -1    3.92    2.18
  10 -10  -1    9.44    3.69
  10  10   1    1.38    2.13
  10 -10  -1    3.72    4.24
  11  10  -1    0.96    2.33
  11 -10   1    1.77    2.92
 -11 -10  -1    1.16    1.62
  11  10  -1    4.00    2.93
 -11 -10   1    3.88    1.82
  11 -10  -1    2.43    3.26
  11 -10  -1    3.22    2.29
  11  10   1   -0.10    2.39
  11  10   1    3.62    2.60
  11 -10  -1    4.96    4.60
 -12 -10  -1    0.53    1.82
  12 -10   1    0.19    3.30
  12  10  -1   -2.18    2.49
  12  10  -1   -3.99    2.23
 -12 -10   1    3.16    1.96
  12 -10  -1    6.46    3.91
  12  10   1    0.25    2.44
  12 -10  -1    3.77    4.82
  12 -10  -1    5.10    2.76
  12  10   1    0.60    2.57
 -13 -10  -1    0.39    1.85
  13  10  -1    1.56    3.21
  13  10  -1    3.56    3.06
  13 -10   1    1.40    3.14
  13 -10  -1    1.98    2.68
  13  10   1   -0.41    2.77
 -13 -10   1    0.03    1.91
  13 -10  -1    0.41    3.42
  13  10   1   -1.85    2.52
  13 -10  -1   -2.38    4.63
  14  10  -1    1.49    3.59
  14 -10   1   -2.03    2.61
  14  10  -1    2.63    3.66
  14 -10  -1   -0.67    2.77
  14 -10  -1   -2.81    5.00
  14 -10  -1    1.64    3.79
  14  10   1   -3.11    3.26
  14  10   1   -0.54    2.86
  15  10  -1   -0.25    3.62
  15  10  -1   -3.88    2.78
  15  10   1    1.08    3.29
  15 -10  -1   -0.04    4.06
  15  10   1   -2.53    3.59
   0 -11   1   -0.97    0.53
   0 -11   1   -1.94    0.97
   0  11  -1    2.49    2.67
   0 -11   1    2.82    1.83
   0 -11  -1   -1.34    0.94
   0  11   1    3.41    1.98
   0 -11  -1    0.93    1.94
   0  11   1    0.15    0.67
   0 -11  -1   -1.29    0.59
   0 -11  -1    0.05    0.60
   0  11   1    0.47    0.63
   0 -11   1   -0.31    0.56
   0  11  -1    1.46    1.65
   1 -11   1    0.97    1.77
  -1  11   1    0.23    0.70
  -1  11   1   -0.94    1.81
  -1  11   1    2.35    0.83
  -1 -11  -1    1.45    0.74
  -1 -11  -1    0.95    0.69
   1  11  -1    3.73    1.98
   1 -11   1    1.81    0.66
  -1 -11  -1    0.07    1.07
   1  11  -1   -1.14    2.95
   1 -11   1    1.31    0.76
  -1 -11  -1   -0.50    1.66
   1 -11   1    0.31    0.98
   1  11  -1    3.30    1.76
  -1 -11   1    0.47    0.60
   1 -11  -1    1.15    1.13
  -1  11  -1    0.77    0.63
   1  11   1    0.42    0.74
   1  11   1   -2.52    1.56
  -1 -11   1    1.40    0.59
   1  11   1    1.22    1.20
   1  11   1   -0.60    1.50
  -1  11  -1   -1.56    1.50
  -1 -11   1    2.81    1.80
  -1 -11   1    1.73    1.21
   1  11   1   -1.93    2.46
   1  11   1    0.67    0.73
   1 -11  -1    2.38    0.78
   1 -11  -1    2.45    1.99
   1 -11  -1   -0.07    0.73
   2  11  -1    2.93    1.99
  -2 -11  -1    1.74    0.88
   2 -11   1    4.71    1.45
  -2 -11  -1    0.72    1.96
  -2 -11  -1    2.73    0.90
  -2 -11  -1    4.47    1.37
   2 -11   1   -0.80    1.86
   2  11  -1    6.24    1.98
  -2  11   1    2.96    1.04
   2 -11   1    2.96    0.81
   2  11  -1    1.00    3.65
  -2  11   1    2.09    0.93
  -2  11   1    3.81    2.41
   2 -11   1    1.97    1.00
   2  11   1    2.52    1.87
   2 -11  -1    2.16    1.06
  -2 -11   1    4.27    0.96
  -2  11  -1    3.94    0.96
   2 -11  -1    1.68    2.18
   2  11   1    8.52    4.07
   2 -11  -1    3.32    0.94
   2  11   1    6.80    2.24
   2  11   1    0.85    0.85
  -2 -11   1    2.33    0.76
   2  11   1    2.56    0.89
   2 -11  -1    2.13    1.24
  -2 -11   1    3.44    2.01
  -2 -11   1    2.58    1.27
  -2  11  -1    0.37    1.94
  -2  11  -1    3.60    1.06
  -3  11   1    8.96    2.70
  -3 -11  -1    6.83    1.42
  -3 -11  -1    7.60    1.52
   3 -11   1   11.57    1.77
   3  11  -1    9.25    2.41
   3 -11   1    7.57    1.43
   3  11  -1   17.32    4.96
  -3  11   1    1.23    2.64
   3  11  -1    6.37    1.42
  -3 -11  -1    3.05    1.56
  -3  11   1    4.11    1.51
  -3  11   1    6.10    3.47
   3 -11   1    6.56    1.67
   3 -11   1    7.01    2.97
  -3  11   1    8.02    1.57
   3  11  -1    7.19    1.38
  -3 -11   1    8.79    1.50
   3  11   1    5.48    1.49
  -3 -11   1    4.64    1.61
   3  11   1    6.23    1.42
  -3 -11   1    7.23    1.32
  -3  11  -1    6.80    2.87
   3 -11  -1    7.32    1.45
  -3  11  -1    6.97    3.40
  -3  11  -1    8.45    1.68
   3 -11  -1   10.02    3.21
   3 -11  -1    8.18    1.83
  -3  11  -1    6.93    2.36
  -3  11  -1    8.13    1.49
   3 -11  -1   10.01    2.19
   3  11   1    8.16    2.44
   3  11   1   11.36    4.55
   3 -11  -1    5.78    1.57
   4 -11   1   -0.85    0.98
   4  11  -1   -0.30    0.73
   4  11  -1   -0.06    0.82
   4 -11   1    0.14    0.72
  -4  11   1   -1.67    2.18
  -4 -11  -1   -0.70    0.64
  -4 -11  -1    0.83    1.00
   4 -11   1   -1.71    0.79
   4  11  -1   -0.53    2.89
   4  11  -1   -1.40    1.50
  -4  11   1   -2.34    1.98
  -4  11   1    0.48    1.11
  -4  11   1    4.11    3.04
  -4  11   1   -0.23    0.81
   4 -11   1   -1.94    2.12
   4  11   1   -0.21    0.90
   4 -11  -1   -0.95    0.61
   4  11   1    1.46    3.27
   4 -11  -1    0.09    0.99
   4 -11  -1   -0.29    0.91
   4  11   1    0.34    0.82
  -4  11  -1   -0.35    2.27
  -4 -11   1   -0.17    0.92
  -4 -11   1   -0.28    0.84
   4 -11  -1    3.53    2.61
   4  11   1   -1.56    1.54
  -4  11  -1    0.53    0.84
  -4  11  -1   -0.18    1.00
  -4  11  -1   -0.79    2.56
  -4 -11   1    0.52    0.76
  -4  11  -1   -0.67    1.85
  -5 -11  -1   -0.30    0.78
   5 -11   1    1.66    1.25
  -5 -11  -1    1.37    1.12
   5 -11   1    0.75    1.15
   5 -11   1    3.85    2.00
   5  11  -1    0.51    0.84
   5  11  -1    2.35    1.48
   5 -11   1   -0.04    2.60
  -5  11   1    0.48    2.85
   5 -11   1   -1.18    1.87
  -5  11   1   -0.37    1.10
  -5  11   1    2.06    2.67
   5  11  -1    2.98    3.35
  -5  11   1    0.64    2.78
   5  11  -1   -1.02    1.79
   5  11  -1    1.48    1.91
   5 -11  -1   -1.22    0.87
  -5  11  -1    3.25    3.17
   5 -11  -1   -2.12    2.69
  -5  11  -1   -0.31    1.07
   5 -11  -1    3.65    2.16
  -5 -11   1    2.24    1.19
  -5  11  -1   -0.61    2.81
   5  11   1    2.25    1.71
   5  11   1    1.10    3.20
  -5  11  -1   -0.58    2.22
   5 -11  -1   -1.89    1.01
   5  11   1   -0.48    0.84
  -5 -11   1    1.10    0.91
   6 -11   1   15.21    3.29
  -6  11   1    0.50    3.38
  -6 -11  -1    7.01    1.62
   6  11  -1    6.71    2.61
   6 -11   1    6.74    3.04
   6 -11   1    6.07    3.78
  -6  11   1   -0.39    3.09
   6  11  -1   13.34    4.93
  -6  11   1   13.11    4.16
   6 -11   1   11.53    2.17
   6 -11   1    8.83    2.06
   6  11  -1    6.49    2.37
   6 -11  -1    2.50    2.37
   6 -11  -1    7.50    4.08
   6  11   1    5.09    4.39
   6 -11  -1    6.78    2.04
   6  11   1    8.82    2.59
   6 -11  -1    4.89    1.74
   6 -11  -1    5.01    2.97
  -6  11  -1   11.42    4.03
  -6 -11   1   10.55    1.70
   6  11   1    6.08    2.29
  -6  11  -1    5.10    3.40
  -6  11  -1    3.65    3.69
   7 -11   1    0.85    1.16
  -7  11   1    0.31    3.29
  -7  11   1    4.73    3.84
  -7 -11  -1    2.14    1.15
   7 -11   1    4.41    1.66
  -7  11   1   -0.40    2.86
   7 -11   1    4.05    2.40
   7  11  -1   -3.81    3.06
   7 -11   1   -1.61    2.49
   7  11  -1    2.42    1.98
   7 -11   1   -2.11    3.21
   7  11  -1    1.40    1.95
   7 -11  -1   -0.07    2.74
   7 -11  -1    4.90    2.62
   7  11   1   -6.15    2.93
  -7  11  -1   -2.26    2.63
   7 -11  -1    0.16    3.32
   7 -11  -1    0.48    1.14
  -7 -11   1    0.58    1.02
  -7  11  -1   -3.00    3.35
   7  11   1    3.86    2.23
   7  11   1    0.08    1.84
  -7  11  -1    0.30    3.24
   7 -11  -1    0.85    1.35
   8  11  -1   -0.33    1.92
   8 -11   1   -0.17    1.10
   8  11  -1   -2.24    1.75
   8  11  -1   -0.78    3.51
   8 -11   1   -0.14    2.19
  -8  11   1    6.46    4.73
   8 -11   1   -3.26    3.23
   8 -11   1    0.77    2.97
  -8  11   1    1.34    3.90
   8 -11   1    0.75    1.57
  -8 -11  -1    1.57    1.21
   8 -11  -1   -2.58    2.29
   8 -11  -1    2.16    1.35
  -8  11  -1    2.74    3.76
  -8 -11   1    1.93    1.16
  -8  11  -1   -0.71    3.74
   8 -11  -1   -2.08    3.59
   8  11   1    0.59    3.37
   8 -11  -1   -0.68    1.32
   8  11   1   -2.64    2.02
   8 -11  -1    0.83    3.25
   8  11   1   -2.27    1.73
   9  11  -1    4.10    4.66
  -9 -11  -1    5.98    1.68
  -9  11   1   12.20    5.43
   9 -11   1    2.20    1.47
   9  11  -1    2.19    2.30
   9 -11   1    2.19    2.93
   9 -11   1    2.73    3.69
   9 -11   1    5.06    2.15
  -9  11   1    6.99    5.47
   9  11  -1    2.58    2.48
   9 -11   1    5.01    3.76
   9 -11  -1   -1.91    2.55
   9 -11  -1    3.42    2.03
   9 -11  -1    4.08    4.59
  -9 -11   1   -0.71    1.11
   9  11   1    3.52    4.16
   9  11   1    4.09    2.45
   9 -11  -1    0.58    1.30
   9 -11  -1   -2.00    3.21
  -9  11  -1   -0.22    4.11
  -9  11  -1   11.74    5.72
   9  11   1    5.20    2.48
  10 -11   1    0.81    3.41
 -10  11   1    8.21    5.61
  10 -11   1    3.65    2.06
  10  11  -1    1.35    2.37
 -10  11   1    5.98    5.48
 -10 -11  -1    0.71    1.44
  10  11  -1    0.09    2.28
  10 -11   1   -1.21    2.93
  10 -11   1    0.85    1.39
 -10 -11   1    0.26    1.43
 -10  11  -1   -0.38    4.82
  10 -11  -1   -0.78    3.89
 -10  11  -1   -3.91    4.46
  10  11   1    2.00    2.47
  10 -11  -1    1.33    3.23
  10 -11  -1    2.45    1.53
  10  11   1   -0.27    2.22
  10 -11  -1   -2.13    1.66
  11  11  -1    1.24    2.66
  11  11  -1    0.71    2.40
 -11 -11  -1   -1.22    1.42
  11 -11   1    0.34    2.83
  11 -11   1   -2.65    1.70
  11 -11   1    2.28    4.12
  11 -11  -1   -0.25    3.63
 -11 -11   1    0.72    1.51
  11  11   1   -3.88    1.99
  11 -11  -1   -1.39    2.64
  11 -11  -1    3.16    2.30
  11  11   1   -3.51    2.05
 -12 -11  -1    0.30    1.82
  12  11  -1    0.93    2.69
  12 -11   1    1.94    3.47
  12 -11   1    0.30    2.19
  12  11  -1    2.32    3.12
  12 -11   1    3.23    4.85
  12 -11  -1    2.05    2.47
  12 -11  -1   -2.92    3.34
  12  11   1    2.76    3.03
  12 -11  -1    3.24    5.12
  12  11   1   -0.99    2.45
 -12 -11   1    1.74    1.96
  13 -11   1    1.43    2.65
  13  11  -1   -0.63    2.88
  13  11  -1    1.11    3.03
  13 -11   1   -3.36    4.90
 -13 -11  -1    1.12    2.10
  13  11   1   -3.22    2.56
  13 -11  -1    0.14    5.02
  13 -11  -1   -1.69    2.32
 -13 -11   1    0.35    1.94
  13 -11  -1   -3.42    3.68
  13  11   1    1.52    3.06
  14  11  -1   -2.07    3.00
  14  11  -1   -3.72    2.89
  14  11   1    0.99    3.24
  14 -11  -1    2.22    4.62
  14  11   1    2.63    3.35
   0  12  -1    1.25    3.10
   0  12   1    2.56    2.11
   0 -12   1    2.04    2.11
   0  12   1    2.43    0.88
   0  12   1    3.70    3.25
   0 -12  -1    3.72    1.26
   0  12   1    3.13    0.92
   0 -12  -1    0.83    1.99
   0 -12   1    2.89    1.37
   0  12  -1    0.90    1.87
   0 -12   1    1.80    0.78
   0 -12  -1    3.73    0.98
   0 -12   1    2.93    0.83
   0 -12  -1    2.34    0.90
  -1 -12  -1   19.46    2.93
   1  12  -1   15.28    3.36
  -1  12   1   16.86    2.54
  -1 -12  -1   16.60    2.42
   1  12  -1   26.42    6.26
  -1  12   1    9.76    3.45
  -1 -12  -1   15.08    3.60
   1 -12   1   13.92    3.56
  -1  12   1   15.38    2.44
   1 -12   1   13.19    2.28
   1 -12   1   17.05    2.43
   1 -12   1   15.86    2.92
   1  12  -1   13.65    3.45
  -1 -12  -1   16.74    2.42
   1 -12  -1   12.39    3.71
   1 -12  -1   11.33    2.75
   1  12   1   16.02    3.41
  -1  12  -1   14.12    3.56
   1  12   1   14.65    2.39
   1 -12  -1   18.21    2.49
  -1 -12   1   17.78    2.83
  -1 -12   1   14.63    2.30
   1  12   1   18.09    6.10
   1 -12  -1   14.21    2.45
  -1 -12   1   16.38    2.34
   1  12   1   10.08    3.31
  -1 -12   1    9.68    3.16
   2 -12   1    3.21    2.44
   2  12  -1    9.30    2.54
  -2 -12  -1    6.27    1.21
   2 -12   1    6.44    1.36
   2  12  -1    4.96    2.28
   2 -12   1    5.79    1.22
  -2 -12  -1    8.72    1.79
   2  12  -1    5.61    1.32
  -2 -12  -1    4.76    2.54
  -2  12   1    4.69    1.21
  -2  12   1    4.17    1.34
   2  12  -1    2.67    3.76
  -2 -12  -1    6.17    1.28
   2 -12   1    6.54    1.74
  -2  12   1    4.99    2.72
   2  12   1    5.12    1.21
  -2  12  -1    4.10    2.48
  -2  12  -1    3.86    1.14
   2  12   1    4.35    2.37
   2 -12  -1    4.93    1.37
  -2 -12   1    6.20    1.21
  -2 -12   1    4.05    1.06
   2  12   1    5.47    2.23
  -2  12  -1    4.53    1.28
   2 -12  -1    5.56    1.24
  -2 -12   1    1.96    2.17
   2 -12  -1    5.58    2.74
  -2 -12   1    6.89    1.68
   2  12   1   13.83    5.07
   2 -12  -1    4.64    1.66
   2  12   1    7.16    1.34
   3 -12   1   -0.48    2.31
  -3 -12  -1    2.96    1.26
  -3  12   1    0.11    1.00
  -3 -12  -1    1.47    0.92
  -3  12   1    0.08    0.81
   3 -12   1   -0.36    0.92
   3  12  -1    3.77    4.22
   3 -12   1   -0.38    1.03
  -3  12   1    4.16    3.56
   3  12  -1    2.17    1.81
  -3  12   1   -0.57    2.32
   3 -12   1    0.22    0.67
  -3  12   1    0.97    1.97
  -3 -12  -1   -1.67    0.61
  -3  12  -1   -2.67    2.55
  -3 -12   1    0.32    1.15
   3  12   1   -0.45    3.45
  -3 -12   1    1.87    0.86
   3 -12  -1    0.87    2.47
   3 -12  -1    1.18    1.20
  -3  12  -1    3.10    2.48
   3  12   1    0.45    0.84
  -3 -12   1   -0.31    0.61
   3 -12  -1   -0.43    1.00
   3 -12  -1    0.90    0.76
   3  12   1   -0.18    0.82
   3  12   1    1.40    1.82
  -3  12  -1   -0.76    0.93
  -3  12  -1    1.01    0.86
   4  12  -1   -0.06    0.90
  -4  12   1    2.78    2.83
   4 -12   1   -0.65    0.99
  -4  12   1    0.37    2.48
  -4 -12  -1    0.41    1.00
   4  12  -1    3.64    2.11
   4  12  -1    6.48    4.21
   4 -12   1    0.94    1.23
   4  12  -1    0.37    0.81
  -4 -12  -1    0.83    0.81
  -4  12   1   -3.50    1.86
  -4  12   1    1.59    1.21
   4 -12   1    0.79    2.72
   4 -12  -1   -0.91    1.06
  -4 -12   1    0.57    1.10
  -4  12  -1    1.73    1.22
   4 -12  -1    0.08    1.02
   4  12   1    1.44    1.70
   4  12   1   -0.77    0.84
  -4  12  -1    1.91    3.19
  -4  12  -1   -0.93    2.43
   4 -12  -1   -0.38    2.75
  -4  12  -1    1.31    2.01
  -4 -12   1    0.77    0.97
   4  12   1   -2.68    3.17
  -4 -12   1    0.06    0.74
  -5 -12  -1    3.91    1.22
  -5  12   1    7.09    3.19
   5 -12   1    6.57    1.70
   5  12  -1    4.66    2.19
   5  12  -1    1.28    2.15
   5 -12   1    0.42    1.93
   5  12  -1    2.56    1.13
   5  12  -1    6.28    4.54
   5 -12   1    8.70    3.87
  -5  12   1    9.84    4.11
  -5  12   1    4.84    3.67
   5 -12   1    4.41    1.54
   5 -12  -1    3.38    1.49
   5 -12  -1    1.64    3.25
   5  12   1    3.85    2.09
  -5  12  -1    0.54    3.14
  -5 -12   1    4.90    1.26
  -5  12  -1    4.06    2.80
  -5  12  -1    4.48    3.30
   5 -12  -1    0.54    2.08
   5 -12  -1    6.36    1.64
   5  12   1   -1.06    3.46
  -6  12   1   -1.19    2.66
   6  12  -1    0.07    1.87
   6 -12   1    0.09    2.34
  -6 -12  -1   -0.73    0.88
   6 -12   1   -0.16    0.96
   6  12  -1    2.44    2.17
   6  12  -1   -3.06    3.04
   6 -12   1    0.82    3.19
   6 -12   1    0.01    2.49
  -6  12   1   -1.59    2.91
   6 -12   1    0.10    1.24
  -6  12   1   -0.81    2.81
   6  12   1    5.97    4.57
   6  12   1   -0.87    1.80
  -6  12  -1    3.36    3.13
   6 -12  -1    1.65    3.50
   6 -12  -1   -0.27    1.15
   6 -12  -1   -0.12    1.16
  -6  12  -1   -3.96    2.74
  -6  12  -1   -2.17    2.70
  -6 -12   1   -0.84    0.86
   6 -12  -1    2.10    2.17
   6  12   1   -3.98    1.62
   7  12  -1    1.02    4.08
  -7 -12  -1    2.09    1.14
   7 -12   1    0.64    1.41
   7  12  -1    0.92    2.26
   7 -12   1    2.16    2.35
   7 -12   1   -1.20    2.56
  -7  12   1   -2.28    3.54
  -7  12   1    5.71    3.87
   7 -12   1    1.74    1.43
   7 -12   1    1.54    3.62
   7  12  -1   -0.73    1.98
   7  12   1    7.89    4.89
  -7  12  -1   10.92    4.81
   7 -12  -1    4.29    2.86
   7 -12  -1    6.18    3.07
   7  12   1    1.50    2.04
   7 -12  -1    6.26    4.25
   7  12   1    2.88    2.41
  -7  12  -1    0.82    3.38
   7 -12  -1    1.21    1.24
  -7 -12   1    2.15    1.21
   7 -12  -1    3.44    1.75
   8  12  -1   -1.43    2.06
  -8  12   1   -3.08    3.77
  -8 -12  -1   -0.83    1.07
   8 -12   1   -0.54    1.31
   8 -12   1   -1.60    1.20
   8  12  -1    2.23    2.47
   8 -12   1   -4.01    1.99
   8 -12   1    0.84    3.05
  -8  12   1   -2.04    3.56
   8  12  -1    0.01    4.03
   8 -12   1    0.88    3.78
  -8  12  -1    0.46    3.68
   8 -12  -1   -0.20    1.45
   8 -12  -1    2.39    2.87
   8 -12  -1   -4.68    3.22
   8  12   1   -1.78    2.00
   8  12   1    8.57    5.05
   8 -12  -1    0.44    1.31
  -8 -12   1    1.11    1.19
  -8  12  -1    4.54    4.89
   8  12   1    1.29    2.41
   8 -12  -1   -3.66    2.81
   9  12  -1   -1.61    2.07
   9 -12   1    0.69    1.38
   9  12  -1    2.99    4.60
   9  12  -1    0.96    2.26
   9 -12   1    0.38    2.81
  -9 -12  -1    1.58    1.32
  -9  12   1    3.45    4.71
  -9  12   1   -3.15    4.32
   9 -12   1   -2.00    3.03
   9 -12   1    0.84    1.77
  -9  12  -1    2.61    4.70
  -9 -12   1   -1.53    1.15
   9  12   1   -2.72    3.51
   9 -12  -1   -5.78    3.09
   9 -12  -1    0.00    2.80
   9 -12  -1   -0.79    1.24
  -9  12  -1   -0.24    4.45
   9  12   1   -4.45    1.79
   9 -12  -1   -1.12    1.66
   9  12   1   -0.32    2.19
  10  12  -1   -2.17    2.16
  10 -12   1    1.88    1.57
  10  12  -1    5.19    2.86
  10 -12   1    3.28    2.17
 -10 -12  -1    4.38    1.70
  10 -12   1    7.60    3.60
  10 -12   1    5.48    4.62
 -10  12  -1    5.29    5.97
  10  12   1    1.74    2.48
  10  12   1   -0.64    2.49
  10 -12  -1   -3.16    3.37
  10 -12  -1   -1.22    3.06
 -10 -12   1    5.02    1.85
  10 -12  -1    0.58    1.96
  10 -12  -1    4.20    1.76
 -11 -12  -1    3.04    1.90
  11 -12   1    0.72    2.16
  11  12  -1    1.68    2.69
  11 -12   1   -1.00    2.85
  11 -12   1    1.12    4.57
  11  12  -1   10.31    3.32
  11 -12  -1    7.17    4.59
  11 -12  -1    0.61    3.00
  11  12   1    5.13    3.02
 -11 -12   1    2.91    1.88
  11  12   1    0.23    2.91
  11 -12  -1    6.20    2.81
 -12 -12  -1    3.29    2.12
  12  12  -1    3.13    3.09
  12  12  -1    1.15    3.17
  12 -12   1    0.20    4.66
  12 -12   1   -2.87    2.06
 -12 -12   1   -1.02    1.83
  12 -12  -1    6.03    5.32
  12 -12  -1    3.09    2.58
  12 -12  -1    1.36    3.29
  12  12   1    1.00    2.89
  12  12   1   -3.07    2.46
  13  12  -1   -0.54    3.03
  13  12  -1    1.47    3.03
  13  12   1    3.03    3.22
  13  12   1   -4.29    2.53
  13 -12  -1   -5.97    4.79
  14  12  -1   -0.01    3.34
  14  12  -1    1.99    3.47
  14  12   1   -0.27    3.21
  14  12   1    0.18    3.85
   0 -13   1    3.62    1.45
   0  13  -1   -2.40    1.81
   0 -13  -1    0.83    0.84
   0 -13  -1    0.28    1.23
   0 -13  -1    0.49    0.75
   0 -13   1    0.96    2.03
   0  13  -1   -2.22    2.76
   0  13   1   -0.94    3.21
   0  13   1    2.44    2.16
   0 -13   1   -0.98    0.58
   0 -13   1    0.67    0.62
   0 -13  -1    5.46    2.73
   1  13  -1    2.66    2.01
  -1 -13  -1   -0.02    0.66
  -1 -13  -1    0.37    0.77
  -1  13   1   -0.53    0.82
   1 -13   1   -0.11    0.62
   1 -13   1    0.03    2.13
  -1 -13  -1   -0.83    2.02
   1 -13   1    1.88    1.25
   1  13  -1    0.11    3.60
  -1 -13  -1    2.14    1.38
  -1  13   1   -2.09    2.22
  -1  13   1    0.21    0.77
   1  13  -1    0.10    2.12
   1 -13   1   -0.02    0.73
   1 -13  -1    1.09    0.92
   1  13   1    0.44    1.88
   1  13   1   -1.32    3.59
  -1  13  -1   -1.51    3.24
  -1  13  -1    2.87    2.28
   1 -13  -1   -2.22    0.97
   1 -13  -1   -0.55    0.68
   1  13   1   -1.77    1.87
  -1 -13   1    0.25    1.24
   1 -13  -1    2.54    2.56
  -1 -13   1   -0.38    1.94
  -1 -13   1   -0.81    0.60
  -1 -13   1    0.25    0.61
   2  13  -1   -0.55    1.87
  -2 -13  -1    0.12    0.76
  -2  13   1    0.13    2.37
  -2 -13  -1   -0.45    2.24
   2 -13   1    0.02    0.62
   2  13  -1    1.58    2.04
   2 -13   1    1.28    2.68
   2 -13   1   -1.49    0.78
   2  13  -1    4.53    4.20
  -2 -13  -1   -0.06    0.70
  -2 -13  -1    1.23    1.34
   2 -13   1    1.65    1.33
  -2  13   1    0.01    0.92
   2  13   1    0.67    1.24
   2  13   1   -2.82    1.75
   2  13   1   -2.81    2.96
  -2 -13   1   -2.70    1.79
  -2 -13   1    0.18    0.63
  -2  13  -1    0.65    0.85
   2 -13  -1   -3.62    2.28
  -2  13  -1   -2.85    1.99
   2 -13  -1   -0.66    0.68
   2 -13  -1   -0.61    1.05
   2 -13  -1   -1.06    0.83
  -2 -13   1    0.65    0.74
   2  13   1    1.86    2.30
  -2 -13   1   -0.01    1.16
   3  13  -1    2.01    3.89
  -3  13   1    4.43    1.45
   3 -13   1    5.99    1.68
   3 -13   1    5.70    1.52
  -3 -13  -1    4.37    1.18
  -3 -13  -1    4.82    1.58
   3 -13   1    2.06    2.83
  -3  13   1    1.81    3.34
  -3 -13  -1    8.83    1.55
  -3  13   1    4.93    3.04
   3  13  -1    2.71    2.24
  -3 -13  -1    7.71    3.09
  -3 -13   1    3.74    2.70
  -3  13  -1   -0.20    2.59
   3  13   1    5.65    2.44
  -3 -13   1    4.78    1.22
  -3 -13   1    2.45    1.47
   3 -13  -1    6.04    1.47
  -3  13  -1    2.39    3.56
   3  13   1    6.05    1.27
   3 -13  -1    4.54    1.70
  -3 -13   1    3.59    1.05
  -3  13  -1    2.56    1.31
   3 -13  -1    5.96    3.24
   3  13   1    7.84    5.01
  -4  13   1    3.29    3.55
   4 -13   1    4.88    1.67
  -4 -13  -1    3.14    1.10
  -4  13   1    2.44    3.27
   4  13  -1    7.26    2.41
   4 -13   1    1.97    2.87
   4  13  -1    4.26    1.10
   4  13  -1    7.80    4.60
   4 -13   1    4.23    1.43
  -4  13   1    2.04    2.40
  -4  13  -1    3.84    2.34
  -4 -13   1    2.59    1.42
   4  13   1    1.67    1.21
   4 -13  -1    3.51    1.54
  -4  13  -1    7.46    3.84
   4  13   1    3.39    2.46
   4  13   1    7.23    4.69
   4 -13  -1    2.51    1.36
   4 -13  -1   12.89    4.00
  -4 -13   1    4.71    1.11
  -4  13  -1    2.62    3.15
  -5  13   1    0.59    3.41
   5  13  -1    3.77    2.61
  -5  13   1   10.94    4.73
   5 -13   1    3.06    1.49
   5  13  -1    9.16    2.79
  -5 -13  -1    4.79    1.27
   5 -13   1    3.74    3.44
   5 -13   1    3.40    1.65
  -5  13   1    3.96    2.79
   5  13  -1   -2.36    3.54
   5 -13  -1    4.40    1.78
   5  13   1    7.51    2.57
   5 -13  -1    6.88    1.74
   5  13   1    3.94    4.33
  -5  13  -1    1.02    2.78
  -5 -13   1    3.89    1.27
  -5  13  -1    8.29    4.33
   5 -13  -1    4.89    3.71
  -5  13  -1    3.55    3.45
   6  13  -1    6.19    2.48
   6 -13   1    3.22    1.56
  -6 -13  -1    3.86    1.27
   6  13  -1    5.27    4.78
   6 -13   1    0.29    2.61
  -6  13   1    0.13    4.06
   6  13  -1    0.55    2.15
   6 -13   1    2.79    3.68
  -6  13   1   -0.81    2.82
  -6  13   1   -0.64    3.87
   6 -13   1    2.73    1.52
  -6  13  -1    2.98    3.07
   6 -13  -1    5.65    2.77
   6 -13  -1    3.48    1.70
   6 -13  -1    0.67    1.41
   6 -13  -1    0.17    3.63
  -6 -13   1    3.09    1.20
  -6  13  -1   10.90    4.32
   6  13   1    3.07    4.48
   6  13   1    9.24    2.77
   6  13   1    6.13    2.64
   7 -13   1    6.64    1.95
   7 -13   1   -1.48    2.46
   7  13  -1    5.00    2.40
   7 -13   1    1.87    2.46
  -7  13   1   -0.36    3.35
   7  13  -1    3.25    4.77
  -7  13   1    4.50    4.31
   7 -13   1    3.04    1.53
   7  13  -1    1.49    2.31
   7 -13   1   -0.71    3.42
  -7 -13  -1    2.19    1.24
   7  13   1    6.74    2.60
   7 -13  -1    3.89    1.91
   7  13   1    8.90    5.15
  -7  13  -1    2.70    3.68
   7 -13  -1    5.45    3.11
   7 -13  -1    0.18    3.64
   7  13   1   -4.66    1.98
  -7  13  -1    9.39    5.42
  -7 -13   1    1.12    1.14
   7 -13  -1   -0.46    1.35
   8 -13   1    2.78    1.79
   8 -13   1    2.80    3.25
   8  13  -1    5.89    5.16
   8  13  -1    5.90    2.73
  -8 -13  -1    3.21    1.53
   8  13  -1    1.80    2.48
   8 -13   1    2.61    1.58
   8 -13   1    1.85    2.67
  -8  13   1    3.05    5.59
  -8  13   1    5.02    4.49
   8  13   1    5.75    2.66
  -8  13  -1   17.53    5.26
  -8  13  -1   -1.53    4.49
  -8 -13   1    1.42    1.34
   8  13   1    3.92    2.75
   8 -13  -1    1.86    1.47
   8 -13  -1    2.55    1.79
   8 -13  -1    3.18    3.01
   8 -13  -1   -0.20    2.82
   8  13   1   -4.18    3.99
  -9  13   1    2.76    6.15
  -9  13   1   -1.86    4.24
   9  13  -1   -2.73    2.26
   9  13  -1   -0.01    2.23
   9 -13   1   -0.27    1.34
   9 -13   1   -0.19    1.63
   9 -13   1    2.47    3.22
  -9 -13  -1    1.91    1.41
   9 -13   1    2.31    3.51
   9 -13  -1   -0.59    2.70
   9  13   1    1.71    2.31
   9 -13  -1    2.56    3.42
  -9  13  -1   -5.11    4.19
   9  13   1    5.54    2.77
   9 -13  -1   -1.31    1.30
   9 -13  -1   -0.07    1.67
  -9 -13   1    0.46    1.39
  -9  13  -1   -3.66    4.72
  10 -13   1    0.77    3.30
 -10 -13  -1    0.84    1.64
  10 -13   1    7.47    4.71
  10  13  -1    4.63    2.86
  10  13  -1   -1.11    3.07
  10 -13   1    0.51    1.96
  10 -13   1    2.18    1.68
  10 -13  -1    1.73    3.56
  10  13   1    2.10    2.57
  10  13   1    0.49    2.63
  10 -13  -1   -0.55    1.82
  10 -13  -1    0.17    3.57
 -10 -13   1    4.10    1.76
  10 -13  -1   -0.30    1.43
  11 -13   1   -6.33    3.41
  11  13  -1   -0.46    2.80
  11  13  -1    2.60    2.84
  11 -13   1    2.65    2.31
 -11 -13  -1   -0.21    1.63
 -11 -13   1    2.63    1.77
  11  13   1   -0.09    2.83
  11 -13  -1   -0.62    2.11
  11 -13  -1    2.06    3.60
  11 -13  -1   -5.54    3.68
  11  13   1    1.12    3.06
 -12 -13  -1   -1.46    2.01
  12 -13   1   -0.16    2.32
  12 -13   1   -5.13    4.63
  12  13  -1   -2.97    2.77
  12  13  -1   -0.83    3.63
  12  13   1    0.43    2.84
  12 -13  -1    3.30    2.46
  12  13   1    1.20    2.91
  12 -13  -1    0.85    5.09
  13  13  -1   -2.58    2.93
  13  13  -1   -0.62    3.15
  13  13   1   -4.36    2.88
  13  13   1    2.08    3.99
   0  14  -1    2.42    2.34
   0 -14   1    4.67    1.01
   0 -14   1    4.68    1.78
   0 -14   1    3.27    0.93
   0  14  -1    6.48    4.82
   0 -14  -1    6.70    3.15
   0 -14  -1    2.92    1.03
   0 -14   1    1.48    2.34
   0 -14  -1    3.94    1.64
   0  14   1    4.10    2.95
   0  14   1    8.58    4.76
   1 -14   1   -0.03    0.67
  -1 -14  -1   -2.09    1.21
  -1 -14  -1   -1.93    0.62
   1 -14   1    0.95    2.53
   1 -14   1   -1.14    1.19
  -1 -14  -1    1.18    2.34
   1  14  -1   -1.87    3.57
   1 -14   1    0.07    0.74
   1  14  -1    3.34    2.71
  -1  14   1   -0.03    2.37
  -1  14   1   -1.23    3.48
   1 -14  -1   -2.95    1.08
  -1  14  -1    5.57    4.60
  -1 -14   1   -0.95    1.24
  -1 -14   1    2.44    2.51
   1  14   1    5.07    4.27
   1 -14  -1   -0.61    0.79
   1 -14  -1   -2.04    2.39
  -1 -14   1   -1.17    0.58
   1  14   1   -0.43    2.19
   1  14   1    1.58    3.11
  -2  14   1    0.33    2.61
   2  14  -1    1.25    2.21
  -2 -14  -1   -0.54    0.70
  -2 -14  -1    1.42    1.39
  -2 -14  -1    0.81    2.51
   2  14  -1    2.28    3.98
   2 -14   1    0.68    1.43
   2 -14   1    1.90    0.95
  -2  14   1   -0.20    1.01
   2 -14   1    0.84    2.68
  -2 -14   1   -0.21    2.19
  -2 -14   1   -0.77    1.31
   2 -14  -1   -1.93    2.61
  -2 -14   1   -0.40    0.72
  -2 -14   1   -0.22    0.61
   2  14   1    0.90    2.35
   2 -14  -1    1.26    1.50
   2  14   1    5.61    4.62
   2 -14  -1    0.74    1.02
   3 -14   1    0.04    0.99
  -3  14   1   -4.26    3.17
  -3 -14  -1    0.03    0.76
  -3 -14  -1    0.03    1.20
   3  14  -1    1.59    2.25
   3 -14   1    1.68    3.04
   3 -14   1    2.03    1.49
  -3 -14  -1    1.76    2.63
  -3  14   1   -1.65    2.70
   3  14  -1    3.92    4.49
  -3  14  -1   -1.85    2.71
  -3 -14   1    2.05    2.60
  -3 -14   1   -0.74    0.66
  -3  14  -1   -4.52    3.28
  -3 -14   1    0.78    1.40
   3 -14  -1    1.54    1.11
   3  14   1   -0.63    2.30
   3 -14  -1   -0.10    1.33
   3 -14  -1   -0.65    3.18
   3  14   1    8.54    5.04
  -4 -14  -1   -0.11    0.77
   4 -14   1    1.30    3.13
   4  14  -1   -1.01    2.21
  -4  14   1   -0.86    3.87
  -4  14   1   -3.88    2.98
   4  14  -1   -4.37    3.89
  -4 -14  -1    2.24    2.88
   4 -14   1    0.12    1.24
   4 -14   1   -0.56    1.07
   4 -14  -1    0.96    1.33
  -4  14  -1    5.64    4.06
  -4 -14   1    1.95    1.40
   4  14   1   -3.66    1.71
   4 -14  -1    0.69    3.41
  -4  14  -1    3.15    4.46
   4 -14  -1    0.68    1.20
   4  14   1    1.90    4.84
  -4 -14   1    0.13    0.76
   5  14  -1    3.50    2.53
   5 -14   1   -0.01    1.22
  -5  14   1    0.14    4.44
   5 -14   1   -1.54    2.94
   5  14  -1    4.26    2.43
  -5 -14  -1    0.84    0.98
  -5  14   1    1.24    3.62
   5  14  -1    5.02    4.99
   5 -14   1    0.22    1.22
   5 -14  -1   -4.19    3.53
   5  14   1    1.89    2.14
   5 -14  -1   -0.70    1.21
  -5  14  -1   -1.16    3.62
  -5 -14   1    0.60    0.88
   5  14   1   -2.14    3.54
   5 -14  -1   -0.31    1.10
   6 -14   1   -2.45    4.12
   6  14  -1   -2.77    2.05
   6  14  -1   -5.27    3.81
  -6  14   1   -2.02    3.70
   6 -14   1    0.71    1.28
  -6  14   1   -0.90    3.05
   6  14  -1   -0.39    2.10
  -6 -14  -1    0.41    0.97
   6 -14   1   -1.81    1.08
  -6 -14   1   -1.68    0.90
   6  14   1    5.58    4.80
   6  14   1    1.79    2.43
   6 -14  -1    2.20    4.23
  -6  14  -1   -4.59    3.31
   6 -14  -1   -2.40    1.20
   6 -14  -1   -1.89    1.16
   6  14   1    4.34    2.63
   7  14  -1    1.92    2.67
  -7  14   1   -7.13    3.63
   7  14  -1    2.89    2.69
   7 -14   1   -2.97    4.20
  -7 -14  -1    0.25    1.05
   7  14  -1   -0.31    4.12
   7 -14   1   -2.31    2.69
  -7  14   1    5.05    3.74
   7 -14   1    1.56    1.59
   7 -14   1    0.67    1.52
   7  14   1    1.70    2.87
  -7  14  -1    3.63    5.28
   7 -14  -1    0.15    3.92
  -7 -14   1    0.97    1.10
   7 -14  -1    0.09    1.44
   7 -14  -1    3.30    1.75
   7  14   1    0.56    2.45
   7  14   1    3.10    4.99
   7 -14  -1   -2.09    2.32
   8 -14   1    2.45    1.63
  -8  14   1    3.89    5.16
  -8  14   1    2.37    4.04
   8  14  -1   -2.41    2.58
  -8 -14  -1   -1.39    1.13
   8 -14   1   -0.26    1.44
   8  14  -1   -3.29    2.18
   8 -14   1    2.42    3.02
  -8 -14   1    0.08    1.24
   8 -14  -1   -0.34    1.36
  -8  14  -1   -1.12    4.43
   8 -14  -1    0.78    2.99
   8 -14  -1    0.78    1.76
   8  14   1   -2.79    2.04
   8  14   1   -0.21    2.52
   9 -14   1    0.17    1.53
   9 -14   1    0.02    1.92
   9  14  -1    1.45    3.03
   9 -14   1    0.38    3.44
   9  14  -1    1.24    2.75
  -9 -14  -1   -1.25    1.24
  -9  14   1   -5.75    4.40
   9 -14   1   -1.66    3.19
   9 -14  -1   -0.59    1.71
  -9 -14   1    0.78    1.49
   9 -14  -1   -0.84    1.49
   9  14   1    4.15    2.95
   9  14   1   -1.76    2.46
   9 -14  -1   -3.97    2.49
  10 -14   1   -1.09    1.43
  10 -14   1   -0.04    2.00
  10  14  -1   -1.02    2.89
  10 -14   1    2.38    4.27
 -10 -14  -1   -0.59    1.46
  10  14  -1   -2.02    2.48
  10  14   1    2.82    2.86
  10 -14  -1    0.60    3.07
 -10 -14   1    0.36    1.52
  10 -14  -1    0.78    1.75
  10 -14  -1    1.90    2.12
  10  14   1   -0.42    3.23
 -11 -14  -1   -1.48    1.65
  11 -14   1   -1.55    2.15
  11 -14   1   -2.87    3.96
  11  14  -1   -0.10    2.84
  11  14  -1    1.04    3.13
  11 -14  -1   -4.35    4.30
  11 -14  -1   -0.48    2.15
  11  14   1   -0.58    2.81
  11  14   1   -0.87    2.87
 -11 -14   1   -1.15    1.64
  12  14  -1    0.54    3.26
  12  14  -1   -2.58    3.29
  12  14   1    1.49    3.12
  12  14   1   -1.89    3.22
   0 -15  -1    0.58    0.83
   0 -15  -1   -0.81    1.17
   0  15   1    1.52    2.41
   0 -15   1   -0.73    1.37
   0 -15  -1   -0.81    2.64
   0  15  -1    2.04    2.65
   0  15  -1   -7.51    3.25
   0  15   1   -0.08    4.54
   1 -15   1   -2.09    0.65
   1  15  -1    4.39    4.60
   1  15  -1   -1.77    2.36
  -1 -15  -1    1.50    2.83
  -1  15   1    1.46    4.54
  -1 -15  -1    0.91    0.78
   1 -15   1   -1.41    1.18
  -1 -15  -1   -0.72    1.34
  -1 -15   1    3.07    1.65
  -1  15  -1    3.00    4.66
   1  15   1    1.49    2.23
   1 -15  -1    1.05    0.87
   1 -15  -1    1.55    3.12
   1 -15  -1   -1.18    1.37
   1  15   1   -0.90    4.55
  -2 -15  -1    4.26    3.00
   2 -15   1   -0.08    0.89
   2  15  -1    3.68    4.81
  -2 -15  -1    0.50    0.78
  -2 -15  -1    1.02    1.49
   2 -15   1    3.76    1.79
   2  15  -1    2.07    2.42
   2 -15   1    0.73    3.05
   2  15   1    1.42    4.47
  -2 -15   1    0.73    1.52
   2 -15  -1    0.86    1.04
   2  15   1    2.23    2.38
   2 -15  -1    0.12    1.23
  -2  15  -1   -0.49    3.79
   2 -15  -1    3.27    3.31
   3  15  -1    5.10    5.28
   3 -15   1    0.41    1.46
   3 -15   1   -1.49    0.92
   3  15  -1   -0.32    1.94
  -3 -15  -1    0.78    0.85
   3 -15   1    2.19    3.54
  -3 -15  -1    0.39    1.38
  -3 -15  -1   -0.21    2.92
  -3  15   1    1.31    4.52
   3  15   1    2.93    2.48
  -3 -15   1   -0.03    0.70
  -3  15  -1   -1.18    3.53
  -3 -15   1    2.29    1.51
   3  15   1   -1.71    3.91
   3 -15  -1    1.57    3.34
   3 -15  -1    0.49    1.18
   3 -15  -1   -1.85    1.27
  -4 -15  -1    3.28    1.23
   4  15  -1   12.11    3.27
  -4 -15  -1    2.40    3.26
   4 -15   1    5.44    1.59
   4  15  -1   -0.41    2.52
   4  15  -1   10.09    5.56
   4 -15   1    0.67    4.10
   4 -15   1    5.92    1.94
   4  15   1    7.94    2.96
   4 -15  -1    3.28    1.53
  -4 -15   1    2.10    0.96
  -4 -15   1    0.84    1.44
   4  15   1   -1.79    4.61
   4 -15  -1   11.66    4.66
   4 -15  -1    1.03    1.44
   5  15  -1    3.14    2.57
   5 -15   1    2.07    1.68
   5 -15   1    2.27    1.49
  -5 -15  -1    0.61    1.00
   5  15  -1    1.45    2.40
   5  15  -1    5.00    5.33
   5 -15   1    1.61    3.66
  -5 -15   1    2.29    1.07
   5 -15  -1    3.00    1.70
   5  15   1    3.03    2.51
   5  15   1    2.15    2.46
   5 -15  -1    2.60    5.20
   5 -15  -1    0.34    1.33
   5  15   1    2.09    4.88
   6 -15   1   -0.56    1.49
   6  15  -1   -0.20    4.17
   6  15  -1    0.10    2.34
   6 -15   1   -2.99    4.31
   6  15  -1   -1.05    2.20
   6 -15   1    0.81    1.57
  -6 -15  -1   -0.27    1.06
  -6 -15   1    3.03    1.16
   6 -15  -1    4.58    4.47
   6 -15  -1   -1.35    1.33
   6  15   1   -1.01    2.26
   6  15   1    2.98    5.45
   6 -15  -1    2.25    1.49
   6  15   1   -1.35    2.11
   7 -15   1    0.73    1.56
  -7 -15  -1   -0.79    1.11
   7  15  -1    0.20    2.45
   7  15  -1   -0.28    2.80
   7 -15   1    0.76    1.62
   7  15   1    1.53    2.91
   7 -15  -1    3.07    1.77
   7  15   1   -0.80    2.52
   7 -15  -1    1.82    1.61
  -7 -15   1    3.32    1.40
   8 -15   1    4.38    2.03
  -8 -15  -1    3.79    1.53
   8  15  -1    0.06    2.96
   8  15  -1   -0.82    2.61
  -8  15   1    7.80    9.32
   8 -15   1    0.64    1.69
   8  15   1    1.30    2.73
   8 -15  -1    1.01    1.75
   8  15   1    5.48    2.99
   8 -15  -1    0.87    3.44
  -8 -15   1    1.79    1.47
   8 -15  -1    2.87    1.90
   9  15  -1   -1.84    2.57
  -9 -15  -1    2.06    1.65
   9 -15   1    3.29    1.91
   9  15  -1    2.18    3.02
   9 -15   1   -1.04    1.71
   9  15   1    1.22    2.93
   9  15   1    3.93    2.88
   9 -15  -1   -1.62    1.70
   9 -15  -1   -2.87    3.16
   9 -15  -1    4.25    2.01
  -9 -15   1   -0.45    1.35
  10 -15   1    2.55    2.30
  10  15  -1    1.05    2.86
  10  15  -1    4.21    3.18
 -10 -15  -1    0.42    1.71
  10 -15   1   -0.14    1.84
 -10 -15   1    1.14    1.70
  10  15   1    1.67    3.42
  10 -15  -1    5.42    2.61
  10  15   1   -1.89    2.72
  10 -15  -1    2.55    2.06
  11  15  -1    3.13    3.36
  11  15  -1    2.97    3.58
  11  15   1   -4.08    2.64
  11  15   1   -1.83    2.95
  12  15  -1   -2.93    2.96
  12  15  -1   -6.55    2.82
  12  15   1   -1.38    3.10
  12  15   1   -2.60    3.19
   0 -16   1    6.61    2.07
   0  16  -1    8.49    5.21
   0 -16  -1    6.81    1.38
   0  16  -1    4.42    2.73
   0  16   1    7.14    5.48
   0 -16  -1   -0.08    1.64
   0  16   1    5.40    2.85
  -1 -16  -1    4.58    1.13
  -1 -16  -1    1.48    1.57
   1  16  -1   11.63    6.26
   1 -16   1   -1.98    1.58
  -1  16   1    2.64    4.81
   1  16  -1    1.95    2.56
  -1  16  -1    6.59    5.16
   1  16   1    6.33    3.21
   1  16   1    2.32    4.63
  -1 -16   1    5.21    1.83
   1 -16  -1    5.44    1.35
   1 -16  -1    3.27    1.82
   2  16  -1    1.01    4.37
  -2 -16  -1    6.02    1.86
   2  16  -1    5.03    3.09
  -2  16   1    4.90    4.93
   2 -16   1    4.89    1.89
   2 -16   1    4.26    1.33
  -2 -16  -1    4.17    1.23
   2 -16  -1    5.81    2.02
  -2 -16   1    2.81    1.71
   2  16   1    9.82    3.36
  -2  16  -1   10.40    5.85
   2  16   1   10.27    6.19
   2 -16  -1    5.41    1.45
   3  16  -1    1.98    5.32
  -3 -16  -1    6.65    1.39
   3 -16   1    0.48    1.83
   3  16  -1    7.01    3.27
  -3 -16  -1    3.85    1.90
   3 -16   1    7.18    1.59
   3 -16  -1    6.15    1.63
  -3 -16   1    2.53    1.77
   3 -16  -1    4.39    1.95
   3  16   1    3.65    2.71
   3  16   1    8.39    5.70
  -4 -16  -1    1.08    0.97
   4  16  -1    1.51    5.10
   4  16  -1   -1.93    2.41
   4 -16   1    0.53    1.48
   4 -16   1   -2.46    1.08
   4  16  -1    0.63    2.37
   4 -16  -1    4.02    4.62
   4  16   1   -1.05    2.74
  -4 -16   1    0.81    0.85
   4 -16  -1   -0.89    1.49
   4 -16  -1   -0.28    1.28
  -4 -16   1    1.01    1.52
   4  16   1    5.33    5.28
   5  16  -1   -4.46    4.15
   5  16  -1   -1.82    2.23
   5 -16   1    0.39    1.41
   5 -16   1    1.32    1.44
  -5 -16  -1    0.44    0.95
   5  16  -1   -1.27    2.84
  -5 -16   1    0.02    0.94
   5  16   1    4.45    2.78
   5  16   1    5.53    2.96
   5 -16  -1   -0.02    1.57
   5 -16  -1    2.36    1.54
   5 -16  -1    6.06    4.80
   6  16  -1   -1.88    2.27
  -6 -16  -1   -0.36    1.04
   6 -16   1    4.70    1.90
   6  16  -1    0.73    2.68
   6 -16   1    3.16    1.55
  -6 -16   1    0.69    1.06
   6 -16  -1    0.47    1.53
   6  16   1   -3.76    2.64
   6 -16  -1   -0.12    1.70
   6  16   1    1.94    2.79
   7  16  -1   -0.01    2.62
   7 -16   1   -2.18    1.45
   7  16  -1    4.40    3.31
   7 -16   1   -0.16    1.84
  -7 -16  -1    0.37    1.32
   7  16   1   -0.16    2.81
   7 -16  -1   -1.99    1.41
   7 -16  -1    3.63    1.89
  -7 -16   1   -0.64    1.11
   7  16   1    9.13    3.62
  -8 -16  -1   -1.41    1.32
   8  16  -1    1.32    3.52
   8 -16   1   -1.67    1.47
   8  16  -1   -1.05    2.59
   8 -16   1    1.25    1.79
   8 -16  -1    0.35    1.81
   8  16   1    1.38    3.29
  -8 -16   1   -1.35    1.32
   8 -16  -1   -1.11    1.83
   8  16   1   -4.23    2.40
   9 -16   1   -1.29    1.71
   9  16  -1    7.95    3.72
  -9 -16  -1    2.35    1.70
   9 -16   1   -1.05    1.84
   9  16  -1   -3.42    2.54
   9 -16  -1    0.50    1.94
   9  16   1    7.10    3.67
   9  16   1    1.26    3.02
   9 -16  -1    0.08    2.00
  -9 -16   1   -0.18    1.43
  10  16  -1   -0.41    3.02
  10 -16   1   -0.71    1.97
  10  16  -1    1.57    3.45
  10  16   1   -4.38    2.88
  10 -16  -1    1.54    2.12
  10  16   1   -0.68    2.88
  11  16  -1    2.03    4.71
  11  16  -1   -2.61    3.09
  11  16   1    0.04    3.33
  11  16   1    0.57    3.33
   0  17   1    6.48    5.38
   0 -17  -1   -1.02    1.56
   0  17  -1    1.27    4.93
   0 -17   1    0.51    1.74
   0  17  -1   -3.93    2.57
   0  17   1    3.80    3.25
   0 -17  -1    0.78    0.90
   1  17  -1   -4.84    3.79
   1 -17   1   -2.12    1.46
  -1  17   1   -4.81    4.55
  -1  17   1   -2.43    2.62
   1  17  -1   -2.88    2.66
  -1 -17  -1    1.39    1.79
   1 -17  -1   -2.40    1.41
  -1  17  -1    0.80    3.02
   1  17   1   -6.67    4.49
   1  17   1    2.90    2.81
   1 -17  -1    0.48    0.92
  -1 -17   1   -0.69    1.55
  -2 -17  -1   -0.35    1.55
   2  17  -1    3.07    3.02
   2 -17   1    3.40    1.86
   2  17  -1    3.88    5.20
  -2 -17  -1    1.59    0.93
   2 -17  -1   -1.35    1.47
  -2 -17   1   -0.51    1.51
   2  17   1    3.65    5.76
   2 -17  -1    0.72    1.04
   2  17   1   -0.01    2.96
  -3 -17  -1    0.10    1.60
  -3 -17  -1    1.68    0.92
   3  17  -1   -0.79    4.96
   3  17  -1   -1.38    2.64
   3  17  -1   -1.39    2.56
   3 -17   1    0.42    1.14
   3 -17   1    0.73    1.63
   3  17   1   -2.93    2.25
   3 -17  -1    0.05    1.62
  -3 -17   1    1.17    1.77
   3 -17  -1    1.40    1.24
   3  17   1    0.06    4.95
   4 -17   1    0.66    1.71
   4  17  -1    2.84    3.27
  -4 -17  -1   -0.12    0.92
   4  17  -1    0.25    2.74
   4 -17   1    1.07    1.32
   4  17   1    0.27    2.56
   4 -17  -1    1.24    1.70
   4  17   1    0.52    2.49
   4 -17  -1   -0.57    1.32
   5 -17   1   -0.52    1.55
   5  17  -1    4.26    2.98
  -5 -17  -1   -1.14    0.91
   5 -17   1   -0.81    1.33
   5  17  -1    0.23    2.65
   5 -17  -1   -1.84    1.64
   5  17   1   -1.07    2.59
  -5 -17   1    1.16    1.02
   5 -17  -1   -0.33    1.39
   5  17   1   -0.37    2.79
  -6 -17  -1    0.20    1.19
   6  17  -1    5.55    3.21
   6  17  -1   18.18    4.16
   6 -17   1   -1.36    1.72
   6 -17   1   -1.02    1.48
   6  17   1   -0.37    3.00
   6  17   1    2.53    3.25
  -6 -17   1    0.44    1.12
   6 -17  -1    0.91    1.66
   6 -17  -1    3.67    2.05
   7 -17   1    2.53    2.06
   7 -17   1    4.48    2.00
   7  17  -1   -2.82    2.63
   7  17  -1    2.35    3.09
  -7 -17  -1    1.05    1.32
   7  17   1    2.20    3.11
   7  17   1    4.14    3.50
  -7 -17   1    1.34    1.35
   7 -17  -1    1.20    1.96
   7 -17  -1    1.03    1.76
   8 -17   1    0.62    1.82
  -8 -17  -1    0.51    1.39
   8  17  -1    1.73    3.15
   8  17  -1   -0.41    2.94
   8 -17   1   -0.48    1.84
   8 -17  -1   -1.68    1.59
   8  17   1    0.38    3.33
   8 -17  -1   -1.12    1.75
  -8 -17   1   -0.88    1.29
   8  17   1   -3.92    3.14
   9  17  -1   -1.52    3.24
   9  17  -1    1.16    3.40
   9 -17   1    2.48    2.25
   9 -17  -1    1.71    2.02
   9  17   1    5.26    3.64
   9  17   1   -2.37    3.06
  -9 -17   1   -0.05    1.56
  10  17  -1   -0.22    3.23
  10  17  -1    2.07    3.52
  10 -17   1   -2.40    1.89
  10  17   1   -2.85    3.10
  10  17   1   -3.73    3.15
  10 -17  -1   -0.14    2.00
   0  18   1    0.59    2.89
   0 -18   1   -0.48    1.81
   0  18  -1    4.25    3.64
   0 -18  -1   -0.22    1.83
   0  18   1    2.30    6.96
   1 -18   1   -1.78    1.62
  -1  18   1    0.71    2.88
  -1 -18  -1    2.84    1.82
   1  18  -1   -4.79    5.40
   1  18  -1    5.57    3.64
   1 -18  -1    0.47    1.56
  -1  18  -1    0.61    3.07
   1  18   1   11.73    6.64
  -1 -18   1   -0.11    1.79
   1  18   1    3.57    3.41
   2  18  -1   -0.46    2.66
   2  18  -1   -6.24    6.06
  -2 -18  -1   -0.78    1.67
   2 -18   1   -1.69    1.66
   2 -18  -1   -0.13    1.05
   2 -18  -1    1.47    1.75
   2  18   1   -2.00    3.00
  -2 -18   1    0.23    1.76
   3  18  -1    3.38    3.09
   3 -18   1   -0.19    1.63
   3 -18   1   -0.97    1.10
  -3 -18  -1    2.36    1.78
   3  18   1   -1.48    3.14
  -3 -18   1   -2.50    1.60
   3 -18  -1    1.55    1.60
   3 -18  -1    2.57    1.43
   4  18  -1   -3.89    2.55
   4 -18   1    1.44    1.36
   4  18  -1    4.62    2.95
   4 -18   1    1.14    1.91
   4 -18  -1    1.02    1.47
   4  18   1   -1.38    2.46
   4  18   1   -1.29    2.84
   4 -18  -1    1.78    1.85
   5 -18   1    2.10    1.94
  -5 -18  -1   -0.50    1.05
   5  18  -1   -5.15    2.71
   5 -18   1    0.27    1.52
   5  18  -1    0.56    2.74
   5  18   1   -0.44    2.85
   5  18   1    5.10    3.21
   5 -18  -1    1.10    1.74
   5 -18  -1   -1.62    1.40
   6 -18   1    0.72    1.84
   6 -18   1   -0.02    1.57
   6  18  -1   -2.15    3.14
   6  18  -1    1.44    3.02
  -6 -18  -1    0.31    1.17
  -6 -18   1   -0.80    1.06
   6  18   1   -1.27    3.65
   6 -18  -1    0.31    1.65
   6  18   1   -0.69    2.93
   6 -18  -1   -1.58    1.62
   7 -18   1    2.56    1.95
  -7 -18  -1   -0.63    1.34
   7  18  -1   -1.58    2.91
   7 -18   1    0.87    1.91
   7  18  -1   -2.97    2.88
   7  18   1    1.63    3.05
   7  18   1   -1.23    4.12
   7 -18  -1   -0.79    1.83
   7 -18  -1   -0.99    1.82
  -7 -18   1   -0.22    1.21
   8  18  -1   -0.42    3.20
   8 -18   1    0.41    1.86
   8  18  -1   -2.95    2.97
  -8 -18  -1    0.35    1.45
  -8 -18   1    0.28    1.38
   8 -18  -1   -1.46    1.92
   8  18   1    3.49    3.93
   8  18   1    2.37    3.33
   9  18  -1   -0.82    3.40
   9 -18   1   -0.29    2.06
   9  18  -1    1.67    3.83
   9  18   1    0.70    3.52
   9 -18  -1   -1.57    2.06
   9  18   1   -2.67    3.71
   0 -19  -1   -0.20    1.86
   0 -19   1    1.14    1.98
   0  19  -1   -0.11    2.80
   0  19   1   -2.39    3.42
   1 -19   1    2.85    2.18
  -1 -19  -1   -1.43    1.84
   1  19  -1   -0.11    2.98
  -1  19   1    3.27    3.32
  -1 -19   1    3.13    2.16
   1 -19  -1   -1.25    1.82
  -1  19  -1    3.39    3.22
   1  19   1   -2.18    3.18
  -2  19   1   -1.62    2.90
  -2 -19  -1    1.93    1.98
   2 -19   1   -1.57    1.63
   2  19  -1    0.11    3.07
  -2 -19   1   -4.22    1.56
   2  19   1    2.99    3.68
   2 -19  -1   -0.33    1.71
   3 -19   1    0.26    1.86
  -3 -19  -1    2.67    1.91
   3  19  -1    0.09    2.99
  -3 -19   1    0.10    1.86
   3 -19  -1    0.23    1.85
   3  19   1    2.73    3.84
   3 -19  -1    0.73    1.30
   4 -19   1    0.24    1.38
   4  19  -1   -1.33    2.88
   4 -19   1    0.51    1.84
   4 -19  -1    1.15    1.76
   4 -19  -1    3.15    1.67
   4  19   1   -1.22    3.51
   4  19   1    4.31    3.86
   5  19  -1    2.00    3.17
   5  19  -1   -4.14    2.75
   5 -19   1    1.99    1.57
   5 -19   1    1.53    1.98
   5 -19  -1    0.28    1.77
   5  19   1    5.41    4.05
   5  19   1    1.31    3.64
   5 -19  -1    1.61    1.65
   6 -19   1    0.79    1.85
   6  19  -1    4.04    3.95
   6  19  -1   -2.16    2.79
   6 -19   1    0.97    2.00
   6 -19  -1   -0.64    1.75
   6  19   1   -5.64    3.14
   6  19   1    1.77    4.29
   6 -19  -1    0.75    2.01
   7  19  -1    1.86    3.29
   7  19  -1   -2.11    3.56
  -7 -19  -1    1.32    1.50
   7 -19   1    1.76    2.00
   7  19   1    1.10    4.38
   7  19   1    5.59    3.68
   7 -19  -1   -2.64    1.80
   8  19  -1   -1.72    3.24
   8 -19   1   -0.35    2.07
   8  19  -1    0.57    3.43
   8  19   1   -3.79    3.13
   8  19   1   -1.11    3.35
   8 -19  -1    1.28    2.14
   0 -20  -1   -0.41    1.72
   0 -20   1    6.66    2.69
   0  20   1    4.42    4.37
  -1 -20  -1   -2.83    1.87
   1  20  -1   -0.70    5.04
  -1  20   1   -2.66    3.52
   1 -20   1    0.97    2.16
   1  20   1    5.03    4.04
   1 -20  -1   -2.43    1.92
  -1 -20   1   -2.64    1.81
   2 -20   1    1.49    2.18
   2  20  -1   -1.09    3.57
  -2 -20  -1   -3.41    1.55
  -2 -20   1   -1.49    1.95
   2  20   1    1.12    3.51
   2 -20  -1   -2.44    1.70
   3 -20   1   -0.25    2.05
   3  20  -1   -0.13    3.26
   3  20   1    2.46    3.41
  -3 -20   1    0.45    2.02
   3 -20  -1    1.91    2.05
   4  20  -1   -0.82    3.07
   4 -20   1    1.25    2.07
   4 -20  -1    1.17    1.91
   4 -20  -1    1.64    1.44
   4  20   1    0.63    3.63
   5  20  -1   -0.48    3.85
   5 -20   1   -1.34    1.46
   5 -20   1   -1.53    1.93
   5  20   1   -1.40    3.59
   5 -20  -1    0.33    1.71
   5 -20  -1    3.96    2.30
   5  20   1   -4.95    3.50
   6 -20   1   -1.63    1.80
   6  20  -1   -2.39    3.06
   6  20  -1    2.12    4.19
   6  20   1   -0.34    3.62
   6 -20  -1    1.33    2.23
   6  20   1    0.05    3.33
   0 -21  -1   -1.24    1.90
   0 -21   1   -2.16    2.03
   1 -21   1   -0.02    2.15
  -1 -21  -1   -0.15    2.16
  -1 -21   1    1.73    2.21
   1  21   1    2.69    5.36
   1 -21  -1   -1.72    2.15
   2 -21   1   -1.71    1.99
  -2 -21  -1   -0.10    2.10
  -2 -21   1   -1.58    1.94
   2  21   1   -4.75    3.82
   2 -21  -1   -0.34    2.12
   3 -21   1   -0.29    2.17
   3  21   1    2.75    3.73
   3 -21  -1    4.09    2.49
   4  21  -1   -2.32    3.88
   4 -21   1    0.21    2.01
   4  21   1   -0.71    3.97
   4 -21  -1    0.21    2.21
  -2   0  -2    2.83    0.93
   2   0  -2    3.41    0.84
  -2   0  -2    5.36    0.95
   2   0   2    4.47    0.81
  -2   0   2    4.91    0.95
  -2   0   2    6.65    1.09
   2   0  -2    4.92    0.98
   2   0   2    5.05    1.70
  -2   0   2    5.06    1.58
  -2   0   2    5.54    0.97
  -2   0   2    2.89    1.88
  -2   0  -2    6.58    0.96
   2   0  -2    2.86    1.43
   2   0   2    4.61    0.97
   2   0   2    2.78    1.29
  -2   0  -2    6.47    1.79
   2   0  -2    3.23    1.51
   2   0  -2    3.71    0.75
  -2   0  -2    4.09    0.77
  -2   0   2    4.50    1.66
   2   0   2    6.58    1.61
   2   0  -2    1.73    0.87
   2   0   2    2.27    0.76
  -2   0  -2    4.18    1.40
  -2   0   2    3.08    0.78
   2   0  -2    3.69    0.85
  -2   0  -2    1.95    1.41
  -2   0   2    3.61    0.96
   2   0  -2    1.53    1.43
   2   0   2    4.11    0.90
  -3   0  -2  204.07   28.64
   3   0  -2  210.02   28.23
   3   0   2  205.50   28.19
   3   0  -2  220.78   28.61
  -3   0   2  201.74   28.26
   3   0   2  223.56   28.18
  -3   0  -2  228.60   28.19
   3   0   2  227.15   28.18
   3   0  -2  220.24   28.72
   3   0   2  237.11   28.17
  -3   0   2  221.40   28.18
   3   0  -2  214.69   28.18
  -3   0   2  193.96   28.57
   3   0  -2  219.74   28.17
  -3   0  -2  206.25   28.59
   3   0   2  219.68   28.65
  -3   0   2  214.40   28.18
  -3   0  -2  214.23   28.17
   3   0   2  223.66   28.29
  -3   0  -2  218.56   28.57
  -3   0  -2  230.97   28.31
  -3   0   2  236.47   28.70
   3   0  -2  223.47   28.29
   3   0  -2  209.40   28.16
  -3   0   2  206.10   28.69
   3   0   2  198.94   28.51
   3   0  -2  198.05   28.57
   3   0   2  216.39   28.53
  -4   0  -2    2.39    1.96
   4   0  -2    1.31    1.02
   4   0  -2    0.19    0.88
   4   0   2    2.74    1.60
  -4   0   2    0.80    2.48
  -4   0  -2    5.85    2.34
  -4   0  -2    1.29    0.75
  -4   0  -2    0.24    0.81
   4   0   2    0.02    0.92
   4   0  -2    0.61    0.82
   4   0  -2   -0.02    1.82
   4   0  -2    0.95    1.78
   4   0   2    1.22    2.06
  -4   0   2    0.76    1.01
   4   0   2    3.10    0.88
   4   0   2    2.57    2.04
   4   0  -2    1.41    0.72
  -4   0   2    1.98    1.76
  -4   0   2   -0.29    0.89
  -4   0   2    1.53    0.73
  -4   0  -2    4.85    2.41
   4   0   2    0.13    0.89
  -4   0  -2    0.36    1.05
   4   0  -2    3.74    2.22
   4   0   2    2.15    0.87
  -4   0   2    0.46    2.14
   5   0   2   11.52    3.29
   5   0  -2   11.80    2.26
  -5   0   2   16.07    3.83
   5   0  -2   19.40    3.93
   5   0  -2   12.51    3.13
  -5   0   2    9.52    2.23
   5   0  -2   11.99    2.01
   5   0   2   13.58    2.20
  -5   0  -2   11.33    2.04
   5   0  -2   20.20    3.73
   5   0  -2   13.25    2.45
  -5   0   2   14.60    3.77
  -5   0  -2   16.21    2.33
   5   0   2   20.05    3.67
  -5   0  -2   13.16    3.65
  -5   0  -2   11.95    3.06
   5   0   2   13.97    3.19
  -5   0  -2   17.32    3.57
   5   0  -2   14.46    2.30
   5   0   2    8.62    1.93
   5   0   2   11.20    2.30
  -5   0   2    9.46    3.01
  -5   0   2   10.68    2.03
   5   0   2   15.00    2.49
  -5   0  -2   17.01    2.75
  -5   0   2   15.80    2.32
   6   0   2    0.75    1.10
   6   0   2    3.25    2.37
   6   0  -2    0.45    1.14
  -6   0  -2   -0.60    1.07
  -6   0  -2    0.53    2.52
  -6   0  -2   -0.69    1.07
   6   0  -2   -0.02    1.01
  -6   0   2   -0.58    2.73
  -6   0   2    2.71    1.38
  -6   0   2   -0.75    1.04
   6   0  -2    0.98    2.03
   6   0  -2   -2.42    1.57
  -6   0  -2   -4.38    2.10
   6   0  -2    0.84    2.17
   6   0   2    1.02    0.97
  -6   0  -2    0.44    0.79
   6   0   2    1.53    0.83
   6   0  -2    1.78    1.10
   6   0   2    0.95    1.75
   6   0   2   -2.11    0.66
  -6   0  -2   -2.04    1.46
  -6   0   2    1.86    2.23
   6   0   2    0.40    1.84
   6   0  -2   -0.59    0.57
  -6   0   2   -0.80    2.02
  -6   0   2   -0.32    0.75
   7   0  -2   13.29    3.32
   7   0   2   14.40    3.24
  -7   0  -2   19.16    3.21
   7   0   2   25.93    3.70
  -7   0   2   24.55    3.39
  -7   0  -2   23.78    5.09
  -7   0   2   21.23    5.10
  -7   0   2   19.29    4.52
  -7   0   2   15.76    4.37
   7   0  -2   27.40    5.28
  -7   0  -2   23.82    3.76
   7   0  -2   12.51    3.99
   7   0  -2   21.68    3.28
   7   0  -2   26.24    3.49
  -7   0   2   11.88    3.27
  -7   0   2   22.66    3.44
   7   0   2   21.24    4.86
   7   0  -2   13.98    4.40
   7   0   2   18.75    4.29
  -7   0  -2   19.44    4.85
   7   0   2   20.25    3.17
   7   0   2   21.34    4.56
   7   0  -2   17.80    3.34
  -7   0  -2   21.83    3.46
   7   0   2   20.92    3.32
  -7   0  -2   11.37    4.10
   8   0  -2   -0.26    2.23
  -8   0   2    0.31    0.83
   8   0  -2   -0.97    0.94
   8   0   2    0.94    1.24
  -8   0  -2   -0.77    0.77
  -8   0  -2    0.10    1.27
   8   0  -2   -0.09    1.39
  -8   0   2   -5.37    2.27
  -8   0   2   -4.70    1.86
   8   0  -2    0.04    0.77
   8   0  -2    0.96    2.07
  -8   0  -2    1.48    2.91
   8   0   2   -0.42    0.93
   8   0   2    1.00    1.45
   8   0   2   -5.02    1.77
   8   0  -2   -1.85    2.52
  -8   0  -2   -0.96    1.84
  -8   0   2    1.87    1.39
  -8   0   2    1.95    1.77
   8   0   2   -3.10    1.63
   8   0  -2   -0.24    1.03
  -8   0   2    0.09    2.79
  -8   0  -2    0.57    2.65
   8   0   2   -0.83    0.72
  -8   0  -2    1.43    1.36
   8   0   2    3.65    2.68
   9   0  -2   42.33    8.17
   9   0   2   47.86    6.80
  -9   0  -2   47.96    7.04
   9   0  -2   39.16    8.23
  -9   0  -2   29.52    7.64
   9   0  -2   48.63    6.53
   9   0   2   41.75    8.40
  -9   0  -2   43.47    6.37
  -9   0  -2   45.90    6.57
  -9   0  -2   38.91    8.06
   9   0  -2   35.95    6.44
  -9   0   2   24.95    7.45
   9   0   2   47.66    8.24
  -9   0   2   33.92    6.42
   9   0  -2   40.04    8.01
   9   0   2   50.75    6.26
   9   0   2   38.21    6.60
  -9   0   2   54.98    6.73
   9   0   2   39.25    7.79
  -9   0   2   27.66    7.76
  -9   0   2   39.00    8.11
   9   0   2   43.93    6.06
   9   0  -2   42.51    6.38
  -9   0   2   43.80    6.42
   9   0  -2   41.65    6.65
  -9   0  -2   40.59    8.67
  10   0  -2    1.46    1.67
 -10   0   2    9.39    4.44
 -10   0   2   -1.38    1.69
 -10   0   2   -1.31    3.16
  10   0  -2    0.83    1.65
 -10   0  -2   -7.35    3.05
 -10   0  -2   -0.68    1.82
  10   0   2   -0.34    1.36
 -10   0  -2    0.15    1.80
  10   0  -2    0.38    3.14
 -10   0   2   -1.34    0.90
  10   0   2    1.82    1.52
 -10   0  -2    0.42    1.18
  10   0   2   -0.28    2.61
  10   0   2   -0.70    3.35
 -10   0   2    0.97    3.58
  10   0  -2   -0.17    1.04
  10   0   2    0.16    1.20
 -10   0  -2   -2.70    3.03
  10   0   2    0.67    1.88
 -10   0  -2   -3.59    2.75
  10   0  -2   -0.64    2.63
  10   0  -2   -0.83    1.38
  10   0  -2   -1.53    2.74
  10   0   2   -3.43    2.73
  11   0  -2   37.20    5.99
  11   0  -2   32.37    5.27
 -11   0   2   22.82    7.74
 -11   0  -2   37.02    8.71
  11   0   2   32.13    5.97
  11   0  -2   30.18    5.71
  11   0  -2   39.86    7.91
  11   0   2   41.10    5.72
  11   0   2   34.56    8.40
  11   0   2   36.29    5.52
 -11   0   2   36.51    5.56
 -11   0  -2   39.81    6.57
  11   0  -2   21.71    6.88
 -11   0   2   24.94    7.50
 -11   0   2   23.81    7.02
  11   0  -2   28.08    5.35
  11   0   2   45.96    6.31
  11   0  -2   30.68    7.58
 -11   0  -2   33.62    5.32
  11   0   2   42.63    7.91
 -11   0  -2   27.23    7.31
 -11   0  -2   32.07    8.11
  12   0  -2    1.74    4.35
 -12   0   2    0.98    1.53
 -12   0  -2    2.20    4.84
 -12   0   2    5.83    4.55
 -12   0   2    7.66    5.08
 -12   0  -2    0.78    1.60
 -12   0   2   -0.26    3.77
  12   0   2   -5.53    2.98
 -12   0  -2   -4.01    3.84
  12   0  -2    0.90    2.18
  12   0  -2    7.99    2.63
 -12   0  -2   -0.13    4.15
  12   0   2    1.29    2.50
  12   0   2    3.15    2.08
  12   0  -2   -1.77    1.93
  12   0  -2    5.20    3.74
  12   0  -2    1.54    4.13
  13   0  -2   -1.21    4.38
 -13   0  -2   -2.26    4.61
 -13   0  -2   -0.02    4.91
  13   0   2    1.32    2.70
 -13   0   2   -3.91    4.21
 -13   0   2   -5.55    5.37
 -13   0  -2   -2.51    1.43
  13   0  -2   -0.34    2.51
 -13   0   2   -0.20    1.41
 -13   0   2    1.85    5.28
 -13   0  -2   -1.56    4.70
  13   0  -2   -4.45    3.82
  13   0   2    0.68    4.24
  14   0  -2   -0.88    2.79
  14   0  -2    2.81    5.12
 -14   0   2    0.65    2.38
  14   0   2   -2.23    2.64
  15   0  -2    2.86    3.54
  15   0   2    4.12    3.20
  16   0  -2   -1.13    3.58
  16   0   2    0.44    3.25
   0  -1  -2   -1.11    0.43
   0   1   2   -0.66    0.30
   0   1   2   -0.17    0.20
   0   1   2   -0.07    0.32
   0  -1  -2   -0.20    0.50
   0   1  -2    0.04    0.15
   0  -1  -2   -0.06    0.21
   0  -1   2   -0.07    0.36
   0   1   2   -0.28    0.17
   0  -1   2   -0.27    0.18
  -1   1   2   60.72    7.52
   1  -1   2   56.14    7.69
   1   1  -2   55.60    7.49
   1   1  -2   59.49    7.49
   1   1  -2   59.08    7.52
   1   1  -2   59.93    7.57
  -1  -1  -2   59.97    7.55
   1   1  -2   52.32    7.64
   1  -1   2   56.79    7.49
  -1   1   2   57.20    7.56
   1   1  -2   57.74    7.63
  -1   1   2   63.70    7.86
  -1   1   2   57.41    7.99
  -1   1   2   53.47    7.78
   1   1  -2   58.18    7.54
  -1   1   2   57.80    7.57
  -1  -1  -2   55.32    7.83
  -1   1   2   57.11    7.52
  -1   1   2   57.06    7.47
   1   1  -2   60.05    7.91
   1  -1   2   58.13    7.55
   1  -1   2   56.48    7.51
  -1  -1  -2   53.07    7.54
  -1  -1  -2   59.01    7.52
   1   1  -2   59.07    7.46
   1   1   2   57.62    7.88
   1  -1  -2   53.72    7.79
   1   1   2   60.34    7.56
  -1  -1   2   58.00    7.65
   1  -1  -2   60.74    7.58
   1  -1  -2   57.73    7.47
  -1   1  -2   61.32    7.50
  -1   1  -2   60.04    7.54
   1  -1  -2   61.24    7.78
  -1  -1   2   53.46    7.52
   1  -1  -2   54.75    7.51
   1   1   2   55.72    7.56
  -1  -1   2   57.67    7.78
  -1  -1   2   50.95    7.52
   1  -1  -2   52.48    7.79
   1   1   2   60.26    7.52
   1   1   2   58.39    7.54
  -1   1  -2   55.65    7.53
   1   1   2   59.09    7.50
  -1  -1   2   56.61    7.46
   1  -1  -2   57.34    7.53
  -1   1  -2   54.65    7.50
  -2  -1  -2    2.68    1.44
  -2   1   2    1.03    1.63
   2  -1   2    0.46    0.46
  -2  -1  -2    0.32    1.39
   2   1  -2    0.26    0.45
   2   1  -2    0.00    0.65
   2   1  -2   -0.76    1.19
   2   1  -2   -0.46    0.59
  -2   1   2   -0.50    1.29
   2   1  -2    1.14    0.53
  -2  -1  -2    0.03    0.64
   2   1  -2    3.14    1.40
   2  -1   2    1.78    1.26
  -2  -1  -2    0.01    0.46
   2  -1   2    0.15    0.80
   2   1  -2    1.93    1.39
   2  -1   2    0.12    0.39
   2  -1   2    0.92    1.38
  -2  -1  -2   -1.23    0.64
  -2   1   2   -0.67    1.40
  -2   1   2   -0.44    0.56
   2  -1   2    0.01    0.67
  -2   1   2    0.13    0.35
   2   1  -2    2.33    0.72
  -2  -1  -2   -0.30    1.36
  -2   1   2    0.29    0.75
   2  -1   2    2.76    0.63
  -2   1   2   -0.12    0.72
  -2   1   2    0.60    0.56
   2  -1   2    2.01    0.69
  -2   1   2    1.27    0.54
  -2  -1  -2    0.02    0.56
   2  -1  -2    2.09    1.40
   2  -1  -2    0.91    0.35
   2  -1  -2    0.76    0.59
  -2   1  -2    0.22    0.44
  -2  -1   2    1.53    0.71
   2  -1  -2    0.18    0.41
   2  -1  -2   -2.46    1.35
  -2  -1   2    1.00    0.61
   2   1   2    0.48    0.42
  -2  -1   2    0.64    0.45
  -2   1  -2    0.60    0.73
   2   1   2   -0.03    1.33
  -2   1  -2    0.63    0.53
  -2   1  -2    0.71    1.40
  -2  -1   2   -1.38    1.16
   2  -1  -2    0.06    0.60
  -2   1  -2   -0.65    1.26
  -2   1  -2    0.73    0.86
   2  -1  -2    0.26    1.29
  -2   1  -2    0.84    0.42
  -2  -1   2    0.92    0.68
   2   1   2    2.59    0.79
  -2  -1   2    1.97    0.73
   2   1   2   -0.67    1.37
  -2   1  -2    2.63    0.75
   2  -1  -2    1.68    0.60
   2  -1  -2    0.88    0.77
  -2  -1   2    1.69    1.53
  -2  -1   2    0.17    1.19
   2   1   2    0.54    0.50
   2   1   2   -0.15    0.65
   3  -1   2   14.38    2.88
  -3   1   2   10.96    1.84
   3   1  -2   14.99    2.05
  -3  -1  -2   13.81    1.94
   3   1  -2   15.87    2.95
   3   1  -2   12.10    1.90
  -3   1   2   16.75    2.10
  -3   1   2   14.53    3.19
   3  -1   2   12.21    1.82
   3   1  -2    9.59    1.97
  -3  -1  -2   11.64    1.88
  -3  -1  -2   17.01    3.15
  -3   1   2   13.23    3.03
  -3  -1  -2   13.35    2.15
   3  -1   2   11.59    2.02
   3  -1   2    8.26    1.96
   3  -1   2   16.74    2.57
   3   1  -2   12.95    1.96
  -3   1   2   10.11    1.91
  -3  -1  -2    8.75    2.66
   3  -1   2   11.69    2.65
   3   1  -2   16.37    2.96
  -3  -1  -2   10.70    2.79
  -3   1   2    9.10    1.99
   3   1  -2   12.99    2.78
  -3   1   2   16.12    2.78
   3   1  -2   10.85    2.07
   3   1   2   12.46    1.99
   3  -1  -2   12.24    3.15
  -3   1  -2   14.31    2.02
  -3   1  -2   14.79    1.96
   3  -1  -2   12.36    2.67
  -3   1  -2   10.98    2.41
  -3   1  -2   11.65    2.09
  -3  -1   2   14.20    2.86
  -3   1  -2    9.58    2.93
   3   1   2   13.14    2.06
   3   1   2   10.05    1.86
  -3   1  -2   12.97    1.84
   3  -1  -2   13.88    2.19
  -3  -1   2   14.43    2.92
   3  -1  -2   14.20    1.97
   3   1   2   16.77    2.90
   3   1   2   13.22    1.90
  -3  -1   2    9.16    1.78
   3  -1  -2   11.68    2.08
   3  -1  -2    8.50    1.76
  -3  -1   2   12.88    2.13
  -3  -1   2    7.98    1.80
   3  -1  -2   15.43    3.02
   3   1   2   14.03    2.76
  -3  -1   2   12.76    2.93
  -3   1  -2   17.46    2.90
   3  -1  -2   13.66    1.73
  -4   1   2   -1.31    1.98
   4   1  -2    2.35    1.80
  -4   1   2    5.41    1.95
   4  -1   2    0.86    0.77
   4   1  -2    3.65    1.20
   4   1  -2    6.59    2.10
   4  -1   2    1.24    0.99
   4  -1   2    2.39    0.82
   4  -1   2   -1.74    1.57
  -4   1   2    0.79    0.91
  -4  -1  -2    1.39    0.75
  -4  -1  -2    1.57    0.98
   4   1  -2    4.44    1.21
  -4   1   2    1.13    1.04
   4   1  -2    3.36    2.07
  -4   1   2    1.14    0.77
   4   1  -2    1.74    1.07
   4   1  -2    1.20    0.84
   4  -1   2    2.21    1.56
  -4   1   2   -0.42    2.14
   4   1  -2    2.17    0.76
  -4  -1  -2    0.46    1.86
  -4  -1  -2    6.19    2.46
  -4  -1  -2    2.55    1.92
   4  -1   2    1.98    1.03
   4  -1   2    1.54    1.97
  -4  -1  -2   -0.42    0.81
   4  -1  -2    2.60    0.81
  -4   1  -2    3.07    2.03
   4   1   2    2.17    2.07
  -4   1  -2    2.73    0.83
  -4  -1   2    3.38    1.12
  -4  -1   2    1.52    0.70
   4  -1  -2    0.84    1.15
   4  -1  -2    1.54    1.87
   4   1   2    2.25    1.01
   4   1   2    2.66    1.07
  -4  -1   2    1.00    2.06
   4  -1  -2    1.12    1.05
   4  -1  -2    2.38    0.55
  -4  -1   2    2.75    0.92
   4  -1  -2    2.71    2.12
   4  -1  -2    2.07    0.96
  -4   1  -2   -1.73    2.01
   4   1   2   -0.40    1.70
   4   1   2    2.25    1.89
  -4  -1   2   -0.42    1.66
  -4  -1   2   -0.02    1.96
   4   1   2    1.94    0.71
  -4   1  -2    3.65    1.02
   4  -1  -2    1.07    1.61
  -4   1  -2    1.48    1.04
  -4   1  -2    8.39    2.14
   4   1   2    3.25    1.00
  -5  -1  -2   38.18    5.13
   5  -1   2   35.04    5.03
   5  -1   2   35.99    5.12
   5   1  -2   35.80    5.21
  -5   1   2   38.49    5.57
  -5   1   2   40.60    5.18
   5  -1   2   41.93    6.75
   5  -1   2   32.47    6.10
   5  -1   2   45.16    5.71
  -5   1   2   37.96    6.80
   5   1  -2   38.16    5.12
   5   1  -2   44.23    6.70
   5   1  -2   30.82    5.28
   5   1  -2   45.17    6.79
   5  -1   2   41.07    5.46
  -5  -1  -2   38.63    6.45
  -5  -1  -2   35.53    6.30
  -5  -1  -2   35.79    6.44
  -5   1   2   41.80    6.59
   5   1  -2   38.26    5.26
  -5   1   2   38.70    6.24
  -5  -1  -2   33.93    5.47
  -5  -1  -2   36.50    5.18
   5   1  -2   44.93    6.52
   5  -1   2   42.84    6.21
  -5   1   2   36.25    5.21
  -5   1  -2   25.87    5.23
  -5  -1   2   41.14    5.56
   5  -1  -2   45.65    5.71
   5  -1  -2   37.52    4.89
   5  -1  -2   39.43    5.14
   5   1   2   34.01    5.13
  -5   1  -2   36.02    5.19
   5  -1  -2   34.79    6.20
  -5   1  -2   29.30    6.31
   5   1   2   31.30    5.33
   5  -1  -2   41.45    6.69
  -5  -1   2   37.33    6.39
   5   1   2   37.97    5.14
  -5   1  -2   41.67    6.61
   5   1   2   31.72    6.23
   5   1   2   32.02    6.12
  -5  -1   2   31.84    6.24
   5  -1  -2   40.51    6.32
   5  -1  -2   38.17    5.09
   5   1   2   35.38    5.20
  -5  -1   2   34.09    5.11
  -5   1  -2   30.19    5.88
   5  -1  -2   37.14    5.43
   5   1   2   39.92    6.34
  -5  -1   2   43.30    6.49
  -5  -1   2   34.90    5.19
  -6   1   2   -0.65    0.73
  -6   1   2    3.63    2.97
   6   1  -2    0.10    0.96
  -6  -1  -2   -0.81    0.98
   6  -1   2   -0.25    0.90
  -6  -1  -2   -1.37    1.83
  -6  -1  -2   -2.70    1.99
   6  -1   2    0.37    0.61
   6  -1   2   -0.14    1.89
  -6  -1  -2   -1.60    2.09
   6  -1   2   -1.28    1.83
   6   1  -2    1.66    1.14
   6   1  -2   -1.49    1.58
  -6  -1  -2    0.25    0.72
  -6   1   2    1.23    1.92
   6   1  -2    0.04    0.72
  -6   1   2    2.77    1.15
   6  -1   2    0.04    1.64
   6   1  -2   -2.90    1.71
   6   1  -2    4.79    1.43
  -6  -1  -2   -0.18    1.11
   6   1  -2   -3.57    1.42
   6  -1   2   -1.68    0.78
  -6   1   2    1.64    2.17
   6  -1   2    2.88    1.44
  -6   1   2    1.96    1.21
   6  -1  -2    2.44    1.17
  -6   1  -2    1.40    1.18
  -6  -1   2    1.58    2.27
  -6  -1   2   -0.32    2.27
   6  -1  -2    0.58    1.90
  -6   1  -2   -0.13    1.12
   6   1   2   -2.93    1.00
   6  -1  -2   -0.09    0.83
  -6  -1   2   -0.17    1.17
   6  -1  -2    0.49    1.84
   6   1   2    1.54    1.18
  -6  -1   2   -0.38    1.12
   6  -1  -2   -0.87    0.61
  -6   1  -2   -2.59    2.22
   6  -1  -2    0.23    1.14
  -6  -1   2   -1.07    0.69
   6  -1  -2   -0.79    1.87
   6   1   2    1.00    0.94
   6   1   2    1.82    0.91
   6   1   2   -2.45    1.80
  -6  -1   2   -0.58    1.95
  -6   1  -2    0.96    2.82
   6   1   2    2.57    2.29
  -6   1  -2    1.71    1.89
  -6   1  -2   -0.07    0.64
   6   1   2   -0.93    1.83
   6  -1  -2    0.94    0.51
   7   1  -2    8.95    2.06
  -7   1   2   15.97    3.61
  -7  -1  -2   10.00    1.90
   7  -1   2    6.03    3.06
  -7  -1  -2    9.27    2.30
  -7  -1  -2    8.32    3.40
   7   1  -2    7.44    3.29
   7   1  -2    7.87    2.19
  -7  -1  -2    8.47    3.68
   7   1  -2   13.26    3.38
   7  -1   2   15.27    4.12
  -7   1   2    7.28    2.26
  -7  -1  -2   14.89    2.44
   7  -1   2    9.54    2.30
   7   1  -2   21.49    4.30
  -7   1   2   10.38    2.31
  -7   1   2   17.77    4.01
   7   1  -2   10.84    2.40
   7  -1   2   11.19    2.39
  -7   1   2   11.29    2.01
   7  -1   2    9.48    1.96
   7  -1   2   10.31    3.12
  -7   1   2   12.97    3.94
  -7  -1  -2   11.90    3.85
   7   1  -2   13.44    2.17
   7  -1   2    9.99    1.88
  -7  -1   2   11.03    3.54
   7  -1  -2    7.69    2.19
   7  -1  -2    8.79    1.63
   7  -1  -2    9.27    3.47
   7   1   2   12.29    2.40
   7  -1  -2   13.24    3.50
  -7   1  -2    7.19    2.31
   7  -1  -2   13.60    2.64
   7   1   2   13.88    2.28
  -7   1  -2   10.72    2.03
   7   1   2   14.24    3.50
  -7  -1   2    2.23    3.05
  -7   1  -2   13.25    3.49
   7  -1  -2   10.07    1.89
   7  -1  -2    6.00    3.27
   7   1   2    9.69    2.07
   7   1   2   14.72    3.86
   7  -1  -2    9.73    2.08
  -7   1  -2   15.61    3.85
   7   1   2   12.34    2.43
  -7   1  -2   10.72    4.11
  -7  -1   2   12.48    2.51
   7   1   2   12.70    3.72
  -7  -1   2    8.59    1.91
  -7  -1   2    9.35    2.11
  -7  -1   2   14.76    4.31
  -7   1  -2    9.82    2.22
   8  -1   2    1.08    2.59
  -8  -1  -2    0.23    1.23
   8   1  -2   -0.51    0.81
   8   1  -2    0.31    1.17
   8   1  -2    5.20    2.89
   8  -1   2    0.13    1.27
   8  -1   2   -2.02    2.06
   8  -1   2    0.87    1.00
   8  -1   2   -0.55    0.71
  -8  -1  -2   -1.49    2.38
  -8   1   2    0.63    1.38
   8  -1   2    2.32    1.94
   8   1  -2    2.53    1.39
   8   1  -2    4.14    2.57
   8   1  -2   -1.65    0.89
  -8  -1  -2    3.25    3.10
   8   1  -2   -1.26    2.15
  -8  -1  -2    0.19    2.51
  -8   1   2   -0.45    2.07
  -8   1   2    1.95    2.98
  -8   1   2    1.46    1.03
  -8  -1  -2    2.03    1.41
  -8   1   2    6.45    3.56
  -8   1   2   -2.73    1.17
   8  -1   2    0.10    1.16
  -8  -1  -2   -0.75    0.80
  -8   1  -2    0.19    1.39
   8   1   2   -0.43    2.26
  -8   1  -2   -1.22    1.21
   8  -1  -2    1.65    2.96
   8   1   2   -0.41    2.49
  -8   1  -2   -0.84    2.86
   8  -1  -2   -1.15    1.12
   8   1   2   -0.30    1.88
   8  -1  -2    2.31    1.54
  -8  -1   2   -0.30    1.38
  -8  -1   2   -1.59    1.15
  -8  -1   2   -5.40    1.85
   8  -1  -2   -3.23    1.87
   8  -1  -2    0.30    0.84
   8   1   2   -0.27    0.76
  -8   1  -2   -0.25    0.76
  -8  -1   2    0.97    0.92
   8   1   2   -1.75    0.89
  -8   1  -2    0.85    2.48
   8  -1  -2   -0.57    1.88
   8   1   2   -0.66    1.23
  -8   1  -2    0.66    2.72
  -8  -1   2   -0.03    2.32
   8  -1  -2    0.56    0.57
   8   1   2   -1.04    0.99
  -8  -1   2    2.96    3.26
   8  -1  -2    1.97    1.24
   9  -1   2    5.08    2.12
  -9  -1  -2   -1.50    2.74
   9  -1   2    8.89    1.72
   9   1  -2    5.86    1.64
  -9  -1  -2    2.21    3.43
   9   1  -2    6.59    2.95
   9  -1   2    4.49    1.08
   9  -1   2    8.00    3.61
  -9  -1  -2    3.51    3.42
   9   1  -2    2.52    1.49
  -9   1   2    4.68    3.87
   9  -1   2    5.52    1.91
  -9   1   2   -1.83    2.10
   9   1  -2    4.28    3.30
  -9  -1  -2    0.54    1.71
   9  -1   2    3.86    2.91
  -9   1   2    1.12    3.21
  -9  -1  -2    5.68    1.58
   9   1  -2    5.24    1.89
  -9  -1  -2    5.29    1.98
   9   1  -2    3.92    3.12
  -9   1   2    1.87    1.28
   9  -1   2    2.30    2.68
   9   1  -2    3.75    1.91
  -9   1   2    4.73    2.02
   9  -1   2    3.77    1.57
  -9   1   2    2.97    1.98
  -9  -1   2    2.04    3.05
   9   1   2    3.95    1.86
  -9   1  -2    2.79    2.13
   9   1   2    3.84    1.71
   9  -1  -2    5.85    2.10
   9   1   2    5.79    1.54
  -9   1  -2    2.93    1.74
   9  -1  -2    3.61    1.36
  -9   1  -2   -0.80    2.95
  -9  -1   2   -0.03    2.93
   9  -1  -2    3.88    1.49
  -9  -1   2    4.46    2.07
  -9   1  -2    3.28    1.31
  -9  -1   2    6.64    3.51
   9  -1  -2    9.04    3.64
   9   1   2    6.94    3.02
   9   1   2    4.32    1.80
   9  -1  -2    3.97    1.68
   9  -1  -2    5.56    3.30
  -9  -1   2    2.33    1.37
   9   1   2    0.97    2.71
   9  -1  -2    0.91    2.93
  -9   1  -2    5.61    3.21
   9   1   2    4.80    3.28
   9  -1  -2    1.30    1.56
  -9   1  -2    1.03    3.10
  10   1  -2   -2.79    1.42
  10   1  -2   -1.69    1.37
 -10  -1  -2    0.37    2.79
 -10  -1  -2   -1.12    0.95
  10  -1   2    2.92    1.54
  10   1  -2    1.03    1.65
 -10   1   2   -1.46    0.98
  10  -1   2    0.55    0.96
 -10  -1  -2   -0.22    2.87
  10   1  -2    0.83    1.23
 -10   1   2   -0.49    2.68
 -10   1   2    0.07    1.69
  10  -1   2   -0.03    1.16
 -10   1   2   -0.18    3.52
 -10  -1  -2   -0.99    3.36
  10   1  -2    4.62    3.42
  10   1  -2   -2.10    3.18
 -10  -1  -2   -0.02    1.81
  10  -1   2   -6.11    1.92
 -10   1   2    0.81    1.87
  10  -1   2   -0.71    1.35
  10   1  -2    2.26    2.97
  10  -1   2   -2.95    2.82
  10  -1   2   -4.30    3.07
 -10   1   2   -1.15    3.23
  10  -1   2    0.20    1.70
 -10  -1   2   -1.91    1.71
 -10   1  -2   -3.19    3.25
  10  -1  -2   -0.82    1.33
  10   1   2   -0.37    1.27
  10  -1  -2    2.38    2.96
  10  -1  -2    2.16    2.99
 -10   1  -2   -0.17    1.12
 -10  -1   2   -2.00    3.75
  10  -1  -2    4.46    3.96
 -10   1  -2    0.17    1.77
  10   1   2    0.39    1.50
  10  -1  -2   -0.70    1.46
 -10   1  -2    3.41    3.57
 -10   1  -2    4.24    3.91
  10  -1  -2    1.12    1.06
  10   1   2   -1.54    1.67
 -10  -1   2   -2.29    2.66
  10   1   2    0.94    1.23
 -10   1  -2   -2.46    1.57
  10   1   2   -0.31    2.69
  10   1   2   -0.14    3.20
  10  -1  -2   -0.32    1.95
 -10  -1   2   -0.84    3.00
 -10  -1   2   -0.86    1.08
  11  -1   2    3.29    2.03
 -11   1   2    1.38    1.29
 -11   1   2   -2.74    3.56
  11   1  -2    5.37    3.81
 -11  -1  -2    4.56    4.68
  11   1  -2    1.61    1.86
  11   1  -2   -0.61    3.83
  11   1  -2    1.90    1.67
 -11   1   2    0.34    2.08
 -11  -1  -2    2.68    1.60
 -11   1   2    2.66    4.52
 -11  -1  -2    6.42    4.88
  11   1  -2    5.33    2.46
  11  -1   2    3.59    2.43
  11   1  -2    2.90    4.00
 -11  -1  -2    4.99    4.52
  11  -1   2    3.99    3.82
  11  -1   2    5.21    3.85
  11  -1   2    3.66    1.55
  11   1  -2    1.63    1.44
 -11   1   2    8.13    4.46
  11  -1  -2    4.36    2.17
  11   1   2    9.81    4.48
  11  -1  -2    0.56    2.09
 -11  -1   2    4.34    3.86
 -11   1  -2    1.39    1.51
 -11   1  -2    5.49    4.50
  11   1   2    6.29    2.35
  11   1   2    4.19    1.75
 -11   1  -2   -4.85    3.20
 -11   1  -2    3.88    2.17
  11   1   2    2.49    1.82
  11   1   2   -0.30    1.81
  11  -1  -2    1.09    3.82
 -11  -1   2    3.32    4.56
 -11  -1   2    3.08    1.56
  11  -1  -2    2.92    1.78
  11  -1  -2   -1.95    3.25
 -11   1  -2    4.55    4.81
 -11  -1   2   -1.33    3.30
  11  -1  -2    6.26    1.97
  11  -1  -2    3.10    3.81
 -12   1   2    0.03    1.24
  12  -1   2    5.10    4.27
  12  -1   2   -2.25    1.78
 -12  -1  -2    5.71    5.52
 -12   1   2   -5.70    3.83
 -12  -1  -2   -2.21    3.93
  12  -1   2    3.24    4.42
 -12   1   2    0.76    4.59
  12   1  -2    1.46    1.82
  12   1  -2   -2.09    3.86
  12   1  -2   -4.52    4.18
 -12  -1  -2   -1.43    1.45
  12   1  -2    1.07    2.43
 -12  -1  -2   -6.35    3.53
 -12   1   2    3.01    4.40
  12  -1   2   -2.17    1.59
  12   1  -2   -4.45    3.15
  12  -1  -2   -1.87    1.58
  12  -1  -2    0.98    2.57
 -12   1  -2    4.89    5.21
 -12  -1   2   -7.50    3.01
  12  -1  -2   -1.49    4.29
  12   1   2    3.09    2.49
 -12  -1   2    6.20    5.33
 -12   1  -2   -0.23    3.92
  12   1   2    0.02    2.22
 -12   1  -2    1.86    1.56
 -12  -1   2    0.44    1.54
  12   1   2   -0.39    3.75
 -12   1  -2   -4.06    3.87
 -12  -1   2   -1.43    3.92
  12  -1  -2    2.55    4.05
  12  -1  -2    1.22    3.91
  13   1  -2   -0.69    2.65
  13  -1   2   -0.93    2.28
 -13   1   2    8.18    6.65
 -13  -1  -2   -2.43    1.60
  13   1  -2    7.00    5.18
  13  -1   2   -2.64    3.63
 -13  -1  -2   -0.87    5.19
 -13  -1  -2    8.24    5.08
 -13  -1  -2    3.32    5.05
  13  -1   2   -3.32    2.18
 -13   1   2    4.56    1.86
 -13   1   2   -0.06    4.86
 -13   1   2    6.33    5.34
 -13  -1   2   -2.88    5.01
  13  -1  -2   -6.30    1.72
 -13  -1   2   -3.10    4.77
 -13   1  -2   -0.91    5.11
 -13   1  -2    2.07    5.31
  13   1   2   -0.09    2.66
 -13  -1   2   -1.77    4.29
  13  -1  -2   -1.03    4.88
 -13   1  -2    1.58    1.80
 -13   1  -2   -1.10    4.65
 -13  -1   2   -0.83    1.94
  13   1   2   -0.86    3.99
  13  -1  -2    3.16    4.18
  14   1  -2   -2.58    2.71
 -14  -1  -2   -1.54    1.84
  14   1  -2   -8.00    4.34
  14  -1   2    1.52    2.79
  14   1   2    0.65    2.98
  14  -1  -2    3.26    3.17
 -14  -1   2    1.05    1.95
  15  -1   2    5.74    3.69
  15   1  -2    1.16    3.17
  15   1   2   -2.24    2.60
  15  -1  -2   -2.90    2.68
  16   1  -2   -0.36    3.14
  16  -1   2   -1.96    3.58
  16   1   2   -0.50    3.02
  16  -1  -2    0.95    3.30
   0  -2  -2   13.92    2.02
   0  -2  -2   11.84    1.82
   0   2   2   14.53    2.32
   0   2   2   13.79    2.02
   0   2  -2   12.16    2.26
   0   2   2   13.60    2.20
   0   2  -2   13.44    1.83
   0  -2  -2   12.69    1.86
   0  -2   2   13.82    1.84
   0  -2  -2   13.92    2.15
   0   2   2   13.40    1.85
   0   2   2   14.34    1.89
   0  -2  -2   15.07    2.30
   0   2   2   12.14    1.86
   1  -2   2   24.88    3.30
  -1  -2  -2   21.98    2.93
   1   2  -2   22.07    2.88
   1  -2   2   21.38    2.88
   1   2  -2   20.63    2.98
   1  -2   2   21.63    2.90
  -1   2   2   20.09    2.96
  -1  -2  -2   21.30    3.23
  -1   2   2   20.06    3.32
   1  -2   2   22.06    2.96
  -1   2   2   20.56    2.92
   1  -2   2   22.07    2.99
  -1   2   2   21.94    2.91
   1   2  -2   21.23    3.59
  -1   2   2   20.27    2.99
  -1   2   2   23.08    3.69
  -1   2   2   21.93    3.51
  -1   2   2   21.51    3.06
   1   2  -2   20.72    2.85
   1   2  -2   21.06    3.02
  -1   2   2   18.98    3.29
   1   2  -2   18.79    2.94
   1   2  -2   21.79    2.90
   1   2  -2   22.87    2.85
   1   2   2   24.18    3.04
   1   2   2   26.52    3.34
   1   2   2   19.44    2.88
  -1   2  -2   22.00    2.98
  -1  -2   2   20.68    2.86
   1  -2  -2   18.32    2.96
   1   2   2   18.14    3.66
   1  -2  -2   19.22    2.98
  -1  -2   2   17.69    2.95
  -1   2  -2   25.26    3.30
   1  -2  -2   26.22    3.66
   1   2   2   22.21    2.98
  -1   2  -2   22.67    2.91
   1   2   2   21.40    2.93
  -1   2  -2   21.64    2.87
  -1   2  -2   20.31    2.84
  -1   2  -2   22.92    2.96
   1  -2  -2   20.54    2.92
  -1   2  -2   24.30    2.89
  -1  -2   2   22.61    2.93
   1  -2  -2   23.64    3.09
   1  -2  -2   21.05    3.37
  -1  -2   2   29.06    3.86
  -1  -2   2   22.75    2.87
   1  -2  -2   17.76    3.22
  -1  -2   2   22.47    2.85
   1  -2  -2   21.37    2.90
   1   2   2   20.76    2.88
   1   2   2   21.94    3.08
   2  -2   2    1.61    1.46
   2   2  -2   -1.67    1.11
   2   2  -2   -0.10    0.70
  -2   2   2    1.58    0.53
   2   2  -2    0.10    0.50
   2  -2   2    0.54    0.66
  -2   2   2    1.65    1.66
  -2   2   2   -1.65    1.48
  -2  -2  -2    1.80    1.31
   2   2  -2    1.09    0.43
   2  -2   2    0.14    0.44
  -2   2   2    1.56    1.51
   2   2  -2    1.33    0.48
  -2  -2  -2    0.66    0.72
   2   2  -2    2.08    0.86
   2  -2   2    1.65    0.54
  -2   2   2    1.34    0.58
   2   2  -2    3.69    1.39
  -2   2   2    1.02    0.71
   2  -2   2    0.92    0.85
   2  -2   2    3.98    1.24
  -2  -2  -2    0.00    0.49
   2  -2   2    1.55    0.44
   2   2  -2    2.22    0.74
  -2   2   2    2.20    0.83
  -2  -2  -2    0.88    0.57
  -2  -2  -2    4.51    2.02
   2   2  -2    0.47    1.48
   2  -2  -2    1.96    0.77
  -2  -2   2    0.14    0.28
  -2   2  -2    4.00    1.34
  -2  -2   2    5.01    1.90
  -2   2  -2    0.68    0.60
   2   2   2    1.33    0.54
  -2  -2   2    1.20    1.40
  -2   2  -2    1.41    0.98
  -2   2  -2    3.24    1.58
   2  -2  -2    2.07    0.56
   2  -2  -2    3.35    0.87
   2   2   2    2.42    0.82
  -2   2  -2    0.85    0.49
   2   2   2    0.62    0.77
   2  -2  -2   -0.03    1.45
  -2  -2   2    0.51    1.26
  -2  -2   2    1.77    0.55
   2   2   2    0.50    0.47
   2  -2  -2    0.64    0.48
   2   2   2    0.19    1.61
   2  -2  -2    3.61    1.75
  -2   2  -2    0.67    0.36
  -2   2  -2    0.06    0.67
   2  -2  -2    2.53    1.02
   2  -2  -2    1.92    1.66
  -2   2  -2    1.34    0.82
   3  -2   2   14.01    2.75
   3  -2   2   12.94    2.46
  -3   2   2    9.83    2.01
  -3   2   2   17.63    3.53
  -3   2   2   15.23    2.07
  -3   2   2    9.12    2.49
  -3  -2  -2    6.10    2.53
  -3   2   2   12.73    1.88
  -3   2   2   12.49    1.89
   3   2  -2   10.35    2.56
   3  -2   2   11.72    1.80
   3   2  -2    8.23    2.62
  -3  -2  -2   11.49    1.86
   3   2  -2    9.52    1.99
   3  -2   2   10.71    1.99
   3   2  -2   10.00    1.83
   3   2  -2   12.70    1.86
   3  -2   2   12.39    2.89
   3  -2   2   13.66    1.78
  -3   2   2   10.10    1.68
   3  -2   2   13.16    2.08
   3  -2   2   12.51    1.74
  -3  -2  -2   12.08    1.94
  -3  -2  -2   12.26    3.16
   3   2  -2   13.38    2.04
   3   2  -2   11.05    2.00
  -3   2   2    9.84    2.75
  -3  -2  -2   11.82    2.13
  -3  -2  -2    9.24    2.54
   3   2  -2   13.81    3.02
   3   2   2   11.33    2.96
  -3  -2   2   11.53    2.66
   3  -2  -2   12.21    2.90
   3  -2  -2   12.98    1.75
   3  -2  -2   14.63    1.97
  -3  -2   2   12.43    2.02
   3   2   2   12.87    2.03
  -3  -2   2    9.26    2.76
   3   2   2   13.23    1.95
   3  -2  -2    9.25    1.91
   3  -2  -2   14.77    3.04
   3  -2  -2   15.02    1.94
  -3  -2   2    9.51    1.77
  -3   2  -2    8.76    2.57
  -3   2  -2   10.97    2.07
  -3   2  -2   11.81    1.72
   3  -2  -2   12.09    2.15
  -3  -2   2   13.86    1.92
  -3   2  -2   15.02    3.21
  -3   2  -2    9.87    1.75
   3   2   2   12.34    1.89
   3  -2  -2    9.39    2.85
   3   2   2    8.40    2.55
  -3   2  -2    9.57    1.82
  -3  -2   2    9.07    2.88
   3   2   2   12.08    2.13
  -3   2  -2   13.71    2.43
  -4   2   2    0.20    0.60
   4  -2   2   -1.59    0.97
   4  -2   2    0.49    1.41
   4  -2   2   -1.13    1.58
   4   2  -2   -0.04    0.84
  -4  -2  -2   -1.09    0.91
  -4   2   2   -1.11    1.59
  -4  -2  -2   -2.04    1.75
   4   2  -2    2.57    2.00
  -4   2   2    1.54    2.22
  -4   2   2    1.04    0.95
   4  -2   2    0.08    0.55
   4   2  -2   -2.60    1.78
   4   2  -2    0.23    0.71
  -4  -2  -2   -0.15    0.62
   4  -2   2   -0.40    0.55
   4  -2   2    1.41    1.02
   4  -2   2    0.50    0.52
  -4  -2  -2    0.04    0.81
   4   2  -2   -0.85    0.98
  -4  -2  -2   -2.31    1.81
   4   2  -2   -2.45    1.61
  -4   2   2    4.15    2.65
   4  -2   2    3.01    1.99
   4   2  -2   -1.15    0.87
  -4   2   2    1.24    1.07
   4   2  -2   -0.94    0.51
  -4  -2  -2    4.20    2.65
   4   2   2    0.69    1.68
  -4  -2   2    1.57    1.88
   4  -2  -2    0.80    0.70
  -4   2  -2    0.70    0.80
   4   2   2    0.04    1.00
  -4  -2   2    0.95    0.64
   4  -2  -2   -0.45    1.01
  -4  -2   2    1.77    2.32
   4  -2  -2    1.52    1.77
  -4   2  -2    0.27    0.96
  -4   2  -2    1.12    0.73
   4   2   2    1.13    0.68
   4  -2  -2    0.63    0.90
   4   2   2   -1.30    0.63
  -4   2  -2   -0.45    2.02
  -4   2  -2    0.75    0.65
  -4  -2   2   -1.13    0.78
  -4   2  -2    1.01    2.05
   4   2   2   -1.19    1.68
   4   2   2    0.24    0.89
   4  -2  -2   -0.69    1.85
   4  -2  -2    0.36    1.61
   4  -2  -2   -0.53    0.44
   4   2   2   -1.28    0.73
  -4  -2   2    2.11    2.06
  -4   2  -2   -0.63    1.23
   4  -2  -2   -2.26    0.70
  -4  -2   2   -0.57    0.94
   5  -2   2   -1.06    1.34
  -5   2   2    2.35    2.40
  -5  -2  -2    1.63    2.09
  -5   2   2    1.12    1.65
  -5   2   2   -1.15    2.43
   5   2  -2   -0.07    1.02
   5   2  -2    1.91    0.90
   5  -2   2    0.37    0.67
   5   2  -2   -0.85    0.90
  -5   2   2    0.69    1.08
   5  -2   2    0.63    0.56
   5  -2   2    3.15    2.23
   5   2  -2    1.85    2.01
  -5  -2  -2    2.89    0.88
  -5  -2  -2   -0.97    0.95
   5  -2   2    0.96    0.97
  -5  -2  -2   -0.61    2.00
  -5   2   2   -0.05    0.66
  -5  -2  -2    2.46    2.18
   5   2  -2   -0.17    1.79
   5  -2   2    2.16    0.83
   5  -2   2    1.99    2.07
   5   2  -2    1.25    1.14
   5   2  -2   -0.10    0.56
   5   2  -2    2.58    2.07
  -5   2   2   -0.57    0.89
  -5  -2  -2    0.36    0.96
   5  -2   2    1.47    1.09
   5   2   2    0.85    0.74
  -5  -2   2    1.45    2.07
  -5   2  -2   -1.57    1.39
  -5  -2   2    1.60    1.21
  -5   2  -2    0.36    0.67
  -5  -2   2    0.12    2.02
   5   2   2    0.96    1.98
   5  -2  -2    1.95    2.31
  -5   2  -2    0.17    0.90
   5   2   2    0.21    0.93
  -5  -2   2    1.30    2.26
  -5  -2   2   -0.22    0.87
   5  -2  -2    0.11    0.60
  -5   2  -2    0.57    2.10
   5  -2  -2    0.74    0.55
  -5   2  -2   -0.23    1.06
   5  -2  -2   -0.84    0.86
  -5  -2   2    0.02    0.72
   5  -2  -2    0.50    1.81
   5   2   2    0.06    0.96
   5  -2  -2    0.28    1.82
   5  -2  -2    0.75    0.79
   5   2   2   -0.98    1.86
   5   2   2    0.37    1.04
  -5   2  -2    9.14    2.96
   5  -2  -2    2.91    1.34
   6  -2   2    8.08    2.35
   6  -2   2    3.13    1.42
  -6   2   2    2.61    1.40
  -6  -2  -2    3.16    1.27
   6   2  -2    3.89    1.41
  -6  -2  -2    0.52    2.39
  -6  -2  -2    1.38    1.19
   6  -2   2    1.22    1.28
   6   2  -2    3.24    1.01
   6  -2   2    4.51    2.41
   6   2  -2    1.11    2.16
   6   2  -2    5.33    2.43
  -6  -2  -2    1.15    2.41
   6   2  -2    9.32    1.84
  -6   2   2    3.45    2.62
  -6   2   2    3.36    1.11
   6   2  -2    5.33    1.43
   6  -2   2    0.33    1.96
  -6  -2  -2    3.13    1.05
   6  -2   2    3.56    1.13
   6  -2   2    2.50    0.77
  -6   2   2    5.05    1.55
  -6   2   2    0.78    2.46
   6  -2   2    1.78    0.97
  -6   2   2    1.62    1.96
  -6  -2  -2    5.17    2.61
   6   2  -2    3.50    2.56
  -6   2  -2    3.23    2.67
  -6  -2   2    4.99    2.51
   6  -2  -2    7.52    2.49
   6   2   2    3.51    1.39
  -6   2  -2    6.19    2.36
  -6   2  -2    5.37    1.21
  -6  -2   2    0.87    2.54
  -6  -2   2    2.11    0.98
   6   2   2    2.49    1.35
   6  -2  -2    1.34    1.20
   6   2   2    2.45    0.97
  -6  -2   2    9.31    2.91
  -6  -2   2    0.96    1.28
   6   2   2    3.92    2.33
  -6   2  -2    5.35    1.35
   6   2   2    3.26    1.32
  -6   2  -2    6.11    1.58
   6  -2  -2    4.94    1.31
   6  -2  -2    3.70    1.05
   6  -2  -2    3.06    0.80
  -6  -2   2    2.09    1.24
   6  -2  -2    6.00    2.91
   6  -2  -2   -0.67    2.00
   6   2   2    3.39    2.42
   6  -2  -2    2.11    1.38
  -6   2  -2   -3.35    2.01
  -7  -2  -2   -0.64    2.10
   7   2  -2   -0.67    0.75
   7   2  -2   -1.78    1.15
   7   2  -2    2.28    1.22
   7  -2   2    0.77    0.65
  -7   2   2    0.78    1.94
  -7  -2  -2    0.54    1.25
   7   2  -2   -1.01    1.90
   7  -2   2    2.23    1.87
  -7   2   2    2.27    2.49
  -7  -2  -2    1.59    0.96
   7   2  -2    1.74    1.20
  -7  -2  -2   -0.20    2.18
  -7   2   2   -0.57    0.62
   7  -2   2    1.39    0.77
   7   2  -2   -0.43    1.98
   7  -2   2   -0.44    1.14
   7  -2   2    0.56    0.90
   7  -2   2   -0.26    0.92
  -7   2   2    0.12    1.18
  -7   2   2   -1.69    0.98
   7  -2   2    1.90    2.25
   7  -2   2   -0.55    1.98
  -7   2   2    0.50    2.88
  -7  -2  -2   -1.02    2.78
  -7  -2  -2    2.24    1.39
   7   2  -2    0.45    2.04
   7   2   2    1.00    1.29
   7  -2  -2    0.76    0.77
  -7  -2   2    0.92    1.22
  -7  -2   2   -0.38    0.78
  -7  -2   2    2.23    2.32
  -7   2  -2    2.05    2.21
  -7   2  -2   -0.02    2.63
   7  -2  -2   -0.72    0.96
   7  -2  -2   -1.32    1.83
  -7  -2   2   -5.14    1.70
   7  -2  -2    2.39    1.23
  -7   2  -2    4.17    2.95
  -7   2  -2    0.72    1.20
   7  -2  -2    3.06    1.65
   7   2   2   -0.77    0.98
   7   2   2    0.81    1.21
  -7  -2   2    2.04    2.83
   7   2   2   -0.80    2.00
  -7   2  -2   -0.91    0.66
  -7  -2   2    0.87    1.31
  -7   2  -2    0.29    1.12
   7   2   2    1.08    0.81
   7   2   2    2.76    2.61
   7  -2  -2    1.27    0.62
   7  -2  -2    2.16    2.43
   7  -2  -2   -2.69    1.92
  -8  -2  -2   -3.52    2.22
  -8   2   2   -1.49    1.31
  -8  -2  -2   -0.62    1.37
  -8   2   2   -0.06    1.41
  -8  -2  -2    1.20    2.58
  -8  -2  -2   -0.56    0.82
  -8   2   2    1.26    3.07
  -8  -2  -2   -1.15    2.55
   8   2  -2    0.04    1.15
   8   2  -2    3.42    2.82
   8   2  -2    1.14    1.40
   8  -2   2    1.60    1.39
   8   2  -2   -1.66    0.73
   8  -2   2    0.64    1.00
   8   2  -2   -0.75    2.51
   8  -2   2   -0.43    0.78
  -8   2   2   -1.08    0.73
   8  -2   2   -0.42    1.80
   8  -2   2    0.41    0.69
   8  -2   2    0.87    2.66
  -8   2   2    0.60    2.85
   8   2  -2    0.64    2.19
  -8   2   2   -2.08    1.98
   8  -2   2   -0.59    2.14
   8   2  -2   -1.44    1.06
  -8  -2  -2    0.41    1.32
   8  -2   2    0.89    1.23
   8   2   2    1.66    1.17
  -8  -2   2   -1.87    2.89
   8  -2  -2   -0.65    0.57
  -8  -2   2   -1.06    1.25
   8   2   2   -2.24    1.98
   8   2   2   -0.16    1.16
   8   2   2    2.66    1.57
   8  -2  -2   -1.74    1.23
  -8   2  -2   -3.41    2.30
  -8  -2   2    0.51    1.50
  -8   2  -2    1.86    2.61
   8  -2  -2    0.05    0.73
   8   2   2   -0.61    0.80
   8  -2  -2   -0.34    1.13
   8  -2  -2    1.45    1.31
   8   2   2    3.89    2.51
  -8  -2   2   -3.51    2.26
  -8   2  -2    0.59    1.36
   8  -2  -2   -5.64    1.72
  -8   2  -2   -2.28    1.52
  -8  -2   2   -1.19    0.75
  -8   2  -2   -1.00    1.25
   8  -2  -2   -1.34    2.20
  -8   2  -2   -1.00    0.84
   8  -2  -2   -2.37    1.87
  -8  -2   2   -1.61    2.55
   9  -2   2    0.92    0.72
  -9   2   2    0.59    3.35
  -9  -2  -2    3.67    3.06
  -9   2   2   -0.32    1.59
  -9  -2  -2    4.43    3.29
   9   2  -2    0.99    1.29
   9   2  -2    4.05    3.00
   9  -2   2    0.59    1.68
   9   2  -2   -0.12    1.33
   9  -2   2    0.79    1.04
  -9  -2  -2   -3.44    3.13
  -9   2   2   -4.01    1.89
   9   2  -2   -2.83    2.00
   9  -2   2    0.89    2.31
   9   2  -2   -0.19    2.58
   9  -2   2    0.77    1.32
  -9   2   2    1.62    1.23
  -9   2   2   -0.88    2.78
  -9   2   2   -0.24    1.50
   9   2  -2   -1.05    1.43
  -9  -2  -2    1.69    1.12
   9  -2   2    2.31    3.07
  -9  -2  -2    1.59    1.68
   9  -2   2   -1.15    2.93
   9  -2   2    2.17    1.33
   9   2  -2    0.35    0.92
  -9   2  -2    4.86    1.93
  -9   2  -2   -2.95    3.04
   9  -2  -2    0.09    2.20
   9   2   2    1.18    1.56
   9  -2  -2    0.93    2.43
   9   2   2   -0.61    2.45
  -9  -2   2   -1.21    3.26
  -9  -2   2    1.26    2.81
   9  -2  -2   -2.04    1.10
   9  -2  -2   -1.00    0.95
  -9  -2   2   -0.10    2.41
  -9   2  -2   -0.41    0.95
   9   2   2   -0.38    1.16
   9   2   2    1.27    1.13
  -9   2  -2   -1.31    2.81
   9  -2  -2    1.42    1.77
  -9   2  -2    2.59    1.69
   9  -2  -2    1.29    1.48
   9  -2  -2    1.86    0.82
   9   2   2   -1.31    2.55
  -9  -2   2   -0.31    1.04
   9  -2  -2    1.28    3.11
  -9   2  -2    0.65    2.43
  -9  -2   2   -0.22    1.57
   9   2   2    0.63    1.30
  10   2  -2    0.04    1.87
  10  -2   2    0.84    1.92
 -10   2   2   -1.22    1.60
 -10   2   2    2.59    1.41
 -10   2   2    5.34    4.02
 -10  -2  -2    0.28    3.30
  10   2  -2    1.95    1.40
  10   2  -2    2.94    1.66
  10  -2   2    2.07    2.50
 -10   2   2    1.48    3.15
 -10   2   2    3.15    1.99
 -10  -2  -2   -2.73    3.30
  10  -2   2    1.84    1.19
  10  -2   2   -2.27    2.74
  10  -2   2    0.40    3.07
 -10  -2  -2   -0.80    2.95
  10   2  -2   -0.12    2.86
  10  -2   2    1.55    0.86
  10   2  -2    4.24    1.77
 -10   2   2   -1.96    3.76
  10   2  -2    2.70    2.98
  10   2  -2    4.56    3.51
 -10  -2  -2   -1.91    1.59
 -10  -2  -2    0.04    1.20
  10  -2   2   -1.60    1.24
 -10  -2   2   -0.60    1.10
 -10  -2   2    0.20    2.06
 -10   2  -2    1.17    1.77
 -10   2  -2   -2.66    1.71
 -10   2  -2   -4.71    2.35
  10   2   2    0.84    1.54
  10  -2  -2    0.37    1.19
 -10   2  -2   -0.73    3.72
 -10  -2   2   -2.32    2.48
  10   2   2   -1.52    2.62
  10  -2  -2    1.89    3.13
  10  -2  -2    5.10    3.27
 -10   2  -2    0.55    3.45
  10  -2  -2   -1.86    1.16
  10   2   2   -0.11    1.39
  10  -2  -2    0.70    1.55
  10   2   2    3.61    3.27
 -10  -2   2   -3.76    3.59
 -10  -2   2    3.66    3.83
  10   2   2    0.18    1.19
 -10   2  -2   -1.11    1.10
  10   2   2   -0.06    1.78
  10  -2  -2    1.62    1.88
  10  -2  -2    3.84    3.61
  11   2  -2    2.79    1.73
  11   2  -2   11.79    4.53
 -11  -2  -2   -0.61    4.14
  11  -2   2    2.27    1.86
  11   2  -2    1.43    2.02
 -11   2   2    0.19    3.58
 -11   2   2   -1.04    2.16
  11  -2   2    1.94    2.04
 -11   2   2    1.54    2.69
  11   2  -2    2.99    3.86
 -11  -2  -2    1.77    3.51
 -11   2   2    5.52    4.08
  11   2  -2   -1.83    1.65
  11   2  -2    7.53    2.45
  11  -2   2    7.55    4.20
 -11   2   2    6.94    4.89
 -11  -2  -2    0.90    1.38
 -11   2   2    1.51    1.40
  11  -2   2    2.81    3.36
 -11  -2  -2   -1.74    3.61
  11   2  -2   -1.70    3.40
  11  -2  -2   -1.49    3.42
  11  -2  -2    4.10    2.35
  11   2   2   -0.24    1.35
  11   2   2    1.33    1.85
  11   2   2    0.18    1.53
 -11   2  -2    4.96    4.15
 -11  -2   2    9.41    4.41
 -11   2  -2    0.17    1.28
  11  -2  -2    1.23    3.99
  11   2   2    2.31    2.11
  11  -2  -2    0.47    2.95
 -11   2  -2    2.58    2.05
 -11   2  -2    1.83    4.53
  11   2   2    1.46    3.14
 -11  -2   2    4.39    4.87
 -11   2  -2    5.55    2.62
 -11  -2   2    0.72    3.78
  11  -2  -2    6.15    1.79
  11  -2  -2    1.15    1.88
 -11  -2   2    3.17    1.62
 -11   2  -2    4.06    4.11
  12  -2   2    0.01    2.20
  12  -2   2    1.72    2.16
  12   2  -2    0.26    2.28
  12   2  -2   -2.73    3.70
 -12   2   2   -5.02    3.67
 -12   2   2    0.23    4.52
  12  -2   2   -3.31    3.60
  12  -2   2    6.09    4.32
 -12  -2  -2    0.35    4.13
 -12  -2  -2    3.01    4.14
  12   2  -2    0.08    1.74
 -12   2   2    0.79    1.55
 -12   2   2   -4.45    4.30
 -12  -2  -2    1.07    1.56
 -12  -2  -2    2.24    5.00
  12   2  -2    4.39    3.95
 -12  -2   2    0.29    4.07
  12   2   2    3.57    4.02
 -12  -2   2   -3.57    3.36
  12  -2  -2   -1.76    3.75
 -12   2  -2   -1.66    1.20
  12  -2  -2    0.89    1.75
 -12   2  -2   -5.26    3.96
 -12  -2   2    8.37    5.78
  12  -2  -2   -0.88    2.16
  12  -2  -2   -0.12    4.07
 -12   2  -2    4.95    4.59
  12   2   2    0.39    1.99
  12  -2  -2   -0.09    3.78
 -12  -2   2   -1.47    1.29
 -12   2  -2    2.88    4.78
  12   2   2    0.33    1.79
 -13  -2  -2   -0.53    4.66
 -13  -2  -2    0.92    1.74
 -13   2   2    0.15    6.04
 -13  -2  -2   -3.21    5.76
  13   2  -2    1.87    2.35
  13   2  -2   -2.68    3.92
  13  -2   2    1.83    2.76
 -13   2   2    0.95    4.97
 -13  -2  -2    0.29    5.38
  13   2  -2   -1.16    2.45
  13  -2   2   -4.20    1.68
 -13   2   2    2.31    5.51
 -13  -2   2   -2.83    4.89
  13  -2  -2    0.68    1.98
 -13  -2   2   -5.84    4.24
  13  -2  -2   -0.18    2.39
 -13  -2   2   -1.77    1.48
 -13   2  -2   -0.03    5.06
  13  -2  -2   -3.46    3.24
  13   2   2   -0.71    4.39
  13   2   2   -1.44    2.10
 -13   2  -2    2.25    4.95
 -13  -2   2   -2.61    7.86
  14  -2   2   -0.39    2.58
 -14  -2  -2    3.23    2.21
  14   2  -2    0.21    2.73
 -14  -2   2    7.24    6.30
 -14  -2   2   -0.42    1.81
  14   2   2    2.45    2.83
  14   2   2    1.19    5.15
  14  -2  -2    3.46    3.07
  15   2  -2   -2.11    2.64
  15  -2   2    0.13    2.93
  15  -2  -2   -0.18    2.96
  15   2   2    7.21    3.37
 -15  -2   2    1.84    2.44
  16  -2   2   -2.40    3.34
  16   2  -2   -0.17    3.25
  16   2   2    0.61    3.55
  16  -2  -2    1.36    3.44
   0  -3   2   -0.46    0.46
   0   3   2    0.26    0.45
   0  -3  -2    0.16    0.37
   0  -3  -2    0.45    0.48
   0   3  -2    1.55    1.48
   0  -3  -2    0.16    0.97
   0   3   2   -0.40    0.54
   0  -3  -2    0.46    0.53
   0  -3  -2   -1.84    0.79
   0   3   2   -0.87    0.46
   0   3   2   -0.74    0.74
   0   3   2    0.23    1.10
   0   3  -2   -0.28    0.45
   0  -3  -2   -1.01    1.08
  -1   3   2   49.44    6.44
   1   3  -2   48.50    6.07
  -1  -3  -2   49.77    6.36
  -1  -3  -2   45.08    6.06
   1  -3   2   43.62    6.06
   1   3  -2   41.52    6.04
   1   3  -2   38.50    6.13
   1  -3   2   53.53    6.41
  -1  -3  -2   44.04    6.07
   1  -3   2   45.62    6.09
   1   3  -2   43.84    6.00
  -1   3   2   48.70    6.09
   1   3  -2   48.96    7.06
  -1   3   2   50.28    6.16
   1   3  -2   49.19    6.06
  -1   3   2   48.04    6.48
   1   3  -2   46.14    6.01
  -1  -3  -2   41.23    6.03
   1  -3   2   49.71    6.03
  -1   3   2   46.05    6.59
   1  -3   2   46.00    6.09
   1   3  -2   45.69    6.04
   1  -3   2   43.45    6.19
  -1   3   2   48.34    6.17
  -1  -3   2   46.69    6.01
  -1   3  -2   43.30    6.18
  -1   3  -2   41.26    6.06
   1  -3  -2   44.73    6.19
   1  -3  -2   49.52    6.27
  -1  -3   2   46.60    6.07
   1   3   2   40.13    6.18
  -1   3  -2   47.72    6.03
  -1   3  -2   48.73    6.33
   1  -3  -2   44.88    6.13
   1   3   2   55.54    6.41
   1   3   2   45.16    6.08
   1   3   2   43.33    6.04
  -1  -3   2   43.27    6.04
  -1  -3   2   43.62    6.00
   1  -3  -2   50.17    6.67
  -1  -3   2   52.90    7.10
  -1   3  -2   51.39    6.03
   1  -3  -2   47.63    6.10
  -1   3  -2   51.56    6.10
   1   3   2   42.36    6.11
   1  -3  -2   48.16    6.41
   2   3  -2   11.61    2.92
   2   3  -2   13.97    2.04
   2   3  -2   11.07    1.71
   2  -3   2   12.33    2.04
  -2   3   2   11.08    1.90
  -2   3   2   13.90    2.75
   2   3  -2   14.01    2.02
   2  -3   2   13.77    1.97
   2   3  -2   12.32    1.71
  -2  -3  -2    8.10    1.80
  -2  -3  -2   14.68    3.35
  -2   3   2   18.52    3.07
  -2  -3  -2   12.73    2.36
  -2   3   2   13.26    1.90
   2   3  -2   13.47    1.82
   2  -3   2   12.14    1.68
   2  -3   2   11.42    1.75
   2  -3   2   14.50    2.66
  -2   3   2   10.44    1.71
  -2  -3  -2   11.68    2.32
   2   3  -2   13.29    2.29
   2   3  -2   11.22    1.68
  -2  -3  -2   12.06    1.77
  -2   3   2    9.95    2.63
  -2   3  -2    8.93    2.46
  -2   3  -2    9.64    1.81
   2   3   2   16.09    2.17
   2  -3  -2   10.87    2.83
   2  -3  -2    8.02    2.57
  -2   3  -2   11.20    1.64
  -2   3  -2   12.47    2.38
   2  -3  -2   13.17    1.93
   2  -3  -2   12.75    2.49
  -2   3  -2   10.72    2.29
   2   3   2    9.98    1.86
  -2  -3   2   12.07    2.33
  -2   3  -2   13.86    1.81
   2   3   2   14.36    3.16
  -2   3  -2   11.01    1.71
  -2  -3   2    9.01    1.65
   2   3   2    8.27    1.67
   2  -3  -2   14.99    2.27
   2  -3  -2   11.82    1.74
   2   3   2   10.08    1.74
  -2  -3   2   13.71    1.75
  -2  -3   2   11.21    2.09
   2  -3  -2   10.07    1.72
  -2  -3   2   11.02    2.93
  -2  -3   2   10.78    1.68
   3  -3   2  163.57   23.27
  -3  -3  -2  163.67   22.75
   3  -3   2  190.01   22.90
   3  -3   2  178.36   22.73
  -3   3   2  171.95   22.89
   3   3  -2  180.08   22.75
   3  -3   2  173.26   22.86
  -3   3   2  160.02   23.28
   3   3  -2  159.99   23.10
   3   3  -2  158.61   22.84
   3  -3   2  166.29   23.10
  -3   3   2  178.99   22.79
  -3   3   2  171.56   23.32
   3   3  -2  167.94   22.74
  -3   3   2  178.72   23.45
  -3  -3  -2  179.30   23.18
   3  -3   2  175.70   22.76
   3  -3   2  177.61   23.19
  -3  -3  -2  180.23   22.88
   3   3  -2  165.38   23.51
  -3   3   2  180.06   22.81
  -3  -3  -2  174.77   23.75
  -3  -3  -2  172.73   22.77
   3   3  -2  174.57   22.84
   3  -3   2  179.59   22.69
   3   3  -2  176.67   22.84
   3  -3  -2  175.03   22.78
   3  -3  -2  178.87   23.46
  -3   3  -2  180.82   22.78
   3  -3  -2  179.27   23.26
  -3   3  -2  175.34   22.66
   3   3   2  164.34   23.54
   3   3   2  173.94   22.85
   3  -3  -2  170.86   22.89
  -3  -3   2  166.80   23.08
  -3   3  -2  173.43   23.36
   3   3   2  199.99   22.91
   3  -3  -2  173.88   22.72
   3  -3  -2  169.39   23.40
  -3   3  -2  184.62   22.77
   3   3   2  165.16   22.75
  -3  -3   2  172.26   22.74
   3  -3  -2  166.72   22.91
  -3   3  -2  185.62   22.90
  -3   3  -2  185.96   23.11
  -3  -3   2  159.20   23.54
  -3   3  -2  172.97   23.20
  -3  -3   2  180.81   23.23
   3   3   2  167.44   23.14
   3   3   2  179.73   22.78
   3  -3  -2  175.36   22.78
   4  -3   2   -0.17    0.51
   4  -3   2    2.11    1.94
   4   3  -2   -0.74    0.93
  -4   3   2    0.69    0.89
   4  -3   2    1.58    0.67
   4  -3   2    0.60    0.86
  -4   3   2   -3.10    1.43
  -4  -3  -2    3.26    1.89
   4  -3   2    1.66    0.71
  -4   3   2   -0.17    0.61
  -4  -3  -2    0.63    0.67
   4   3  -2   -0.05    1.75
  -4   3   2    2.40    2.23
  -4   3   2   -3.05    1.99
  -4  -3  -2   -0.46    1.69
   4   3  -2    1.05    0.96
   4   3  -2   -0.78    0.52
   4  -3   2    0.06    1.00
  -4  -3  -2    1.35    2.15
  -4   3   2   -0.54    0.88
   4   3  -2   -0.12    0.82
   4   3  -2   -0.32    1.44
   4  -3   2   -1.65    1.27
  -4  -3  -2   -0.44    0.80
   4   3  -2   -0.53    0.63
   4   3  -2   -3.02    1.53
  -4  -3  -2    0.38    0.84
   4  -3   2    0.43    1.68
   4   3   2   -0.31    1.79
  -4   3  -2   -1.05    2.12
   4  -3  -2   -0.53    1.82
  -4   3  -2   -0.33    0.56
  -4   3  -2    0.42    0.83
   4  -3  -2    0.43    0.59
  -4   3  -2   -1.61    1.77
   4  -3  -2    0.04    1.09
   4   3   2   -0.61    0.54
  -4  -3   2    0.45    0.98
  -4   3  -2   -0.16    0.53
  -4   3  -2   -0.84    1.21
   4  -3  -2    1.28    0.88
  -4  -3   2    1.80    2.10
   4   3   2   -0.95    0.83
  -4  -3   2    0.04    0.76
  -4  -3   2    0.67    0.63
  -4  -3   2    0.52    1.98
   4  -3  -2    0.06    0.91
   4  -3  -2   -0.01    1.62
  -4  -3   2   -0.84    1.64
   4  -3  -2   -0.34    0.55
   4   3   2    0.81    0.91
   4   3   2    0.44    1.64
   4   3   2   -0.93    0.62
  -4   3  -2    0.88    1.04
   4  -3  -2    0.23    2.00
   5   3  -2    8.83    2.72
  -5  -3  -2    9.64    2.13
   5   3  -2    8.78    1.91
   5   3  -2    9.13    1.72
[truncated: 5,326,009 more chars]
