# Supplementary material for: Iron‐Catalyzed Tunable Double Bond Migration and Geometrical Isomerization in Olefins via a Spin‐Accelerated Alkyl Mechanism
Source: Angew Chem Int Ed Engl. 2025 Oct 16;64(50):e202519729. doi: 10.1002/anie.202519729 (PMC12684360; doi:10.1002/anie.202519729)
Supplement: Supplementary file 3 — Supporting Information [file ANIE-64-e202519729-s002.zip › 2i.cif]

 
data_2i
#mo_v2040_GuillotICMMO_T200K

_publ_contact_author_name        "J\'er\^ome Hannedouche"
_publ_contact_author_address     
;Universit\'e Paris-Saclay, 
UMR CNRS 8182, 
Institut de Chimie Mol\'eculaire et des Mat\'eriaux d'Orsay, 
17 avenue des Sciences,
91400, Orsay, 
France. 
;
_publ_contact_author_email       jerome.hannedouche@universite-paris-saclay.fr
loop_
_publ_author_name
_publ_author_address
'Obeid, Abdul Halim '
;Universit\'e Paris-Saclay, 
UMR CNRS 8182, 
Institut de Chimie Mol\'eculaire et des Mat\'eriaux d'Orsay, 
17 avenue des Sciences,
91400, Orsay, 
France. 
;
'Herrero, Christian'
;Universit\'e Paris-Saclay, 
UMR CNRS 8182, 
Institut de Chimie Mol\'eculaire et des Mat\'eriaux d'Orsay, 
17 avenue des Sciences,
91400, Orsay, 
France. 
;
"Guillot, R\'egis"
;Universit\'e Paris-Saclay, 
UMR CNRS 8182, 
Institut de Chimie Mol\'eculaire et des Mat\'eriaux d'Orsay, 
17 avenue des Sciences,
91400, Orsay, 
France. 
;
'Gil, Richard'
;Universit\'e Paris-Saclay, 
UMR CNRS 8182, 
Institut de Chimie Mol\'eculaire et des Mat\'eriaux d'Orsay, 
17 avenue des Sciences,
91400, Orsay, 
France. 
;
'Bezzenine, Sophie'
;Universit\'e Paris-Saclay, 
UMR CNRS 8182, 
Institut de Chimie Mol\'eculaire et des Mat\'eriaux d'Orsay, 
17 avenue des Sciences,
91400, Orsay, 
France. 
;
'Gandon, Vincent'
;Universit\'e Paris-Saclay, 
UMR CNRS 8182, 
Institut de Chimie Mol\'eculaire et des Mat\'eriaux d'Orsay, 
17 avenue des Sciences,
91400, Orsay, 
France. 
;
"Hannedouche, J\'er\^ome"
;Universit\'e Paris-Saclay, 
UMR CNRS 8182, 
Institut de Chimie Mol\'eculaire et des Mat\'eriaux d'Orsay, 
17 avenue des Sciences,
91400, Orsay, 
France. 
;
 
_audit_creation_method            'SHELXL-2019/3'
_chemical_name_systematic         ?
_chemical_name_common             ?
_chemical_melting_point           ?
_chemical_formula_moiety          'C38 H52 Fe N2' 
_chemical_formula_sum
 'C38 H52 Fe N2' 
_chemical_formula_weight          592.66

loop_
 _atom_type_symbol
 _atom_type_description
 _atom_type_scat_dispersion_real
 _atom_type_scat_dispersion_imag
 _atom_type_scat_source
 'C'  'C'   0.0034   0.0017
 'International Tables Vol C Tables 4.2.6.8 and 6.1.1.4'
 'H'  'H'   0.0000   0.0000
 'International Tables Vol C Tables 4.2.6.8 and 6.1.1.4'
 'Fe'  'Fe'   0.3463   0.8444
 'International Tables Vol C Tables 4.2.6.8 and 6.1.1.4'
 'N'  'N'   0.0066   0.0034
 'International Tables Vol C Tables 4.2.6.8 and 6.1.1.4'
 
_space_group_crystal_system       monoclinic
_space_group_IT_number            15
_space_group_name_H-M_alt         'C 2/c'
_space_group_name_Hall            '-C 2yc'
 
_shelx_space_group_comment
;
The symmetry employed for this shelxl refinement is uniquely defined
by the following loop, which should always be used as a source of
symmetry information in preference to the above space-group names.
They are only intended as comments.
;
 
loop_
 _space_group_symop_operation_xyz
 'x, y, z'
 '-x, y, -z+1/2'
 'x+1/2, y+1/2, z'
 '-x+1/2, y+1/2, -z+1/2'
 '-x, -y, -z'
 'x, -y, z-1/2'
 '-x+1/2, -y+1/2, -z'
 'x+1/2, -y+1/2, z-1/2'
 
_cell_length_a                    36.2250(18)
_cell_length_b                    9.3645(4)
_cell_length_c                    22.7548(8)
_cell_angle_alpha                 90
_cell_angle_beta                  113.7180(10)
_cell_angle_gamma                 90
_cell_volume                      7067.1(5)
_cell_formula_units_Z             8
_cell_measurement_temperature     200(1)
_cell_measurement_reflns_used      9660
_cell_measurement_theta_min        2.26
_cell_measurement_theta_max       30.01
_exptl_crystal_description        'plate'
_exptl_crystal_colour             'yellow'

_exptl_crystal_density_meas       ?
_exptl_crystal_density_method     ?
_exptl_crystal_density_diffrn     1.114          
_exptl_crystal_F_000              2560
_exptl_transmission_factor_min    ?
_exptl_transmission_factor_max    ?
_exptl_crystal_size_max           0.140
_exptl_crystal_size_mid           0.080
_exptl_crystal_size_min           0.040
_exptl_absorpt_coefficient_mu     0.450
_shelx_estimated_absorpt_T_min    0.940
_shelx_estimated_absorpt_T_max    0.982
_exptl_absorpt_correction_type    multi-scan
_exptl_absorpt_correction_T_min   0.8876  
_exptl_absorpt_correction_T_max   0.9461
_exptl_absorpt_process_details    'Bruker APEX4'

_diffrn_ambient_temperature       200(1)
_diffrn_radiation_wavelength      0.71073
_diffrn_radiation_type            MoK\a
_diffrn_source                    ?
_diffrn_measurement_device_type  'Bruker APEX-II CCD'
_diffrn_measurement_method       '\f and \w scans'
_diffrn_detector_area_resol_mean  ?
_diffrn_reflns_number             206242
_diffrn_reflns_av_unetI/netI      0.0217
_diffrn_reflns_av_R_equivalents   0.0502
_diffrn_reflns_limit_h_min        -51
_diffrn_reflns_limit_h_max        51
_diffrn_reflns_limit_k_min        -13
_diffrn_reflns_limit_k_max        13
_diffrn_reflns_limit_l_min        -32
_diffrn_reflns_limit_l_max        31
_diffrn_reflns_theta_min          2.260
_diffrn_reflns_theta_max          30.517
_diffrn_reflns_theta_full         25.000
_diffrn_measured_fraction_theta_max   0.996
_diffrn_measured_fraction_theta_full  0.995
_diffrn_reflns_Laue_measured_fraction_max    0.996
_diffrn_reflns_Laue_measured_fraction_full   0.995
_diffrn_reflns_point_group_measured_fraction_max   0.996
_diffrn_reflns_point_group_measured_fraction_full  0.995
_reflns_number_total              10773
_reflns_number_gt                 8124
_reflns_threshold_expression      'I > 2\s(I)'
_reflns_Friedel_coverage          0.000
_reflns_Friedel_fraction_max      .
_reflns_Friedel_fraction_full     .
 
_reflns_special_details
;
 Reflections were merged by SHELXL according to the crystal
 class for the calculation of statistics and refinement.
 
 _reflns_Friedel_fraction is defined as the number of unique
 Friedel pairs measured divided by the number that would be
 possible theoretically, ignoring centric projections and
 systematic absences.
;
 
_computing_data_collection       'Bruker APEX4'
_computing_cell_refinement       'Bruker SAINT'
_computing_data_reduction        'Bruker SAINT'
_computing_structure_solution    'SHELXS-97 (Sheldrick 2008)'
_computing_structure_refinement 'SHELXL-2019/2 (Sheldrick, 2019)'
_computing_molecular_graphics     ?
_computing_publication_material   ?
_refine_special_details           ?
_refine_ls_structure_factor_coef  Fsqd
_refine_ls_matrix_type            full
_refine_ls_weighting_scheme       calc
_refine_ls_weighting_details
'w=1/[\s^2^(Fo^2^)+(0.0887P)^2^+12.7397P] where P=(Fo^2^+2Fc^2^)/3'
_atom_sites_solution_primary      difmap
_atom_sites_solution_secondary    ?
_atom_sites_solution_hydrogens    geom
_refine_ls_hydrogen_treatment     constr
_refine_ls_extinction_method      none
_refine_ls_extinction_coef        .
_refine_ls_number_reflns          10773
_refine_ls_number_parameters      462
_refine_ls_number_restraints      0
_refine_ls_R_factor_all           0.0869
_refine_ls_R_factor_gt            0.0670
_refine_ls_wR_factor_ref          0.1951
_refine_ls_wR_factor_gt           0.1746
_refine_ls_goodness_of_fit_ref    1.026
_refine_ls_restrained_S_all       1.026
_refine_ls_shift/su_max           0.003
_refine_ls_shift/su_mean          0.000
 
loop_
 _atom_site_label
 _atom_site_type_symbol
 _atom_site_fract_x
 _atom_site_fract_y
 _atom_site_fract_z
 _atom_site_U_iso_or_equiv
 _atom_site_adp_type
 _atom_site_occupancy
 _atom_site_site_symmetry_order  
 _atom_site_calc_flag
 _atom_site_refinement_flags_posn
 _atom_site_refinement_flags_adp
 _atom_site_refinement_flags_occupancy
 _atom_site_disorder_assembly
 _atom_site_disorder_group
Fe1 Fe 0.64518(2) 0.47405(3) 0.47294(2) 0.03892(11) Uani 1 1 d . . . . .
N1 N 0.64272(6) 0.6836(2) 0.46090(9) 0.0414(4) Uani 1 1 d . . . . .
N2 N 0.66551(6) 0.4841(2) 0.56827(9) 0.0447(4) Uani 1 1 d . . . . .
C1 C 0.62274(8) 0.7332(2) 0.39587(12) 0.0452(5) Uani 1 1 d . . . . .
C2 C 0.63299(7) 0.3011(3) 0.60729(12) 0.0482(5) Uani 1 1 d . . . . .
C3 C 0.63498(8) 0.1717(3) 0.63850(12) 0.0497(5) Uani 1 1 d . . . . .
H3 H 0.611469 0.135476 0.642069 0.060 Uiso 1 1 calc R U . . .
C4 C 0.65062(17) 0.9363(3) 0.4941(2) 0.0966(15) Uani 1 1 d . . . . .
H4A H 0.668140 0.990208 0.531980 0.145 Uiso 1 1 calc R U . . .
H4B H 0.622506 0.964486 0.482501 0.145 Uiso 1 1 calc R U . . .
H4C H 0.658226 0.956712 0.458197 0.145 Uiso 1 1 calc R U . . .
C5 C 0.57875(14) 0.1852(4) 0.2348(2) 0.0522(10) Uani 0.641(5) 1 d . . P A 1
C6 C 0.6024(3) 0.1736(10) 0.2001(5) 0.0658(18) Uani 0.641(5) 1 d . . P A 1
H6 H 0.630655 0.159525 0.222210 0.079 Uiso 0.641(5) 1 calc R U P A 1
C7 C 0.5858(3) 0.1819(8) 0.1347(4) 0.076(2) Uani 0.641(5) 1 d . . P A 1
H7 H 0.602722 0.173288 0.112009 0.092 Uiso 0.641(5) 1 calc R U P A 1
C8 C 0.5455(3) 0.2025(7) 0.1015(3) 0.0762(18) Uani 0.641(5) 1 d . . P A 1
H8 H 0.534210 0.206838 0.055954 0.091 Uiso 0.641(5) 1 calc R U P A 1
C9 C 0.5212(4) 0.2169(15) 0.1351(6) 0.084(4) Uani 0.641(5) 1 d . . P A 1
H9 H 0.493146 0.233880 0.112904 0.101 Uiso 0.641(5) 1 calc R U P A 1
C10 C 0.53805(17) 0.2065(7) 0.2005(3) 0.0718(15) Uani 0.641(5) 1 d . . P A 1
H10 H 0.521091 0.214266 0.223111 0.086 Uiso 0.641(5) 1 calc R U P A 1
C11 C 0.59690(17) 0.1743(5) 0.3067(2) 0.0626(13) Uani 0.641(5) 1 d . . P A 1
H11A H 0.620657 0.110505 0.320054 0.075 Uiso 0.641(5) 1 calc R U P A 1
H11B H 0.576957 0.129519 0.320567 0.075 Uiso 0.641(5) 1 calc R U P A 1
C12 C 0.60997(14) 0.3173(5) 0.3415(2) 0.0472(9) Uani 0.641(5) 1 d . . P A 1
H12A H 0.586296 0.381464 0.328601 0.057 Uiso 0.641(5) 1 calc R U P A 1
H12B H 0.630059 0.362403 0.328106 0.057 Uiso 0.641(5) 1 calc R U P A 1
C13 C 0.6283(4) 0.3016(16) 0.4149(7) 0.053(2) Uani 0.641(5) 1 d . . P A 1
H13A H 0.652410 0.239870 0.426375 0.064 Uiso 0.641(5) 1 calc R U P A 1
H13B H 0.608603 0.248124 0.426403 0.064 Uiso 0.641(5) 1 calc R U P A 1
C5B C 0.5795(3) 0.2920(8) 0.2417(4) 0.0543(19) Uani 0.359(5) 1 d . . P A 2
C6B C 0.5943(6) 0.2127(16) 0.2060(8) 0.067(3) Uani 0.359(5) 1 d . . P A 2
H6B H 0.622313 0.191396 0.222971 0.081 Uiso 0.359(5) 1 calc R U P A 2
C7B C 0.5697(7) 0.1619(14) 0.1453(7) 0.091(5) Uani 0.359(5) 1 d . . P A 2
H7B H 0.580855 0.107529 0.121186 0.109 Uiso 0.359(5) 1 calc R U P A 2
C8B C 0.5291(8) 0.191(2) 0.1204(11) 0.077(6) Uani 0.359(5) 1 d . . P A 2
H8B H 0.511947 0.153413 0.079806 0.092 Uiso 0.359(5) 1 calc R U P A 2
C9B C 0.5135(5) 0.2734(18) 0.1540(8) 0.088(4) Uani 0.359(5) 1 d . . P A 2
H9B H 0.485813 0.299136 0.135995 0.106 Uiso 0.359(5) 1 calc R U P A 2
C10B C 0.5383(3) 0.3189(14) 0.2143(5) 0.075(3) Uani 0.359(5) 1 d . . P A 2
H10B H 0.526830 0.371414 0.238436 0.090 Uiso 0.359(5) 1 calc R U P A 2
C11B C 0.6062(3) 0.3445(10) 0.3083(5) 0.060(2) Uani 0.359(5) 1 d . . P A 2
H11C H 0.598401 0.443596 0.313336 0.072 Uiso 0.359(5) 1 calc R U P A 2
H11D H 0.634499 0.346392 0.312577 0.072 Uiso 0.359(5) 1 calc R U P A 2
C12B C 0.6037(3) 0.2536(10) 0.3613(4) 0.069(2) Uani 0.359(5) 1 d . . P A 2
H12C H 0.577134 0.268668 0.363149 0.082 Uiso 0.359(5) 1 calc R U P A 2
H12D H 0.605574 0.151759 0.351184 0.082 Uiso 0.359(5) 1 calc R U P A 2
C13B C 0.6364(8) 0.287(3) 0.4259(15) 0.066(6) Uani 0.359(5) 1 d . . P A 2
H13C H 0.662132 0.265909 0.421954 0.079 Uiso 0.359(5) 1 calc R U P A 2
H13D H 0.633794 0.214633 0.455646 0.079 Uiso 0.359(5) 1 calc R U P A 2
C14 C 0.65524(10) 0.7785(3) 0.50889(14) 0.0578(7) Uani 1 1 d . . . . .
C15 C 0.67183(12) 0.7397(3) 0.57378(14) 0.0715(9) Uani 1 1 d . . . . .
H15 H 0.682092 0.816436 0.603171 0.086 Uiso 1 1 calc R U . . .
C16 C 0.67549(10) 0.6052(3) 0.60154(12) 0.0605(7) Uani 1 1 d . . . . .
C17 C 0.66741(7) 0.3516(3) 0.60163(10) 0.0413(5) Uani 1 1 d . . . . .
C18 C 0.70325(8) 0.2759(4) 0.62663(13) 0.0672(9) Uani 1 1 d . . . . .
C19 C 0.70405(10) 0.1475(4) 0.65806(14) 0.0692(9) Uani 1 1 d . . . . .
H19 H 0.728447 0.094586 0.675672 0.083 Uiso 1 1 calc R U . . .
C20 C 0.67009(9) 0.0958(3) 0.66412(12) 0.0532(6) Uani 1 1 d . . . . .
H20 H 0.671105 0.008320 0.685863 0.064 Uiso 1 1 calc R U . . .
C21 C 0.58195(10) 0.7660(4) 0.37212(18) 0.0790(11) Uani 1 1 d . . . . .
C22 C 0.56343(13) 0.8119(6) 0.3085(2) 0.125(2) Uani 1 1 d . . . . .
H22 H 0.535602 0.835955 0.291213 0.150 Uiso 1 1 calc R U . . .
C23 C 0.58464(14) 0.8231(7) 0.2705(2) 0.125(2) Uani 1 1 d . . . . .
H23 H 0.571533 0.856119 0.227573 0.150 Uiso 1 1 calc R U . . .
C24 C 0.62431(12) 0.7870(4) 0.29401(15) 0.0774(10) Uani 1 1 d . . . . .
H24 H 0.638462 0.793263 0.266872 0.093 Uiso 1 1 calc R U . . .
C25 C 0.64455(8) 0.7412(3) 0.35699(12) 0.0480(5) Uani 1 1 d . . . . .
C26 C 0.69117(15) 0.6025(5) 0.67411(14) 0.0916(13) Uani 1 1 d . . . . .
H26A H 0.700730 0.697874 0.691146 0.137 Uiso 1 1 calc R U . . .
H26B H 0.713480 0.534209 0.691290 0.137 Uiso 1 1 calc R U . . .
H26C H 0.669439 0.573528 0.686840 0.137 Uiso 1 1 calc R U . . .
C27 C 0.74028(9) 0.3287(8) 0.6182(2) 0.149(3) Uani 1 1 d . . . . .
H27 H 0.735519 0.430028 0.603047 0.179 Uiso 1 1 calc R U . . .
C28 C 0.74553(15) 0.2388(14) 0.5662(2) 0.287(8) Uani 1 1 d . . . . .
H28A H 0.774243 0.232445 0.574713 0.430 Uiso 1 1 calc R U . . .
H28B H 0.730917 0.283436 0.524206 0.430 Uiso 1 1 calc R U . . .
H28C H 0.734814 0.142729 0.566209 0.430 Uiso 1 1 calc R U . . .
C30 C 0.59397(10) 0.3844(5) 0.5814(2) 0.1064(18) Uani 1 1 d . . . . .
H30 H 0.598389 0.472291 0.560160 0.128 Uiso 1 1 calc R U . . .
C31 C 0.56049(14) 0.3017(11) 0.5325(3) 0.172(4) Uani 1 1 d . . . . .
H31A H 0.535713 0.358700 0.517471 0.258 Uiso 1 1 calc R U . . .
H31B H 0.556284 0.212844 0.551721 0.258 Uiso 1 1 calc R U . . .
H31C H 0.567463 0.279211 0.496152 0.258 Uiso 1 1 calc R U . . .
C32 C 0.55749(13) 0.7477(5) 0.4126(2) 0.1031(17) Uani 1 1 d . . . . .
H32 H 0.576782 0.742241 0.458607 0.124 Uiso 1 1 calc R U . . .
C33 C 0.5290(2) 0.8738(8) 0.4053(4) 0.179(4) Uani 1 1 d . . . . .
H33A H 0.516646 0.863987 0.436268 0.269 Uiso 1 1 calc R U . . .
H33B H 0.507947 0.874887 0.361666 0.269 Uiso 1 1 calc R U . . .
H33C H 0.544353 0.963225 0.413421 0.269 Uiso 1 1 calc R U . . .
C34 C 0.68875(9) 0.7022(4) 0.38224(16) 0.0654(8) Uani 1 1 d . . . . .
H34 H 0.693994 0.631251 0.417555 0.078 Uiso 1 1 calc R U . . .
C35 C 0.71562(18) 0.8234(8) 0.4095(5) 0.196(4) Uani 1 1 d . . . . .
H35A H 0.743616 0.790042 0.428403 0.294 Uiso 1 1 calc R U . . .
H35B H 0.708909 0.868481 0.442856 0.294 Uiso 1 1 calc R U . . .
H35C H 0.712343 0.893038 0.375636 0.294 Uiso 1 1 calc R U . . .
C36 C 0.77861(11) 0.3234(7) 0.6802(3) 0.141(3) Uani 1 1 d . . . . .
H36A H 0.799040 0.386675 0.676239 0.211 Uiso 1 1 calc R U . . .
H36B H 0.788943 0.225428 0.687831 0.211 Uiso 1 1 calc R U . . .
H36C H 0.772372 0.354836 0.716292 0.211 Uiso 1 1 calc R U . . .
C37 C 0.58108(15) 0.4314(6) 0.6347(4) 0.140(3) Uani 1 1 d . . . . .
H37A H 0.558559 0.498706 0.617269 0.210 Uiso 1 1 calc R U . . .
H37B H 0.603817 0.477806 0.669079 0.210 Uiso 1 1 calc R U . . .
H37C H 0.572604 0.347675 0.652030 0.210 Uiso 1 1 calc R U . . .
C38 C 0.53419(15) 0.6063(8) 0.3951(3) 0.142(3) Uani 1 1 d . . . . .
H38A H 0.519188 0.592989 0.422149 0.213 Uiso 1 1 calc R U . . .
H38B H 0.553192 0.527177 0.402014 0.213 Uiso 1 1 calc R U . . .
H38C H 0.515314 0.608490 0.349856 0.213 Uiso 1 1 calc R U . . .
C39 C 0.70077(18) 0.6328(7) 0.3328(3) 0.146(3) Uani 1 1 d . . . . .
H39A H 0.724006 0.570202 0.354237 0.219 Uiso 1 1 calc R U . . .
H39B H 0.707960 0.706779 0.308748 0.219 Uiso 1 1 calc R U . . .
H39C H 0.678153 0.576428 0.303122 0.219 Uiso 1 1 calc R U . . .
 
loop_
 _atom_site_aniso_label
 _atom_site_aniso_U_11
 _atom_site_aniso_U_22
 _atom_site_aniso_U_33
 _atom_site_aniso_U_23
 _atom_site_aniso_U_13
 _atom_site_aniso_U_12
Fe1 0.0536(2) 0.02764(16) 0.03076(16) 0.00425(10) 0.01199(13) -0.00054(12)
N1 0.0612(11) 0.0290(8) 0.0414(9) 0.0057(7) 0.0283(8) 0.0010(7)
N2 0.0538(11) 0.0444(10) 0.0322(8) 0.0076(7) 0.0134(8) -0.0112(8)
C1 0.0620(13) 0.0343(10) 0.0482(12) 0.0158(9) 0.0313(11) 0.0132(10)
C2 0.0487(12) 0.0475(13) 0.0518(13) 0.0165(10) 0.0237(10) 0.0016(10)
C3 0.0625(14) 0.0448(12) 0.0457(12) 0.0064(10) 0.0258(11) -0.0095(11)
C4 0.197(5) 0.0288(12) 0.100(3) -0.0023(15) 0.097(3) -0.006(2)
C5 0.069(3) 0.039(2) 0.049(2) -0.0083(16) 0.0246(19) -0.0048(18)
C6 0.080(4) 0.062(5) 0.060(3) 0.002(3) 0.034(3) 0.021(3)
C7 0.120(6) 0.063(4) 0.058(3) -0.001(3) 0.048(4) 0.019(4)
C8 0.110(6) 0.062(3) 0.048(3) -0.013(3) 0.022(3) -0.007(3)
C9 0.068(5) 0.091(9) 0.080(9) -0.019(5) 0.015(5) -0.014(5)
C10 0.068(3) 0.083(4) 0.070(3) -0.010(3) 0.033(3) -0.013(3)
C11 0.095(3) 0.039(2) 0.050(2) -0.0064(17) 0.026(2) -0.006(2)
C12 0.063(2) 0.035(2) 0.040(2) 0.0019(17) 0.0166(19) -0.0037(17)
C13 0.073(6) 0.032(4) 0.046(4) 0.001(3) 0.014(4) 0.000(4)
C5B 0.070(5) 0.047(4) 0.047(4) -0.002(3) 0.024(3) -0.013(3)
C6B 0.089(10) 0.050(7) 0.060(6) 0.001(5) 0.027(6) 0.013(6)
C7B 0.169(19) 0.052(6) 0.068(8) 0.008(5) 0.064(10) 0.013(8)
C8B 0.107(18) 0.055(8) 0.057(9) -0.004(7) 0.021(8) -0.020(9)
C9B 0.069(7) 0.099(12) 0.079(9) -0.002(8) 0.010(6) -0.018(7)
C10B 0.078(6) 0.091(8) 0.061(5) -0.003(5) 0.032(4) -0.017(5)
C11B 0.070(5) 0.049(4) 0.057(5) 0.001(4) 0.022(4) -0.015(4)
C12B 0.107(7) 0.039(4) 0.056(5) -0.004(4) 0.028(5) -0.009(4)
C13B 0.084(10) 0.036(6) 0.058(11) -0.006(6) 0.008(8) 0.018(6)
C14 0.103(2) 0.0314(11) 0.0567(14) -0.0022(10) 0.0502(15) -0.0092(12)
C15 0.126(3) 0.0500(15) 0.0524(15) -0.0163(12) 0.0503(17) -0.0356(17)
C16 0.0862(19) 0.0617(16) 0.0357(11) -0.0033(11) 0.0266(12) -0.0275(15)
C17 0.0451(11) 0.0459(12) 0.0294(9) 0.0096(8) 0.0114(8) -0.0050(9)
C18 0.0453(13) 0.107(3) 0.0499(14) 0.0424(16) 0.0200(11) 0.0128(14)
C19 0.0752(18) 0.090(2) 0.0532(15) 0.0368(15) 0.0367(14) 0.0378(17)
C20 0.0861(18) 0.0386(12) 0.0420(12) 0.0076(9) 0.0332(12) 0.0095(12)
C21 0.0737(19) 0.090(2) 0.090(2) 0.054(2) 0.0499(18) 0.0428(18)
C22 0.083(3) 0.181(5) 0.117(3) 0.103(4) 0.046(2) 0.068(3)
C23 0.097(3) 0.192(6) 0.085(3) 0.091(3) 0.035(2) 0.049(3)
C24 0.096(2) 0.092(3) 0.0547(16) 0.0318(17) 0.0423(17) 0.017(2)
C25 0.0641(14) 0.0411(12) 0.0470(12) 0.0095(9) 0.0311(11) 0.0054(10)
C26 0.146(4) 0.087(3) 0.0373(13) -0.0098(15) 0.0329(18) -0.048(3)
C27 0.0396(15) 0.285(8) 0.115(3) 0.146(4) 0.0235(18) 0.026(3)
C28 0.073(3) 0.73(2) 0.074(3) 0.098(7) 0.052(2) 0.069(7)
C30 0.0583(18) 0.117(3) 0.158(4) 0.096(3) 0.058(2) 0.030(2)
C31 0.062(3) 0.336(12) 0.095(4) 0.003(5) 0.008(2) 0.044(4)
C32 0.086(2) 0.123(4) 0.132(4) 0.071(3) 0.077(3) 0.061(3)
C33 0.180(6) 0.186(7) 0.252(8) 0.114(6) 0.170(6) 0.127(5)
C34 0.0647(16) 0.076(2) 0.0686(17) 0.0232(15) 0.0406(14) 0.0061(14)
C35 0.105(4) 0.200(7) 0.323(11) -0.150(8) 0.128(6) -0.080(5)
C36 0.0467(18) 0.212(6) 0.138(4) 0.113(4) 0.010(2) 0.002(3)
C37 0.085(3) 0.081(3) 0.272(8) -0.020(4) 0.090(4) 0.017(2)
C38 0.085(3) 0.188(6) 0.179(6) 0.080(5) 0.080(4) 0.028(4)
C39 0.116(4) 0.144(5) 0.209(7) -0.061(5) 0.097(4) 0.016(4)
 
_geom_special_details
;
 All esds (except the esd in the dihedral angle between two l.s. planes)
 are estimated using the full covariance matrix.  The cell esds are taken
 into account individually in the estimation of esds in distances, angles
 and torsion angles; correlations between esds in cell parameters are only
 used when they are defined by crystal symmetry.  An approximate (isotropic)
 treatment of cell esds is used for estimating esds involving l.s. planes.
;
 
loop_
 _geom_bond_atom_site_label_1
 _geom_bond_atom_site_label_2
 _geom_bond_distance
 _geom_bond_site_symmetry_2
 _geom_bond_publ_flag
Fe1 N1 1.9782(18) . ?
Fe1 N2 1.9927(19) . ?
Fe1 C13B 2.01(3) . ?
Fe1 C13 2.019(17) . ?
N1 C14 1.338(3) . ?
N1 C1 1.438(3) . ?
N2 C16 1.331(3) . ?
N2 C17 1.442(3) . ?
C1 C21 1.388(4) . ?
C1 C25 1.405(3) . ?
C2 C17 1.387(3) . ?
C2 C3 1.392(3) . ?
C2 C30 1.511(4) . ?
C3 C20 1.366(4) . ?
C4 C14 1.510(4) . ?
C5 C10 1.377(7) . ?
C5 C6 1.382(9) . ?
C5 C11 1.503(6) . ?
C6 C7 1.365(13) . ?
C7 C8 1.361(13) . ?
C8 C9 1.385(13) . ?
C9 C10 1.365(14) . ?
C11 C12 1.531(6) . ?
C12 C13 1.536(15) . ?
C5B C6B 1.360(15) . ?
C5B C10B 1.389(13) . ?
C5B C11B 1.514(12) . ?
C6B C7B 1.39(2) . ?
C7B C8B 1.37(3) . ?
C8B C9B 1.36(2) . ?
C9B C10B 1.370(18) . ?
C11B C12B 1.508(14) . ?
C12B C13B 1.50(3) . ?
C14 C15 1.400(4) . ?
C15 C16 1.391(4) . ?
C16 C26 1.515(4) . ?
C17 C18 1.385(4) . ?
C18 C19 1.393(4) . ?
C18 C27 1.513(4) . ?
C19 C20 1.380(4) . ?
C21 C22 1.396(5) . ?
C21 C32 1.522(5) . ?
C22 C23 1.373(6) . ?
C23 C24 1.359(6) . ?
C24 C25 1.389(4) . ?
C25 C34 1.512(4) . ?
C27 C36 1.532(5) . ?
C27 C28 1.525(11) . ?
C30 C31 1.491(8) . ?
C30 C37 1.529(8) . ?
C32 C33 1.532(6) . ?
C32 C38 1.534(9) . ?
C34 C35 1.462(6) . ?
C34 C39 1.508(6) . ?
 
loop_
 _geom_angle_atom_site_label_1
 _geom_angle_atom_site_label_2
 _geom_angle_atom_site_label_3
 _geom_angle
 _geom_angle_site_symmetry_1
 _geom_angle_site_symmetry_3
 _geom_angle_publ_flag
N1 Fe1 N2 94.61(8) . . ?
N1 Fe1 C13B 143.3(8) . . ?
N2 Fe1 C13B 122.1(8) . . ?
N1 Fe1 C13 135.9(4) . . ?
N2 Fe1 C13 129.2(4) . . ?
C14 N1 C1 119.4(2) . . ?
C14 N1 Fe1 124.36(16) . . ?
C1 N1 Fe1 116.04(15) . . ?
C16 N2 C17 119.3(2) . . ?
C16 N2 Fe1 123.80(16) . . ?
C17 N2 Fe1 116.82(15) . . ?
C21 C1 C25 121.5(2) . . ?
C21 C1 N1 119.2(2) . . ?
C25 C1 N1 119.2(2) . . ?
C17 C2 C3 118.7(2) . . ?
C17 C2 C30 121.5(2) . . ?
C3 C2 C30 119.8(2) . . ?
C20 C3 C2 121.3(2) . . ?
C10 C5 C6 117.2(6) . . ?
C10 C5 C11 121.8(5) . . ?
C6 C5 C11 121.1(6) . . ?
C7 C6 C5 121.0(8) . . ?
C8 C7 C6 121.1(7) . . ?
C7 C8 C9 119.0(9) . . ?
C10 C9 C8 119.4(12) . . ?
C9 C10 C5 122.3(7) . . ?
C5 C11 C12 114.4(4) . . ?
C11 C12 C13 112.8(7) . . ?
C12 C13 Fe1 121.3(8) . . ?
C6B C5B C10B 116.1(11) . . ?
C6B C5B C11B 121.9(11) . . ?
C10B C5B C11B 121.9(8) . . ?
C5B C6B C7B 122.0(15) . . ?
C8B C7B C6B 119.6(15) . . ?
C9B C8B C7B 120(2) . . ?
C8B C9B C10B 119(2) . . ?
C9B C10B C5B 123.2(12) . . ?
C5B C11B C12B 113.4(7) . . ?
C13B C12B C11B 112.7(14) . . ?
C12B C13B Fe1 126.5(16) . . ?
N1 C14 C15 123.3(2) . . ?
N1 C14 C4 119.8(3) . . ?
C15 C14 C4 116.8(3) . . ?
C16 C15 C14 129.5(3) . . ?
N2 C16 C15 124.0(2) . . ?
N2 C16 C26 120.2(3) . . ?
C15 C16 C26 115.9(3) . . ?
C18 C17 C2 121.1(2) . . ?
C18 C17 N2 119.7(2) . . ?
C2 C17 N2 119.2(2) . . ?
C17 C18 C19 118.4(2) . . ?
C17 C18 C27 120.9(3) . . ?
C19 C18 C27 120.7(3) . . ?
C20 C19 C18 121.3(3) . . ?
C3 C20 C19 119.3(2) . . ?
C1 C21 C22 117.7(3) . . ?
C1 C21 C32 121.8(3) . . ?
C22 C21 C32 120.5(3) . . ?
C23 C22 C21 121.3(4) . . ?
C24 C23 C22 120.3(3) . . ?
C23 C24 C25 121.2(3) . . ?
C24 C25 C1 118.0(3) . . ?
C24 C25 C34 120.4(2) . . ?
C1 C25 C34 121.7(2) . . ?
C18 C27 C36 113.2(3) . . ?
C18 C27 C28 108.2(6) . . ?
C36 C27 C28 110.3(5) . . ?
C31 C30 C2 112.0(5) . . ?
C31 C30 C37 109.0(4) . . ?
C2 C30 C37 112.1(4) . . ?
C21 C32 C33 112.2(3) . . ?
C21 C32 C38 109.5(4) . . ?
C33 C32 C38 111.2(5) . . ?
C35 C34 C39 108.0(4) . . ?
C35 C34 C25 113.3(4) . . ?
C39 C34 C25 113.6(3) . . ?
 
_refine_diff_density_max    1.185
_refine_diff_density_min   -0.976
_refine_diff_density_rms    0.067

_shelx_res_file
;
TITL mo_v2040_GuillotICMMO_T200K.res in C2/c
    shelx.res
    created by SHELXL-2019/3 at 15:27:30 on 20-Jun-2025
CELL  0.71073  36.2250   9.3645  22.7548   90.000  113.718   90.000
ZERR     8.00   0.0018   0.0004   0.0008    0.000    0.001    0.000
LATT   7
SYMM  - X,   Y, 1/2 - Z
SFAC  C    H    FE   N
DISP $C  0.00341  0.00169 11.32113
DISP $H -0.00002  0.00000  0.66638
DISP $Fe  0.34630  0.84440 3471.86072
DISP $N  0.00664  0.00342 19.38436
UNIT  304 416 8 16
MERG   2
OMIT     9   1   1
OMIT     8   0   0
OMIT    -8   4   6
OMIT   -18   0   6
OMIT    -5   1  11
OMIT     8   4   4
OMIT    -7   7  14
OMIT    -1   7   6
OMIT     3   3   6
OMIT   -30   0  12
OMIT     4   0   2
OMIT   -16   0  16
OMIT    -1   5   1
OMIT    -3   1   1
OMIT    -6   6  12
OMIT    -5   1   1
OMIT    -2   6   9
OMIT   -18   6  11
OMIT     0   0   2
OMIT    -3   3   2
OMIT   -10   0  10
OMIT   -12   0  10
FMAP   2
PLAN   20
SIZE     0.040   0.080   0.140
ACTA    50.00
BOND
LIST   6
WPDB  -1
L.S.  10
TEMP   -73.00
WGHT    0.088700   12.739699
FVAR       0.04438   0.64058
FE1   3    0.645175    0.474051    0.472943    11.00000    0.05358    0.02764 =
         0.03076    0.00425    0.01199   -0.00054
N1    4    0.642718    0.683582    0.460904    11.00000    0.06122    0.02896 =
         0.04141    0.00573    0.02828    0.00101
N2    4    0.665509    0.484087    0.568266    11.00000    0.05381    0.04438 =
         0.03216    0.00760    0.01336   -0.01123
C1    1    0.622745    0.733213    0.395870    11.00000    0.06199    0.03426 =
         0.04821    0.01583    0.03126    0.01318
C2    1    0.632987    0.301098    0.607287    11.00000    0.04865    0.04749 =
         0.05183    0.01655    0.02371    0.00156
C3    1    0.634977    0.171709    0.638503    11.00000    0.06251    0.04475 =
         0.04569    0.00642    0.02580   -0.00949
AFIX  43
H3    2    0.611469    0.135476    0.642069    11.00000   -1.20000
AFIX   0
C4    1    0.650623    0.936328    0.494093    11.00000    0.19721    0.02883 =
         0.09971   -0.00234    0.09726   -0.00617
AFIX 137
H4A   2    0.668140    0.990208    0.531980    11.00000   -1.50000
H4B   2    0.622506    0.964486    0.482501    11.00000   -1.50000
H4C   2    0.658226    0.956712    0.458197    11.00000   -1.50000
PART  1
AFIX   0
C5    1    0.578752    0.185225    0.234764    21.00000    0.06937    0.03926 =
         0.04869   -0.00829    0.02464   -0.00483
C6    1    0.602419    0.173572    0.200141    21.00000    0.08007    0.06212 =
         0.06021    0.00176    0.03351    0.02134
AFIX  43
H6    2    0.630655    0.159525    0.222210    21.00000   -1.20000
AFIX   0
C7    1    0.585840    0.181940    0.134738    21.00000    0.12012    0.06324 =
         0.05773   -0.00093    0.04840    0.01869
AFIX  43
H7    2    0.602722    0.173288    0.112009    21.00000   -1.20000
AFIX   0
C8    1    0.545519    0.202477    0.101512    21.00000    0.10969    0.06201 =
         0.04753   -0.01274    0.02177   -0.00654
AFIX  43
H8    2    0.534210    0.206838    0.055954    21.00000   -1.20000
AFIX   0
C9    1    0.521237    0.216913    0.135121    21.00000    0.06763    0.09124 =
         0.07967   -0.01911    0.01459   -0.01427
AFIX  43
H9    2    0.493146    0.233880    0.112904    21.00000   -1.20000
AFIX   0
C10   1    0.538055    0.206527    0.200484    21.00000    0.06753    0.08338 =
         0.06973   -0.00955    0.03301   -0.01325
AFIX  43
H10   2    0.521091    0.214266    0.223111    21.00000   -1.20000
AFIX   0
C11   1    0.596900    0.174347    0.306736    21.00000    0.09525    0.03949 =
         0.05026   -0.00637    0.02640   -0.00569
AFIX  23
H11A  2    0.620657    0.110505    0.320054    21.00000   -1.20000
H11B  2    0.576957    0.129519    0.320567    21.00000   -1.20000
AFIX   0
C12   1    0.609975    0.317317    0.341546    21.00000    0.06283    0.03452 =
         0.04025    0.00192    0.01663   -0.00375
AFIX  23
H12A  2    0.586296    0.381464    0.328601    21.00000   -1.20000
H12B  2    0.630059    0.362403    0.328106    21.00000   -1.20000
AFIX   0
C13   1    0.628332    0.301610    0.414922    21.00000    0.07271    0.03201 =
         0.04616    0.00077    0.01446   -0.00044
AFIX  23
H13A  2    0.652410    0.239870    0.426375    21.00000   -1.20000
H13B  2    0.608603    0.248124    0.426403    21.00000   -1.20000
PART  2
AFIX   0
C5B   1    0.579516    0.291962    0.241720   -21.00000    0.07027    0.04674 =
         0.04671   -0.00172    0.02449   -0.01263
C6B   1    0.594317    0.212737    0.205999   -21.00000    0.08936    0.05017 =
         0.06004    0.00068    0.02706    0.01319
AFIX  43
H6B   2    0.622313    0.191396    0.222971   -21.00000   -1.20000
AFIX   0
C7B   1    0.569665    0.161918    0.145262   -21.00000    0.16862    0.05185 =
         0.06809    0.00809    0.06430    0.01301
AFIX  43
H7B   2    0.580855    0.107529    0.121186   -21.00000   -1.20000
AFIX   0
C8B   1    0.529108    0.190946    0.120440   -21.00000    0.10741    0.05507 =
         0.05705   -0.00422    0.02106   -0.02028
AFIX  43
H8B   2    0.511947    0.153413    0.079806   -21.00000   -1.20000
AFIX   0
C9B   1    0.513520    0.273401    0.154022   -21.00000    0.06899    0.09872 =
         0.07873   -0.00221    0.01038   -0.01819
AFIX  43
H9B   2    0.485813    0.299136    0.135995   -21.00000   -1.20000
AFIX   0
C10B  1    0.538343    0.318903    0.214273   -21.00000    0.07766    0.09096 =
         0.06150   -0.00281    0.03206   -0.01678
AFIX  43
H10B  2    0.526830    0.371414    0.238436   -21.00000   -1.20000
AFIX   0
C11B  1    0.606199    0.344520    0.308270   -21.00000    0.06997    0.04949 =
         0.05684    0.00072    0.02180   -0.01542
AFIX  23
H11C  2    0.598401    0.443596    0.313336   -21.00000   -1.20000
H11D  2    0.634499    0.346392    0.312577   -21.00000   -1.20000
AFIX   0
C12B  1    0.603690    0.253633    0.361275   -21.00000    0.10716    0.03868 =
         0.05569   -0.00403    0.02792   -0.00872
AFIX  23
H12C  2    0.577134    0.268668    0.363149   -21.00000   -1.20000
H12D  2    0.605574    0.151759    0.351184   -21.00000   -1.20000
AFIX   0
C13B  1    0.636446    0.287069    0.425891   -21.00000    0.08400    0.03627 =
         0.05819   -0.00599    0.00760    0.01832
AFIX  23
H13C  2    0.662132    0.265909    0.421954   -21.00000   -1.20000
H13D  2    0.633794    0.214633    0.455646   -21.00000   -1.20000
PART  0
AFIX   0
C14   1    0.655243    0.778487    0.508887    11.00000    0.10283    0.03143 =
         0.05665   -0.00220    0.05021   -0.00919
C15   1    0.671829    0.739659    0.573776    11.00000    0.12603    0.05001 =
         0.05237   -0.01630    0.05034   -0.03558
AFIX  43
H15   2    0.682092    0.816436    0.603171    11.00000   -1.20000
AFIX   0
C16   1    0.675491    0.605242    0.601537    11.00000    0.08619    0.06173 =
         0.03571   -0.00333    0.02661   -0.02753
C17   1    0.667410    0.351611    0.601632    11.00000    0.04514    0.04591 =
         0.02939    0.00963    0.01145   -0.00496
C18   1    0.703251    0.275898    0.626627    11.00000    0.04534    0.10708 =
         0.04994    0.04245    0.01997    0.01281
C19   1    0.704049    0.147520    0.658065    11.00000    0.07517    0.08977 =
         0.05324    0.03679    0.03672    0.03780
AFIX  43
H19   2    0.728447    0.094586    0.675672    11.00000   -1.20000
AFIX   0
C20   1    0.670087    0.095792    0.664117    11.00000    0.08612    0.03857 =
         0.04199    0.00764    0.03316    0.00948
AFIX  43
H20   2    0.671105    0.008320    0.685863    11.00000   -1.20000
AFIX   0
C21   1    0.581954    0.766032    0.372120    11.00000    0.07369    0.09001 =
         0.08956    0.05399    0.04990    0.04285
C22   1    0.563430    0.811941    0.308525    11.00000    0.08323    0.18126 =
         0.11706    0.10329    0.04619    0.06751
AFIX  43
H22   2    0.535602    0.835955    0.291213    11.00000   -1.20000
AFIX   0
C23   1    0.584643    0.823068    0.270506    11.00000    0.09747    0.19236 =
         0.08502    0.09070    0.03546    0.04929
AFIX  43
H23   2    0.571533    0.856119    0.227573    11.00000   -1.20000
AFIX   0
C24   1    0.624307    0.787016    0.294012    11.00000    0.09644    0.09249 =
         0.05471    0.03175    0.04228    0.01721
AFIX  43
H24   2    0.638462    0.793263    0.266872    11.00000   -1.20000
AFIX   0
C25   1    0.644550    0.741193    0.356989    11.00000    0.06414    0.04112 =
         0.04704    0.00947    0.03114    0.00536
C26   1    0.691170    0.602468    0.674112    11.00000    0.14644    0.08718 =
         0.03728   -0.00977    0.03293   -0.04804
AFIX 137
H26A  2    0.700730    0.697874    0.691146    11.00000   -1.50000
H26B  2    0.713480    0.534209    0.691290    11.00000   -1.50000
H26C  2    0.669439    0.573528    0.686840    11.00000   -1.50000
AFIX   0
C27   1    0.740283    0.328747    0.618171    11.00000    0.03956    0.28542 =
         0.11539    0.14566    0.02350    0.02572
AFIX  13
H27   2    0.735519    0.430028    0.603047    11.00000   -1.20000
AFIX   0
C28   1    0.745533    0.238801    0.566178    11.00000    0.07347    0.73337 =
         0.07430    0.09800    0.05163    0.06925
AFIX 137
H28A  2    0.774243    0.232445    0.574713    11.00000   -1.50000
H28B  2    0.730917    0.283436    0.524206    11.00000   -1.50000
H28C  2    0.734814    0.142729    0.566209    11.00000   -1.50000
AFIX   0
C30   1    0.593969    0.384381    0.581431    11.00000    0.05833    0.11709 =
         0.15790    0.09574    0.05813    0.02966
AFIX  13
H30   2    0.598389    0.472291    0.560160    11.00000   -1.20000
AFIX   0
C31   1    0.560488    0.301697    0.532500    11.00000    0.06229    0.33590 =
         0.09549    0.00262    0.00799    0.04409
AFIX 137
H31A  2    0.535713    0.358700    0.517471    11.00000   -1.50000
H31B  2    0.556284    0.212844    0.551721    11.00000   -1.50000
H31C  2    0.567463    0.279211    0.496152    11.00000   -1.50000
AFIX   0
C32   1    0.557492    0.747654    0.412552    11.00000    0.08565    0.12316 =
         0.13237    0.07067    0.07714    0.06125
AFIX  13
H32   2    0.576782    0.742241    0.458607    11.00000   -1.20000
AFIX   0
C33   1    0.529046    0.873806    0.405326    11.00000    0.17980    0.18610 =
         0.25164    0.11426    0.17007    0.12664
AFIX 137
H33A  2    0.516646    0.863987    0.436268    11.00000   -1.50000
H33B  2    0.507947    0.874887    0.361666    11.00000   -1.50000
H33C  2    0.544353    0.963225    0.413421    11.00000   -1.50000
AFIX   0
C34   1    0.688750    0.702157    0.382238    11.00000    0.06474    0.07593 =
         0.06864    0.02323    0.04059    0.00611
AFIX  13
H34   2    0.693994    0.631251    0.417555    11.00000   -1.20000
AFIX   0
C35   1    0.715618    0.823418    0.409532    11.00000    0.10542    0.19967 =
         0.32270   -0.15004    0.12751   -0.08034
AFIX 137
H35A  2    0.743616    0.790042    0.428403    11.00000   -1.50000
H35B  2    0.708909    0.868481    0.442856    11.00000   -1.50000
H35C  2    0.712343    0.893038    0.375636    11.00000   -1.50000
AFIX   0
C36   1    0.778612    0.323444    0.680222    11.00000    0.04667    0.21223 =
         0.13775    0.11323    0.00971    0.00171
AFIX 137
H36A  2    0.799040    0.386675    0.676239    11.00000   -1.50000
H36B  2    0.788943    0.225428    0.687831    11.00000   -1.50000
H36C  2    0.772372    0.354836    0.716292    11.00000   -1.50000
AFIX   0
C37   1    0.581080    0.431360    0.634739    11.00000    0.08509    0.08141 =
         0.27163   -0.02035    0.09016    0.01744
AFIX 137
H37A  2    0.558559    0.498706    0.617269    11.00000   -1.50000
H37B  2    0.603817    0.477806    0.669079    11.00000   -1.50000
H37C  2    0.572604    0.347675    0.652030    11.00000   -1.50000
AFIX   0
C38   1    0.534193    0.606322    0.395065    11.00000    0.08471    0.18793 =
         0.17908    0.08036    0.07998    0.02792
AFIX 137
H38A  2    0.519188    0.592989    0.422149    11.00000   -1.50000
H38B  2    0.553192    0.527177    0.402014    11.00000   -1.50000
H38C  2    0.515314    0.608490    0.349856    11.00000   -1.50000
AFIX   0
C39   1    0.700769    0.632825    0.332756    11.00000    0.11633    0.14362 =
         0.20902   -0.06134    0.09683    0.01577
AFIX 137
H39A  2    0.724006    0.570202    0.354237    11.00000   -1.50000
H39B  2    0.707960    0.706779    0.308748    11.00000   -1.50000
H39C  2    0.678153    0.576428    0.303122    11.00000   -1.50000
AFIX   0
HKLF    4


REM  mo_v2040_GuillotICMMO_T200K.res in C2/c
REM wR2 = 0.1951, GooF = S = 1.026, Restrained GooF = 1.026 for all data
REM R1 = 0.0670 for 8124 Fo > 4sig(Fo) and 0.0869 for all 10773 data
REM 462 parameters refined using 0 restraints

END

WGHT      0.0890     12.6054

REM Highest difference peak  1.185,  deepest hole -0.976,  1-sigma level  0.067
Q1    1   0.7477  0.3041  0.5705  11.00000  0.05    1.18
Q2    1   0.7386  0.2595  0.5977  11.00000  0.05    0.86
Q3    1   0.7722  0.2763  0.6490  11.00000  0.05    0.52
Q4    1   0.5815  0.4716  0.5993  11.00000  0.05    0.49
Q5    1   0.6440  0.5739  0.4720  11.00000  0.05    0.44
Q6    1   0.7038  0.5933  0.3755  11.00000  0.05    0.44
Q7    1   0.7006  0.2219  0.6097  11.00000  0.05    0.39
Q8    1   0.5615  0.3626  0.5420  11.00000  0.05    0.38
Q9    1   0.5739  0.7580  0.3414  11.00000  0.05    0.38
Q10   1   0.5595  0.7544  0.2954  11.00000  0.05    0.38
Q11   1   0.6471  0.3240  0.6013  11.00000  0.05    0.37
Q12   1   0.6235  0.4500  0.4616  11.00000  0.05    0.35
Q13   1   0.6525  0.7277  0.5682  11.00000  0.05    0.34
Q14   1   0.5659  0.7923  0.2783  11.00000  0.05    0.33
Q15   1   0.6667  0.4188  0.5894  11.00000  0.05    0.33
Q16   1   0.5995  0.7644  0.3878  11.00000  0.05    0.33
Q17   1   0.6731  0.6597  0.5884  11.00000  0.05    0.31
Q18   1   0.6357  0.2329  0.6220  11.00000  0.05    0.31
Q19   1   0.6946  0.1030  0.6412  11.00000  0.05    0.31
Q20   1   0.6576  0.5967  0.5934  11.00000  0.05    0.30
;
_shelx_res_checksum   20718

_shelx_hkl_file
;
   4   0   0  526.00   19.42
  -4   0   0  486.85   16.29
  -4   0   0  537.88   19.42
   4   0   0  497.38   16.31
   6   0   0   23.54    0.74
   8   0   0    3.55    0.15
   8   0   0    3.60    0.15
   8   0   0    3.68    0.16
   8   0   0    3.61    0.16
   8   0   0    3.57    0.12
   8   0   0    3.86    0.16
   8   0   0    3.92    0.22
  -8   0   0    4.01    0.16
  -8   0   0    3.75    0.16
  -8   0   0    3.45    0.15
  -8   0   0    3.52    0.14
  -8   0   0    3.62    0.15
  -8   0   0    3.72    0.21
  -8   0   0    3.85    0.16
  -8   0   0    3.56    0.16
  -8   0   0    3.84    0.16
   8   0   0    3.68    0.16
   8   0   0    3.53    0.14
   8   0   0    3.71    0.13
   8   0   0    3.63    0.13
   8   0   0    3.76    0.17
  -8   0   0    3.58    0.13
  -8   0   0    3.63    0.13
   8   0   0    3.67    0.14
  10   0   0   77.50    9.46
 -10   0   0   80.90    9.86
 -10   0   0   84.69    3.77
  10   0   0   78.63    3.71
 -12   0   0    2.10    0.64
  12   0   0   -8.12    3.84
  12   0   0    2.37    0.69
 -12   0   0    0.37    4.41
  14   0   0   51.12    1.60
 -14   0   0   52.35    1.66
 -14   0   0   50.07    1.64
 -14   0   0   49.26    1.61
  14   0   0   53.04    1.78
  14   0   0   51.01    1.62
  14   0   0   51.07    1.67
  14   0   0   51.54    1.66
 -14   0   0   54.41    1.79
  14   0   0   51.17    1.67
  14   0   0   51.01    1.64
  14   0   0   48.07    1.61
 -14   0   0   52.09    1.64
 -14   0   0   51.48    1.61
 -16   0   0   14.43    0.55
  16   0   0   15.03    0.48
  16   0   0   14.62    0.55
  16   0   0   14.92    0.52
  16   0   0   14.69    0.54
  16   0   0   14.36    0.66
 -16   0   0   14.68    0.49
  16   0   0   14.86    0.58
  16   0   0   14.55    0.54
  16   0   0   15.14    0.55
 -16   0   0   14.78    0.66
 -16   0   0   14.56    0.52
 -16   0   0   15.89    0.53
 -16   0   0   15.18    0.56
 -16   0   0   15.04    0.55
 -16   0   0   13.91    0.54
  16   0   0   15.10    0.55
  16   0   0   15.31    0.55
  16   0   0   14.02    0.55
  16   0   0   14.73    0.52
  16   0   0   14.46    0.48
  16   0   0   15.46    0.49
 -16   0   0   14.74    0.57
 -16   0   0   15.01    0.49
 -16   0   0   15.04    0.54
 -18   0   0   51.58    1.68
  18   0   0   50.61    1.72
  18   0   0   51.52    1.67
  18   0   0   48.74    1.68
  18   0   0   52.15    1.68
  18   0   0   53.15    1.84
 -18   0   0   50.16    1.69
  18   0   0   51.15    1.65
 -18   0   0   52.52    1.67
 -18   0   0   50.70    1.65
 -18   0   0   50.66    1.65
 -18   0   0   50.82    1.61
 -18   0   0   48.97    1.61
  18   0   0   50.53    1.65
  18   0   0   49.06    1.61
  18   0   0   49.52    1.61
 -18   0   0   50.16    1.70
 -18   0   0   52.10    1.69
 -18   0   0   52.98    1.84
  18   0   0   51.14    1.60
  18   0   0   51.98    1.69
  18   0   0   50.62    1.69
  20   0   0    4.50    0.27
 -20   0   0    4.75    0.35
 -20   0   0    3.89    0.24
 -20   0   0    4.17    0.24
 -20   0   0    4.66    0.21
  20   0   0    4.48    0.17
 -20   0   0    4.51    0.21
  20   0   0    4.58    0.21
 -20   0   0    4.70    0.23
 -20   0   0    4.37    0.23
  20   0   0    4.37    0.23
  20   0   0    4.05    0.23
  20   0   0    4.54    0.24
  20   0   0    4.51    0.23
  20   0   0    4.50    0.16
  20   0   0    3.99    0.23
  20   0   0    4.34    0.23
  20   0   0    4.19    0.34
  20   0   0    4.82    0.21
 -20   0   0    4.32    0.17
  20   0   0    4.64    0.18
 -20   0   0    4.55    0.17
  20   0   0    4.38    0.24
 -20   0   0    4.27    0.23
 -20   0   0    4.42    0.24
 -22   0   0    1.63    0.17
  22   0   0    1.53    0.12
 -22   0   0    1.83    0.14
 -22   0   0    1.73    0.12
 -22   0   0    1.86    0.13
  22   0   0    1.55    0.16
  22   0   0    1.72    0.20
 -22   0   0    1.51    0.09
  22   0   0    1.44    0.24
  22   0   0    1.45    0.12
  22   0   0    1.54    0.08
  22   0   0    1.71    0.14
  22   0   0    1.79    0.14
  22   0   0    1.87    0.18
 -22   0   0    1.72    0.26
 -22   0   0    1.58    0.16
  22   0   0    1.74    0.15
  22   0   0    1.58    0.16
 -22   0   0    1.75    0.09
 -22   0   0    1.97    0.16
 -22   0   0    1.29    0.15
 -22   0   0    1.43    0.15
  22   0   0    1.71    0.08
  22   0   0    2.04    0.20
  22   0   0    1.83    0.10
  24   0   0    1.62    0.19
  24   0   0    1.57    0.10
 -24   0   0    1.95    0.20
 -24   0   0    1.69    0.09
  24   0   0    1.69    0.18
  24   0   0    1.57    0.17
  24   0   0    1.51    0.15
  24   0   0    1.81    0.17
 -24   0   0    1.59    0.12
  24   0   0    1.36    0.12
  24   0   0    1.67    0.17
  24   0   0    1.26    0.15
  24   0   0    1.68    0.17
 -24   0   0    1.40    0.16
  24   0   0    1.41    0.08
 -24   0   0    1.48    0.10
 -24   0   0    1.64    0.15
 -24   0   0    1.81    0.17
  24   0   0    1.55    0.10
 -24   0   0    1.43    0.26
  24   0   0    1.23    0.24
  24   0   0    1.57    0.15
 -24   0   0    1.67    0.17
 -24   0   0    1.48    0.16
 -24   0   0    1.72    0.18
 -26   0   0    1.53    0.18
  26   0   0    1.89    0.23
  26   0   0    1.84    0.18
  26   0   0    2.36    0.33
  26   0   0    1.90    0.14
  26   0   0    2.12    0.21
  26   0   0    1.95    0.20
  26   0   0    1.87    0.15
 -26   0   0    1.97    0.20
 -26   0   0    1.86    0.20
 -26   0   0    1.63    0.14
 -26   0   0    2.01    0.11
  26   0   0    2.06    0.17
  26   0   0    1.91    0.09
 -26   0   0    1.66    0.29
  26   0   0    1.82    0.11
 -26   0   0    2.30    0.17
 -26   0   0    1.94    0.15
 -28   0   0    3.08    0.15
 -28   0   0    3.09    0.25
  28   0   0    3.12    0.22
  28   0   0    3.40    0.21
  28   0   0    3.35    0.17
 -28   0   0    3.39    0.25
  28   0   0    3.83    0.29
  28   0   0    3.58    0.26
 -28   0   0    4.17    0.46
  28   0   0    3.31    0.13
  28   0   0    3.78    0.25
 -28   0   0    3.47    0.22
  28   0   0    3.60    0.44
 -28   0   0    3.69    0.22
  30   0   0    0.38    0.21
  30   0   0    0.06    0.08
  30   0   0    0.23    0.09
 -30   0   0    0.18    0.10
 -30   0   0    0.19    0.08
 -30   0   0    0.12    0.08
 -30   0   0    0.17    0.05
  30   0   0    0.13    0.03
  30   0   0    0.19    0.06
  30   0   0    0.23    0.12
  30   0   0    0.22    0.10
  30   0   0    0.15    0.09
 -30   0   0    0.19    0.10
 -30   0   0    0.09    0.20
  32   0   0    2.52    0.21
  32   0   0    1.96    0.36
  32   0   0    2.32    0.29
  32   0   0    2.00    0.23
  32   0   0    2.13    0.14
  32   0   0    2.15    0.23
  32   0   0    2.15    0.18
 -32   0   0    2.44    0.19
 -32   0   0    2.39    0.26
 -32   0   0    2.30    0.21
 -32   0   0    2.24    0.13
 -32   0   0    1.55    0.33
 -32   0   0    2.00    0.23
 -34   0   0    1.70    0.19
  34   0   0    1.42    0.20
 -34   0   0    1.69    0.18
  34   0   0    1.63    0.25
  34   0   0    1.58    0.19
 -34   0   0    1.97    0.37
 -34   0   0    1.39    0.21
 -34   0   0    1.50    0.21
  34   0   0    1.66    0.13
 -34   0   0    1.70    0.12
  34   0   0    1.56    0.18
  34   0   0    1.44    0.20
  36   0   0    0.95    0.22
  36   0   0    0.93    0.16
 -36   0   0    0.86    0.15
  36   0   0    0.69    0.17
 -36   0   0    0.53    0.08
 -36   0   0    1.10    0.16
  36   0   0    0.64    0.13
 -36   0   0    0.63    0.27
 -36   0   0    0.68    0.16
 -36   0   0    0.62    0.16
  36   0   0    0.78    0.17
  36   0   0    0.62    0.09
  38   0   0    1.13    0.20
  38   0   0    1.57    0.28
  38   0   0    1.61    0.19
 -38   0   0    1.49    0.37
 -38   0   0    1.28    0.17
 -38   0   0    1.02    0.20
 -38   0   0    1.67    0.20
 -38   0   0    1.65    0.13
  38   0   0    1.34    0.13
 -38   0   0    1.35    0.22
  38   0   0    1.38    0.22
  40   0   0    0.21    0.12
 -40   0   0   -0.02    0.10
  40   0   0   -0.01    0.12
  40   0   0    0.35    0.23
 -40   0   0   -0.04    0.09
 -40   0   0    0.00    0.10
  40   0   0    0.15    0.13
 -40   0   0    0.06    0.11
 -42   0   0    0.22    0.14
 -42   0   0    0.13    0.14
  42   0   0    0.42    0.19
 -42   0   0    0.31    0.14
  42   0   0    0.27    0.15
  42   0   0    0.18    0.12
  42   0   0    0.22    0.15
 -44   0   0    0.37    0.14
 -44   0   0    0.41    0.17
 -44   0   0    0.31    0.17
  44   0   0    0.84    0.25
  44   0   0    0.58    0.20
  44   0   0    0.38    0.14
  44   0   0    0.22    0.15
 -46   0   0   -0.03    0.11
 -46   0   0    0.21    0.16
  46   0   0    0.28    0.18
  46   0   0    0.04    0.12
 -46   0   0    0.07    0.15
  46   0   0    0.22    0.17
   1  -1   0   59.22    5.75
  -1  -1   0   45.31    4.89
  -1  -1   0   35.76    1.54
   1  -1   0   44.96    1.59
   1   1   0   41.06    4.89
   1   1   0   46.88    1.90
  -1   1   0   36.46    4.60
  -1   1   0   41.27    1.57
  -1   1   0   47.46    1.60
   1   1   0   42.15    1.58
  -3  -1   0  135.88    5.04
   3  -1   0  140.04    5.01
   3  -1   0  154.46    8.75
  -3   1   0  148.36    8.59
   3   1   0  138.17    8.35
  -3   1   0  140.52    5.04
  -5  -1   0    0.15    0.03
  -5  -1   0    0.10    0.03
   5  -1   0    0.17    0.07
   5  -1   0    0.12    0.02
   5  -1   0    0.15    0.03
   5  -1   0    0.16    0.03
   5  -1   0    0.21    0.04
   5  -1   0    0.10    0.03
   5  -1   0    0.14    0.03
  -5  -1   0    0.13    0.02
  -5  -1   0    0.19    0.04
  -5  -1   0    0.14    0.03
  -5  -1   0    0.12    0.03
   5  -1   0    0.10    0.03
  -5  -1   0    0.13    0.06
  -5  -1   0    0.15    0.02
  -5  -1   0    0.21    0.04
  -5  -1   0    0.10    0.02
   5  -1   0    0.08    0.03
   5  -1   0    0.14    0.07
  -5  -1   0    0.12    0.03
   5  -1   0    0.15    0.03
   5  -1   0    0.11    0.02
  -5  -1   0    0.14    0.04
   5   1   0    0.09    0.03
  -5   1   0    0.12    0.03
  -5   1   0    0.15    0.03
   5   1   0    0.21    0.07
   5   1   0    0.10    0.03
  -5   1   0    0.17    0.02
  -5   1   0    0.16    0.03
  -5   1   0    0.11    0.03
  -5   1   0    0.08    0.06
   5   1   0    0.11    0.02
   5   1   0    0.09    0.03
   5   1   0    0.17    0.04
  -5   1   0    0.10    0.03
  -5   1   0    0.16    0.07
   5   1   0    0.15    0.03
   5   1   0    0.17    0.03
   5   1   0    0.14    0.02
  -5   1   0    0.10    0.03
  -5   1   0    0.10    0.03
   5   1   0    0.18    0.02
   5   1   0    0.11    0.03
  -5   1   0    0.17    0.04
   5   1   0    0.13    0.01
  -5   1   0    0.13    0.02
  -7  -1   0   57.42    2.26
  -7  -1   0   60.65    2.80
   7  -1   0   75.07    8.96
   7  -1   0   60.95    2.26
   7  -1   0   58.20    2.74
  -7  -1   0   62.78    8.07
  -7   1   0   60.46    2.22
   7   1   0   60.52    2.22
   7   1   0   48.49    6.91
   7   1   0   57.61    2.78
   7   1   0   58.05    2.28
  -7   1   0   63.71    7.94
  -7   1   0   58.01    2.26
  -7   1   0   62.95    2.84
  -9  -1   0   24.92    0.82
  -9  -1   0   24.35    0.84
  -9  -1   0   25.29    0.80
  -9  -1   0   24.82    0.84
   9  -1   0   24.58    0.82
   9  -1   0   24.93    0.84
  -9  -1   0   25.76    0.79
  -9  -1   0   25.39    0.83
   9  -1   0   25.61    0.84
   9  -1   0   24.66    0.80
  -9  -1   0   26.21    0.83
   9  -1   0   24.67    0.84
   9  -1   0   24.73    0.80
   9  -1   0   25.64    0.92
   9  -1   0   25.11    0.84
  -9  -1   0   25.15    0.92
   9  -1   0   24.88    0.82
  -9  -1   0   24.78    0.80
  -9  -1   0   24.94    0.82
   9   1   0   24.95    0.80
   9   1   0   25.35    0.84
  -9   1   0   25.47    0.91
   9   1   0   24.99    0.82
  -9   1   0   24.73    0.84
  -9   1   0   24.98    0.84
   9   1   0   25.08    0.83
   9   1   0   25.46    0.84
  -9   1   0   25.08    0.80
   9   1   0   27.33    0.92
  -9   1   0   25.40    0.84
   9   1   0   25.22    0.82
  -9   1   0   25.30    0.82
  -9   1   0   25.26    0.84
   9   1   0   25.36    0.86
  -9   1   0   24.86    0.80
   9   1   0   25.45    0.79
  -9   1   0   26.26    0.94
   9   1   0   25.25    0.80
  -9   1   0   25.50    0.82
 -11  -1   0    3.09    0.16
  11  -1   0    3.42    0.24
  11  -1   0    3.08    0.16
  11  -1   0    3.13    0.17
  11  -1   0    3.28    0.12
  11  -1   0    3.18    0.12
  11  -1   0    3.21    0.15
 -11  -1   0    3.42    0.14
 -11  -1   0    3.48    0.17
 -11  -1   0    3.39    0.15
 -11  -1   0    3.35    0.12
 -11  -1   0    3.28    0.12
 -11  -1   0    3.27    0.11
 -11  -1   0    3.51    0.17
  11  -1   0    3.28    0.16
  11  -1   0    3.74    0.17
 -11  -1   0    3.17    0.16
 -11  -1   0    2.89    0.15
  11  -1   0    3.23    0.14
  11  -1   0    3.34    0.14
 -11  -1   0    3.32    0.16
 -11  -1   0    3.51    0.16
 -11  -1   0    3.63    0.24
  11  -1   0    3.09    0.16
 -11   1   0    3.01    0.16
 -11   1   0    3.33    0.12
  11   1   0    3.32    0.11
 -11   1   0    3.29    0.17
 -11   1   0    3.16    0.16
 -11   1   0    3.28    0.17
 -11   1   0    3.44    0.14
  11   1   0    3.05    0.16
  11   1   0    3.37    0.14
  11   1   0    3.14    0.14
 -11   1   0    3.18    0.14
 -11   1   0    2.93    0.22
  11   1   0    3.47    0.13
 -11   1   0    3.43    0.16
  11   1   0    3.28    0.16
 -11   1   0    3.12    0.16
  11   1   0    3.15    0.12
 -11   1   0    3.15    0.12
  11   1   0    3.00    0.15
  11   1   0    3.46    0.23
 -11   1   0    3.28    0.25
  11   1   0    3.18    0.18
  11   1   0    3.39    0.17
 -11   1   0    3.30    0.16
  11   1   0    3.39    0.17
  13  -1   0    8.64    0.35
  13  -1   0    8.70    0.44
 -13  -1   0    8.79    0.32
 -13  -1   0    9.09    0.35
  13  -1   0    8.73    0.32
  13  -1   0    8.60    0.30
  13  -1   0    8.83    0.30
 -13  -1   0    8.70    0.34
 -13  -1   0    9.14    0.36
  13  -1   0    8.85    0.33
 -13  -1   0    9.06    0.36
  13  -1   0    9.16    0.35
 -13  -1   0    8.61    0.30
  13  -1   0    9.23    0.34
 -13  -1   0    9.26    0.29
  13  -1   0    9.06    0.37
  13  -1   0    8.91    0.35
 -13  -1   0    8.68    0.30
 -13  -1   0    8.61    0.36
 -13  -1   0    8.72    0.35
  13  -1   0    8.97    0.35
 -13  -1   0    8.56    0.33
 -13  -1   0    8.55    0.44
 -13   1   0    8.79    0.36
 -13   1   0    9.25    0.35
 -13   1   0    8.54    0.35
 -13   1   0    8.93    0.30
 -13   1   0    8.86    0.30
  13   1   0    9.43    0.35
 -13   1   0    9.30    0.35
 -13   1   0    8.73    0.33
  13   1   0    8.89    0.30
  13   1   0    9.16    0.36
  13   1   0    8.88    0.33
  13   1   0    8.87    0.35
  13   1   0    8.98    0.30
  13   1   0    8.76    0.37
  13   1   0    8.55    0.35
  13   1   0    9.15    0.29
  13   1   0    9.32    0.35
  13   1   0    8.95    0.44
 -13   1   0    8.66    0.35
 -13   1   0    8.37    0.43
  13   1   0    8.79    0.34
  13   1   0    8.84    0.35
 -13   1   0    8.87    0.33
 -13   1   0    9.39    0.34
 -13   1   0    8.33    0.46
  13   1   0    8.80    0.33
 -13   1   0    9.66    0.36
 -15  -1   0    1.41    0.11
  15  -1   0    1.68    0.12
 -15  -1   0    1.51    0.12
 -15  -1   0    1.85    0.11
 -15  -1   0    1.52    0.13
 -15  -1   0    1.72    0.12
  15  -1   0    1.66    0.12
 -15  -1   0    1.83    0.14
  15  -1   0    2.21    0.24
  15  -1   0    1.56    0.13
 -15  -1   0    1.58    0.21
 -15  -1   0    1.54    0.11
 -15  -1   0    1.56    0.10
  15  -1   0    1.47    0.12
  15  -1   0    1.47    0.11
  15  -1   0    1.71    0.11
 -15  -1   0    1.54    0.08
  15  -1   0    1.68    0.08
  15  -1   0    1.61    0.08
  15  -1   0    1.57    0.10
  15  -1   0    1.62    0.12
 -15  -1   0    1.71    0.06
 -15  -1   0    1.78    0.08
 -15   1   0    1.73    0.23
 -15   1   0    1.57    0.12
  15   1   0    1.74    0.12
  15   1   0    1.73    0.07
  15   1   0    1.48    0.10
  15   1   0    1.82    0.21
  15   1   0    1.78    0.14
 -15   1   0    1.65    0.10
  15   1   0    1.60    0.11
 -15   1   0    1.69    0.12
 -15   1   0    1.61    0.10
 -15   1   0    1.38    0.19
  15   1   0    1.70    0.08
  15   1   0    1.55    0.07
 -15   1   0    1.64    0.13
 -15   1   0    1.65    0.08
 -15   1   0    1.53    0.12
 -15   1   0    1.70    0.12
  15   1   0    1.69    0.12
 -15   1   0    1.56    0.12
 -15   1   0    1.35    0.12
  15   1   0    1.62    0.15
  15   1   0    1.60    0.11
  15   1   0    1.53    0.11
  15   1   0    1.67    0.13
  15   1   0    1.65    0.12
 -15   1   0    1.60    0.08
  17  -1   0   12.43    0.46
 -17  -1   0   11.69    0.46
  17  -1   0   12.39    0.44
 -17  -1   0   10.91    0.40
  17  -1   0   11.68    0.41
  17  -1   0   12.13    0.47
 -17  -1   0   11.93    0.48
 -17  -1   0   12.24    0.48
  17  -1   0   11.47    0.59
 -17  -1   0   11.87    0.59
 -17  -1   0   11.45    0.47
  17  -1   0   12.63    0.50
  17  -1   0   12.43    0.46
 -17  -1   0   11.98    0.40
  17  -1   0   11.70    0.44
  17  -1   0   11.51    0.40
 -17  -1   0   12.76    0.47
 -17  -1   0   12.21    0.46
  17  -1   0   11.43    0.47
  17  -1   0   11.60    0.47
 -17  -1   0   12.71    0.45
 -17  -1   0   11.19    0.43
  17   1   0   11.77    0.47
 -17   1   0   11.20    0.45
  17   1   0   12.18    0.41
  17   1   0   13.18    0.49
  17   1   0   11.92    0.44
  17   1   0   11.65    0.43
  17   1   0   11.88    0.40
 -17   1   0   12.72    0.48
 -17   1   0   11.42    0.46
 -17   1   0   12.34    0.48
  17   1   0   11.95    0.47
  17   1   0   11.92    0.50
 -17   1   0   12.30    0.58
 -17   1   0   11.05    0.61
 -17   1   0   11.95    0.48
  17   1   0   12.72    0.47
  17   1   0   12.11    0.46
  17   1   0   12.04    0.39
 -17   1   0   11.80    0.44
  17   1   0   12.31    0.47
 -17   1   0   12.06    0.44
 -17   1   0   12.02    0.40
 -17   1   0   12.52    0.46
 -17   1   0   12.37    0.40
  17   1   0   11.66    0.45
 -17   1   0   11.58    0.46
  17   1   0   12.84    0.59
  19  -1   0    0.24    0.07
 -19  -1   0    0.25    0.07
  19  -1   0    0.30    0.08
  19  -1   0    0.21    0.04
 -19  -1   0    0.26    0.07
  19  -1   0    0.25    0.05
 -19  -1   0    0.45    0.09
 -19  -1   0    0.27    0.05
 -19  -1   0    0.25    0.06
  19  -1   0    0.19    0.06
 -19  -1   0    0.25    0.04
 -19  -1   0    0.27    0.07
  19  -1   0    0.23    0.07
 -19  -1   0    0.32    0.13
 -19  -1   0    0.17    0.07
  19  -1   0    0.23    0.05
  19  -1   0    0.17    0.03
  19  -1   0    0.17    0.07
  19  -1   0   -0.10    0.09
  19  -1   0    0.15    0.06
 -19  -1   0    0.24    0.07
  19   1   0    0.25    0.07
 -19   1   0    0.24    0.05
  19   1   0    0.30    0.07
 -19   1   0    0.24    0.15
  19   1   0    0.22    0.04
 -19   1   0    0.21    0.06
  19   1   0    0.23    0.02
 -19   1   0    0.12    0.06
 -19   1   0    0.33    0.04
  19   1   0    0.39    0.09
 -19   1   0    0.21    0.06
 -19   1   0    0.22    0.12
  19   1   0    0.13    0.06
 -19   1   0    0.19    0.07
  19   1   0    0.28    0.06
  19   1   0    0.21    0.06
  19   1   0    0.18    0.05
 -19   1   0    0.19    0.07
  19   1   0    0.18    0.07
  19   1   0    0.25    0.12
 -19   1   0    0.32    0.07
  19   1   0    0.34    0.08
 -19   1   0    0.22    0.07
 -19   1   0    0.26    0.08
  19   1   0    0.31    0.10
  21  -1   0   17.54    0.57
  21  -1   0   17.74    0.61
  21  -1   0   17.63    0.65
  21  -1   0   19.17    0.70
  21  -1   0   16.28    0.64
 -21  -1   0   16.46    0.57
 -21  -1   0   15.81    0.66
  21  -1   0   16.00    0.80
  21  -1   0   17.12    0.55
 -21  -1   0   16.76    0.57
  21  -1   0   17.28    0.64
 -21  -1   0   17.30    0.63
 -21  -1   0   16.50    0.64
  21  -1   0   17.28    0.57
 -21  -1   0   17.47    0.67
  21  -1   0   17.74    0.70
 -21  -1   0   16.02    0.60
 -21  -1   0   17.07    0.62
 -21  -1   0   17.08    0.68
  21  -1   0   17.37    0.62
  21  -1   0   16.98    0.66
 -21  -1   0   16.27    0.80
 -21  -1   0   18.70    0.68
  21   1   0   16.12    0.78
 -21   1   0   17.31    0.63
 -21   1   0   17.42    0.64
  21   1   0   17.03    0.57
 -21   1   0   17.13    0.70
 -21   1   0   17.13    0.65
  21   1   0   18.02    0.62
  21   1   0   16.66    0.68
  21   1   0   17.51    0.64
  21   1   0   16.99    0.55
  21   1   0   16.89    0.61
  21   1   0   16.74    0.56
 -21   1   0   16.49    0.65
  21   1   0   17.65    0.70
 -21   1   0   17.21    0.56
 -21   1   0   17.39    0.57
 -21   1   0   17.00    0.61
 -21   1   0   17.52    0.61
 -21   1   0   17.37    0.65
 -21   1   0   16.08    0.83
  21   1   0   17.12    0.66
 -21   1   0   16.74    0.79
  21   1   0   16.74    0.63
  21   1   0   17.03    0.65
  21   1   0   16.45    0.66
  23  -1   0    3.37    0.21
 -23  -1   0    2.96    0.19
  23  -1   0    3.25    0.18
 -23  -1   0    3.08    0.13
 -23  -1   0    3.45    0.23
 -23  -1   0    2.52    0.33
  23  -1   0    2.67    0.20
 -23  -1   0    2.79    0.21
 -23  -1   0    2.78    0.19
  23  -1   0    3.84    0.39
  23  -1   0    2.92    0.21
  23  -1   0    2.97    0.19
  23  -1   0    3.02    0.20
 -23  -1   0    2.94    0.19
 -23  -1   0    3.18    0.18
  23  -1   0    2.97    0.23
  23  -1   0    3.07    0.19
 -23  -1   0    3.05    0.14
  23  -1   0    3.14    0.12
 -23  -1   0    2.86    0.18
  23  -1   0    3.23    0.14
 -23  -1   0    3.07    0.22
  23  -1   0    3.07    0.13
 -23   1   0    2.87    0.20
  23   1   0    2.95    0.11
  23   1   0    3.33    0.22
 -23   1   0    2.90    0.17
 -23   1   0    2.94    0.19
  23   1   0    3.14    0.13
 -23   1   0    2.71    0.33
  23   1   0    3.29    0.14
  23   1   0    2.51    0.19
 -23   1   0    2.89    0.19
 -23   1   0    3.05    0.20
 -23   1   0    3.14    0.13
 -23   1   0    3.81    0.43
  23   1   0    2.99    0.19
  23   1   0    2.77    0.21
  23   1   0    2.72    0.19
 -23   1   0    2.93    0.21
  23   1   0    3.31    0.18
  23   1   0    2.75    0.18
  23   1   0    2.53    0.32
  23   1   0    2.67    0.19
  23   1   0    2.90    0.20
  23   1   0    2.61    0.32
 -23   1   0    3.20    0.21
 -23   1   0    2.51    0.20
 -23   1   0    3.04    0.14
  25  -1   0    1.55    0.18
 -25  -1   0    2.33    0.19
  25  -1   0    2.16    0.17
  25  -1   0    2.23    0.15
  25  -1   0    2.37    0.18
 -25  -1   0    2.00    0.21
  25  -1   0    2.18    0.32
  25  -1   0    2.22    0.10
  25  -1   0    2.23    0.12
 -25  -1   0    2.35    0.23
 -25  -1   0    2.15    0.11
  25  -1   0    2.24    0.19
 -25  -1   0    2.47    0.18
  25  -1   0    2.29    0.15
 -25  -1   0    2.24    0.17
 -25  -1   0    2.61    0.36
 -25  -1   0    2.32    0.20
 -25  -1   0    2.14    0.15
  25  -1   0    2.38    0.25
  25  -1   0    2.30    0.19
 -25  -1   0    1.94    0.17
 -25   1   0    2.32    0.18
 -25   1   0    2.30    0.16
  25   1   0    1.81    0.19
  25   1   0    1.98    0.16
  25   1   0    2.49    0.17
 -25   1   0    2.19    0.22
 -25   1   0    2.57    0.37
 -25   1   0    2.33    0.32
  25   1   0    1.94    0.23
 -25   1   0    2.10    0.15
 -25   1   0    2.62    0.19
  25   1   0    2.11    0.31
  25   1   0    2.20    0.18
  25   1   0    2.32    0.18
  25   1   0    3.03    0.35
  25   1   0    2.21    0.22
  25   1   0    2.34    0.12
 -25   1   0    1.78    0.17
 -25   1   0    1.82    0.19
  25   1   0    1.85    0.19
 -25   1   0    2.12    0.11
  25   1   0    2.13    0.09
  25   1   0    2.16    0.15
  27  -1   0    2.07    0.25
  27  -1   0    2.16    0.34
  27  -1   0    2.44    0.20
  27  -1   0    2.60    0.20
 -27  -1   0    2.89    0.23
 -27  -1   0    2.63    0.22
 -27  -1   0    2.16    0.17
  27  -1   0    2.31    0.16
 -27  -1   0    2.13    0.22
 -27  -1   0    2.49    0.13
  27  -1   0    2.35    0.13
 -27  -1   0    2.47    0.37
  27  -1   0    2.42    0.11
  27  -1   0    2.13    0.21
  27   1   0    2.50    0.24
  27   1   0    2.36    0.10
  27   1   0    2.40    0.23
 -27   1   0    2.51    0.21
 -27   1   0    2.47    0.12
 -27   1   0    2.34    0.20
  27   1   0    2.21    0.25
 -27   1   0    2.76    0.18
 -27   1   0    2.08    0.18
  27   1   0    2.73    0.21
  27   1   0    2.30    0.14
 -27   1   0    2.67    0.37
 -27   1   0    2.27    0.20
  27   1   0    2.32    0.17
  27   1   0    2.52    0.19
  27   1   0    2.72    0.36
  27   1   0    2.34    0.19
 -27   1   0    3.07    0.43
  29  -1   0    0.77    0.14
  29  -1   0    0.94    0.14
 -29  -1   0    0.88    0.16
 -29  -1   0    0.74    0.07
  29  -1   0    0.86    0.09
  29  -1   0    0.69    0.06
  29  -1   0    0.82    0.12
  29  -1   0    0.88    0.26
 -29  -1   0    0.62    0.24
 -29  -1   0    0.76    0.12
  29  -1   0    0.86    0.17
  29  -1   0    0.63    0.13
 -29  -1   0    0.94    0.16
 -29  -1   0    0.81    0.13
  29   1   0    0.62    0.14
 -29   1   0    0.93    0.14
  29   1   0    0.88    0.16
 -29   1   0    0.44    0.22
  29   1   0    0.68    0.12
 -29   1   0    1.07    0.30
  29   1   0    0.80    0.05
  29   1   0    0.94    0.15
  29   1   0    0.80    0.24
 -29   1   0    0.86    0.15
  29   1   0    0.82    0.09
 -29   1   0    0.74    0.13
 -29   1   0    1.00    0.13
  29   1   0    0.97    0.15
 -29   1   0    0.86    0.08
  29   1   0    0.75    0.17
 -31  -1   0    2.45    0.26
  31  -1   0    3.48    0.34
  31  -1   0    2.63    0.12
  31  -1   0    3.62    0.47
  31  -1   0    3.18    0.25
  31  -1   0    2.53    0.22
 -31  -1   0    2.87    0.22
  31  -1   0    2.83    0.16
 -31  -1   0    2.98    0.15
 -31  -1   0    2.53    0.20
 -31  -1   0    2.80    0.42
  31  -1   0    2.87    0.20
  31  -1   0    2.86    0.23
 -31  -1   0    2.50    0.27
  31   1   0    2.88    0.33
 -31   1   0    2.58    0.26
 -31   1   0    3.16    0.48
 -31   1   0    2.95    0.24
 -31   1   0    3.14    0.43
  31   1   0    2.82    0.16
  31   1   0    2.78    0.20
  31   1   0    3.12    0.23
  31   1   0    2.66    0.40
  31   1   0    3.23    0.26
 -31   1   0    3.03    0.22
 -31   1   0    2.73    0.14
  31   1   0    2.23    0.25
 -31   1   0    3.23    0.21
 -33  -1   0    0.08    0.08
 -33  -1   0    0.18    0.11
  33  -1   0    0.04    0.09
  33  -1   0    0.13    0.06
 -33  -1   0    0.06    0.05
  33  -1   0   -0.04    0.08
  33  -1   0    0.06    0.12
 -33  -1   0    0.02    0.20
  33  -1   0    0.05    0.09
  33  -1   0    0.15    0.10
 -33  -1   0    0.10    0.10
 -33  -1   0    0.37    0.10
 -33   1   0    0.07    0.04
 -33   1   0    0.10    0.08
  33   1   0   -0.05    0.08
 -33   1   0    0.18    0.09
 -33   1   0    0.21    0.10
  33   1   0    0.04    0.05
  33   1   0   -0.03    0.09
 -33   1   0   -0.15    0.18
 -33   1   0    0.10    0.10
  33   1   0   -0.15    0.06
  33   1   0   -0.02    0.09
  33   1   0    0.12    0.12
  35  -1   0    1.34    0.20
  35  -1   0    1.59    0.20
 -35  -1   0    1.25    0.21
  35  -1   0    1.43    0.17
 -35  -1   0    1.48    0.18
  35  -1   0    1.30    0.24
 -35  -1   0    1.14    0.16
  35  -1   0    1.47    0.21
 -35  -1   0    1.38    0.11
 -35  -1   0    1.63    0.37
  35  -1   0    1.49    0.13
 -35  -1   0    1.02    0.19
  35   1   0    1.44    0.25
  35   1   0    1.77    0.25
  35   1   0    1.09    0.11
 -35   1   0    1.07    0.33
 -35   1   0    1.22    0.11
  35   1   0    1.36    0.17
  35   1   0    1.45    0.20
  35   1   0    1.55    0.23
 -35   1   0    1.35    0.17
 -35   1   0    1.42    0.21
 -35   1   0    1.16    0.20
 -35   1   0    1.61    0.18
  37  -1   0    0.45    0.18
 -37  -1   0    0.33    0.26
  37  -1   0    0.47    0.12
  37  -1   0    0.50    0.13
  37  -1   0    0.40    0.14
 -37  -1   0    0.45    0.12
 -37  -1   0    0.58    0.13
  37   1   0    0.26    0.14
 -37   1   0    0.33    0.11
  37   1   0    0.31    0.12
  37   1   0    0.30    0.11
 -37   1   0    0.36    0.13
 -37   1   0    1.10    0.35
 -37   1   0    0.44    0.12
  39  -1   0    0.46    0.09
  39  -1   0    0.58    0.13
 -39  -1   0    0.35    0.12
  39  -1   0    0.32    0.14
 -39  -1   0    0.44    0.13
 -39  -1   0    0.40    0.26
  39  -1   0    0.56    0.19
 -39  -1   0    0.35    0.15
 -39  -1   0    0.39    0.07
  39  -1   0    0.39    0.15
 -39  -1   0    0.40    0.15
  39   1   0    0.51    0.16
 -39   1   0    0.19    0.12
 -39   1   0    0.53    0.28
  39   1   0    0.34    0.14
 -39   1   0    0.51    0.13
 -39   1   0    0.26    0.13
 -39   1   0    0.39    0.07
  39   1   0    0.39    0.09
  41  -1   0    0.72    0.19
 -41  -1   0    0.51    0.18
 -41  -1   0    0.64    0.18
 -41  -1   0    0.47    0.14
  41  -1   0    0.73    0.16
  41  -1   0    0.77    0.20
 -41  -1   0    0.33    0.16
  41  -1   0    0.38    0.17
  41   1   0    0.59    0.19
  41   1   0    0.58    0.18
  41   1   0    0.84    0.16
 -41   1   0    0.51    0.17
 -41   1   0    0.12    0.13
 -41   1   0    0.25    0.13
  43  -1   0    0.21    0.16
 -43  -1   0   -0.07    0.12
  43  -1   0   -0.13    0.11
 -43  -1   0    0.03    0.12
 -43  -1   0    0.02    0.12
  43  -1   0   -0.12    0.11
  43  -1   0    0.06    0.13
 -43   1   0   -0.10    0.10
  43   1   0   -0.14    0.11
 -43   1   0    0.09    0.13
  43   1   0   -0.11    0.11
  43   1   0   -0.01    0.13
 -43   1   0   -0.17    0.10
  45  -1   0    0.56    0.18
  45  -1   0    0.26    0.17
 -45  -1   0    0.29    0.18
  45  -1   0    0.76    0.21
  45  -1   0    0.32    0.15
 -45  -1   0    0.55    0.20
 -45  -1   0    0.60    0.18
  45   1   0    0.58    0.18
 -45   1   0    0.41    0.17
 -45   1   0    0.33    0.15
 -45   1   0    0.18    0.15
  45   1   0    0.28    0.17
  45   1   0    0.71    0.21
 -47  -1   0   -0.02    0.14
  47  -1   0   -0.17    0.10
  47  -1   0    0.09    0.17
 -47  -1   0   -0.04    0.12
  47   1   0    0.14    0.17
 -47   1   0   -0.17    0.10
 -47   1   0    0.19    0.25
  47   1   0    0.12    0.14
   0  -2   0  615.85   19.30
   0  -2   0  514.95   25.17
   0   2   0  562.11   25.87
   0   2   0  578.94   19.20
   2  -2   0   20.46    0.68
  -2  -2   0   20.74    0.66
   2  -2   0   20.70    0.79
  -2  -2   0   20.94    0.71
  -2  -2   0   21.17    0.70
  -2  -2   0   20.36    0.68
  -2  -2   0   21.51    0.66
   2  -2   0   20.55    0.70
   2  -2   0   20.21    0.68
   2  -2   0   21.49    0.66
   2  -2   0   20.49    0.71
   2  -2   0   21.17    0.71
  -2  -2   0   19.45    0.78
  -2  -2   0   20.42    0.68
  -2  -2   0   20.79    0.70
   2  -2   0   20.48    0.66
   2  -2   0   20.63    0.70
  -2  -2   0   21.35    0.70
  -2  -2   0   21.27    0.70
   2  -2   0   21.03    0.70
   2   2   0   21.28    0.69
   2   2   0   21.17    0.71
   2   2   0   20.73    0.70
  -2   2   0   20.40    0.70
  -2   2   0   20.89    0.71
   2   2   0   20.86    0.68
  -2   2   0   20.36    0.68
  -2   2   0   20.01    0.83
  -2   2   0   20.82    0.69
   2   2   0   20.11    0.66
   2   2   0   20.39    0.70
  -2   2   0   20.35    0.66
  -2   2   0   20.60    0.79
   2   2   0   21.28    0.71
   2   2   0   20.46    0.70
   2   2   0   21.26    0.85
  -2   2   0   20.36    0.69
  -2   2   0   20.32    0.68
   2   2   0   20.71    0.66
  -2   2   0   20.43    0.66
  -2   2   0   20.28    0.70
   2   2   0   20.16    0.78
  -2   2   0   20.67    0.70
   4  -2   0    1.29    0.08
   4  -2   0    1.17    0.10
   4  -2   0    1.10    0.09
  -4  -2   0    1.19    0.09
   4  -2   0    1.08    0.06
  -4  -2   0    1.05    0.09
  -4  -2   0    1.07    0.08
  -4  -2   0    1.21    0.16
  -4  -2   0    1.21    0.09
   4  -2   0    1.21    0.09
  -4  -2   0    1.10    0.08
  -4  -2   0    1.13    0.08
   4  -2   0    1.16    0.06
   4  -2   0    1.06    0.08
  -4  -2   0    1.27    0.06
  -4  -2   0    1.05    0.10
   4  -2   0    1.22    0.16
   4  -2   0    1.14    0.10
   4  -2   0    1.28    0.17
   4  -2   0    1.11    0.09
   4  -2   0    1.36    0.08
  -4  -2   0    1.25    0.05
  -4  -2   0    1.11    0.06
  -4   2   0    1.20    0.06
  -4   2   0    1.08    0.09
   4   2   0    1.29    0.17
  -4   2   0    1.16    0.08
   4   2   0    1.20    0.06
  -4   2   0    1.25    0.06
  -4   2   0    1.24    0.15
   4   2   0    0.92    0.15
   4   2   0    1.07    0.09
   4   2   0    1.24    0.04
   4   2   0    1.15    0.10
  -4   2   0    1.31    0.09
  -4   2   0    1.09    0.09
  -4   2   0    0.95    0.09
   4   2   0    1.28    0.08
  -4   2   0    1.36    0.10
   4   2   0    1.10    0.09
   4   2   0    1.18    0.08
   4   2   0    1.29    0.10
   4   2   0    1.23    0.06
  -4   2   0    1.20    0.09
  -4   2   0    1.15    0.09
   4   2   0    1.21    0.08
   4   2   0    1.15    0.08
   4   2   0    1.26    0.09
  -4   2   0    1.21    0.16
  -4   2   0    1.13    0.08
  -6  -2   0  110.21    3.97
   6  -2   0  119.79   13.05
   6  -2   0  105.67    3.96
  -6  -2   0  107.18    4.65
   6  -2   0  107.14    4.59
  -6  -2   0  112.51    4.71
   6   2   0  123.57   13.19
  -6   2   0  106.65    4.66
  -6   2   0  109.53    3.93
  -6   2   0  111.82    3.98
   6   2   0  112.24    3.94
   6   2   0  106.09   12.15
  -6   2   0  102.17   11.61
   8  -2   0    0.03    0.03
  -8  -2   0    0.02    0.03
   8  -2   0    0.02    0.03
  -8  -2   0    0.03    0.03
  -8  -2   0    0.03    0.03
   8  -2   0    0.01    0.03
  -8  -2   0    0.02    0.02
   8  -2   0   -0.01    0.01
   8  -2   0    0.04    0.03
   8  -2   0    0.04    0.08
  -8  -2   0    0.01    0.03
  -8  -2   0    0.02    0.03
   8  -2   0    0.02    0.02
   8  -2   0    0.04    0.04
   8  -2   0    0.06    0.08
   8  -2   0    0.08    0.04
  -8  -2   0    0.02    0.03
   8  -2   0    0.06    0.04
  -8  -2   0    0.00    0.07
   8  -2   0    0.01    0.03
   8  -2   0    0.06    0.04
  -8  -2   0    0.03    0.04
  -8  -2   0    0.05    0.03
  -8  -2   0    0.01    0.02
  -8  -2   0   -0.02    0.04
   8   2   0    0.04    0.01
   8   2   0    0.08    0.04
   8   2   0   -0.01    0.03
   8   2   0    0.02    0.01
  -8   2   0    0.04    0.04
  -8   2   0    0.01    0.03
   8   2   0    0.07    0.03
   8   2   0    0.04    0.02
   8   2   0    0.02    0.03
  -8   2   0    0.00    0.02
  -8   2   0   -0.07    0.06
  -8   2   0    0.03    0.03
   8   2   0   -0.03    0.06
   8   2   0    0.00    0.03
  -8   2   0   -0.01    0.07
   8   2   0    0.07    0.04
  -8   2   0    0.00    0.02
   8   2   0    0.05    0.04
  -8   2   0    0.01    0.02
  -8   2   0    0.00    0.03
  -8   2   0    0.04    0.04
 -10  -2   0   19.49    0.66
 -10  -2   0   19.87    0.69
  10  -2   0   19.86    0.65
 -10  -2   0   19.15    0.68
  10  -2   0   19.25    0.67
  10  -2   0   18.62    0.68
  10  -2   0   19.13    0.62
 -10  -2   0   20.33    0.69
 -10  -2   0   19.22    0.68
  10  -2   0   19.90    0.68
 -10  -2   0   19.82    0.80
 -10  -2   0   19.38    0.65
  10  -2   0   18.94    0.79
  10  -2   0   19.25    0.62
 -10  -2   0   20.69    0.63
  10  -2   0   19.22    0.79
  10  -2   0   19.71    0.68
  10  -2   0   18.98    0.65
 -10  -2   0   18.84    0.68
 -10  -2   0   18.94    0.63
 -10  -2   0   19.89    0.68
 -10  -2   0   19.61    0.62
  10  -2   0   19.36    0.68
  10  -2   0   18.88    0.70
 -10   2   0   17.80    0.76
 -10   2   0   18.96    0.62
 -10   2   0   18.25    0.69
 -10   2   0   19.89    0.66
 -10   2   0   19.17    0.68
 -10   2   0   19.00    0.65
 -10   2   0   20.06    0.69
 -10   2   0   20.14    0.67
  10   2   0   19.47    0.66
  10   2   0   19.24    0.65
  10   2   0   19.01    0.67
 -10   2   0   18.76    0.62
  10   2   0   19.32    0.62
  10   2   0   19.47    0.68
  10   2   0   20.27    0.68
  10   2   0   19.83    0.67
  10   2   0   19.69    0.61
 -10   2   0   19.81    0.67
  10   2   0   19.66    0.69
 -10   2   0   19.24    0.80
  10   2   0   20.47    0.78
  10   2   0   18.50    0.63
  10   2   0   19.99    0.69
 -12  -2   0   18.01    0.60
  12  -2   0   17.97    0.60
  12  -2   0   18.19    0.62
 -12  -2   0   18.48    0.60
  12  -2   0   17.77    0.66
 -12  -2   0   17.49    0.62
  12  -2   0   19.48    0.66
 -12  -2   0   18.33    0.78
  12  -2   0   18.87    0.64
  12  -2   0   19.46    0.80
 -12  -2   0   18.58    0.66
  12  -2   0   18.26    0.60
 -12  -2   0   17.87    0.64
 -12  -2   0   18.89    0.67
  12  -2   0   17.80    0.66
 -12  -2   0   17.91    0.65
 -12  -2   0   18.76    0.63
 -12  -2   0   18.17    0.67
 -12  -2   0   18.27    0.65
  12  -2   0   18.47    0.66
  12  -2   0   17.89    0.65
 -12  -2   0   17.65    0.65
  12  -2   0   18.22    0.63
 -12   2   0   18.31    0.65
 -12   2   0   18.32    0.62
  12   2   0   19.45    0.66
  12   2   0   18.20    0.67
  12   2   0   18.17    0.59
 -12   2   0   18.23    0.66
 -12   2   0   18.19    0.60
 -12   2   0   18.98    0.59
 -12   2   0   18.34    0.79
 -12   2   0   18.29    0.67
 -12   2   0   19.64    0.65
 -12   2   0   18.36    0.63
  12   2   0   18.20    0.63
  12   2   0   18.12    0.58
  12   2   0   18.50    0.65
 -12   2   0   18.73    0.67
  12   2   0   19.05    0.65
  12   2   0   18.08    0.63
  12   2   0   19.60    0.67
 -12   2   0   19.08    0.65
  12   2   0   17.77    0.60
  12   2   0   18.73    0.76
  12   2   0   18.52    0.66
 -12   2   0   18.00    0.75
 -14  -2   0    1.43    0.08
  14  -2   0    1.31    0.12
 -14  -2   0    1.18    0.13
 -14  -2   0    1.30    0.13
 -14  -2   0    1.42    0.11
  14  -2   0    1.15    0.10
 -14  -2   0    0.98    0.19
  14  -2   0    1.47    0.10
  14  -2   0    1.43    0.12
  14  -2   0    1.55    0.10
  14  -2   0    1.28    0.11
  14  -2   0    1.56    0.12
 -14  -2   0    1.38    0.14
 -14  -2   0    1.49    0.11
 -14  -2   0    1.14    0.11
 -14  -2   0    1.52    0.08
  14  -2   0    1.60    0.08
  14  -2   0    1.41    0.22
 -14  -2   0    1.17    0.12
  14  -2   0    1.51    0.07
 -14  -2   0    1.31    0.11
  14  -2   0    1.37    0.13
 -14  -2   0    1.55    0.10
 -14   2   0    1.86    0.12
 -14   2   0    1.51    0.07
  14   2   0    1.36    0.10
 -14   2   0    1.42    0.12
  14   2   0    1.69    0.21
  14   2   0    1.42    0.11
 -14   2   0    1.33    0.10
  14   2   0    1.24    0.12
 -14   2   0    1.43    0.10
  14   2   0    1.47    0.08
  14   2   0    1.52    0.11
  14   2   0    1.47    0.14
 -14   2   0    1.20    0.18
 -14   2   0    1.34    0.12
 -14   2   0    1.39    0.11
 -14   2   0    1.55    0.08
  14   2   0    1.19    0.13
  14   2   0    1.40    0.07
  14   2   0    1.48    0.10
 -14   2   0    1.65    0.23
  14   2   0    1.39    0.06
 -14   2   0    1.52    0.13
  14   2   0    1.61    0.12
 -14   2   0    1.53    0.13
 -16  -2   0   18.98    0.69
  16  -2   0   19.33    0.66
 -16  -2   0   19.06    0.72
 -16  -2   0   19.19    0.71
 -16  -2   0   19.57    0.66
  16  -2   0   19.55    0.67
  16  -2   0   18.89    0.71
  16  -2   0   20.20    0.69
 -16  -2   0   19.46    0.68
  16  -2   0   18.75    0.63
 -16  -2   0   19.87    0.72
  16  -2   0   18.96    0.63
 -16  -2   0   19.39    0.69
 -16  -2   0   19.66    0.62
  16  -2   0   20.68    0.72
  16  -2   0   18.05    0.71
  16  -2   0   18.19    0.70
 -16  -2   0   18.84    0.63
  16  -2   0   20.23    0.70
 -16  -2   0   20.20    0.70
  16  -2   0   20.68    0.87
 -16  -2   0   18.92    0.63
 -16  -2   0   18.52    0.69
 -16  -2   0   20.88    0.87
 -16   2   0   19.65    0.67
 -16   2   0   19.92    0.83
  16   2   0   19.77    0.72
  16   2   0   19.38    0.70
  16   2   0   19.15    0.70
 -16   2   0   20.47    0.70
 -16   2   0   18.46    0.63
  16   2   0   18.83    0.72
  16   2   0   19.08    0.69
  16   2   0   18.65    0.66
  16   2   0   20.88    0.84
 -16   2   0   19.10    0.72
 -16   2   0   19.34    0.70
 -16   2   0   19.44    0.69
 -16   2   0   20.43    0.88
  16   2   0   18.81    0.69
 -16   2   0   19.37    0.72
 -16   2   0   19.70    0.63
 -16   2   0   19.06    0.67
 -16   2   0   19.07    0.69
  16   2   0   19.09    0.63
  16   2   0   18.18    0.63
 -16   2   0   19.51    0.71
  16   2   0   19.04    0.67
 -18  -2   0    0.26    0.02
  18  -2   0    0.21    0.14
 -18  -2   0    0.39    0.07
 -18  -2   0    0.20    0.06
 -18  -2   0    0.09    0.14
  18  -2   0    0.22    0.06
 -18  -2   0    0.17    0.05
 -18  -2   0    0.27    0.04
 -18  -2   0    0.09    0.05
 -18  -2   0    0.26    0.06
 -18  -2   0    0.32    0.08
  18  -2   0    0.21    0.05
  18  -2   0    0.21    0.05
 -18  -2   0    0.17    0.08
  18  -2   0    0.19    0.04
  18  -2   0    0.25    0.08
 -18  -2   0    0.28    0.08
  18  -2   0    0.16    0.06
  18  -2   0    0.28    0.08
  18  -2   0    0.24    0.07
  18  -2   0    0.20    0.08
 -18  -2   0    0.28    0.08
 -18   2   0    0.27    0.06
  18   2   0    0.27    0.04
 -18   2   0    0.16    0.06
  18   2   0    0.23    0.06
 -18   2   0    0.20    0.07
  18   2   0    0.22    0.12
 -18   2   0    0.24    0.04
  18   2   0    0.27    0.07
  18   2   0    0.22    0.07
 -18   2   0    0.32    0.16
 -18   2   0    0.23    0.07
  18   2   0    0.34    0.06
 -18   2   0    0.36    0.06
  18   2   0    0.34    0.09
 -18   2   0    0.21    0.07
 -18   2   0    0.24    0.08
 -18   2   0    0.33    0.07
 -18   2   0    0.29    0.14
  18   2   0    0.20    0.06
  18   2   0    0.28    0.06
  18   2   0    0.35    0.08
  18   2   0    0.20    0.07
  18   2   0    0.27    0.08
 -18   2   0    0.18    0.05
 -18   2   0    0.25    0.07
 -20  -2   0   10.43    0.43
  20  -2   0   10.03    0.47
 -20  -2   0   10.15    0.45
  20  -2   0   10.39    0.36
  20  -2   0    9.97    0.59
  20  -2   0   10.67    0.42
 -20  -2   0   10.15    0.41
  20  -2   0    9.90    0.40
  20  -2   0   10.07    0.35
  20  -2   0   10.10    0.46
 -20  -2   0   10.04    0.39
 -20  -2   0    9.87    0.45
  20  -2   0   10.29    0.43
  20  -2   0    9.67    0.44
 -20  -2   0   10.62    0.33
  20  -2   0   10.15    0.39
 -20  -2   0   10.00    0.43
  20  -2   0    9.81    0.43
 -20  -2   0    9.91    0.36
 -20  -2   0   10.05    0.46
 -20  -2   0   10.13    0.35
 -20  -2   0   11.06    0.61
 -20  -2   0    9.20    0.43
  20   2   0    9.84    0.43
  20   2   0   10.42    0.41
  20   2   0    9.90    0.46
 -20   2   0   10.86    0.44
  20   2   0   10.04    0.45
  20   2   0    9.88    0.35
 -20   2   0    9.96    0.36
 -20   2   0    9.85    0.43
  20   2   0   10.19    0.40
 -20   2   0    9.97    0.41
 -20   2   0   10.53    0.43
  20   2   0   10.82    0.44
 -20   2   0   10.03    0.40
 -20   2   0   10.54    0.40
 -20   2   0   11.09    0.49
  20   2   0    9.76    0.41
 -20   2   0   10.13    0.49
  20   2   0   10.51    0.46
 -20   2   0   10.49    0.42
 -20   2   0   11.65    0.58
 -20   2   0   10.14    0.35
  20   2   0   10.22    0.36
 -20   2   0   10.51    0.62
  20   2   0   10.09    0.56
  22  -2   0    0.64    0.13
  22  -2   0    0.46    0.11
  22  -2   0    0.54    0.20
  22  -2   0    0.43    0.05
 -22  -2   0    0.43    0.05
 -22  -2   0    0.49    0.09
  22  -2   0    0.22    0.08
 -22  -2   0    0.31    0.09
 -22  -2   0    0.48    0.10
  22  -2   0    0.39    0.07
 -22  -2   0    0.42    0.11
  22  -2   0    0.47    0.09
 -22  -2   0    0.26    0.10
 -22  -2   0    0.42    0.08
 -22  -2   0    0.41    0.05
  22  -2   0    0.42    0.10
  22  -2   0    0.46    0.05
 -22  -2   0    0.53    0.09
 -22  -2   0    0.35    0.17
  22   2   0    0.42    0.06
  22   2   0    0.42    0.08
  22   2   0    0.36    0.08
  22   2   0    0.32    0.15
 -22   2   0    0.56    0.12
  22   2   0    0.57    0.10
 -22   2   0    0.55    0.11
  22   2   0    0.36    0.11
 -22   2   0    0.44    0.05
 -22   2   0    0.60    0.11
 -22   2   0    0.54    0.18
 -22   2   0    0.47    0.11
 -22   2   0    0.35    0.07
 -22   2   0    0.61    0.06
  22   2   0    0.29    0.07
  22   2   0    0.46    0.04
  22   2   0    0.43    0.11
  22   2   0    0.45    0.09
 -22   2   0    0.44    0.09
  22   2   0    0.32    0.08
 -22   2   0    0.47    0.09
  22   2   0    0.38    0.07
 -22   2   0    0.64    0.14
 -22   2   0    0.09    0.15
  24  -2   0    6.45    0.24
  24  -2   0    5.87    0.34
  24  -2   0    5.71    0.32
  24  -2   0    6.07    0.32
 -24  -2   0    6.84    0.36
  24  -2   0    6.06    0.33
 -24  -2   0    6.44    0.50
 -24  -2   0    6.86    0.30
  24  -2   0    6.39    0.50
 -24  -2   0    6.28    0.31
 -24  -2   0    5.98    0.31
  24  -2   0    6.16    0.28
 -24  -2   0    6.02    0.33
 -24  -2   0    5.98    0.34
  24  -2   0    5.45    0.28
 -24  -2   0    5.61    0.30
  24  -2   0    6.32    0.30
  24  -2   0    6.97    0.37
 -24  -2   0    6.06    0.24
 -24  -2   0    5.53    0.27
  24   2   0    6.20    0.33
 -24   2   0    6.08    0.33
  24   2   0    6.31    0.29
  24   2   0    6.02    0.34
  24   2   0    6.52    0.25
  24   2   0    6.20    0.32
  24   2   0    5.53    0.33
  24   2   0    5.88    0.35
 -24   2   0    6.36    0.31
 -24   2   0    5.81    0.28
  24   2   0    6.05    0.28
 -24   2   0    6.18    0.23
  24   2   0    6.73    0.47
 -24   2   0    6.67    0.31
 -24   2   0    5.81    0.34
  24   2   0    6.00    0.32
  24   2   0    6.04    0.36
  24   2   0    6.01    0.30
 -24   2   0    6.17    0.32
 -24   2   0    6.46    0.46
 -24   2   0    5.57    0.31
 -24   2   0    5.69    0.49
 -24   2   0    6.28    0.28
 -24   2   0    5.96    0.33
  26  -2   0    1.49    0.10
  26  -2   0    1.04    0.15
 -26  -2   0    1.08    0.14
 -26  -2   0    1.17    0.13
 -26  -2   0    1.62    0.21
  26  -2   0    1.36    0.08
  26  -2   0    1.12    0.12
 -26  -2   0    1.21    0.19
  26  -2   0    1.40    0.30
 -26  -2   0    1.35    0.09
 -26  -2   0    1.04    0.13
 -26  -2   0    1.07    0.27
  26  -2   0    1.30    0.18
 -26   2   0    1.36    0.16
  26   2   0    1.57    0.16
 -26   2   0    1.01    0.12
 -26   2   0    1.48    0.28
  26   2   0    1.37    0.27
  26   2   0    1.50    0.17
  26   2   0    1.16    0.13
  26   2   0    1.29    0.18
  26   2   0    1.13    0.16
 -26   2   0    1.40    0.17
 -26   2   0    1.32    0.15
  26   2   0    1.24    0.10
 -26   2   0    0.88    0.14
 -26   2   0    1.41    0.18
 -26   2   0    1.40    0.09
  26   2   0    1.03    0.17
 -26   2   0    1.65    0.34
  28  -2   0    3.14    0.43
 -28  -2   0    2.87    0.21
  28  -2   0    3.30    0.14
 -28  -2   0    3.34    0.27
 -28  -2   0    3.12    0.16
  28  -2   0    3.45    0.16
 -28  -2   0    3.08    0.43
  28  -2   0    2.97    0.26
  28  -2   0    3.16    0.24
  28  -2   0    3.56    0.23
 -28  -2   0    2.94    0.22
  28  -2   0    3.13    0.20
 -28  -2   0    3.04    0.26
 -28   2   0    3.36    0.42
  28   2   0    3.39    0.22
  28   2   0    2.86    0.22
 -28   2   0    3.69    0.26
  28   2   0    3.34    0.17
  28   2   0    3.19    0.45
 -28   2   0    3.42    0.21
  28   2   0    3.03    0.25
 -28   2   0    3.51    0.15
 -28   2   0    3.27    0.25
  28   2   0    3.26    0.22
  28   2   0    3.70    0.28
 -28   2   0    3.04    0.22
 -28   2   0    4.15    0.25
 -28   2   0    3.77    0.49
 -28   2   0    3.49    0.25
  28   2   0    3.36    0.24
 -30  -2   0    0.51    0.14
  30  -2   0    0.28    0.09
 -30  -2   0    0.58    0.30
  30  -2   0    0.63    0.14
  30  -2   0    0.62    0.12
  30  -2   0    0.47    0.07
  30  -2   0    0.45    0.14
  30  -2   0    0.36    0.24
  30  -2   0    0.58    0.06
 -30  -2   0    0.34    0.06
 -30  -2   0    0.40    0.10
 -30  -2   0    0.56    0.12
 -30  -2   0    0.45    0.14
 -30   2   0    0.53    0.26
  30   2   0    0.49    0.07
 -30   2   0    0.39    0.10
 -30   2   0    0.78    0.15
  30   2   0    0.55    0.23
  30   2   0    0.45    0.10
  30   2   0    0.55    0.15
  30   2   0    0.52    0.14
 -30   2   0    0.52    0.10
 -30   2   0    0.55    0.06
 -30   2   0    0.41    0.11
  30   2   0    0.34    0.11
 -30   2   0    0.35    0.20
  32  -2   0    0.74    0.18
  32  -2   0    1.02    0.16
  32  -2   0    0.68    0.07
  32  -2   0    0.71    0.09
  32  -2   0    0.69    0.12
 -32  -2   0    0.68    0.08
 -32  -2   0    0.79    0.29
 -32  -2   0    0.62    0.14
 -32  -2   0    0.67    0.17
 -32  -2   0    0.73    0.17
 -32  -2   0    0.60    0.12
  32  -2   0    0.76    0.15
 -32   2   0    0.81    0.27
 -32   2   0    0.64    0.07
  32   2   0    0.67    0.08
  32   2   0    0.77    0.15
 -32   2   0    0.85    0.13
  32   2   0    0.80    0.17
 -32   2   0    0.73    0.15
 -32   2   0    0.80    0.13
  32   2   0    0.75    0.13
  32   2   0    0.84    0.17
 -32   2   0    0.60    0.15
 -34  -2   0    1.11    0.10
 -34  -2   0    1.25    0.34
  34  -2   0    1.13    0.11
 -34  -2   0    1.10    0.17
  34  -2   0    1.10    0.18
 -34  -2   0    0.91    0.19
  34  -2   0    1.27    0.23
  34  -2   0    1.22    0.15
 -34  -2   0    0.95    0.19
  34  -2   0    0.98    0.17
  34  -2   0    1.03    0.17
 -34  -2   0    0.93    0.15
  34   2   0    1.17    0.21
  34   2   0    0.96    0.11
 -34   2   0    1.41    0.34
 -34   2   0    1.00    0.18
 -34   2   0    1.31    0.17
  34   2   0    1.33    0.19
  34   2   0    1.48    0.23
 -34   2   0    1.04    0.17
 -34   2   0    1.25    0.15
  34   2   0    0.90    0.15
 -34   2   0    0.97    0.09
  36  -2   0    0.01    0.09
  36  -2   0    0.02    0.10
 -36  -2   0    0.31    0.25
 -36  -2   0   -0.14    0.08
  36  -2   0    0.02    0.06
  36  -2   0   -0.12    0.07
 -36  -2   0   -0.04    0.05
  36  -2   0    0.02    0.08
 -36  -2   0    0.15    0.14
 -36  -2   0   -0.03    0.17
 -36  -2   0    0.08    0.09
  36   2   0   -0.01    0.10
 -36   2   0   -0.09    0.07
 -36   2   0   -0.07    0.07
  36   2   0    0.07    0.04
  36   2   0   -0.04    0.10
 -36   2   0   -0.09    0.08
  36   2   0    0.05    0.07
 -36   2   0    0.02    0.21
 -36   2   0   -0.04    0.05
  36   2   0   -0.07    0.08
 -36   2   0    0.04    0.09
  36   2   0   -0.03    0.11
 -38  -2   0    1.16    0.37
  38  -2   0    0.90    0.10
 -38  -2   0    1.01    0.10
 -38  -2   0    0.67    0.15
 -38  -2   0    1.01    0.21
  38  -2   0    0.94    0.18
  38  -2   0    0.84    0.19
  38  -2   0    0.92    0.22
 -38  -2   0    1.34    0.24
 -38   2   0    0.89    0.10
 -38   2   0    0.91    0.19
  38   2   0    0.98    0.33
  38   2   0    1.02    0.21
  38   2   0    1.02    0.11
  38   2   0    1.20    0.10
 -38   2   0    1.30    0.36
 -38   2   0    0.89    0.19
  40  -2   0    0.13    0.13
 -40  -2   0    0.35    0.14
 -40  -2   0    0.13    0.15
  40  -2   0    0.02    0.11
  40  -2   0    0.17    0.13
 -40  -2   0    0.42    0.14
  40  -2   0    0.00    0.13
 -40  -2   0   -0.04    0.13
  40   2   0    0.25    0.13
  40   2   0    0.05    0.14
 -40   2   0    0.11    0.13
  40   2   0   -0.05    0.11
 -40   2   0    0.21    0.12
 -40   2   0    0.10    0.11
  42  -2   0    0.59    0.15
 -42  -2   0    0.49    0.19
 -42  -2   0    0.60    0.20
  42  -2   0    0.51    0.19
 -42  -2   0    0.96    0.19
  42  -2   0    1.02    0.21
  42  -2   0    0.61    0.18
  42   2   0    0.81    0.20
 -42   2   0    0.59    0.18
 -42   2   0    0.80    0.16
  42   2   0    0.64    0.16
 -42   2   0    0.83    0.19
  42   2   0    0.85    0.22
 -44  -2   0    0.13    0.16
  44  -2   0   -0.02    0.12
 -44  -2   0    0.32    0.18
  44  -2   0    0.01    0.12
  44  -2   0    0.05    0.13
 -44  -2   0    0.22    0.14
  44  -2   0    0.11    0.16
 -44   2   0    0.27    0.15
  44   2   0    0.07    0.16
  44   2   0    0.09    0.15
  44   2   0    0.12    0.14
 -44   2   0    0.06    0.13
 -44   2   0    0.17    0.13
  46  -2   0    0.03    0.13
 -46  -2   0   -0.09    0.13
  46  -2   0    0.18    0.16
 -46  -2   0    0.07    0.14
 -46   2   0    0.18    0.14
 -46   2   0   -0.03    0.12
  46   2   0    0.06    0.15
  46   2   0   -0.07    0.14
  46   2   0    0.29    0.18
 -46   2   0    0.01    0.13
   1  -3   0   74.87    2.51
  -1  -3   0   73.08    2.51
  -1  -3   0   70.02    2.49
  -1   3   0   73.65    2.50
   1   3   0   76.63    2.51
  -3  -3   0    2.20    0.08
  -3  -3   0    2.50    0.13
   3  -3   0    2.04    0.09
  -3  -3   0    2.31    0.15
  -3  -3   0    2.40    0.14
  -3  -3   0    2.36    0.10
   3  -3   0    2.20    0.09
  -3  -3   0    2.19    0.10
  -3  -3   0    2.19    0.14
  -3  -3   0    2.08    0.24
   3  -3   0    2.46    0.25
   3  -3   0    2.08    0.24
  -3  -3   0    2.13    0.14
   3  -3   0    2.33    0.15
   3  -3   0    2.31    0.15
  -3  -3   0    2.23    0.25
  -3   3   0    2.19    0.15
  -3   3   0    2.41    0.15
   3   3   0    2.22    0.13
  -3   3   0    2.44    0.15
  -3   3   0    2.42    0.15
   3   3   0    2.28    0.15
   3   3   0    2.64    0.15
   3   3   0    2.11    0.13
   3   3   0    1.98    0.23
   3   3   0    2.32    0.10
   3   3   0    2.08    0.12
  -3   3   0    2.01    0.23
  -3   3   0    2.17    0.09
  -3   3   0    2.51    0.26
  -3   3   0    2.22    0.12
  -3   3   0    2.31    0.10
  -3   3   0    2.27    0.13
   3   3   0    2.15    0.15
  -3   3   0    2.24    0.15
   3   3   0    2.14    0.14
   3   3   0    2.13    0.09
   3   3   0    2.40    0.25
   3   3   0    2.16    0.15
   5  -3   0    8.34    0.31
  -5  -3   0    8.13    0.33
  -5  -3   0    7.49    0.43
  -5  -3   0    8.13    0.33
   5  -3   0    8.15    0.27
  -5  -3   0    7.94    0.27
   5  -3   0    7.65    0.33
  -5  -3   0    7.68    0.33
   5  -3   0    8.20    0.33
  -5  -3   0    7.93    0.27
  -5  -3   0    8.43    0.31
   5  -3   0    7.12    0.42
  -5  -3   0    8.45    0.34
   5  -3   0    8.42    0.34
   5  -3   0    8.07    0.34
   5  -3   0    7.74    0.31
  -5  -3   0    7.84    0.30
   5  -3   0    7.80    0.45
   5  -3   0    7.65    0.33
  -5  -3   0    8.09    0.35
   5  -3   0    7.89    0.28
  -5  -3   0    8.09    0.26
  -5   3   0    8.23    0.34
   5   3   0    8.33    0.28
  -5   3   0    8.47    0.45
   5   3   0    8.22    0.35
   5   3   0    7.52    0.34
   5   3   0    8.16    0.32
   5   3   0    7.96    0.33
  -5   3   0    7.98    0.33
   5   3   0    7.74    0.34
   5   3   0    7.91    0.45
   5   3   0    7.81    0.43
   5   3   0    8.08    0.27
   5   3   0    8.22    0.34
  -5   3   0    7.65    0.31
  -5   3   0    8.00    0.30
  -5   3   0    8.23    0.33
   5   3   0    8.51    0.33
   5   3   0    7.56    0.31
  -5   3   0    7.83    0.34
  -5   3   0    7.87    0.40
  -5   3   0    7.79    0.43
  -5   3   0    8.07    0.32
  -5   3   0    8.00    0.27
  -5   3   0    8.26    0.27
   5   3   0    8.06    0.31
  -5   3   0    8.59    0.38
   7  -3   0    0.09    0.04
  -7  -3   0    0.08    0.01
   7  -3   0    0.03    0.04
  -7  -3   0    0.09    0.04
  -7  -3   0    0.04    0.02
  -7  -3   0    0.07    0.02
  -7  -3   0    0.06    0.05
  -7  -3   0    0.18    0.12
  -7  -3   0    0.12    0.05
  -7  -3   0    0.05    0.04
  -7  -3   0    0.11    0.04
  -7  -3   0    0.11    0.04
   7  -3   0    0.14    0.06
   7  -3   0    0.07    0.11
  -7  -3   0    0.09    0.05
   7  -3   0    0.15    0.03
   7  -3   0    0.06    0.02
   7  -3   0    0.09    0.10
   7  -3   0    0.08    0.04
   7  -3   0    0.03    0.04
   7  -3   0    0.10    0.04
   7  -3   0    0.13    0.05
   7  -3   0    0.07    0.05
   7   3   0    0.09    0.05
   7   3   0    0.04    0.04
   7   3   0    0.10    0.01
   7   3   0   -0.04    0.08
  -7   3   0    0.09    0.02
   7   3   0    0.05    0.04
   7   3   0    0.09    0.04
  -7   3   0    0.14    0.05
  -7   3   0    0.05    0.05
  -7   3   0    0.12    0.05
   7   3   0    0.05    0.05
   7   3   0    0.08    0.04
   7   3   0   -0.14    0.09
   7   3   0    0.01    0.04
  -7   3   0    0.14    0.05
   7   3   0    0.10    0.04
  -7   3   0    0.07    0.04
  -7   3   0    0.09    0.05
  -7   3   0    0.06    0.05
  -7   3   0    0.04    0.09
   7   3   0    0.08    0.03
  -7   3   0    0.05    0.02
  -7   3   0    0.00    0.10
  -7   3   0    0.03    0.03
   7   3   0    0.08    0.02
   7   3   0    0.15    0.06
   9  -3   0    1.02    0.06
  -9  -3   0    0.59    0.15
  -9   3   0    0.73    0.16
  11  -3   0    8.93    0.40
 -11  -3   0    9.49    0.39
 -11  -3   0    9.71    0.39
  11  -3   0    9.79    0.39
  11  -3   0   10.32    0.40
  11  -3   0    9.88    0.37
 -11  -3   0    9.77    0.40
  11  -3   0    9.62    0.33
  11  -3   0    9.88    0.37
  11  -3   0   10.45    0.41
 -11  -3   0    9.94    0.40
 -11  -3   0    9.42    0.36
 -11  -3   0   10.00    0.40
 -11  -3   0    8.86    0.40
 -11  -3   0   10.02    0.38
 -11  -3   0    9.80    0.33
  11  -3   0    9.52    0.40
  11  -3   0    9.99    0.41
  11  -3   0    9.56    0.52
  11  -3   0    9.45    0.41
  11  -3   0   10.04    0.54
  11  -3   0   10.02    0.33
 -11  -3   0    9.64    0.33
 -11  -3   0   10.05    0.42
 -11  -3   0   10.07    0.54
 -11   3   0    9.40    0.38
  11   3   0    9.37    0.42
  11   3   0    9.99    0.33
  11   3   0    9.62    0.39
 -11   3   0   10.41    0.37
 -11   3   0    9.57    0.38
  11   3   0    9.85    0.38
 -11   3   0    9.67    0.40
 -11   3   0    9.97    0.33
 -11   3   0    9.43    0.41
 -11   3   0    9.12    0.37
  11   3   0   10.19    0.31
 -11   3   0    9.65    0.42
 -11   3   0    9.93    0.55
  11   3   0    9.80    0.40
  11   3   0    9.88    0.39
  11   3   0   10.01    0.40
  11   3   0   10.06    0.37
 -11   3   0    9.29    0.50
 -11   3   0    9.54    0.33
  11   3   0    9.42    0.51
  11   3   0   10.26    0.42
  11   3   0    9.93    0.34
  13  -3   0   40.34    1.33
 -13  -3   0   37.69    1.32
 -13  -3   0   39.83    1.33
  13  -3   0   39.93    1.51
  13  -3   0   35.00    1.33
  13  -3   0   38.70    1.33
 -13  -3   0   39.37    1.33
  13  -3   0   38.83    1.33
 -13  -3   0   38.02    1.34
 -13  -3   0   37.96    1.49
  13  -3   0   38.30    1.29
 -13  -3   0   39.58    1.32
 -13  -3   0   39.34    1.23
  13  -3   0   37.86    1.25
  13  -3   0   40.10    1.33
 -13  -3   0   39.31    1.30
 -13  -3   0   38.63    1.28
 -13  -3   0   38.41    1.25
 -13  -3   0   39.69    1.35
  13  -3   0   39.88    1.31
 -13  -3   0   38.82    1.31
  13  -3   0   39.88    1.28
  13  -3   0   39.27    1.33
  13  -3   0   41.34    1.50
 -13   3   0   37.21    1.25
 -13   3   0   38.94    1.25
 -13   3   0   39.57    1.51
  13   3   0   39.38    1.23
  13   3   0   38.36    1.32
  13   3   0   39.20    1.46
  13   3   0   39.21    1.24
  13   3   0   41.47    1.33
  13   3   0   39.78    1.30
  13   3   0   37.87    1.31
 -13   3   0   41.64    1.31
 -13   3   0   39.81    1.31
 -13   3   0   38.24    1.34
 -13   3   0   39.79    1.32
 -13   3   0   38.53    1.35
 -13   3   0   38.89    1.28
 -13   3   0   40.74    1.47
  13   3   0   39.03    1.29
  13   3   0   40.55    1.35
  13   3   0   37.38    1.26
 -13   3   0   38.64    1.29
  13   3   0   40.29    1.31
  13   3   0   40.41    1.35
 -15  -3   0    0.14    0.08
  15  -3   0    0.12    0.07
 -15  -3   0    0.06    0.12
 -15  -3   0    0.07    0.05
  15  -3   0    0.08    0.03
 -15  -3   0    0.10    0.03
 -15  -3   0    0.04    0.04
  15  -3   0    0.14    0.05
  15  -3   0    0.04    0.04
  15  -3   0    0.10    0.06
  15  -3   0    0.13    0.05
  15  -3   0    0.06    0.03
 -15  -3   0    0.08    0.05
  15  -3   0    0.12    0.13
  15  -3   0    0.02    0.06
  15  -3   0    0.18    0.07
 -15  -3   0    0.11    0.06
 -15  -3   0    0.15    0.06
 -15  -3   0    0.07    0.05
  15  -3   0   -0.02    0.06
  15  -3   0    0.14    0.06
 -15  -3   0    0.12    0.06
 -15  -3   0    0.10    0.06
 -15  -3   0    0.07    0.03
 -15  -3   0    0.16    0.03
  15  -3   0    0.29    0.16
 -15   3   0    0.04    0.11
  15   3   0    0.07    0.06
  15   3   0    0.08    0.06
  15   3   0    0.11    0.03
 -15   3   0    0.08    0.13
 -15   3   0    0.16    0.06
 -15   3   0    0.15    0.07
 -15   3   0    0.20    0.08
 -15   3   0    0.08    0.06
  15   3   0    0.15    0.07
  15   3   0   -0.08    0.08
  15   3   0    0.18    0.08
 -15   3   0    0.12    0.05
  15   3   0    0.09    0.03
  15   3   0    0.15    0.06
 -15   3   0    0.08    0.05
  15   3   0    0.11    0.06
 -15   3   0    0.14    0.03
 -15   3   0    0.13    0.05
  15   3   0    0.15    0.05
 -15   3   0    0.06    0.03
  15   3   0    0.12    0.02
  15   3   0    0.08    0.05
  17  -3   0   33.99    1.17
  17  -3   0   33.68    1.18
 -17  -3   0   33.81    1.20
 -17  -3   0   32.29    1.18
  17  -3   0   34.31    1.18
  17  -3   0   32.56    1.19
  17  -3   0   34.42    1.20
  17  -3   0   34.50    1.38
 -17  -3   0   34.80    1.18
 -17  -3   0   33.62    1.09
 -17  -3   0   33.07    1.37
 -17  -3   0   33.01    1.12
 -17  -3   0   33.95    1.21
  17  -3   0   33.50    1.19
  17  -3   0   32.67    1.09
 -17  -3   0   34.32    1.17
  17  -3   0   35.24    1.15
 -17  -3   0   32.53    1.09
  17  -3   0   33.05    1.14
 -17  -3   0   33.41    1.15
 -17  -3   0   32.52    1.17
 -17  -3   0   34.53    1.07
 -17  -3   0   33.13    1.16
  17  -3   0   33.03    1.09
  17  -3   0   34.21    1.13
 -17   3   0   33.75    1.09
 -17   3   0   32.45    1.14
  17   3   0   33.81    1.07
 -17   3   0   34.47    1.39
 -17   3   0   33.62    1.08
  17   3   0   35.50    1.21
 -17   3   0   33.88    1.16
 -17   3   0   34.91    1.15
  17   3   0   34.83    1.18
 -17   3   0   34.64    1.13
  17   3   0   33.53    1.13
  17   3   0   33.10    1.32
 -17   3   0   33.89    1.20
  17   3   0   34.73    1.10
  17   3   0   35.16    1.15
  17   3   0   33.76    1.18
  17   3   0   33.83    1.08
  17   3   0   33.33    1.16
 -17   3   0   33.83    1.21
  17   3   0   36.27    1.17
 -17   3   0   35.59    1.18
  17   3   0   33.81    1.20
 -17   3   0   32.98    1.32
 -19  -3   0    1.16    0.06
  19  -3   0    1.04    0.07
 -19  -3   0    0.94    0.14
  19  -3   0    1.07    0.14
  19  -3   0    1.15    0.14
  19  -3   0    1.22    0.08
 -19  -3   0    1.21    0.13
  19  -3   0    0.97    0.15
  19  -3   0    1.07    0.14
  19  -3   0    1.11    0.11
 -19  -3   0    0.89    0.22
  19  -3   0    1.09    0.12
 -19  -3   0    1.18    0.12
 -19  -3   0    1.12    0.15
  19  -3   0    1.62    0.29
  19  -3   0    1.25    0.16
 -19  -3   0    1.22    0.14
  19  -3   0    1.03    0.16
  19  -3   0    1.16    0.12
 -19  -3   0    1.09    0.14
 -19  -3   0    1.18    0.15
 -19  -3   0    0.87    0.13
 -19  -3   0    1.19    0.11
 -19  -3   0    1.15    0.08
 -19  -3   0    1.07    0.07
 -19   3   0    1.07    0.12
  19   3   0    1.01    0.12
 -19   3   0    0.98    0.12
 -19   3   0    1.37    0.27
  19   3   0    1.02    0.14
 -19   3   0    1.19    0.12
 -19   3   0    0.92    0.07
  19   3   0    1.03    0.21
  19   3   0    1.03    0.13
 -19   3   0    1.37    0.19
  19   3   0    1.03    0.12
  19   3   0    1.01    0.15
  19   3   0    1.01    0.08
 -19   3   0    1.02    0.13
 -19   3   0    1.09    0.12
  19   3   0    1.02    0.07
 -19   3   0    1.13    0.07
 -19   3   0    1.00    0.20
  19   3   0    1.19    0.11
  19   3   0    1.03    0.05
  19   3   0    1.06    0.15
 -21  -3   0    1.18    0.08
  21  -3   0    1.34    0.17
 -21  -3   0    1.50    0.14
  21  -3   0    1.31    0.16
 -21  -3   0    1.23    0.17
 -21  -3   0    1.37    0.18
  21  -3   0    1.10    0.12
  21  -3   0    1.27    0.12
 -21  -3   0    1.22    0.14
 -21  -3   0    1.04    0.13
  21  -3   0    1.38    0.09
  21  -3   0    1.17    0.13
 -21  -3   0    1.19    0.15
  21  -3   0    1.21    0.15
  21  -3   0    1.37    0.27
 -21  -3   0    1.33    0.06
  21  -3   0    1.19    0.14
  21  -3   0    1.16    0.09
 -21  -3   0    1.41    0.09
  21  -3   0    1.37    0.17
 -21  -3   0    0.93    0.13
  21  -3   0    1.14    0.15
 -21  -3   0    1.46    0.11
 -21  -3   0    1.41    0.27
  21   3   0    1.43    0.12
 -21   3   0    1.23    0.08
 -21   3   0    1.32    0.15
 -21   3   0    1.60    0.17
  21   3   0    1.46    0.14
 -21   3   0    1.25    0.14
  21   3   0    1.22    0.14
 -21   3   0    1.34    0.08
  21   3   0    1.37    0.08
  21   3   0    1.29    0.15
 -21   3   0    1.55    0.15
 -21   3   0    1.68    0.30
 -21   3   0    1.58    0.13
  21   3   0    1.14    0.16
 -21   3   0    1.49    0.19
  21   3   0    1.73    0.26
 -21   3   0    1.47    0.12
 -21   3   0    1.45    0.15
  21   3   0    1.53    0.18
  21   3   0    1.61    0.10
 -21   3   0    1.49    0.25
 -21   3   0    1.33    0.17
  21   3   0    1.32    0.06
  21   3   0    1.37    0.16
 -23  -3   0    0.45    0.11
  23  -3   0    0.32    0.08
  23  -3   0    0.38    0.19
  23  -3   0    0.35    0.11
 -23  -3   0    0.48    0.10
  23  -3   0    0.30    0.10
 -23  -3   0    0.33    0.09
 -23  -3   0    0.29    0.11
 -23  -3   0    0.42    0.12
 -23  -3   0    0.38    0.11
 -23  -3   0    0.35    0.05
 -23  -3   0    0.08    0.17
 -23  -3   0    0.21    0.06
 -23  -3   0    0.39    0.10
  23  -3   0    0.34    0.08
  23  -3   0    0.43    0.11
  23  -3   0    0.39    0.09
  23  -3   0    0.29    0.05
  23  -3   0    0.32    0.11
  23  -3   0    0.39    0.11
  23  -3   0    0.37    0.10
 -23  -3   0    0.37    0.03
 -23  -3   0    0.34    0.09
 -23   3   0    0.31    0.05
 -23   3   0    0.54    0.14
  23   3   0    0.50    0.11
 -23   3   0    0.32    0.09
 -23   3   0    0.37    0.08
  23   3   0    0.27    0.11
  23   3   0    0.36    0.08
 -23   3   0    0.23    0.11
  23   3   0    0.17    0.10
 -23   3   0    0.26    0.19
 -23   3   0    0.25    0.09
  23   3   0    0.23    0.05
 -23   3   0    0.57    0.11
  23   3   0    0.50    0.11
  23   3   0    0.13    0.15
 -23   3   0    0.33    0.10
  23   3   0    0.39    0.09
  23   3   0    0.32    0.07
  23   3   0    0.37    0.03
 -23   3   0    0.26    0.07
 -23   3   0    0.46    0.19
  23   3   0    0.48    0.10
 -23   3   0    0.26    0.09
  23   3   0    0.40    0.14
 -25  -3   0    2.53    0.13
 -25  -3   0    2.27    0.38
  25  -3   0    1.95    0.22
 -25  -3   0    2.44    0.18
  25  -3   0    2.20    0.22
  25  -3   0    2.17    0.23
  25  -3   0    2.11    0.35
  25  -3   0    2.30    0.13
 -25  -3   0    1.89    0.23
  25  -3   0    1.99    0.17
 -25  -3   0    2.43    0.23
  25  -3   0    2.50    0.17
 -25  -3   0    2.40    0.25
  25   3   0    2.22    0.22
 -25   3   0    2.84    0.36
 -25   3   0    2.58    0.25
  25   3   0    2.34    0.14
  25   3   0    2.66    0.27
  25   3   0    2.18    0.17
 -25   3   0    1.99    0.19
 -25   3   0    3.24    0.44
  25   3   0    2.58    0.20
  25   3   0    1.90    0.19
  25   3   0    2.86    0.37
 -25   3   0    2.36    0.18
 -25   3   0    2.17    0.17
 -25   3   0    2.39    0.12
 -25   3   0    2.19    0.19
  25   3   0    2.33    0.10
 -25   3   0    2.31    0.19
  25   3   0    2.34    0.25
 -27  -3   0    3.06    0.44
 -27  -3   0    2.59    0.27
  27  -3   0    2.37    0.26
  27  -3   0    2.42    0.23
 -27  -3   0    2.56    0.14
 -27  -3   0    2.84    0.22
  27  -3   0    2.62    0.14
 -27  -3   0    2.95    0.20
  27  -3   0    2.65    0.18
  27  -3   0    2.57    0.22
  27  -3   0    2.57    0.20
 -27  -3   0    2.16    0.25
  27  -3   0    2.69    0.42
  27   3   0    2.40    0.19
 -27   3   0    2.59    0.18
 -27   3   0    2.49    0.13
  27   3   0    2.67    0.15
 -27   3   0    3.05    0.40
 -27   3   0    2.66    0.21
  27   3   0    2.39    0.35
  27   3   0    2.13    0.24
 -27   3   0    2.78    0.27
 -27   3   0    2.70    0.20
 -27   3   0    2.65    0.22
 -27   3   0    2.48    0.41
  27   3   0    2.63    0.28
  27   3   0    2.61    0.11
  27   3   0    2.15    0.19
 -27   3   0    2.81    0.22
 -29  -3   0    0.13    0.10
  29  -3   0    0.08    0.08
  29  -3   0    0.08    0.04
 -29  -3   0   -0.17    0.18
 -29  -3   0    0.05    0.08
  29  -3   0    0.00    0.05
  29  -3   0   -0.06    0.08
 -29  -3   0    0.03    0.04
 -29  -3   0   -0.03    0.10
  29  -3   0   -0.11    0.06
  29  -3   0   -0.04    0.08
 -29  -3   0   -0.01    0.07
  29  -3   0    0.11    0.08
  29  -3   0    0.12    0.21
 -29   3   0    0.03    0.06
 -29   3   0   -0.07    0.07
  29   3   0   -0.04    0.07
  29   3   0    0.02    0.03
 -29   3   0    0.11    0.09
  29   3   0   -0.05    0.04
  29   3   0    0.03    0.09
  29   3   0    0.16    0.18
 -29   3   0   -0.05    0.03
 -29   3   0    0.06    0.08
 -29   3   0    0.04    0.18
  29   3   0   -0.02    0.09
  29   3   0    0.01    0.09
 -29   3   0    0.19    0.24
  31  -3   0    0.60    0.17
 -31  -3   0    0.60    0.27
  31  -3   0    0.97    0.13
 -31  -3   0    0.98    0.19
 -31  -3   0    1.01    0.15
  31  -3   0    0.97    0.08
 -31  -3   0    0.82    0.15
  31  -3   0    1.15    0.11
  31  -3   0    0.66    0.14
 -31  -3   0    0.69    0.08
  31  -3   0    1.19    0.16
 -31  -3   0    1.04    0.19
  31   3   0    0.91    0.16
 -31   3   0    1.01    0.15
 -31   3   0    1.00    0.28
  31   3   0    0.83    0.18
 -31   3   0    0.73    0.14
 -31   3   0    0.81    0.08
 -31   3   0    1.03    0.15
 -31   3   0    0.94    0.13
  31   3   0    0.91    0.18
  31   3   0    0.87    0.09
  31   3   0    0.96    0.14
 -31   3   0    0.90    0.16
  31   3   0    0.81    0.06
 -33  -3   0    0.05    0.12
  33  -3   0    0.18    0.13
  33  -3   0    0.15    0.08
  33  -3   0    0.16    0.09
  33  -3   0   -0.01    0.05
 -33  -3   0    0.23    0.10
  33  -3   0   -0.06    0.08
 -33  -3   0    0.03    0.05
  33  -3   0    0.11    0.05
 -33  -3   0   -0.03    0.10
 -33  -3   0    0.23    0.23
 -33  -3   0    0.22    0.12
  33   3   0    0.06    0.11
 -33   3   0    0.11    0.08
 -33   3   0    0.09    0.08
 -33   3   0    0.09    0.05
  33   3   0   -0.04    0.10
 -33   3   0    0.15    0.19
  33   3   0    0.08    0.06
 -33   3   0    0.06    0.09
 -33   3   0    0.18    0.11
  33   3   0    0.10    0.10
  33   3   0    0.11    0.03
  33   3   0    0.01    0.08
  35  -3   0    0.53    0.15
 -35  -3   0    0.35    0.15
 -35  -3   0    0.60    0.30
 -35  -3   0    0.60    0.15
  35  -3   0    0.86    0.16
  35  -3   0    0.44    0.21
  35  -3   0    0.57    0.09
 -35  -3   0    0.58    0.14
 -35  -3   0    0.59    0.08
  35  -3   0    0.76    0.14
 -35  -3   0    0.57    0.27
 -35   3   0    0.55    0.15
  35   3   0    0.82    0.20
 -35   3   0    0.54    0.15
  35   3   0    0.46    0.09
  35   3   0    0.52    0.13
  35   3   0    0.38    0.15
 -35   3   0    0.49    0.08
 -35   3   0    0.77    0.14
 -35   3   0    1.08    0.32
  35   3   0    0.28    0.13
 -35   3   0    0.79    0.14
  37  -3   0    0.37    0.13
 -37  -3   0    0.48    0.31
  37  -3   0    0.36    0.19
 -37  -3   0    0.15    0.11
  37  -3   0    0.36    0.16
 -37  -3   0    0.49    0.17
 -37  -3   0    0.74    0.25
 -37  -3   0    0.17    0.14
  37  -3   0    0.19    0.13
 -37  -3   0    0.41    0.08
  37  -3   0    0.26    0.07
  37  -3   0    0.29    0.12
  37   3   0    0.41    0.09
  37   3   0    0.47    0.16
 -37   3   0    0.85    0.30
 -37   3   0    0.31    0.14
 -37   3   0    0.22    0.14
  37   3   0    0.46    0.16
 -37   3   0    0.34    0.14
  37   3   0    0.28    0.18
  37   3   0    0.16    0.14
 -37   3   0    0.41    0.07
  39  -3   0   -0.02    0.12
  39  -3   0    0.04    0.11
 -39  -3   0    0.13    0.14
 -39  -3   0    0.13    0.14
  39  -3   0   -0.06    0.09
  39  -3   0    0.02    0.11
 -39  -3   0    0.10    0.11
 -39  -3   0    0.01    0.11
 -39   3   0    0.07    0.11
  39   3   0    0.01    0.11
 -39   3   0   -0.06    0.10
  39   3   0   -0.08    0.12
 -39   3   0   -0.07    0.10
  39   3   0    0.10    0.14
 -41  -3   0    0.34    0.16
  41  -3   0    0.05    0.12
  41  -3   0    0.50    0.20
  41  -3   0    0.37    0.18
  41  -3   0    0.29    0.12
 -41  -3   0    0.22    0.14
 -41  -3   0    0.23    0.13
 -41  -3   0    0.53    0.18
  41   3   0    0.43    0.15
 -41   3   0    0.39    0.15
  41   3   0    0.31    0.16
  41   3   0    0.72    0.23
 -41   3   0    0.24    0.12
 -41   3   0    0.15    0.13
 -43  -3   0    0.07    0.14
  43  -3   0   -0.06    0.15
  43  -3   0   -0.07    0.10
 -43  -3   0   -0.08    0.15
 -43  -3   0    0.20    0.14
  43  -3   0   -0.07    0.12
  43   3   0    0.11    0.16
 -43   3   0    0.08    0.12
  43   3   0   -0.16    0.11
 -43   3   0   -0.10    0.10
  43   3   0   -0.29    0.11
 -43   3   0    0.02    0.11
  45  -3   0    0.34    0.15
 -45  -3   0    0.14    0.13
 -45  -3   0    0.32    0.18
 -45  -3   0   -0.04    0.14
  45  -3   0   -0.04    0.12
  45  -3   0    0.01    0.17
  45   3   0    0.01    0.16
  45   3   0    0.38    0.21
 -45   3   0    0.05    0.13
 -45   3   0   -0.08    0.11
  45   3   0    0.14    0.14
 -45   3   0   -0.03    0.11
   0  -4   0   49.32    1.60
   0  -4   0   48.39    1.62
   0  -4   0   48.15    1.62
   0  -4   0   47.50    1.57
   0  -4   0   47.30    1.60
   0  -4   0   48.03    1.52
   0  -4   0   47.81    1.61
   0  -4   0   47.74    1.52
   0  -4   0   46.70    1.60
   0  -4   0   47.35    1.60
   0  -4   0   48.38    1.57
   0  -4   0   47.35    1.77
   0   4   0   47.30    1.57
   0   4   0   47.09    1.57
   0   4   0   48.19    1.59
   0   4   0   48.30    1.59
   0   4   0   50.53    1.79
   0   4   0   48.81    1.52
   0   4   0   48.94    1.62
   0   4   0   47.52    1.60
   0   4   0   50.03    1.62
   0   4   0   45.14    1.52
   0   4   0   47.51    1.76
  -2  -4   0    0.27    0.07
   2  -4   0    0.25    0.04
   2  -4   0    0.19    0.13
  -2  -4   0    0.18    0.06
  -2  -4   0    0.18    0.05
  -2  -4   0    0.33    0.14
   2  -4   0    0.18    0.07
  -2  -4   0    0.03    0.06
   2  -4   0    0.16    0.07
   2  -4   0    0.17    0.07
   2  -4   0    0.09    0.07
  -2  -4   0    0.17    0.07
   2  -4   0    0.12    0.03
  -2  -4   0    0.15    0.03
  -2  -4   0    0.13    0.06
  -2  -4   0    0.07    0.06
   2  -4   0    0.16    0.05
   2  -4   0    0.15    0.06
   2  -4   0    0.13    0.08
  -2  -4   0    0.15    0.07
   2  -4   0    0.12    0.05
  -2  -4   0    0.15    0.07
  -2  -4   0    0.22    0.04
   2   4   0    0.07    0.06
  -2   4   0    0.12    0.12
  -2   4   0    0.13    0.03
  -2   4   0    0.11    0.13
  -2   4   0    0.19    0.08
  -2   4   0    0.19    0.06
   2   4   0    0.10    0.13
   2   4   0    0.19    0.06
  -2   4   0    0.26    0.07
  -2   4   0    0.14    0.03
   2   4   0    0.21    0.08
   2   4   0    0.21    0.07
   2   4   0    0.19    0.07
  -2   4   0    0.08    0.06
   2   4   0    0.11    0.06
  -2   4   0    0.16    0.06
   2   4   0    0.17    0.03
   2   4   0    0.17    0.14
  -2   4   0    0.15    0.07
   2   4   0    0.12    0.03
   2   4   0    0.12    0.05
  -2   4   0    0.00    0.05
  -2   4   0    0.19    0.06
  -4  -4   0   65.15    2.42
  -4  -4   0   66.68    2.19
   4  -4   0   65.16    2.13
   4  -4   0   67.98    2.08
   4  -4   0   68.32    2.18
   4  -4   0   67.14    2.18
  -4  -4   0   61.26    2.33
  -4  -4   0   65.86    2.13
  -4  -4   0   66.55    2.06
   4  -4   0   67.12    2.34
   4  -4   0   67.87    2.17
  -4  -4   0   66.39    2.08
  -4  -4   0   67.83    2.16
  -4  -4   0   66.71    2.17
   4  -4   0   68.87    2.48
   4  -4   0   65.98    2.17
   4   4   0   66.20    2.16
   4   4   0   62.93    2.12
   4   4   0   65.27    2.08
   4   4   0   66.31    2.36
   4   4   0   66.59    2.14
   4   4   0   64.42    2.08
  -4   4   0   65.90    2.33
  -4   4   0   64.90    2.13
  -4   4   0   62.96    2.15
  -4   4   0   63.75    2.08
  -4   4   0   65.97    2.18
  -4   4   0   65.51    2.08
  -4   4   0   67.25    2.19
  -4   4   0   67.14    2.13
   4   4   0   66.46    2.18
  -6  -4   0   18.65    0.67
  -6  -4   0   18.41    0.70
   6  -4   0   19.01    0.62
   6  -4   0   19.73    0.71
   6  -4   0   18.29    0.62
   6  -4   0   18.68    0.71
  -6  -4   0   18.25    0.69
  -6  -4   0   17.61    0.66
   6  -4   0   19.11    0.85
   6  -4   0   19.23    0.71
   6  -4   0   19.38    0.69
   6  -4   0   19.13    0.66
  -6  -4   0   17.98    0.69
  -6  -4   0   19.31    0.73
   6  -4   0   18.30    0.66
   6  -4   0   18.95    0.87
   6  -4   0   19.35    0.70
  -6  -4   0   18.03    0.62
  -6  -4   0   18.72    0.62
  -6  -4   0   18.78    0.70
  -6  -4   0   17.37    0.85
  -6  -4   0   19.07    0.60
   6   4   0   18.37    0.68
   6   4   0   19.20    0.62
   6   4   0   18.44    0.70
   6   4   0   18.20    0.84
   6   4   0   18.91    0.71
  -6   4   0   19.29    0.88
  -6   4   0   19.16    0.67
  -6   4   0   19.39    0.66
  -6   4   0   18.45    0.71
  -6   4   0   18.98    0.62
   6   4   0   19.25    0.62
   6   4   0   18.64    0.69
   6   4   0   19.52    0.67
   6   4   0   18.93    0.66
  -6   4   0   19.15    0.70
  -6   4   0   18.91    0.70
   6   4   0   18.79    0.88
   6   4   0   18.76    0.68
  -6   4   0   18.54    0.68
   6   4   0   19.71    0.72
  -6   4   0   19.40    0.62
  -6   4   0   18.43    0.72
  -6   4   0   19.30    0.69
   6   4   0   19.42    0.72
  -6   4   0   18.40    0.68
  -6   4   0   17.29    0.83
  -8  -4   0   19.51    0.73
   8  -4   0   18.18    0.70
   8  -4   0   18.73    0.71
  -8  -4   0   18.07    0.70
  -8  -4   0   18.19    0.69
   8  -4   0   19.37    0.66
  -8  -4   0   19.13    0.67
  -8  -4   0   18.02    0.70
   8  -4   0   18.47    0.85
   8  -4   0   16.51    0.85
  -8  -4   0   18.26    0.61
   8  -4   0   18.86    0.61
   8  -4   0   19.16    0.71
  -8  -4   0   18.39    0.65
  -8  -4   0   17.92    0.61
  -8  -4   0   19.08    0.59
   8  -4   0   18.78    0.70
   8  -4   0   18.89    0.67
   8  -4   0   18.89    0.69
  -8  -4   0   18.19    0.69
   8  -4   0   18.86    0.62
  -8  -4   0   17.71    0.86
  -8   4   0   17.87    0.71
  -8   4   0   18.63    0.68
  -8   4   0   18.32    0.69
   8   4   0   20.83    0.86
   8   4   0   19.16    0.72
   8   4   0   18.27    0.66
  -8   4   0   17.75    0.86
  -8   4   0   18.54    0.65
  -8   4   0   18.03    0.66
   8   4   0   18.88    0.69
  -8   4   0   18.20    0.61
   8   4   0   18.72    0.71
   8   4   0   19.12    0.71
  -8   4   0   19.44    0.70
  -8   4   0   18.92    0.70
   8   4   0   18.52    0.70
   8   4   0   19.68    0.90
  -8   4   0   19.39    0.85
  -8   4   0   18.90    0.68
   8   4   0   18.87    0.68
   8   4   0   19.27    0.68
   8   4   0   18.50    0.61
   8   4   0   19.14    0.67
  -8   4   0   17.73    0.71
  10  -4   0   54.53    1.82
 -10  -4   0   56.65    1.91
  10  -4   0   56.57    1.88
  10  -4   0   53.90    1.91
 -10  -4   0   58.33    1.80
  10  -4   0   60.10    2.13
 -10  -4   0   60.84    2.14
 -10  -4   0   54.28    1.82
  10  -4   0   59.43    1.93
  10  -4   0   57.90    1.93
 -10  -4   0   60.11    1.89
 -10  -4   0   55.25    1.90
  10  -4   0   58.82    1.87
 -10  -4   0   56.39    1.84
 -10  -4   0   55.28    1.86
  10  -4   0   58.58    1.92
 -10  -4   0   58.99    1.91
  10  -4   0   59.36    2.10
  10  -4   0   55.29    1.83
 -10  -4   0   60.02    1.95
  10  -4   0   57.35    1.92
  10   4   0   56.39    1.91
  10   4   0   57.57    1.82
  10   4   0   60.18    1.95
 -10   4   0   56.83    1.94
  10   4   0   58.05    1.94
 -10   4   0   58.49    1.94
  10   4   0   57.43    1.88
 -10   4   0   58.30    1.87
  10   4   0   59.67    1.83
 -10   4   0   57.86    1.91
  10   4   0   60.54    2.16
 -10   4   0   58.45    1.89
 -10   4   0   57.57    1.91
 -10   4   0   58.69    1.82
 -10   4   0   56.97    1.88
 -10   4   0   57.17    2.11
  10   4   0   57.03    1.92
  10   4   0   55.58    1.89
 -10   4   0   56.67    1.82
  10   4   0   59.38    2.09
 -10   4   0   60.50    2.09
  10   4   0   56.55    1.90
  10   4   0   55.71    1.91
  10   4   0   56.62    1.87
  12  -4   0    0.69    0.11
  12  -4   0    0.81    0.11
  12  -4   0    0.64    0.10
 -12  -4   0    0.79    0.06
 -12  -4   0    0.81    0.11
  12  -4   0    0.96    0.07
  12  -4   0    0.95    0.21
  12  -4   0    0.80    0.11
  12  -4   0    0.86    0.10
  12  -4   0    0.83    0.10
 -12  -4   0    0.83    0.07
 -12  -4   0    0.93    0.22
  12  -4   0    0.91    0.23
  12  -4   0    0.75    0.12
  12  -4   0    0.74    0.11
 -12  -4   0    0.69    0.10
  12  -4   0    0.84    0.13
 -12  -4   0    0.74    0.09
  12  -4   0    0.83    0.07
 -12  -4   0    0.81    0.12
 -12  -4   0    1.03    0.15
 -12  -4   0    0.98    0.11
 -12  -4   0    0.77    0.11
  12   4   0    0.98    0.11
  12   4   0    0.68    0.11
  12   4   0    0.71    0.10
 -12   4   0    0.90    0.06
  12   4   0    0.84    0.10
  12   4   0    1.00    0.23
  12   4   0    0.61    0.10
  12   4   0    0.79    0.13
 -12   4   0    0.74    0.12
 -12   4   0    0.82    0.13
  12   4   0    0.72    0.10
  12   4   0    0.74    0.11
  12   4   0    0.81    0.06
  12   4   0    0.88    0.04
  12   4   0    0.73    0.13
 -12   4   0    1.00    0.21
 -12   4   0    0.99    0.10
 -12   4   0    0.60    0.19
 -12   4   0    0.90    0.11
 -12   4   0    0.83    0.11
 -12   4   0    0.70    0.10
 -12   4   0    0.72    0.10
 -12   4   0    0.83    0.07
  12   4   0    0.68    0.18
  14  -4   0   32.37    1.33
 -14  -4   0   31.58    1.11
  14  -4   0   32.25    1.30
  14  -4   0   31.92    1.11
  14  -4   0   31.38    1.10
  14  -4   0   29.66    1.11
 -14  -4   0   31.30    1.01
 -14  -4   0   30.46    1.31
  14  -4   0   30.51    1.12
  14  -4   0   30.92    1.07
  14  -4   0   31.25    1.11
  14  -4   0   32.32    1.06
 -14  -4   0   31.66    1.08
 -14  -4   0   29.94    1.10
 -14  -4   0   29.34    1.01
 -14  -4   0   30.21    1.09
  14  -4   0   31.12    1.01
  14  -4   0   32.24    1.08
 -14  -4   0   31.65    1.10
 -14  -4   0   31.12    1.14
 -14  -4   0   30.19    1.05
 -14  -4   0   29.24    1.12
 -14  -4   0   31.60    1.09
  14  -4   0   30.39    1.11
  14  -4   0   30.77    1.01
  14   4   0   31.42    1.02
 -14   4   0   31.31    1.00
 -14   4   0   32.19    1.10
 -14   4   0   31.18    1.07
 -14   4   0   32.21    1.03
 -14   4   0   31.36    1.08
 -14   4   0   30.98    1.13
  14   4   0   31.40    0.98
  14   4   0   30.01    1.08
  14   4   0   31.85    1.08
  14   4   0   31.69    1.11
  14   4   0   32.27    1.14
 -14   4   0   33.00    1.28
  14   4   0   33.16    1.28
  14   4   0   31.37    1.11
 -14   4   0   31.70    1.14
  14   4   0   32.41    1.09
 -14   4   0   30.84    1.31
  14   4   0   30.71    1.01
 -14   4   0   32.24    1.06
  14   4   0   30.31    1.05
  14   4   0   30.33    1.13
 -14   4   0   31.93    1.08
  16  -4   0    0.12    0.15
 -16  -4   0    0.11    0.08
 -16  -4   0    0.04    0.15
 -16  -4   0    0.19    0.07
  16  -4   0    0.24    0.08
  16  -4   0    0.14    0.04
  16  -4   0    0.15    0.06
 -16  -4   0    0.21    0.07
 -16  -4   0    0.06    0.05
 -16  -4   0    0.12    0.07
  16  -4   0    0.12    0.04
  16  -4   0    0.18    0.07
 -16  -4   0    0.13    0.04
  16  -4   0   -0.01    0.06
 -16  -4   0    0.09    0.06
 -16  -4   0    0.00    0.06
 -16  -4   0    0.14    0.04
 -16  -4   0    0.15    0.03
  16  -4   0    0.04    0.07
  16  -4   0    0.35    0.18
  16  -4   0    0.12    0.06
  16  -4   0    0.19    0.06
  16   4   0    0.11    0.07
 -16   4   0    0.13    0.06
 -16   4   0    0.09    0.03
 -16   4   0    0.14    0.09
 -16   4   0    0.09    0.06
  16   4   0    0.03    0.08
 -16   4   0    0.32    0.10
 -16   4   0    0.04    0.03
  16   4   0    0.07    0.04
  16   4   0    0.13    0.08
  16   4   0    0.14    0.06
 -16   4   0   -0.04    0.12
 -16   4   0    0.20    0.07
 -16   4   0    0.11    0.06
  16   4   0    0.10    0.02
 -16   4   0    0.08    0.05
  16   4   0    0.14    0.06
  16   4   0    0.11    0.13
  16   4   0    0.10    0.07
  16   4   0    0.12    0.03
 -16   4   0    0.17    0.16
  16   4   0    0.12    0.06
  16   4   0    0.21    0.08
  18  -4   0    1.85    0.15
 -18  -4   0    1.79    0.18
 -18  -4   0    1.91    0.09
  18  -4   0    1.41    0.18
  18  -4   0    1.41    0.28
 -18  -4   0    1.95    0.15
 -18  -4   0    1.87    0.16
 -18  -4   0    1.93    0.10
 -18  -4   0    2.11    0.26
  18  -4   0    2.01    0.11
 -18  -4   0    1.23    0.27
  18  -4   0    1.94    0.14
 -18  -4   0    2.19    0.21
  18  -4   0    2.23    0.18
  18  -4   0    1.93    0.11
  18  -4   0    2.26    0.23
 -18  -4   0    1.77    0.10
 -18  -4   0    2.07    0.17
 -18  -4   0    1.93    0.15
  18  -4   0    1.73    0.31
  18  -4   0    2.09    0.18
 -18  -4   0    1.77    0.18
  18  -4   0    1.41    0.17
  18  -4   0    2.18    0.21
 -18  -4   0    1.89    0.21
 -18   4   0    1.97    0.11
 -18   4   0    2.40    0.24
 -18   4   0    1.46    0.15
 -18   4   0    2.07    0.10
 -18   4   0    1.65    0.19
 -18   4   0    2.42    0.36
  18   4   0    2.23    0.30
  18   4   0    1.76    0.18
  18   4   0    1.91    0.16
  18   4   0    2.16    0.23
  18   4   0    1.96    0.18
  18   4   0    1.96    0.08
  18   4   0    1.85    0.18
 -18   4   0    2.14    0.17
  18   4   0    2.15    0.10
 -18   4   0    1.99    0.14
  18   4   0    2.18    0.12
  18   4   0    2.21    0.17
 -18   4   0    1.97    0.22
  18   4   0    1.62    0.22
 -18   4   0    1.69    0.27
  20  -4   0    4.40    0.28
  20  -4   0    4.86    0.25
 -20  -4   0    4.17    0.29
  20  -4   0    4.34    0.27
  20  -4   0    4.08    0.28
  20  -4   0    3.97    0.47
  20  -4   0    4.06    0.26
 -20  -4   0    4.40    0.25
  20  -4   0    4.60    0.28
 -20  -4   0    4.18    0.27
 -20  -4   0    4.26    0.24
 -20  -4   0    4.17    0.47
  20  -4   0    4.39    0.18
  20  -4   0    4.07    0.23
  20  -4   0    4.21    0.24
 -20  -4   0    4.28    0.29
 -20  -4   0    4.21    0.16
 -20  -4   0    4.16    0.21
 -20  -4   0    4.18    0.25
  20  -4   0    4.44    0.28
 -20  -4   0    4.67    0.26
 -20  -4   0    4.23    0.18
 -20   4   0    4.42    0.17
 -20   4   0    4.43    0.24
  20   4   0    4.28    0.27
 -20   4   0    4.39    0.29
  20   4   0    4.52    0.19
  20   4   0    4.18    0.25
  20   4   0    4.10    0.26
  20   4   0    4.75    0.40
  20   4   0    4.01    0.22
 -20   4   0    3.87    0.25
  20   4   0    4.10    0.15
 -20   4   0    3.80    0.23
 -20   4   0    4.30    0.43
 -20   4   0    4.64    0.26
 -20   4   0    4.43    0.30
  20   4   0    4.36    0.30
 -20   4   0    4.30    0.49
  20   4   0    4.27    0.25
  20   4   0    4.42    0.30
 -22  -4   0    0.13    0.11
 -22  -4   0    0.24    0.11
 -22  -4   0    0.20    0.05
 -22  -4   0    0.19    0.03
 -22  -4   0    0.20    0.09
  22  -4   0    0.17    0.09
  22  -4   0    0.07    0.06
 -22  -4   0    0.14    0.07
 -22  -4   0    0.28    0.07
  22  -4   0    0.25    0.10
  22  -4   0    0.16    0.04
  22  -4   0    0.12    0.19
  22  -4   0    0.09    0.07
  22  -4   0    0.11    0.09
 -22  -4   0    0.26    0.19
  22  -4   0    0.33    0.08
 -22  -4   0    0.25    0.09
  22  -4   0    0.17    0.10
 -22   4   0    0.18    0.18
 -22   4   0    0.30    0.08
  22   4   0    0.08    0.09
  22   4   0    0.19    0.11
 -22   4   0    0.13    0.07
  22   4   0    0.10    0.15
 -22   4   0    0.23    0.17
 -22   4   0    0.15    0.04
  22   4   0    0.21    0.09
  22   4   0    0.19    0.08
 -22   4   0    0.26    0.10
  22   4   0    0.28    0.10
  22   4   0    0.18    0.06
 -22   4   0    0.11    0.08
  22   4   0    0.06    0.04
 -24  -4   0    4.54    0.29
  24  -4   0    3.90    0.29
 -24  -4   0    4.02    0.26
 -24  -4   0    4.42    0.26
 -24  -4   0    4.66    0.33
 -24  -4   0    4.25    0.31
  24  -4   0    4.60    0.62
 -24  -4   0    3.59    0.48
  24  -4   0    4.15    0.27
 -24  -4   0    4.28    0.19
  24  -4   0    4.28    0.19
  24  -4   0    4.29    0.25
  24  -4   0    4.58    0.29
  24  -4   0    4.13    0.30
  24  -4   0    4.31    0.24
 -24  -4   0    4.30    0.31
 -24   4   0    4.85    0.48
 -24   4   0    4.28    0.27
 -24   4   0    4.35    0.53
  24   4   0    4.49    0.32
 -24   4   0    4.31    0.18
  24   4   0    4.18    0.20
  24   4   0    4.25    0.15
  24   4   0    4.37    0.26
 -24   4   0    4.36    0.27
 -24   4   0    3.72    0.24
  24   4   0    3.85    0.30
 -24   4   0    4.06    0.26
  24   4   0    4.91    0.48
 -24   4   0    4.48    0.24
 -26  -4   0    0.01    0.19
 -26  -4   0    0.29    0.10
 -26  -4   0    0.34    0.13
 -26  -4   0    0.42    0.11
  26  -4   0    0.33    0.06
  26  -4   0    0.28    0.08
 -26  -4   0    0.14    0.12
  26  -4   0    0.26    0.11
  26  -4   0    0.05    0.21
  26  -4   0    0.42    0.13
  26  -4   0    0.48    0.14
  26  -4   0    0.27    0.09
 -26  -4   0    0.23    0.05
 -26  -4   0    0.20    0.10
 -26   4   0    0.25    0.23
  26   4   0    0.45    0.14
  26   4   0    0.42    0.20
 -26   4   0    0.30    0.05
 -26   4   0    0.26    0.09
  26   4   0    0.29    0.14
  26   4   0    0.36    0.09
  26   4   0    0.15    0.05
 -26   4   0    0.21    0.09
  26   4   0    0.23    0.11
 -26   4   0    0.54    0.12
 -26   4   0    0.23    0.10
  26   4   0    0.22    0.10
  26   4   0    0.29    0.03
 -26   4   0    0.20    0.18
 -26   4   0    0.20    0.08
  28  -4   0    0.48    0.26
 -28  -4   0    0.22    0.05
  28  -4   0    0.31    0.10
  28  -4   0    0.49    0.14
 -28  -4   0    0.63    0.15
  28  -4   0    0.37    0.10
 -28  -4   0    0.40    0.14
 -28  -4   0    0.38    0.12
 -28  -4   0    0.48    0.11
 -28  -4   0    0.06    0.20
  28  -4   0    0.28    0.06
  28  -4   0    0.41    0.11
  28   4   0    0.49    0.17
 -28   4   0    0.61    0.29
  28   4   0    0.18    0.13
 -28   4   0    0.61    0.11
 -28   4   0    0.38    0.21
  28   4   0    0.40    0.21
  28   4   0    0.33    0.09
  28   4   0    0.43    0.04
 -28   4   0    0.46    0.12
  28   4   0    0.30    0.06
 -28   4   0    0.49    0.13
  28   4   0    0.45    0.13
  28   4   0    0.37    0.11
 -28   4   0    0.33    0.06
 -28   4   0    0.44    0.11
 -28   4   0    0.42    0.11
  30  -4   0    2.28    0.27
 -30  -4   0    1.34    0.23
 -30  -4   0    2.07    0.23
  30  -4   0    2.18    0.21
 -30  -4   0    2.09    0.21
 -30  -4   0    2.15    0.14
  30  -4   0    2.11    0.18
  30  -4   0    2.14    0.13
  30  -4   0    1.72    0.22
 -30  -4   0    1.45    0.37
 -30  -4   0    2.25    0.28
  30   4   0    2.17    0.25
  30   4   0    2.29    0.29
 -30   4   0    2.26    0.22
  30   4   0    2.07    0.21
 -30   4   0    2.05    0.23
 -30   4   0    1.63    0.17
 -30   4   0    2.49    0.40
 -30   4   0    2.07    0.12
 -30   4   0    1.38    0.19
  30   4   0    2.07    0.14
  30   4   0    2.42    0.29
 -30   4   0    2.48    0.23
  30   4   0    2.09    0.10
  32  -4   0    0.31    0.12
  32  -4   0    0.37    0.11
  32  -4   0    0.24    0.10
 -32  -4   0    0.26    0.07
 -32  -4   0    0.40    0.28
 -32  -4   0    0.40    0.16
 -32  -4   0    0.38    0.13
  32  -4   0    0.33    0.07
  32  -4   0    0.35    0.06
 -32  -4   0    0.38    0.12
  32  -4   0    0.29    0.15
 -32  -4   0    0.51    0.16
  32   4   0    0.15    0.12
  32   4   0    0.34    0.14
 -32   4   0    0.31    0.06
  32   4   0    0.36    0.16
 -32   4   0    0.40    0.11
  32   4   0    0.25    0.07
 -32   4   0    0.31    0.11
 -32   4   0    0.65    0.27
  32   4   0    0.42    0.14
 -32   4   0    0.42    0.14
 -32   4   0    0.30    0.12
 -32   4   0    0.30    0.10
 -34  -4   0    0.59    0.15
  34  -4   0    0.56    0.09
 -34  -4   0    0.87    0.33
  34  -4   0    0.52    0.17
  34  -4   0    0.51    0.28
  34  -4   0    0.71    0.13
  34  -4   0    0.78    0.15
  34  -4   0    0.62    0.09
 -34  -4   0    0.48    0.08
 -34  -4   0    0.95    0.32
 -34  -4   0    0.71    0.17
 -34   4   0    0.55    0.13
 -34   4   0    0.55    0.16
  34   4   0    0.85    0.22
 -34   4   0    1.10    0.33
  34   4   0    0.64    0.19
 -34   4   0    0.50    0.16
 -34   4   0    0.62    0.13
  34   4   0    0.70    0.16
 -34   4   0    0.49    0.13
  34   4   0    0.88    0.17
 -36  -4   0    0.13    0.15
 -36  -4   0   -0.11    0.23
 -36  -4   0    0.02    0.06
  36  -4   0    0.17    0.14
  36  -4   0    0.07    0.11
 -36  -4   0    0.08    0.11
 -36  -4   0   -0.03    0.10
  36  -4   0    0.06    0.07
  36  -4   0    0.10    0.10
  36   4   0    0.01    0.12
 -36   4   0   -0.02    0.22
  36   4   0    0.00    0.06
 -36   4   0    0.02    0.10
 -36   4   0   -0.10    0.10
 -36   4   0    0.09    0.06
  36   4   0   -0.02    0.10
  36   4   0   -0.07    0.12
 -36   4   0    0.13    0.11
 -38  -4   0    0.15    0.15
  38  -4   0    0.20    0.12
  38  -4   0    0.00    0.10
  38  -4   0    0.23    0.16
 -38  -4   0   -0.01    0.12
  38  -4   0    0.22    0.13
 -38  -4   0    0.25    0.14
  38   4   0    0.00    0.14
  38   4   0    0.28    0.14
  38   4   0    0.23    0.16
 -38   4   0    0.11    0.12
 -38   4   0    0.04    0.11
 -38   4   0    0.25    0.14
  40  -4   0   -0.01    0.14
 -40  -4   0   -0.01    0.11
 -40  -4   0    0.29    0.16
 -40  -4   0    0.12    0.14
  40  -4   0    0.08    0.12
  40  -4   0    0.04    0.10
 -40  -4   0    0.04    0.12
 -40   4   0    0.17    0.11
 -40   4   0    0.11    0.12
  40   4   0    0.24    0.17
 -40   4   0    0.12    0.13
  40   4   0    0.19    0.13
  40   4   0    0.18    0.16
  42  -4   0    0.09    0.13
 -42  -4   0   -0.13    0.11
 -42  -4   0   -0.19    0.13
 -42  -4   0    0.12    0.16
  42  -4   0    0.11    0.12
 -42  -4   0    0.21    0.13
  42  -4   0   -0.11    0.14
  42   4   0    0.29    0.15
 -42   4   0    0.09    0.12
  42   4   0   -0.05    0.13
 -42   4   0   -0.06    0.11
 -42   4   0    0.10    0.12
  42   4   0    0.15    0.16
  44  -4   0   -0.02    0.13
 -44  -4   0    0.23    0.15
  44  -4   0    0.17    0.14
  44  -4   0    0.17    0.17
 -44  -4   0    0.35    0.18
 -44  -4   0    0.27    0.19
  44   4   0    0.22    0.18
 -44   4   0    0.05    0.14
  44   4   0   -0.10    0.16
 -44   4   0    0.13    0.13
  44   4   0    0.28    0.15
 -44   4   0    0.19    0.15
   1  -5   0   -0.06    0.14
  -1  -5   0   -0.03    0.14
   1  -5   0    0.23    0.05
   1  -5   0    0.13    0.09
   1  -5   0    0.32    0.08
   1  -5   0    0.22    0.08
   1  -5   0    0.29    0.05
   1  -5   0    0.20    0.09
  -1  -5   0    0.28    0.10
  -1  -5   0    0.31    0.05
  -1  -5   0    0.30    0.08
  -1  -5   0    0.29    0.08
  -1  -5   0    0.30    0.09
  -1  -5   0    0.30    0.08
  -1  -5   0    0.29    0.08
   1  -5   0    0.18    0.07
   1  -5   0    0.25    0.08
  -1  -5   0    0.23    0.07
   1  -5   0    0.20    0.07
  -1  -5   0   -0.03    0.13
   1  -5   0    0.24    0.08
  -1  -5   0    0.25    0.05
  -1  -5   0    0.20    0.09
   1  -5   0    0.22    0.16
  -1  -5   0    0.33    0.09
   1  -5   0    0.11    0.08
   1   5   0    0.12    0.07
   1   5   0    0.28    0.08
   1   5   0    0.15    0.04
  -1   5   0    0.16    0.07
  -1   5   0    0.16    0.09
  -1   5   0    0.15    0.07
  -1   5   0    0.05    0.15
   1   5   0    0.30    0.08
  -1   5   0    0.20    0.07
   1   5   0    0.21    0.07
  -1   5   0    0.15    0.04
   1   5   0    0.32    0.10
  -1   5   0    0.23    0.09
   1   5   0    0.16    0.16
  -1   5   0    0.12    0.07
   1   5   0    0.24    0.09
   1   5   0    0.17    0.07
   1   5   0    0.15    0.04
  -1   5   0    0.11    0.08
  -1   5   0   -0.01    0.15
  -1   5   0    0.14    0.04
   1   5   0    0.34    0.19
  -3  -5   0   47.02    1.59
   3  -5   0   47.21    1.63
  -3  -5   0   47.94    1.62
  -3  -5   0   48.97    1.53
   3  -5   0   49.81    1.64
   3  -5   0   46.91    1.53
  -3  -5   0   46.71    1.84
  -3  -5   0   49.93    1.86
   3  -5   0   45.55    1.84
   3  -5   0   50.09    1.66
  -3  -5   0   47.13    1.65
   3  -5   0   48.54    1.53
  -3  -5   0   46.98    1.53
  -3  -5   0   47.46    1.60
   3  -5   0   48.09    1.64
   3  -5   0   48.27    1.84
  -3  -5   0   48.08    1.63
  -3  -5   0   47.64    1.63
  -3  -5   0   47.20    1.63
  -3  -5   0   49.23    1.65
   3  -5   0   49.10    1.59
  -3  -5   0   47.26    1.66
   3  -5   0   47.67    1.64
   3  -5   0   49.37    1.66
  -3   5   0   48.00    1.84
   3   5   0   48.53    1.62
  -3   5   0   48.10    1.53
   3   5   0   49.09    1.54
   3   5   0   48.64    1.59
   3   5   0   48.39    1.64
  -3   5   0   48.02    1.64
  -3   5   0   47.74    1.59
   3   5   0   48.68    1.62
   3   5   0   46.48    1.53
   3   5   0   46.97    1.83
  -3   5   0   46.74    1.58
   3   5   0   49.87    1.87
  -3   5   0   48.33    1.61
  -3   5   0   48.02    1.64
  -3   5   0   48.82    1.66
   3   5   0   45.59    1.64
   3   5   0   47.30    1.59
  -3   5   0   46.11    1.53
  -3   5   0   46.99    1.65
  -3   5   0   51.63    1.87
   3   5   0   50.20    1.66
  -3   5   0   48.56    1.62
  -5  -5   0    0.39    0.03
   5  -5   0    0.44    0.10
   5  -5   0    0.43    0.09
  -5  -5   0    0.33    0.09
  -5  -5   0    0.44    0.08
  -5  -5   0    0.12    0.15
  -5  -5   0    0.46    0.05
   5  -5   0    0.37    0.08
  -5  -5   0    0.42    0.10
  -5  -5   0    0.38    0.09
  -5  -5   0    0.34    0.10
   5  -5   0    0.20    0.08
  -5  -5   0    0.31    0.08
   5  -5   0    0.29    0.04
   5  -5   0    0.40    0.05
   5  -5   0    0.18    0.17
   5  -5   0    0.47    0.10
  -5  -5   0    0.28    0.09
  -5  -5   0    0.38    0.10
   5  -5   0    0.34    0.10
   5  -5   0    0.42    0.08
  -5  -5   0    0.34    0.05
   5  -5   0   -0.05    0.13
  -5  -5   0    0.08    0.15
  -5   5   0    0.32    0.08
  -5   5   0    0.14    0.16
  -5   5   0    0.25    0.09
   5   5   0    0.37    0.10
  -5   5   0    0.42    0.10
  -5   5   0    0.20    0.07
   5   5   0   -0.02    0.14
   5   5   0    0.45    0.21
  -5   5   0    0.30    0.08
  -5   5   0    0.28    0.04
  -5   5   0    0.41    0.10
   5   5   0    0.28    0.09
   5   5   0    0.26    0.08
  -5   5   0    0.31    0.05
   5   5   0    0.19    0.07
  -5   5   0    0.28    0.10
  -5   5   0    0.24    0.07
   5   5   0    0.29    0.07
   5   5   0    0.27    0.08
  -5   5   0    0.14    0.15
   5   5   0    0.22    0.04
   5   5   0    0.21    0.07
   5   5   0    0.29    0.05
   5   5   0    0.29    0.09
  -5   5   0    0.39    0.08
  -7  -5   0   50.45    1.70
   7  -5   0   51.72    1.71
   7  -5   0   52.05    1.72
   7  -5   0   55.71    2.02
   7  -5   0   51.55    1.77
  -7  -5   0   52.26    1.75
  -7  -5   0   53.78    1.77
   7  -5   0   52.14    1.75
   7  -5   0   50.28    1.95
  -7  -5   0   51.87    1.72
   7  -5   0   50.78    1.76
  -7  -5   0   52.14    1.77
  -7  -5   0   52.36    1.62
  -7  -5   0   51.98    1.65
   7  -5   0   51.07    1.65
  -7  -5   0   50.86    1.74
  -7  -5   0   50.80    1.98
   7  -5   0   49.88    1.77
  -7  -5   0   52.69    1.79
   7  -5   0   53.19    1.77
  -7   5   0   50.41    1.72
  -7   5   0   52.01    1.76
  -7   5   0   52.31    1.96
  -7   5   0   51.50    1.74
   7   5   0   52.76    1.78
   7   5   0   50.16    1.73
   7   5   0   50.82    1.74
  -7   5   0   51.55    1.65
   7   5   0   50.59    1.74
  -7   5   0   50.67    1.65
  -7   5   0   52.07    1.76
   7   5   0   51.13    1.77
   7   5   0   54.57    1.77
   7   5   0   51.77    2.01
   7   5   0   51.98    1.71
   7   5   0   52.10    1.65
   7   5   0   53.37    1.73
  -7   5   0   52.33    1.73
   7   5   0   53.91    1.79
  -7   5   0   51.96    1.79
  -7   5   0   51.41    1.78
   7   5   0   52.00    1.96
  -7   5   0   50.51    1.98
  -7   5   0   52.40    1.71
   7   5   0   52.40    1.66
  -7   5   0   52.14    1.75
  -9  -5   0    2.71    0.12
  -9  -5   0    2.59    0.18
   9  -5   0    2.46    0.19
   9  -5   0    2.89    0.22
   9  -5   0    2.52    0.20
  -9  -5   0    2.56    0.13
   9  -5   0    2.74    0.37
   9  -5   0    2.05    0.30
   9  -5   0    2.49    0.12
  -9  -5   0    2.30    0.18
  -9  -5   0    2.59    0.36
   9  -5   0    2.44    0.17
   9  -5   0    2.10    0.19
  -9  -5   0    2.39    0.16
  -9  -5   0    2.61    0.25
  -9  -5   0    2.21    0.19
  -9  -5   0    2.67    0.19
  -9  -5   0    2.49    0.09
   9  -5   0    2.66    0.21
  -9  -5   0    2.40    0.19
   9  -5   0    2.44    0.17
   9  -5   0    2.94    0.12
  -9   5   0    2.62    0.17
   9   5   0    2.33    0.32
   9   5   0    1.97    0.33
   9   5   0    2.11    0.17
  -9   5   0    2.40    0.18
  -9   5   0    2.58    0.21
  -9   5   0    2.40    0.18
   9   5   0    3.17    0.17
   9   5   0    2.37    0.16
   9   5   0    3.16    0.21
  -9   5   0    2.96    0.18
   9   5   0    2.29    0.23
  -9   5   0    2.57    0.21
  -9   5   0    2.45    0.19
  -9   5   0    2.50    0.20
   9   5   0    2.52    0.18
   9   5   0    2.27    0.19
   9   5   0    2.64    0.18
   9   5   0    2.45    0.24
   9   5   0    2.67    0.19
   9   5   0    2.65    0.13
  -9   5   0    2.33    0.33
  -9   5   0    2.50    0.17
  -9   5   0    2.27    0.34
  -9   5   0    2.35    0.12
 -11  -5   0   19.38    0.71
 -11  -5   0   19.79    0.65
  11  -5   0   18.82    0.64
  11  -5   0   19.58    0.73
  11  -5   0   19.91    0.76
 -11  -5   0   18.63    0.73
 -11  -5   0   18.52    0.74
 -11  -5   0   19.45    0.64
 -11  -5   0   19.39    0.96
  11  -5   0   18.55    0.96
 -11  -5   0   19.60    0.61
 -11  -5   0   18.83    0.69
  11  -5   0   18.97    0.71
 -11  -5   0   19.70    0.78
 -11  -5   0   19.24    0.75
 -11  -5   0   18.41    0.73
  11  -5   0   18.27    0.75
  11  -5   0   19.92    0.94
  11  -5   0   18.64    0.69
  11  -5   0   18.62    0.76
  11  -5   0   20.43    0.76
  11  -5   0   19.04    0.64
  11   5   0   20.17    0.78
  11   5   0   19.03    0.75
  11   5   0   18.94    0.91
  11   5   0   19.41    0.71
 -11   5   0   19.80    0.75
  11   5   0   18.88    0.98
 -11   5   0   19.85    0.72
  11   5   0   18.93    0.70
 -11   5   0   17.86    0.70
 -11   5   0   18.41    0.77
 -11   5   0   19.29    0.92
 -11   5   0   20.48    0.72
 -11   5   0   20.08    0.97
  11   5   0   20.01    0.65
 -11   5   0   19.59    0.64
  11   5   0   18.97    0.77
  11   5   0   19.54    0.74
 -11   5   0   19.08    0.73
 -11   5   0   19.64    0.69
  11   5   0   19.78    0.73
  11   5   0   19.64    0.76
  11   5   0   19.96    0.73
 -11   5   0   18.65    0.77
  11   5   0   18.78    0.64
 -11   5   0   18.66    0.64
 -13  -5   0    2.12    0.18
 -13  -5   0    2.29    0.17
  13  -5   0    2.09    0.18
  13  -5   0    1.72    0.22
  13  -5   0    2.20    0.36
 -13  -5   0    2.25    0.18
  13  -5   0    2.07    0.11
 -13  -5   0    2.12    0.11
 -13  -5   0    2.00    0.21
 -13  -5   0    2.07    0.12
  13  -5   0    2.04    0.17
  13  -5   0    2.10    0.11
  13  -5   0    1.76    0.30
 -13  -5   0    2.42    0.37
 -13  -5   0    2.00    0.14
  13  -5   0    2.59    0.20
 -13  -5   0    2.42    0.20
  13  -5   0    2.00    0.21
 -13  -5   0    1.91    0.21
  13  -5   0    2.26    0.19
  13  -5   0    2.35    0.15
 -13  -5   0    2.24    0.08
  13  -5   0    1.92    0.15
  13   5   0    2.09    0.17
  13   5   0    2.20    0.11
  13   5   0    2.17    0.32
 -13   5   0    2.11    0.20
 -13   5   0    2.14    0.11
  13   5   0    2.26    0.17
 -13   5   0    2.62    0.19
 -13   5   0    2.26    0.11
 -13   5   0    1.87    0.16
  13   5   0    1.96    0.12
  13   5   0    2.32    0.17
  13   5   0    2.09    0.21
 -13   5   0    2.21    0.23
  13   5   0    2.22    0.19
  13   5   0    2.05    0.23
  13   5   0    2.02    0.35
  13   5   0    2.22    0.19
 -13   5   0    2.33    0.23
 -13   5   0    2.12    0.16
 -13   5   0    1.89    0.16
  13   5   0    2.14    0.23
 -13   5   0    2.85    0.40
 -13   5   0    1.69    0.29
 -13   5   0    2.14    0.15
  13   5   0    2.28    0.15
 -15  -5   0    6.45    0.32
 -15  -5   0    6.90    0.38
 -15  -5   0    6.01    0.24
  15  -5   0    6.19    0.33
 -15  -5   0    6.48    0.39
 -15  -5   0    6.23    0.33
  15  -5   0    6.26    0.34
  15  -5   0    5.93    0.34
  15  -5   0    6.55    0.24
 -15  -5   0    7.39    0.55
  15  -5   0    5.98    0.31
  15  -5   0    6.20    0.37
 -15  -5   0    6.12    0.32
  15  -5   0    5.97    0.52
 -15  -5   0    6.27    0.32
  15  -5   0    6.27    0.36
 -15  -5   0    6.07    0.24
  15  -5   0    5.89    0.35
  15  -5   0    6.65    0.50
 -15  -5   0    6.53    0.31
  15  -5   0    6.45    0.29
  15  -5   0    6.30    0.25
 -15   5   0    6.19    0.33
  15   5   0    6.17    0.23
 -15   5   0    6.60    0.53
 -15   5   0    6.22    0.32
  15   5   0    6.18    0.33
 -15   5   0    6.47    0.31
  15   5   0    6.39    0.31
 -15   5   0    6.30    0.33
  15   5   0    6.59    0.34
 -15   5   0    5.92    0.36
 -15   5   0    6.53    0.48
  15   5   0    6.11    0.36
  15   5   0    6.20    0.36
 -15   5   0    6.32    0.29
  15   5   0    5.73    0.31
 -15   5   0    6.27    0.31
 -15   5   0    6.03    0.24
  15   5   0    6.56    0.30
 -15   5   0    5.97    0.24
  15   5   0    6.16    0.47
  15   5   0    6.30    0.25
  15   5   0    7.34    0.58
  15   5   0    6.38    0.35
  17  -5   0    0.98    0.15
  17  -5   0    1.00    0.15
  17  -5   0    1.17    0.27
 -17  -5   0    0.86    0.15
  17  -5   0    0.97    0.13
 -17  -5   0    0.89    0.11
 -17  -5   0    1.00    0.13
 -17  -5   0    1.08    0.15
  17  -5   0    1.12    0.12
 -17  -5   0    0.96    0.09
  17  -5   0    1.17    0.08
  17  -5   0    0.83    0.16
  17  -5   0    1.09    0.16
 -17  -5   0    1.02    0.18
 -17  -5   0    1.12    0.28
  17  -5   0    1.24    0.17
 -17  -5   0    1.08    0.15
 -17  -5   0    1.06    0.17
  17  -5   0    0.99    0.16
  17  -5   0    0.86    0.12
 -17  -5   0    1.06    0.14
 -17  -5   0    0.98    0.06
  17  -5   0    0.90    0.27
 -17   5   0    0.71    0.11
 -17   5   0    0.88    0.07
  17   5   0    1.10    0.10
  17   5   0    1.13    0.15
  17   5   0    0.99    0.18
  17   5   0    0.97    0.05
 -17   5   0    1.27    0.26
  17   5   0    1.07    0.18
 -17   5   0    1.23    0.16
  17   5   0    0.95    0.16
  17   5   0    1.06    0.29
 -17   5   0    1.15    0.29
  17   5   0    0.89    0.14
 -17   5   0    1.25    0.19
 -17   5   0    1.01    0.14
  17   5   0    0.74    0.21
 -17   5   0    0.91    0.12
  17   5   0    1.06    0.15
  17   5   0    1.20    0.15
 -17   5   0    0.88    0.16
  17   5   0    0.85    0.11
  19  -5   0    0.14    0.04
  19  -5   0    0.01    0.06
 -19  -5   0    0.11    0.03
 -19  -5   0    0.04    0.18
  19  -5   0    0.03    0.07
 -19  -5   0    0.14    0.08
 -19  -5   0    0.14    0.07
  19  -5   0    0.13    0.17
  19  -5   0    0.04    0.19
 -19  -5   0    0.00    0.05
  19  -5   0    0.04    0.09
 -19  -5   0    0.01    0.09
 -19  -5   0   -0.09    0.07
  19  -5   0    0.20    0.10
  19  -5   0   -0.01    0.08
 -19  -5   0    0.11    0.04
 -19  -5   0    0.19    0.10
  19  -5   0    0.07    0.07
 -19  -5   0    0.12    0.07
  19  -5   0    0.03    0.08
  19   5   0    0.20    0.15
  19   5   0    0.17    0.08
 -19   5   0    0.12    0.08
  19   5   0    0.08    0.02
  19   5   0    0.20    0.09
 -19   5   0    0.04    0.06
 -19   5   0    0.03    0.06
  19   5   0   -0.13    0.19
 -19   5   0    0.02    0.19
 -19   5   0    0.14    0.09
  19   5   0    0.07    0.09
  19   5   0    0.18    0.12
 -19   5   0    0.06    0.04
 -19   5   0    0.12    0.08
 -19   5   0    0.11    0.07
 -19   5   0    0.25    0.18
  19   5   0    0.10    0.07
  19   5   0   -0.02    0.05
  21  -5   0    3.57    0.28
 -21  -5   0    3.23    0.24
  21  -5   0    3.49    0.26
  21  -5   0    3.14    0.22
 -21  -5   0    3.31    0.24
 -21  -5   0    3.59    0.27
  21  -5   0    3.28    0.26
  21  -5   0    3.85    0.47
 -21  -5   0    3.63    0.30
 -21  -5   0    3.94    0.51
  21  -5   0    3.59    0.49
  21  -5   0    3.58    0.21
 -21  -5   0    3.07    0.27
  21  -5   0    4.08    0.27
  21  -5   0    3.78    0.17
 -21  -5   0    3.78    0.25
 -21  -5   0    3.62    0.17
  21   5   0    3.59    0.25
  21   5   0    3.67    0.18
  21   5   0    3.49    0.13
  21   5   0    3.76    0.43
 -21   5   0    3.72    0.42
  21   5   0    3.80    0.30
 -21   5   0    3.51    0.25
 -21   5   0    3.78    0.16
 -21   5   0    5.06    0.57
 -21   5   0    3.56    0.21
 -21   5   0    3.76    0.26
  21   5   0    3.40    0.29
  21   5   0    3.82    0.27
 -21   5   0    4.19    0.26
 -23  -5   0    1.30    0.20
  23  -5   0    1.64    0.11
  23  -5   0    1.61    0.17
  23  -5   0    1.24    0.34
  23  -5   0    1.55    0.15
 -23  -5   0    1.30    0.11
 -23  -5   0    1.43    0.17
 -23  -5   0    1.60    0.19
  23  -5   0    1.09    0.16
 -23  -5   0    1.13    0.32
 -23  -5   0    1.15    0.18
 -23  -5   0    1.32    0.21
  23  -5   0    1.84    0.23
  23  -5   0    1.59    0.20
  23  -5   0    1.33    0.20
 -23   5   0    1.15    0.14
  23   5   0    1.55    0.18
 -23   5   0    1.23    0.33
  23   5   0    1.54    0.23
  23   5   0    1.45    0.20
 -23   5   0    1.32    0.18
  23   5   0    1.44    0.33
 -23   5   0    1.58    0.10
  23   5   0    1.62    0.24
  23   5   0    1.43    0.07
 -23   5   0    1.37    0.17
  23   5   0    1.53    0.12
 -23   5   0    1.40    0.30
 -23   5   0    1.50    0.16
 -25  -5   0    0.19    0.11
  25  -5   0    0.39    0.12
 -25  -5   0    0.29    0.12
 -25  -5   0    0.57    0.12
  25  -5   0   -0.17    0.19
  25  -5   0    0.49    0.10
 -25  -5   0    0.45    0.07
 -25  -5   0    0.56    0.16
  25  -5   0    0.49    0.11
  25  -5   0    0.34    0.06
  25  -5   0    0.54    0.13
  25   5   0    0.46    0.13
 -25   5   0    0.50    0.24
  25   5   0    0.54    0.16
  25   5   0    0.54    0.12
 -25   5   0    0.51    0.13
  25   5   0    0.15    0.12
  25   5   0    0.58    0.24
 -25   5   0    0.52    0.11
  25   5   0    0.47    0.07
 -25   5   0    0.05    0.22
 -25   5   0    0.41    0.06
 -25   5   0    0.42    0.11
 -25   5   0    0.30    0.12
 -27  -5   0    0.52    0.13
  27  -5   0    0.74    0.15
  27  -5   0    0.58    0.07
  27  -5   0    0.67    0.12
 -27  -5   0    0.59    0.17
  27  -5   0    0.71    0.12
 -27  -5   0    0.56    0.08
 -27  -5   0    0.72    0.17
 -27  -5   0    0.91    0.18
  27  -5   0    0.85    0.17
 -27  -5   0    0.90    0.32
 -27   5   0    0.95    0.42
  27   5   0    0.70    0.14
 -27   5   0    0.87    0.26
 -27   5   0    0.63    0.14
 -27   5   0    0.61    0.14
  27   5   0    0.68    0.15
  27   5   0    0.79    0.09
 -27   5   0    0.73    0.14
  27   5   0    0.74    0.20
 -27   5   0    0.54    0.14
 -27   5   0    0.69    0.07
 -27   5   0    0.68    0.12
  27   5   0    0.64    0.18
 -29  -5   0    0.57    0.18
 -29  -5   0    0.66    0.16
  29  -5   0    0.66    0.08
 -29  -5   0    0.79    0.09
  29  -5   0    0.82    0.16
 -29  -5   0    0.60    0.14
  29  -5   0    0.72    0.13
  29  -5   0    0.58    0.12
  29  -5   0    0.50    0.15
 -29  -5   0    0.72    0.19
 -29  -5   0    1.18    0.35
 -29   5   0    0.60    0.07
  29   5   0    0.51    0.18
  29   5   0    0.40    0.14
 -29   5   0    0.73    0.14
 -29   5   0    0.61    0.14
 -29   5   0    0.79    0.17
  29   5   0    0.45    0.16
 -29   5   0    0.59    0.11
  29   5   0    1.04    0.17
 -29   5   0    0.57    0.25
  29   5   0    0.66    0.10
 -29   5   0    0.58    0.13
  31  -5   0    1.27    0.12
  31  -5   0    1.45    0.21
 -31  -5   0    1.41    0.22
 -31  -5   0    1.54    0.13
  31  -5   0    1.24    0.21
  31  -5   0    1.27    0.16
 -31  -5   0    1.03    0.22
  31  -5   0    1.35    0.18
 -31  -5   0    1.84    0.22
 -31  -5   0    1.45    0.39
 -31  -5   0    1.67    0.26
  31   5   0    1.55    0.27
  31   5   0    1.24    0.21
 -31   5   0    1.34    0.19
  31   5   0    1.35    0.24
  31   5   0    1.30    0.13
 -31   5   0    1.50    0.11
 -31   5   0    1.45    0.17
 -31   5   0    1.47    0.21
 -31   5   0    1.56    0.36
 -31   5   0    1.68    0.20
 -31   5   0    1.48    0.20
  31   5   0    1.36    0.20
 -33  -5   0    0.11    0.11
  33  -5   0    0.07    0.08
 -33  -5   0    0.08    0.25
  33  -5   0   -0.07    0.09
  33  -5   0   -0.03    0.08
 -33  -5   0   -0.01    0.10
 -33  -5   0   -0.04    0.14
 -33  -5   0   -0.07    0.10
 -33   5   0    0.27    0.12
  33   5   0    0.15    0.12
  33   5   0    0.29    0.17
 -33   5   0   -0.06    0.08
 -33   5   0    0.04    0.09
  33   5   0    0.16    0.13
 -33   5   0    0.35    0.26
 -33   5   0   -0.01    0.10
  33   5   0    0.07    0.07
 -33   5   0    0.08    0.09
  33   5   0    0.14    0.16
 -33   5   0    0.05    0.05
 -35  -5   0    0.54    0.19
  35  -5   0    0.60    0.13
 -35  -5   0   -0.09    0.26
  35  -5   0    0.77    0.13
  35  -5   0    0.75    0.17
 -35  -5   0    0.51    0.18
  35  -5   0    0.60    0.14
 -35  -5   0    0.53    0.17
 -35  -5   0    0.61    0.13
 -35  -5   0    0.58    0.16
  35  -5   0    0.62    0.18
 -35   5   0    0.54    0.15
 -35   5   0    0.58    0.08
  35   5   0    0.80    0.19
 -35   5   0    0.58    0.30
  35   5   0    0.54    0.17
 -35   5   0    0.41    0.12
 -35   5   0    0.69    0.16
  35   5   0    0.54    0.10
  35   5   0    0.80    0.22
 -35   5   0    0.47    0.16
  35   5   0    0.66    0.21
  37  -5   0    0.06    0.12
 -37  -5   0   -0.02    0.13
 -37  -5   0    0.20    0.14
  37  -5   0    0.07    0.09
 -37  -5   0    0.09    0.12
 -37  -5   0    0.15    0.14
  37  -5   0    0.12    0.11
  37   5   0   -0.03    0.15
 -37   5   0   -0.08    0.09
  37   5   0    0.19    0.14
 -37   5   0    0.10    0.10
 -37   5   0    0.14    0.11
 -37   5   0   -0.03    0.10
  37   5   0    0.12    0.15
 -39  -5   0   -0.07    0.12
  39  -5   0    0.17    0.12
  39  -5   0    0.03    0.11
 -39  -5   0    0.12    0.14
 -39  -5   0    0.11    0.15
  39  -5   0    0.21    0.15
 -39  -5   0    0.10    0.14
  39   5   0    0.08    0.13
  39   5   0    0.69    0.22
 -39   5   0    0.12    0.13
 -39   5   0    0.14    0.12
  39   5   0    0.10    0.16
 -39   5   0    0.03    0.10
  41  -5   0    0.24    0.13
 -41  -5   0    0.13    0.17
 -41  -5   0    0.10    0.13
 -41  -5   0    0.03    0.12
  41  -5   0    0.09    0.13
 -41  -5   0    0.10    0.13
  41  -5   0    0.46    0.21
  41   5   0    0.18    0.17
  41   5   0    0.23    0.18
 -41   5   0    0.34    0.14
 -41   5   0    0.39    0.16
  41   5   0   -0.06    0.14
 -41   5   0    0.11    0.12
  43  -5   0    0.05    0.10
 -43  -5   0   -0.15    0.14
  43  -5   0   -0.21    0.12
  43  -5   0   -0.11    0.11
 -43  -5   0    0.14    0.15
 -43  -5   0   -0.14    0.14
  43   5   0    0.14    0.17
 -43   5   0    0.00    0.13
  43   5   0   -0.15    0.14
 -43   5   0   -0.18    0.10
  43   5   0    0.12    0.18
 -43   5   0    0.14    0.14
   0  -6   0   14.44    0.57
   0  -6   0   15.86    0.65
   0  -6   0   14.66    0.60
   0  -6   0   14.40    0.81
   0  -6   0   15.09    0.62
   0  -6   0   15.26    0.62
   0  -6   0   13.10    0.66
   0  -6   0   14.11    0.61
   0  -6   0   14.12    0.50
   0  -6   0   14.44    0.57
   0  -6   0   14.68    0.50
   0  -6   0   13.84    0.81
   0   6   0   14.39    0.61
   0   6   0   13.67    0.56
   0   6   0   13.44    0.59
   0   6   0   16.22    0.60
   0   6   0   13.69    0.80
   0   6   0   16.77    0.65
   0   6   0   15.39    0.84
   0   6   0   13.92    0.65
   0   6   0   13.04    0.50
   0   6   0   15.64    0.57
   0   6   0   15.37    0.51
   2  -6   0    0.20    0.05
   2  -6   0    0.22    0.10
  -2  -6   0    0.22    0.05
   2  -6   0    0.29    0.08
  -2  -6   0    0.26    0.09
  -2  -6   0    0.26    0.10
  -2  -6   0    0.28    0.08
   2  -6   0    0.13    0.17
   2  -6   0    0.04    0.17
  -2  -6   0    0.28    0.10
  -2  -6   0   -0.10    0.16
   2  -6   0    0.20    0.10
   2  -6   0    0.36    0.11
   2  -6   0    0.33    0.05
   2  -6   0    0.12    0.07
  -2  -6   0    0.38    0.11
  -2  -6   0    0.15    0.08
   2  -6   0    0.16    0.08
  -2  -6   0    0.21    0.04
   2  -6   0    0.23    0.09
  -2  -6   0    0.23    0.18
  -2  -6   0    0.11    0.09
  -2   6   0    0.31    0.09
  -2   6   0    0.14    0.07
  -2   6   0    0.27    0.18
   2   6   0    0.19    0.10
   2   6   0    0.14    0.08
  -2   6   0    0.30    0.05
  -2   6   0    0.45    0.21
   2   6   0    0.25    0.11
  -2   6   0    0.30    0.05
   2   6   0    0.09    0.17
   2   6   0    0.19    0.07
   2   6   0    0.10    0.08
  -2   6   0    0.24    0.07
   2   6   0    0.31    0.09
   2   6   0    0.36    0.12
  -2   6   0    0.14    0.07
  -2   6   0    0.12    0.08
   2   6   0    0.17    0.04
  -2   6   0    0.28    0.11
  -2   6   0    0.16    0.10
   2   6   0    0.21    0.18
   2   6   0    0.20    0.04
  -4  -6   0    5.81    0.30
  -4  -6   0    6.64    0.35
  -4  -6   0    5.54    0.32
   4  -6   0    5.69    0.34
  -4  -6   0    6.23    0.51
   4  -6   0    6.22    0.33
  -4  -6   0    5.72    0.31
  -4  -6   0    5.21    0.54
  -4  -6   0    5.76    0.23
   4  -6   0    6.08    0.23
   4  -6   0    5.73    0.32
  -4  -6   0    5.74    0.23
   4  -6   0    4.93    0.53
   4  -6   0    5.76    0.33
   4  -6   0    6.09    0.24
  -4  -6   0    5.30    0.32
  -4  -6   0    6.61    0.37
  -4  -6   0    5.26    0.28
   4  -6   0    6.53    0.51
   4  -6   0    6.00    0.29
  -4  -6   0    5.87    0.20
  -4   6   0    6.21    0.23
   4   6   0    5.61    0.30
   4   6   0    5.70    0.56
  -4   6   0    5.78    0.49
   4   6   0    5.70    0.23
  -4   6   0    6.07    0.34
  -4   6   0    5.91    0.33
  -4   6   0    5.12    0.30
   4   6   0    5.68    0.33
  -4   6   0    5.86    0.29
   4   6   0    5.97    0.30
   4   6   0    6.15    0.29
   4   6   0    5.66    0.23
   4   6   0    6.22    0.32
  -4   6   0    5.68    0.23
   4   6   0    6.16    0.35
  -4   6   0    6.04    0.50
  -4   6   0    5.86    0.30
  -4   6   0    5.93    0.34
   4   6   0    6.30    0.49
  -4   6   0    6.14    0.31
  -4   6   0    5.45    0.31
   6  -6   0   -0.04    0.07
   6  -6   0    0.08    0.07
  -6  -6   0    0.11    0.08
  -6  -6   0    0.11    0.09
   6  -6   0    0.01    0.08
  -6  -6   0    0.05    0.07
  -6  -6   0    0.05    0.07
   6  -6   0    0.05    0.06
  -6  -6   0    0.07    0.08
  -6  -6   0   -0.12    0.15
   6  -6   0    0.03    0.03
  -6  -6   0    0.03    0.02
  -6  -6   0    0.10    0.17
   6  -6   0    0.17    0.08
   6  -6   0   -0.17    0.13
   6  -6   0   -0.10    0.15
   6  -6   0    0.12    0.09
  -6  -6   0   -0.05    0.05
  -6  -6   0    0.02    0.05
   6  -6   0    0.04    0.07
  -6  -6   0   -0.03    0.06
  -6  -6   0    0.02    0.07
  -6  -6   0    0.14    0.04
   6  -6   0    0.01    0.03
  -6   6   0   -0.12    0.15
  -6   6   0    0.14    0.08
  -6   6   0    0.13    0.09
   6   6   0    0.05    0.04
   6   6   0   -0.03    0.05
   6   6   0    0.17    0.16
  -6   6   0    0.08    0.06
  -6   6   0    0.10    0.04
   6   6   0    0.11    0.07
  -6   6   0    0.01    0.07
   6   6   0   -0.03    0.06
   6   6   0    0.03    0.03
  -6   6   0   -0.06    0.15
   6   6   0    0.13    0.18
  -6   6   0    0.18    0.09
  -6   6   0    0.04    0.06
   6   6   0    0.05    0.08
  -6   6   0    0.06    0.06
  -6   6   0    0.16    0.07
   6   6   0    0.07    0.06
  -6   6   0    0.03    0.06
  -6   6   0    0.03    0.04
   6   6   0   -0.03    0.06
  -8  -6   0    5.26    0.32
   8  -6   0    5.60    0.31
   8  -6   0    5.03    0.32
   8  -6   0    5.44    0.22
  -8  -6   0    5.04    0.22
  -8  -6   0    5.43    0.22
   8  -6   0    5.19    0.31
  -8  -6   0    5.52    0.18
   8  -6   0    5.88    0.28
   8  -6   0    5.06    0.54
  -8  -6   0    5.18    0.27
  -8  -6   0    5.53    0.29
   8  -6   0    4.79    0.27
  -8  -6   0    5.40    0.55
   8  -6   0    5.43    0.21
  -8  -6   0    5.82    0.32
   8  -6   0    5.36    0.52
   8   6   0    5.25    0.29
   8   6   0    5.16    0.32
   8   6   0    5.27    0.29
  -8   6   0    5.55    0.30
   8   6   0    5.07    0.21
  -8   6   0    5.61    0.30
   8   6   0    5.69    0.23
   8   6   0    4.88    0.53
  -8   6   0    5.13    0.22
  -8   6   0    4.72    0.32
  -8   6   0    4.81    0.50
  -8   6   0    5.17    0.33
   8   6   0    5.14    0.28
   8   6   0    5.36    0.52
  -8   6   0    5.70    0.56
  -8   6   0    5.71    0.22
   8   6   0    5.60    0.33
  -8   6   0    5.62    0.27
   8   6   0    5.53    0.31
  -8   6   0    5.79    0.33
  -8   6   0    5.16    0.29
  10  -6   0    3.21    0.22
 -10  -6   0    2.87    0.11
 -10  -6   0    2.69    0.21
  10  -6   0    2.63    0.41
  10  -6   0    3.06    0.14
  10  -6   0    3.19    0.20
 -10  -6   0    2.72    0.40
 -10  -6   0    3.24    0.23
  10  -6   0    3.37    0.25
  10  -6   0    2.67    0.38
 -10  -6   0    2.90    0.22
 -10  -6   0    2.62    0.27
  10  -6   0    3.00    0.22
 -10  -6   0    2.97    0.14
  10  -6   0    3.12    0.15
  10  -6   0    2.87    0.24
 -10  -6   0    3.25    0.24
  10  -6   0    2.65    0.23
 -10  -6   0    2.90    0.21
 -10  -6   0    2.93    0.15
 -10  -6   0    2.94    0.23
  10  -6   0    2.90    0.24
  10   6   0    2.84    0.15
  10   6   0    3.23    0.22
 -10   6   0    2.74    0.24
  10   6   0    2.81    0.19
  10   6   0    3.43    0.22
 -10   6   0    3.01    0.14
 -10   6   0    3.08    0.14
  10   6   0    2.67    0.37
  10   6   0    2.88    0.14
 -10   6   0    2.64    0.37
 -10   6   0    3.02    0.21
  10   6   0    2.71    0.21
 -10   6   0    2.62    0.21
  10   6   0    2.74    0.27
  10   6   0    2.82    0.42
 -10   6   0    2.97    0.23
 -10   6   0    2.88    0.19
 -10   6   0    3.51    0.45
 -10   6   0    2.99    0.20
  10   6   0    3.08    0.23
 -10   6   0    2.95    0.29
  10   6   0    3.08    0.24
  12  -6   0    0.32    0.11
 -12  -6   0    0.24    0.02
  12  -6   0    0.36    0.09
 -12  -6   0    0.31    0.06
 -12  -6   0    0.27    0.08
 -12  -6   0    0.17    0.07
  12  -6   0    0.22    0.05
  12  -6   0    0.22    0.10
 -12  -6   0    0.29    0.11
  12  -6   0    0.22    0.17
  12  -6   0    0.20    0.10
 -12  -6   0    0.29    0.12
 -12  -6   0    0.22    0.09
  12  -6   0    0.31    0.11
 -12  -6   0    0.30    0.11
 -12  -6   0    0.01    0.17
 -12  -6   0    0.23    0.08
  12  -6   0    0.15    0.19
  12  -6   0    0.12    0.08
  12  -6   0    0.12    0.08
  12   6   0    0.36    0.12
  12   6   0    0.01    0.16
 -12   6   0    0.04    0.08
  12   6   0    0.17    0.08
 -12   6   0    0.16    0.04
 -12   6   0    0.18    0.09
 -12   6   0    0.28    0.09
  12   6   0    0.24    0.08
 -12   6   0    0.20    0.18
  12   6   0    0.27    0.11
  12   6   0    0.27    0.07
  12   6   0    0.42    0.23
 -12   6   0    0.34    0.11
  12   6   0    0.08    0.10
  12   6   0    0.22    0.09
  12   6   0    0.40    0.11
  12   6   0    0.15    0.05
 -12   6   0    0.17    0.09
 -12   6   0    0.09    0.06
 -12   6   0    0.17    0.08
 -12   6   0    0.26    0.20
 -14  -6   0    4.70    0.32
  14  -6   0    5.52    0.33
  14  -6   0    5.28    0.30
 -14  -6   0    5.43    0.30
  14  -6   0    5.02    0.28
 -14  -6   0    6.09    0.38
 -14  -6   0    5.46    0.59
  14  -6   0    5.82    0.34
  14  -6   0    4.95    0.52
  14  -6   0    5.39    0.28
  14  -6   0    4.76    0.56
  14  -6   0    5.39    0.22
 -14  -6   0    5.32    0.31
 -14  -6   0    5.44    0.23
 -14  -6   0    4.80    0.27
  14  -6   0    5.92    0.35
 -14  -6   0    4.80    0.30
 -14  -6   0    5.51    0.18
 -14   6   0    4.96    0.28
 -14   6   0    5.05    0.31
  14   6   0    5.20    0.27
 -14   6   0    5.02    0.38
  14   6   0    5.52    0.30
 -14   6   0    5.36    0.30
 -14   6   0    5.58    0.22
 -14   6   0    5.36    0.58
  14   6   0    5.18    0.32
 -14   6   0    5.60    0.29
  14   6   0    5.66    0.30
  14   6   0    5.84    0.37
  14   6   0    5.46    0.53
 -14   6   0    5.90    0.32
 -14   6   0    4.96    0.52
  14   6   0    5.53    0.36
  14   6   0    5.48    0.23
  14   6   0    6.24    0.35
  14   6   0    5.33    0.36
 -14   6   0    5.87    0.28
  14   6   0    4.83    0.57
 -14   6   0    4.73    0.34
 -16  -6   0    1.45    0.14
  16  -6   0    1.38    0.10
  16  -6   0    1.74    0.38
  16  -6   0    1.59    0.19
  16  -6   0    1.58    0.18
 -16  -6   0    1.39    0.17
  16  -6   0    1.52    0.17
  16  -6   0    1.50    0.15
 -16  -6   0    1.53    0.18
 -16  -6   0    1.66    0.23
 -16  -6   0    1.44    0.21
 -16  -6   0    1.44    0.11
  16  -6   0    1.59    0.20
 -16  -6   0    1.74    0.36
  16  -6   0    1.76    0.21
  16  -6   0    1.71    0.33
 -16   6   0    1.25    0.15
 -16   6   0    1.42    0.15
 -16   6   0    1.08    0.30
  16   6   0    1.28    0.16
  16   6   0    1.18    0.16
 -16   6   0    1.51    0.16
  16   6   0    1.34    0.16
  16   6   0    1.58    0.30
 -16   6   0    1.55    0.23
 -16   6   0    1.16    0.29
 -16   6   0    1.53    0.10
  16   6   0    1.49    0.19
 -16   6   0    1.38    0.16
  16   6   0    1.57    0.12
  16   6   0    1.70    0.22
  16   6   0    0.86    0.30
 -16   6   0    1.43    0.18
  16   6   0    1.49    0.23
  16   6   0    1.55    0.20
  18  -6   0    2.38    0.20
 -18  -6   0    2.29    0.25
  18  -6   0    2.41    0.18
 -18  -6   0    1.66    0.37
 -18  -6   0    1.91    0.21
 -18  -6   0    2.41    0.14
 -18  -6   0    1.83    0.23
  18  -6   0    2.32    0.23
  18  -6   0    1.62    0.33
 -18  -6   0    2.52    0.28
  18  -6   0    2.33    0.23
  18  -6   0    2.47    0.13
  18  -6   0    1.27    0.49
 -18  -6   0    2.22    0.19
  18   6   0    2.50    0.25
  18   6   0    2.35    0.27
  18   6   0    1.85    0.39
 -18   6   0    2.31    0.41
 -18   6   0    2.38    0.13
  18   6   0    2.16    0.25
  18   6   0    2.32    0.36
 -18   6   0    2.71    0.21
 -18   6   0    2.30    0.22
 -18   6   0    2.41    0.19
  18   6   0    2.01    0.26
 -18   6   0    1.66    0.32
 -18   6   0    2.49    0.18
 -18   6   0    1.87    0.21
  18   6   0    2.43    0.14
  18   6   0    1.77    0.19
 -20  -6   0    1.71    0.24
  20  -6   0    1.79    0.20
 -20  -6   0    3.11    0.48
 -20  -6   0    1.91    0.13
  20  -6   0    2.08    0.12
  20  -6   0    1.79    0.21
 -20  -6   0    1.81    0.20
  20  -6   0    2.53    0.45
 -20  -6   0    2.10    0.24
  20  -6   0    2.17    0.25
  20  -6   0    1.81    0.19
 -20  -6   0    1.72    0.20
  20  -6   0    2.24    0.39
  20  -6   0    1.95    0.17
  20   6   0    1.77    0.13
  20   6   0    1.28    0.36
 -20   6   0    1.54    0.33
 -20   6   0    1.65    0.18
 -20   6   0    1.86    0.11
  20   6   0    1.73    0.32
 -20   6   0    1.77    0.20
 -20   6   0    2.42    0.44
  20   6   0    1.50    0.23
 -20   6   0    1.90    0.16
  20   6   0    2.11    0.23
 -20   6   0    2.04    0.18
 -20   6   0    1.75    0.21
  20   6   0    1.77    0.24
  20   6   0    1.75    0.20
  20   6   0    1.44    0.23
 -22  -6   0    0.29    0.06
  22  -6   0    0.32    0.12
  22  -6   0    0.23    0.09
 -22  -6   0    0.21    0.11
  22  -6   0    0.17    0.11
 -22  -6   0    0.33    0.11
 -22  -6   0    0.38    0.14
  22  -6   0    0.39    0.12
  22  -6   0    0.15    0.23
  22  -6   0    0.24    0.06
  22  -6   0    0.36    0.10
 -22   6   0    0.20    0.10
 -22   6   0    0.26    0.05
  22   6   0    0.15    0.06
 -22   6   0   -0.22    0.19
  22   6   0    0.13    0.11
  22   6   0    0.36    0.14
 -22   6   0    0.23    0.21
 -22   6   0    0.19    0.10
  22   6   0    0.43    0.29
  22   6   0    0.29    0.14
  22   6   0   -0.07    0.17
 -22   6   0    0.25    0.09
 -22   6   0    0.14    0.10
 -22   6   0    0.40    0.10
  22   6   0    0.11    0.09
  24  -6   0    0.84    0.17
  24  -6   0    1.15    0.40
 -24  -6   0    1.06    0.16
  24  -6   0    0.80    0.16
 -24  -6   0    0.81    0.17
 -24  -6   0    0.90    0.10
 -24  -6   0    0.99    0.34
 -24  -6   0    0.88    0.19
  24  -6   0    1.15    0.14
  24  -6   0    1.04    0.10
  24  -6   0    0.98    0.15
 -24   6   0    1.18    0.16
 -24   6   0    0.85    0.27
 -24   6   0    0.83    0.08
  24   6   0    0.81    0.10
  24   6   0    1.24    0.20
  24   6   0    0.90    0.20
  24   6   0    0.85    0.16
 -24   6   0    0.89    0.13
 -24   6   0    0.80    0.15
  24   6   0    1.29    0.33
  24   6   0    0.76    0.17
 -24   6   0    1.37    0.39
  24   6   0    0.36    0.29
 -24   6   0    0.95    0.16
  24   6   0    0.83    0.19
  26  -6   0    0.23    0.12
 -26  -6   0    0.03    0.10
 -26  -6   0    0.26    0.23
 -26  -6   0    0.09    0.11
  26  -6   0   -0.02    0.10
  26  -6   0    0.22    0.10
 -26  -6   0    0.14    0.12
  26  -6   0    0.17    0.05
  26  -6   0    0.16    0.09
 -26  -6   0    0.20    0.06
 -26   6   0    0.22    0.05
 -26   6   0    0.18    0.10
  26   6   0    0.09    0.11
  26   6   0    0.37    0.14
  26   6   0    0.03    0.10
  26   6   0    0.18    0.14
 -26   6   0    0.25    0.22
 -26   6   0    0.18    0.09
  26   6   0    0.02    0.22
 -26   6   0    0.28    0.10
 -26   6   0    0.10    0.10
  26   6   0    0.22    0.15
  28  -6   0    1.73    0.19
  28  -6   0    1.55    0.17
 -28  -6   0    1.19    0.39
 -28  -6   0    1.68    0.13
  28  -6   0    1.93    0.24
  28  -6   0    1.43    0.24
 -28  -6   0    1.34    0.22
  28  -6   0    1.91    0.13
 -28  -6   0    1.46    0.25
 -28  -6   0    2.13    0.24
  28   6   0    1.27    0.41
 -28   6   0    1.66    0.22
 -28   6   0    1.69    0.18
  28   6   0    1.90    0.24
  28   6   0    1.43    0.23
  28   6   0    1.38    0.25
 -28   6   0    1.64    0.12
 -28   6   0    1.48    0.19
  28   6   0    1.47    0.26
 -28   6   0    1.66    0.22
 -28   6   0    1.62    0.21
 -28   6   0    1.53    0.35
  28   6   0    1.84    0.25
  30  -6   0    0.09    0.09
  30  -6   0    0.01    0.08
  30  -6   0    0.06    0.05
  30  -6   0   -0.23    0.08
 -30  -6   0   -0.01    0.05
 -30  -6   0    0.14    0.24
 -30  -6   0    0.08    0.12
  30  -6   0   -0.14    0.10
 -30  -6   0    0.15    0.16
 -30  -6   0   -0.02    0.09
 -30   6   0    0.07    0.11
  30   6   0    0.17    0.15
 -30   6   0    0.13    0.10
  30   6   0    0.20    0.13
 -30   6   0    0.06    0.10
 -30   6   0   -0.19    0.19
  30   6   0    0.28    0.12
 -30   6   0    0.13    0.10
  32  -6   0    0.39    0.08
  32  -6   0   -0.03    0.10
 -32  -6   0    0.04    0.19
 -32  -6   0    0.21    0.07
 -32  -6   0    0.58    0.20
 -32  -6   0    0.12    0.13
  32  -6   0    0.20    0.16
  32  -6   0    0.24    0.14
 -32  -6   0    0.54    0.17
  32  -6   0    0.18    0.11
 -32  -6   0    0.04    0.25
  32   6   0    0.31    0.18
 -32   6   0    0.26    0.12
  32   6   0    0.24    0.08
 -32   6   0    0.28    0.07
  32   6   0    0.22    0.17
  32   6   0    0.30    0.15
 -32   6   0    0.09    0.12
 -32   6   0    0.42    0.28
 -32   6   0    0.02    0.10
 -32   6   0    0.26    0.11
  32   6   0    0.35    0.15
  34  -6   0    0.01    0.09
 -34  -6   0   -0.04    0.13
 -34  -6   0   -0.02    0.10
 -34  -6   0    0.01    0.11
 -34  -6   0   -0.06    0.10
  34  -6   0   -0.14    0.11
  34  -6   0   -0.30    0.07
 -34   6   0    0.08    0.10
 -34   6   0    0.09    0.10
  34   6   0    0.14    0.12
  34   6   0    0.08    0.15
 -34   6   0    0.04    0.10
  34   6   0    0.13    0.17
  34   6   0    0.07    0.13
 -34   6   0    0.08    0.27
 -34   6   0   -0.02    0.10
 -36  -6   0    0.53    0.20
  36  -6   0   -0.11    0.12
 -36  -6   0    0.21    0.14
 -36  -6   0    0.11    0.14
  36  -6   0    0.09    0.10
  36  -6   0    0.07    0.11
 -36  -6   0    0.06    0.13
  36   6   0    0.00    0.15
  36   6   0    0.43    0.16
  36   6   0   -0.02    0.16
 -36   6   0    0.13    0.11
 -36   6   0    0.24    0.13
 -36   6   0    0.09    0.10
 -36   6   0    0.08    0.12
 -38  -6   0   -0.06    0.13
 -38  -6   0   -0.08    0.12
  38  -6   0    0.14    0.15
  38  -6   0    0.20    0.14
 -38  -6   0    0.19    0.16
  38  -6   0    0.07    0.10
  38   6   0    0.17    0.15
 -38   6   0    0.21    0.13
 -38   6   0    0.34    0.12
 -38   6   0   -0.08    0.10
  38   6   0    0.06    0.16
  38   6   0    0.10    0.17
 -38   6   0    0.01    0.11
  40  -6   0   -0.02    0.10
 -40  -6   0    0.07    0.14
 -40  -6   0    0.12    0.15
 -40  -6   0    0.13    0.17
  40  -6   0   -0.13    0.13
  40  -6   0    0.06    0.12
 -40   6   0    0.13    0.12
  40   6   0    0.12    0.16
 -40   6   0   -0.17    0.10
 -40   6   0    0.13    0.11
  40   6   0    0.15    0.16
  40   6   0    0.32    0.21
 -40   6   0    0.26    0.13
 -42  -6   0    0.43    0.19
  42  -6   0    0.13    0.12
 -42  -6   0    0.00    0.14
 -42   6   0    0.36    0.15
  42   6   0    0.07    0.15
 -42   6   0   -0.01    0.13
  -1  -7   0    1.47    0.35
   1  -7   0    1.76    0.21
  -1  -7   0    1.68    0.20
   1  -7   0    1.49    0.17
   1  -7   0    1.64    0.22
   1  -7   0    1.61    0.34
   1  -7   0    1.65    0.36
  -1  -7   0    1.88    0.35
  -1  -7   0    1.86    0.12
  -1  -7   0    1.37    0.16
  -1  -7   0    1.58    0.20
   1  -7   0    1.61    0.22
  -1  -7   0    1.69    0.22
   1  -7   0    1.48    0.20
  -1  -7   0    2.10    0.23
  -1  -7   0    1.78    0.23
  -1  -7   0    1.47    0.20
   1  -7   0    1.75    0.18
   1  -7   0    1.43    0.19
  -1  -7   0    1.62    0.17
   1  -7   0    1.23    0.19
  -1  -7   0    1.43    0.21
   1  -7   0    1.62    0.11
  -1   7   0    1.98    0.38
   1   7   0    2.18    0.24
   1   7   0    1.44    0.20
   1   7   0    1.87    0.37
   1   7   0    1.59    0.19
   1   7   0    1.60    0.17
   1   7   0    2.23    0.20
  -1   7   0    1.58    0.17
   1   7   0    1.85    0.23
  -1   7   0    1.83    0.24
  -1   7   0    1.69    0.21
   1   7   0    1.66    0.11
   1   7   0    1.69    0.20
  -1   7   0    1.82    0.22
  -1   7   0    1.68    0.19
  -1   7   0    1.86    0.36
  -1   7   0    1.12    0.15
   1   7   0    1.39    0.35
  -1   7   0    1.56    0.18
  -1   7   0    1.74    0.12
  -3  -7   0    1.22    0.18
  -3  -7   0    1.37    0.07
   3  -7   0    1.66    0.20
  -3  -7   0    1.58    0.11
  -3  -7   0    1.34    0.19
   3  -7   0    1.34    0.19
  -3  -7   0    1.48    0.19
  -3  -7   0    1.08    0.17
  -3  -7   0    1.65    0.35
   3  -7   0    1.70    0.21
  -3  -7   0    1.31    0.16
   3  -7   0    1.31    0.20
   3  -7   0    1.51    0.22
   3  -7   0    1.56    0.10
   3  -7   0    2.17    0.25
   3  -7   0    1.23    0.15
  -3  -7   0    0.96    0.18
  -3  -7   0    1.35    0.15
   3  -7   0    1.59    0.37
   3  -7   0    1.43    0.17
   3  -7   0    0.83    0.27
  -3  -7   0    1.54    0.20
  -3  -7   0    1.59    0.20
  -3  -7   0    1.04    0.31
  -3   7   0    1.29    0.21
  -3   7   0    1.46    0.11
   3   7   0    1.43    0.20
  -3   7   0    0.91    0.29
   3   7   0    0.75    0.27
   3   7   0    1.35    0.20
  -3   7   0    1.70    0.20
  -3   7   0    1.48    0.18
   3   7   0    1.36    0.15
   3   7   0    1.27    0.10
   3   7   0    1.35    0.34
   3   7   0    1.27    0.17
  -3   7   0    1.18    0.31
   3   7   0    1.21    0.15
   3   7   0    1.53    0.21
  -3   7   0    1.60    0.17
  -3   7   0    1.40    0.20
  -3   7   0    1.63    0.17
   3   7   0    1.55    0.19
  -3   7   0    1.53    0.20
  -5  -7   0   -0.11    0.18
   5  -7   0   -0.11    0.06
  -5  -7   0   -0.08    0.09
   5  -7   0   -0.17    0.17
  -5  -7   0    0.04    0.09
  -5  -7   0    0.01    0.04
  -5  -7   0   -0.08    0.08
   5  -7   0   -0.07    0.08
   5  -7   0   -0.08    0.06
  -5  -7   0   -0.06    0.08
  -5  -7   0   -0.07    0.17
   5  -7   0    0.01    0.04
   5  -7   0   -0.06    0.08
   5  -7   0   -0.03    0.08
   5  -7   0    0.04    0.08
   5  -7   0   -0.26    0.15
  -5  -7   0    0.07    0.09
  -5  -7   0   -0.02    0.07
  -5  -7   0    0.00    0.02
  -5  -7   0   -0.01    0.07
   5  -7   0    0.03    0.09
  -5  -7   0    0.05    0.09
   5  -7   0   -0.07    0.06
  -5  -7   0    0.07    0.08
   5   7   0   -0.03    0.07
   5   7   0    0.22    0.19
  -5   7   0   -0.24    0.14
   5   7   0    0.02    0.20
  -5   7   0    0.10    0.08
   5   7   0    0.09    0.09
  -5   7   0    0.06    0.08
  -5   7   0    0.06    0.19
   5   7   0   -0.05    0.10
   5   7   0   -0.07    0.07
  -5   7   0    0.06    0.07
  -5   7   0   -0.07    0.08
  -5   7   0    0.03    0.07
   5   7   0   -0.07    0.05
   5   7   0   -0.08    0.06
   5   7   0    0.12    0.11
  -5   7   0   -0.03    0.07
  -5   7   0   -0.06    0.07
  -5   7   0    0.01    0.04
   5   7   0    0.06    0.04
   5   7   0    0.00    0.06
   7  -7   0    5.34    0.29
  -7  -7   0    4.92    0.33
   7  -7   0    4.77    0.57
  -7  -7   0    5.16    0.18
  -7  -7   0    5.18    0.28
   7  -7   0    4.98    0.55
   7  -7   0    4.78    0.30
   7  -7   0    4.96    0.29
  -7  -7   0    5.20    0.36
   7  -7   0    5.17    0.22
  -7  -7   0    4.49    0.33
  -7  -7   0    5.78    0.31
   7  -7   0    5.27    0.34
   7  -7   0    4.98    0.34
  -7  -7   0    4.93    0.22
  -7  -7   0    5.53    0.32
  -7  -7   0    5.52    0.60
  -7   7   0    4.99    0.35
  -7   7   0    5.63    0.29
  -7   7   0    5.98    0.62
   7   7   0    5.19    0.36
  -7   7   0    5.29    0.30
  -7   7   0    5.48    0.33
  -7   7   0    4.98    0.30
   7   7   0    5.07    0.30
   7   7   0    4.95    0.59
  -7   7   0    5.24    0.22
   7   7   0    5.25    0.23
  -7   7   0    5.62    0.31
  -7   7   0    4.66    0.32
   7   7   0    4.62    0.32
  -7   7   0    5.03    0.31
  -7   7   0    4.61    0.53
   7   7   0    5.41    0.32
   7   7   0    4.91    0.54
   7   7   0    4.66    0.27
   7   7   0    5.01    0.29
   9  -7   0    5.05    0.35
  -9  -7   0    5.09    0.31
   9  -7   0    5.59    0.30
   9  -7   0    5.94    0.37
   9  -7   0    5.60    0.31
  -9  -7   0    6.27    0.40
   9  -7   0    5.78    0.59
   9  -7   0    6.18    0.34
  -9  -7   0    6.06    0.34
  -9  -7   0    5.80    0.30
  -9  -7   0    5.51    0.24
  -9  -7   0    6.31    0.37
  -9  -7   0    4.95    0.58
   9  -7   0    5.81    0.23
   9  -7   0    5.37    0.60
   9   7   0    5.08    0.37
   9   7   0    5.87    0.32
  -9   7   0    5.96    0.30
  -9   7   0    6.00    0.24
  -9   7   0    6.10    0.64
   9   7   0    6.03    0.37
   9   7   0    5.62    0.25
  -9   7   0    6.05    0.36
   9   7   0    5.43    0.32
  -9   7   0    5.99    0.32
  -9   7   0    5.87    0.36
   9   7   0    5.59    0.34
   9   7   0    5.29    0.29
  -9   7   0    5.18    0.32
   9   7   0    5.25    0.61
  -9   7   0    5.78    0.38
  -9   7   0    5.57    0.33
   9   7   0    5.96    0.60
  -9   7   0    6.11    0.33
  -9   7   0    4.14    0.51
 -11  -7   0    1.08    0.32
  11  -7   0    0.66    0.27
 -11  -7   0    0.53    0.15
 -11  -7   0    0.85    0.14
  11  -7   0    0.62    0.07
  11  -7   0    0.65    0.13
  11  -7   0    0.66    0.12
  11  -7   0    0.62    0.15
 -11  -7   0    0.55    0.07
 -11  -7   0    1.02    0.20
  11  -7   0    1.19    0.33
 -11  -7   0    0.64    0.15
 -11   7   0    0.60    0.12
 -11   7   0    1.07    0.16
 -11   7   0    0.76    0.14
  11   7   0    0.43    0.24
 -11   7   0    0.48    0.06
  11   7   0    0.69    0.16
  11   7   0    0.68    0.15
 -11   7   0    1.04    0.31
  11   7   0    0.31    0.24
  11   7   0    0.96    0.16
 -11   7   0    0.90    0.28
 -11   7   0    0.52    0.12
 -11   7   0    0.84    0.16
  11   7   0    0.56    0.12
  11   7   0    0.83    0.14
  11   7   0    0.66    0.09
 -11   7   0    0.56    0.14
 -11   7   0    0.61    0.15
 -13  -7   0    4.45    0.33
 -13  -7   0    4.17    0.55
  13  -7   0    4.55    0.26
 -13  -7   0    4.77    0.21
  13  -7   0    5.16    0.56
  13  -7   0    4.65    0.20
  13  -7   0    4.47    0.32
  13  -7   0    4.24    0.29
 -13  -7   0    4.54    0.29
 -13  -7   0    4.39    0.35
 -13   7   0    5.18    0.61
  13   7   0    4.29    0.57
  13   7   0    4.47    0.30
 -13   7   0    4.76    0.30
 -13   7   0    4.45    0.52
 -13   7   0    4.03    0.27
  13   7   0    4.29    0.34
 -13   7   0    4.54    0.26
  13   7   0    4.47    0.52
  13   7   0    4.45    0.29
 -13   7   0    4.48    0.28
  13   7   0    4.74    0.29
 -13   7   0    4.27    0.34
  13   7   0    4.91    0.34
  13   7   0    4.50    0.21
  13   7   0    4.91    0.36
 -13   7   0    4.53    0.20
 -13   7   0    4.92    0.32
 -15  -7   0    3.70    0.30
  15  -7   0    2.76    0.44
  15  -7   0    3.84    0.26
  15  -7   0    3.19    0.16
  15  -7   0    4.00    0.55
 -15  -7   0    3.37    0.51
  15  -7   0    3.37    0.27
  15  -7   0    3.29    0.26
  15  -7   0    3.69    0.24
 -15  -7   0    3.30    0.25
 -15  -7   0    3.42    0.18
 -15  -7   0    3.05    0.33
  15   7   0    2.79    0.31
 -15   7   0    3.60    0.25
 -15   7   0    3.24    0.26
  15   7   0    3.37    0.25
  15   7   0    3.94    0.56
  15   7   0    3.58    0.28
 -15   7   0    3.34    0.23
  15   7   0    3.44    0.35
 -15   7   0    3.67    0.17
 -15   7   0    2.64    0.42
  15   7   0    3.32    0.28
 -15   7   0    3.51    0.27
  15   7   0    3.45    0.18
 -15   7   0    2.84    0.57
  15   7   0    2.96    0.51
 -15   7   0    3.23    0.23
 -17  -7   0    0.43    0.07
 -17  -7   0    0.99    0.32
  17  -7   0    0.61    0.12
 -17  -7   0    0.86    0.18
  17  -7   0    0.29    0.26
  17  -7   0    0.59    0.07
  17  -7   0    0.29    0.24
 -17  -7   0    0.72    0.14
  17  -7   0    0.54    0.14
 -17  -7   0    0.49    0.16
 -17  -7   0    0.78    0.15
  17  -7   0    0.39    0.13
  17   7   0    0.55    0.14
 -17   7   0    1.02    0.17
 -17   7   0    0.59    0.14
  17   7   0    0.79    0.18
  17   7   0    0.83    0.17
 -17   7   0    0.62    0.14
  17   7   0    0.50    0.15
  17   7   0    0.50    0.08
 -17   7   0    0.53    0.07
 -17   7   0    0.62    0.30
 -17   7   0    0.67    0.13
  17   7   0    0.76    0.37
  17   7   0    0.96    0.26
 -17   7   0    0.52    0.11
  17   7   0    0.54    0.16
 -19  -7   0    1.46    0.25
 -19  -7   0    1.05    0.19
  19  -7   0    1.36    0.35
  19  -7   0    1.46    0.20
 -19  -7   0    1.21    0.35
  19  -7   0    1.40    0.18
 -19  -7   0    1.42    0.12
  19  -7   0    1.23    0.18
 -19  -7   0    1.58    0.19
  19  -7   0    1.54    0.16
  19  -7   0    1.37    0.38
  19  -7   0    1.45    0.11
 -19   7   0    1.36    0.17
 -19   7   0    1.04    0.18
  19   7   0    1.17    0.37
 -19   7   0    1.88    0.42
 -19   7   0    1.40    0.11
  19   7   0    1.44    0.13
 -19   7   0    1.55    0.24
  19   7   0    1.10    0.17
 -19   7   0    1.55    0.19
  19   7   0    1.41    0.24
  19   7   0    1.18    0.31
 -19   7   0    1.49    0.34
 -19   7   0    1.43    0.16
  19   7   0    1.30    0.24
  19   7   0    1.98    0.25
 -21  -7   0    0.38    0.14
 -21  -7   0    0.16    0.24
  21  -7   0    0.09    0.09
 -21  -7   0    0.37    0.12
  21  -7   0    0.29    0.11
 -21  -7   0    0.20    0.06
  21  -7   0    0.36    0.13
  21  -7   0    0.53    0.26
  21  -7   0    0.20    0.05
 -21  -7   0    0.40    0.14
  21  -7   0    0.16    0.09
  21   7   0    0.20    0.06
 -21   7   0    0.17    0.08
  21   7   0    0.46    0.16
 -21   7   0    0.29    0.12
  21   7   0    0.41    0.12
 -21   7   0    0.19    0.10
 -21   7   0    0.21    0.05
 -21   7   0    0.42    0.11
 -21   7   0    0.49    0.24
  21   7   0    0.10    0.12
  21   7   0    0.32    0.14
  21   7   0    0.17    0.11
  21   7   0   -0.07    0.21
  23  -7   0    0.19    0.10
  23  -7   0    0.12    0.09
  23  -7   0    0.12    0.05
 -23  -7   0    0.16    0.12
  23  -7   0    0.03    0.09
 -23  -7   0   -0.03    0.22
 -23  -7   0    0.16    0.14
 -23  -7   0    0.12    0.06
 -23  -7   0    0.06    0.11
  23  -7   0    0.06    0.10
  23  -7   0   -0.03    0.20
  23   7   0    0.42    0.17
 -23   7   0    0.13    0.10
  23   7   0    0.26    0.13
 -23   7   0   -0.01    0.08
 -23   7   0    0.14    0.05
  23   7   0    0.03    0.26
  23   7   0    0.19    0.07
 -23   7   0    0.12    0.10
  23   7   0    0.01    0.12
  23   7   0    0.13    0.12
  23   7   0    0.25    0.15
 -23   7   0   -0.11    0.20
 -23   7   0    0.44    0.11
 -25  -7   0   -0.06    0.10
  25  -7   0    0.03    0.05
  25  -7   0   -0.08    0.21
 -25  -7   0   -0.06    0.08
  25  -7   0   -0.03    0.07
 -25  -7   0    0.28    0.29
 -25  -7   0    0.03    0.06
  25  -7   0   -0.18    0.09
 -25  -7   0   -0.03    0.11
  25  -7   0   -0.09    0.09
  25  -7   0    0.09    0.08
  25   7   0   -0.21    0.24
 -25   7   0    0.06    0.10
 -25   7   0    0.11    0.11
 -25   7   0    0.11    0.08
 -25   7   0    0.35    0.25
  25   7   0   -0.07    0.10
  25   7   0    0.03    0.07
 -25   7   0   -0.02    0.05
  25   7   0   -0.10    0.10
  25   7   0   -0.01    0.12
  25   7   0   -0.01    0.13
 -25   7   0   -0.03    0.08
  25   7   0    0.12    0.13
  27  -7   0    0.16    0.13
 -27  -7   0    0.04    0.13
  27  -7   0    0.07    0.09
 -27  -7   0   -0.07    0.24
 -27  -7   0    0.09    0.14
 -27  -7   0    0.19    0.07
  27  -7   0    0.11    0.11
 -27  -7   0    0.22    0.13
  27  -7   0    0.06    0.06
  27  -7   0    0.13    0.10
  27   7   0   -0.10    0.12
 -27   7   0    0.48    0.28
 -27   7   0    0.22    0.19
 -27   7   0    0.16    0.09
 -27   7   0    0.14    0.11
  27   7   0   -0.03    0.25
  27   7   0   -0.05    0.25
  27   7   0    0.13    0.12
 -27   7   0    0.10    0.10
  27   7   0    0.03    0.12
  27   7   0    0.17    0.14
  29  -7   0   -0.09    0.10
 -29  -7   0   -0.39    0.18
 -29  -7   0    0.14    0.13
  29  -7   0   -0.04    0.08
 -29  -7   0   -0.02    0.11
  29  -7   0    0.25    0.11
  29  -7   0   -0.04    0.06
 -29  -7   0    0.12    0.07
 -29   7   0   -0.13    0.09
 -29   7   0    0.09    0.05
  29   7   0   -0.02    0.28
  29   7   0   -0.03    0.14
  29   7   0    0.11    0.13
 -29   7   0   -0.10    0.07
 -29   7   0    0.02    0.09
  29   7   0   -0.06    0.06
  29   7   0    0.02    0.15
  29   7   0    0.06    0.12
 -29   7   0   -0.11    0.21
 -29   7   0    0.08    0.10
 -31  -7   0   -0.07    0.11
  31  -7   0   -0.04    0.10
  31  -7   0    0.03    0.09
 -31  -7   0   -0.13    0.11
 -31  -7   0   -0.04    0.13
  31  -7   0   -0.10    0.10
  31   7   0   -0.03    0.14
 -31   7   0    0.06    0.10
  31   7   0   -0.15    0.11
  31   7   0    0.01    0.29
  31   7   0    0.01    0.08
 -31   7   0   -0.10    0.09
  31   7   0   -0.04    0.12
 -31   7   0    0.11    0.09
 -31   7   0   -0.03    0.05
 -31   7   0   -0.33    0.21
  31   7   0    0.02    0.14
 -31   7   0   -0.06    0.09
  33  -7   0    0.03    0.14
 -33  -7   0    0.08    0.15
 -33  -7   0    0.10    0.15
  33  -7   0   -0.13    0.09
 -33  -7   0    0.02    0.13
  33  -7   0   -0.11    0.10
 -33   7   0   -0.14    0.09
 -33   7   0    0.02    0.11
 -33   7   0    0.00    0.10
  33   7   0   -0.01    0.12
  33   7   0    0.02    0.13
  33   7   0   -0.19    0.11
  33   7   0    0.12    0.17
 -33   7   0   -0.09    0.09
  35  -7   0    0.20    0.16
 -35  -7   0    0.53    0.18
  35  -7   0    0.36    0.15
 -35  -7   0    0.48    0.20
  35  -7   0    0.24    0.12
 -35  -7   0    0.08    0.14
 -35   7   0    0.20    0.13
 -35   7   0    0.22    0.13
 -35   7   0    0.19    0.11
  35   7   0    0.49    0.21
  35   7   0    0.12    0.15
  35   7   0    0.48    0.22
 -35   7   0    0.49    0.14
  37  -7   0   -0.02    0.14
  37  -7   0   -0.18    0.09
  37  -7   0    0.13    0.14
 -37  -7   0   -0.02    0.14
 -37  -7   0   -0.30    0.11
 -37  -7   0    0.15    0.15
 -37   7   0    0.09    0.13
  37   7   0   -0.17    0.13
 -37   7   0   -0.14    0.09
  37   7   0   -0.02    0.15
  37   7   0   -0.07    0.13
 -37   7   0   -0.06    0.11
  39  -7   0    0.44    0.21
 -39  -7   0    0.50    0.19
 -39  -7   0    0.19    0.17
  39  -7   0    0.44    0.16
  39  -7   0    0.27    0.14
 -39  -7   0    0.45    0.23
  39   7   0    0.60    0.24
  39   7   0    0.45    0.19
 -39   7   0    0.37    0.17
 -39   7   0    0.29    0.16
  39   7   0    0.66    0.24
 -39   7   0    0.55    0.16
   0  -8   0    0.23    0.27
   0  -8   0    0.69    0.08
   0  -8   0    0.31    0.11
   0  -8   0    0.62    0.16
   0  -8   0    0.78    0.28
   0  -8   0    0.43    0.12
   0  -8   0    0.55    0.13
   0  -8   0    0.56    0.16
   0   8   0    0.49    0.12
   0   8   0    0.58    0.16
   0   8   0    0.53    0.25
   0   8   0    0.48    0.26
   0   8   0    0.74    0.17
  -2  -8   0    1.15    0.19
  -2  -8   0    1.56    0.22
  -2  -8   0    1.48    0.19
  -2  -8   0    1.64    0.25
   2  -8   0    1.16    0.19
   2  -8   0    1.46    0.23
   2  -8   0    1.39    0.19
   2  -8   0    1.01    0.31
   2  -8   0    1.52    0.19
   2  -8   0    1.30    0.11
  -2  -8   0    1.58    0.23
  -2  -8   0    1.75    0.39
   2  -8   0    1.51    0.21
  -2  -8   0    0.95    0.32
   2  -8   0    1.52    0.37
  -2  -8   0    1.49    0.21
  -2  -8   0    1.51    0.12
   2   8   0    0.80    0.34
   2   8   0    1.22    0.22
  -2   8   0    1.48    0.18
  -2   8   0    1.22    0.20
   2   8   0    1.42    0.12
  -2   8   0    2.09    0.46
  -2   8   0    1.11    0.33
  -2   8   0    1.32    0.22
   2   8   0    1.07    0.33
   2   8   0    1.22    0.17
   2   8   0    1.60    0.23
  -2   8   0    1.60    0.20
   2   8   0    1.10    0.17
  -2   8   0    1.28    0.11
   4  -8   0   -0.03    0.22
   4  -8   0   -0.11    0.07
  -4  -8   0   -0.17    0.19
  -4  -8   0    0.00    0.10
  -4  -8   0    0.00    0.04
  -4  -8   0    0.07    0.13
   4  -8   0    0.00    0.04
  -4  -8   0   -0.04    0.08
  -4  -8   0    0.03    0.10
  -4  -8   0    0.20    0.12
   4  -8   0    0.05    0.11
   4  -8   0   -0.03    0.19
  -4  -8   0   -0.05    0.19
   4  -8   0   -0.04    0.08
  -4   8   0   -0.10    0.08
  -4   8   0    0.05    0.05
   4   8   0    0.11    0.12
   4   8   0    0.02    0.05
  -4   8   0    0.17    0.10
   4   8   0    0.08    0.10
   4   8   0    0.07    0.09
  -4   8   0   -0.02    0.09
   4   8   0    0.29    0.25
   4   8   0    0.19    0.13
  -4   8   0    0.21    0.12
  -4   8   0    0.09    0.24
   4   8   0    0.09    0.08
  -4   8   0    0.01    0.08
  -6  -8   0    2.49    0.28
  -6  -8   0    1.71    0.41
  -6  -8   0    2.03    0.14
   6  -8   0    2.58    0.45
   6  -8   0    2.44    0.42
   6  -8   0    2.10    0.23
   6  -8   0    2.60    0.21
  -6  -8   0    2.29    0.23
   6  -8   0    2.32    0.28
  -6  -8   0    3.22    0.51
   6  -8   0    2.09    0.23
  -6  -8   0    2.28    0.27
  -6  -8   0    2.38    0.26
  -6  -8   0    2.71    0.31
   6  -8   0    2.00    0.13
   6   8   0    1.96    0.26
   6   8   0    2.05    0.21
  -6   8   0    2.09    0.41
  -6   8   0    2.29    0.24
  -6   8   0    2.68    0.29
   6   8   0    2.16    0.14
   6   8   0    2.09    0.22
   6   8   0    1.91    0.56
   6   8   0    1.99    0.26
  -6   8   0    2.45    0.27
   6   8   0    2.22    0.29
  -6   8   0    2.33    0.20
  -6   8   0    1.90    0.21
  -6   8   0    2.49    0.14
  -6   8   0    2.78    0.71
   6   8   0    1.95    0.44
  -8  -8   0    0.39    0.15
   8  -8   0    0.29    0.11
   8  -8   0    0.65    0.17
   8  -8   0    0.41    0.25
   8  -8   0    0.35    0.27
  -8  -8   0    0.65    0.09
   8  -8   0    0.48    0.07
  -8  -8   0    0.41    0.12
  -8  -8   0    0.70    0.19
  -8  -8   0    0.48    0.27
   8  -8   0    0.60    0.13
  -8  -8   0    0.53    0.18
   8  -8   0    0.32    0.12
   8   8   0    0.58    0.18
  -8   8   0    0.59    0.14
   8   8   0    0.44    0.12
   8   8   0    0.71    0.14
  -8   8   0    0.37    0.10
   8   8   0    0.51    0.17
   8   8   0    0.30    0.06
   8   8   0    0.04    0.27
  -8   8   0    0.62    0.32
   8   8   0    0.44    0.14
  -8   8   0    0.43    0.12
  -8   8   0    0.44    0.14
   8   8   0    0.73    0.27
  -8   8   0    0.47    0.07
  -8   8   0    0.75    0.30
  -8   8   0    0.43    0.15
  -8   8   0    0.44    0.14
  10  -8   0    0.54    0.07
  10  -8   0    0.95    0.14
 -10  -8   0    0.64    0.19
 -10  -8   0    0.63    0.17
  10  -8   0    0.70    0.31
  10  -8   0    0.29    0.25
 -10  -8   0    0.75    0.31
  10  -8   0    0.45    0.14
  10  -8   0    0.55    0.14
 -10  -8   0    0.38    0.13
 -10  -8   0    0.55    0.08
 -10  -8   0    0.64    0.17
 -10   8   0    0.53    0.07
  10   8   0    0.69    0.13
 -10   8   0    0.67    0.13
  10   8   0    0.93    0.30
  10   8   0    0.87    0.18
 -10   8   0    0.88    0.18
 -10   8   0    0.36    0.11
 -10   8   0    0.37    0.28
  10   8   0    0.76    0.18
  10   8   0    0.49    0.14
  10   8   0    0.99    0.19
  10   8   0    0.54    0.08
  10   8   0    0.33    0.31
 -10   8   0    0.64    0.13
 -10   8   0    0.63    0.19
 -10   8   0    0.70    0.16
 -10   8   0    0.66    0.31
  12  -8   0    1.13    0.18
  12  -8   0    0.85    0.09
 -12  -8   0    0.89    0.17
 -12  -8   0    0.89    0.09
  12  -8   0    1.05    0.35
 -12  -8   0    1.12    0.20
 -12  -8   0    1.04    0.21
  12  -8   0    1.05    0.18
  12  -8   0    0.81    0.14
 -12   8   0    0.63    0.08
 -12   8   0    0.70    0.13
 -12   8   0    0.63    0.14
 -12   8   0    0.66    0.17
  12   8   0    0.84    0.19
  12   8   0    1.11    0.18
  12   8   0    0.84    0.35
 -12   8   0    1.03    0.18
  12   8   0    0.69    0.09
 -12   8   0    0.81    0.31
  12   8   0    1.55    0.35
  12   8   0    1.39    0.22
 -12   8   0    1.05    0.35
  12   8   0    0.98    0.17
  14  -8   0   -0.01    0.08
 -14  -8   0    0.03    0.09
  14  -8   0    0.06    0.05
 -14  -8   0    0.22    0.14
  14  -8   0    0.15    0.11
 -14  -8   0   -0.11    0.21
 -14  -8   0    0.16    0.12
  14  -8   0    0.07    0.23
  14  -8   0    0.18    0.22
 -14  -8   0    0.00    0.05
  14  -8   0    0.05    0.10
 -14   8   0    0.21    0.23
 -14   8   0    0.15    0.10
 -14   8   0    0.18    0.09
 -14   8   0    0.08    0.09
  14   8   0    0.08    0.10
 -14   8   0    0.05    0.05
 -14   8   0   -0.04    0.10
  14   8   0    0.23    0.11
  14   8   0    0.10    0.06
 -14   8   0    0.35    0.27
  14   8   0    0.14    0.13
  14   8   0    0.06    0.11
  14   8   0    0.25    0.22
  14   8   0   -0.27    0.20
  16  -8   0    0.05    0.09
 -16  -8   0    0.06    0.05
  16  -8   0    0.05    0.20
  16  -8   0    0.14    0.10
  16  -8   0    0.11    0.05
  16  -8   0    0.11    0.11
 -16  -8   0    0.19    0.24
 -16  -8   0    0.11    0.12
 -16  -8   0    0.25    0.13
 -16  -8   0    0.11    0.10
  16  -8   0    0.17    0.11
  16   8   0    0.10    0.10
  16   8   0    0.05    0.10
 -16   8   0    0.13    0.09
 -16   8   0    0.12    0.05
  16   8   0    0.21    0.07
 -16   8   0    0.18    0.12
 -16   8   0    0.18    0.10
  16   8   0   -0.08    0.22
  16   8   0    0.00    0.13
 -16   8   0    0.01    0.10
  16   8   0    0.16    0.13
 -16   8   0    0.16    0.22
  16   8   0    0.08    0.13
  18  -8   0    0.66    0.14
 -18  -8   0    0.76    0.19
 -18  -8   0    0.57    0.14
 -18  -8   0    0.17    0.24
  18  -8   0    0.50    0.15
  18  -8   0    0.82    0.14
  18  -8   0    0.62    0.15
  18  -8   0    0.65    0.08
 -18  -8   0    0.48    0.16
  18  -8   0    0.31    0.24
 -18  -8   0    0.58    0.09
  18   8   0    0.54    0.16
  18   8   0    0.42    0.08
 -18   8   0    0.52    0.07
 -18   8   0    0.56    0.12
 -18   8   0    0.22    0.24
  18   8   0    0.48    0.17
  18   8   0    0.76    0.15
  18   8   0    0.57    0.17
  18   8   0    0.58    0.31
 -18   8   0    0.66    0.14
 -18   8   0    0.48    0.15
  18   8   0    0.43    0.18
 -18   8   0    0.71    0.14
  20  -8   0    0.10    0.09
  20  -8   0   -0.12    0.07
  20  -8   0    0.11    0.11
 -20  -8   0    0.04    0.25
  20  -8   0    0.07    0.11
 -20  -8   0    0.03    0.06
 -20  -8   0    0.10    0.11
 -20  -8   0   -0.13    0.12
  20  -8   0    0.09    0.06
 -20  -8   0    0.01    0.13
  20  -8   0    0.21    0.26
 -20   8   0    0.01    0.08
  20   8   0    0.28    0.15
 -20   8   0   -0.08    0.07
  20   8   0    0.02    0.10
  20   8   0   -0.16    0.27
  20   8   0    0.22    0.14
 -20   8   0   -0.10    0.09
  20   8   0    0.13    0.14
  20   8   0   -0.05    0.11
 -20   8   0    0.07    0.09
  20   8   0    0.05    0.06
 -20   8   0    0.06    0.22
 -20   8   0    0.14    0.05
 -22  -8   0    0.31    0.07
  22  -8   0    0.12    0.25
 -22  -8   0    0.34    0.14
 -22  -8   0    0.23    0.16
  22  -8   0    0.27    0.11
  22  -8   0    0.27    0.07
 -22  -8   0    0.27    0.27
 -22  -8   0    0.29    0.15
  22  -8   0    0.16    0.12
  22  -8   0    0.22    0.10
  22  -8   0    0.23    0.13
 -22   8   0    0.37    0.11
 -22   8   0    0.15    0.25
  22   8   0    0.43    0.15
  22   8   0    0.22    0.14
  22   8   0    0.09    0.15
  22   8   0    0.39    0.17
  22   8   0    0.33    0.15
 -22   8   0    0.22    0.11
 -22   8   0    0.22    0.07
 -22   8   0    0.27    0.12
  22   8   0    0.25    0.08
 -22   8   0    0.20    0.13
  22   8   0    0.06    0.27
 -24  -8   0    0.16    0.18
 -24  -8   0    0.02    0.06
  24  -8   0    0.10    0.06
  24  -8   0    0.01    0.10
 -24  -8   0    0.13    0.27
  24  -8   0    0.04    0.11
  24  -8   0   -0.25    0.20
  24  -8   0    0.18    0.11
 -24  -8   0   -0.03    0.11
 -24   8   0    0.13    0.06
  24   8   0   -0.04    0.11
  24   8   0   -0.01    0.08
 -24   8   0    0.06    0.23
  24   8   0    0.22    0.15
  24   8   0    0.14    0.28
  24   8   0    0.19    0.15
 -24   8   0   -0.15    0.08
  24   8   0    0.27    0.25
 -24   8   0    0.08    0.10
  26  -8   0    0.14    0.24
  26  -8   0    0.08    0.12
  26  -8   0    0.01    0.06
 -26  -8   0   -0.09    0.12
  26  -8   0   -0.16    0.09
 -26  -8   0   -0.04    0.12
 -26  -8   0   -0.07    0.06
 -26  -8   0    0.62    0.32
  26  -8   0    0.05    0.12
 -26   8   0   -0.06    0.10
  26   8   0    0.08    0.08
  26   8   0   -0.19    0.22
  26   8   0    0.11    0.16
  26   8   0   -0.07    0.12
  26   8   0    0.16    0.14
 -26   8   0   -0.11    0.23
 -26   8   0    0.00    0.06
  26   8   0   -0.06    0.13
 -26   8   0   -0.02    0.10
 -26   8   0   -0.16    0.09
 -26   8   0    0.03    0.09
  28  -8   0    0.09    0.13
  28  -8   0    0.19    0.12
 -28  -8   0   -0.02    0.11
  28  -8   0   -0.01    0.09
 -28  -8   0    0.05    0.13
 -28  -8   0   -0.01    0.14
  28   8   0    0.03    0.08
 -28   8   0    0.09    0.10
  28   8   0    0.18    0.16
  28   8   0    0.31    0.16
 -28   8   0    0.02    0.10
 -28   8   0    0.13    0.12
 -28   8   0   -0.07    0.09
  28   8   0   -0.14    0.27
  28   8   0    0.17    0.17
  28   8   0    0.00    0.12
 -28   8   0    0.08    0.07
 -28   8   0    0.03    0.25
 -30  -8   0    0.12    0.13
  30  -8   0   -0.22    0.10
 -30  -8   0    0.04    0.15
 -30  -8   0   -0.04    0.12
  30  -8   0   -0.12    0.09
  30  -8   0    0.09    0.12
  30   8   0   -0.03    0.14
 -30   8   0   -0.13    0.10
 -30   8   0   -0.04    0.11
 -30   8   0   -0.06    0.11
  30   8   0   -0.14    0.11
  30   8   0   -0.12    0.14
 -30   8   0   -0.01    0.11
  32  -8   0   -0.17    0.11
 -32  -8   0   -0.04    0.13
  32  -8   0   -0.03    0.11
  32  -8   0   -0.08    0.10
 -32  -8   0    0.20    0.16
 -32  -8   0    0.06    0.14
  32   8   0   -0.09    0.14
  32   8   0   -0.12    0.14
 -32   8   0   -0.08    0.09
 -32   8   0   -0.05    0.11
  32   8   0    0.01    0.16
 -32   8   0    0.12    0.11
  32   8   0   -0.12    0.14
  34  -8   0    0.32    0.17
  34  -8   0    0.18    0.14
  34  -8   0    0.10    0.11
 -34  -8   0    0.01    0.14
 -34  -8   0    0.29    0.16
 -34  -8   0    0.38    0.18
 -34   8   0    0.15    0.14
  34   8   0    0.08    0.16
 -34   8   0    0.17    0.13
  34   8   0    0.34    0.16
  34   8   0    0.16    0.18
 -34   8   0    0.09    0.10
 -36  -8   0    0.04    0.14
  36  -8   0   -0.02    0.12
  36  -8   0    0.09    0.15
 -36  -8   0   -0.08    0.15
  36  -8   0    0.02    0.12
 -36  -8   0   -0.29    0.10
  36   8   0    0.15    0.17
  36   8   0    0.35    0.20
 -36   8   0    0.18    0.13
 -36   8   0    0.23    0.14
 -36   8   0    0.16    0.13
  36   8   0    0.03    0.15
  -1  -9   0    0.68    0.15
   1  -9   0    0.34    0.14
  -1  -9   0    0.59    0.28
   1  -9   0    0.44    0.07
   1  -9   0    0.44    0.33
  -1  -9   0    0.49    0.17
   1  -9   0    0.68    0.15
   1  -9   0    0.61    0.15
  -1  -9   0    0.52    0.14
  -1  -9   0    0.44    0.08
  -1  -9   0    0.89    0.38
   1  -9   0    0.37    0.24
  -1  -9   0    0.49    0.17
   1   9   0    0.37    0.12
   1   9   0    0.77    0.18
  -1   9   0    0.40    0.08
  -1   9   0    0.87    0.34
  -1   9   0    0.41    0.27
   1   9   0    0.49    0.27
  -1   9   0    0.48    0.15
   1   9   0    0.69    0.34
   1   9   0    0.52    0.08
   1   9   0    0.59    0.17
  -1   9   0    0.43    0.13
  -1   9   0    0.63    0.18
  -1   9   0    0.53    0.15
   1   9   0    0.50    0.13
   3  -9   0    1.32    0.18
   3  -9   0    1.72    0.48
  -3  -9   0    1.48    0.20
   3  -9   0    1.36    0.38
   3  -9   0    1.37    0.12
  -3  -9   0    1.39    0.39
  -3  -9   0    1.01    0.22
  -3  -9   0    1.30    0.22
  -3  -9   0    1.99    0.25
  -3  -9   0    1.39    0.59
   3  -9   0    1.66    0.26
   3  -9   0    1.27    0.20
  -3  -9   0    1.42    0.12
   3   9   0    1.95    0.45
  -3   9   0    1.15    0.21
   3   9   0    1.24    0.18
  -3   9   0    1.18    0.19
   3   9   0    1.56    0.13
  -3   9   0    1.55    0.24
   3   9   0    1.31    0.22
   3   9   0    1.23    0.22
   3   9   0    1.47    0.20
  -3   9   0    1.51    0.43
   3   9   0    0.53    0.36
  -3   9   0    1.47    0.13
  -3   9   0    1.95    0.44
  -3   9   0    1.47    0.20
  -3   9   0    1.56    0.19
  -5  -9   0    0.23    0.13
   5  -9   0   -0.17    0.19
  -5  -9   0   -0.02    0.13
  -5  -9   0    0.07    0.11
   5  -9   0    0.01    0.05
   5  -9   0    0.02    0.10
  -5  -9   0    0.08    0.05
  -5  -9   0   -0.21    0.18
   5  -9   0    0.10    0.11
   5  -9   0    0.11    0.12
  -5  -9   0   -0.06    0.10
   5   9   0    0.23    0.13
   5   9   0   -0.14    0.09
  -5   9   0   -0.02    0.09
  -5   9   0   -0.04    0.08
  -5   9   0    0.00    0.05
  -5   9   0   -0.02    0.09
  -5   9   0    0.07    0.24
   5   9   0    0.44    0.33
  -5   9   0    0.25    0.14
  -5   9   0   -0.04    0.10
   5   9   0    0.08    0.13
   5   9   0    0.02    0.05
   5   9   0   -0.04    0.09
  -7  -9   0    0.09    0.10
   7  -9   0    0.06    0.10
   7  -9   0    0.06    0.05
  -7  -9   0    0.23    0.14
   7  -9   0    0.08    0.11
  -7  -9   0    0.26    0.27
   7  -9   0    0.03    0.21
  -7  -9   0    0.16    0.14
   7  -9   0    0.02    0.12
  -7  -9   0    0.20    0.06
  -7  -9   0    0.24    0.13
   7   9   0    0.06    0.06
  -7   9   0    0.31    0.13
  -7   9   0    0.21    0.13
   7   9   0    0.32    0.12
   7   9   0    0.20    0.11
  -7   9   0    0.02    0.05
  -7   9   0    0.21    0.11
   7   9   0   -0.31    0.21
   7   9   0    0.06    0.13
  -7   9   0    0.11    0.12
  -7   9   0   -0.04    0.22
   7   9   0    0.27    0.15
  -7   9   0    0.12    0.10
   9  -9   0   -0.05    0.20
  -9  -9   0    0.02    0.12
   9  -9   0    0.06    0.10
  -9  -9   0    0.18    0.14
  -9  -9   0    0.06    0.23
   9  -9   0   -0.03    0.05
  -9  -9   0   -0.01    0.10
  -9  -9   0    0.05    0.06
   9  -9   0    0.26    0.13
  -9  -9   0    0.01    0.09
   9  -9   0    0.15    0.11
  -9   9   0    0.10    0.13
   9   9   0   -0.05    0.13
  -9   9   0    0.01    0.05
  -9   9   0    0.03    0.09
   9   9   0    0.04    0.28
   9   9   0    0.02    0.06
   9   9   0   -0.16    0.10
  -9   9   0   -0.02    0.23
  -9   9   0    0.18    0.10
  -9   9   0    0.12    0.11
  -9   9   0    0.07    0.09
   9   9   0    0.08    0.11
   9   9   0    0.07    0.10
 -11  -9   0    0.00    0.11
 -11  -9   0    0.17    0.13
 -11  -9   0    0.05    0.23
 -11  -9   0    0.06    0.11
 -11  -9   0    0.06    0.10
  11  -9   0   -0.04    0.09
  11  -9   0    0.11    0.11
  11  -9   0    0.07    0.05
  11  -9   0    0.19    0.24
  11  -9   0   -0.03    0.10
 -11  -9   0    0.01    0.05
  11   9   0    0.03    0.05
  11   9   0    0.02    0.11
  11   9   0   -0.16    0.11
 -11   9   0    0.23    0.11
 -11   9   0   -0.02    0.09
 -11   9   0   -0.01    0.09
  11   9   0   -0.05    0.09
 -11   9   0   -0.03    0.11
  11   9   0   -0.09    0.09
 -11   9   0    0.05    0.11
  11   9   0   -0.08    0.24
 -11   9   0    0.02    0.05
 -11   9   0    0.28    0.26
  13  -9   0   -0.05    0.08
  13  -9   0    0.01    0.05
  13  -9   0    0.00    0.11
 -13  -9   0   -0.07    0.09
 -13  -9   0    0.09    0.13
 -13  -9   0    0.04    0.05
  13  -9   0    0.16    0.11
 -13  -9   0   -0.04    0.12
 -13  -9   0    0.26    0.25
  13  -9   0    0.16    0.23
 -13  -9   0   -0.04    0.10
  13   9   0    0.11    0.26
  13   9   0    0.05    0.12
  13   9   0    0.02    0.10
 -13   9   0   -0.01    0.05
 -13   9   0   -0.01    0.11
 -13   9   0   -0.03    0.09
  13   9   0   -0.05    0.06
 -13   9   0    0.02    0.09
  13   9   0   -0.22    0.10
 -13   9   0    0.06    0.24
  13   9   0   -0.05    0.10
 -13   9   0   -0.05    0.08
  15  -9   0    0.90    0.34
  15  -9   0    0.41    0.14
  15  -9   0    0.57    0.08
 -15  -9   0    0.42    0.08
  15  -9   0    0.49    0.15
 -15  -9   0    0.63    0.17
  15  -9   0    0.33    0.12
 -15  -9   0    0.27    0.15
 -15  -9   0    0.39    0.32
 -15  -9   0    0.46    0.17
 -15  -9   0    0.48    0.14
  15   9   0    1.00    0.40
 -15   9   0    0.34    0.08
 -15   9   0    0.58    0.13
 -15   9   0    0.42    0.14
  15   9   0    0.25    0.14
  15   9   0    0.47    0.09
 -15   9   0    0.48    0.29
  15   9   0    0.58    0.15
  15   9   0    0.26    0.16
 -15   9   0    0.30    0.13
 -15   9   0    0.56    0.14
  17  -9   0    0.00    0.10
 -17  -9   0   -0.18    0.10
  17  -9   0   -0.05    0.05
  17  -9   0    0.04    0.10
  17  -9   0    0.04    0.24
 -17  -9   0    0.00    0.06
 -17  -9   0    0.24    0.28
 -17  -9   0   -0.01    0.14
 -17  -9   0    0.05    0.14
  17  -9   0    0.09    0.12
  17  -9   0   -0.06    0.09
  17   9   0    0.07    0.11
  17   9   0    0.12    0.14
  17   9   0   -0.23    0.09
 -17   9   0   -0.03    0.06
 -17   9   0   -0.09    0.08
 -17   9   0   -0.30    0.21
  17   9   0    0.02    0.14
  17   9   0   -0.24    0.21
 -17   9   0   -0.16    0.09
 -17   9   0   -0.09    0.09
  17   9   0   -0.01    0.06
 -17   9   0   -0.14    0.09
 -19  -9   0    0.36    0.29
  19  -9   0   -0.01    0.11
 -19  -9   0    0.03    0.10
  19  -9   0   -0.14    0.23
  19  -9   0    0.11    0.11
  19  -9   0    0.37    0.13
  19  -9   0    0.12    0.07
 -19  -9   0    0.09    0.07
 -19   9   0    0.10    0.10
 -19   9   0    0.07    0.11
  19   9   0    0.13    0.07
 -19   9   0    0.05    0.06
  19   9   0    0.18    0.15
 -19   9   0    0.23    0.12
  19   9   0    0.12    0.29
  19   9   0    0.13    0.13
  19   9   0    0.22    0.13
 -19   9   0   -0.02    0.26
  21  -9   0    0.06    0.06
  21  -9   0   -0.06    0.10
 -21  -9   0    0.43    0.32
 -21  -9   0    0.07    0.15
  21  -9   0   -0.17    0.20
  21  -9   0    0.00    0.11
  21  -9   0   -0.03    0.09
 -21  -9   0    0.14    0.17
 -21  -9   0   -0.02    0.14
  21  -9   0   -0.13    0.10
 -21  -9   0    0.04    0.06
  21   9   0   -0.17    0.26
 -21   9   0    0.14    0.10
  21   9   0    0.14    0.16
 -21   9   0    0.38    0.29
 -21   9   0    0.02    0.10
 -21   9   0    0.00    0.12
  21   9   0    0.05    0.12
  21   9   0    0.14    0.14
  21   9   0    0.12    0.08
 -21   9   0    0.17    0.11
 -21   9   0    0.02    0.06
 -23  -9   0    0.17    0.17
  23  -9   0    0.09    0.13
 -23  -9   0    0.30    0.40
  23  -9   0    0.07    0.30
  23  -9   0    0.06    0.11
  23  -9   0   -0.01    0.11
 -23  -9   0    0.17    0.14
 -23  -9   0    0.25    0.14
  23   9   0   -0.05    0.21
 -23   9   0    0.06    0.11
 -23   9   0    0.06    0.10
 -23   9   0    0.05    0.06
  23   9   0    0.01    0.14
 -23   9   0    0.07    0.12
  23   9   0    0.27    0.33
  23   9   0   -0.06    0.07
  23   9   0   -0.16    0.11
  23   9   0    0.10    0.14
 -23   9   0   -0.18    0.23
  25  -9   0   -0.02    0.11
 -25  -9   0    0.07    0.15
  25  -9   0    0.12    0.12
 -25  -9   0    0.00    0.12
  25  -9   0    0.20    0.14
 -25  -9   0    0.39    0.18
 -25   9   0    0.27    0.12
  25   9   0    0.08    0.14
  25   9   0   -0.25    0.12
  25   9   0   -0.11    0.12
 -25   9   0   -0.25    0.07
  25   9   0    0.16    0.42
  25   9   0   -0.05    0.12
 -25   9   0    0.10    0.12
  27  -9   0   -0.14    0.10
  27  -9   0    0.02    0.11
  27  -9   0   -0.07    0.12
 -27  -9   0   -0.02    0.14
 -27  -9   0    0.16    0.16
 -27  -9   0    0.14    0.17
  27   9   0    0.21    0.17
 -27   9   0    0.03    0.12
  27   9   0    0.15    0.16
 -27   9   0   -0.06    0.12
  27   9   0    0.16    0.15
 -27   9   0    0.03    0.11
  27   9   0   -0.06    0.16
  29  -9   0    0.04    0.11
  29  -9   0    0.01    0.13
  29  -9   0   -0.07    0.12
 -29  -9   0    0.01    0.15
 -29  -9   0    0.01    0.14
 -29  -9   0   -0.05    0.14
  29   9   0   -0.16    0.16
 -29   9   0   -0.02    0.11
 -29   9   0   -0.21    0.09
  29   9   0    0.30    0.17
  29   9   0   -0.01    0.14
  29   9   0    0.14    0.18
 -29   9   0    0.16    0.11
 -31  -9   0   -0.05    0.13
  31  -9   0    0.06    0.13
 -31  -9   0   -0.08    0.13
  31  -9   0   -0.03    0.12
 -31  -9   0    0.01    0.14
  31  -9   0    0.04    0.11
 -31   9   0    0.03    0.11
  31   9   0   -0.12    0.16
  31   9   0   -0.06    0.15
  31   9   0   -0.03    0.14
  31   9   0    0.12    0.17
 -31   9   0   -0.02    0.10
 -31   9   0    0.12    0.13
 -33  -9   0   -0.12    0.12
 -33  -9   0    0.22    0.20
  33  -9   0   -0.01    0.12
 -33  -9   0    0.02    0.16
  33  -9   0   -0.11    0.12
  33  -9   0   -0.08    0.09
 -33   9   0   -0.02    0.11
  33   9   0    0.07    0.17
  33   9   0   -0.03    0.15
 -33   9   0   -0.09    0.11
  33   9   0    0.10    0.19
 -33   9   0   -0.11    0.11
  35  -9   0    0.11    0.16
 -35  -9   0    0.20    0.19
  35  -9   0   -0.01    0.12
  35  -9   0    0.36    0.19
 -35  -9   0    0.02    0.16
  35   9   0    0.47    0.23
 -35   9   0    0.21    0.16
  35   9   0    0.04    0.17
   0 -10   0    0.16    0.07
   0 -10   0    0.25    0.14
   0 -10   0    0.36    0.28
   0 -10   0    0.15    0.14
   0 -10   0    0.17    0.13
   0  10   0    0.36    0.17
   0  10   0    0.55    0.35
   0  10   0    0.34    0.13
   0  10   0    0.14    0.14
   0  10   0    0.29    0.13
   0  10   0    0.10    0.06
   2 -10   0    0.05    0.13
  -2 -10   0    0.21    0.14
  -2 -10   0    0.04    0.11
  -2 -10   0   -0.12    0.12
  -2 -10   0    0.17    0.07
  -2 -10   0    0.29    0.28
   2 -10   0    0.32    0.29
  -2 -10   0    0.00    0.11
   2 -10   0    0.08    0.07
   2 -10   0   -0.01    0.10
   2 -10   0   -0.10    0.10
   2  10   0   -0.37    0.23
  -2  10   0    0.12    0.11
  -2  10   0   -0.05    0.26
  -2  10   0    0.03    0.12
   2  10   0   -0.08    0.09
  -2  10   0    0.13    0.14
   2  10   0   -0.06    0.09
   2  10   0    0.01    0.12
  -2  10   0   -0.07    0.10
  -2  10   0    0.09    0.11
  -2  10   0   -0.05    0.05
   2  10   0   -0.11    0.12
   2  10   0    0.02    0.06
   4 -10   0    0.02    0.10
  -4 -10   0    0.00    0.11
   4 -10   0   -0.26    0.08
   4 -10   0   -0.08    0.05
  -4 -10   0   -0.02    0.06
  -4 -10   0    0.02    0.27
   4 -10   0    0.04    0.12
  -4 -10   0   -0.10    0.11
  -4 -10   0    0.10    0.14
   4 -10   0    0.41    0.29
  -4 -10   0    0.02    0.11
  -4  10   0    0.07    0.13
   4  10   0   -0.03    0.10
  -4  10   0   -0.14    0.10
   4  10   0    0.16    0.12
  -4  10   0    0.02    0.06
   4  10   0   -0.35    0.24
  -4  10   0    0.06    0.11
  -4  10   0   -0.10    0.10
  -4  10   0    0.06    0.26
   4  10   0    0.03    0.13
   4  10   0    0.11    0.07
  -4  10   0   -0.09    0.09
   4  10   0   -0.24    0.10
  -6 -10   0   -0.06    0.24
   6 -10   0    0.09    0.12
   6 -10   0   -0.25    0.20
  -6 -10   0   -0.15    0.08
   6 -10   0    0.03    0.06
   6 -10   0    0.06    0.11
  -6 -10   0    0.04    0.12
  -6 -10   0   -0.09    0.11
  -6 -10   0   -0.24    0.09
   6 -10   0   -0.23    0.10
  -6 -10   0    0.04    0.07
  -6  10   0   -0.09    0.11
   6  10   0    0.10    0.14
  -6  10   0    0.08    0.11
   6  10   0    0.09    0.07
   6  10   0   -0.13    0.11
   6  10   0    0.48    0.35
  -6  10   0    0.07    0.06
   6  10   0   -0.09    0.10
  -6  10   0    0.27    0.14
  -6  10   0    0.19    0.12
  -6  10   0    0.35    0.13
   6  10   0   -0.03    0.11
  -6  10   0    0.18    0.29
   8 -10   0    0.06    0.06
  -8 -10   0    0.00    0.11
  -8 -10   0    0.03    0.06
   8 -10   0   -0.01    0.24
  -8 -10   0    0.04    0.24
   8 -10   0    0.17    0.12
  -8 -10   0    0.28    0.17
  -8 -10   0   -0.13    0.11
   8 -10   0    0.02    0.11
   8 -10   0    0.19    0.15
  -8 -10   0   -0.03    0.10
   8  10   0   -0.13    0.29
  -8  10   0    0.12    0.10
  -8  10   0    0.25    0.28
   8  10   0    0.15    0.12
   8  10   0   -0.04    0.11
  -8  10   0    0.09    0.11
   8  10   0   -0.12    0.13
  -8  10   0    0.17    0.13
  -8  10   0    0.13    0.14
  -8  10   0    0.11    0.13
  -8  10   0    0.12    0.07
   8  10   0    0.00    0.07
   8  10   0    0.10    0.13
 -10 -10   0    0.01    0.11
 -10 -10   0   -0.04    0.11
  10 -10   0    0.08    0.06
 -10 -10   0    0.36    0.24
  10 -10   0    0.10    0.10
 -10 -10   0    0.02    0.16
 -10 -10   0    0.08    0.06
  10 -10   0    0.05    0.11
  10 -10   0    0.09    0.27
 -10 -10   0   -0.42    0.20
  10 -10   0    0.12    0.15
 -10  10   0    0.12    0.13
 -10  10   0    0.06    0.11
 -10  10   0   -0.06    0.26
  10  10   0    0.24    0.16
  10  10   0    0.16    0.13
  10  10   0    0.17    0.13
 -10  10   0    0.19    0.10
  10  10   0   -0.08    0.28
 -10  10   0    0.03    0.14
  10  10   0    0.21    0.17
  10  10   0   -0.04    0.12
 -10  10   0    0.10    0.11
 -12 -10   0    0.08    0.13
  12 -10   0    0.18    0.13
 -12 -10   0    0.29    0.18
  12 -10   0    0.15    0.07
 -12 -10   0    0.29    0.14
 -12 -10   0    0.40    0.18
 -12 -10   0    0.12    0.28
 -12 -10   0    0.09    0.08
  12 -10   0   -0.14    0.23
  12 -10   0    0.34    0.14
  12 -10   0    0.16    0.15
 -12  10   0    0.12    0.07
  12  10   0   -0.11    0.14
 -12  10   0   -0.06    0.10
 -12  10   0    0.29    0.27
  12  10   0    0.08    0.08
 -12  10   0    0.02    0.20
  12  10   0    0.47    0.35
 -12  10   0    0.15    0.13
  12  10   0    0.31    0.16
  12  10   0   -0.18    0.21
  12  10   0    0.08    0.12
 -14 -10   0   -0.04    0.11
 -14 -10   0    0.01    0.08
 -14 -10   0    0.40    0.33
 -14 -10   0    0.28    0.18
  14 -10   0    0.05    0.11
  14 -10   0   -0.04    0.25
  14 -10   0    0.27    0.13
  14 -10   0    0.01    0.07
 -14 -10   0    0.11    0.15
  14 -10   0    0.06    0.13
 -14 -10   0    0.29    0.15
  14  10   0    0.24    0.13
 -14  10   0    0.11    0.26
  14  10   0    0.05    0.07
 -14  10   0    0.10    0.11
  14  10   0    0.09    0.13
  14  10   0    0.15    0.16
 -14  10   0    0.03    0.12
 -14  10   0    0.06    0.13
 -14  10   0    0.04    0.06
  14  10   0    0.15    0.25
  14  10   0    0.28    0.32
 -16 -10   0   -0.22    0.13
  16 -10   0    0.03    0.11
  16 -10   0    0.05    0.08
 -16 -10   0    0.06    0.15
  16 -10   0    0.28    0.15
  16 -10   0    0.21    0.13
 -16 -10   0   -0.01    0.07
 -16 -10   0    0.28    0.17
  16 -10   0    0.06    0.28
 -16 -10   0    0.08    0.16
 -16 -10   0    0.02    0.28
  16 -10   0    0.13    0.12
 -16  10   0    0.28    0.14
  16  10   0   -0.01    0.13
 -16  10   0    0.40    0.31
 -16  10   0    0.23    0.15
  16  10   0    0.12    0.08
  16  10   0    0.13    0.16
 -16  10   0    0.06    0.07
  16  10   0   -0.18    0.27
 -18 -10   0    0.14    0.15
  18 -10   0    0.10    0.14
  18 -10   0    0.04    0.12
 -18 -10   0    0.09    0.14
  18 -10   0    0.20    0.12
 -18 -10   0    0.19    0.16
 -18  10   0    0.07    0.12
  18  10   0    0.10    0.08
 -18  10   0    0.05    0.10
 -18  10   0    0.02    0.28
  18  10   0   -0.14    0.13
  18  10   0    0.25    0.18
 -18  10   0    0.00    0.06
 -18  10   0   -0.07    0.11
  18  10   0    0.26    0.34
 -20 -10   0    0.10    0.17
  20 -10   0    0.15    0.14
  20 -10   0    0.07    0.13
  20 -10   0   -0.07    0.10
 -20 -10   0    0.31    0.16
 -20 -10   0   -0.09    0.14
  20  10   0    0.05    0.15
 -20  10   0    0.11    0.14
 -20  10   0   -0.14    0.09
  20  10   0    0.05    0.14
 -20  10   0    0.06    0.11
  22 -10   0   -0.02    0.11
  22 -10   0    0.20    0.11
 -22 -10   0    0.34    0.19
 -22 -10   0    0.46    0.17
  22 -10   0    0.07    0.13
 -22 -10   0    0.51    0.22
 -22  10   0    0.32    0.16
  22  10   0    0.36    0.21
 -22  10   0    0.05    0.11
 -22  10   0    0.16    0.13
  22  10   0   -0.02    0.15
  22  10   0    0.15    0.16
  24 -10   0    0.04    0.13
  24 -10   0    0.06    0.14
 -24 -10   0   -0.21    0.13
 -24 -10   0   -0.21    0.12
  24 -10   0    0.10    0.11
 -24 -10   0    0.13    0.16
 -24  10   0   -0.05    0.13
 -24  10   0    0.08    0.11
  24  10   0   -0.25    0.11
 -24  10   0   -0.01    0.10
  24  10   0    0.43    0.21
  24  10   0   -0.03    0.14
  26 -10   0    0.11    0.13
 -26 -10   0   -0.03    0.15
 -26 -10   0    0.13    0.17
 -26 -10   0   -0.04    0.15
  26 -10   0    0.18    0.13
  26 -10   0   -0.08    0.12
  26  10   0   -0.09    0.14
 -26  10   0   -0.12    0.11
  26  10   0    0.28    0.18
  26  10   0   -0.12    0.15
 -26  10   0   -0.05    0.12
 -26  10   0    0.15    0.12
 -28 -10   0    0.00    0.15
  28 -10   0    0.11    0.14
  28 -10   0    0.03    0.11
 -28 -10   0   -0.02    0.16
  28 -10   0    0.14    0.14
 -28 -10   0    0.24    0.16
  28  10   0   -0.03    0.17
 -28  10   0    0.11    0.12
 -28  10   0   -0.03    0.11
 -28  10   0    0.02    0.13
  28  10   0   -0.11    0.14
  28  10   0   -0.01    0.14
 -30 -10   0   -0.08    0.14
  30 -10   0   -0.04    0.10
  30 -10   0   -0.10    0.11
 -30 -10   0   -0.21    0.14
  30 -10   0   -0.25    0.09
 -30 -10   0    0.04    0.15
 -30  10   0    0.00    0.11
  30  10   0   -0.26    0.13
 -30  10   0   -0.07    0.10
 -30  10   0   -0.08    0.11
  30  10   0   -0.17    0.15
  30  10   0    0.06    0.14
  -1 -11   0    0.16    0.15
   1 -11   0    0.02    0.16
  -1 -11   0   -0.03    0.27
  -1 -11   0    0.18    0.14
   1 -11   0    0.24    0.14
   1 -11   0   -0.23    0.25
   1 -11   0    0.20    0.16
   1  11   0   -0.40    0.29
   1  11   0    0.22    0.16
  -1  11   0    0.23    0.13
   1  11   0    0.23    0.13
  -1  11   0    0.20    0.14
   1  11   0    0.34    0.16
  -1  11   0    0.15    0.07
  -1  11   0   -0.14    0.12
   1  11   0    0.00    0.07
  -1  11   0   -0.02    0.34
   3 -11   0    0.00    0.13
   3 -11   0   -0.09    0.27
  -3 -11   0    0.35    0.33
  -3 -11   0   -0.06    0.12
   3 -11   0   -0.22    0.10
  -3 -11   0    0.09    0.15
   3 -11   0   -0.06    0.12
   3  11   0    0.10    0.15
  -3  11   0    0.44    0.36
   3  11   0   -0.15    0.32
   3  11   0   -0.11    0.10
  -3  11   0    0.07    0.07
  -3  11   0   -0.13    0.10
  -3  11   0    0.14    0.14
   3  11   0    0.11    0.08
  -3  11   0    0.00    0.14
   3  11   0   -0.19    0.11
  -5 -11   0    0.11    0.13
  -5 -11   0    0.45    0.55
   5 -11   0   -0.25    0.28
   5 -11   0    0.30    0.17
   5 -11   0    0.10    0.13
   5 -11   0    0.17    0.13
  -5 -11   0   -0.16    0.12
  -5 -11   0    0.35    0.18
   5  11   0    0.09    0.12
  -5  11   0    0.01    0.14
   5  11   0    0.09    0.14
   5  11   0    0.07    0.08
   5  11   0    0.62    0.41
  -5  11   0    0.39    0.35
  -5  11   0    0.12    0.07
  -5  11   0   -0.11    0.12
   5  11   0    0.20    0.16
  -5  11   0    0.05    0.12
  -5  11   0   -0.05    0.12
   5  11   0    0.10    0.17
  -7 -11   0   -0.09    0.13
   7 -11   0    0.13    0.15
   7 -11   0   -0.06    0.11
  -7 -11   0   -0.08    0.11
  -7 -11   0    0.16    0.17
   7 -11   0    0.17    0.13
  -7  11   0   -0.08    0.06
  -7  11   0    0.10    0.13
   7  11   0   -0.05    0.07
   7  11   0   -0.19    0.11
   7  11   0   -0.11    0.33
  -7  11   0   -0.05    0.13
   7  11   0   -0.19    0.10
  -7  11   0   -0.17    0.10
   7  11   0    0.18    0.15
  -7  11   0   -0.02    0.11
  -7  11   0    0.18    0.33
   7  11   0   -0.04    0.14
  -9 -11   0    0.09    0.16
   9 -11   0   -0.08    0.11
  -9 -11   0   -0.06    0.12
   9 -11   0   -0.12    0.11
  -9 -11   0    0.12    0.16
   9 -11   0    0.12    0.15
   9  11   0   -0.01    0.08
  -9  11   0    0.03    0.14
   9  11   0    0.19    0.36
  -9  11   0   -0.05    0.11
   9  11   0   -0.07    0.15
   9  11   0   -0.23    0.12
  -9  11   0    0.24    0.31
  -9  11   0   -0.07    0.13
  -9  11   0    0.07    0.07
   9  11   0   -0.08    0.14
 -11 -11   0   -0.02    0.11
 -11 -11   0    0.30    0.18
  11 -11   0   -0.02    0.12
 -11 -11   0   -0.06    0.11
  11 -11   0    0.11    0.12
  11 -11   0   -0.03    0.13
  11  11   0    0.09    0.17
 -11  11   0    0.00    0.11
  11  11   0   -0.09    0.13
  11  11   0    0.14    0.46
 -11  11   0    0.15    0.14
 -11  11   0   -0.35    0.29
 -11  11   0    0.23    0.13
  11  11   0    0.01    0.14
  13 -11   0    0.14    0.15
  13 -11   0   -0.06    0.11
 -13 -11   0   -0.06    0.14
  13 -11   0    0.01    0.11
 -13 -11   0   -0.20    0.12
 -13 -11   0   -0.16    0.13
  13  11   0   -0.23    0.10
 -13  11   0   -0.10    0.11
 -13  11   0    0.02    0.10
 -13  11   0   -0.08    0.12
  13  11   0   -0.08    0.12
  13  11   0   -0.23    0.15
  15 -11   0   -0.12    0.10
  15 -11   0    0.11    0.12
 -15 -11   0   -0.13    0.13
  15 -11   0    0.01    0.13
 -15 -11   0    0.15    0.16
 -15 -11   0   -0.06    0.12
 -15  11   0   -0.01    0.10
 -15  11   0    0.07    0.15
 -15  11   0    0.07    0.13
  15  11   0    0.17    0.18
  15  11   0   -0.07    0.15
  15  11   0    0.23    0.15
  17 -11   0   -0.07    0.12
 -17 -11   0    0.01    0.14
  17 -11   0    0.30    0.15
  17 -11   0    0.10    0.15
 -17 -11   0   -0.17    0.14
 -17 -11   0    0.01    0.13
  17  11   0    0.19    0.14
 -17  11   0    0.19    0.12
  17  11   0    0.01    0.15
 -17  11   0    0.16    0.15
 -17  11   0    0.07    0.12
  17  11   0    0.21    0.19
  19 -11   0    0.16    0.13
 -19 -11   0    0.10    0.15
 -19 -11   0    0.09    0.17
  19 -11   0    0.14    0.14
  19 -11   0   -0.16    0.11
 -19 -11   0    0.65    0.21
  19  11   0    0.18    0.16
 -19  11   0    0.01    0.12
 -19  11   0   -0.04    0.13
  19  11   0   -0.04    0.16
  19  11   0   -0.04    0.15
 -19  11   0    0.23    0.13
 -21 -11   0    0.26    0.16
 -21 -11   0    0.05    0.17
  21 -11   0    0.06    0.13
  21 -11   0    0.23    0.15
 -21 -11   0    0.08    0.17
  21 -11   0    0.10    0.12
  21  11   0    0.11    0.19
  21  11   0    0.27    0.20
 -21  11   0    0.05    0.13
 -21  11   0    0.08    0.11
  21  11   0    0.03    0.13
 -21  11   0    0.05    0.15
 -23 -11   0    0.13    0.15
  23 -11   0    0.18    0.15
 -23 -11   0    0.01    0.15
  23 -11   0    0.21    0.13
  23 -11   0    0.28    0.16
 -23 -11   0    0.20    0.19
  23  11   0   -0.07    0.18
  23  11   0    0.27    0.18
 -23  11   0   -0.04    0.13
 -23  11   0    0.10    0.11
 -23  11   0    0.40    0.14
  25 -11   0    0.09    0.11
  25 -11   0    0.13    0.16
 -25 -11   0   -0.02    0.13
 -25 -11   0    0.03    0.16
 -25 -11   0   -0.04    0.16
  25 -11   0    0.12    0.14
  25  11   0   -0.25    0.13
 -25  11   0   -0.02    0.12
 -25  11   0   -0.03    0.11
 -25  11   0    0.05    0.13
  25  11   0    0.10    0.16
   0 -12   0    0.23    0.17
   0 -12   0    0.27    0.15
   0  12   0    0.03    0.14
   0  12   0    0.04    0.14
   0  12   0    0.36    0.15
   0  12   0    0.18    0.16
  -2 -12   0    0.09    0.15
  -2 -12   0   -0.04    0.12
   2 -12   0    0.02    0.15
   2 -12   0   -0.04    0.13
  -2  12   0    0.00    0.15
  -2  12   0   -0.01    0.13
   2  12   0    0.05    0.15
   2  12   0    0.02    0.13
   2  12   0   -0.18    0.13
  -2  12   0    0.22    0.15
  -2  12   0   -0.06    0.11
  -4 -12   0   -0.10    0.13
   4 -12   0    0.03    0.16
  -4 -12   0    0.04    0.15
   4 -12   0   -0.20    0.12
   4  12   0    0.14    0.15
   4  12   0   -0.07    0.15
   4  12   0    0.07    0.14
  -4  12   0   -0.04    0.11
  -4  12   0    0.02    0.14
  -4  12   0   -0.04    0.15
  -4  12   0   -0.06    0.11
  -6 -12   0   -0.05    0.14
  -6 -12   0    0.01    0.15
   6 -12   0    0.11    0.16
   6 -12   0    0.03    0.12
   6  12   0    0.23    0.18
   6  12   0    0.08    0.14
  -6  12   0    0.22    0.18
   6  12   0    0.07    0.16
  -6  12   0    0.00    0.12
  -6  12   0   -0.03    0.11
  -6  12   0    0.22    0.17
   8 -12   0   -0.15    0.11
  -8 -12   0    0.18    0.15
   8 -12   0    0.14    0.16
  -8 -12   0   -0.13    0.13
  -8 -12   0    0.05    0.16
  -8  12   0    0.10    0.13
  -8  12   0    0.07    0.13
  -8  12   0   -0.10    0.12
  -8  12   0    0.02    0.13
   8  12   0    0.32    0.20
   8  12   0    0.10    0.14
   8  12   0    0.19    0.20
  10 -12   0    0.15    0.15
  10 -12   0    0.29    0.15
 -10 -12   0    0.16    0.17
 -10 -12   0    0.12    0.17
 -10 -12   0    0.17    0.16
  10  12   0    0.13    0.18
 -10  12   0    0.66    0.21
  10  12   0    0.18    0.19
 -10  12   0    0.27    0.15
  10  12   0    0.09    0.13
 -10  12   0    0.45    0.15
  12 -12   0    0.06    0.15
 -12 -12   0   -0.15    0.12
 -12 -12   0    0.27    0.21
 -12 -12   0   -0.01    0.13
  12 -12   0   -0.01    0.12
 -12  12   0    0.42    0.14
 -12  12   0    0.04    0.11
  12  12   0    0.12    0.16
  12  12   0    0.11    0.15
  12  12   0    0.26    0.21
 -12  12   0    0.33    0.18
 -14 -12   0    0.38    0.21
 -14 -12   0    0.09    0.16
  14 -12   0    0.14    0.16
  14 -12   0    0.13    0.14
 -14 -12   0    0.47    0.18
 -14  12   0    0.24    0.14
  14  12   0    0.31    0.19
  14  12   0    0.24    0.20
 -14  12   0    0.18    0.17
  14  12   0    0.23    0.17
 -14  12   0    0.29    0.14
  16 -12   0    0.16    0.16
 -16 -12   0   -0.16    0.15
  16 -12   0   -0.16    0.11
 -16 -12   0    0.11    0.17
 -16 -12   0    0.03    0.14
 -16  12   0    0.03    0.12
  16  12   0    0.12    0.21
 -16  12   0   -0.22    0.11
 -16  12   0    0.12    0.14
  16  12   0   -0.10    0.16
  16  12   0    0.20    0.16
 -18 -12   0    0.09    0.17
  18 -12   0    0.32    0.15
  18 -12   0    0.02    0.13
 -18 -12   0    0.24    0.18
 -18 -12   0    0.82    0.25
 -18  12   0    0.32    0.16
  18  12   0    0.57    0.22
 -18  12   0    0.37    0.14
 -18  12   0    0.48    0.19
  18  12   0    0.25    0.18
  18  12   0    0.45    0.22
 -20 -12   0    0.00    0.14
  20 -12   0    0.08    0.11
 -20 -12   0   -0.18    0.14
 -20  12   0    0.04    0.12
 -20  12   0    0.16    0.21
  20  12   0    0.14    0.22
  20  12   0   -0.08    0.15
  20  12   0    0.12    0.16
 -20  12   0    0.10    0.13
   1 -13   0    0.16    0.15
  -1 -13   0    0.24    0.18
   1 -13   0    0.54    0.22
  -1 -13   0    0.49    0.19
  -1  13   0    0.19    0.19
  -1  13   0    0.00    0.15
   1  13   0    0.16    0.16
  -1  13   0    0.60    0.19
   1  13   0    0.20    0.19
   1  13   0    0.35    0.21
  -3 -13   0    0.78    0.21
   3 -13   0    1.06    0.22
  -3 -13   0    0.78    0.26
   3 -13   0    1.17    0.27
   3  13   0    0.98    0.23
   3  13   0    0.76    0.23
  -3  13   0    1.01    0.26
  -3  13   0    0.61    0.20
   3  13   0    0.82    0.25
  -3  13   0    0.93    0.26
   5 -13   0    0.15    0.17
  -5 -13   0    0.24    0.15
  -5 -13   0    0.03    0.16
   5 -13   0   -0.02    0.13
  -5  13   0    0.10    0.14
  -5  13   0   -0.19    0.14
   5  13   0   -0.21    0.12
   5  13   0    0.05    0.14
  -5  13   0   -0.21    0.13
   5  13   0   -0.12    0.15
  -7 -13   0    0.81    0.22
  -7 -13   0    0.41    0.22
   7 -13   0    0.72    0.19
   7 -13   0    0.62    0.22
  -7  13   0    0.62    0.17
   7  13   0    1.06    0.23
   7  13   0    0.42    0.21
  -7  13   0    0.66    0.22
   7  13   0    0.35    0.25
  -7  13   0    0.89    0.24
   9 -13   0    0.13    0.15
  -9 -13   0    0.39    0.18
   9  13   0    0.04    0.13
   9  13   0    0.32    0.24
  -9  13   0   -0.28    0.14
  -9  13   0   -0.05    0.13
  -9  13   0    0.09    0.15
  11 -13   0    0.71    0.19
 -11 -13   0    0.40    0.21
 -11 -13   0    0.16    0.23
  11 -13   0    0.08    0.19
 -11 -13   0    0.35    0.17
  11  13   0    0.58    0.35
 -11  13   0    0.37    0.16
  11  13   0    0.31    0.18
 -46   0   1   -0.19    0.11
 -46   0   1    0.01    0.12
  46   0  -1    0.02    0.15
 -46   0   1   -0.16    0.10
  46   0  -1    0.06    0.14
  46   0  -1    0.02    0.11
 -44   0   1    0.09    0.12
 -44   0   1   -0.19    0.10
  44   0  -1   -0.15    0.11
 -44   0   1    0.27    0.14
  44   0  -1    0.01    0.11
  44   0  -1    0.01    0.12
  42   0  -1    0.00    0.10
  42   0  -1   -0.08    0.11
  42   0  -1   -0.01    0.12
 -42   0   1    0.04    0.12
 -42   0   1   -0.24    0.08
  42   0  -1   -0.02    0.14
 -42   0   1   -0.07    0.09
 -40   0   1    0.06    0.09
  40   0  -1    0.11    0.12
 -40   0   1    0.07    0.11
 -40   0   1   -0.10    0.09
 -40   0   1    0.01    0.08
  40   0  -1    0.00    0.06
  40   0  -1    0.02    0.12
  40   0  -1   -0.05    0.12
 -38   0   1    0.50    0.26
  38   0  -1    0.02    0.06
 -38   0   1   -0.01    0.05
  38   0  -1   -0.13    0.07
 -38   0   1   -0.06    0.08
 -38   0   1    0.05    0.08
 -38   0   1    0.05    0.11
  38   0  -1   -0.01    0.13
  38   0  -1   -0.18    0.09
 -38   0   1   -0.04    0.09
  36   0  -1   -0.03    0.08
 -36   0   1    0.02    0.09
  36   0  -1   -0.06    0.09
  36   0  -1    0.03    0.12
 -36   0   1    0.04    0.08
 -36   0   1    0.10    0.20
  36   0  -1    0.01    0.10
 -36   0   1    0.01    0.04
 -36   0   1   -0.07    0.08
 -36   0   1    0.06    0.10
  36   0  -1    0.01    0.08
  36   0  -1    0.00    0.05
 -34   0   1   -0.01    0.07
  34   0  -1   -0.08    0.08
 -34   0   1   -0.06    0.18
 -34   0   1   -0.06    0.08
 -34   0   1   -0.02    0.09
  34   0  -1    0.07    0.07
  34   0  -1    0.07    0.10
  34   0  -1    0.08    0.05
  34   0  -1    0.02    0.11
  34   0  -1   -0.01    0.07
 -34   0   1   -0.06    0.04
 -34   0   1   -0.03    0.07
 -32   0   1    0.06    0.07
 -32   0   1   -0.03    0.03
 -32   0   1   -0.05    0.07
  32   0  -1   -0.03    0.07
  32   0  -1   -0.03    0.09
  32   0  -1   -0.12    0.16
  32   0  -1    0.02    0.03
  32   0  -1    0.15    0.07
  32   0  -1   -0.08    0.08
  32   0  -1   -0.05    0.04
 -32   0   1    0.06    0.09
  32   0  -1   -0.02    0.08
 -32   0   1    0.00    0.06
 -30   0   1   -0.03    0.07
 -30   0   1   -0.05    0.04
 -30   0   1    0.25    0.09
  30   0  -1    0.10    0.07
  30   0  -1   -0.03    0.07
  30   0  -1   -0.12    0.08
  30   0  -1   -0.03    0.04
 -30   0   1   -0.06    0.07
 -30   0   1    0.04    0.15
  30   0  -1   -0.08    0.06
  30   0  -1   -0.02    0.03
  30   0  -1    0.03    0.08
 -30   0   1    0.11    0.07
  28   0  -1   -0.05    0.06
 -28   0   1    0.11    0.08
 -28   0   1   -0.02    0.06
 -28   0   1   -0.10    0.07
  28   0  -1    0.02    0.03
  28   0  -1    0.03    0.06
  28   0  -1    0.06    0.10
 -28   0   1   -0.09    0.05
 -28   0   1   -0.08    0.05
  28   0  -1    0.07    0.07
  28   0  -1   -0.02    0.04
  28   0  -1   -0.09    0.06
 -28   0   1    0.02    0.03
  28   0  -1   -0.02    0.14
  28   0  -1    0.11    0.08
 -28   0   1    0.04    0.16
 -26   0   1   -0.03    0.04
  26   0  -1   -0.09    0.04
  26   0  -1    0.01    0.06
 -26   0   1    0.05    0.06
  26   0  -1   -0.02    0.04
  26   0  -1   -0.01    0.06
  26   0  -1   -0.11    0.13
 -26   0   1    0.01    0.07
  26   0  -1    0.02    0.05
  26   0  -1   -0.04    0.07
 -26   0   1   -0.03    0.06
  26   0  -1   -0.08    0.09
  26   0  -1    0.08    0.06
 -26   0   1    0.08    0.07
  26   0  -1   -0.01    0.02
  26   0  -1    0.09    0.09
 -26   0   1    0.03    0.06
 -26   0   1    0.00    0.03
 -26   0   1   -0.09    0.13
  24   0  -1   -0.02    0.04
  24   0  -1   -0.02    0.02
  24   0  -1    0.03    0.06
 -24   0   1   -0.07    0.04
  24   0  -1   -0.06    0.05
  24   0  -1   -0.06    0.04
  24   0  -1    0.02    0.05
  24   0  -1   -0.01    0.05
  24   0  -1    0.02    0.02
 -24   0   1   -0.02    0.06
  24   0  -1   -0.04    0.06
  24   0  -1    0.00    0.05
 -24   0   1   -0.09    0.05
 -24   0   1   -0.05    0.04
 -24   0   1   -0.03    0.02
  24   0  -1    0.01    0.12
 -24   0   1   -0.04    0.06
  24   0  -1   -0.04    0.03
  24   0  -1    0.00    0.05
 -24   0   1   -0.09    0.04
 -24   0   1    0.01    0.13
 -24   0   1    0.02    0.05
  24   0  -1    0.02    0.05
 -22   0   1   -0.03    0.05
  22   0  -1   -0.03    0.02
  22   0  -1   -0.02    0.03
 -22   0   1   -0.13    0.09
  22   0  -1   -0.03    0.03
  22   0  -1   -0.01    0.07
  22   0  -1   -0.08    0.05
 -22   0   1    0.01    0.05
 -22   0   1    0.06    0.05
  22   0  -1    0.03    0.05
  22   0  -1   -0.03    0.04
  22   0  -1   -0.02    0.02
 -22   0   1   -0.04    0.03
 -22   0   1   -0.02    0.02
 -22   0   1    0.04    0.03
 -22   0   1   -0.06    0.04
  22   0  -1   -0.03    0.04
  22   0  -1   -0.06    0.04
 -22   0   1    0.05    0.05
  22   0  -1   -0.05    0.04
  22   0  -1    0.01    0.04
  22   0  -1   -0.03    0.10
 -20   0   1   -0.03    0.02
 -20   0   1    0.01    0.05
 -20   0   1   -0.01    0.03
  20   0  -1    0.04    0.05
 -20   0   1   -0.05    0.04
 -20   0   1    0.04    0.05
 -20   0   1   -0.01    0.03
  20   0  -1   -0.09    0.09
  20   0  -1   -0.04    0.02
  20   0  -1   -0.04    0.03
 -20   0   1   -0.05    0.09
  20   0  -1    0.03    0.04
 -20   0   1    0.04    0.05
  20   0  -1   -0.01    0.06
 -20   0   1    0.01    0.05
 -20   0   1   -0.02    0.02
  20   0  -1   -0.02    0.02
  20   0  -1    0.02    0.04
  20   0  -1   -0.02    0.04
  20   0  -1   -0.01    0.04
 -20   0   1   -0.08    0.03
  20   0  -1    0.01    0.05
  20   0  -1   -0.03    0.04
  20   0  -1    0.00    0.04
  18   0  -1   -0.03    0.04
  18   0  -1    0.05    0.04
  18   0  -1    0.00    0.04
  18   0  -1    0.00    0.03
  18   0  -1   -0.01    0.04
 -18   0   1   -0.01    0.03
 -18   0   1    0.02    0.04
  18   0  -1    0.05    0.09
  18   0  -1    0.05    0.03
  18   0  -1    0.05    0.04
 -18   0   1   -0.03    0.04
 -18   0   1   -0.08    0.09
  18   0  -1    0.01    0.02
 -18   0   1   -0.01    0.05
 -18   0   1   -0.05    0.03
  18   0  -1   -0.01    0.02
 -18   0   1    0.00    0.03
 -18   0   1   -0.01    0.04
  18   0  -1    0.00    0.04
 -18   0   1    0.02    0.02
  18   0  -1    0.05    0.05
 -18   0   1    0.04    0.05
 -18   0   1    0.00    0.02
  18   0  -1    0.02    0.05
  18   0  -1   -0.04    0.04
 -16   0   1   -0.04    0.03
  16   0  -1    0.01    0.05
 -16   0   1    0.02    0.05
 -16   0   1    0.03    0.04
  16   0  -1   -0.05    0.04
  16   0  -1    0.01    0.04
  16   0  -1   -0.01    0.09
 -16   0   1    0.06    0.04
 -16   0   1   -0.03    0.03
  16   0  -1   -0.03    0.03
  16   0  -1   -0.06    0.03
 -16   0   1   -0.02    0.04
  16   0  -1    0.04    0.05
 -16   0   1   -0.01    0.04
 -16   0   1   -0.04    0.02
  16   0  -1    0.00    0.03
  16   0  -1   -0.01    0.04
  16   0  -1   -0.07    0.04
 -16   0   1   -0.02    0.02
 -16   0   1    0.03    0.04
  16   0  -1    0.01    0.04
 -16   0   1    0.00    0.09
  16   0  -1    0.00    0.02
  16   0  -1   -0.02    0.02
 -16   0   1    0.00    0.04
  14   0  -1    0.03    0.04
 -14   0   1    0.04    0.08
  14   0  -1    0.03    0.03
 -14   0   1    0.01    0.03
 -14   0   1    0.02    0.03
  14   0  -1    0.02    0.04
  14   0  -1    0.01    0.01
  14   0  -1   -0.03    0.03
  14   0  -1   -0.01    0.01
  14   0  -1   -0.02    0.04
  14   0  -1    0.03    0.08
  14   0  -1   -0.01    0.03
 -14   0   1    0.01    0.02
 -14   0   1    0.05    0.03
 -14   0   1   -0.01    0.03
  14   0  -1    0.05    0.03
 -14   0   1   -0.02    0.03
  14   0  -1    0.06    0.04
 -14   0   1    0.02    0.04
  14   0  -1    0.04    0.04
  14   0  -1    0.01    0.03
 -14   0   1    0.02    0.04
 -14   0   1    0.00    0.02
  14   0  -1    0.00    0.02
 -14   0   1   -0.01    0.03
 -14   0   1    0.02    0.04
 -12   0   1   -0.02    0.02
 -12   0   1    0.01    0.03
  12   0  -1   -0.01    0.02
 -12   0   1   -0.06    0.02
  12   0  -1    0.00    0.01
 -12   0   1    0.02    0.02
  12   0  -1    0.08    0.03
  12   0  -1   -0.08    0.06
 -12   0   1    0.04    0.03
  12   0  -1    0.05    0.04
 -12   0   1    0.01    0.06
  12   0  -1    0.04    0.03
  12   0  -1    0.01    0.04
  12   0  -1    0.00    0.03
  12   0  -1   -0.04    0.02
 -12   0   1   -0.02    0.03
 -12   0   1    0.02    0.03
 -12   0   1   -0.01    0.03
  12   0  -1    0.02    0.03
 -12   0   1   -0.02    0.02
  12   0  -1    0.01    0.01
 -12   0   1   -0.03    0.03
  12   0  -1    0.02    0.03
  12   0  -1    0.01    0.02
 -12   0   1    0.04    0.03
 -10   0   1    0.02    0.03
  10   0  -1    0.01    0.03
 -10   0   1    0.10    0.04
 -10   0   1    0.01    0.02
  10   0  -1    0.05    0.03
 -10   0   1    0.03    0.03
  10   0  -1    0.06    0.03
  10   0  -1    0.00    0.01
  10   0  -1    0.00    0.03
  10   0  -1    0.03    0.03
  10   0  -1    0.00    0.01
  10   0  -1    0.01    0.02
  10   0  -1    0.08    0.03
 -10   0   1   -0.01    0.02
  10   0  -1   -0.02    0.03
 -10   0   1   -0.06    0.03
 -10   0   1   -0.03    0.02
 -10   0   1    0.07    0.03
 -10   0   1   -0.04    0.06
 -10   0   1   -0.02    0.03
  10   0  -1    0.03    0.03
  10   0  -1    0.08    0.07
  10   0  -1    0.03    0.04
 -10   0   1    0.02    0.03
 -10   0   1    0.00    0.02
  -8   0   1    0.00    0.02
   8   0  -1    0.01    0.02
   8   0  -1    0.02    0.06
  -8   0   1    0.01    0.02
   8   0  -1    0.01    0.02
   8   0  -1    0.01    0.03
   8   0  -1    0.03    0.03
   8   0  -1    0.01    0.01
  -8   0   1    0.01    0.01
  -8   0   1   -0.02    0.06
  -8   0   1    0.01    0.01
  -8   0   1   -0.03    0.03
   8   0  -1   -0.01    0.02
   8   0  -1    0.00    0.01
   8   0  -1    0.02    0.02
  -8   0   1    0.03    0.02
   8   0  -1    0.01    0.03
  -8   0   1    0.00    0.02
  -8   0   1    0.01    0.03
  -8   0   1    0.06    0.03
   8   0  -1   -0.01    0.01
  -8   0   1    0.00    0.02
   8   0  -1    0.00    0.02
  -8   0   1    0.02    0.03
   8   0  -1    0.03    0.03
   6   0  -1   -0.01    0.01
   6   0  -1    0.03    0.02
  -6   0   1    0.00    0.02
   6   0  -1    0.01    0.02
  -6   0   1    0.02    0.02
  -6   0   1    0.02    0.01
   6   0  -1   -0.02    0.02
   6   0  -1    0.09    0.02
  -6   0   1    0.01    0.02
  -6   0   1    0.01    0.01
   6   0  -1    0.03    0.03
   6   0  -1    0.00    0.01
   6   0  -1    0.01    0.02
   6   0  -1   -0.03    0.04
   6   0  -1    0.00    0.01
  -6   0   1    0.00    0.04
  -6   0   1   -0.01    0.01
   6   0  -1    0.02    0.02
   6   0  -1    0.01    0.01
  -6   0   1    0.00    0.02
  -6   0   1    0.00    0.02
  -6   0   1    0.00    0.01
   4   0  -1   -0.02    0.02
   4   0  -1    0.01    0.01
   4   0  -1   -0.01    0.01
  -4   0   1    0.01    0.01
   4   0  -1    0.01    0.01
  -4   0   1    0.00    0.00
   4   0  -1    0.00    0.01
  -4   0   1   -0.02    0.02
  -4   0   1    0.00    0.01
   4   0  -1   -0.01    0.01
  -4   0   1    0.01    0.01
  -4   0   1    0.01    0.01
  -4   0   1    0.00    0.01
   4   0  -1    0.00    0.01
   4   0  -1    0.01    0.01
  -4   0   1    0.00    0.00
   4   0  -1    0.01    0.01
   4   0  -1    0.01    0.01
   4   0  -1    0.00    0.01
   4   0  -1    0.00    0.00
  -4   0   1    0.00    0.01
  -4   0   1    0.01    0.01
  -4   0   1    0.00    0.01
  -4   0   1    0.00    0.01
   4   0  -1    0.00    0.01
   2   0   1   -0.02    0.10
   4   0   1    0.00    0.01
   4   0   1    0.00    0.01
  -4   0  -1    0.00    0.01
   4   0   1    0.00    0.01
   4   0   1   -0.01    0.01
   4   0   1    0.00    0.01
  -4   0  -1    0.00    0.01
   4   0   1    0.02    0.02
  -4   0  -1    0.02    0.03
   4   0   1   -0.01    0.01
  -4   0  -1    0.00    0.01
  -4   0  -1    0.01    0.01
  -4   0  -1    0.01    0.01
   4   0   1    0.03    0.02
  -4   0  -1    0.00    0.01
  -4   0  -1   -0.01    0.02
  -4   0  -1    0.04    0.02
   4   0   1    0.02    0.02
   4   0   1    0.00    0.01
   4   0   1    0.00    0.01
  -4   0  -1    0.00    0.01
   4   0   1    0.00    0.03
  -4   0  -1   -0.01    0.01
  -6   0  -1    0.01    0.03
   6   0   1   -0.01    0.01
  -6   0  -1   -0.06    0.02
   6   0   1    0.00    0.01
   6   0   1    0.01    0.02
  -6   0  -1    0.02    0.02
  -6   0  -1   -0.01    0.02
  -6   0  -1    0.04    0.03
   6   0   1   -0.02    0.02
   6   0   1    0.02    0.02
  -6   0  -1   -0.01    0.05
  -6   0  -1   -0.01    0.01
   6   0   1    0.00    0.02
   6   0   1    0.02    0.02
  -6   0  -1    0.01    0.01
   6   0   1    0.02    0.05
  -6   0  -1    0.01    0.02
   6   0   1    0.01    0.02
   6   0   1   -0.02    0.02
  -6   0  -1   -0.02    0.02
   6   0   1    0.01    0.02
   6   0   1    0.01    0.03
  -8   0  -1   -0.02    0.01
   8   0   1    0.00    0.03
  -8   0  -1   -0.03    0.02
   8   0   1   -0.02    0.03
   8   0   1    0.02    0.02
  -8   0  -1   -0.01    0.03
  -8   0  -1    0.02    0.02
   8   0   1    0.09    0.04
   8   0   1   -0.01    0.03
   8   0   1    0.00    0.01
  -8   0  -1   -0.01    0.03
   8   0   1   -0.03    0.06
   8   0   1    0.03    0.02
   8   0   1    0.01    0.01
   8   0   1   -0.01    0.02
   8   0   1    0.01    0.02
  -8   0  -1    0.00    0.05
   8   0   1    0.00    0.02
  -8   0  -1    0.03    0.03
  -8   0  -1    0.03    0.02
  -8   0  -1    0.06    0.03
  -8   0  -1    0.00    0.01
  -8   0  -1   -0.02    0.02
  10   0   1    0.07    0.07
 -10   0  -1    0.02    0.03
  10   0   1    0.11    0.04
 -10   0  -1   -0.02    0.06
 -10   0  -1   -0.01    0.03
 -10   0  -1    0.01    0.03
 -10   0  -1    0.00    0.03
  10   0   1    0.00    0.02
 -10   0  -1    0.03    0.02
  10   0   1    0.00    0.03
  10   0   1   -0.02    0.01
  10   0   1    0.02    0.02
 -10   0  -1    0.02    0.02
  10   0   1    0.02    0.03
  10   0   1   -0.02    0.02
 -10   0  -1   -0.01    0.03
  10   0   1    0.00    0.01
 -10   0  -1    0.00    0.01
  10   0   1    0.01    0.01
  10   0   1   -0.02    0.03
  10   0   1   -0.01    0.02
 -10   0  -1    0.03    0.02
 -12   0  -1   -0.02    0.02
  12   0   1    0.03    0.03
  12   0   1    0.01    0.03
  12   0   1   -0.01    0.01
 -12   0  -1   -0.10    0.06
  12   0   1    0.03    0.03
 -12   0  -1   -0.01    0.03
  12   0   1   -0.12    0.06
  12   0   1   -0.03    0.02
 -12   0  -1   -0.01    0.03
 -12   0  -1    0.01    0.03
  12   0   1   -0.01    0.02
 -12   0  -1    0.04    0.04
 -12   0  -1   -0.01    0.02
 -12   0  -1    0.04    0.03
  12   0   1    0.00    0.01
  12   0   1   -0.01    0.03
 -12   0  -1    0.01    0.03
  12   0   1    0.01    0.03
  12   0   1   -0.02    0.03
  12   0   1    0.07    0.04
 -12   0  -1    0.00    0.02
 -12   0  -1    0.00    0.03
  12   0   1    0.02    0.03
  14   0   1   -0.02    0.03
  14   0   1    0.02    0.02
  14   0   1    0.01    0.03
  14   0   1   -0.06    0.03
 -14   0  -1    0.02    0.03
 -14   0  -1   -0.02    0.08
 -14   0  -1   -0.02    0.02
 -14   0  -1   -0.05    0.03
  14   0   1    0.05    0.02
 -14   0  -1    0.01    0.03
  14   0   1   -0.02    0.03
  14   0   1   -0.01    0.01
 -14   0  -1    0.02    0.04
  14   0   1   -0.01    0.05
  14   0   1   -0.04    0.03
  14   0   1    0.01    0.03
 -14   0  -1    0.02    0.02
 -14   0  -1    0.04    0.03
  14   0   1    0.04    0.04
  14   0   1    0.01    0.03
 -14   0  -1   -0.02    0.04
  14   0   1   -0.13    0.06
 -14   0  -1    0.00    0.03
  14   0   1   -0.04    0.03
 -14   0  -1    0.04    0.04
 -16   0  -1    0.00    0.02
  16   0   1    0.00    0.04
  16   0   1    0.02    0.01
  16   0   1   -0.03    0.03
  16   0   1   -0.02    0.04
 -16   0  -1    0.03    0.04
 -16   0  -1    0.08    0.09
  16   0   1    0.01    0.02
 -16   0  -1    0.04    0.04
  16   0   1    0.00    0.04
 -16   0  -1    0.01    0.04
  16   0   1    0.01    0.04
 -16   0  -1    0.04    0.04
 -16   0  -1   -0.04    0.03
 -16   0  -1   -0.05    0.04
  16   0   1   -0.07    0.03
  16   0   1    0.00    0.02
  16   0   1   -0.02    0.08
 -16   0  -1   -0.01    0.04
 -16   0  -1   -0.03    0.03
  16   0   1   -0.02    0.04
  16   0   1    0.02    0.03
  16   0   1    0.01    0.04
  16   0   1    0.02    0.03
 -16   0  -1    0.02    0.02
  18   0   1   -0.02    0.03
 -18   0  -1   -0.04    0.03
  18   0   1    0.07    0.05
  18   0   1    0.02    0.05
 -18   0  -1    0.03    0.05
  18   0   1    0.01    0.05
  18   0   1    0.00    0.02
  18   0   1   -0.01    0.03
  18   0   1    0.00    0.04
  18   0   1    0.04    0.04
 -18   0  -1    0.01    0.04
 -18   0  -1    0.01    0.05
 -18   0  -1    0.09    0.11
 -18   0  -1    0.01    0.02
  18   0   1    0.00    0.05
  18   0   1   -0.02    0.04
  18   0   1   -0.01    0.03
  18   0   1    0.04    0.04
 -18   0  -1    0.01    0.05
  18   0   1   -0.06    0.08
  18   0   1    0.00    0.02
 -18   0  -1   -0.01    0.03
 -18   0  -1    0.00    0.02
 -18   0  -1    0.00    0.04
 -18   0  -1   -0.01    0.04
 -20   0  -1    0.00    0.05
 -20   0  -1    0.09    0.06
 -20   0  -1    0.02    0.04
  20   0   1    0.08    0.05
  20   0   1    0.03    0.06
  20   0   1    0.00    0.02
  20   0   1    0.01    0.04
  20   0   1    0.00    0.03
  20   0   1    0.01    0.05
  20   0   1   -0.14    0.08
  20   0   1    0.05    0.06
 -20   0  -1    0.05    0.04
  20   0   1   -0.01    0.04
 -20   0  -1   -0.03    0.05
  20   0   1   -0.04    0.04
  20   0   1   -0.01    0.04
  20   0   1    0.02    0.05
  20   0   1    0.01    0.02
 -20   0  -1    0.01    0.05
 -20   0  -1    0.00    0.02
  20   0   1    0.00    0.05
 -20   0  -1   -0.17    0.09
 -20   0  -1   -0.07    0.04
 -20   0  -1    0.01    0.04
 -22   0  -1   -0.02    0.05
 -22   0  -1    0.00    0.02
 -22   0  -1    0.08    0.12
 -22   0  -1    0.02    0.05
  22   0   1    0.06    0.05
  22   0   1   -0.01    0.04
  22   0   1    0.00    0.02
  22   0   1    0.02    0.02
 -22   0  -1   -0.04    0.02
  22   0   1    0.00    0.11
  22   0   1   -0.04    0.05
 -22   0  -1    0.03    0.06
  22   0   1   -0.08    0.04
  22   0   1   -0.01    0.05
  22   0   1    0.00    0.03
 -22   0  -1    0.01    0.04
 -22   0  -1    0.02    0.05
 -22   0  -1   -0.01    0.05
  22   0   1   -0.08    0.04
  22   0   1   -0.02    0.04
 -22   0  -1    0.05    0.06
  22   0   1    0.03    0.05
  24   0   1    0.00    0.03
  24   0   1   -0.02    0.06
 -24   0  -1    0.00    0.04
 -24   0  -1   -0.05    0.06
  24   0   1   -0.09    0.12
  24   0   1    0.11    0.06
 -24   0  -1   -0.05    0.06
 -24   0  -1   -0.04    0.05
  24   0   1    0.00    0.02
 -24   0  -1    0.03    0.03
  24   0   1    0.06    0.05
  24   0   1   -0.07    0.07
 -24   0  -1   -0.04    0.05
 -24   0  -1    0.05    0.06
  24   0   1   -0.05    0.06
 -24   0  -1    0.00    0.06
 -24   0  -1    0.05    0.13
 -24   0  -1    0.03    0.03
  24   0   1    0.02    0.06
  24   0   1   -0.07    0.04
  24   0   1    0.03    0.05
  24   0   1    0.03    0.07
  24   0   1   -0.04    0.04
 -26   0  -1   -0.13    0.06
 -26   0  -1   -0.01    0.03
  26   0   1    0.03    0.04
  26   0   1    0.04    0.08
 -26   0  -1   -0.05    0.05
  26   0   1   -0.01    0.07
 -26   0  -1   -0.02    0.14
 -26   0  -1   -0.04    0.06
  26   0   1    0.01    0.09
  26   0   1    0.06    0.06
  26   0   1   -0.07    0.06
  26   0   1    0.02    0.08
  26   0   1    0.09    0.15
  26   0   1    0.03    0.02
 -26   0  -1   -0.06    0.05
 -26   0  -1   -0.04    0.07
  26   0   1    0.03    0.06
  28   0   1    0.06    0.08
 -28   0  -1    0.01    0.03
  28   0   1    0.26    0.19
  28   0   1   -0.01    0.04
 -28   0  -1    0.05    0.09
 -28   0  -1    0.06    0.08
  28   0   1    0.04    0.04
  28   0   1    0.25    0.10
  28   0   1    0.02    0.06
 -28   0  -1    0.02    0.06
 -28   0  -1    0.03    0.06
 -28   0  -1    0.24    0.18
  28   0   1   -0.08    0.07
  28   0   1   -0.02    0.09
 -30   0  -1   -0.08    0.07
 -30   0  -1   -0.05    0.04
 -30   0  -1    0.01    0.08
  30   0   1   -0.08    0.09
  30   0   1   -0.12    0.16
  30   0   1   -0.14    0.06
  30   0   1   -0.10    0.07
 -30   0  -1   -0.09    0.08
  30   0   1   -0.04    0.04
 -30   0  -1    0.03    0.06
 -30   0  -1   -0.09    0.15
  30   0   1    0.06    0.09
  30   0   1   -0.03    0.06
  32   0   1   -0.02    0.09
 -32   0  -1   -0.04    0.04
 -32   0  -1    0.08    0.07
  32   0   1    0.02    0.10
 -32   0  -1    0.05    0.07
  32   0   1   -0.04    0.08
  32   0   1   -0.03    0.07
 -32   0  -1   -0.07    0.08
  32   0   1   -0.07    0.08
  32   0   1   -0.07    0.04
 -32   0  -1   -0.05    0.08
 -32   0  -1    0.04    0.18
 -34   0  -1    0.08    0.09
  34   0   1   -0.01    0.11
  34   0   1   -0.10    0.09
 -34   0  -1    0.00    0.04
  34   0   1   -0.02    0.09
  34   0   1    0.02    0.05
  34   0   1   -0.13    0.08
 -34   0  -1    0.15    0.12
  34   0   1    0.08    0.10
 -34   0  -1    0.09    0.10
 -34   0  -1   -0.01    0.17
 -34   0  -1   -0.02    0.07
  36   0   1   -0.16    0.10
  36   0   1   -0.05    0.08
  36   0   1   -0.07    0.11
 -36   0  -1   -0.04    0.05
  36   0   1    0.06    0.06
 -36   0  -1    0.01    0.08
  36   0   1   -0.09    0.08
  36   0   1   -0.06    0.10
 -36   0  -1    0.09    0.22
 -36   0  -1    0.14    0.10
 -36   0  -1   -0.18    0.07
 -36   0  -1   -0.03    0.09
 -38   0  -1    0.11    0.09
 -38   0  -1   -0.03    0.05
  38   0   1   -0.13    0.09
 -38   0  -1    0.03    0.08
  38   0   1   -0.01    0.09
  38   0   1    0.20    0.12
  38   0   1   -0.05    0.13
  38   0   1   -0.10    0.11
 -38   0  -1   -0.09    0.10
 -38   0  -1    0.03    0.11
 -38   0  -1    0.12    0.23
  40   0   1    0.06    0.13
 -40   0  -1   -0.12    0.21
  40   0   1    0.05    0.11
 -40   0  -1   -0.06    0.05
 -40   0  -1   -0.02    0.10
  40   0   1   -0.01    0.13
  40   0   1    0.01    0.12
 -40   0  -1   -0.12    0.10
 -40   0  -1   -0.12    0.10
  42   0   1   -0.01    0.11
  42   0   1   -0.15    0.12
 -42   0  -1    0.04    0.12
 -42   0  -1    0.04    0.12
  42   0   1    0.55    0.20
 -42   0  -1    0.03    0.12
  42   0   1   -0.03    0.12
 -44   0  -1    0.01    0.13
  44   0   1   -0.10    0.13
  44   0   1    0.09    0.14
  44   0   1   -0.07    0.11
  44   0   1   -0.05    0.14
 -44   0  -1   -0.02    0.12
 -44   0  -1   -0.07    0.13
 -46   0  -1   -0.07    0.13
 -46   0  -1    0.05    0.12
  46   0   1   -0.10    0.11
  46   0   1    0.06    0.16
  46   0   1    0.02    0.16
 -46   0  -1    0.01    0.13
 -47  -1   1   -0.02    0.14
 -47  -1   1    0.02    0.16
 -47  -1   1    0.19    0.14
  47  -1  -1    0.70    0.36
  47  -1  -1    0.20    0.15
  47  -1  -1    0.06    0.12
 -47   1   1    0.09    0.14
 -47   1   1    0.16    0.15
  47   1  -1   -0.09    0.13
 -47   1   1   -0.09    0.10
  47   1  -1    0.25    0.15
  47   1  -1    0.06    0.16
 -45  -1   1    0.19    0.15
 -45  -1   1    0.01    0.11
  45  -1  -1    0.07    0.12
 -45  -1   1    0.02    0.13
  45  -1  -1    0.18    0.17
  45  -1  -1   -0.05    0.13
  45  -1  -1    0.19    0.16
 -45   1   1   -0.09    0.11
  45   1  -1    0.17    0.15
 -45   1   1   -0.05    0.13
  45   1  -1   -0.03    0.14
  45   1  -1   -0.13    0.10
 -45   1   1    0.09    0.13
 -43  -1   1    0.09    0.13
  43  -1  -1    0.06    0.12
 -43  -1   1   -0.09    0.10
  43  -1  -1    0.36    0.17
 -43  -1   1    0.26    0.16
  43  -1  -1    0.06    0.13
  43  -1  -1    0.16    0.15
  43   1  -1   -0.03    0.13
  43   1  -1    0.00    0.12
  43   1  -1    0.09    0.06
 -43   1   1    0.00    0.11
 -43   1   1    0.10    0.12
 -43   1   1    0.04    0.11
  43   1  -1    0.08    0.14
 -41  -1   1    0.08    0.10
  41  -1  -1    0.01    0.10
 -41  -1   1    0.00    0.11
  41  -1  -1    0.02    0.06
  41  -1  -1   -0.01    0.11
 -41  -1   1   -0.11    0.10
 -41  -1   1    0.00    0.11
  41  -1  -1   -0.24    0.11
  41  -1  -1   -0.17    0.09
  41   1  -1   -0.05    0.06
  41   1  -1   -0.17    0.10
  41   1  -1   -0.20    0.09
  41   1  -1    0.01    0.11
 -41   1   1   -0.07    0.09
 -41   1   1   -0.06    0.09
 -41   1   1    0.05    0.11
 -39  -1   1    0.07    0.10
  39  -1  -1    0.01    0.06
  39  -1  -1    0.18    0.10
  39  -1  -1    0.05    0.11
 -39  -1   1    0.05    0.09
  39  -1  -1    0.12    0.13
  39  -1  -1    0.13    0.12
 -39  -1   1    0.02    0.17
 -39  -1   1   -0.06    0.11
 -39  -1   1   -0.26    0.17
 -39   1   1   -0.14    0.07
 -39   1   1   -0.06    0.19
 -39   1   1    0.03    0.10
  39   1  -1   -0.05    0.09
  39   1  -1   -0.06    0.11
 -39   1   1    0.08    0.11
  39   1  -1    0.00    0.06
  39   1  -1    0.15    0.13
 -37  -1   1    0.08    0.21
  37  -1  -1   -0.05    0.12
  37  -1  -1   -0.04    0.06
 -37  -1   1   -0.01    0.05
 -37  -1   1   -0.07    0.07
 -37  -1   1    0.06    0.09
 -37  -1   1   -0.01    0.09
  37  -1  -1    0.08    0.08
  37  -1  -1   -0.01    0.09
 -37  -1   1   -0.04    0.11
  37  -1  -1    0.04    0.11
  37  -1  -1    0.05    0.08
 -37   1   1    0.03    0.08
  37   1  -1   -0.02    0.11
 -37   1   1   -0.01    0.08
  37   1  -1    0.02    0.08
 -37   1   1   -0.05    0.09
  37   1  -1    0.06    0.06
  37   1  -1   -0.09    0.09
 -37   1   1   -0.04    0.09
 -37   1   1    0.00    0.05
  37   1  -1   -0.03    0.10
  37   1  -1    0.08    0.12
 -37   1   1   -0.16    0.19
  35  -1  -1    0.10    0.11
  35  -1  -1    0.15    0.06
 -35  -1   1    0.09    0.11
 -35  -1   1    0.28    0.10
 -35  -1   1    0.18    0.12
  35  -1  -1    0.31    0.12
 -35  -1   1    0.28    0.10
 -35  -1   1    0.24    0.06
  35  -1  -1    0.14    0.09
 -35  -1   1    0.01    0.20
  35  -1  -1    0.21    0.11
  35  -1  -1    0.18    0.10
  35   1  -1    0.18    0.07
 -35   1   1    0.18    0.06
 -35   1   1    0.34    0.25
  35   1  -1    0.13    0.12
 -35   1   1    0.22    0.10
 -35   1   1    0.42    0.13
 -35   1   1    0.19    0.11
  35   1  -1    0.36    0.14
  35   1  -1    0.12    0.09
  35   1  -1    0.26    0.12
 -35   1   1    0.20    0.09
  35   1  -1    0.30    0.11
  33  -1  -1    0.19    0.09
  33  -1  -1    0.28    0.07
  33  -1  -1    0.31    0.05
  33  -1  -1    0.35    0.14
  33  -1  -1    0.18    0.08
 -33  -1   1    0.16    0.11
  33  -1  -1    0.33    0.12
 -33  -1   1    0.30    0.12
 -33  -1   1    0.32    0.09
 -33  -1   1    0.28    0.10
 -33  -1   1    0.15    0.05
 -33  -1   1    0.08    0.18
  33  -1  -1    0.37    0.13
 -33   1   1    0.16    0.11
  33   1  -1    0.26    0.12
 -33   1   1    0.23    0.05
  33   1  -1    0.21    0.06
 -33   1   1    0.17    0.09
  33   1  -1    0.28    0.10
 -33   1   1    0.24    0.20
 -33   1   1    0.25    0.09
  33   1  -1    0.24    0.12
  33   1  -1    0.39    0.14
 -33   1   1    0.29    0.12
  33   1  -1    0.32    0.09
  31  -1  -1    0.96    0.07
 -31  -1   1    1.44    0.20
 -31  -1   1    1.00    0.09
  31  -1  -1    1.27    0.30
  31  -1  -1    1.25    0.17
 -31  -1   1    1.07    0.17
 -31  -1   1    1.54    0.32
 -31  -1   1    0.96    0.14
  31  -1  -1    0.82    0.17
  31  -1  -1    0.86    0.09
  31  -1  -1    0.93    0.14
  31  -1  -1    1.04    0.16
 -31  -1   1    1.08    0.15
  31  -1  -1    0.75    0.12
 -31   1   1    1.10    0.17
  31   1  -1    0.85    0.07
 -31   1   1    1.27    0.30
 -31   1   1    0.96    0.08
  31   1  -1    1.10    0.14
  31   1  -1    1.08    0.27
  31   1  -1    0.81    0.09
 -31   1   1    1.25    0.33
  31   1  -1    0.64    0.18
 -31   1   1    1.07    0.15
  31   1  -1    0.79    0.16
  31   1  -1    0.92    0.14
  31   1  -1    1.25    0.19
 -31   1   1    1.00    0.15
 -31   1   1    0.94    0.13
 -29  -1   1    1.90    0.19
  29  -1  -1    2.26    0.13
  29  -1  -1    2.86    0.40
  29  -1  -1    2.16    0.10
  29  -1  -1    2.45    0.19
  29  -1  -1    2.32    0.19
 -29  -1   1    1.85    0.21
 -29  -1   1    2.22    0.12
  29  -1  -1    1.82    0.24
  29  -1  -1    2.48    0.21
 -29  -1   1    1.96    0.34
 -29  -1   1    1.74    0.20
 -29  -1   1    1.96    0.16
  29  -1  -1    2.12    0.17
 -29   1   1    2.05    0.33
  29   1  -1    2.03    0.22
 -29   1   1    2.21    0.22
  29   1  -1    2.42    0.24
 -29   1   1    2.17    0.22
  29   1  -1    2.03    0.09
 -29   1   1    2.19    0.12
 -29   1   1    1.90    0.17
  29   1  -1    2.44    0.24
  29   1  -1    2.28    0.27
  29   1  -1    2.33    0.19
  29   1  -1    1.85    0.16
 -29   1   1    1.94    0.20
  29   1  -1    2.05    0.13
  29   1  -1    2.41    0.36
  29   1  -1    2.26    0.18
 -29   1   1    2.53    0.40
  27  -1  -1    1.24    0.16
  27  -1  -1    1.34    0.15
  27  -1  -1    1.23    0.16
 -27  -1   1    0.93    0.15
  27  -1  -1    1.13    0.12
 -27  -1   1    1.07    0.25
 -27  -1   1    1.09    0.08
  27  -1  -1    1.24    0.07
 -27  -1   1    0.87    0.13
 -27  -1   1    1.26    0.14
 -27  -1   1    1.36    0.18
  27  -1  -1    1.16    0.09
  27  -1  -1    1.22    0.27
  27  -1  -1    1.01    0.17
  27  -1  -1    1.34    0.24
 -27  -1   1    1.23    0.12
 -27   1   1    1.18    0.15
 -27   1   1    1.20    0.16
  27   1  -1    1.38    0.20
 -27   1   1    1.39    0.14
 -27   1   1    1.36    0.27
  27   1  -1    1.35    0.17
  27   1  -1    1.01    0.13
 -27   1   1    1.21    0.14
  27   1  -1    1.56    0.16
  27   1  -1    1.26    0.06
  27   1  -1    1.18    0.17
 -27   1   1    1.48    0.31
  27   1  -1    1.20    0.13
  27   1  -1    1.43    0.18
  27   1  -1    1.15    0.25
 -27   1   1    1.41    0.17
  27   1  -1    1.12    0.09
 -27   1   1    1.27    0.13
 -27   1   1    1.11    0.08
  25  -1  -1    0.07    0.06
  25  -1  -1    0.05    0.06
 -25  -1   1   -0.02    0.06
  25  -1  -1   -0.09    0.06
 -25  -1   1    0.03    0.07
 -25  -1   1    0.12    0.14
 -25  -1   1   -0.02    0.06
 -25  -1   1    0.05    0.06
 -25  -1   1    0.05    0.05
  25  -1  -1    0.01    0.05
 -25  -1   1   -0.02    0.05
  25  -1  -1    0.06    0.06
  25  -1  -1    0.04    0.03
  25  -1  -1    0.07    0.03
 -25  -1   1    0.02    0.05
  25  -1  -1    0.01    0.03
 -25  -1   1    0.01    0.03
  25  -1  -1    0.09    0.07
  25  -1  -1   -0.09    0.13
 -25  -1   1    0.02    0.05
  25  -1  -1    0.04    0.06
 -25   1   1    0.04    0.06
  25   1  -1   -0.07    0.07
  25   1  -1    0.02    0.06
 -25   1   1    0.06    0.14
 -25   1   1    0.05    0.03
  25   1  -1    0.08    0.08
  25   1  -1   -0.05    0.06
  25   1  -1    0.02    0.05
  25   1  -1   -0.04    0.05
  25   1  -1   -0.02    0.06
  25   1  -1    0.01    0.02
 -25   1   1   -0.01    0.05
  25   1  -1    0.04    0.03
 -25   1   1   -0.02    0.14
  25   1  -1    0.03    0.02
  25   1  -1   -0.02    0.05
 -25   1   1   -0.03    0.04
 -25   1   1   -0.02    0.06
 -25   1   1    0.06    0.08
  25   1  -1    0.11    0.13
 -25   1   1    0.06    0.05
 -25   1   1    0.11    0.07
  25   1  -1    0.01    0.06
 -25   1   1    0.11    0.07
 -25   1   1    0.05    0.07
  25   1  -1    0.02    0.06
 -23  -1   1    0.05    0.05
 -23  -1   1    0.05    0.05
  23  -1  -1    0.08    0.10
 -23  -1   1    0.03    0.05
  23  -1  -1    0.04    0.03
  23  -1  -1   -0.01    0.05
 -23  -1   1    0.12    0.03
 -23  -1   1    0.00    0.06
  23  -1  -1   -0.03    0.12
 -23  -1   1    0.04    0.03
  23  -1  -1    0.19    0.07
  23  -1  -1    0.09    0.07
 -23  -1   1    0.04    0.05
  23  -1  -1    0.07    0.03
  23  -1  -1    0.09    0.06
  23  -1  -1    0.09    0.05
  23  -1  -1    0.12    0.04
  23  -1  -1    0.06    0.05
 -23  -1   1    0.19    0.07
 -23  -1   1    0.19    0.14
  23   1  -1    0.08    0.04
 -23   1   1   -0.09    0.11
  23   1  -1    0.05    0.05
 -23   1   1    0.03    0.06
  23   1  -1    0.09    0.07
 -23   1   1   -0.04    0.12
 -23   1   1    0.06    0.03
  23   1  -1    0.06    0.05
  23   1  -1    0.05    0.05
 -23   1   1    0.09    0.07
 -23   1   1    0.10    0.06
  23   1  -1    0.04    0.02
 -23   1   1    0.14    0.06
  23   1  -1    0.02    0.05
 -23   1   1    0.04    0.03
 -23   1   1    0.18    0.07
  23   1  -1   -0.08    0.10
  23   1  -1    0.00    0.05
  23   1  -1    0.08    0.04
 -23   1   1    0.15    0.06
  23   1  -1    0.32    0.15
 -23   1   1    0.10    0.05
  23   1  -1    0.07    0.06
 -23   1   1    0.08    0.06
  23   1  -1   -0.02    0.05
 -21  -1   1    0.63    0.06
 -21  -1   1    0.54    0.10
  21  -1  -1    0.72    0.09
 -21  -1   1    0.64    0.09
  21  -1  -1    0.64    0.06
  21  -1  -1    0.60    0.08
 -21  -1   1    0.59    0.10
  21  -1  -1    0.54    0.10
  21  -1  -1    0.83    0.14
 -21  -1   1    0.46    0.17
 -21  -1   1    0.52    0.05
 -21  -1   1    0.77    0.11
 -21  -1   1    0.69    0.10
  21  -1  -1    0.90    0.11
  21  -1  -1    0.65    0.10
 -21  -1   1    0.65    0.08
  21  -1  -1    0.58    0.05
  21  -1  -1    0.30    0.14
  21  -1  -1    0.69    0.11
 -21  -1   1    0.61    0.11
 -21  -1   1    0.83    0.12
  21  -1  -1    0.64    0.10
 -21   1   1    0.44    0.10
 -21   1   1    0.48    0.10
 -21   1   1    0.59    0.10
 -21   1   1    0.63    0.10
 -21   1   1    0.60    0.05
  21   1  -1    0.70    0.11
  21   1  -1    0.73    0.13
  21   1  -1    0.53    0.09
  21   1  -1    0.58    0.10
  21   1  -1    0.61    0.09
  21   1  -1    0.64    0.11
 -21   1   1    0.70    0.06
 -21   1   1    0.74    0.19
 -21   1   1    0.65    0.10
 -21   1   1    0.46    0.15
  21   1  -1    0.59    0.16
 -21   1   1    0.62    0.08
  21   1  -1    0.57    0.09
  21   1  -1    0.78    0.09
 -21   1   1    0.69    0.11
  21   1  -1    0.68    0.11
 -21   1   1    0.57    0.10
 -21   1   1    0.77    0.09
  21   1  -1    0.62    0.04
  21   1  -1    0.39    0.05
  21   1  -1    0.52    0.08
 -19  -1   1    1.39    0.11
 -19  -1   1    1.54    0.23
  19  -1  -1    1.11    0.20
  19  -1  -1    1.58    0.12
  19  -1  -1    1.46    0.08
  19  -1  -1    1.29    0.14
 -19  -1   1    1.49    0.08
  19  -1  -1    1.44    0.10
  19  -1  -1    1.57    0.13
  19  -1  -1    1.48    0.08
  19  -1  -1    1.29    0.15
  19  -1  -1    1.48    0.07
 -19  -1   1    1.70    0.16
  19  -1  -1    1.34    0.11
 -19  -1   1    1.57    0.12
 -19  -1   1    1.36    0.10
  19  -1  -1    1.26    0.13
 -19  -1   1    1.55    0.15
 -19  -1   1    1.60    0.12
 -19  -1   1    1.61    0.13
 -19  -1   1    1.43    0.08
 -19  -1   1    1.60    0.15
  19  -1  -1    1.51    0.13
 -19   1   1    1.53    0.08
  19   1  -1    1.50    0.07
  19   1  -1    1.46    0.11
 -19   1   1    1.40    0.14
  19   1  -1    1.46    0.13
 -19   1   1    1.61    0.13
  19   1  -1    1.68    0.13
  19   1  -1    1.41    0.11
 -19   1   1    1.36    0.21
  19   1  -1    1.26    0.11
  19   1  -1    1.53    0.15
  19   1  -1    1.42    0.07
 -19   1   1    1.37    0.12
 -19   1   1    1.62    0.14
  19   1  -1    1.46    0.22
 -19   1   1    1.54    0.11
  19   1  -1    1.48    0.08
 -19   1   1    1.60    0.12
  19   1  -1    1.69    0.14
 -19   1   1    1.70    0.26
 -19   1   1    1.20    0.13
  19   1  -1    1.17    0.15
  19   1  -1    1.52    0.10
  19   1  -1    1.26    0.13
 -19   1   1    1.52    0.11
 -19   1   1    1.56    0.13
 -19   1   1    1.45    0.08
 -17  -1   1    0.13    0.05
 -17  -1   1    0.14    0.05
 -17  -1   1    0.18    0.05
  17  -1  -1    0.16    0.03
  17  -1  -1    0.16    0.03
  17  -1  -1    0.10    0.04
 -17  -1   1    0.17    0.03
  17  -1  -1    0.14    0.07
  17  -1  -1    0.08    0.06
  17  -1  -1    0.20    0.04
  17  -1  -1    0.16    0.06
  17  -1  -1    0.10    0.05
 -17  -1   1    0.12    0.04
 -17  -1   1    0.18    0.07
  17  -1  -1    0.19    0.05
  17  -1  -1    0.20    0.11
 -17  -1   1    0.16    0.11
 -17  -1   1    0.18    0.02
  17  -1  -1    0.25    0.07
  17  -1  -1    0.33    0.07
 -17  -1   1    0.18    0.06
 -17  -1   1    0.16    0.05
 -17  -1   1    0.24    0.06
 -17  -1   1    0.15    0.03
  17   1  -1    0.15    0.05
  17   1  -1    0.25    0.08
 -17   1   1    0.15    0.05
 -17   1   1    0.27    0.07
  17   1  -1    0.13    0.06
  17   1  -1    0.21    0.05
 -17   1   1    0.20    0.06
 -17   1   1    0.21    0.03
 -17   1   1    0.18    0.03
  17   1  -1    0.13    0.06
  17   1  -1    0.16    0.04
  17   1  -1    0.25    0.07
 -17   1   1    0.43    0.15
  17   1  -1    0.19    0.05
 -17   1   1    0.24    0.06
  17   1  -1    0.18    0.05
 -17   1   1    0.18    0.06
  17   1  -1    0.14    0.10
 -17   1   1    0.29    0.12
 -17   1   1    0.11    0.05
  17   1  -1    0.16    0.06
 -17   1   1    0.22    0.06
  17   1  -1    0.23    0.03
 -17   1   1    0.11    0.05
 -17   1   1    0.18    0.05
  17   1  -1    0.13    0.02
  17   1  -1    0.20    0.03
 -15  -1   1   69.76    2.13
  15  -1  -1   67.75    2.14
 -15  -1   1   67.37    2.14
  15  -1  -1   69.17    2.33
 -15  -1   1   71.63    2.34
  15  -1  -1   67.01    2.17
 -15  -1   1   66.79    2.17
 -15   1   1   67.89    2.20
  15   1  -1   65.69    2.14
  15   1  -1   66.72    2.13
 -15   1   1   68.42    2.18
 -15   1   1   68.49    2.36
 -15   1   1   65.99    2.14
 -15   1   1   70.37    2.32
  15   1  -1   72.29    2.33
  15   1  -1   67.34    2.17
 -13  -1   1    4.79    0.22
 -13  -1   1    4.95    0.17
 -13  -1   1    4.96    0.22
  13  -1  -1    4.79    0.20
  13  -1  -1    4.90    0.22
 -13  -1   1    4.82    0.21
  13  -1  -1    4.86    0.18
 -13  -1   1    5.16    0.24
  13  -1  -1    5.19    0.24
  13  -1  -1    4.53    0.22
  13  -1  -1    4.57    0.21
  13  -1  -1    4.72    0.17
 -13  -1   1    4.63    0.19
  13  -1  -1    4.87    0.21
  13  -1  -1    5.36    0.31
 -13  -1   1    4.83    0.23
 -13  -1   1    4.85    0.22
 -13  -1   1    5.24    0.31
  13  -1  -1    4.72    0.20
 -13  -1   1    4.68    0.21
  13  -1  -1    4.64    0.22
 -13  -1   1    5.16    0.20
 -13  -1   1    4.58    0.17
 -13   1   1    4.80    0.29
 -13   1   1    5.02    0.20
  13   1  -1    5.04    0.22
 -13   1   1    4.81    0.17
 -13   1   1    5.16    0.23
  13   1  -1    5.01    0.17
  13   1  -1    5.53    0.23
 -13   1   1    4.83    0.21
 -13   1   1    4.89    0.23
  13   1  -1    4.87    0.22
 -13   1   1    4.66    0.31
  13   1  -1    4.76    0.29
  13   1  -1    4.92    0.20
  13   1  -1    4.74    0.23
 -13   1   1    4.96    0.20
 -13   1   1    4.72    0.17
 -13   1   1    4.94    0.22
 -13   1   1    5.08    0.22
  13   1  -1    4.87    0.21
  13   1  -1    5.06    0.25
  13   1  -1    4.76    0.18
 -13   1   1    4.90    0.23
 -13   1   1    4.95    0.22
  13   1  -1    4.91    0.17
  13   1  -1    5.00    0.20
  13   1  -1    4.91    0.22
  13   1  -1    4.92    0.22
  11  -1  -1    8.34    0.30
  11  -1  -1    8.00    0.27
 -11  -1   1    7.93    0.27
  11  -1  -1    7.86    0.31
  11  -1  -1    8.12    0.32
 -11  -1   1    7.85    0.31
  11  -1  -1    8.21    0.31
 -11  -1   1    8.18    0.26
 -11  -1   1    7.94    0.31
 -11  -1   1    7.88    0.30
  11  -1  -1    7.91    0.29
 -11  -1   1    8.21    0.31
 -11  -1   1    8.17    0.32
 -11  -1   1    8.08    0.29
  11  -1  -1    8.25    0.39
 -11  -1   1    8.11    0.29
  11  -1  -1    8.06    0.29
  11  -1  -1    7.86    0.32
  11  -1  -1    7.57    0.31
 -11  -1   1    7.64    0.31
  11  -1  -1    7.55    0.27
 -11  -1   1    8.24    0.39
 -11  -1   1    7.97    0.27
 -11  -1   1    8.25    0.33
  11   1  -1    7.85    0.29
 -11   1   1    7.59    0.30
 -11   1   1    8.39    0.29
  11   1  -1    8.10    0.30
  11   1  -1    7.47    0.29
 -11   1   1    7.81    0.40
 -11   1   1    8.13    0.27
 -11   1   1    7.87    0.30
 -11   1   1    8.05    0.31
 -11   1   1    7.94    0.38
  11   1  -1    8.25    0.38
  11   1  -1    7.73    0.26
 -11   1   1    7.60    0.29
  11   1  -1    8.07    0.26
  11   1  -1    7.78    0.29
  11   1  -1    8.30    0.32
 -11   1   1    8.15    0.31
 -11   1   1    8.89    0.32
  11   1  -1    7.82    0.31
 -11   1   1    8.18    0.32
 -11   1   1    8.07    0.27
  11   1  -1    7.55    0.33
 -11   1   1    8.31    0.31
  11   1  -1    8.28    0.27
  11   1  -1    8.25    0.31
  11   1  -1    8.33    0.31
  -9  -1   1    5.02    0.22
   9  -1  -1    4.86    0.21
  -9  -1   1    4.90    0.17
  -9  -1   1    5.10    0.21
  -9  -1   1    4.45    0.20
  -9  -1   1    5.22    0.19
   9  -1  -1    4.80    0.19
  -9  -1   1    4.80    0.18
  -9  -1   1    4.76    0.19
  -9  -1   1    5.15    0.21
   9  -1  -1    4.98    0.21
   9  -1  -1    4.94    0.27
   9  -1  -1    4.89    0.20
  -9  -1   1    4.84    0.20
   9  -1  -1    4.96    0.17
  -9  -1   1    5.14    0.17
   9  -1  -1    4.90    0.17
  -9  -1   1    5.01    0.17
   9  -1  -1    5.06    0.21
   9  -1  -1    5.32    0.22
   9  -1  -1    4.91    0.19
   9  -1  -1    4.98    0.19
  -9  -1   1    5.04    0.20
  -9  -1   1    4.84    0.30
   9   1  -1    5.04    0.17
   9   1  -1    5.11    0.19
   9   1  -1    4.76    0.20
   9   1  -1    5.30    0.21
   9   1  -1    4.78    0.16
  -9   1   1    4.82    0.19
  -9   1   1    5.03    0.20
  -9   1   1    4.90    0.21
  -9   1   1    4.95    0.26
   9   1  -1    5.07    0.20
   9   1  -1    4.72    0.19
  -9   1   1    5.04    0.20
   9   1  -1    4.85    0.17
   9   1  -1    4.63    0.19
  -9   1   1    4.83    0.20
   9   1  -1    4.97    0.21
  -9   1   1    5.15    0.28
  -9   1   1    4.73    0.17
   9   1  -1    4.81    0.21
   9   1  -1    5.02    0.26
  -9   1   1    4.85    0.21
  -9   1   1    5.29    0.21
  -9   1   1    4.93    0.19
  -9   1   1    4.79    0.17
  -7  -1   1  118.52    4.57
  -7  -1   1  115.80    8.66
   7  -1  -1  119.16    4.53
   7  -1  -1  108.95    8.85
  -7   1   1  104.20    4.42
  -7   1   1  110.53    8.56
   7   1  -1  113.56    4.51
   7   1  -1  139.54    9.22
  -5  -1   1    2.45    0.11
  -5  -1   1    2.49    0.08
   5  -1  -1    2.38    0.10
   5  -1  -1    2.33    0.12
  -5  -1   1    2.38    0.10
  -5  -1   1    2.43    0.10
   5  -1  -1    2.44    0.09
  -5  -1   1    2.19    0.08
  -5  -1   1    2.46    0.09
   5  -1  -1    2.32    0.12
   5  -1  -1    2.50    0.10
   5  -1  -1    2.21    0.11
  -5  -1   1    2.32    0.10
   5  -1  -1    2.38    0.11
  -5  -1   1    2.49    0.11
  -5  -1   1    2.29    0.15
  -5  -1   1    2.26    0.08
   5  -1  -1    2.35    0.16
  -5  -1   1    2.56    0.11
   5  -1  -1    2.60    0.10
  -5  -1   1    2.39    0.11
   5  -1  -1    2.51    0.11
   5  -1  -1    2.42    0.11
   5   1  -1    2.57    0.11
  -5   1   1    2.37    0.12
  -5   1   1    2.30    0.08
  -5   1   1    2.22    0.10
   5   1  -1    2.44    0.15
   5   1  -1    2.42    0.08
  -5   1   1    2.50    0.16
   5   1  -1    2.26    0.12
   5   1  -1    2.44    0.10
  -5   1   1    2.23    0.10
  -5   1   1    2.47    0.11
  -5   1   1    2.39    0.11
   5   1  -1    2.29    0.10
  -5   1   1    2.43    0.10
  -5   1   1    2.38    0.08
   5   1  -1    2.38    0.10
  -5   1   1    2.17    0.10
   5   1  -1    2.35    0.10
   5   1  -1    2.35    0.08
  -5   1   1    2.47    0.11
   5   1  -1    2.28    0.09
  -5   1   1    2.53    0.15
   5   1  -1    2.56    0.11
   3  -1  -1    2.67    0.10
   3  -1  -1    2.63    0.12
   3  -1  -1    2.69    0.09
  -3  -1   1    2.72    0.09
  -3  -1   1    2.48    0.11
  -3  -1   1    2.72    0.09
   3  -1  -1    2.59    0.11
  -3  -1   1    2.85    0.12
  -3  -1   1    2.78    0.11
   3  -1  -1    2.86    0.11
  -3  -1   1    2.73    0.11
  -3  -1   1    2.88    0.11
   3  -1  -1    2.72    0.12
  -3  -1   1    2.67    0.10
  -3  -1   1    2.71    0.09
   3  -1  -1    2.77    0.11
   3  -1  -1    2.65    0.15
  -3  -1   1    2.64    0.12
   3  -1  -1    2.58    0.15
  -3  -1   1    2.45    0.15
   3  -1  -1    2.66    0.10
   3  -1  -1    2.55    0.12
   3  -1  -1    2.62    0.09
   3   1  -1    2.78    0.09
   3   1  -1    2.86    0.12
  -3   1   1    2.85    0.15
   3   1  -1    2.60    0.09
  -3   1   1    2.58    0.09
   3   1  -1    2.63    0.11
   3   1  -1    2.69    0.10
   3   1  -1    2.71    0.10
  -3   1   1    2.79    0.10
   3   1  -1    2.86    0.10
  -3   1   1    2.85    0.11
   3   1  -1    2.72    0.15
   3   1  -1    2.78    0.09
  -3   1   1    2.61    0.11
  -3   1   1    3.12    0.16
   3   1  -1    2.68    0.11
   3   1  -1    2.53    0.10
  -3   1   1    2.69    0.12
   3   1  -1    2.63    0.12
  -3   1   1    2.75    0.12
  -3   1   1    2.62    0.10
  -3   1   1    2.59    0.12
   3   1  -1    2.89    0.11
  -3   1   1    2.79    0.12
  -1  -1   1   14.77    0.53
   1  -1  -1   18.17    0.52
  -1  -1   1   14.15    0.57
  -1  -1   1   16.90    0.58
   1  -1  -1   16.63    0.58
   1  -1  -1   17.94    0.59
   1  -1  -1   15.66    0.53
   1  -1  -1   16.17    0.54
  -1  -1   1   17.56    0.52
  -1   1   1   16.56    0.54
   1   1  -1   17.66    0.59
  -1   1   1   17.35    0.58
  -1   1   1   15.12    0.58
  -1   1   1   14.93    0.53
   1   1  -1   17.35    0.58
  -1   1   1   16.11    0.52
  -1  -1  -1    1.99    0.09
   1  -1   1    2.09    0.10
  -1  -1  -1    1.90    0.13
   1  -1   1    2.05    0.09
  -1  -1  -1    2.13    0.08
   1  -1   1    2.28    0.09
  -1  -1  -1    2.07    0.13
   1  -1   1    2.22    0.09
   1  -1   1    2.02    0.08
   1  -1   1    2.16    0.09
   1  -1   1    2.42    0.13
   1  -1   1    2.18    0.08
  -1  -1  -1    2.26    0.10
  -1  -1  -1    2.26    0.10
  -1  -1  -1    2.25    0.09
  -1  -1  -1    2.16    0.08
   1  -1   1    1.94    0.10
  -1  -1  -1    2.20    0.09
  -1  -1  -1    2.08    0.09
   1  -1   1    2.25    0.13
  -1  -1  -1    2.03    0.09
   1  -1   1    2.18    0.09
   1  -1   1    2.18    0.09
   1  -1   1    2.16    0.07
  -1   1  -1    2.21    0.10
   1   1   1    2.13    0.09
   1   1   1    2.29    0.10
   1   1   1    2.23    0.10
  -1   1  -1    2.16    0.07
  -1   1  -1    2.16    0.08
   1   1   1    2.23    0.09
  -1   1  -1    2.09    0.09
   1   1   1    2.23    0.08
  -1   1  -1    1.99    0.13
  -1   1  -1    2.20    0.11
   1   1   1    2.16    0.10
  -1   1  -1    2.10    0.08
   1   1   1    2.14    0.07
  -1   1  -1    2.04    0.13
  -1   1  -1    2.08    0.10
   1   1   1    2.03    0.13
   1   1   1    2.16    0.13
  -1   1  -1    2.19    0.09
  -1   1  -1    2.12    0.09
  -1   1  -1    2.20    0.09
  -1   1  -1    2.10    0.09
   1   1   1    2.16    0.10
   1   1   1    2.11    0.09
   1   1   1    2.19    0.10
   3  -1   1  147.18    9.11
  -3  -1  -1  158.44    5.57
   3  -1   1  150.95    5.50
  -3  -1  -1  152.02    9.26
   3   1   1  162.22    9.35
   3   1   1  151.27    5.57
  -3   1  -1  155.70    5.53
  -3   1  -1  169.09    9.50
   5  -1   1    5.44    0.20
  -5  -1  -1    5.26    0.22
  -5  -1  -1    5.41    0.18
   5  -1   1    5.19    0.21
   5  -1   1    5.74    0.21
  -5  -1  -1    5.33    0.21
   5  -1   1    5.32    0.21
  -5  -1  -1    5.55    0.20
  -5  -1  -1    5.63    0.27
   5  -1   1    5.88    0.28
  -5  -1  -1    5.51    0.21
   5  -1   1    5.59    0.27
   5  -1   1    5.19    0.18
   5  -1   1    5.71    0.21
  -5  -1  -1    5.47    0.21
   5  -1   1    5.62    0.20
  -5  -1  -1    5.78    0.21
   5  -1   1    5.33    0.21
  -5  -1  -1    5.42    0.21
  -5  -1  -1    5.52    0.22
   5  -1   1    5.22    0.18
  -5  -1  -1    5.19    0.18
   5  -1   1    5.59    0.20
  -5   1  -1    5.36    0.27
   5   1   1    5.50    0.18
  -5   1  -1    5.36    0.21
  -5   1  -1    5.38    0.18
   5   1   1    5.47    0.20
   5   1   1    5.49    0.20
  -5   1  -1    5.26    0.20
   5   1   1    5.86    0.22
   5   1   1    5.45    0.21
  -5   1  -1    5.77    0.26
   5   1   1    5.48    0.21
   5   1   1    5.28    0.20
  -5   1  -1    5.71    0.21
  -5   1  -1    5.52    0.22
   5   1   1    5.93    0.26
  -5   1  -1    5.50    0.21
  -5   1  -1    5.52    0.22
   5   1   1    5.60    0.21
  -5   1  -1    5.31    0.18
  -5   1  -1    5.45    0.21
   5   1   1    5.27    0.18
   7  -1   1  139.31   10.34
   7  -1   1  121.99    4.90
  -7  -1  -1  143.47   10.56
  -7  -1  -1  120.88    4.94
  -7   1  -1  132.37    9.80
   7   1   1  123.34    4.99
   7   1   1  130.16    9.44
  -7   1  -1  126.53    4.98
   9  -1   1    3.02    0.14
  -9  -1  -1    2.96    0.11
   9  -1   1    2.93    0.11
  -9  -1  -1    2.78    0.13
  -9  -1  -1    2.61    0.20
   9  -1   1    2.95    0.15
  -9  -1  -1    2.78    0.14
   9  -1   1    2.87    0.11
   9  -1   1    2.78    0.13
   9  -1   1    3.01    0.16
   9  -1   1    2.89    0.15
  -9  -1  -1    2.93    0.14
  -9  -1  -1    2.97    0.15
   9  -1   1    2.81    0.14
  -9  -1  -1    2.97    0.16
   9  -1   1    2.73    0.21
  -9  -1  -1    2.75    0.15
  -9  -1  -1    3.09    0.15
  -9  -1  -1    3.09    0.10
   9  -1   1    3.11    0.15
   9  -1   1    2.80    0.12
  -9  -1  -1    2.86    0.11
  -9   1  -1    3.03    0.17
  -9   1  -1    2.71    0.14
  -9   1  -1    2.83    0.14
  -9   1  -1    2.70    0.13
  -9   1  -1    3.06    0.14
   9   1   1    3.06    0.16
  -9   1  -1    2.52    0.21
   9   1   1    2.78    0.13
  -9   1  -1    2.86    0.13
  -9   1  -1    2.84    0.20
   9   1   1    2.62    0.13
   9   1   1    2.97    0.11
  -9   1  -1    2.91    0.11
  -9   1  -1    2.92    0.11
   9   1   1    2.80    0.14
  -9   1  -1    3.05    0.14
   9   1   1    3.00    0.20
   9   1   1    3.06    0.16
   9   1   1    2.97    0.15
   9   1   1    3.01    0.13
   9   1   1    2.93    0.15
   9   1   1    2.90    0.11
   9   1   1    3.08    0.16
  11  -1   1   24.55    0.82
  11  -1   1   24.12    0.77
 -11  -1  -1   23.94    0.80
  11  -1   1   24.03    0.82
 -11  -1  -1   24.05    0.83
 -11  -1  -1   24.30    0.81
  11  -1   1   24.31    0.81
 -11  -1  -1   23.40    0.77
  11  -1   1   24.00    0.82
 -11  -1  -1   23.67    0.79
 -11  -1  -1   23.77    0.82
  11  -1   1   23.71    0.80
  11  -1   1   23.83    0.82
  11  -1   1   24.74    0.80
 -11  -1  -1   24.10    0.83
 -11  -1  -1   24.83    0.82
 -11  -1  -1   25.04    0.76
 -11  -1  -1   24.58    0.92
  11  -1   1   24.57    0.83
  11  -1   1   23.90    0.77
 -11  -1  -1   23.57    0.77
  11  -1   1   24.20    0.92
 -11  -1  -1   25.35    0.83
 -11   1  -1   23.64    0.79
  11   1   1   23.73    0.77
 -11   1  -1   24.08    0.83
  11   1   1   24.50    0.91
 -11   1  -1   24.75    0.83
 -11   1  -1   24.88    0.82
  11   1   1   24.26    0.82
  11   1   1   24.26    0.82
 -11   1  -1   25.82    0.95
 -11   1  -1   23.89    0.90
  11   1   1   24.41    0.80
 -11   1  -1   23.42    0.77
 -11   1  -1   23.18    0.82
  11   1   1   24.37    0.82
  11   1   1   24.29    0.83
  11   1   1   24.08    0.83
 -11   1  -1   23.63    0.83
  11   1   1   23.67    0.79
 -11   1  -1   24.57    0.81
  11   1   1   23.20    0.84
 -11   1  -1   23.91    0.80
 -11   1  -1   25.16    0.81
 -11   1  -1   24.01    0.77
  11   1   1   24.88    0.83
  11   1   1   23.10    0.77
  13  -1   1   -0.01    0.04
 -13  -1  -1   -0.04    0.03
 -13  -1  -1    0.00    0.04
 -13  -1  -1    0.03    0.04
 -13  -1  -1   -0.07    0.07
 -13  -1  -1    0.02    0.03
  13  -1   1   -0.01    0.03
 -13  -1  -1    0.03    0.02
  13  -1   1   -0.04    0.03
 -13  -1  -1    0.03    0.03
  13  -1   1    0.05    0.04
  13  -1   1    0.00    0.02
  13  -1   1    0.01    0.04
  13  -1   1    0.03    0.03
  13  -1   1    0.01    0.03
  13  -1   1   -0.01    0.02
  13  -1   1    0.03    0.04
 -13  -1  -1   -0.01    0.02
 -13  -1  -1    0.01    0.04
 -13  -1  -1    0.10    0.04
  13  -1   1   -0.01    0.08
 -13  -1  -1   -0.01    0.03
 -13   1  -1    0.02    0.03
 -13   1  -1    0.02    0.03
 -13   1  -1    0.07    0.05
 -13   1  -1    0.05    0.04
  13   1   1   -0.04    0.03
  13   1   1   -0.04    0.03
  13   1   1   -0.02    0.03
 -13   1  -1   -0.09    0.08
  13   1   1    0.05    0.04
 -13   1  -1   -0.03    0.03
  13   1   1    0.02    0.03
 -13   1  -1   -0.03    0.07
 -13   1  -1    0.00    0.03
 -13   1  -1   -0.01    0.02
 -13   1  -1    0.03    0.03
  13   1   1   -0.02    0.04
 -13   1  -1   -0.05    0.03
  13   1   1    0.00    0.02
  13   1   1    0.02    0.04
  13   1   1   -0.01    0.03
  13   1   1    0.02    0.04
 -13   1  -1    0.01    0.02
 -13   1  -1   -0.02    0.03
  13   1   1   -0.04    0.03
  13   1   1   -0.02    0.01
  13   1   1    0.03    0.01
  13   1   1   -0.04    0.07
 -15  -1  -1   20.24    0.65
  15  -1   1   19.33    0.68
 -15  -1  -1   19.66    0.67
  15  -1   1   20.19    0.71
  15  -1   1   20.46    0.73
 -15  -1  -1   20.16    0.72
 -15  -1  -1   19.76    0.64
 -15  -1  -1   20.14    0.71
 -15  -1  -1   19.87    0.69
 -15  -1  -1   19.70    0.83
  15  -1   1   19.91    0.68
  15  -1   1   20.44    0.84
  15  -1   1   19.51    0.64
 -15  -1  -1   19.52    0.68
 -15  -1  -1   20.74    0.72
 -15  -1  -1   19.99    0.72
  15  -1   1   20.11    0.70
  15  -1   1   20.24    0.70
 -15  -1  -1   18.87    0.70
  15  -1   1   19.04    0.71
  15  -1   1   19.00    0.70
  15  -1   1   19.79    0.65
  15   1   1   20.03    0.63
  15   1   1   19.43    0.64
 -15   1  -1   19.63    0.68
  15   1   1   19.68    0.71
  15   1   1   20.44    0.71
 -15   1  -1   19.78    0.71
  15   1   1   20.00    0.74
 -15   1  -1   19.98    0.72
 -15   1  -1   19.37    0.72
  15   1   1   20.18    0.72
  15   1   1   19.90    0.68
 -15   1  -1   19.82    0.65
  15   1   1   19.21    0.65
  15   1   1   20.55    0.82
 -15   1  -1   19.60    0.68
 -15   1  -1   20.20    0.69
  15   1   1   19.29    0.70
 -15   1  -1   20.13    0.64
 -15   1  -1   21.03    0.70
  15   1   1   20.04    0.70
  15   1   1   21.15    0.71
 -15   1  -1   19.15    0.71
  15   1   1   18.77    0.70
  15   1   1   19.73    0.68
 -15   1  -1   20.40    0.82
 -15   1  -1   19.96    0.71
  17  -1   1    0.09    0.11
 -17  -1  -1    0.11    0.05
  17  -1   1    0.11    0.04
 -17  -1  -1   -0.02    0.10
 -17  -1  -1    0.04    0.04
 -17  -1  -1    0.01    0.04
  17  -1   1    0.02    0.04
 -17  -1  -1    0.00    0.02
 -17  -1  -1    0.06    0.05
  17  -1   1    0.03    0.05
 -17  -1  -1   -0.04    0.04
  17  -1   1    0.10    0.05
  17  -1   1    0.03    0.04
 -17  -1  -1    0.00    0.05
  17  -1   1    0.06    0.05
  17  -1   1    0.03    0.05
  17  -1   1    0.03    0.04
  17  -1   1    0.07    0.03
 -17  -1  -1    0.06    0.04
 -17  -1  -1    0.03    0.04
 -17  -1  -1    0.12    0.03
  17   1   1    0.08    0.06
  17   1   1    0.01    0.05
 -17   1  -1    0.04    0.04
  17   1   1    0.13    0.05
 -17   1  -1    0.04    0.05
 -17   1  -1    0.07    0.03
 -17   1  -1    0.22    0.07
  17   1   1    0.04    0.01
  17   1   1   -0.07    0.08
 -17   1  -1    0.02    0.04
 -17   1  -1    0.04    0.02
 -17   1  -1    0.05    0.04
  17   1   1    0.06    0.02
 -17   1  -1    0.11    0.05
 -17   1  -1    0.07    0.11
 -17   1  -1    0.09    0.05
  17   1   1    0.02    0.04
  17   1   1    0.01    0.04
  17   1   1   -0.02    0.03
  17   1   1    0.01    0.04
  17   1   1    0.06    0.05
  17   1   1    0.04    0.06
 -17   1  -1    0.07    0.05
  17   1   1    0.03    0.04
 -17   1  -1    0.05    0.04
 -19  -1  -1    2.25    0.16
 -19  -1  -1    2.51    0.15
  19  -1   1    2.48    0.16
  19  -1   1    2.26    0.11
 -19  -1  -1    1.97    0.16
  19  -1   1    2.32    0.29
 -19  -1  -1    2.39    0.13
 -19  -1  -1    2.22    0.16
  19  -1   1    2.29    0.16
 -19  -1  -1    2.32    0.10
  19  -1   1    2.34    0.16
  19  -1   1    2.32    0.10
 -19  -1  -1    2.26    0.11
  19  -1   1    2.35    0.14
 -19  -1  -1    2.19    0.17
 -19  -1  -1    2.12    0.28
  19  -1   1    2.18    0.16
 -19  -1  -1    2.46    0.15
  19  -1   1    2.25    0.14
  19  -1   1    2.36    0.18
  19  -1   1    2.08    0.16
 -19  -1  -1    2.60    0.18
 -19   1  -1    2.59    0.33
  19   1   1    2.18    0.15
  19   1   1    2.39    0.11
  19   1   1    2.67    0.29
 -19   1  -1    2.35    0.14
 -19   1  -1    2.32    0.10
  19   1   1    2.26    0.08
 -19   1  -1    2.29    0.14
 -19   1  -1    2.31    0.17
 -19   1  -1    2.24    0.15
  19   1   1    2.42    0.17
 -19   1  -1    2.21    0.16
  19   1   1    1.98    0.16
 -19   1  -1    2.48    0.16
 -19   1  -1    2.66    0.17
  19   1   1    2.11    0.15
 -19   1  -1    2.25    0.17
 -19   1  -1    2.09    0.11
  19   1   1    2.31    0.14
  19   1   1    2.17    0.15
  19   1   1    2.30    0.19
  19   1   1    2.21    0.10
  19   1   1    2.25    0.16
  19   1   1    2.35    0.17
  19   1   1    2.36    0.14
 -19   1  -1    2.27    0.17
 -19   1  -1    2.04    0.27
 -21  -1  -1    1.06    0.07
  21  -1   1    1.07    0.13
 -21  -1  -1    1.01    0.11
  21  -1   1    0.99    0.10
  21  -1   1    1.02    0.13
 -21  -1  -1    1.20    0.15
 -21  -1  -1    1.17    0.10
 -21  -1  -1    1.08    0.15
  21  -1   1    0.83    0.20
  21  -1   1    1.09    0.08
  21  -1   1    1.03    0.06
 -21  -1  -1    1.09    0.12
  21  -1   1    0.88    0.10
 -21  -1  -1    1.12    0.15
  21  -1   1    1.05    0.15
 -21  -1  -1    1.07    0.14
  21  -1   1    1.09    0.07
  21  -1   1    1.27    0.13
 -21  -1  -1    1.33    0.16
 -21  -1  -1    0.99    0.07
 -21  -1  -1    0.78    0.20
  21  -1   1    1.00    0.14
  21  -1   1    1.13    0.14
  21   1   1    1.40    0.22
 -21   1  -1    1.45    0.16
 -21   1  -1    1.14    0.11
  21   1   1    1.20    0.15
 -21   1  -1    1.44    0.17
  21   1   1    1.00    0.05
  21   1   1    1.02    0.13
 -21   1  -1    1.36    0.15
  21   1   1    1.15    0.13
  21   1   1    1.19    0.07
  21   1   1    1.07    0.11
 -21   1  -1    1.09    0.07
 -21   1  -1    1.04    0.11
 -21   1  -1    1.01    0.23
  21   1   1    1.00    0.15
 -21   1  -1    1.05    0.11
  21   1   1    0.97    0.10
 -21   1  -1    0.93    0.14
  21   1   1    1.08    0.12
  21   1   1    1.26    0.14
  21   1   1    0.94    0.08
  21   1   1    1.27    0.15
 -21   1  -1    1.02    0.07
 -21   1  -1    0.91    0.12
 -21   1  -1    1.28    0.22
  21   1   1    1.06    0.13
 -23  -1  -1   -0.02    0.05
 -23  -1  -1    0.03    0.04
  23  -1   1    0.03    0.08
 -23  -1  -1    0.03    0.06
 -23  -1  -1    0.02    0.05
 -23  -1  -1   -0.05    0.04
  23  -1   1   -0.04    0.05
 -23  -1  -1    0.18    0.14
 -23  -1  -1    0.03    0.03
 -23  -1  -1    0.02    0.03
  23  -1   1   -0.01    0.03
  23  -1   1    0.09    0.07
  23  -1   1    0.09    0.14
  23  -1   1    0.07    0.05
  23  -1   1    0.07    0.02
 -23  -1  -1    0.13    0.08
  23  -1   1   -0.04    0.05
 -23  -1  -1    0.00    0.06
  23  -1   1    0.05    0.06
  23  -1   1    0.01    0.05
 -23  -1  -1   -0.07    0.06
  23  -1   1    0.00    0.06
  23   1   1    0.11    0.08
 -23   1  -1    0.11    0.07
  23   1   1    0.03    0.02
  23   1   1   -0.06    0.07
  23   1   1    0.06    0.04
 -23   1  -1    0.00    0.03
 -23   1  -1    0.01    0.12
 -23   1  -1   -0.08    0.12
  23   1   1    0.04    0.05
 -23   1  -1    0.04    0.03
 -23   1  -1    0.00    0.04
 -23   1  -1    0.05    0.07
  23   1   1    0.06    0.03
  23   1   1    0.00    0.05
  23   1   1    0.06    0.06
 -23   1  -1    0.00    0.07
 -23   1  -1    0.00    0.05
 -23   1  -1    0.02    0.05
  23   1   1    0.09    0.08
  23   1   1    0.02    0.05
  23   1   1    0.06    0.13
 -23   1  -1   -0.07    0.04
  25  -1   1    4.07    0.25
  25  -1   1    4.21    0.27
  25  -1   1    4.01    0.29
 -25  -1  -1    4.69    0.24
 -25  -1  -1    4.21    0.28
  25  -1   1    4.32    0.23
 -25  -1  -1    4.34    0.25
 -25  -1  -1    4.83    0.47
 -25  -1  -1    4.57    0.27
  25  -1   1    4.26    0.16
  25  -1   1    4.00    0.43
 -25  -1  -1    4.27    0.22
  25  -1   1    4.44    0.19
  25  -1   1    4.87    0.24
  25  -1   1    4.49    0.27
  25  -1   1    4.06    0.25
 -25  -1  -1    4.54    0.18
 -25  -1  -1    4.66    0.29
 -25  -1  -1    4.68    0.31
  25   1   1    4.55    0.28
  25   1   1    4.60    0.24
 -25   1  -1    4.59    0.23
  25   1   1    4.34    0.28
  25   1   1    4.54    0.25
  25   1   1    4.12    0.23
  25   1   1    4.18    0.42
 -25   1  -1    4.89    0.46
 -25   1  -1    4.66    0.27
 -25   1  -1    5.51    0.54
 -25   1  -1    3.86    0.23
  25   1   1    4.28    0.19
  25   1   1    4.55    0.32
  25   1   1    4.72    0.27
 -25   1  -1    4.33    0.27
 -25   1  -1    4.50    0.18
  25   1   1    4.24    0.26
 -25   1  -1    4.79    0.24
 -25   1  -1    3.79    0.26
  27  -1   1    6.87    0.40
  27  -1   1    6.47    0.53
 -27  -1  -1    6.50    0.25
 -27  -1  -1    6.71    0.53
 -27  -1  -1    6.19    0.32
 -27  -1  -1    6.00    0.31
  27  -1   1    6.36    0.34
  27  -1   1    6.43    0.26
  27  -1   1    6.99    0.37
 -27  -1  -1    6.30    0.37
 -27  -1  -1    5.96    0.37
  27  -1   1    6.85    0.35
  27  -1   1    6.35    0.23
  27  -1   1    6.97    0.31
  27   1   1    7.27    0.38
  27   1   1    7.00    0.41
 -27   1  -1    6.66    0.36
  27   1   1    6.32    0.36
 -27   1  -1    6.36    0.50
 -27   1  -1    7.06    0.41
  27   1   1    6.58    0.27
  27   1   1    6.39    0.31
  27   1   1    5.99    0.34
 -27   1  -1    6.23    0.25
 -27   1  -1    7.37    0.36
 -27   1  -1    7.93    0.59
  27   1   1    6.55    0.51
  27   1   1    6.86    0.35
 -27   1  -1    7.13    0.32
  27   1   1    6.39    0.35
 -27   1  -1    6.53    0.32
  29  -1   1    0.09    0.08
  29  -1   1    0.08    0.18
 -29  -1  -1    0.25    0.20
 -29  -1  -1    0.07    0.04
 -29  -1  -1    0.03    0.07
 -29  -1  -1    0.15    0.10
  29  -1   1    0.12    0.05
  29  -1   1    0.07    0.09
 -29  -1  -1    0.00    0.06
 -29  -1  -1    0.06    0.09
  29  -1   1   -0.01    0.06
  29  -1   1    0.11    0.09
  29  -1   1    0.14    0.12
  29  -1   1    0.15    0.03
  29   1   1   -0.14    0.15
 -29   1  -1   -0.05    0.17
 -29   1  -1    0.05    0.07
  29   1   1    0.06    0.09
  29   1   1    0.05    0.09
  29   1   1    0.05    0.09
 -29   1  -1    0.12    0.04
 -29   1  -1    0.00    0.16
  29   1   1    0.11    0.05
  29   1   1    0.09    0.07
 -29   1  -1    0.22    0.08
  29   1   1    0.11    0.11
  29   1   1    0.12    0.08
 -29   1  -1    0.37    0.11
 -29   1  -1    0.07    0.09
  31  -1   1    0.50    0.10
  31  -1   1    0.60    0.13
  31  -1   1    0.65    0.14
  31  -1   1    0.67    0.08
 -31  -1  -1    0.57    0.15
 -31  -1  -1    0.70    0.25
  31  -1   1    0.55    0.15
 -31  -1  -1    0.50    0.07
 -31  -1  -1    0.63    0.13
  31  -1   1    0.57    0.14
 -31  -1  -1    0.46    0.11
 -31  -1  -1    0.47    0.14
 -31   1  -1    0.52    0.07
 -31   1  -1    0.47    0.24
 -31   1  -1    0.76    0.12
 -31   1  -1    0.86    0.17
  31   1   1    0.59    0.13
  31   1   1    0.56    0.08
 -31   1  -1    0.53    0.11
  31   1   1    0.72    0.16
  31   1   1    0.49    0.14
  31   1   1    0.53    0.15
  31   1   1    0.64    0.12
 -31   1  -1    0.48    0.13
  33  -1   1    0.14    0.11
 -33  -1  -1    0.15    0.09
  33  -1   1    0.05    0.10
 -33  -1  -1    0.14    0.05
  33  -1   1    0.13    0.10
 -33  -1  -1   -0.01    0.22
  33  -1   1    0.05    0.06
 -33  -1  -1   -0.03    0.11
 -33  -1  -1    0.04    0.11
  33  -1   1    0.25    0.11
  33  -1   1    0.06    0.12
 -33  -1  -1    0.05    0.09
  33   1   1    0.04    0.09
 -33   1  -1    0.27    0.12
 -33   1  -1   -0.02    0.20
  33   1   1    0.11    0.06
 -33   1  -1    0.01    0.09
  33   1   1    0.08    0.12
  33   1   1    0.13    0.09
  33   1   1    0.11    0.12
 -33   1  -1    0.24    0.09
  33   1   1    0.09    0.10
 -33   1  -1    0.14    0.05
 -33   1  -1   -0.03    0.09
 -35  -1  -1    0.14    0.22
  35  -1   1    0.08    0.12
 -35  -1  -1    0.01    0.10
  35  -1   1    0.09    0.06
 -35  -1  -1    0.05    0.10
  35  -1   1    0.15    0.10
 -35  -1  -1   -0.10    0.07
  35  -1   1    0.06    0.09
  35  -1   1   -0.08    0.10
  35  -1   1    0.08    0.08
 -35  -1  -1    0.00    0.11
 -35  -1  -1    0.06    0.05
 -35   1  -1    0.04    0.08
  35   1   1    0.15    0.10
  35   1   1    0.24    0.13
 -35   1  -1   -0.09    0.07
 -35   1  -1   -0.02    0.06
  35   1   1    0.08    0.06
 -35   1  -1    0.03    0.10
 -35   1  -1   -0.25    0.18
  35   1   1    0.13    0.11
  35   1   1    0.01    0.11
  35   1   1    0.03    0.11
 -35   1  -1   -0.09    0.09
 -37  -1  -1    0.15    0.06
 -37  -1  -1   -0.04    0.09
  37  -1   1   -0.05    0.07
 -37  -1  -1    0.06    0.08
  37  -1   1    0.09    0.10
 -37  -1  -1   -0.05    0.09
 -37  -1  -1   -0.03    0.11
  37  -1   1   -0.01    0.12
  37  -1   1    0.03    0.10
 -37  -1  -1    0.26    0.23
  37  -1   1    0.04    0.10
  37  -1   1   -0.03    0.05
  37   1   1   -0.02    0.12
 -37   1  -1   -0.10    0.18
  37   1   1   -0.08    0.09
 -37   1  -1   -0.04    0.08
  37   1   1    0.12    0.08
 -37   1  -1    0.04    0.05
  37   1   1   -0.06    0.12
 -37   1  -1    0.03    0.08
  37   1   1    0.03    0.09
  37   1   1    0.10    0.12
 -37   1  -1    0.04    0.10
 -39  -1  -1   -0.05    0.24
 -39  -1  -1   -0.08    0.10
  39  -1   1    0.05    0.12
 -39  -1  -1   -0.20    0.08
  39  -1   1   -0.23    0.16
  39  -1   1   -0.01    0.09
 -39  -1  -1   -0.01    0.05
  39  -1   1   -0.03    0.12
 -39  -1  -1   -0.09    0.08
 -39  -1  -1    0.10    0.13
  39   1   1    0.00    0.13
 -39   1  -1    0.11    0.11
  39   1   1    0.03    0.12
 -39   1  -1   -0.06    0.11
 -39   1  -1   -0.24    0.19
 -39   1  -1   -0.02    0.10
 -39   1  -1   -0.02    0.05
  39   1   1   -0.08    0.10
  39   1   1   -0.13    0.09
  41  -1   1   -0.04    0.14
 -41  -1  -1   -0.15    0.10
  41  -1   1    0.02    0.12
 -41  -1  -1   -0.07    0.09
  41  -1   1    0.19    0.14
  41  -1   1   -0.05    0.10
 -41  -1  -1    0.01    0.13
 -41   1  -1    0.04    0.13
 -41   1  -1   -0.06    0.11
  41   1   1   -0.12    0.12
 -41   1  -1   -0.11    0.10
  41   1   1    0.02    0.10
  41   1   1    0.17    0.14
  43  -1   1    0.05    0.13
  43  -1   1   -0.10    0.11
  43  -1   1    0.23    0.16
 -43  -1  -1    0.02    0.12
 -43  -1  -1    0.04    0.13
 -43  -1  -1   -0.10    0.12
  43  -1   1    0.01    0.13
  43   1   1    0.02    0.12
 -43   1  -1   -0.08    0.11
  43   1   1    0.06    0.13
 -43   1  -1    0.08    0.13
 -43   1  -1    0.10    0.13
  43   1   1    0.16    0.14
 -45  -1  -1   -0.02    0.13
 -45  -1  -1    0.03    0.12
  45  -1   1    0.12    0.15
  45  -1   1    0.22    0.16
  45  -1   1    0.00    0.11
 -45  -1  -1   -0.12    0.12
  45  -1   1    0.18    0.17
 -45   1  -1    0.10    0.14
 -45   1  -1    0.36    0.17
  45   1   1    0.07    0.15
 -45   1  -1    0.03    0.11
  45   1   1    0.12    0.14
  45   1   1    0.01    0.14
  46  -2  -1   -0.10    0.13
 -46  -2   1    0.05    0.14
  46  -2  -1    0.02    0.11
 -46  -2   1    0.14    0.15
 -46  -2   1   -0.03    0.15
  46  -2  -1   -0.01    0.13
 -46   2   1    0.07    0.13
 -46   2   1   -0.06    0.12
 -46   2   1   -0.07    0.11
  46   2  -1   -0.15    0.13
  46   2  -1    0.04    0.14
  46   2  -1   -0.15    0.13
 -44  -2   1    0.03    0.13
 -44  -2   1   -0.02    0.13
  44  -2  -1    0.04    0.13
  44  -2  -1    0.08    0.15
 -44  -2   1    0.08    0.13
  44  -2  -1   -0.12    0.10
  44  -2  -1    0.00    0.18
 -44   2   1    0.01    0.11
  44   2  -1    0.05    0.15
  44   2  -1    0.07    0.14
 -44   2   1    0.10    0.13
 -44   2   1    0.02    0.12
  44   2  -1    0.19    0.16
  42  -2  -1    0.17    0.14
  42  -2  -1   -0.01    0.14
 -42  -2   1    0.12    0.13
 -42  -2   1    0.15    0.11
  42  -2  -1   -0.06    0.10
 -42  -2   1    0.07    0.13
 -42   2   1    0.00    0.10
  42   2  -1    0.07    0.11
 -42   2   1    0.07    0.11
  42   2  -1   -0.03    0.13
  42   2  -1    0.26    0.15
 -42   2   1    0.07    0.11
  40  -2  -1    0.04    0.10
 -40  -2   1    0.18    0.16
 -40  -2   1    0.30    0.12
 -40  -2   1    0.16    0.13
 -40  -2   1    0.25    0.12
  40  -2  -1    0.12    0.07
  40  -2  -1    0.07    0.11
  40  -2  -1    0.16    0.13
  40  -2  -1    0.33    0.17
  40   2  -1    0.19    0.08
 -40   2   1    0.12    0.11
 -40   2   1    0.30    0.13
  40   2  -1    0.22    0.16
  40   2  -1    0.27    0.12
  40   2  -1   -0.14    0.12
 -40   2   1    0.41    0.15
 -38  -2   1    0.02    0.12
 -38  -2   1   -0.04    0.09
  38  -2  -1    0.16    0.13
 -38  -2   1   -0.01    0.06
  38  -2  -1    0.05    0.09
 -38  -2   1    0.19    0.24
 -38  -2   1    0.18    0.13
  38  -2  -1   -0.01    0.11
  38  -2  -1    0.02    0.06
 -38  -2   1   -0.04    0.11
  38  -2  -1   -0.01    0.10
 -38   2   1    0.14    0.11
 -38   2   1   -0.03    0.08
  38   2  -1   -0.06    0.09
  38   2  -1   -0.12    0.11
 -38   2   1   -0.01    0.09
 -38   2   1   -0.05    0.20
  38   2  -1    0.21    0.14
  38   2  -1    0.08    0.05
  38   2  -1    0.02    0.06
  36  -2  -1    0.00    0.08
 -36  -2   1   -0.07    0.04
 -36  -2   1   -0.03    0.07
  36  -2  -1    0.11    0.09
  36  -2  -1   -0.01    0.09
 -36  -2   1   -0.13    0.09
  36  -2  -1    0.04    0.11
 -36  -2   1    0.32    0.25
  36  -2  -1    0.05    0.10
 -36  -2   1   -0.07    0.08
 -36  -2   1    0.11    0.12
  36   2  -1    0.03    0.11
  36   2  -1    0.01    0.08
  36   2  -1    0.02    0.09
 -36   2   1   -0.06    0.09
 -36   2   1   -0.03    0.04
 -36   2   1   -0.01    0.09
 -36   2   1    0.27    0.21
  36   2  -1    0.00    0.03
 -36   2   1   -0.01    0.08
 -36   2   1   -0.04    0.08
  36   2  -1    0.05    0.11
 -34  -2   1    0.12    0.09
  34  -2  -1    0.13    0.06
 -34  -2   1   -0.03    0.09
  34  -2  -1    0.12    0.10
  34  -2  -1    0.24    0.09
 -34  -2   1    0.21    0.10
  34  -2  -1    0.11    0.10
  34  -2  -1    0.11    0.05
 -34  -2   1    0.34    0.25
 -34  -2   1    0.11    0.05
  34  -2  -1    0.12    0.10
 -34  -2   1    0.15    0.11
  34  -2  -1    0.16    0.14
 -34   2   1    0.07    0.10
 -34   2   1    0.22    0.10
  34   2  -1    0.08    0.10
 -34   2   1    0.17    0.08
 -34   2   1    0.21    0.06
 -34   2   1    0.24    0.21
  34   2  -1    0.19    0.09
  34   2  -1    0.24    0.06
 -34   2   1    0.04    0.09
  34   2  -1    0.17    0.04
  34   2  -1    0.11    0.12
  34   2  -1    0.44    0.12
 -32  -2   1    0.33    0.13
 -32  -2   1    0.21    0.12
  32  -2  -1    0.38    0.11
  32  -2  -1    0.38    0.09
  32  -2  -1    0.36    0.13
 -32  -2   1    0.30    0.11
 -32  -2   1    0.39    0.07
  32  -2  -1    0.20    0.10
  32  -2  -1    0.39    0.05
  32  -2  -1    0.46    0.07
 -32  -2   1    0.44    0.24
 -32  -2   1    0.53    0.12
  32   2  -1    0.28    0.06
  32   2  -1    0.49    0.15
  32   2  -1    0.20    0.12
 -32   2   1    0.60    0.24
 -32   2   1    0.33    0.06
  32   2  -1    0.30    0.04
  32   2  -1    0.43    0.12
 -32   2   1    0.37    0.11
  32   2  -1    0.15    0.09
 -32   2   1    0.51    0.13
 -32   2   1    0.22    0.10
 -32   2   1    0.45    0.10
 -30  -2   1   -0.08    0.06
 -30  -2   1    0.04    0.09
  30  -2  -1   -0.06    0.09
  30  -2  -1   -0.10    0.06
  30  -2  -1   -0.04    0.07
  30  -2  -1    0.13    0.09
  30  -2  -1    0.14    0.21
 -30  -2   1    0.19    0.21
 -30  -2   1   -0.03    0.04
 -30  -2   1   -0.12    0.08
  30  -2  -1    0.00    0.04
 -30  -2   1   -0.01    0.07
  30  -2  -1    0.01    0.03
  30   2  -1   -0.05    0.15
  30   2  -1    0.14    0.08
 -30   2   1   -0.03    0.07
 -30   2   1   -0.02    0.04
  30   2  -1    0.09    0.10
 -30   2   1    0.08    0.19
 -30   2   1   -0.15    0.15
  30   2  -1    0.04    0.07
  30   2  -1   -0.06    0.09
 -30   2   1    0.00    0.07
 -30   2   1    0.01    0.07
  30   2  -1    0.05    0.05
 -30   2   1    0.01    0.07
  30   2  -1    0.03    0.07
  30   2  -1   -0.02    0.03
 -30   2   1   -0.02    0.08
  28  -2  -1   -0.07    0.06
 -28  -2   1    0.02    0.07
 -28  -2   1   -0.05    0.07
  28  -2  -1    0.18    0.17
  28  -2  -1    0.03    0.09
 -28  -2   1    0.15    0.19
  28  -2  -1   -0.03    0.04
 -28  -2   1   -0.02    0.03
 -28  -2   1    0.20    0.10
  28  -2  -1   -0.05    0.06
  28  -2  -1   -0.07    0.05
  28  -2  -1   -0.03    0.03
 -28  -2   1   -0.02    0.06
  28   2  -1   -0.05    0.04
 -28   2   1   -0.03    0.03
  28   2  -1   -0.02    0.06
 -28   2   1    0.11    0.08
 -28   2   1    0.05    0.07
  28   2  -1    0.01    0.06
  28   2  -1   -0.07    0.08
 -28   2   1    0.08    0.16
 -28   2   1   -0.03    0.18
  28   2  -1    0.13    0.16
 -28   2   1   -0.10    0.05
  28   2  -1   -0.03    0.05
 -28   2   1   -0.09    0.07
 -28   2   1   -0.06    0.07
  28   2  -1    0.09    0.07
  28   2  -1    0.07    0.09
 -28   2   1   -0.03    0.07
 -26  -2   1    0.12    0.07
  26  -2  -1    0.23    0.18
  26  -2  -1    0.07    0.07
  26  -2  -1    0.04    0.06
  26  -2  -1    0.07    0.06
 -26  -2   1    0.07    0.05
  26  -2  -1    0.06    0.04
 -26  -2   1    0.07    0.08
 -26  -2   1    0.10    0.07
  26  -2  -1    0.14    0.10
  26  -2  -1    0.10    0.03
 -26  -2   1    0.02    0.03
  26  -2  -1    0.12    0.08
 -26  -2   1    0.18    0.17
  26  -2  -1   -0.05    0.07
 -26  -2   1    0.02    0.06
 -26  -2   1    0.10    0.09
 -26   2   1    0.19    0.19
 -26   2   1    0.05    0.05
  26   2  -1    0.04    0.07
  26   2  -1   -0.05    0.13
 -26   2   1    0.18    0.09
  26   2  -1    0.13    0.05
  26   2  -1    0.07    0.09
 -26   2   1    0.06    0.07
  26   2  -1    0.09    0.09
 -26   2   1    0.01    0.06
  26   2  -1   -0.01    0.06
 -26   2   1    0.08    0.08
  26   2  -1    0.18    0.08
 -26   2   1   -0.12    0.12
 -26   2   1    0.10    0.07
 -26   2   1    0.03    0.03
 -24  -2   1   -0.01    0.07
 -24  -2   1    0.02    0.03
  24  -2  -1    0.05    0.03
 -24  -2   1   -0.03    0.06
  24  -2  -1    0.00    0.03
  24  -2  -1    0.02    0.07
 -24  -2   1    0.04    0.06
 -24  -2   1    0.07    0.06
 -24  -2   1    0.09    0.16
  24  -2  -1    0.07    0.14
 -24  -2   1    0.04    0.04
  24  -2  -1    0.02    0.06
 -24  -2   1    0.00    0.05
  24  -2  -1   -0.03    0.03
  24  -2  -1    0.11    0.08
  24  -2  -1    0.03    0.05
  24  -2  -1    0.05    0.08
 -24  -2   1    0.05    0.06
  24  -2  -1    0.09    0.07
  24  -2  -1    0.01    0.06
 -24  -2   1   -0.04    0.05
  24  -2  -1    0.13    0.06
  24   2  -1    0.02    0.06
 -24   2   1    0.10    0.14
  24   2  -1   -0.03    0.11
 -24   2   1   -0.02    0.03
  24   2  -1    0.00    0.05
  24   2  -1   -0.06    0.05
 -24   2   1   -0.04    0.05
 -24   2   1   -0.02    0.05
  24   2  -1    0.07    0.04
  24   2  -1   -0.01    0.04
 -24   2   1   -0.02    0.06
  24   2  -1    0.08    0.07
  24   2  -1    0.04    0.06
  24   2  -1    0.06    0.07
 -24   2   1    0.06    0.07
 -24   2   1    0.04    0.15
 -24   2   1    0.08    0.07
 -24   2   1   -0.04    0.05
  24   2  -1    0.06    0.05
 -24   2   1    0.05    0.07
  24   2  -1   -0.01    0.07
 -24   2   1    0.03    0.06
  24   2  -1    0.05    0.03
 -24   2   1    0.03    0.06
 -22  -2   1    0.01    0.05
  22  -2  -1   -0.02    0.04
  22  -2  -1   -0.03    0.06
  22  -2  -1    0.04    0.06
  22  -2  -1    0.00    0.03
 -22  -2   1   -0.03    0.05
 -22  -2   1   -0.10    0.04
  22  -2  -1   -0.10    0.04
  22  -2  -1    0.01    0.06
 -22  -2   1   -0.03    0.05
 -22  -2   1   -0.03    0.05
 -22  -2   1    0.02    0.03
 -22  -2   1   -0.03    0.04
 -22  -2   1    0.01    0.02
  22  -2  -1   -0.01    0.13
 -22  -2   1   -0.09    0.11
 -22  -2   1    0.00    0.02
  22  -2  -1   -0.05    0.02
 -22   2   1   -0.08    0.04
  22   2  -1    0.00    0.06
 -22   2   1   -0.03    0.02
 -22   2   1   -0.02    0.02
  22   2  -1    0.02    0.06
 -22   2   1    0.03    0.06
  22   2  -1    0.03    0.05
 -22   2   1   -0.01    0.05
  22   2  -1    0.04    0.06
  22   2  -1   -0.02    0.04
  22   2  -1   -0.01    0.05
  22   2  -1    0.01    0.02
 -22   2   1   -0.01    0.04
  22   2  -1    0.02    0.12
 -22   2   1    0.10    0.05
  22   2  -1    0.04    0.07
  22   2  -1   -0.02    0.05
 -22   2   1   -0.13    0.09
  22   2  -1    0.01    0.03
 -22   2   1   -0.03    0.05
 -22   2   1    0.03    0.05
 -22   2   1    0.15    0.07
 -22   2   1   -0.08    0.11
 -20  -2   1    0.10    0.05
  20  -2  -1    0.20    0.15
 -20  -2   1    0.06    0.03
 -20  -2   1    0.07    0.05
 -20  -2   1    0.08    0.07
  20  -2  -1    0.04    0.05
  20  -2  -1    0.03    0.06
  20  -2  -1    0.07    0.07
 -20  -2   1    0.07    0.13
  20  -2  -1    0.05    0.05
 -20  -2   1    0.05    0.06
 -20  -2   1    0.02    0.05
  20  -2  -1    0.04    0.06
  20  -2  -1    0.06    0.03
  20  -2  -1    0.01    0.05
 -20  -2   1    0.07    0.04
  20  -2  -1    0.04    0.04
 -20  -2   1    0.09    0.02
  20  -2  -1    0.10    0.05
 -20  -2   1    0.02    0.05
 -20  -2   1    0.11    0.03
 -20  -2   1    0.11    0.07
 -20   2   1    0.04    0.02
  20   2  -1    0.03    0.06
 -20   2   1    0.01    0.12
  20   2  -1    0.12    0.05
  20   2  -1    0.13    0.06
  20   2  -1    0.12    0.12
 -20   2   1    0.04    0.05
 -20   2   1    0.09    0.06
 -20   2   1    0.07    0.05
 -20   2   1    0.07    0.06
 -20   2   1    0.09    0.06
 -20   2   1    0.11    0.05
  20   2  -1    0.03    0.05
 -20   2   1    0.01    0.05
 -20   2   1    0.06    0.03
  20   2  -1    0.11    0.06
  20   2  -1    0.12    0.06
  20   2  -1    0.08    0.06
 -20   2   1    0.12    0.12
  20   2  -1    0.06    0.04
 -20   2   1    0.07    0.04
  20   2  -1    0.05    0.07
 -20   2   1    0.00    0.05
  20   2  -1    0.05    0.03
  20   2  -1    0.07    0.02
  18  -2  -1    0.67    0.11
 -18  -2   1    0.89    0.11
  18  -2  -1    0.69    0.09
 -18  -2   1    0.72    0.10
 -18  -2   1    0.59    0.10
 -18  -2   1    0.49    0.16
 -18  -2   1    0.71    0.08
 -18  -2   1    0.81    0.07
  18  -2  -1    0.67    0.10
  18  -2  -1    0.68    0.11
  18  -2  -1    0.76    0.19
 -18  -2   1    0.54    0.09
  18  -2  -1    0.79    0.09
  18  -2  -1    0.71    0.06
  18  -2  -1    0.78    0.06
 -18  -2   1    0.64    0.10
 -18  -2   1    0.59    0.10
  18  -2  -1    1.05    0.13
  18  -2  -1    0.56    0.10
 -18  -2   1    0.63    0.09
 -18  -2   1    0.78    0.06
 -18  -2   1    0.75    0.04
  18  -2  -1    0.59    0.07
 -18  -2   1    0.93    0.10
 -18   2   1    0.69    0.06
 -18   2   1    0.56    0.09
  18   2  -1    0.74    0.09
 -18   2   1    0.87    0.11
 -18   2   1    0.73    0.08
  18   2  -1    0.79    0.08
  18   2  -1    0.66    0.17
 -18   2   1    0.89    0.09
 -18   2   1    0.48    0.15
 -18   2   1    0.76    0.05
 -18   2   1    0.99    0.11
  18   2  -1    0.72    0.05
 -18   2   1    0.87    0.11
  18   2  -1    0.76    0.10
 -18   2   1    1.09    0.22
  18   2  -1    0.74    0.10
  18   2  -1    0.53    0.05
 -18   2   1    1.00    0.13
  18   2  -1    0.70    0.09
  18   2  -1    0.53    0.10
  18   2  -1    0.92    0.11
  18   2  -1    0.77    0.09
 -18   2   1    0.84    0.12
 -18   2   1    0.65    0.10
  18   2  -1    0.69    0.11
  16  -2  -1    9.49    0.39
  16  -2  -1    9.50    0.36
 -16  -2   1    9.52    0.41
 -16  -2   1    9.52    0.38
 -16  -2   1    9.78    0.39
  16  -2  -1    9.78    0.33
 -16  -2   1   10.15    0.32
 -16  -2   1    9.28    0.39
  16  -2  -1   10.39    0.38
 -16  -2   1    9.65    0.33
 -16  -2   1    9.84    0.37
  16  -2  -1    9.40    0.37
 -16  -2   1   10.01    0.53
 -16  -2   1    8.99    0.39
 -16  -2   1    9.29    0.36
  16  -2  -1    9.74    0.33
 -16  -2   1   10.01    0.41
  16  -2  -1    9.64    0.41
  16  -2  -1    9.89    0.40
  16  -2  -1    9.74    0.53
 -16  -2   1    9.33    0.41
  16  -2  -1    8.91    0.40
  16  -2  -1    9.85    0.42
 -16  -2   1    9.50    0.33
  16   2  -1    9.82    0.40
 -16   2   1    9.39    0.54
  16   2  -1    9.79    0.39
  16   2  -1    9.95    0.50
 -16   2   1    9.45    0.40
 -16   2   1    9.34    0.33
  16   2  -1    9.98    0.42
 -16   2   1   10.05    0.39
 -16   2   1    9.53    0.39
  16   2  -1    9.41    0.39
  16   2  -1    9.84    0.33
 -16   2   1    9.61    0.37
  16   2  -1    9.47    0.37
  16   2  -1    9.82    0.39
  16   2  -1    9.51    0.36
  16   2  -1    9.70    0.37
 -16   2   1   10.11    0.40
 -16   2   1    9.95    0.41
 -16   2   1   10.06    0.37
  16   2  -1   10.17    0.42
  16   2  -1   10.01    0.34
 -16   2   1    9.95    0.39
 -16   2   1    9.64    0.50
 -16   2   1    9.30    0.40
 -16   2   1    9.84    0.33
  16   2  -1    9.59    0.32
 -14  -2   1   19.23    0.67
 -14  -2   1   18.03    0.64
 -14  -2   1   18.21    0.61
 -14  -2   1   18.76    0.69
  14  -2  -1   20.63    0.83
  14  -2  -1   19.75    0.69
  14  -2  -1   18.52    0.61
  14  -2  -1   18.66    0.67
  14  -2  -1   17.47    0.62
 -14  -2   1   19.50    0.60
  14  -2  -1   19.23    0.65
 -14  -2   1   18.33    0.65
 -14  -2   1   18.68    0.69
  14  -2  -1   18.77    0.69
  14  -2  -1   18.34    0.65
 -14  -2   1   19.31    0.67
 -14  -2   1   18.45    0.66
 -14  -2   1   18.30    0.68
 -14  -2   1   18.52    0.81
  14  -2  -1   19.05    0.64
 -14  -2   1   19.12    0.67
 -14  -2   1   19.00    0.61
  14  -2  -1   18.81    0.68
  14  -2  -1   18.83    0.68
  14  -2  -1   18.72    0.67
 -14   2   1   19.11    0.67
  14   2  -1   18.81    0.69
  14   2  -1   18.88    0.67
 -14   2   1   18.36    0.61
 -14   2   1   20.62    0.80
  14   2  -1   18.58    0.61
 -14   2   1   18.85    0.69
  14   2  -1   19.73    0.79
  14   2  -1   19.19    0.65
 -14   2   1   19.26    0.67
 -14   2   1   18.84    0.65
 -14   2   1   19.71    0.68
 -14   2   1   18.29    0.61
 -14   2   1   18.12    0.67
  14   2  -1   19.36    0.67
 -14   2   1   19.47    0.83
  14   2  -1   19.17    0.67
 -14   2   1   18.54    0.69
 -14   2   1   18.64    0.64
  14   2  -1   18.48    0.64
  14   2  -1   18.73    0.60
  14   2  -1   19.23    0.68
  14   2  -1   18.92    0.69
 -12  -2   1   23.23    0.81
  12  -2  -1   23.80    0.93
  12  -2  -1   22.63    0.74
  12  -2  -1   21.73    0.77
 -12  -2   1   23.39    0.93
 -12  -2   1   23.26    0.78
  12  -2  -1   22.86    0.80
 -12  -2   1   23.33    0.79
  12  -2  -1   22.39    0.81
 -12  -2   1   23.26    0.74
 -12  -2   1   22.48    0.81
  12  -2  -1   23.72    0.80
  12  -2  -1   24.15    0.78
  12  -2  -1   23.63    0.77
 -12  -2   1   22.64    0.74
 -12  -2   1   22.85    0.80
 -12  -2   1   23.55    0.73
  12  -2  -1   22.52    0.81
 -12  -2   1   23.48    0.80
 -12  -2   1   23.13    0.80
  12  -2  -1   22.76    0.80
 -12  -2   1   22.75    0.76
  12  -2  -1   22.51    0.74
  12  -2  -1   24.64    0.94
 -12   2   1   22.39    0.77
  12   2  -1   22.81    0.73
  12   2  -1   21.66    0.74
  12   2  -1   22.90    0.74
  12   2  -1   23.82    0.79
 -12   2   1   24.44    0.77
 -12   2   1   23.22    0.81
 -12   2   1   23.49    0.80
  12   2  -1   22.49    0.80
  12   2  -1   23.58    0.79
  12   2  -1   22.77    0.77
 -12   2   1   23.04    0.79
  12   2  -1   23.42    0.90
  12   2  -1   23.64    0.79
  12   2  -1   23.59    0.78
  12   2  -1   22.76    0.81
 -12   2   1   23.34    0.79
 -12   2   1   23.42    0.90
  12   2  -1   23.44    0.81
 -12   2   1   22.77    0.74
 -12   2   1   23.10    0.79
 -12   2   1   22.70    0.81
 -12   2   1   22.10    0.74
  10  -2  -1   -0.02    0.02
  10  -2  -1   -0.01    0.01
  10  -2  -1   -0.01    0.03
 -10  -2   1   -0.01    0.03
  10  -2  -1   -0.02    0.03
 -10  -2   1    0.00    0.03
 -10  -2   1    0.00    0.03
  10  -2  -1   -0.01    0.08
 -10  -2   1    0.04    0.03
  10  -2  -1    0.02    0.04
 -10  -2   1    0.02    0.02
 -10  -2   1   -0.01    0.01
  10  -2  -1   -0.01    0.01
 -10  -2   1    0.00    0.03
 -10  -2   1   -0.02    0.07
 -10  -2   1    0.01    0.02
  10  -2  -1   -0.02    0.03
  10  -2  -1   -0.02    0.02
 -10  -2   1   -0.01    0.03
 -10  -2   1    0.00    0.03
  10  -2  -1   -0.09    0.07
 -10  -2   1    0.00    0.03
  10  -2  -1   -0.02    0.03
  10  -2  -1   -0.01    0.03
  10  -2  -1    0.03    0.03
 -10   2   1    0.00    0.03
 -10   2   1    0.03    0.03
  10   2  -1   -0.01    0.03
  10   2  -1    0.00    0.01
 -10   2   1   -0.01    0.02
  10   2  -1   -0.06    0.03
 -10   2   1    0.00    0.01
 -10   2   1    0.01    0.03
  10   2  -1    0.02    0.03
 -10   2   1    0.03    0.07
  10   2  -1    0.01    0.03
  10   2  -1    0.02    0.04
 -10   2   1    0.03    0.03
  10   2  -1   -0.03    0.02
 -10   2   1    0.03    0.08
 -10   2   1    0.04    0.04
 -10   2   1    0.00    0.03
 -10   2   1    0.02    0.03
  10   2  -1    0.00    0.02
  10   2  -1    0.00    0.01
  10   2  -1    0.01    0.03
  10   2  -1    0.08    0.08
  10   2  -1    0.02    0.03
  -8  -2   1    0.18    0.04
   8  -2  -1    0.26    0.10
   8  -2  -1    0.27    0.05
   8  -2  -1    0.18    0.02
  -8  -2   1    0.21    0.04
   8  -2  -1    0.29    0.05
  -8  -2   1    0.28    0.03
  -8  -2   1    0.20    0.05
   8  -2  -1    0.18    0.05
   8  -2  -1    0.24    0.06
   8  -2  -1    0.17    0.04
  -8  -2   1    0.23    0.05
  -8  -2   1    0.30    0.06
  -8  -2   1    0.14    0.05
   8  -2  -1    0.13    0.08
   8  -2  -1    0.25    0.04
  -8  -2   1    0.26    0.05
   8  -2  -1    0.23    0.05
   8  -2  -1    0.21    0.03
  -8  -2   1    0.19    0.04
  -8  -2   1    0.24    0.03
  -8  -2   1    0.19    0.10
  -8  -2   1    0.19    0.02
  -8   2   1    0.14    0.04
  -8   2   1    0.20    0.04
   8   2  -1    0.15    0.04
  -8   2   1    0.08    0.08
   8   2  -1    0.18    0.02
   8   2  -1    0.19    0.03
   8   2  -1    0.13    0.04
   8   2  -1    0.16    0.09
  -8   2   1    0.11    0.05
  -8   2   1    0.21    0.02
   8   2  -1    0.19    0.02
  -8   2   1    0.22    0.04
  -8   2   1    0.14    0.08
   8   2  -1    0.17    0.05
   8   2  -1    0.21    0.04
   8   2  -1    0.19    0.05
  -8   2   1    0.20    0.04
  -8   2   1    0.16    0.04
  -8   2   1    0.20    0.05
  -8   2   1    0.24    0.03
  -6  -2   1    1.01    0.08
  -6  -2   1    0.93    0.08
  -6  -2   1    1.18    0.10
  -6  -2   1    0.81    0.06
   6  -2  -1    0.95    0.09
   6  -2  -1    1.03    0.05
   6  -2  -1    1.00    0.08
  -6  -2   1    0.73    0.08
  -6  -2   1    1.04    0.04
  -6  -2   1    0.97    0.09
   6  -2  -1    1.00    0.09
  -6  -2   1    1.01    0.08
   6  -2  -1    0.73    0.14
   6  -2  -1    1.17    0.10
   6  -2  -1    0.84    0.14
   6  -2  -1    0.91    0.09
   6  -2  -1    0.98    0.08
  -6  -2   1    1.07    0.05
  -6  -2   1    1.02    0.07
   6  -2  -1    1.07    0.05
   6  -2  -1    0.95    0.07
  -6  -2   1    0.99    0.05
   6  -2  -1    1.08    0.08
   6   2  -1    0.89    0.07
  -6   2   1    1.08    0.08
  -6   2   1    0.90    0.09
  -6   2   1    1.02    0.05
   6   2  -1    0.96    0.10
   6   2  -1    0.91    0.09
  -6   2   1    1.05    0.08
   6   2  -1    1.03    0.05
   6   2  -1    1.10    0.15
   6   2  -1    1.09    0.04
  -6   2   1    1.04    0.05
   6   2  -1    1.06    0.09
  -6   2   1    1.07    0.07
   6   2  -1    0.76    0.08
  -6   2   1    0.80    0.14
   6   2  -1    1.10    0.05
  -6   2   1    1.13    0.09
  -6   2   1    0.95    0.09
   6   2  -1    0.92    0.07
   6   2  -1    0.94    0.07
   6   2  -1    1.04    0.08
  -6   2   1    0.95    0.16
   6   2  -1    0.93    0.07
  -6   2   1    0.89    0.09
  -6   2   1    0.98    0.07
  -4  -2   1   19.02    0.64
   4  -2  -1   19.12    0.73
  -4  -2   1   19.31    0.65
   4  -2  -1   17.20    0.60
  -4  -2   1   18.99    0.65
  -4  -2   1   19.14    0.62
  -4  -2   1   19.20    0.63
  -4  -2   1   18.62    0.64
   4  -2  -1   18.04    0.64
   4  -2  -1   17.46    0.72
   4  -2  -1   19.20    0.63
   4  -2  -1   19.60    0.65
  -4  -2   1   18.62    0.60
   4  -2  -1   18.10    0.60
   4  -2  -1   18.63    0.65
  -4  -2   1   19.12    0.65
  -4  -2   1   18.74    0.73
   4  -2  -1   18.75    0.62
  -4  -2   1   17.49    0.60
  -4  -2   1   18.90    0.59
   4  -2  -1   18.50    0.62
   4  -2  -1   18.63    0.65
  -4   2   1   18.50    0.64
   4   2  -1   19.13    0.63
  -4   2   1   19.33    0.65
  -4   2   1   19.39    0.62
   4   2  -1   19.36    0.73
   4   2  -1   18.64    0.60
   4   2  -1   19.16    0.64
   4   2  -1   17.81    0.73
   4   2  -1   18.22    0.63
  -4   2   1   18.97    0.64
   4   2  -1   19.23    0.65
   4   2  -1   18.83    0.59
  -4   2   1   18.85    0.72
   4   2  -1   18.68    0.63
   4   2  -1   18.65    0.65
  -4   2   1   18.31    0.62
  -4   2   1   19.25    0.73
  -4   2   1   18.26    0.60
   4   2  -1   18.36    0.60
   4   2  -1   18.32    0.62
  -4   2   1   19.31    0.64
  -4   2   1   18.37    0.63
   4   2  -1   19.09    0.64
   4   2  -1   18.90    0.62
  -4   2   1   18.32    0.60
  -4   2   1   18.32    0.65
  -2  -2   1   29.46    1.08
   2  -2  -1   30.11    0.97
  -2  -2   1   30.52    0.98
   2  -2  -1   29.31    1.07
  -2  -2   1   29.71    0.94
  -2  -2   1   30.40    1.00
  -2  -2   1   30.83    0.95
   2  -2  -1   29.65    1.00
  -2  -2   1   30.45    1.08
   2  -2  -1   30.04    0.97
  -2  -2   1   30.59    0.98
   2  -2  -1   28.85    0.95
  -2  -2   1   29.38    0.97
   2  -2  -1   30.95    1.09
   2  -2  -1   30.53    1.00
   2  -2  -1   29.32    0.95
   2   2  -1   30.17    1.08
   2   2  -1   28.94    0.95
  -2   2   1   30.53    1.00
  -2   2   1   30.84    0.99
   2   2  -1   29.15    0.95
   2   2  -1   30.94    0.98
   2   2  -1   30.22    1.08
  -2   2   1   29.89    1.08
  -2   2   1   29.82    0.95
  -2   2   1   30.60    1.08
  -2   2   1   30.21    0.95
  -2   2   1   29.06    0.97
   2   2  -1   30.55    1.00
  -2   2   1   31.31    0.97
   2   2  -1   30.29    0.97
   0  -2  -1    0.52    0.06
   0  -2   1    0.47    0.06
   0  -2  -1    0.55    0.12
   0  -2   1    0.51    0.08
   0  -2  -1    0.33    0.11
   0  -2  -1    0.50    0.04
   0  -2   1    0.35    0.11
   0  -2   1    0.51    0.07
   0  -2   1    0.48    0.06
   0  -2   1    0.53    0.04
   0  -2  -1    0.52    0.07
   0  -2  -1    0.55    0.07
   0  -2   1    0.47    0.05
   0  -2  -1    0.40    0.06
   0  -2  -1    0.64    0.06
   0  -2  -1    0.54    0.04
   0  -2   1    0.61    0.07
   0  -2   1    0.61    0.04
   0  -2   1    0.58    0.07
   0  -2  -1    0.58    0.07
   0  -2   1    0.45    0.11
   0  -2  -1    0.62    0.07
   0  -2  -1    0.63    0.06
   0  -2  -1    0.50    0.06
   0  -2   1    0.51    0.06
   0   2   1    0.52    0.06
   0   2  -1    0.59    0.06
   0   2  -1    0.53    0.06
   0   2  -1    0.53    0.11
   0   2   1    0.41    0.06
   0   2   1    0.52    0.04
   0   2  -1    0.62    0.07
   0   2  -1    0.59    0.12
   0   2   1    0.43    0.06
   0   2   1    0.42    0.07
   0   2   1    0.58    0.04
   0   2   1    0.64    0.12
   0   2  -1    0.49    0.07
   0   2   1    0.20    0.10
   0   2  -1    0.52    0.04
   0   2   1    0.46    0.07
   0   2  -1    0.47    0.07
   0   2   1    0.57    0.06
   0   2  -1    0.52    0.06
   0   2  -1    0.57    0.04
   0   2   1    0.44    0.07
   0   2   1    0.58    0.07
   0   2  -1    0.46    0.07
  -2  -2  -1   73.12    2.79
   2  -2   1   56.27    8.11
   2  -2   1   74.18    2.80
  -2  -2  -1   75.28    2.80
   2  -2   1   73.14    2.77
  -2  -2  -1   72.21    3.35
  -2  -2  -1   79.90    9.47
   2  -2   1   73.98    3.35
   2   2   1   73.60    2.82
   2   2   1   76.07    2.79
  -2   2  -1   77.55    2.81
  -2   2  -1   73.38    2.78
   2   2   1   69.33    3.30
  -2   2  -1   73.51    3.38
  -2   2  -1   61.85    8.64
   2   2   1   63.54    8.62
   4  -2   1   69.28    2.65
  -4  -2  -1   64.45    3.21
   4  -2   1   70.56    2.62
   4  -2   1   68.84    9.32
   4  -2   1   67.23    3.18
  -4  -2  -1   65.40    2.61
  -4  -2  -1   68.97    2.64
  -4   2  -1   47.07    7.59
  -4   2  -1   66.44    2.62
  -4   2  -1   70.54    2.63
  -4   2  -1   62.28    3.18
   4   2   1   72.66    2.63
   4   2   1   79.94   10.38
   4   2   1   67.66    2.67
  -6  -2  -1   50.66    1.61
   6  -2   1   49.88    1.76
   6  -2   1   49.46    1.61
  -6   2  -1   52.44    1.75
  -6   2  -1   53.65    1.78
   6   2   1   52.54    1.75
   8  -2   1    0.43    0.04
  -8  -2  -1    0.34    0.06
  -8  -2  -1    0.46    0.07
  -8  -2  -1    0.41    0.05
   8  -2   1    0.37    0.05
   8  -2   1    0.42    0.07
  -8  -2  -1    0.37    0.07
  -8  -2  -1    0.36    0.05
  -8  -2  -1    0.45    0.04
   8  -2   1    0.44    0.12
   8  -2   1    0.34    0.06
  -8  -2  -1    0.42    0.04
   8  -2   1    0.33    0.06
   8  -2   1    0.31    0.06
   8  -2   1    0.42    0.12
  -8  -2  -1    0.47    0.12
  -8  -2  -1    0.42    0.06
  -8  -2  -1    0.32    0.06
  -8  -2  -1    0.53    0.08
   8  -2   1    0.44    0.04
   8  -2   1    0.45    0.06
   8  -2   1    0.35    0.06
   8  -2   1    0.43    0.06
   8   2   1    0.51    0.07
  -8   2  -1    0.34    0.06
  -8   2  -1    0.38    0.05
  -8   2  -1    0.47    0.06
   8   2   1    0.40    0.04
   8   2   1    0.49    0.06
  -8   2  -1    0.37    0.05
  -8   2  -1    0.31    0.11
   8   2   1    0.42    0.02
  -8   2  -1    0.35    0.10
  -8   2  -1    0.41    0.03
   8   2   1    0.37    0.06
   8   2   1    0.21    0.09
   8   2   1    0.31    0.06
   8   2   1    0.40    0.03
  -8   2  -1    0.37    0.06
  -8   2  -1    0.40    0.03
   8   2   1    0.35    0.05
   8   2   1    0.50    0.07
  -8   2  -1    0.49    0.08
  -8   2  -1    0.34    0.06
   8   2   1    0.51    0.06
   8   2   1    0.46    0.07
 -10  -2  -1    0.06    0.09
 -10  -2  -1    0.17    0.05
 -10  -2  -1    0.18    0.04
 -10  -2  -1    0.24    0.05
 -10  -2  -1    0.21    0.02
 -10  -2  -1    0.15    0.03
  10  -2   1    0.15    0.04
 -10  -2  -1    0.13    0.06
  10  -2   1    0.18    0.05
  10  -2   1    0.21    0.06
  10  -2   1    0.12    0.02
  10  -2   1    0.27    0.12
 -10  -2  -1    0.22    0.03
  10  -2   1    0.12    0.09
  10  -2   1    0.14    0.05
 -10  -2  -1    0.26    0.05
 -10  -2  -1    0.27    0.07
 -10  -2  -1    0.20    0.04
 -10  -2  -1    0.14    0.05
 -10  -2  -1    0.20    0.05
  10  -2   1    0.10    0.05
  10  -2   1    0.11    0.02
  10  -2   1    0.11    0.05
  10  -2   1    0.15    0.05
  10  -2   1    0.12    0.03
  10   2   1    0.20    0.04
  10   2   1    0.12    0.04
 -10   2  -1    0.15    0.05
  10   2   1    0.12    0.02
 -10   2  -1    0.19    0.05
  10   2   1    0.15    0.09
 -10   2  -1    0.25    0.06
 -10   2  -1    0.12    0.05
  10   2   1    0.21    0.05
 -10   2  -1    0.08    0.05
  10   2   1    0.19    0.02
 -10   2  -1    0.23    0.11
  10   2   1    0.17    0.06
 -10   2  -1    0.23    0.05
 -10   2  -1    0.13    0.02
  10   2   1    0.16    0.05
  10   2   1    0.16    0.02
 -10   2  -1    0.24    0.04
 -10   2  -1    0.21    0.09
  10   2   1    0.23    0.06
  10   2   1    0.16    0.04
 -10   2  -1    0.23    0.03
  10   2   1    0.15    0.04
 -10   2  -1    0.11    0.04
 -12  -2  -1    4.50    0.22
  12  -2   1    4.55    0.22
 -12  -2  -1    4.52    0.19
  12  -2   1    4.44    0.19
 -12  -2  -1    4.84    0.22
  12  -2   1    4.83    0.23
  12  -2   1    4.35    0.17
 -12  -2  -1    4.80    0.16
  12  -2   1    4.65    0.22
  12  -2   1    4.26    0.32
 -12  -2  -1    4.84    0.17
 -12  -2  -1    4.66    0.22
 -12  -2  -1    4.51    0.22
  12  -2   1    4.68    0.17
 -12  -2  -1    4.56    0.33
  12  -2   1    4.79    0.20
  12  -2   1    4.66    0.22
 -12  -2  -1    4.80    0.22
 -12  -2  -1    4.87    0.24
  12  -2   1    4.36    0.22
  12  -2   1    4.46    0.23
 -12  -2  -1    4.37    0.24
 -12  -2  -1    4.90    0.21
 -12  -2  -1    4.86    0.17
  12   2   1    4.62    0.23
 -12   2  -1    4.90    0.22
 -12   2  -1    4.67    0.21
 -12   2  -1    4.26    0.30
  12   2   1    4.81    0.23
 -12   2  -1    4.45    0.23
  12   2   1    4.24    0.21
 -12   2  -1    4.25    0.24
 -12   2  -1    4.65    0.17
 -12   2  -1    4.54    0.33
  12   2   1    4.45    0.22
  12   2   1    5.01    0.20
  12   2   1    4.57    0.17
 -12   2  -1    4.85    0.20
 -12   2  -1    4.76    0.17
  12   2   1    4.85    0.24
  12   2   1    4.80    0.23
 -12   2  -1    4.28    0.21
 -12   2  -1    4.46    0.20
  12   2   1    4.75    0.31
 -12   2  -1    4.58    0.23
  12   2   1    4.65    0.21
  12   2   1    4.77    0.18
  14  -2   1    6.88    0.32
 -14  -2  -1    7.26    0.25
 -14  -2  -1    7.01    0.31
 -14  -2  -1    7.48    0.33
  14  -2   1    7.34    0.31
 -14  -2  -1    6.87    0.42
  14  -2   1    7.23    0.30
  14  -2   1    6.96    0.31
 -14  -2  -1    7.04    0.30
  14  -2   1    6.53    0.42
 -14  -2  -1    7.82    0.31
 -14  -2  -1    6.81    0.30
 -14  -2  -1    7.15    0.29
  14  -2   1    7.30    0.28
  14  -2   1    6.67    0.24
 -14  -2  -1    6.79    0.25
 -14  -2  -1    7.56    0.33
  14  -2   1    6.46    0.30
 -14  -2  -1    6.81    0.30
  14  -2   1    6.98    0.25
  14  -2   1    6.66    0.31
  14  -2   1    6.64    0.28
 -14  -2  -1    7.15    0.23
 -14  -2  -1    6.55    0.27
 -14   2  -1    6.68    0.30
  14   2   1    6.89    0.32
  14   2   1    7.46    0.31
 -14   2  -1    7.10    0.24
 -14   2  -1    6.73    0.25
  14   2   1    6.77    0.29
 -14   2  -1    7.63    0.42
 -14   2  -1    6.59    0.49
 -14   2  -1    6.64    0.29
  14   2   1    7.17    0.30
 -14   2  -1    7.12    0.28
  14   2   1    6.61    0.32
  14   2   1    7.38    0.28
 -14   2  -1    7.25    0.29
 -14   2  -1    6.56    0.28
  14   2   1    6.90    0.31
  14   2   1    6.66    0.28
 -14   2  -1    7.02    0.30
  14   2   1    6.92    0.24
 -14   2  -1    7.11    0.33
  14   2   1    6.71    0.33
 -14   2  -1    6.95    0.32
 -14   2  -1    6.56    0.31
  14   2   1    7.02    0.40
  14   2   1    7.17    0.25
 -16  -2  -1    0.28    0.02
 -16  -2  -1    0.22    0.06
  16  -2   1    0.26    0.07
 -16  -2  -1    0.31    0.07
 -16  -2  -1    0.23    0.08
 -16  -2  -1    0.37    0.08
  16  -2   1    0.35    0.08
 -16  -2  -1    0.19    0.12
  16  -2   1    0.27    0.14
 -16  -2  -1    0.23    0.06
 -16  -2  -1    0.19    0.03
  16  -2   1    0.24    0.04
  16  -2   1    0.22    0.07
 -16  -2  -1    0.27    0.06
 -16  -2  -1    0.22    0.05
  16  -2   1    0.24    0.08
  16  -2   1    0.35    0.06
  16  -2   1    0.31    0.07
 -16  -2  -1    0.27    0.08
 -16  -2  -1    0.27    0.06
  16  -2   1    0.21    0.06
  16  -2   1    0.23    0.06
 -16  -2  -1    0.27    0.04
  16   2   1    0.33    0.07
 -16   2  -1    0.33    0.07
  16   2   1    0.32    0.04
 -16   2  -1    0.31    0.14
  16   2   1    0.13    0.11
 -16   2  -1    0.41    0.07
 -16   2  -1    0.37    0.07
 -16   2  -1    0.30    0.08
 -16   2  -1    0.19    0.07
 -16   2  -1    0.27    0.03
 -16   2  -1    0.21    0.07
  16   2   1    0.31    0.07
 -16   2  -1    0.26    0.04
 -16   2  -1    0.25    0.12
 -16   2  -1    0.35    0.07
  16   2   1    0.18    0.07
  16   2   1    0.36    0.07
 -16   2  -1    0.32    0.06
  16   2   1    0.16    0.07
  16   2   1    0.24    0.08
  16   2   1    0.15    0.07
  16   2   1    0.19    0.06
 -16   2  -1    0.28    0.07
  16   2   1    0.32    0.06
 -18  -2  -1    2.60    0.17
 -18  -2  -1    2.65    0.19
  18  -2   1    2.65    0.19
  18  -2   1    2.64    0.12
  18  -2   1    2.82    0.13
 -18  -2  -1    2.75    0.20
  18  -2   1    3.05    0.19
 -18  -2  -1    2.89    0.17
  18  -2   1    2.71    0.20
 -18  -2  -1    2.99    0.12
  18  -2   1    3.02    0.16
  18  -2   1    2.92    0.19
 -18  -2  -1    2.81    0.13
 -18  -2  -1    2.93    0.18
 -18  -2  -1    2.64    0.15
  18  -2   1    3.03    0.17
  18  -2   1    2.75    0.33
 -18  -2  -1    3.16    0.35
  18  -2   1    2.95    0.18
 -18  -2  -1    3.14    0.10
  18  -2   1    2.86    0.19
 -18  -2  -1    2.56    0.20
 -18  -2  -1    3.01    0.18
 -18   2  -1    2.65    0.18
 -18   2  -1    2.75    0.12
  18   2   1    2.72    0.15
 -18   2  -1    2.63    0.19
  18   2   1    2.77    0.18
 -18   2  -1    2.79    0.12
  18   2   1    2.83    0.13
  18   2   1    2.70    0.18
 -18   2  -1    2.92    0.17
  18   2   1    3.14    0.22
 -18   2  -1    2.93    0.16
 -18   2  -1    2.75    0.16
 -18   2  -1    3.38    0.37
  18   2   1    2.78    0.12
 -18   2  -1    2.93    0.19
  18   2   1    2.83    0.20
  18   2   1    2.89    0.20
  18   2   1    2.85    0.18
 -18   2  -1    3.04    0.20
 -18   2  -1    2.78    0.17
 -18   2  -1    2.65    0.20
  18   2   1    3.35    0.32
  18   2   1    2.78    0.17
  18   2   1    2.71    0.16
 -18   2  -1    2.87    0.31
  18   2   1    2.97    0.18
 -20  -2  -1    0.39    0.10
 -20  -2  -1    0.45    0.05
  20  -2   1    0.34    0.07
 -20  -2  -1    0.33    0.04
 -20  -2  -1    0.39    0.07
 -20  -2  -1    0.59    0.11
  20  -2   1    0.49    0.06
  20  -2   1    0.37    0.10
  20  -2   1    0.43    0.09
 -20  -2  -1    0.50    0.11
  20  -2   1    0.31    0.08
  20  -2   1    0.62    0.19
  20  -2   1    0.34    0.08
 -20  -2  -1    0.34    0.07
 -20  -2  -1    0.42    0.08
  20  -2   1    0.35    0.07
  20  -2   1    0.54    0.10
 -20  -2  -1    0.33    0.17
  20  -2   1    0.32    0.04
  20   2   1    0.39    0.11
 -20   2  -1    0.59    0.16
  20   2   1    0.26    0.04
 -20   2  -1    0.44    0.08
 -20   2  -1    0.45    0.10
  20   2   1    0.33    0.07
 -20   2  -1    0.44    0.09
  20   2   1    0.61    0.17
 -20   2  -1    0.35    0.04
  20   2   1    0.45    0.09
 -20   2  -1    0.34    0.18
  20   2   1    0.38    0.10
  20   2   1    0.29    0.08
 -20   2  -1    0.49    0.11
  20   2   1    0.34    0.08
 -20   2  -1    0.34    0.07
  20   2   1    0.35    0.07
  20   2   1    0.33    0.08
 -20   2  -1    0.44    0.05
 -20   2  -1    0.36    0.07
  20   2   1    0.38    0.10
  20   2   1    0.33    0.04
 -20   2  -1    0.45    0.07
 -20   2  -1    0.50    0.10
  20   2   1    0.49    0.09
 -22  -2  -1    0.65    0.11
  22  -2   1    0.41    0.10
 -22  -2  -1    0.54    0.10
 -22  -2  -1    0.57    0.12
  22  -2   1    0.54    0.12
 -22  -2  -1    0.56    0.10
 -22  -2  -1    0.50    0.09
  22  -2   1    0.61    0.10
 -22  -2  -1    0.73    0.07
  22  -2   1    0.54    0.10
 -22  -2  -1    0.60    0.08
 -22  -2  -1    0.62    0.13
 -22  -2  -1    0.52    0.19
 -22  -2  -1    0.54    0.05
  22  -2   1    0.55    0.10
 -22  -2  -1    0.71    0.11
  22  -2   1    0.40    0.05
  22  -2   1    0.49    0.19
  22  -2   1    0.64    0.11
  22  -2   1    0.40    0.10
 -22   2  -1    0.83    0.23
  22   2   1    0.59    0.11
 -22   2  -1    0.54    0.09
 -22   2  -1    0.64    0.12
  22   2   1    0.76    0.10
 -22   2  -1    0.79    0.19
 -22   2  -1    0.64    0.12
 -22   2  -1    0.44    0.05
  22   2   1    0.69    0.07
 -22   2  -1    0.75    0.13
 -22   2  -1    0.59    0.10
  22   2   1    0.44    0.13
 -22   2  -1    0.69    0.11
 -22   2  -1    0.54    0.09
  22   2   1    0.59    0.12
  22   2   1    0.45    0.17
 -22   2  -1    0.67    0.06
 -22   2  -1    0.49    0.08
  22   2   1    0.64    0.13
  22   2   1    0.74    0.11
  22   2   1    0.64    0.11
 -22   2  -1    0.58    0.11
  22   2   1    0.54    0.10
  22   2   1    0.58    0.09
 -24  -2  -1   -0.02    0.03
  24  -2   1   -0.13    0.12
  24  -2   1   -0.08    0.07
  24  -2   1    0.00    0.04
  24  -2   1    0.00    0.06
  24  -2   1    0.03    0.07
  24  -2   1    0.01    0.06
 -24  -2  -1    0.01    0.09
 -24  -2  -1   -0.05    0.05
 -24  -2  -1   -0.03    0.06
  24  -2   1    0.03    0.05
 -24  -2  -1    0.11    0.09
  24  -2   1   -0.02    0.05
  24  -2   1   -0.01    0.06
 -24  -2  -1   -0.06    0.07
 -24  -2  -1    0.02    0.06
 -24  -2  -1   -0.10    0.13
 -24  -2  -1    0.02    0.04
 -24  -2  -1    0.02    0.06
  24   2   1   -0.11    0.07
  24   2   1   -0.03    0.06
 -24   2  -1    0.09    0.08
  24   2   1   -0.04    0.06
 -24   2  -1    0.06    0.16
  24   2   1   -0.04    0.03
 -24   2  -1    0.11    0.07
 -24   2  -1    0.11    0.08
 -24   2  -1    0.06    0.07
  24   2   1   -0.24    0.10
 -24   2  -1   -0.01    0.05
 -24   2  -1   -0.06    0.05
  24   2   1    0.00    0.08
 -24   2  -1   -0.04    0.05
  24   2   1   -0.05    0.05
 -24   2  -1   -0.08    0.12
 -24   2  -1    0.03    0.05
  24   2   1    0.00    0.04
  24   2   1   -0.09    0.07
 -24   2  -1    0.03    0.03
 -26  -2  -1    0.04    0.04
  26  -2   1    0.06    0.04
 -26  -2  -1    0.14    0.08
  26  -2   1    0.06    0.03
  26  -2   1   -0.03    0.06
 -26  -2  -1   -0.03    0.08
 -26  -2  -1   -0.02    0.06
  26  -2   1    0.05    0.07
  26  -2   1    0.04    0.10
 -26  -2  -1    0.07    0.09
 -26  -2  -1   -0.14    0.14
  26  -2   1   -0.01    0.05
  26  -2   1    0.04    0.20
 -26   2  -1   -0.10    0.05
  26   2   1   -0.03    0.07
 -26   2  -1   -0.06    0.17
  26   2   1   -0.01    0.04
  26   2   1   -0.06    0.08
 -26   2  -1    0.09    0.07
 -26   2  -1    0.17    0.09
 -26   2  -1    0.13    0.09
  26   2   1    0.20    0.07
 -26   2  -1   -0.01    0.07
  26   2   1   -0.03    0.06
 -26   2  -1   -0.21    0.13
  26   2   1   -0.18    0.07
 -26   2  -1    0.04    0.08
  26   2   1   -0.01    0.06
 -26   2  -1    0.04    0.04
  26   2   1    0.07    0.09
  28  -2   1    0.40    0.14
  28  -2   1    0.56    0.25
  28  -2   1    0.49    0.05
 -28  -2  -1    0.42    0.26
  28  -2   1    0.60    0.12
  28  -2   1    0.41    0.09
 -28  -2  -1    0.45    0.13
 -28  -2  -1    0.71    0.12
  28  -2   1    0.43    0.07
 -28  -2  -1    0.52    0.06
  28  -2   1    0.55    0.12
 -28  -2  -1    0.65    0.12
 -28  -2  -1    0.53    0.14
  28   2   1    0.66    0.14
 -28   2  -1    0.61    0.11
  28   2   1    0.57    0.07
 -28   2  -1    0.58    0.10
  28   2   1    0.66    0.13
  28   2   1    0.38    0.10
 -28   2  -1    0.56    0.12
 -28   2  -1    0.48    0.06
  28   2   1    0.26    0.19
  28   2   1    0.38    0.12
  28   2   1    0.75    0.13
 -28   2  -1    0.54    0.13
 -28   2  -1    0.48    0.21
  28   2   1    0.55    0.16
 -30  -2  -1    0.17    0.20
  30  -2   1    0.04    0.08
  30  -2   1    0.16    0.33
  30  -2   1    0.01    0.05
  30  -2   1   -0.04    0.09
 -30  -2  -1   -0.01    0.09
  30  -2   1    0.08    0.08
 -30  -2  -1    0.11    0.08
  30  -2   1    0.04    0.03
 -30  -2  -1   -0.05    0.08
 -30  -2  -1   -0.05    0.04
 -30  -2  -1    0.04    0.08
  30  -2   1    0.10    0.08
 -30   2  -1    0.01    0.18
  30   2   1   -0.07    0.10
  30   2   1   -0.09    0.16
 -30   2  -1    0.03    0.07
  30   2   1    0.07    0.09
  30   2   1    0.02    0.09
  30   2   1   -0.04    0.11
 -30   2  -1    0.06    0.07
 -30   2  -1   -0.42    0.14
 -30   2  -1   -0.11    0.07
  30   2   1    0.07    0.05
 -30   2  -1   -0.01    0.04
  30   2   1    0.03    0.08
 -32  -2  -1   -0.04    0.08
 -32  -2  -1   -0.20    0.18
  32  -2   1   -0.03    0.08
  32  -2   1    0.02    0.08
  32  -2   1   -0.22    0.08
 -32  -2  -1   -0.12    0.09
 -32  -2  -1   -0.03    0.10
  32  -2   1    0.10    0.09
 -32  -2  -1    0.02    0.05
  32  -2   1   -0.08    0.07
 -32  -2  -1   -0.03    0.07
  32  -2   1   -0.02    0.05
  32   2   1   -0.10    0.08
 -32   2  -1   -0.03    0.08
  32   2   1    0.07    0.12
 -32   2  -1   -0.09    0.06
  32   2   1   -0.13    0.08
 -32   2  -1   -0.04    0.08
 -32   2  -1    0.05    0.19
  32   2   1    0.04    0.05
  32   2   1   -0.11    0.09
 -32   2  -1   -0.04    0.07
 -32   2  -1    0.01    0.04
 -34  -2  -1    0.14    0.12
  34  -2   1    0.06    0.06
  34  -2   1    0.14    0.10
 -34  -2  -1    0.15    0.10
 -34  -2  -1    0.11    0.10
 -34  -2  -1    0.13    0.11
  34  -2   1   -0.02    0.09
 -34  -2  -1    0.44    0.25
  34  -2   1    0.06    0.11
  34  -2   1    0.11    0.11
 -34  -2  -1    0.03    0.05
  34  -2   1   -0.01    0.08
  34   2   1    0.01    0.09
  34   2   1    0.20    0.13
 -34   2  -1    0.11    0.21
  34   2   1    0.03    0.06
 -34   2  -1    0.08    0.09
  34   2   1    0.09    0.10
 -34   2  -1   -0.03    0.08
  34   2   1    0.03    0.10
 -34   2  -1    0.03    0.05
 -34   2  -1    0.07    0.08
 -34   2  -1   -0.02    0.09
  36  -2   1    0.10    0.13
 -36  -2  -1    0.02    0.06
  36  -2   1    0.15    0.11
  36  -2   1    0.09    0.06
  36  -2   1    0.08    0.11
 -36  -2  -1    0.11    0.13
  36  -2   1    0.03    0.09
 -36  -2  -1    0.21    0.25
 -36  -2  -1    0.17    0.10
  36  -2   1    0.02    0.10
 -36  -2  -1   -0.11    0.08
  36   2   1    0.00    0.12
  36   2   1    0.10    0.06
  36   2   1    0.06    0.09
 -36   2  -1    0.06    0.05
 -36   2  -1    0.01    0.10
  36   2   1    0.04    0.10
  36   2   1    0.27    0.15
 -36   2  -1   -0.04    0.08
 -36   2  -1    0.27    0.25
  38  -2   1   -0.06    0.08
 -38  -2  -1    0.14    0.14
  38  -2   1    0.17    0.13
 -38  -2  -1    0.07    0.09
  38  -2   1   -0.12    0.09
  38  -2   1   -0.04    0.10
 -38  -2  -1    0.15    0.06
  38  -2   1    0.28    0.17
 -38  -2  -1   -0.33    0.21
 -38  -2  -1   -0.08    0.10
 -38  -2  -1   -0.10    0.16
 -38   2  -1    0.00    0.05
  38   2   1    0.10    0.13
 -38   2  -1    0.01    0.09
 -38   2  -1    0.22    0.26
  38   2   1   -0.06    0.10
 -38   2  -1    0.02    0.10
  38   2   1   -0.15    0.10
  40  -2   1    0.07    0.12
  40  -2   1   -0.06    0.10
 -40  -2  -1    0.24    0.13
  40  -2   1    0.07    0.11
  40  -2   1    0.52    0.19
 -40  -2  -1    0.11    0.13
 -40  -2  -1    0.11    0.14
 -40  -2  -1   -0.02    0.11
 -40   2  -1    0.09    0.11
  40   2   1    0.12    0.13
 -40   2  -1    0.06    0.12
  40   2   1    0.13    0.12
 -40   2  -1   -0.15    0.09
  40   2   1   -0.04    0.12
  42  -2   1    0.15    0.13
  42  -2   1    0.18    0.13
  42  -2   1   -0.01    0.11
 -42  -2  -1   -0.06    0.11
  42  -2   1    0.14    0.16
 -42  -2  -1    0.04    0.13
 -42  -2  -1    0.26    0.15
 -42   2  -1    0.10    0.12
  42   2   1   -0.12    0.12
  42   2   1   -0.05    0.11
  42   2   1    0.17    0.16
 -42   2  -1    0.06    0.12
 -42   2  -1    0.05    0.12
  44  -2   1    0.01    0.11
 -44  -2  -1    0.18    0.16
  44  -2   1    0.10    0.14
  44  -2   1    0.15    0.14
 -44  -2  -1   -0.19    0.10
  44  -2   1    0.10    0.14
 -44  -2  -1    0.08    0.15
 -44   2  -1   -0.10    0.10
  44   2   1    0.00    0.14
 -44   2  -1    0.13    0.12
  44   2   1   -0.03    0.13
 -44   2  -1   -0.15    0.09
  44   2   1   -0.10    0.11
 -46  -2  -1    0.06    0.12
 -46  -2  -1    0.15    0.18
  46  -2   1    0.10    0.14
  46  -2   1    0.21    0.18
  46   2   1    0.18    0.16
 -46   2  -1    0.20    0.15
 -46   2  -1    0.06    0.13
  46   2   1   -0.13    0.11
 -45  -3   1    0.03    0.14
  45  -3  -1    0.01    0.12
 -45  -3   1    0.20    0.18
  45  -3  -1    0.39    0.19
 -45  -3   1    0.16    0.16
  45  -3  -1   -0.14    0.11
 -45   3   1    0.00    0.13
  45   3  -1    0.08    0.16
 -45   3   1   -0.08    0.12
 -45   3   1   -0.12    0.11
  45   3  -1   -0.08    0.13
  45   3  -1   -0.13    0.12
  43  -3  -1    0.73    0.17
 -43  -3   1    0.44    0.16
  43  -3  -1    0.25    0.15
 -43  -3   1    0.41    0.18
 -43  -3   1    0.57    0.17
 -43  -3   1    0.55    0.20
  43  -3  -1    0.72    0.22
 -43   3   1    0.29    0.14
  43   3  -1    0.34    0.16
 -43   3   1    0.41    0.15
 -43   3   1    0.68    0.18
  43   3  -1    0.53    0.20
  43   3  -1    0.31    0.18
  41  -3  -1    0.03    0.11
 -41  -3   1   -0.01    0.13
  41  -3  -1   -0.10    0.10
 -41  -3   1    0.26    0.13
 -41  -3   1    0.18    0.13
 -41  -3   1   -0.01    0.14
  41  -3  -1   -0.05    0.10
  41  -3  -1    0.15    0.15
  41   3  -1   -0.07    0.12
 -41   3   1    0.20    0.12
 -41   3   1    0.22    0.13
  41   3  -1    0.09    0.15
 -41   3   1    0.15    0.13
  41   3  -1    0.18    0.16
  39  -3  -1    0.19    0.12
 -39  -3   1    0.13    0.14
 -39  -3   1    0.10    0.13
  39  -3  -1    0.24    0.12
  39  -3  -1    0.35    0.14
 -39  -3   1    0.25    0.13
  39  -3  -1    0.08    0.14
 -39  -3   1    0.09    0.11
  39  -3  -1    0.22    0.07
 -39   3   1    0.36    0.14
  39   3  -1    0.22    0.08
 -39   3   1    0.15    0.11
 -39   3   1    0.20    0.13
  39   3  -1    0.05    0.11
  39   3  -1    0.15    0.15
  39   3  -1   -0.02    0.12
  37  -3  -1    0.11    0.11
 -37  -3   1    0.38    0.16
  37  -3  -1    0.24    0.11
 -37  -3   1    0.34    0.08
 -37  -3   1    0.06    0.11
 -37  -3   1    0.38    0.16
  37  -3  -1    0.23    0.07
  37  -3  -1    0.09    0.10
  37  -3  -1    0.22    0.14
 -37  -3   1    0.18    0.25
 -37  -3   1    0.12    0.13
 -37   3   1    0.00    0.21
 -37   3   1    0.24    0.10
 -37   3   1    0.09    0.10
 -37   3   1    0.13    0.11
  37   3  -1    0.14    0.11
  37   3  -1    0.32    0.08
  37   3  -1    0.26    0.14
 -37   3   1    0.30    0.10
 -37   3   1    0.14    0.12
  35  -3  -1    0.21    0.12
  35  -3  -1    0.20    0.08
  35  -3  -1    0.18    0.14
  35  -3  -1    0.24    0.09
 -35  -3   1   -0.12    0.18
 -35  -3   1    0.04    0.10
  35  -3  -1    0.15    0.10
 -35  -3   1    0.32    0.12
 -35  -3   1    0.36    0.14
 -35  -3   1    0.04    0.06
 -35  -3   1   -0.06    0.09
  35   3  -1    0.01    0.10
  35   3  -1    0.08    0.04
 -35   3   1    0.00    0.09
 -35   3   1    0.09    0.05
 -35   3   1    0.29    0.23
  35   3  -1    0.15    0.11
 -35   3   1    0.21    0.10
  35   3  -1    0.06    0.13
 -35   3   1    0.15    0.09
 -35   3   1    0.11    0.10
  35   3  -1    0.18    0.13
 -33  -3   1    0.13    0.05
 -33  -3   1    0.28    0.14
  33  -3  -1    0.14    0.05
 -33  -3   1    0.13    0.21
  33  -3  -1    0.39    0.11
  33  -3  -1    0.17    0.06
 -33  -3   1    0.29    0.14
 -33  -3   1    0.28    0.10
  33  -3  -1    0.20    0.13
  33  -3  -1    0.14    0.09
  33  -3  -1    0.08    0.10
 -33  -3   1    0.22    0.11
 -33   3   1    0.09    0.09
 -33   3   1    0.02    0.19
 -33   3   1    0.30    0.10
  33   3  -1    0.18    0.13
  33   3  -1    0.10    0.04
  33   3  -1    0.24    0.07
  33   3  -1    0.14    0.10
 -33   3   1    0.12    0.10
 -33   3   1    0.36    0.12
 -33   3   1    0.12    0.05
  33   3  -1    0.04    0.11
 -33   3   1    0.08    0.09
  33   3  -1    0.15    0.09
  31  -3  -1    0.43    0.10
 -31  -3   1    0.61    0.16
 -31  -3   1    0.58    0.07
  31  -3  -1    0.41    0.07
 -31  -3   1    0.47    0.12
  31  -3  -1    0.69    0.13
 -31  -3   1    0.47    0.12
  31  -3  -1    0.47    0.06
 -31  -3   1    1.07    0.34
 -31  -3   1    0.47    0.15
  31  -3  -1    0.23    0.14
  31  -3  -1    0.38    0.12
 -31   3   1    0.54    0.12
  31   3  -1    0.49    0.13
 -31   3   1    0.58    0.13
  31   3  -1    0.43    0.15
  31   3  -1    0.37    0.05
 -31   3   1    0.32    0.11
 -31   3   1    0.63    0.26
 -31   3   1    0.64    0.12
  31   3  -1    0.16    0.12
 -31   3   1    0.69    0.15
  31   3  -1    0.52    0.12
  31   3  -1    0.45    0.07
 -31   3   1    0.44    0.06
  29  -3  -1    0.21    0.10
  29  -3  -1    0.35    0.10
 -29  -3   1    0.21    0.10
  29  -3  -1    0.21    0.08
  29  -3  -1    0.88    0.30
  29  -3  -1    0.35    0.05
  29  -3  -1    0.56    0.12
 -29  -3   1    0.21    0.12
 -29  -3   1    0.28    0.06
 -29  -3   1    0.27    0.12
 -29  -3   1    0.72    0.27
  29  -3  -1    0.28    0.06
  29  -3  -1    0.32    0.13
 -29  -3   1    0.23    0.09
 -29   3   1    0.33    0.20
  29   3  -1    0.29    0.04
 -29   3   1    0.47    0.12
 -29   3   1    0.26    0.09
 -29   3   1    0.27    0.10
 -29   3   1    0.24    0.11
 -29   3   1    0.28    0.10
  29   3  -1    0.25    0.18
 -29   3   1    0.38    0.24
 -29   3   1    0.41    0.06
 -29   3   1    0.33    0.10
  29   3  -1    0.34    0.13
  29   3  -1    0.30    0.10
  29   3  -1    0.26    0.08
  29   3  -1    0.28    0.06
  29   3  -1    0.03    0.11
  27  -3  -1    0.13    0.07
  27  -3  -1    0.23    0.12
  27  -3  -1   -0.44    0.13
  27  -3  -1    0.12    0.08
  27  -3  -1    0.13    0.09
 -27  -3   1    0.01    0.09
 -27  -3   1    0.16    0.09
  27  -3  -1    0.15    0.05
 -27  -3   1   -0.25    0.14
 -27  -3   1    0.05    0.04
 -27  -3   1   -0.04    0.08
 -27  -3   1    0.26    0.09
  27   3  -1    0.10    0.07
 -27   3   1   -0.02    0.07
 -27   3   1    0.04    0.19
 -27   3   1    0.12    0.08
 -27   3   1    0.14    0.09
 -27   3   1    0.08    0.08
  27   3  -1    0.16    0.09
 -27   3   1    0.15    0.07
  27   3  -1    0.06    0.05
 -27   3   1    0.06    0.04
 -27   3   1    0.05    0.09
  27   3  -1    0.05    0.10
  27   3  -1    0.07    0.03
  27   3  -1    0.28    0.18
  27   3  -1    0.13    0.07
 -27   3   1    0.19    0.17
  27   3  -1   -0.10    0.08
 -25  -3   1    1.10    0.09
 -25  -3   1    1.41    0.20
  25  -3  -1    1.34    0.10
 -25  -3   1    1.51    0.20
 -25  -3   1    1.42    0.15
  25  -3  -1    1.44    0.19
 -25  -3   1    1.54    0.18
  25  -3  -1    1.17    0.17
  25  -3  -1    1.23    0.16
 -25  -3   1    0.83    0.16
 -25  -3   1    1.70    0.32
 -25  -3   1    1.26    0.06
  25  -3  -1    0.95    0.27
  25  -3  -1    1.09    0.12
  25  -3  -1    1.34    0.14
 -25  -3   1    1.22    0.12
  25  -3  -1    1.17    0.16
 -25   3   1    1.22    0.08
 -25   3   1    1.15    0.15
 -25   3   1    1.34    0.17
 -25   3   1    1.02    0.14
  25   3  -1    1.15    0.14
  25   3  -1    1.13    0.18
 -25   3   1    1.24    0.13
  25   3  -1    1.28    0.19
 -25   3   1    1.43    0.17
 -25   3   1    0.88    0.14
  25   3  -1    1.03    0.12
  25   3  -1    1.13    0.24
  25   3  -1    0.82    0.13
  25   3  -1    1.37    0.17
 -25   3   1    1.53    0.32
  25   3  -1    1.17    0.07
  25   3  -1    1.23    0.10
 -25   3   1    0.81    0.23
 -25   3   1    1.13    0.14
 -23  -3   1    0.80    0.12
  23  -3  -1    0.79    0.13
 -23  -3   1    0.86    0.12
  23  -3  -1    0.73    0.10
 -23  -3   1    0.78    0.14
 -23  -3   1    0.79    0.12
 -23  -3   1    0.87    0.08
  23  -3  -1    0.73    0.10
 -23  -3   1    0.93    0.13
  23  -3  -1    0.92    0.15
 -23  -3   1    0.63    0.13
 -23  -3   1    0.99    0.26
  23  -3  -1    0.64    0.07
  23  -3  -1    0.63    0.13
  23  -3  -1    0.68    0.24
 -23  -3   1    0.77    0.10
 -23  -3   1    0.78    0.15
 -23  -3   1    1.19    0.18
  23  -3  -1    0.71    0.13
  23  -3  -1    0.85    0.13
  23  -3  -1    0.95    0.14
 -23  -3   1    0.80    0.05
 -23   3   1    0.59    0.09
  23   3  -1    0.52    0.13
  23   3  -1    0.57    0.09
 -23   3   1    0.79    0.12
  23   3  -1    0.73    0.10
  23   3  -1    0.75    0.20
 -23   3   1    0.63    0.13
 -23   3   1    0.91    0.26
 -23   3   1    0.59    0.11
 -23   3   1    0.76    0.07
 -23   3   1    0.72    0.22
 -23   3   1    0.70    0.12
  23   3  -1    0.83    0.08
  23   3  -1    0.74    0.12
  23   3  -1    0.76    0.12
  23   3  -1    0.71    0.11
  23   3  -1    0.83    0.06
 -23   3   1    0.60    0.10
 -23   3   1    0.88    0.14
  23   3  -1    0.79    0.15
 -23   3   1    0.73    0.11
  23   3  -1    0.65    0.05
  23   3  -1    0.84    0.13
 -23   3   1    0.67    0.13
  21  -3  -1    1.19    0.16
  21  -3  -1    1.28    0.08
 -21  -3   1    1.31    0.15
 -21  -3   1    1.28    0.13
 -21  -3   1    1.64    0.17
 -21  -3   1    1.39    0.07
 -21  -3   1    1.28    0.08
 -21  -3   1    1.32    0.11
  21  -3  -1    1.42    0.16
  21  -3  -1    1.48    0.17
 -21  -3   1    1.42    0.15
 -21  -3   1    0.91    0.24
  21  -3  -1    1.37    0.09
 -21  -3   1    1.30    0.17
  21  -3  -1    1.33    0.16
  21  -3  -1    1.19    0.12
 -21  -3   1    1.07    0.14
  21  -3  -1    1.47    0.28
  21  -3  -1    1.18    0.12
  21  -3  -1    1.39    0.12
  21  -3  -1    1.33    0.16
 -21   3   1    1.34    0.17
  21   3  -1    1.18    0.14
 -21   3   1    1.36    0.08
 -21   3   1    1.25    0.14
  21   3  -1    1.38    0.08
 -21   3   1    1.28    0.15
 -21   3   1    1.40    0.09
  21   3  -1    1.22    0.19
  21   3  -1    1.27    0.12
 -21   3   1    1.26    0.16
 -21   3   1    1.48    0.12
  21   3  -1    1.39    0.12
  21   3  -1    1.53    0.16
 -21   3   1    1.57    0.26
 -21   3   1    1.83    0.32
  21   3  -1    1.34    0.14
 -21   3   1    1.27    0.15
  21   3  -1    1.22    0.14
  21   3  -1    1.50    0.09
 -21   3   1    1.58    0.19
  21   3  -1    1.75    0.27
 -21   3   1    1.11    0.12
 -21   3   1    1.61    0.17
  21   3  -1    1.32    0.06
  19  -3  -1    1.90    0.14
  19  -3  -1    1.99    0.13
 -19  -3   1    1.94    0.16
  19  -3  -1    1.83    0.16
  19  -3  -1    1.78    0.13
 -19  -3   1    1.60    0.14
 -19  -3   1    2.06    0.15
 -19  -3   1    2.36    0.32
  19  -3  -1    1.89    0.10
 -19  -3   1    1.87    0.10
  19  -3  -1    2.06    0.10
  19  -3  -1    2.01    0.16
  19  -3  -1    1.95    0.21
 -19  -3   1    1.81    0.13
  19  -3  -1    2.00    0.18
 -19  -3   1    2.17    0.17
 -19  -3   1    1.90    0.10
 -19  -3   1    1.80    0.14
  19  -3  -1    1.79    0.18
  19  -3  -1    1.94    0.30
 -19  -3   1    2.49    0.23
  19  -3  -1    2.04    0.16
 -19  -3   1    1.95    0.08
 -19  -3   1    2.35    0.22
 -19   3   1    1.90    0.10
 -19   3   1    1.93    0.14
  19   3  -1    2.11    0.21
 -19   3   1    1.56    0.25
  19   3  -1    2.14    0.14
  19   3  -1    1.94    0.11
 -19   3   1    1.85    0.09
  19   3  -1    2.27    0.17
  19   3  -1    1.87    0.15
  19   3  -1    1.89    0.18
  19   3  -1    1.88    0.19
 -19   3   1    2.00    0.20
  19   3  -1    1.89    0.15
 -19   3   1    1.92    0.13
 -19   3   1    1.83    0.15
 -19   3   1    1.94    0.30
  19   3  -1    2.03    0.16
  19   3  -1    1.77    0.26
  19   3  -1    1.80    0.08
  19   3  -1    1.91    0.09
 -19   3   1    1.97    0.16
 -19   3   1    2.09    0.15
 -17  -3   1    0.34    0.08
 -17  -3   1    0.46    0.04
  17  -3  -1    0.31    0.04
  17  -3  -1    0.37    0.10
  17  -3  -1    0.30    0.04
 -17  -3   1    0.40    0.08
  17  -3  -1    0.47    0.09
 -17  -3   1    0.36    0.05
  17  -3  -1    0.40    0.07
  17  -3  -1    0.35    0.09
  17  -3  -1    0.36    0.09
 -17  -3   1    0.44    0.07
 -17  -3   1    0.39    0.08
  17  -3  -1    0.35    0.08
 -17  -3   1    0.42    0.08
 -17  -3   1    0.41    0.16
 -17  -3   1    0.38    0.04
 -17  -3   1    0.23    0.08
  17  -3  -1    0.41    0.08
 -17  -3   1    0.47    0.09
  17  -3  -1    0.28    0.07
 -17  -3   1    0.67    0.11
  17  -3  -1    0.40    0.16
 -17  -3   1    0.44    0.10
  17  -3  -1    0.41    0.09
  17   3  -1    0.39    0.07
 -17   3   1    0.37    0.08
 -17   3   1    0.31    0.13
 -17   3   1    0.47    0.08
  17   3  -1    0.33    0.08
  17   3  -1    0.32    0.09
 -17   3   1    0.37    0.04
 -17   3   1    0.52    0.11
  17   3  -1    0.52    0.09
 -17   3   1    0.30    0.06
  17   3  -1    0.29    0.03
  17   3  -1    0.26    0.09
 -17   3   1    0.42    0.08
  17   3  -1    0.22    0.07
  17   3  -1    0.33    0.07
  17   3  -1    0.47    0.06
  17   3  -1    0.33    0.03
 -17   3   1    0.51    0.05
 -17   3   1    0.62    0.19
  17   3  -1    0.58    0.09
 -17   3   1    0.44    0.08
  17   3  -1    0.40    0.15
 -17   3   1    0.33    0.08
 -15  -3   1   64.89    2.02
  15  -3  -1   66.87    2.32
  15  -3  -1   66.93    2.13
 -15  -3   1   63.89    2.11
 -15  -3   1   65.42    2.14
 -15  -3   1   63.12    2.08
  15  -3  -1   61.55    2.13
 -15  -3   1   65.89    2.13
  15  -3  -1   62.98    2.28
  15  -3  -1   63.19    2.08
 -15  -3   1   66.98    2.31
  15  -3  -1   64.15    2.03
 -15  -3   1   65.53    2.03
  15  -3  -1   64.93    2.07
 -15  -3   1   64.75    2.06
  15  -3  -1   66.59    2.11
 -15  -3   1   58.93    2.04
  15  -3  -1   62.26    2.13
  15  -3  -1   61.84    2.03
 -15  -3   1   63.30    2.09
  15   3  -1   63.84    2.11
  15   3  -1   64.37    2.07
 -15   3   1   64.06    2.13
  15   3  -1   64.32    2.08
 -15   3   1   63.18    2.08
 -15   3   1   62.90    2.03
  15   3  -1   64.63    2.10
 -15   3   1   64.90    2.13
  15   3  -1   64.71    2.01
 -15   3   1   66.82    2.27
  15   3  -1   63.06    2.03
 -15   3   1   64.61    2.07
  15   3  -1   67.71    2.27
 -15   3   1   63.50    2.11
  15   3  -1   64.91    2.14
  15   3  -1   62.54    2.02
 -15   3   1   65.66    2.32
 -13  -3   1    0.02    0.02
 -13  -3   1   -0.05    0.04
  13  -3  -1    0.03    0.04
 -13  -3   1    0.08    0.05
 -13  -3   1    0.02    0.05
 -13  -3   1    0.01    0.04
 -13  -3   1    0.06    0.04
 -13  -3   1    0.06    0.05
  13  -3  -1    0.08    0.06
  13  -3  -1    0.02    0.12
 -13  -3   1    0.00    0.04
  13  -3  -1    0.01    0.04
  13  -3  -1    0.08    0.05
  13  -3  -1    0.05    0.05
  13  -3  -1    0.00    0.04
  13  -3  -1    0.09    0.11
 -13  -3   1    0.02    0.02
  13  -3  -1    0.01    0.04
 -13  -3   1    0.01    0.04
  13  -3  -1    0.07    0.06
 -13  -3   1   -0.02    0.05
  13  -3  -1    0.01    0.05
  13  -3  -1   -0.01    0.02
 -13  -3   1    0.01    0.02
  13  -3  -1    0.04    0.02
 -13  -3   1   -0.09    0.11
  13   3  -1    0.03    0.05
 -13   3   1   -0.02    0.04
 -13   3   1   -0.07    0.09
  13   3  -1    0.04    0.06
  13   3  -1    0.04    0.05
 -13   3   1    0.07    0.06
  13   3  -1    0.02    0.06
  13   3  -1    0.02    0.03
  13   3  -1    0.08    0.05
 -13   3   1    0.03    0.02
 -13   3   1    0.04    0.05
  13   3  -1    0.02    0.01
 -13   3   1    0.11    0.12
 -13   3   1    0.03    0.05
  13   3  -1    0.05    0.05
  13   3  -1    0.07    0.04
 -13   3   1    0.04    0.02
 -13   3   1   -0.06    0.04
 -13   3   1    0.06    0.05
 -13   3   1    0.01    0.04
  13   3  -1    0.04    0.02
  13   3  -1   -0.04    0.04
  11  -3  -1   57.89    1.93
 -11  -3   1   59.43    1.88
  11  -3  -1   59.40    2.07
 -11  -3   1   57.80    2.08
  11  -3  -1   58.15    1.88
 -11  -3   1   59.01    1.89
  11  -3  -1   58.42    1.93
  11  -3  -1   57.45    1.93
 -11  -3   1   58.49    1.94
  11  -3  -1   58.84    1.92
 -11  -3   1   58.64    1.90
  11  -3  -1   58.90    1.84
  11  -3  -1   59.56    2.09
 -11  -3   1   56.24    1.84
 -11  -3   1   58.27    1.82
 -11  -3   1   57.12    1.84
  11  -3  -1   56.26    1.84
  11  -3  -1   59.11    1.88
 -11  -3   1   59.55    1.92
  11   3  -1   55.78    1.85
 -11   3   1   60.04    1.88
 -11   3   1   56.03    1.84
 -11   3   1   59.18    1.91
 -11   3   1   62.88    2.06
  11   3  -1   59.22    1.82
 -11   3   1   59.30    2.08
  11   3  -1   57.26    1.84
  11   3  -1   58.92    1.89
 -11   3   1   57.54    1.84
  11   3  -1   58.46    1.91
 -11   3   1   58.63    1.93
 -11   3   1   58.34    1.93
  11   3  -1   60.43    2.05
  11   3  -1   57.50    1.88
 -11   3   1   57.81    1.89
  -9  -3   1    1.04    0.11
  -9  -3   1    1.10    0.06
   9  -3  -1    1.42    0.13
  -9  -3   1    1.23    0.13
  -9  -3   1    1.26    0.12
   9  -3  -1    1.20    0.10
  -9  -3   1    1.33    0.07
  -9  -3   1    1.28    0.09
  -9  -3   1    1.29    0.10
   9  -3  -1    0.90    0.18
   9  -3  -1    1.14    0.06
   9  -3  -1    1.29    0.09
  -9  -3   1    1.13    0.12
  -9  -3   1    1.06    0.19
   9  -3  -1    1.21    0.13
  -9  -3   1    1.14    0.09
   9  -3  -1    1.16    0.07
   9  -3  -1    1.01    0.11
   9  -3  -1    1.27    0.09
   9  -3  -1    1.16    0.12
   9  -3  -1    1.22    0.19
  -9  -3   1    1.22    0.12
  -9  -3   1    1.28    0.05
   9  -3  -1    1.20    0.13
  -9   3   1    1.13    0.06
   9   3  -1    1.27    0.11
  -9   3   1    1.20    0.09
  -9   3   1    1.36    0.10
   9   3  -1    1.12    0.09
   9   3  -1    1.17    0.05
   9   3  -1    1.22    0.10
   9   3  -1    0.96    0.10
   9   3  -1    1.24    0.06
  -9   3   1    1.15    0.18
  -9   3   1    1.06    0.12
  -9   3   1    1.42    0.13
  -9   3   1    1.24    0.10
  -9   3   1    1.23    0.06
   9   3  -1    1.18    0.10
  -9   3   1    1.28    0.12
  -9   3   1    1.04    0.12
   9   3  -1    1.01    0.12
   9   3  -1    1.00    0.12
  -9   3   1    0.94    0.10
   9   3  -1    1.09    0.20
   9   3  -1    1.10    0.09
   9   3  -1    1.01    0.17
   9   3  -1    1.04    0.11
  -7  -3   1    0.83    0.11
  -7  -3   1    0.94    0.10
   7  -3  -1    0.94    0.08
  -7  -3   1    0.80    0.05
  -7  -3   1    0.78    0.08
   7  -3  -1    0.68    0.07
   7  -3  -1    0.63    0.08
  -7  -3   1    0.78    0.08
   7  -3  -1    0.93    0.11
   7  -3  -1    0.94    0.18
  -7  -3   1    0.69    0.09
  -7  -3   1    0.95    0.10
   7  -3  -1    0.61    0.09
   7  -3  -1    0.89    0.05
   7  -3  -1    0.90    0.06
   7  -3  -1    0.77    0.16
   7  -3  -1    0.69    0.10
   7  -3  -1    0.96    0.11
  -7  -3   1    0.83    0.04
  -7  -3   1    0.96    0.06
  -7  -3   1    0.87    0.10
  -7  -3   1    0.93    0.17
  -7   3   1    0.94    0.10
   7   3  -1    0.80    0.05
  -7   3   1    0.99    0.11
   7   3  -1    0.60    0.08
  -7   3   1    0.69    0.08
   7   3  -1    0.83    0.04
  -7   3   1    0.58    0.08
   7   3  -1    0.74    0.08
   7   3  -1    0.83    0.11
  -7   3   1    0.79    0.09
  -7   3   1    0.76    0.05
  -7   3   1    0.79    0.16
   7   3  -1    0.70    0.16
   7   3  -1    0.81    0.09
   7   3  -1    0.99    0.10
  -7   3   1    0.69    0.15
  -7   3   1    0.75    0.07
   7   3  -1    0.82    0.11
  -7   3   1    0.75    0.09
   7   3  -1    0.89    0.16
  -7   3   1    0.86    0.05
   7   3  -1    0.83    0.06
   7   3  -1    0.86    0.10
   7   3  -1    0.71    0.08
   7   3  -1    0.71    0.08
  -5  -3   1   35.68    1.13
   5  -3  -1   35.19    1.14
   5  -3  -1   35.26    1.21
   5  -3  -1   35.99    1.34
  -5  -3   1   37.12    1.35
  -5  -3   1   34.70    1.19
  -5  -3   1   36.11    1.18
  -5  -3   1   35.03    1.20
  -5  -3   1   35.70    1.22
   5  -3  -1   34.69    1.32
   5  -3  -1   36.08    1.18
   5  -3  -1   36.76    1.14
   5  -3  -1   37.63    1.21
  -5  -3   1   36.92    1.19
  -5  -3   1   36.47    1.34
  -5  -3   1   35.06    1.14
  -5  -3   1   35.08    1.14
   5  -3  -1   35.20    1.17
   5  -3  -1   34.84    1.21
   5  -3  -1   36.22    1.19
  -5  -3   1   35.06    1.21
  -5  -3   1   36.83    1.21
  -5   3   1   35.32    1.20
  -5   3   1   35.06    1.22
  -5   3   1   37.10    1.33
  -5   3   1   36.58    1.34
   5   3  -1   35.66    1.21
  -5   3   1   35.63    1.14
  -5   3   1   36.36    1.21
   5   3  -1   35.65    1.19
  -5   3   1   35.64    1.17
  -5   3   1   36.62    1.14
   5   3  -1   36.09    1.14
   5   3  -1   36.28    1.14
   5   3  -1   35.04    1.17
  -5   3   1   35.65    1.20
   5   3  -1   36.76    1.19
   5   3  -1   36.32    1.22
   5   3  -1   34.30    1.31
  -5   3   1   36.78    1.20
   5   3  -1   35.24    1.18
  -5   3   1   37.20    1.21
   5   3  -1   36.30    1.22
   5   3  -1   36.70    1.35
   5   3  -1   35.63    1.20
   5   3  -1   37.42    1.18
  -3  -3   1    2.36    0.09
   3  -3  -1    2.41    0.14
  -3  -3   1    2.40    0.15
  -3  -3   1    2.27    0.14
  -3  -3   1    2.62    0.14
   3  -3  -1    2.64    0.18
  -3  -3   1    2.11    0.24
   3  -3  -1    2.50    0.13
   3  -3  -1    2.41    0.10
   3  -3  -1    2.62    0.26
   3  -3  -1    2.45    0.16
  -3  -3   1    2.38    0.15
   3  -3  -1    2.31    0.14
  -3  -3   1    2.67    0.27
  -3  -3   1    2.35    0.10
  -3  -3   1    2.25    0.14
  -3  -3   1    2.50    0.16
  -3  -3   1    2.34    0.10
  -3  -3   1    2.37    0.15
   3  -3  -1    2.44    0.16
  -3  -3   1    2.31    0.13
   3  -3  -1    2.58    0.10
   3  -3  -1    2.58    0.13
   3  -3  -1    2.03    0.24
   3   3  -1    2.24    0.15
  -3   3   1    2.47    0.13
  -3   3   1    2.31    0.14
  -3   3   1    2.30    0.24
   3   3  -1    2.47    0.14
  -3   3   1    2.27    0.15
  -3   3   1    2.30    0.13
  -3   3   1    2.52    0.10
   3   3  -1    2.57    0.26
  -3   3   1    2.78    0.27
   3   3  -1    2.47    0.13
  -3   3   1    2.18    0.15
   3   3  -1    2.21    0.25
   3   3  -1    2.26    0.13
  -3   3   1    2.26    0.14
   3   3  -1    2.66    0.16
   3   3  -1    2.26    0.14
  -3   3   1    2.53    0.15
   3   3  -1    2.45    0.10
   3   3  -1    2.33    0.16
   3   3  -1    2.44    0.10
  -3   3   1    2.51    0.10
   1  -3  -1    8.43    0.35
   1  -3  -1    8.68    0.34
   1  -3  -1    8.87    0.36
   1  -3  -1    8.40    0.35
   1  -3  -1    8.61    0.45
   1  -3  -1    8.60    0.34
  -1  -3   1    8.66    0.45
   1  -3  -1    8.46    0.34
   1  -3  -1    8.49    0.29
   1  -3  -1    8.43    0.45
  -1  -3   1    8.60    0.36
  -1  -3   1    8.01    0.33
   1  -3  -1    8.46    0.29
  -1  -3   1    8.69    0.29
   1  -3  -1    8.15    0.35
  -1  -3   1    8.92    0.33
  -1  -3   1    7.79    0.44
   1  -3  -1    8.21    0.32
  -1  -3   1    8.15    0.32
   1  -3  -1    8.39    0.33
  -1  -3   1    8.27    0.35
  -1  -3   1    8.62    0.34
  -1  -3   1    8.52    0.29
  -1  -3   1    8.54    0.36
  -1  -3   1    8.20    0.37
   1   3  -1    8.58    0.32
   1   3  -1    8.76    0.33
   1   3  -1    8.55    0.32
   1   3  -1    8.79    0.38
  -1   3   1    7.84    0.44
  -1   3   1    8.25    0.34
   1   3  -1    7.42    0.43
   1   3  -1    8.54    0.35
   1   3  -1    8.83    0.29
  -1   3   1    8.58    0.35
  -1   3   1    8.89    0.32
  -1   3   1    8.61    0.45
   1   3  -1    8.25    0.29
   1   3  -1    8.86    0.35
  -1   3   1    8.39    0.35
  -1   3   1    8.47    0.29
  -1   3   1    8.42    0.34
   1   3  -1    8.26    0.44
  -1   3   1    8.77    0.32
  -1   3   1    8.87    0.35
  -1   3   1    8.73    0.29
  -1  -3  -1   42.81    1.44
  -1  -3  -1   44.33    1.45
  -1  -3  -1   44.76    1.43
   1  -3   1   44.48    1.45
  -1  -3  -1   45.34    1.58
   1  -3   1   41.71    1.41
   1  -3   1   42.94    1.43
   1  -3   1   43.98    1.46
   1  -3   1   42.81    1.42
  -1  -3  -1   43.70    1.38
  -1  -3  -1   43.89    1.38
   1  -3   1   45.02    1.46
  -1  -3  -1   45.22    1.46
   1  -3   1   43.56    1.56
  -1  -3  -1   42.59    1.57
   1  -3   1   44.52    1.38
  -1  -3  -1   43.52    1.45
  -1  -3  -1   45.03    1.44
  -1  -3  -1   43.63    1.42
   1  -3   1   44.97    1.58
  -1   3  -1   43.47    1.57
  -1   3  -1   42.39    1.41
   1   3   1   45.50    1.59
  -1   3  -1   45.34    1.58
   1   3   1   44.46    1.38
   1   3   1   41.97    1.38
  -1   3  -1   43.64    1.46
   1   3   1   43.07    1.42
  -1   3  -1   42.89    1.38
  -1   3  -1   42.53    1.42
   1   3   1   43.56    1.57
  -1   3  -1   41.58    1.38
  -1   3  -1   42.99    1.43
  -1   3  -1   43.97    1.46
  -1   3  -1   43.79    1.45
   1   3   1   44.64    1.46
   1   3   1   44.07    1.46
   1   3   1   44.87    1.45
  -3  -3  -1   89.63    2.97
   3  -3   1   86.15    2.96
   5  -3   1    6.03    0.37
   5  -3   1    6.20    0.21
   5  -3   1    6.05    0.25
   5  -3   1    5.71    0.25
  -5  -3  -1    5.96    0.26
  -5  -3  -1    5.97    0.27
  -5  -3  -1    5.97    0.21
   5  -3   1    6.04    0.27
   5  -3   1    6.68    0.28
   5  -3   1    6.14    0.22
  -5  -3  -1    6.01    0.27
  -5  -3  -1    6.19    0.29
   5  -3   1    6.31    0.39
  -5  -3  -1    6.61    0.39
   5  -3   1    6.00    0.27
   5  -3   1    6.06    0.28
  -5  -3  -1    5.80    0.25
   5  -3   1    5.94    0.28
  -5  -3  -1    5.97    0.24
  -5  -3  -1    6.35    0.28
  -5  -3  -1    6.44    0.22
   5   3   1    6.16    0.28
  -5   3  -1    6.12    0.21
  -5   3  -1    6.64    0.28
   5   3   1    6.25    0.21
   5   3   1    5.84    0.25
   5   3   1    6.30    0.27
  -5   3  -1    6.46    0.26
  -5   3  -1    5.93    0.21
   5   3   1    6.26    0.37
  -5   3  -1    6.80    0.39
  -5   3  -1    6.32    0.29
  -5   3  -1    6.15    0.24
   5   3   1    5.71    0.38
   5   3   1    5.80    0.28
   5   3   1    5.92    0.26
   5   3   1    5.77    0.28
   5   3   1    6.14    0.25
   5   3   1    5.96    0.22
  -5   3  -1    5.99    0.26
   5   3   1    6.25    0.28
  -5   3  -1    5.99    0.25
   5   3   1    5.80    0.27
  -5   3  -1    6.44    0.29
  -5   3  -1    6.69    0.28
  -5   3  -1    6.22    0.37
  -5   3  -1    5.95    0.25
  -7  -3  -1    0.67    0.08
  -7  -3  -1    1.06    0.19
   7  -3   1    0.74    0.05
   7  -3   1    0.65    0.09
   7  -3   1    0.65    0.09
  -7  -3  -1    0.85    0.03
  -7  -3  -1    0.82    0.10
   7  -3   1    0.72    0.07
   7  -3   1    0.81    0.10
   7  -3   1    0.83    0.10
   7  -3   1    0.76    0.05
   7  -3   1    0.73    0.09
   7  -3   1    0.83    0.10
   7  -3   1    0.63    0.07
   7  -3   1    0.76    0.15
  -7  -3  -1    0.68    0.09
  -7  -3  -1    0.79    0.09
  -7  -3  -1    0.53    0.09
  -7  -3  -1    0.81    0.05
  -7  -3  -1    0.77    0.05
  -7  -3  -1    0.90    0.10
  -7  -3  -1    0.73    0.07
   7   3   1    0.92    0.11
   7   3   1    0.93    0.10
   7   3   1    0.58    0.09
   7   3   1    0.80    0.11
  -7   3  -1    0.85    0.08
  -7   3  -1    0.63    0.09
  -7   3  -1    0.76    0.05
  -7   3  -1    1.04    0.11
  -7   3  -1    0.88    0.11
   7   3   1    0.78    0.10
   7   3   1    0.76    0.08
  -7   3  -1    0.78    0.05
  -7   3  -1    0.79    0.09
   7   3   1    0.80    0.18
   7   3   1    0.74    0.05
   7   3   1    0.83    0.18
   7   3   1    0.63    0.09
  -7   3  -1    0.45    0.14
  -7   3  -1    0.62    0.16
   7   3   1    0.68    0.09
  -7   3  -1    0.73    0.07
  -7   3  -1    0.84    0.08
   7   3   1    0.68    0.05
  -7   3  -1    0.86    0.09
   7   3   1    0.63    0.07
   9  -3   1    1.86    0.12
  -9  -3  -1    1.97    0.16
   9  -3   1    1.73    0.14
   9  -3   1    1.69    0.14
   9  -3   1    1.82    0.12
   9  -3   1    1.95    0.09
   9  -3   1    1.50    0.23
  -9  -3  -1    1.84    0.25
  -9  -3  -1    2.01    0.09
  -9  -3  -1    1.85    0.13
   9  -3   1    2.20    0.25
   9  -3   1    1.59    0.13
  -9  -3  -1    1.40    0.12
  -9  -3  -1    1.66    0.14
   9  -3   1    1.92    0.14
   9  -3   1    1.96    0.14
  -9  -3  -1    1.92    0.14
  -9  -3  -1    1.89    0.13
   9  -3   1    1.91    0.14
  -9  -3  -1    1.68    0.11
  -9  -3  -1    1.89    0.09
   9  -3   1    1.99    0.14
   9  -3   1    1.74    0.09
  -9  -3  -1    1.73    0.12
  -9  -3  -1    1.73    0.14
  -9   3  -1    1.61    0.14
   9   3   1    1.74    0.13
   9   3   1    1.73    0.12
   9   3   1    1.93    0.09
  -9   3  -1    2.15    0.25
   9   3   1    1.61    0.21
  -9   3  -1    1.65    0.12
  -9   3  -1    1.86    0.12
  -9   3  -1    1.69    0.11
   9   3   1    1.80    0.11
  -9   3  -1    1.68    0.12
   9   3   1    1.73    0.14
   9   3   1    1.86    0.06
   9   3   1    1.58    0.13
  -9   3  -1    1.96    0.13
  -9   3  -1    1.94    0.09
   9   3   1    1.71    0.15
  -9   3  -1    2.02    0.25
  -9   3  -1    1.80    0.09
   9   3   1    1.89    0.14
   9   3   1    1.78    0.12
  -9   3  -1    1.67    0.14
   9   3   1    1.90    0.08
 -11  -3  -1    2.91    0.18
  11  -3   1    2.99    0.19
 -11  -3  -1    3.41    0.16
  11  -3   1    3.04    0.31
  11  -3   1    3.20    0.19
  11  -3   1    3.00    0.18
 -11  -3  -1    3.28    0.14
 -11  -3  -1    3.21    0.17
  11  -3   1    3.21    0.13
  11  -3   1    3.01    0.16
  11  -3   1    3.21    0.16
 -11  -3  -1    3.60    0.19
  11  -3   1    3.35    0.13
  11  -3   1    3.07    0.18
 -11  -3  -1    3.14    0.18
 -11  -3  -1    3.17    0.13
  11  -3   1    3.45    0.20
  11  -3   1    3.69    0.35
 -11  -3  -1    2.87    0.20
 -11  -3  -1    3.61    0.20
 -11  -3  -1    2.99    0.20
  11  -3   1    2.87    0.18
 -11  -3  -1    3.12    0.18
  11  -3   1    2.83    0.18
 -11  -3  -1    3.15    0.32
  11   3   1    3.42    0.14
  11   3   1    3.06    0.18
 -11   3  -1    2.91    0.36
  11   3   1    3.19    0.17
 -11   3  -1    3.19    0.13
  11   3   1    3.08    0.20
  11   3   1    2.74    0.19
 -11   3  -1    3.24    0.20
  11   3   1    2.79    0.18
 -11   3  -1    3.11    0.20
  11   3   1    3.12    0.13
  11   3   1    3.71    0.18
 -11   3  -1    3.14    0.18
 -11   3  -1    3.30    0.16
  11   3   1    3.06    0.16
  11   3   1    3.24    0.28
  11   3   1    3.05    0.19
 -11   3  -1    3.31    0.18
 -11   3  -1    3.28    0.13
 -11   3  -1    3.06    0.30
 -11   3  -1    3.39    0.17
  11   3   1    3.26    0.11
 -11   3  -1    2.97    0.16
 -13  -3  -1    0.17    0.13
  13  -3   1    0.04    0.05
  13  -3   1    0.02    0.04
 -13  -3  -1    0.16    0.06
 -13  -3  -1   -0.01    0.05
 -13  -3  -1    0.10    0.05
  13  -3   1    0.03    0.05
  13  -3   1    0.08    0.06
  13  -3   1    0.14    0.06
 -13  -3  -1    0.03    0.06
  13  -3   1    0.03    0.04
  13  -3   1    0.07    0.05
  13  -3   1    0.02    0.05
 -13  -3  -1    0.01    0.04
  13  -3   1    0.04    0.12
 -13  -3  -1    0.02    0.02
 -13  -3  -1    0.07    0.02
  13  -3   1    0.01    0.12
 -13  -3  -1    0.04    0.04
 -13  -3  -1    0.03    0.05
 -13  -3  -1   -0.01    0.05
  13  -3   1    0.04    0.03
 -13  -3  -1    0.07    0.05
 -13  -3  -1    0.06    0.02
  13  -3   1    0.01    0.02
  13  -3   1    0.01    0.04
 -13   3  -1    0.06    0.04
  13   3   1    0.10    0.03
  13   3   1    0.03    0.05
 -13   3  -1    0.02    0.04
 -13   3  -1   -0.07    0.10
 -13   3  -1    0.11    0.03
  13   3   1    0.09    0.02
 -13   3  -1    0.07    0.05
 -13   3  -1    0.02    0.05
  13   3   1    0.03    0.04
 -13   3  -1    0.06    0.03
  13   3   1    0.03    0.05
  13   3   1    0.06    0.05
 -13   3  -1    0.19    0.07
 -13   3  -1    0.10    0.05
  13   3   1    0.02    0.04
  13   3   1    0.05    0.10
  13   3   1    0.10    0.06
  13   3   1    0.06    0.01
 -13   3  -1    0.10    0.07
 -13   3  -1   -0.03    0.11
  13   3   1   -0.01    0.06
  13   3   1    0.10    0.07
  15  -3   1    1.11    0.10
 -15  -3  -1    1.15    0.13
 -15  -3  -1    1.33    0.13
  15  -3   1    1.18    0.07
 -15  -3  -1    1.11    0.15
 -15  -3  -1    0.99    0.11
 -15  -3  -1    0.93    0.13
  15  -3   1    1.12    0.12
 -15  -3  -1    1.08    0.09
  15  -3   1    1.02    0.10
  15  -3   1    1.21    0.07
  15  -3   1    0.82    0.12
  15  -3   1    1.11    0.13
 -15  -3  -1    1.15    0.12
 -15  -3  -1    1.12    0.13
  15  -3   1    0.98    0.12
 -15  -3  -1    1.28    0.08
 -15  -3  -1    0.95    0.21
  15  -3   1    1.18    0.13
  15  -3   1    1.04    0.13
 -15  -3  -1    1.16    0.05
  15  -3   1    1.20    0.14
 -15  -3  -1    1.01    0.07
  15  -3   1    1.31    0.24
 -15  -3  -1    1.18    0.13
 -15   3  -1    1.32    0.11
 -15   3  -1    1.41    0.16
  15   3   1    1.33    0.13
 -15   3  -1    1.46    0.25
 -15   3  -1    1.11    0.13
 -15   3  -1    1.10    0.21
 -15   3  -1    1.24    0.13
  15   3   1    1.19    0.13
 -15   3  -1    1.18    0.10
  15   3   1    1.28    0.15
  15   3   1    1.14    0.08
  15   3   1    1.17    0.13
  15   3   1    0.90    0.13
  15   3   1    1.04    0.10
 -15   3  -1    1.14    0.11
  15   3   1    1.03    0.11
  15   3   1    1.15    0.20
  15   3   1    1.03    0.05
 -15   3  -1    1.14    0.15
  15   3   1    1.41    0.14
  15   3   1    1.15    0.07
 -15   3  -1    1.23    0.07
 -15   3  -1    1.26    0.07
 -17  -3  -1    0.90    0.12
  17  -3   1    1.17    0.15
 -17  -3  -1    1.01    0.11
  17  -3   1    1.07    0.14
  17  -3   1    0.97    0.10
 -17  -3  -1    0.91    0.07
  17  -3   1    0.90    0.12
 -17  -3  -1    0.88    0.11
  17  -3   1    0.96    0.07
  17  -3   1    0.64    0.11
  17  -3   1    0.76    0.21
  17  -3   1    0.96    0.13
 -17  -3  -1    0.96    0.14
 -17  -3  -1    1.25    0.11
 -17  -3  -1    0.88    0.22
  17  -3   1    0.98    0.12
  17  -3   1    0.83    0.10
 -17  -3  -1    1.01    0.14
 -17  -3  -1    0.81    0.11
 -17  -3  -1    0.91    0.05
  17  -3   1    0.89    0.07
  17  -3   1    1.05    0.14
 -17  -3  -1    0.86    0.12
 -17  -3  -1    0.83    0.11
  17   3   1    0.81    0.11
 -17   3  -1    0.84    0.11
 -17   3  -1    0.72    0.18
  17   3   1    0.87    0.11
 -17   3  -1    1.02    0.14
 -17   3  -1    0.72    0.08
  17   3   1    0.74    0.10
 -17   3  -1    0.89    0.06
  17   3   1    0.99    0.10
  17   3   1    0.93    0.06
  17   3   1    1.08    0.08
 -17   3  -1    1.08    0.24
 -17   3  -1    1.01    0.10
  17   3   1    0.93    0.05
  17   3   1    0.91    0.13
 -17   3  -1    1.22    0.16
  17   3   1    1.12    0.14
  17   3   1    1.04    0.20
 -17   3  -1    1.15    0.12
  17   3   1    0.64    0.12
 -17   3  -1    1.11    0.13
 -17   3  -1    0.99    0.11
  17   3   1    0.98    0.11
 -19  -3  -1    0.30    0.17
  19  -3   1    0.19    0.06
 -19  -3  -1    0.24    0.07
 -19  -3  -1    0.23    0.07
 -19  -3  -1    0.39    0.12
  19  -3   1    0.23    0.17
 -19  -3  -1    0.23    0.08
 -19  -3  -1    0.22    0.04
  19  -3   1    0.36    0.10
 -19  -3  -1    0.26    0.03
  19  -3   1    0.08    0.11
 -19  -3  -1    0.40    0.12
  19  -3   1    0.23    0.04
 -19  -3  -1    0.20    0.07
  19  -3   1    0.33    0.07
 -19  -3  -1    0.22    0.04
 -19  -3  -1    0.17    0.07
 -19  -3  -1    0.35    0.09
  19  -3   1    0.26    0.04
  19  -3   1    0.13    0.06
  19  -3   1    0.14    0.07
  19  -3   1    0.18    0.08
  19  -3   1    0.36    0.09
 -19   3  -1    0.21    0.08
  19   3   1    0.25    0.08
  19   3   1    0.38    0.12
 -19   3  -1   -0.05    0.14
  19   3   1    0.25    0.03
 -19   3  -1    0.30    0.08
 -19   3  -1    0.29    0.07
 -19   3  -1    0.31    0.04
  19   3   1    0.20    0.07
 -19   3  -1    0.28    0.15
  19   3   1    0.22    0.04
 -19   3  -1    0.20    0.04
 -19   3  -1    0.15    0.08
  19   3   1    0.23    0.05
  19   3   1    0.25    0.06
 -19   3  -1    0.28    0.07
 -19   3  -1    0.22    0.08
  19   3   1    0.28    0.07
 -19   3  -1    0.25    0.09
  19   3   1    0.09    0.12
  19   3   1    0.20    0.07
  19   3   1    0.29    0.08
 -21  -3  -1    0.49    0.10
 -21  -3  -1    0.46    0.09
  21  -3   1    0.33    0.07
 -21  -3  -1    0.49    0.10
  21  -3   1    0.43    0.20
 -21  -3  -1    0.45    0.10
 -21  -3  -1    0.46    0.06
  21  -3   1    0.53    0.11
  21  -3   1    0.49    0.09
  21  -3   1    0.41    0.09
 -21  -3  -1    0.41    0.09
 -21  -3  -1    0.40    0.03
  21  -3   1    0.30    0.11
  21  -3   1    0.33    0.09
 -21  -3  -1    0.39    0.19
  21  -3   1    0.36    0.10
 -21  -3  -1    0.50    0.10
  21  -3   1    0.31    0.09
  21  -3   1    0.34    0.05
 -21  -3  -1    0.38    0.05
 -21  -3  -1    0.49    0.13
 -21  -3  -1    0.28    0.11
 -21  -3  -1    0.41    0.07
 -21   3  -1    0.49    0.09
  21   3   1    0.36    0.06
 -21   3  -1    0.32    0.08
  21   3   1    0.30    0.10
 -21   3  -1    0.34    0.08
 -21   3  -1    0.46    0.11
  21   3   1    0.51    0.12
 -21   3  -1    0.38    0.17
  21   3   1    0.47    0.12
 -21   3  -1    0.62    0.13
  21   3   1    0.44    0.10
  21   3   1    0.36    0.07
 -21   3  -1    0.59    0.22
  21   3   1    0.44    0.11
 -21   3  -1    0.52    0.11
 -21   3  -1    0.44    0.05
  21   3   1    0.40    0.16
 -21   3  -1    0.58    0.10
 -21   3  -1    0.44    0.08
 -21   3  -1    0.53    0.06
  21   3   1    0.44    0.09
 -21   3  -1    0.48    0.11
 -23  -3  -1    2.26    0.37
  23  -3   1    2.54    0.25
 -23  -3  -1    2.93    0.11
  23  -3   1    3.07    0.20
 -23  -3  -1    2.26    0.24
 -23  -3  -1    2.89    0.25
  23  -3   1    2.67    0.17
  23  -3   1    2.67    0.14
 -23  -3  -1    2.73    0.23
 -23  -3  -1    2.41    0.16
  23  -3   1    2.47    0.21
 -23  -3  -1    2.67    0.19
 -23  -3  -1    2.69    0.13
  23  -3   1    2.50    0.39
  23  -3   1    2.94    0.21
 -23  -3  -1    2.55    0.21
  23  -3   1    2.52    0.17
 -23   3  -1    2.77    0.13
 -23   3  -1    2.59    0.17
 -23   3  -1    3.18    0.44
  23   3   1    2.64    0.21
 -23   3  -1    2.82    0.19
  23   3   1    2.38    0.24
 -23   3  -1    3.21    0.31
  23   3   1    2.68    0.17
  23   3   1    3.28    0.38
  23   3   1    2.52    0.14
  23   3   1    2.59    0.26
 -23   3  -1    2.89    0.21
  23   3   1    2.48    0.18
 -23   3  -1    2.39    0.18
 -23   3  -1    2.79    0.21
 -23   3  -1    2.91    0.19
 -23   3  -1    2.55    0.34
  23   3   1    2.10    0.21
  23   3   1    2.66    0.10
  25  -3   1    0.11    0.07
  25  -3   1    0.08    0.04
  25  -3   1    0.09    0.06
 -25  -3  -1    0.12    0.08
 -25  -3  -1   -0.18    0.15
  25  -3   1    0.04    0.07
  25  -3   1    0.21    0.19
  25  -3   1   -0.05    0.06
  25  -3   1    0.08    0.10
 -25  -3  -1    0.16    0.09
 -25  -3  -1    0.01    0.09
 -25  -3  -1    0.07    0.04
 -25  -3  -1    0.08    0.09
  25   3   1    0.00    0.06
  25   3   1    0.01    0.04
 -25   3  -1   -0.17    0.13
 -25   3  -1    0.16    0.09
 -25   3  -1    0.31    0.21
  25   3   1   -0.02    0.08
 -25   3  -1    0.01    0.07
 -25   3  -1    0.08    0.08
  25   3   1    0.03    0.06
 -25   3  -1    0.10    0.07
  25   3   1   -0.03    0.22
  25   3   1    0.16    0.10
  25   3   1    0.07    0.02
 -25   3  -1    0.03    0.06
  25   3   1    0.02    0.07
 -25   3  -1    0.09    0.07
 -25   3  -1    0.10    0.04
 -27  -3  -1    0.01    0.07
  27  -3   1    0.14    0.10
  27  -3   1    0.10    0.07
 -27  -3  -1   -0.01    0.04
 -27  -3  -1   -0.04    0.06
 -27  -3  -1   -0.04    0.21
 -27  -3  -1   -0.01    0.08
  27  -3   1    0.06    0.06
 -27  -3  -1    0.16    0.11
  27  -3   1   -0.05    0.07
  27  -3   1   -0.18    0.17
  27  -3   1   -0.05    0.04
 -27   3  -1    0.06    0.08
  27   3   1    0.15    0.11
 -27   3  -1   -0.01    0.06
  27   3   1   -0.15    0.13
 -27   3  -1    0.15    0.18
 -27   3  -1    0.09    0.07
  27   3   1   -0.04    0.07
 -27   3  -1   -0.02    0.07
 -27   3  -1    0.01    0.08
  27   3   1    0.03    0.04
  27   3   1    0.03    0.06
  27   3   1   -0.10    0.07
  27   3   1    0.03    0.02
 -27   3  -1   -0.05    0.07
 -27   3  -1    0.03    0.03
  27   3   1    0.10    0.10
 -29  -3  -1    1.56    0.35
 -29  -3  -1    1.67    0.12
  29  -3   1    1.73    0.12
 -29  -3  -1    1.86    0.21
  29  -3   1    1.69    0.19
 -29  -3  -1    1.49    0.23
  29  -3   1    1.45    0.22
 -29  -3  -1    1.44    0.22
 -29  -3  -1    1.46    0.17
  29  -3   1    1.60    0.19
  29  -3   1    1.66    0.16
 -29   3  -1    1.83    0.18
 -29   3  -1    2.53    0.47
 -29   3  -1    1.83    0.22
 -29   3  -1    1.97    0.23
  29   3   1    2.25    0.27
  29   3   1    1.77    0.21
 -29   3  -1    2.72    0.40
  29   3   1    1.54    0.22
  29   3   1    1.50    0.35
  29   3   1    1.39    0.12
 -29   3  -1    1.73    0.11
 -29   3  -1    1.91    0.20
 -29   3  -1    1.53    0.16
  29   3   1    1.75    0.18
  29   3   1    1.65    0.08
 -31  -3  -1   -0.06    0.08
  31  -3   1    0.09    0.05
 -31  -3  -1    0.02    0.05
  31  -3   1    0.11    0.07
 -31  -3  -1   -0.15    0.20
  31  -3   1    0.01    0.09
  31  -3   1   -0.09    0.10
 -31  -3  -1    0.12    0.09
 -31  -3  -1   -0.01    0.09
  31  -3   1   -0.03    0.08
 -31  -3  -1    0.16    0.11
  31  -3   1    0.02    0.04
 -31   3  -1    0.08    0.08
 -31   3  -1    0.05    0.04
  31   3   1    0.06    0.09
  31   3   1    0.08    0.10
 -31   3  -1    0.08    0.20
  31   3   1    0.09    0.03
  31   3   1   -0.02    0.05
 -31   3  -1   -0.01    0.07
  31   3   1   -0.08    0.09
  31   3   1   -0.13    0.10
 -31   3  -1   -0.07    0.08
 -31   3  -1    0.06    0.07
 -33  -3  -1    1.07    0.10
  33  -3   1    1.52    0.20
 -33  -3  -1    0.64    0.15
  33  -3   1    1.51    0.17
  33  -3   1    1.07    0.18
 -33  -3  -1    0.89    0.20
  33  -3   1    1.22    0.23
 -33  -3  -1    0.93    0.33
 -33  -3  -1    1.43    0.21
  33  -3   1    1.34    0.12
 -33  -3  -1    1.21    0.21
  33   3   1    1.14    0.21
 -33   3  -1    1.23    0.32
 -33   3  -1    1.53    0.17
 -33   3  -1    1.25    0.16
 -33   3  -1    1.39    0.19
  33   3   1    1.19    0.21
 -33   3  -1    1.14    0.19
  33   3   1    1.15    0.08
  33   3   1    1.50    0.21
  33   3   1    1.14    0.12
 -33   3  -1    1.12    0.10
  33   3   1    1.37    0.19
 -35  -3  -1    0.14    0.23
 -35  -3  -1   -0.06    0.08
 -35  -3  -1   -0.01    0.09
  35  -3   1    0.03    0.05
  35  -3   1   -0.04    0.08
  35  -3   1   -0.10    0.07
  35  -3   1    0.06    0.11
 -35  -3  -1   -0.05    0.09
 -35  -3  -1    0.01    0.05
  35  -3   1    0.00    0.11
  35   3   1    0.12    0.15
  35   3   1   -0.08    0.09
 -35   3  -1   -0.13    0.08
  35   3   1   -0.02    0.06
  35   3   1    0.24    0.11
 -35   3  -1   -0.03    0.05
  35   3   1   -0.14    0.11
 -35   3  -1    0.11    0.09
 -35   3  -1   -0.13    0.21
 -37  -3  -1    0.40    0.17
 -37  -3  -1   -0.10    0.23
 -37  -3  -1    0.13    0.12
 -37  -3  -1    0.57    0.18
 -37  -3  -1    0.35    0.08
  37  -3   1    0.21    0.13
  37  -3   1    0.19    0.10
  37  -3   1    0.32    0.17
  37  -3   1    0.07    0.11
  37  -3   1    0.31    0.13
  37   3   1    0.41    0.17
 -37   3  -1    0.29    0.07
  37   3   1    0.28    0.16
 -37   3  -1    0.44    0.14
 -37   3  -1    0.13    0.24
  37   3   1    0.19    0.13
  37   3   1    0.28    0.12
  39  -3   1    0.55    0.14
  39  -3   1    0.39    0.15
  39  -3   1    0.10    0.12
 -39  -3  -1    0.50    0.18
 -39  -3  -1    0.51    0.16
  39  -3   1    0.44    0.19
 -39  -3  -1    0.64    0.19
 -39  -3  -1    0.47    0.15
 -39   3  -1    0.68    0.13
 -39   3  -1    0.20    0.14
  39   3   1    0.57    0.18
 -39   3  -1    0.61    0.48
  39   3   1    0.76    0.17
  39   3   1    0.61    0.19
 -39   3  -1    0.55    0.14
 -39   3  -1    0.32    0.14
 -41  -3  -1   -0.01    0.13
 -41  -3  -1    0.08    0.14
 -41  -3  -1    0.12    0.15
  41  -3   1    0.52    0.19
  41  -3   1    0.24    0.14
 -41  -3  -1    0.23    0.20
  41  -3   1    0.33    0.15
  41  -3   1    0.16    0.11
 -41   3  -1   -0.06    0.10
  41   3   1    0.13    0.14
  41   3   1    0.04    0.13
  41   3   1    0.00    0.16
 -41   3  -1    0.21    0.13
 -41   3  -1    0.18    0.12
 -43  -3  -1    0.26    0.17
  43  -3   1    0.34    0.19
  43  -3   1    0.38    0.16
 -43  -3  -1    0.44    0.20
  43  -3   1    0.21    0.13
 -43  -3  -1    0.76    0.18
  43   3   1    0.18    0.16
 -43   3  -1    0.23    0.15
 -43   3  -1    0.44    0.16
  43   3   1    0.68    0.22
  43   3   1    0.53    0.17
 -43   3  -1    0.37    0.16
 -45  -3  -1    0.17    0.16
  45  -3   1   -0.14    0.09
  45  -3   1    0.30    0.27
 -45  -3  -1    0.04    0.17
  45   3   1    0.01    0.15
  45   3   1   -0.03    0.14
 -45   3  -1   -0.08    0.11
 -45   3  -1    0.25    0.16
 -45   3  -1    0.03    0.13
 -44  -4   1    0.02    0.16
 -44  -4   1    0.27    0.17
  44  -4  -1    0.47    0.20
  44  -4  -1    0.21    0.12
 -44  -4   1    0.11    0.16
  44  -4  -1    0.08    0.14
 -44  -4   1    0.04    0.15
 -44   4   1    0.25    0.15
  44   4  -1    0.39    0.18
  44   4  -1    0.16    0.18
  44   4  -1    0.16    0.17
 -44   4   1    0.06    0.13
 -44   4   1    0.38    0.16
 -42  -4   1    0.40    0.17
  42  -4  -1    0.23    0.12
 -42  -4   1    0.37    0.16
 -42  -4   1    0.36    0.18
 -42  -4   1    0.35    0.18
  42  -4  -1    0.67    0.22
  42  -4  -1    0.28    0.15
 -42   4   1    0.64    0.15
 -42   4   1    0.15    0.13
 -42   4   1    0.40    0.15
  42   4  -1    0.63    0.18
  42   4  -1    0.27    0.21
  42   4  -1    0.28    0.17
 -40  -4   1    0.13    0.14
 -40  -4   1    0.42    0.14
 -40  -4   1    0.12    0.13
  40  -4  -1    0.26    0.16
  40  -4  -1    0.03    0.11
  40  -4  -1    0.08    0.12
 -40  -4   1    0.21    0.16
 -40   4   1   -0.08    0.09
  40   4  -1    0.02    0.13
  40   4  -1    0.07    0.15
 -40   4   1    0.18    0.12
 -40   4   1   -0.13    0.09
  40   4  -1    0.20    0.16
  38  -4  -1    0.18    0.13
  38  -4  -1    0.04    0.11
  38  -4  -1    0.33    0.11
  38  -4  -1    0.09    0.14
 -38  -4   1   -0.01    0.11
 -38  -4   1    0.15    0.20
  38  -4  -1    0.18    0.07
 -38  -4   1   -0.15    0.12
 -38  -4   1    0.22    0.12
 -38   4   1    0.00    0.11
  38   4  -1    0.19    0.08
  38   4  -1    0.25    0.13
  38   4  -1    0.09    0.15
 -38   4   1    0.35    0.14
  38   4  -1    0.37    0.17
 -38   4   1    0.07    0.10
  36  -4  -1    0.47    0.18
 -36  -4   1    0.23    0.27
 -36  -4   1    0.63    0.21
 -36  -4   1    0.53    0.18
 -36  -4   1    0.36    0.17
  36  -4  -1    0.57    0.14
  36  -4  -1    0.37    0.13
  36  -4  -1    0.66    0.13
 -36  -4   1    0.61    0.16
  36  -4  -1    0.42    0.08
 -36   4   1    0.42    0.15
 -36   4   1    0.56    0.13
 -36   4   1    0.87    0.31
 -36   4   1    0.59    0.15
  36   4  -1    0.54    0.18
  36   4  -1    0.48    0.16
  36   4  -1    0.50    0.15
  36   4  -1    0.30    0.08
 -36   4   1    0.58    0.15
 -36   4   1    0.53    0.14
  36   4  -1    0.16    0.14
 -34  -4   1    0.23    0.12
 -34  -4   1    0.23    0.25
  34  -4  -1    0.23    0.11
 -34  -4   1    0.28    0.15
 -34  -4   1    0.25    0.14
 -34  -4   1    0.20    0.12
 -34  -4   1    0.12    0.06
  34  -4  -1    0.31    0.10
  34  -4  -1    0.20    0.10
  34  -4  -1    0.15    0.13
 -34   4   1    0.18    0.06
 -34   4   1    0.13    0.11
  34   4  -1    0.33    0.13
 -34   4   1    0.21    0.23
  34   4  -1    0.26    0.12
 -34   4   1    0.10    0.11
 -34   4   1    0.28    0.12
 -34   4   1    0.25    0.10
  34   4  -1    0.36    0.16
  34   4  -1    0.15    0.12
  34   4  -1    0.18    0.07
 -34   4   1    0.13    0.10
  32  -4  -1    0.67    0.18
 -32  -4   1    0.64    0.16
  32  -4  -1    0.45    0.13
  32  -4  -1    0.62    0.07
 -32  -4   1    0.78    0.32
 -32  -4   1    0.78    0.16
  32  -4  -1    0.83    0.14
 -32  -4   1    0.57    0.17
 -32  -4   1    0.63    0.13
  32  -4  -1    0.55    0.08
  32  -4  -1    0.81    0.13
 -32  -4   1    0.61    0.09
  32   4  -1    0.51    0.17
  32   4  -1    0.66    0.18
  32   4  -1    0.45    0.14
  32   4  -1    0.72    0.09
 -32   4   1    0.46    0.13
  32   4  -1    0.53    0.13
 -32   4   1    0.59    0.15
 -32   4   1    0.61    0.26
  32   4  -1    0.48    0.08
 -32   4   1    0.82    0.17
 -32   4   1    0.66    0.14
 -32   4   1    0.55    0.07
 -32   4   1    0.70    0.13
 -30  -4   1    1.06    0.17
 -30  -4   1    1.06    0.20
  30  -4  -1    1.09    0.15
 -30  -4   1    1.05    0.18
  30  -4  -1    1.21    0.20
 -30  -4   1    1.04    0.20
 -30  -4   1    1.00    0.10
 -30  -4   1    1.07    0.32
  30  -4  -1    1.11    0.17
  30  -4  -1    1.03    0.14
  30  -4  -1    0.95    0.09
 -30   4   1    1.08    0.18
 -30   4   1    0.85    0.08
  30   4  -1    1.02    0.17
 -30   4   1    0.94    0.29
 -30   4   1    0.70    0.14
 -30   4   1    0.83    0.13
  30   4  -1    1.13    0.07
 -30   4   1    1.01    0.16
  30   4  -1    1.22    0.17
  30   4  -1    1.20    0.11
  30   4  -1    1.31    0.23
  30   4  -1    1.38    0.22
 -30   4   1    0.85    0.15
 -28  -4   1    2.23    0.27
 -28  -4   1    1.59    0.21
  28  -4  -1    1.39    0.16
 -28  -4   1    1.76    0.12
  28  -4  -1    1.90    0.21
  28  -4  -1    1.63    0.16
 -28  -4   1    1.63    0.18
 -28  -4   1    1.55    0.24
  28  -4  -1    1.27    0.34
 -28  -4   1    1.39    0.33
  28  -4  -1    1.70    0.12
  28  -4  -1    1.61    0.22
  28  -4  -1    1.81    0.21
  28   4  -1    1.89    0.18
 -28   4   1    1.89    0.21
 -28   4   1    1.45    0.18
 -28   4   1    1.95    0.34
  28   4  -1    1.71    0.19
  28   4  -1    1.82    0.21
 -28   4   1    1.52    0.18
  28   4  -1    1.71    0.08
  28   4  -1    1.70    0.25
  28   4  -1    1.38    0.22
  28   4  -1    1.77    0.13
 -28   4   1    1.58    0.11
  28   4  -1    1.96    0.33
 -28   4   1    1.74    0.20
 -28   4   1    1.31    0.35
 -28   4   1    2.11    0.17
 -26  -4   1    2.74    0.14
 -26  -4   1    2.77    0.26
  26  -4  -1    3.08    0.23
 -26  -4   1    2.15    0.26
  26  -4  -1    2.76    0.18
  26  -4  -1    2.75    0.23
  26  -4  -1    2.54    0.14
 -26  -4   1    2.68    0.20
  26  -4  -1    2.24    0.24
 -26  -4   1    2.75    0.21
 -26  -4   1    2.42    0.27
  26  -4  -1    2.73    0.19
 -26  -4   1    2.57    0.42
 -26   4   1    2.76    0.22
 -26   4   1    2.58    0.22
 -26   4   1    2.84    0.13
  26   4  -1    2.55    0.15
  26   4  -1    2.71    0.28
  26   4  -1    3.19    0.27
 -26   4   1    2.38    0.25
 -26   4   1    2.51    0.18
 -26   4   1    2.08    0.34
 -26   4   1    2.96    0.21
  26   4  -1    2.72    0.38
 -26   4   1    2.65    0.44
  26   4  -1    2.49    0.22
  26   4  -1    2.57    0.11
  24  -4  -1    0.04    0.04
 -24  -4   1   -0.09    0.07
  24  -4  -1    0.01    0.06
 -24  -4   1    0.01    0.09
  24  -4  -1    0.04    0.08
 -24  -4   1   -0.05    0.04
 -24  -4   1   -0.02    0.04
  24  -4  -1   -0.08    0.06
 -24  -4   1    0.08    0.08
  24  -4  -1   -0.15    0.06
 -24  -4   1   -0.18    0.14
 -24  -4   1   -0.03    0.07
  24  -4  -1    0.02    0.06
  24  -4  -1    0.05    0.08
  24  -4  -1    0.03    0.17
 -24  -4   1    0.02    0.08
  24   4  -1    0.00    0.02
 -24   4   1    0.00    0.03
 -24   4   1   -0.05    0.05
  24   4  -1    0.03    0.05
 -24   4   1    0.04    0.06
 -24   4   1    0.06    0.08
  24   4  -1   -0.02    0.07
 -24   4   1   -0.06    0.06
  24   4  -1   -0.02    0.05
 -24   4   1    0.03    0.07
  24   4  -1   -0.04    0.08
 -24   4   1   -0.07    0.06
 -24   4   1   -0.06    0.15
  24   4  -1   -0.08    0.09
  24   4  -1   -0.29    0.11
  24   4  -1    0.03    0.08
 -22  -4   1    7.93    0.44
 -22  -4   1    8.32    0.32
  22  -4  -1    8.36    0.38
  22  -4  -1    8.24    0.42
  22  -4  -1    9.29    0.43
 -22  -4   1    8.20    0.36
  22  -4  -1    9.26    0.42
 -22  -4   1    8.94    0.43
  22  -4  -1    9.12    0.63
 -22  -4   1    8.37    0.39
  22  -4  -1    7.89    0.51
  22  -4  -1    7.73    0.43
 -22  -4   1    8.96    0.30
 -22  -4   1    8.46    0.42
 -22  -4   1    9.46    0.64
 -22  -4   1    7.94    0.44
 -22  -4   1    9.25    0.40
  22  -4  -1    9.08    0.32
  22  -4  -1    8.35    0.36
  22  -4  -1    8.09    0.37
 -22   4   1    8.71    0.31
  22   4  -1    8.59    0.41
 -22   4   1    8.75    0.56
  22   4  -1    8.45    0.45
 -22   4   1    8.64    0.40
  22   4  -1    8.59    0.39
  22   4  -1    8.93    0.45
  22   4  -1    8.86    0.39
 -22   4   1    8.57    0.41
  22   4  -1    7.97    0.36
  22   4  -1    8.60    0.33
 -22   4   1    8.85    0.37
  22   4  -1    9.73    0.58
 -22   4   1    8.75    0.63
  22   4  -1    8.95    0.42
 -22   4   1    8.15    0.38
 -22   4   1    8.28    0.44
  22   4  -1    8.67    0.29
  22   4  -1    8.63    0.45
  20  -4  -1    1.08    0.15
  20  -4  -1    0.90    0.15
  20  -4  -1    0.96    0.11
 -20  -4   1    1.10    0.14
  20  -4  -1    1.09    0.08
 -20  -4   1    0.99    0.16
 -20  -4   1    1.02    0.13
  20  -4  -1    1.09    0.12
 -20  -4   1    0.99    0.16
 -20  -4   1    1.06    0.12
  20  -4  -1    1.08    0.17
  20  -4  -1    1.06    0.14
  20  -4  -1    1.18    0.13
  20  -4  -1    1.11    0.08
  20  -4  -1    1.08    0.17
 -20  -4   1    1.01    0.14
 -20  -4   1    0.98    0.14
 -20  -4   1    1.02    0.08
 -20  -4   1    1.00    0.26
  20  -4  -1    1.00    0.26
 -20  -4   1    0.99    0.06
 -20  -4   1    1.10    0.13
  20  -4  -1    0.92    0.15
  20   4  -1    0.95    0.13
 -20   4   1    1.01    0.13
 -20   4   1    1.02    0.13
  20   4  -1    1.08    0.14
 -20   4   1    0.68    0.24
  20   4  -1    0.80    0.15
 -20   4   1    1.04    0.13
 -20   4   1    1.03    0.13
  20   4  -1    1.12    0.09
  20   4  -1    1.04    0.11
  20   4  -1    1.19    0.14
  20   4  -1    0.87    0.21
  20   4  -1    0.87    0.13
  20   4  -1    1.00    0.07
 -20   4   1    1.54    0.27
 -20   4   1    1.30    0.18
  20   4  -1    0.90    0.16
  20   4  -1    0.93    0.14
 -20   4   1    1.19    0.15
  20   4  -1    1.11    0.06
 -20   4   1    1.19    0.08
 -20   4   1    1.15    0.17
 -18  -4   1    7.55    0.39
  18  -4  -1    7.25    0.54
  18  -4  -1    7.61    0.29
  18  -4  -1    7.12    0.39
  18  -4  -1    7.85    0.34
  18  -4  -1    8.18    0.41
  18  -4  -1    7.31    0.39
  18  -4  -1    6.81    0.51
 -18  -4   1    7.53    0.32
 -18  -4   1    8.17    0.29
  18  -4  -1    6.99    0.38
  18  -4  -1    7.68    0.37
 -18  -4   1    7.41    0.35
 -18  -4   1    7.73    0.37
 -18  -4   1    7.53    0.38
 -18  -4   1    7.66    0.28
 -18  -4   1    7.90    0.35
  18  -4  -1    7.94    0.33
 -18  -4   1    6.51    0.52
 -18  -4   1    7.50    0.37
 -18  -4   1    7.63    0.36
  18  -4  -1    7.62    0.37
 -18  -4   1    7.63    0.27
  18  -4  -1    7.86    0.28
  18   4  -1    7.83    0.29
 -18   4   1    7.60    0.50
  18   4  -1    7.69    0.36
  18   4  -1    7.84    0.37
  18   4  -1    8.32    0.41
  18   4  -1    7.75    0.50
 -18   4   1    6.77    0.38
  18   4  -1    7.91    0.26
 -18   4   1    7.64    0.32
 -18   4   1    7.85    0.28
 -18   4   1    7.93    0.29
  18   4  -1    7.56    0.27
  18   4  -1    7.44    0.34
 -18   4   1    8.43    0.36
 -18   4   1    7.56    0.55
  18   4  -1    7.90    0.37
 -18   4   1    7.49    0.34
 -18   4   1    7.36    0.43
  16  -4  -1    4.40    0.25
 -16  -4   1    3.92    0.24
  16  -4  -1    3.99    0.22
 -16  -4   1    4.80    0.26
  16  -4  -1    4.44    0.24
 -16  -4   1    3.94    0.20
 -16  -4   1    4.49    0.18
  16  -4  -1    4.15    0.18
 -16  -4   1    3.90    0.26
 -16  -4   1    4.36    0.23
  16  -4  -1    3.91    0.42
 -16  -4   1    4.49    0.24
  16  -4  -1    4.59    0.27
  16  -4  -1    4.22    0.22
 -16  -4   1    4.17    0.27
  16  -4  -1    4.62    0.17
  16  -4  -1    4.35    0.26
  16  -4  -1    4.46    0.22
  16  -4  -1    4.77    0.39
 -16  -4   1    3.10    0.39
 -16  -4   1    3.90    0.24
 -16  -4   1    4.43    0.16
 -16  -4   1    4.13    0.17
  16  -4  -1    4.53    0.25
  16  -4  -1    4.34    0.27
 -16  -4   1    4.22    0.25
 -16   4   1    4.11    0.23
 -16   4   1    4.55    0.24
 -16   4   1    3.95    0.26
  16   4  -1    4.30    0.18
  16   4  -1    4.02    0.27
  16   4  -1    4.23    0.23
  16   4  -1    4.44    0.26
 -16   4   1    4.27    0.18
  16   4  -1    4.44    0.15
 -16   4   1    4.48    0.37
  16   4  -1    4.26    0.24
 -16   4   1    4.51    0.46
 -16   4   1    4.03    0.25
  16   4  -1    4.30    0.21
 -16   4   1    4.12    0.23
  16   4  -1    4.71    0.28
  16   4  -1    5.21    0.39
 -16   4   1    4.46    0.17
 -16   4   1    4.30    0.21
 -16   4   1    4.14    0.27
  16   4  -1    4.41    0.23
  16   4  -1    3.80    0.24
 -14  -4   1    0.89    0.12
  14  -4  -1    0.48    0.09
  14  -4  -1    1.05    0.11
  14  -4  -1    0.92    0.23
 -14  -4   1    0.84    0.12
  14  -4  -1    0.73    0.20
 -14  -4   1    0.66    0.11
 -14  -4   1    0.72    0.11
 -14  -4   1    0.67    0.12
 -14  -4   1    0.70    0.09
 -14  -4   1    1.02    0.12
 -14  -4   1    0.80    0.06
  14  -4  -1    0.75    0.10
  14  -4  -1    0.94    0.07
  14  -4  -1    0.80    0.11
  14  -4  -1    0.90    0.14
  14  -4  -1    0.73    0.12
  14  -4  -1    0.75    0.07
 -14  -4   1    0.66    0.06
 -14  -4   1    0.76    0.20
  14  -4  -1    0.71    0.12
 -14  -4   1    0.87    0.11
 -14  -4   1    0.77    0.12
  14  -4  -1    0.85    0.12
  14  -4  -1    0.78    0.10
  14   4  -1    0.76    0.04
  14   4  -1    0.82    0.11
  14   4  -1    0.70    0.11
 -14   4   1    0.75    0.06
  14   4  -1    0.83    0.11
 -14   4   1    0.79    0.07
  14   4  -1    0.75    0.18
 -14   4   1    0.91    0.13
 -14   4   1    1.03    0.12
  14   4  -1    0.76    0.06
  14   4  -1    0.81    0.07
  14   4  -1    0.76    0.14
 -14   4   1    0.97    0.20
 -14   4   1    1.07    0.11
  14   4  -1    0.92    0.15
 -14   4   1    0.90    0.11
 -14   4   1    1.10    0.24
 -14   4   1    0.90    0.12
 -14   4   1    0.76    0.12
 -14   4   1    0.90    0.12
  14   4  -1    0.88    0.11
  14   4  -1    0.85    0.12
  14   4  -1    0.98    0.10
  14   4  -1    0.78    0.12
  12  -4  -1   11.31    0.48
  12  -4  -1   11.48    0.40
 -12  -4   1   10.63    0.46
 -12  -4   1   12.04    0.41
 -12  -4   1   11.95    0.49
  12  -4  -1   11.63    0.44
  12  -4  -1   12.62    0.67
 -12  -4   1   12.08    0.46
 -12  -4   1   11.85    0.37
 -12  -4   1   11.67    0.51
  12  -4  -1   11.20    0.49
  12  -4  -1   12.06    0.48
 -12  -4   1   11.40    0.47
  12  -4  -1   11.38    0.45
  12  -4  -1   11.65    0.50
 -12  -4   1   11.29    0.43
  12  -4  -1   11.06    0.49
 -12  -4   1   10.57    0.47
 -12  -4   1   11.61    0.65
 -12  -4   1   11.44    0.48
  12  -4  -1   11.93    0.40
  12  -4  -1   12.20    0.47
  12  -4  -1   11.51    0.62
  12  -4  -1   11.95    0.46
 -12   4   1   11.91    0.47
  12   4  -1   11.12    0.46
  12   4  -1   12.56    0.46
 -12   4   1   12.32    0.49
 -12   4   1   11.43    0.41
 -12   4   1   11.68    0.40
  12   4  -1   10.60    0.66
  12   4  -1   12.07    0.39
  12   4  -1   11.94    0.46
 -12   4   1   12.06    0.62
 -12   4   1   11.75    0.47
  12   4  -1   11.52    0.48
  12   4  -1   11.34    0.50
  12   4  -1   10.91    0.44
  12   4  -1   11.72    0.40
  12   4  -1   11.28    0.50
 -12   4   1   10.93    0.45
  12   4  -1   11.63    0.48
 -12   4   1   11.91    0.44
  12   4  -1   10.50    0.60
 -12   4   1   11.40    0.64
  12   4  -1   11.82    0.37
 -12   4   1   11.27    0.49
 -12   4   1   10.87    0.50
  12   4  -1   11.98    0.47
 -10  -4   1    0.02    0.01
  10  -4  -1   -0.05    0.05
 -10  -4   1    0.13    0.13
  10  -4  -1    0.00    0.05
  10  -4  -1    0.07    0.03
  10  -4  -1    0.01    0.04
 -10  -4   1    0.05    0.03
  10  -4  -1    0.04    0.03
  10  -4  -1    0.06    0.14
  10  -4  -1    0.00    0.06
 -10  -4   1    0.00    0.05
 -10  -4   1    0.01    0.05
 -10  -4   1    0.03    0.03
 -10  -4   1    0.03    0.05
 -10  -4   1    0.05    0.05
 -10  -4   1    0.15    0.08
  10  -4  -1    0.01    0.06
 -10  -4   1   -0.03    0.04
  10  -4  -1   -0.04    0.04
  10  -4  -1   -0.01    0.05
 -10  -4   1    0.08    0.06
  10  -4  -1   -0.01    0.11
 -10   4   1    0.02    0.05
 -10   4   1    0.05    0.06
 -10   4   1    0.03    0.03
 -10   4   1    0.05    0.06
  10   4  -1    0.00    0.12
  10   4  -1    0.04    0.04
  10   4  -1   -0.02    0.06
 -10   4   1    0.03    0.12
  10   4  -1    0.00    0.06
 -10   4   1    0.01    0.05
 -10   4   1    0.08    0.05
  10   4  -1    0.06    0.06
  10   4  -1   -0.03    0.04
 -10   4   1    0.06    0.03
  10   4  -1    0.05    0.05
  10   4  -1    0.08    0.06
  10   4  -1    0.05    0.02
  10   4  -1    0.09    0.06
  10   4  -1    0.09    0.03
  10   4  -1    0.03    0.05
 -10   4   1    0.17    0.06
 -10   4   1   -0.05    0.13
 -10   4   1    0.04    0.06
 -10   4   1    0.04    0.05
 -10   4   1   -0.07    0.04
  10   4  -1    0.14    0.16
  10   4  -1    0.04    0.03
  -8  -4   1    5.85    0.26
   8  -4  -1    6.06    0.30
  -8  -4   1    6.46    0.30
   8  -4  -1    6.17    0.30
   8  -4  -1    5.90    0.50
  -8  -4   1    5.78    0.29
  -8  -4   1    5.95    0.20
  -8  -4   1    5.83    0.31
  -8  -4   1    6.16    0.22
   8  -4  -1    5.39    0.29
   8  -4  -1    6.13    0.26
   8  -4  -1    5.98    0.28
   8  -4  -1    6.10    0.22
   8  -4  -1    5.76    0.30
  -8  -4   1    6.01    0.43
  -8  -4   1    6.15    0.27
  -8  -4   1    5.62    0.29
   8  -4  -1    5.74    0.41
   8  -4  -1    6.17    0.27
  -8  -4   1    5.58    0.28
   8  -4  -1    5.84    0.23
  -8  -4   1    6.09    0.22
   8   4  -1    5.78    0.28
   8   4  -1    6.62    0.32
   8   4  -1    6.24    0.45
  -8   4   1    6.27    0.30
  -8   4   1    6.10    0.29
  -8   4   1    5.59    0.40
   8   4  -1    5.98    0.26
   8   4  -1    6.10    0.47
   8   4  -1    5.87    0.30
   8   4  -1    5.78    0.27
  -8   4   1    6.01    0.30
  -8   4   1    6.72    0.27
   8   4  -1    5.92    0.28
  -8   4   1    5.97    0.27
   8   4  -1    6.16    0.23
  -8   4   1    6.35    0.22
  -8   4   1    5.53    0.29
   8   4  -1    6.02    0.29
  -8   4   1    6.37    0.44
  -8   4   1    5.96    0.29
  -8   4   1    6.17    0.22
   8   4  -1    5.90    0.31
  -8   4   1    5.97    0.28
   8   4  -1    6.61    0.28
  -8   4   1    5.46    0.30
   8   4  -1    6.13    0.22
   6  -4  -1    7.73    0.28
   6  -4  -1    7.72    0.34
  -6  -4   1    8.23    0.28
  -6  -4   1    8.09    0.36
   6  -4  -1    8.13    0.51
  -6  -4   1    8.26    0.50
   6  -4  -1    8.24    0.37
   6  -4  -1    8.09    0.33
   6  -4  -1    7.74    0.36
  -6  -4   1    8.18    0.50
   6  -4  -1    8.02    0.28
  -6  -4   1    7.63    0.35
  -6  -4   1    7.96    0.26
  -6  -4   1    7.57    0.32
   6  -4  -1    8.54    0.33
  -6  -4   1    8.33    0.33
  -6  -4   1    7.40    0.36
  -6  -4   1    7.92    0.36
  -6  -4   1    7.77    0.37
  -6  -4   1    7.77    0.35
   6  -4  -1    8.04    0.49
   6  -4  -1    8.76    0.37
   6  -4  -1    7.94    0.36
  -6   4   1    8.01    0.35
  -6   4   1    8.51    0.35
   6   4  -1    7.58    0.33
   6   4  -1    7.97    0.36
  -6   4   1    8.31    0.36
   6   4  -1    8.08    0.28
   6   4  -1    8.41    0.38
   6   4  -1    8.26    0.32
  -6   4   1    8.05    0.36
   6   4  -1    6.80    0.48
  -6   4   1    7.89    0.28
   6   4  -1    8.37    0.49
   6   4  -1    8.11    0.34
   6   4  -1    7.74    0.36
   6   4  -1    7.95    0.37
   6   4  -1    8.07    0.34
  -6   4   1    7.66    0.28
  -6   4   1    7.73    0.49
  -6   4   1    7.90    0.33
  -6   4   1    7.96    0.36
  -6   4   1    7.50    0.37
  -6   4   1    8.28    0.49
   6   4  -1    7.78    0.33
  -6   4   1    7.22    0.34
  -6   4   1    8.27    0.32
   4  -4  -1   10.72    0.45
  -4  -4   1   10.79    0.40
  -4  -4   1   10.05    0.43
   4  -4  -1   10.93    0.45
  -4  -4   1   10.11    0.57
  -4  -4   1   10.69    0.58
   4  -4  -1   10.68    0.44
  -4  -4   1   10.81    0.36
  -4  -4   1   11.03    0.46
   4  -4  -1   10.56    0.36
  -4  -4   1   10.31    0.45
  -4  -4   1   10.84    0.44
  -4  -4   1   10.81    0.34
   4  -4  -1   10.57    0.41
   4  -4  -1   10.02    0.42
   4  -4  -1   10.52    0.59
  -4  -4   1   10.67    0.41
  -4  -4   1   10.25    0.43
  -4  -4   1   11.18    0.46
   4  -4  -1   10.44    0.57
  -4  -4   1   10.66    0.36
   4  -4  -1   10.67    0.41
   4  -4  -1   10.37    0.45
   4  -4  -1   10.57    0.36
   4   4  -1   10.39    0.57
   4   4  -1   10.64    0.44
   4   4  -1   10.67    0.36
  -4   4   1   10.85    0.36
  -4   4   1   10.51    0.44
  -4   4   1   10.73    0.45
  -4   4   1   10.84    0.46
  -4   4   1   10.69    0.40
  -4   4   1   11.25    0.44
   4   4  -1   10.37    0.59
   4   4  -1   10.76    0.42
  -4   4   1   10.56    0.41
  -4   4   1   10.72    0.58
   4   4  -1   10.89    0.42
   4   4  -1    9.98    0.36
  -4   4   1   10.89    0.44
  -4   4   1    9.94    0.57
  -4   4   1    9.62    0.43
   4   4  -1   10.33    0.41
   4   4  -1   10.84    0.41
   4   4  -1   10.40    0.41
   4   4  -1   10.75    0.44
  -4   4   1   11.04    0.36
   2  -4  -1    0.98    0.11
  -2  -4   1    1.03    0.20
   2  -4  -1    0.92    0.12
  -2  -4   1    0.95    0.10
  -2  -4   1    1.10    0.13
   2  -4  -1    0.78    0.11
  -2  -4   1    1.17    0.14
   2  -4  -1    0.83    0.12
   2  -4  -1    0.85    0.12
   2  -4  -1    1.15    0.07
  -2  -4   1    0.70    0.10
  -2  -4   1    0.88    0.12
   2  -4  -1    0.97    0.10
  -2  -4   1    1.24    0.14
   2  -4  -1    0.74    0.11
   2  -4  -1    1.10    0.07
  -2  -4   1    1.18    0.21
   2  -4  -1    1.00    0.21
   2  -4  -1    0.86    0.09
  -2  -4   1    0.91    0.10
  -2  -4   1    1.00    0.07
   2  -4  -1    1.10    0.12
   2  -4  -1    0.60    0.18
  -2  -4   1    1.12    0.13
  -2  -4   1    1.00    0.13
  -2  -4   1    1.15    0.07
   2   4  -1    1.09    0.11
  -2   4   1    1.19    0.07
  -2   4   1    1.21    0.13
   2   4  -1    1.08    0.21
  -2   4   1    1.06    0.13
   2   4  -1    0.98    0.07
  -2   4   1    0.70    0.18
   2   4  -1    1.35    0.15
  -2   4   1    0.91    0.11
  -2   4   1    1.07    0.12
   2   4  -1    0.86    0.19
   2   4  -1    1.19    0.10
   2   4  -1    1.32    0.13
   2   4  -1    0.92    0.10
   2   4  -1    1.00    0.12
  -2   4   1    0.86    0.10
   2   4  -1    1.10    0.07
  -2   4   1    0.84    0.10
  -2   4   1    1.12    0.07
  -2   4   1    0.86    0.20
  -2   4   1    1.21    0.14
   2   4  -1    0.74    0.11
   0  -4   1    9.37    0.31
   0  -4  -1    8.79    0.31
   0  -4  -1    9.08    0.39
   0  -4   1    9.12    0.31
   0  -4   1    7.59    0.50
   0  -4  -1    9.14    0.40
   0  -4  -1    9.25    0.53
   0  -4   1    9.00    0.39
   0  -4   1    9.09    0.38
   0  -4  -1    9.09    0.39
   0  -4  -1    9.41    0.39
   0  -4   1    9.40    0.40
   0  -4   1    8.86    0.40
   0  -4  -1    8.69    0.39
   0  -4   1    9.25    0.36
   0  -4   1    9.52    0.41
   0  -4  -1    8.94    0.37
   0  -4  -1    9.43    0.36
   0  -4   1    8.55    0.51
   0  -4   1    9.69    0.39
   0  -4   1    8.79    0.36
   0  -4  -1    8.68    0.38
   0  -4  -1    8.84    0.52
   0  -4  -1    8.65    0.35
   0  -4  -1    9.22    0.31
   0   4   1    8.99    0.38
   0   4  -1    8.87    0.35
   0   4   1    8.97    0.39
   0   4  -1    9.09    0.52
   0   4  -1    9.69    0.40
   0   4  -1    8.77    0.52
   0   4   1    9.26    0.40
   0   4  -1    8.81    0.37
   0   4   1    8.64    0.38
   0   4   1    8.15    0.50
   0   4  -1    8.95    0.40
   0   4   1    8.91    0.35
   0   4   1    8.50    0.35
   0   4  -1    9.01    0.39
   0   4  -1    9.21    0.37
   0   4  -1    8.79    0.31
   0   4  -1    9.27    0.31
   0   4   1    9.42    0.32
   0   4   1    8.96    0.40
   0   4  -1    8.92    0.36
   0   4   1    8.91    0.52
   0   4   1    8.84    0.31
  -2  -4  -1   23.83    0.84
  -2  -4  -1   23.21    0.84
  -2  -4  -1   23.63    0.76
   2  -4   1   23.50    0.76
   2  -4   1   24.62    0.77
  -2  -4  -1   23.94    0.83
   2  -4   1   22.76    1.00
  -2  -4  -1   24.82    0.85
   2  -4   1   23.65    0.84
  -2  -4  -1   21.90    0.99
  -2  -4  -1   23.46    0.76
  -2  -4  -1   23.80    0.86
   2  -4   1   22.93    0.84
   2  -4   1   23.80    0.86
   2  -4   1   22.98    0.84
   2  -4   1   23.99    0.86
   2  -4   1   22.71    0.81
  -2  -4  -1   23.94    0.81
  -2  -4  -1   22.76    0.80
   2  -4   1   23.62    0.85
  -2  -4  -1   23.19    1.00
  -2  -4  -1   22.83    0.85
  -2  -4  -1   23.78    0.85
   2  -4   1   25.09    1.01
[truncated: 5,830,192 more chars]
